# Supplementary material for: Mining of candidate genes involved in the biosynthesis of dextrorotatory borneol in Cinnamomum burmannii by transcriptomic analysis on three chemotypes
Source: PeerJ. 2020 Jun 10;8:e9311. doi: 10.7717/peerj.9311 (PMC7293187; doi:10.7717/peerj.9311)
Supplement: Data S2 [file peerj-08-9311-s002.txt]

>c121493.graph_c0
ATGAGAGAGATTATCAGCATCCACATCGGGCAAGCTGGGATTCAAGTTGG
TAATTCGTGCTGGGAGCTGTATTGCCTCGAGCATGGAATTCAACCCGATG
GAATGATGCCGAGCGATACTTCAGTTGGTGTTGCACATGACGCTTTCAAT
ACCTTCTTCAGCGAGACGGGGGCTGGCAAGCATGTGCCCAGAGCTATATT
TGTTGATCTGGAACCCACTGTCATTGATGAAGTTAGAACTGGGACTTACA
GGCAACTTTTTCATCCAGAGCAGCTTATATCTGGCAAGGAAGATGCTGCT
AATAACTTTGCTAGAGGACATTACACTGTGGGAAAGGAAATTGTTGATCT
ATGCCTTGACCGAGTGAGGAAGTTAGCAGATAATTGTACTGGTTTGCAGG
GCTTTTTGGTTTTTAATGCTGTTGGTGGTGGAACTGGATCTGGTTTGGGC
TCCTTGCTCTTGGAACGCTTGTCGGTAGATTATGGAAAAAAGTCAAAACT
TGGGTTCACCATTTATCCTTCTCCACAGGTTTCTACAGCTGTTGTGGAGC
CCTATAACAGTGTACTATCCACTCACTCCCTCCTCGAACATACAGATGTC
GCAGTTCTTTTGGACAATGAAGCCATTTATGATATTTGTCGGAGATCTCT
AGATATTGAGAGGCCCACTTATACCAACTTGAATAGGTTGATATCTCAGA
TTATATCATCTTTGACCACTTCGCTAAGGTTTGATGGAGCAATCAACGTG
GATATCACTGAGTTTCAGACCAATCTTGTACCATATCCCAGAATCCATTT
CATGCTTTCTTCCTATGCTCCAGTTATCTCTGCTGAGAAGGCATACCATG
AACAGTTATCAGTTCCTGAAATCACAAGCGCAGTGTTTGAACCTTCAAGT
ATGATGGCAAAATGTGATCCAAGGCATGGTAAATACATGGCCTGTTGTTT
AATGTACCGTGGAGATGTGGTGCCCAAGGATGTGAATGCTGCTGTTGCAA
CCATTAAAACCAAACGAACTGTTCAGTTCGTTGACTGGTGCCCAACTGGT
TTTAAGTGTGGGATAAACTATCAGCCACCAACTGTGGTTCCTGGTGGTGA
CCTGGCAAAGGTCCAGCGTGCAGTCTGCATGATCAGTAACAACACAGCAG
TGGCTGAAGTTTTTTCACGTATTGATCACAAGTTCGACCTCATGTATGCA
AAGCGTGCATTTGTTCACTGGTATGTTGGCGAGGGAATGGAAGAAGGGGA
GTTCTCAGAGGCCCGTGAGGATTTGGCTGCCCTTGAAAAAGATTATGAGG
AAGTAGGGGCAGAGGGTGCTGATGATGTGGAAGACGAGGGTGAAGACTAT
TGA
>c122670.graph_c0
ATGGCTCTATCCACAGTATCCACATTCCCCTGTTTGAAACACCCATCCTT
CTTCTTGAACGTATTTCATTCCTCTACCAAGAATTTCCTATCGGCTACAAA
AGTAGTCAGGCCTCCCAACTGCATTCCAAGCTCTGTAACCTATGAGCCTG
AGGTTTCGAGAAGAAGAGCCGATTACAAGCCTAATATTTGGGACCATGA
TTTCATACAGTCACTACGAAGTGATTACCAAGACGAAGCATATGCCAAAC
GAGCTGAGAAGCTGAAGGAAGAGATAAATTGCTTGCTCCAAGAAGCTGT
GAACCCATTGGCTCAACTGGAGATGATTGATGCCATCGAACGTTTGGGGT
TGGGCCATATCTTTGATAAGAAGATCAAGGAAGTCCTCAACACCACGTGG
GTTAGTCACAACAACAATGAGAACAAAGGAGGAACAGAGAACAAAGATC
TCTATGCCACTTCTCTCCTCTTTAGGCTCCTCAGAAAACATGGGTATTATGT
GTCACAAGATGTTTTCAATAAGTTCATTGACGAGAAAGGCGGTCTCATCGC
AAGAGTCAGTGAAGACATCAAGGGAATCCTCAGCTTATATGAGGCTTCTCA
CTTTGCTTACCAAGGAGAGACTCTTTTGAGTGAATGCAGAACTTTCACATGG
TTGTACCTCAAAGCTTTCAAAGGGAGTGGAGACATTGTACTTGCAAAGAAA
GTAGAACATGCCCTGGAACTTCCTATGCATTGGAGGATAGGAAGAATGGAA
GCATTGTGGCATCTAAACATATATGAGAGTGAAGAGCACATGAACCCCACC
TTGCTTGAACTGGCAAAGCTTGATTTCAATATGGTGCAGGCCACACACCAAA
GAGATCTTAGGAAGGCTGATAGATGGTGGAGAAGTATCGGACTCGGAGCA
AAGCTGAGCTTCTCGAGAGACAGAATGATGGAATGCTTCTTTGTGGCTTTGG
GGATGATGTCTGAGCCACAATTTGGTTATCCGAGGGTAGAGCTTGCTAAAGT
TTTTCAGTTGGTCACAACCATAGATGATATTTATGATGTCTTTGGATCGTTGGA
TGAATTAGAGTGCTTCACTGATGCTGTTGACAGATGGGACATTAAATCAATAG
ATGGGCTCCCTGAGTACATGAAGATATGTTTCCTTGCTCTGTACAATACTGCC
AACGAAATGGGATATGAGATCCTAAAAGAGCAGGGCATCAACATTATTCCAT
ACCTACAAAAAGTGTGGGCAGATCTTTGTAAAGCAATGTTAGTGGAGTCCAAG
TGGTACTACAGTGGGTACAAACCAAGTCTAGAAGAGTATCTAAACAATGGATG
GATAACATCATCAGGACCTGTCCTTCTGGTCCATGCATTTCTCCTTTCAAAGCA
ACCAATATCAACACCAGTGTTGGATGGTTTGGACAAAAACCCAGGTCTTATAA
GATGGCCGTCAATGATTTTTCGACTTTGCAATGATTTGGCAACATATCAGGTTG
AGAAAGACAGAGGTGACGCACCATCTTCTATCGATTGTTATATGAAGGAAGCC
GATGTTTCCGAAATGGATGCTTGCAATCACGTTGAAGACCTAATTTTTGATAGT
TGGAAGAAGTTGAATGAAGAAGTGAGAACTGCATCTCCATACCCTCCCCATTT
CATCAACTGTGCCTTGAATCTTGCAAGGGTATTCCACTGCATTTACCAGCATGG
TGATGGCCATACTGTTCAAGATCGTAACACCAAAGATCGACTCACATCGTTGC
TGGTTCGACCCATTCCACTGATTCTCAAATAA
>c129067.graph_c0
ATGTTGTCCTCAGCGGCTTCTTCTTCATTGGCCCCTCTGAATTCTGATCC
TTTCATTCCAAAGAAGAATCACAACCACGAAACACCTAATGCTCCATTCG
ATCCAAGCAATGATCAAAACCATGAAACACCAAATTATTCTCTATTTAAT
ACCATTCCCCAATTAGCTACAGACCATTTCCAAAGCATCACCCATCACCA
ATTCTGTACATCTTCTACCTTGAGCTTGGATGGCATAAGCATAAAGCAGA
GGGAGAAAGTTAATCAAGTGAGGGAAATAGTCCAAAATCTGAAAGACCCA
GCTGAGCAAATGGTTATGATCGACAACCTTCAACGGCTAGGCATTGACTA
CCATTTCCGGGAAGAGATTGAATCAATTCTATGTAGCCTAAGTGAAAATG
ATGATGCCATTAGCAGCATTCATGATGTCGCCCTTCGCTTTCGACTGCTA
AGAGAACATGGTTACTATGCATCTCCAGATGTGTTTAACAGCTTCAAGGA
CAAAGAGGGAAGATTTAAACTACAATTAACTACAGATATAAAGGGATTAA
TGAGTTTGTATGAATCTTCAAAACTCTCAACTGAAGGAGAGGATATCCTT
GATGAAGTTAATGACTTTGCTAGCAAGAACCTCATTGCTTCAATGGAATT
CATTGAACCAGATCTAGAAAGAGAGGTGAGACATGTCTTGGAGCATCCTT
TTCACATGAGCCTAACAAGGTTCAACATCAAGAAACACCTAAAAGATCTA
CAAGGAAAGGATGTAAAAACTGATGCCCCCATACAGGAATTGGCAATATT
GGACTTCAATATTCTTCAATCCATGCACCAAAGTGAGCTCAAAGAAGTGA
CAAAGTGGTGGAGAGACTTGGGTCTGTCACAAGAACTAAGATTTGCAAGA
GACCAACCATTAAAATGGTACATGTGGCCCCTAGCTGTTCTACCAAATCC
TAAATTCTCGAGATATAGGATTGAGCTTACTAAACCCATTGCTCTTGTCT
ACATAATTGATGACATCTATGATGTTTATGGGACACTTGATGAACTCGTC
GTATTTACTGAAGCTGTCAATAGATGGGACCCTTCCGACATCAATCAACT
TCCAAGAAACATGAAGCTATGTTTCATGGCTCTCCATAACATCACCAATG
AGATTGCATACATGGTCCTTAAGGAACATGGATGGAATCCGATAAACTCC
CTTAAGAAAACGTGGACAGACCTGTGCAATGCATTTCTTGTAGAAGCAAA
ATGGTTTGCTGAGGGAGATTCACCAAAAGCAGATGAATACTTGAGAAATG
GAGTAACTAGTTCAGGAGTGGCAACTGTGTTGGTACACTTGTTTTTCCTT
GTGGGCAATGGGATCACAAGAGAGAGCGTGGATCTTGTGGACAGTATACC
AAAGCTCATATCTTGCCCAGCAATGATTCTTCGGTTGTGGGATGATTTGG
GAAGTGCTAAGGATGAGAACCAAAAAGGTTACGACGGATCGTATGTAGAG
TGCTACCTGAAAGAAAATGCAACTTCTTCTCTCGAAAGTGCCAGAAGACA
TGTAAGACACATGATTTCCAATGCATGGAAGGAACTCAACAAGGAATGCC
TCTCACCATATCCCTTCTCTCCAACTTTCATAGAGGCATCACTAAACACA
ACTCGAATGGTTCAAGTCATGTATAGCTACGACAATGATCAACGTCTTCC
AGCTCTTGAGCAGCATATCACCTCCTTGCTTAAAGAAAGTATCCCTGATA
AAGAAGTCTGA
>c117157.graph_c0
ATGAGTTCTTCAGTGCATCTAGCTTGTACCCTGGTTCCTCAAACCTGCTC
CACATTTACTCATTCAAAGGAGGTGAAATCTACAACCCATTCCAACTTTA
ATCAATGGAGATGGAGATTACAAACACAACTCAATCAGCCCAAGTTTCTG
TCAGGGATTATAGTAAAGAAAAGGGCACTAAAGACCCCTTTCTTCACTGC
AAAAGCACATGTGATACAAAGAGAAAAGGAAAATGATTCTTCCTATTCCA
AAACTAGCCCTCCCTTTGATCTCAAAACCTACATGCGCCAGAAGGGCAAT
TCCGTCAACAGTGCCTTAGAAGAGGCCGTCCGCCTCCGCTCGCCGGAGGC
CCTGTACGAGCCCATGCGCTACTCCCTCTTCGCCGGCGGCAAGCGCGTAC
GGCCGCTCCTCTGCATCGCCGCCTGCGAGCTCGTCGGCGGCAACGAGGCC
ACGGCCATGCCCTCCGCCTGCGCGGCGGAGATGATCCACACCATGTCGCT
CATGCACGACGACCTCCCCTACATGGACGACGACGACCTCCGCCGCGGGA
AGCCCACCGCCCACAAGGCCTTCGGCGAGACCGCCGCCGTCCTCTCCGGC
GACGTCATGCTGCTCCTCGCCTTCGAGCACGTGGCTGCGGCGACGCCCGG
AGCGCCACCCGACCGCGTGGCCCGGGCAGTCGGAGAGCTGGCGCGGGCTG
CCGGACGGGACGGGCTGGTGGCGGGGCAGATAGTCGACGTGTGCTCTGAG
GGTTCGGGGGAAGTGGATCTGGAGCGGCTGGAGTATATTCACTTGCACAA
GACGGCGGCGCTGCTGGAGGGGGCGGTGGTGGCGGGGGGAATGCTGGGTG
GCGGGACGGAGGAGGAGATAGGGCGGCTGAGGAGGTTTGCGAGGTGTATA
GGGCTGCTGTTTCAGGTGGTGGATGATATATTGGACGTGACGAAGTCGTC
GACGGAGCTGGGGAAGACGGCGGGGAAGGACGTGGCGGCGGAGAAGGTGA
CTTATCCGAAGATGTTGGGGTTGGAGGGGTCGAGGGAGCTGGCGGAGGAG
CTGAGGAAGGAGGCGAAGGAGCAGCTGATGGGGTTCGATCCGGAAAAGGC
GATGCCTTTGGTTGCTTTGACAGATTTCATTGCTTGCAGAAACAACTAG
>c84883.graph_c0
ATGGCTTTGAAATTCCCCCTGCAGGCAGACATCGGAGGAATCTCCTTCTT
GGATTCCAGCAAAGGAAGCCTTTTGAAGCTCAAAGGAGGATTTTATTTGA
AGAGGAAGGAGAATGGAATGCCACATGTAAGGTTGACTCGCTGTTCTGCC
CAGGTGCCCCCACCGGCATGGCCTGGACGAGCCGTTGTAGAGCCAGGACG
GAAGGTGTGGGATGGTCCCAAGCCTATCTCGATTGTTGGATCCACTGGTT
CCATTGGAACTCAGACTTTGGACATAGTAGCTGAGAACCCGCACAAATTC
AGAGTTGTTGCACTGGCAGCCGGTTCAAATGTGACTCTTCTTGCGGATCA
GGTGAAGACGTTCAAACCTCAACTGGTTGCTGTTAGGAATGAGTCTTTAG
TTGATGAACTTAAAGAGGCTTTGGCGGATGCTGAATACAAGCCTGAGATA
ATTCCTGGAGAGGAGGGTGTCATTGAAGTTGCACGTCACCCAGATGCTGT
CACGGTAGTCACAGGAATAGTAGGATGTGCAGGTTTGAAGCCTACAGTAG
CTGCAATTGAGGCTGGAAAAGACATAGCATTGGCAAACAAAGAGACTCTG
ATTGCAGGCGGTCCCTTTGTACTTCCTCTTGCACAAAAGCATAAAGTAAA
AATACTTCCTGCTGACTCAGAACATTCTGCTATATTCCAGTGTATTCAAG
GCCTGCCAGAGGGTGCACTTCGGCGCATTATTTTGACTGCTTCCGGAGGG
GCTTTCAGGGATTTGCCTGTTGAAAAACTCAAGGAAGTGAAAGTTGCTGA
TGCTTTAAAGCATCCTAACTGGAATATGGGAAAGAAGATCACAGTGGATT
CTGCCACCCTCTTCAACAAGGGTCTTGAAGTTATTGAAGCCCACTATCTG
TTTGGAGCTGAATATGATGATATTGAGATTGTGATTCATCCCCAGTCAAT
CATACACTCAATGGTTGAGACCCAGGATTCATCAGTTCTTGCTCAGTTGG
GATGGCCTGATATGCGCCTGCCAATTCTTTACACAATGTCGTGGCCAGAG
AGAATTTATTGCTCTGAAACCACCTGGCCTCGGCTCGACCTTTGCAAGTT
GGGCTCTCTGACATTTAAGGCTCCTGATAATGTGAAATACCCATCCATGG
ATCTTGCTTACTCCGCTGGGCGTGCTGGAGGTACGATGACTGGAGTTCTT
AGTGCAGCTAATGAGAAGGCTGTGGAGATGTTCATTAATGAGAAAATCTG
CTACCTGGACATTTTCAAGATTGTGGAACTCACATGTGCCGAACACCAGA
AAGAGCTAGTAACCAGTCCCTCCTTGGAGGAGATCATTCATTATGATTTG
TGGGCTCGGGAGTTTGCTGCAAATTTACTTCTGTCTTCTGGGAGAAGACC
CGTCCTGGCTTAA
>c126058.graph_c0
ATGGCACTTGCTGCATTCTCCTTCCCTGGTCATTTGCAGAGAGATGTAGT
TTTAGATCCCCTGAGGAACACTTCTACCTCTAACAGTTTGTTTGGTGGAG
CAGATCTGCAACATTCATTTCACCGTAGAATCCTCAAGGGAAGGAAAGGG
CCATGTGTGTCAGCATCTTTATCAGAGAGGGGAGAATACCATTCACAGAG
GCCACCAACTCCTCTCTTGGACACCATCAACTATCCCATTCACATGAAAA
ATCTCTCCATCAAAGAGCTGAAACAGCTCGCGGATGAGCTGCGCTCTGAT
GTCATCTTCAATGTTTCAAGAACTGGGGGTCACCTTGGTTCAAGCCTAGG
AGTCGTCGAGCTGACAGTAGCCCTCCATTATGTCTTCAATGCTCCACTAG
ACAGGATATTGTGGGATGTTGGGCATCAGTCCTATCCACACAAAATCCTG
ACAGGAAGAAGAGATAAGATGCCAACAATGAGACAGACAAATGGGTTATC
TGGATTCACAAAACGTTCTGAAAGTGAATATGACTGCTTTGGTACTGGTC
ACAGTTCTACTACTATTTCAGCAGGCTTGGGAATGGCTGTGGGGAGGGAT
CTCAAGGGCAGGAATAACAATGTAGTTGCTGTCATAGGTGATGGTGCCAT
GACAGCAGGACAGGCTTATGAAGCCATGAACAATGCTGGGTATCTCGACT
CGGACATGATTGTTATACTTAATGATAACAAGCAGGTTTCTCTGCCTACT
GCAAATCTTGATGGGCCCATACCACCTGTTGGAGCTTTGAGCAGTGCTCT
CAGTAGGTTGCAATCCAGCAGGCCTCTCAGAGAATTGCGTGAGGTTGCCA
AGGGAGTCACGAAGCAGATTGGTGGGTCCATGCATGAACTAGCAGCTAAA
GTTGATGAATACGCCCGTGGGATGATCAGTGGATCTGGTTCTACCCTGTT
TGAAGAACTTGGCCTCTATTACATAGGTCCCGTTGATGGCCACAACATGG
ATGATCTAATTACAATTCTCAAAGAGGTGAAGAGCACCAAAACAACCGGC
CCTGTACTTATCCATGTTGTGACTGAGAAAGGCCGGGGCTACCCATATGC
AGAGAGAGCAGCTGACAAGTATCATGGTGTAGCCAAGTTTGATCCAGCCA
CGGGAAAGCAATTCAAAAGTAGCACTCCAACTCAATCGTACACCACCTAC
TTTGCTGAGGCTTTGATAGCTGAAGCAGAAGCAGATAAAGATGTTGTTGC
AATCCATGCAGCAATGGGAGGAGGAACAGGCCTAAATCTCTTTCTTCGAC
GCTTTCCGACGCGTTGCTTCGATGTTGGTATTGCAGAGCAGCATGCTGTC
ACCTTTGCTGCTGGCCTAGCATGTGAAGGCGTCAAGCCTTTCTGTGCAAT
ATATTCATCTTTCTTGCAAAGAGCTTATGATCAGGTGGTACATGATGTTG
ATCTACAAAAACTACCCGTAAGGTTTGCTCTCGACAGAGCGGGGCTAGTT
GGAGCTGATGGGCCTACACATTCAGGCTCATTTGACGTCACTTATATGGC
ATGCCTCCCAAACATGGTAGTTATGGCTCCCTCTGATGAGGCTGAGCTCT
TTCATATGGTTGCTACAGCCGCTGCCATAAATGACCGACCATCGTGTTTC
CGGTATCCTAGAGGCAATGGGATTGGTGTTCAGCTGCCACCAGGGAATAA
GGGTGTCCCTCTCGAGGTTGGAAAAGGCAGGATTCTAATTGAGGGTGAAC
GGGTTGCTCTTTTGGGCTATGGGACAGCAGTTCAAAGCTGCTTGGCTGCT
GCTTCTCTAGTTAACCAGCATGGTTTGCAAGTAACCGTTGCTGATGCACG
CTTTTGCAAGCCATTGGATCAAGACCTTGTTCGCAGTCTTGCTAGATCAC
ATGAGGTCCTGATCACCGTTGAGGAGGGATCAATTGGAGGCTTTGGTTCT
CATGTTGCCCAGTTCATGGCCCTCAATGGCCTTCTTGATGGTAATACAAA
GTGGAGGCCATTGGTTCTTCCAGATAGGTATATTGACCATGGATCGCCAG
CTGATCAGATGGAGATGGCTGGCTTGACCCCATCTCATATTGCCGCAACT
GTCTTCAGCATCATTGGACAAACCAGAGAAGCTCTTGAGATCATGTCTTA
G
>c134634.graph_c0
ATGGCATCTTCTGCAGTTCTGATTAGGAATTGGATGCTTCCACTGCCTGA
TGTTGGTGGGAGTGAATTCTCATGGAGGAAGCTTATTCATACCAGAAGAT
CTCTTCCCATTAAGAAACCCAAGCAGCTATATGCAGTTGCCAAGGCCAAG
GACAACAGCTCAGGTGGGGAGAATAGCATCTCTCTAAGGAATGAGCAGCA
ACAGATCCCTAAGACAATTGATTTCTCTGGAGAAAAGCCTCCCACTCCAA
TCTTAGACACCATCAACTACCCAATTCACATGAAGAATCTCTCTGTCAAG
GAACTGGAGTTGTTAGCGGACGAGCTGAGAGCAGAGATCATATACACAGT
GTCGAAGATCGGTGGGCACCTAAGTGCGAGCCTAGGGGTGGCAGAGCTAT
CTGTGGCCCTGCATCATGTGTTCAACACCCCAGATGATAAGATCATTTGG
GATGTTGGCCATCAGGCTTACCCACACAAGATTTTGACGGGTAGGAGATC
AAGACTGCATACAATCAGACAGACTTCAGGGCTAGCAGGCTTCCCTAAGA
GGGATGAGAGTGTGCATGATGCATTTGGAGCTGGCCACAGTTCTACAAGC
ATATCAGCTGGTCTAGGAATGGCAGTAGGAAGGGACCTACTAGGGAAGAA
GAATCATGTAATTTCTGTCATCGGCGATGGAGCCATGACCGCCGGACAGG
CCTATGAGGCGATGAATAACGCAGGTTATCTTGATTCAAATATCATAATC
ATCTTAAATGACAACAAGCAAGTTTCACTTCCCACGGCCACGGTGGATGG
ACCTGCACCCCCTGTAGGAGCTCTAAGTAGAGCTCTCACCAGGCTCCAAT
CCAGCACCAAGTTCCGCCAGCTTCGTGAAGCAGTTAAGGACATTACAAAG
CAAATTGGAGGGCAGACGCATCAAGTTGCAGCAAAAGTTGATGAATATGC
AAGGGGAATGATAAGCGGGAATGGAGCAACATTTTTTGAGGAGCTGGGGC
TGTACTACATTGGTCCAGTTGATGGACACAACATCGAAGACCTTGTGCAC
ATCTTAGAGAAGGTGAAGGCCACACCCGCGCCCGGTCCTGTTCTTATCCA
TCTTGTCACAGAGAAAGGAAAAGGCTATGCCCCAGCTGAAATCGCCGCAG
ATAAAATGCATGGTGTTGTTAAATTCGATCCAAAGACAGGGAAGCAATTT
AAGGCTAAAAGTCCAACCAAAGGATACACTCAATACTTTGCAGAGGCTCT
AGTCGCAGAGGCAGAGAATGATGATAAAATTGTAGCAATACATGCAGCCA
TGGGAGGCGGCACGGGTCTTAATCTATTCCAGAAACAATTCCCTGACCGA
TGTTTTGACGTTGGGATCGCCGAGCAACATGCTGTAACATTTGCTGCAGG
CCTAGCTACAGAGGGGCTTAAGCCTTTCTGTGCAATCTATTCTTCTTTCC
TACAAAGAGCTTATGATCAGGTGGTA
>c134509.graph_c0
ATGGCTACTGGGACAGTTCCGGCTTCAATTTCTGGTTTAAAGACCAGGGA
TCATGGTTTAAGCTTCGCAAGAAGTGTAGATTTTGTGAAGGTAACATGCT
TGCCTTCACAGAAGATCAAGTCTCAGAGAGATAATATATCTGTTATCAGA
AACTCAAAACAAGGTCCTGAAACCATTGAGTTGCAGTCTGCTTCTGAGGG
AAGCCCTCTGCTAGTTCCTAGGCAGAAGTACTGTGAATCAGTGCACAAGA
CTATCAGGAGAAAGACTCGGACTGTGATGGTAGGAAATGTAGCTCTTGGT
AGTGAGCATCCTATAAGGATTCAGACGATGACTACTAGCGATACAAAAGA
TGTTGCTGGAACTGTTCAGGAGGTAATGCGGATAGCGGACAAGGGAGCAG
ATATTGTTCGGATCACAGTTCAGGGGAGGAAAGAAGCAGATGCATGTTTT
GAAATAAAGAACACCCTAGTCCAGAAGAATTATAACATTCCTCTGGTGGC
CGACATTCATTTTGCTCCTCCTATAGCTTTGAGAGTTGCTGAATGTTTTG
ACAAGATTCGAGTCAACCCGGGAAATTTTGCTGATAGGCGGGCTCAGTTT
GAGACGCTGGAGTATACTGAAGATGATTATCAAAAGGAACTTGAGCATAT
TGAGCAGGTTTTCTCTCCATTAGTTGAGAAATGTAAAAAGTACGGAAGAG
CAATGCGCATTGGAACAAATCATGGAAGTCTTTCTGACAGGATTATGAGC
TACTATGGGGATTCTCCTAGGGGGATGGTTGAATCTGCCTTTGAGTTTGC
AAGGATTTGCCGCAAGTTGGACTTCCACAACTTTGTCTTCTCAATGAAAG
CAAGCAACCCAGTTGTCATGGTTCAAGCATACCGCTTACTGGTTGCAGAA
ATGTTTGTTCAGGGTTGGGACTATCCTCTACACTTGGGAGTCACTGAAGC
TGGTGAAGGTGAGGATGGACGGATGAAATCTGCAATTGGCATTGGAACCC
TTCTTCAGGATGGTTTGGGGGACACAATCCGTGTTTCCCTCACAGAACCA
CCAGAGGAAGAGATAGATCCTTGCAGAAGACTAGCCAACCTTGGCATGCA
AGCTTCAAAGCTTCAGAAGGGGGTGGTACCATTTGAAGAAAAACACAGAC
GTTATTTTGATTTTCAGCGTAGAACTGGTCAATTACCAATTCAGAAAGAG
GGTGAAGAGGTAGACTACCGAGGAGTCTTGCACCGCGATGGTTCTGTTCT
TATGTCTGTGTCTCTAGATCAATTGAAGACACCTGAACTCCTCTACAAAT
CACTTGCAGCTAAGCTAGTGGTTGGCATGCCTTTCAAGGATCTGGCAACA
GTAGACTCAATCCTTGTGAAAGAACTTCCTCCAGTAGAAGACACCGATTC
TAGGCTAGCACTCAAAAGGCTGATAGATATAAGCATGGGAGTTTTGACTC
CATTGTCAGAGCAGCTTACGAAGCCCTTACCTAATGCCATGGTCCTAGTG
AATCTTAAGGAACTGGCAAGCGGTGCCCACAAACTTTTACCATATGGCAC
GCGCTTGGCAGTATCTGTTCGTGGTGATGAACCCTATGAGGAGCTGGATA
TCCTTAAAGATGTGGAAATAACAATGCTTCTACACAATCTACCATTTTCT
GAAGAGAAAAACAGCAGAGTACATTCAGCAAGGAGGCTGTTTGAGTATCT
GTCAGACAATTCTCTGAACTTCCCTGTAATTCACCACATGCAGTTTCCTA
AAAGGATACACAGAGATGATCTAGTGATTGGTGCTGGAAGCAATGTGGGA
GCCCTTCTGGTGGATGGCCTTGGAGATGGCTTATTCTTGGAGGCTCCTGA
TCAGGACTTTGATTTTCTGAGGAACACATCCTTCAATTTGCTCCAAGGTT
GCAGAATGCGAAATACAAAAACGGAGTATGTTTCATGCCCATCCTGTGGT
CGTACACTGTTTGACCTCCAAGAAGTGAGTGCTGAGATAAGAGAGAAGAC
AGCCCATTTGCCTGGTGTTTCGATTGCAATCATGGGTTGCATTGTTAATG
GGCCAGGAGAGATGGCAGATGCAGATTTTGGGTATGTTGGAGGTGCTCCA
GGAAAGATTGACCTCTACGTTGGGAAGACTGTGGTGAAGCGAGGGATTGA
GATGGCACATGCCACGAATGCATTGATTCAGCTGATTAAAGACCATGGCC
GCTGGGTGGATCCACCAGCTGATGAGTAG
>c121089.graph_c0
ATGCGCATCACACACTCACACAACTTACATCTGCAACGGCATCTTCTTCG
TCCCGCTGCTAACGTGCGCCTGCTTCCATCGATGGCGACGGCTCTGCAAT
TCACGCTCTCCACCCACCGCTCCGACCTCCTCCTCGCAAAAGCTACTTTT
GGGATCCGATCCGGGACCAGGAAACCAATCGCCACCGTTCGATGCTGCAG
CAGCAGCAGCGCCAGCGGCACCGAATCCGCCGTCGAGTCCGAGTTCGACG
CCAAGGTGTTTCGGAAGAACCTGACACGAAGCAAGAACTACAATCGGAAG
GGTTTCGGACACAAGGAGGAGACGATGGAGCTGATGAACCTGGAGTACAC
GAGCGATGTGGTAAAGACGCTGAGGGAGAACGGGAACGAGTATACGTGGG
GAAACGTAACGGTGAAGCTGGCGGAGTCGTACGGATTCTGCTGGGGTGTT
GAACGTGCGGTCCAGATCGCGTATGAGGCAAGGAAGCAGTTCCCGGAGGA
GAAGATCTGGATTACCAACGAGATTATCCATAATCCAACTGTTAATAAGA
GATTAGAAGAGATGGACGTCAAGAATATTCCAATTGAGAATGGGAAGAAA
CAATTTGATGTTGTTGAGAAGGATGATGTTGTGATTTTACCTGCTTTTGG
AGCTGCTGTGGAAGAGATGTTGACTTTGAGCGAAAAGAACGTACAAATAG
TTGATACAACTTGCCCATGGGTGTCTAAGGTCTGGAACACTGTTGAGAAA
CACAAGAAGGGGGAGTACACTTCAATAATTCATGGTAAATATTCTCATGA
AGAGACAGTTGCAACTGCATCTTTTGCAGGGAAGTATATTATTGTTAAGA
ACATGGCAGAGGCAATGTATGTATGTGATTACATTCTTGGAGGTAAACTT
GATGGATCTAGTTCAACGAAAGAAGAGTTTATGGAGAAATTCAAATATGC
AGTTTCCAGCGGGTTTGATCCAGACATTGATCTAGAAAAGGCTGGCATTG
CAAATCAAACTACAATGCTTAAGGGAGAGACTGAAGAGATTGGTAAATTG
GTTGAGAAGACAATGATGCGCAAGTATGGGATAGAAAACATCAATGAGCA
CTTCGTGAGTTTCAATACGATTTGCGATGCTACACAGGAGCGACAAGATG
CAATGTACAAGCTGGTGAAGGAGAAACTAGATCTCATGTTAGTGGTTGGT
GGATGGAACTCCAGTAACACCTCTCATCTACAAGAGATTGCAGAGCACTA
TGGCATTCCATCTTACTGGATTGATAGTGAAAAGAGAGTAGGACCAGGAA
ACAGAATAAGCTACAAGTTGAATCATGGAGAGCTGGTTGAGAAAGAGAAC
TTTTTACCAGAAGGTCCCATCACAATTGGGGTAACTTCAGGTGCTTCGAC
TCCAGATAAGGTAGTTGAGGACGTCCTGAACAAGTTGTTCGACATCAAAC
GTAAAGAAGCTTTACAGTTAGCCTAA
>c133256.graph_c0
ATGGGGTCGCAGCAGAAGGATGTCGGGATTCTCGCCATGGATATCTACTT
TCCTCGCACATGCGTCGATCAGGAAGCCCTGGAAGCTCATGATGGTGCAA
GTAAAGGCAAATACACTATTGGGCTTGGGCAGGATTGCATGGCTTTCTGT
ACAGAGTTGGAAGATGTTATTTCAATGAGCTTGACAGTTGTTACTTCCCT
TCTCAAGAAATATGGGGTTGATCCAAGACTTATTGGTCGCCTTGAAGTAG
GAAGCGAGACTGTCATCGACAAGAGCAAATCCATAAAGACTTGGCTGATG
CAAATCTTTGAGGAGCATGGGAATACTGACATTGAAGGAGTTGACTCAAC
AAATGCATGCTACGGGGGAACTGCAGCATTATTCAACTGTGTGAATTGGG
TGGAGAGTAGCTCTTGGGATGGACGCTATGGTCTTGTTGTCTGCACTGAC
AGTGCGGTCTATGCAGAAGGACCAGCCCGTCCAACTGGTGGTGCAGCTGC
CATTGCAATGTTGATTGGACCAAATGCTCCTATAGCATTAGAAAGCAAGT
TTAGAGGGACTCACATGGCTCATGTCTATGACTTTTATAAGCCCAATCTT
GCGAGTGAATACCCGGTTGTTGATGGCAAGCTTACACAAACTTGCTATCT
CATGGCACTTGATTCTTGTTACAGACGTTTTTGTAGCAAGTTCGAGAAAT
TGGAGGGAAAACAGTTTTCCATTTCTGATACGGATTATTTTGCATTCCAT
TCTCCATACAATAAGCTTGTTCAGAAAAGCTTTGCTCGGCTGTACTTCAA
TGACTTTCTGAGGAATGCCAGCTCTGTTGGGAAGGATGCAATGGAAAAAT
TAGAGCCATTTTCATCTTTGTCTGGCGATGAAAGTTATCAAAATCGTGAT
CTTGAAAAGGTATCTCAGCTGGTTGCAAAAGGCCTTTATGATACAAAAGT
AAAACCATCAACTTTGTTGCCAAAACAAGTTGGCAACATGTACACTGCAT
CTCTTTATGCTGCATTTGTATCCATTCTCGATGGCAAGCCTAGCGCTCTG
AGAGGTAAACGGGTAGTTATGTTCTCATATGGCAGCGGTCTGTCTTCGAC
AATGTTTTCGTTTAGGTTTCAGGAGGGTCAACATCCTTTTAGCTTATCAA
ACATTGCTAGTGTGCTGGATGTTTCTGGAAAGCTGGAGTCAAGACATGTT
TTTCCACCGGAGAAATTTCTTGACACATTGAAACTGATGGAGCACCGTTA
TGGGGGGAAAAATTTTGTAACTAGCTCAGACACGAGCTTACTAGCTCCAG
GGACATTTTATCTGACCAAGGTTGATTCCATGTACCGGCGATACTATGCC
CAGAAGGTTGGAGATACTGCTACATTCAGCGCTTCTCTCATCCATGATAA
CGGTTCACTGCCCAATGGCCACTGA
>c130684.graph_c1
ATGATATCTTTTAGTCATCATCAGCAGCAACATTTCCAACAGATGGCTGC
CTATCAGCAGCAGCAGCTGCTACAATACTGGAGTGAGACACTGAACCTCA
GCCCCCGCGGGCGCATGATGATGATGAACAGAATAGGCCAGGACTCTGGC
GGCAGACCGCTAACCCTGTTTAGGCCTACAGCCACTTCCACCAACAAGCT
TTACCGAGGGGTTAGGCAGCGCCATTGGGGGAAATGGGTGGCGGAGATTC
GCCTTCCTCGCAACCGCACACGCCTCTGGCTTGGGACCTTTGACACCGCT
GAGGAAGCTGCGCTTGCCTATGATCGTGAGGCATTCAAGTTGAGGGGCGA
GAATGCCCGCCTGAATTTCCCCCACCTCTTCCTGGGCAGGGGAGGAGAAA
GTAACAAGAACTCCTCGTCTTCATCCTCGTCTTCTTCTACTCCTCACAAT
GTCTCTCAACCTATCCAGCAGCGGCGGCGGCGGGGGCAGCAACAGGCTGC
CCCTGTAACTCTCCCGCCGTCTCAATCCAATTACCAAGGTCCAGATGAGT
CCAATTTGCAGGGCCAGTCTTCACCTTCTGATGAATCTGGCTCAGGTGAA
GTTGCTGTGATAGAGGAAAATAAGCAGCAGCAGCAGCCTTTGGTTGCTAA
TGCGGCGCAAGGTGGTCTTCCCCAATCTCAGGAATTGGTGTGGGGGGACA
TGGAAGAGGCATGGTTCAATAACATACCAGCTGCTTGGGGACCTGGAAGC
CCTGTTTGGGATGATCTTGTTGGTCCAAATGACTTGCTTCAGTCCAATTT
CTCCGGTTATCATTACCCGGTGCCGGCGACGGTACCCAAATCAGAGATGG
ATTGCTGCACCACCTCCTCCTCCTCAGACGTCCAGATGCCACAAACCATG
TCAACTTCTTCTGCATCATCTTCATCTCTTGCTCCAGCCTCTGCTTCGTC
TTCTTCGCCTACCATGAATTTTTTCTCATGGGGGGAATGA
>c117041.graph_c0
ATGCATGCAATCTTCTCTCTTTCAGTACAGCCTCATCTCTATTTCCTTTT
AGTCTGTGTCTCAAGTAGTAAAAACCACCAAACGAACATGCAGAGGTGGC
TTCTGAACGATTTGATCCAACAGTATCAGCTGGGTGAGCCTCATTTACCC
CATCAAAGCCGAACTTCGTCATCTTCCTCATCGTTCAGGTCACTCTCCAT
AGAAAGCCCTGAATACCCATCTCTTCTTCTCAACATGGTAGGCTCCTCTC
CCTCTCATGTGATCAATCCAATTCAAGAAGCCCCAACTCACCAGCTCACG
ATTCAAGCTCAAAACCAACTCCGCAGTTTCGAAGAGGTGGCAATGACCAG
AGCCATGCTCGCAGTCATCTCTTCTCCAGCTTCATCGTCTTCATCCTCCT
ATCACTCACAAATTCCGACCTCCCAACGCCAACCAGGGACGAGAAGAACT
GCGTTCAAGGCTTATGGGTCAGCTCCTGGTCCCTTGCTTAGAAGAAGGAA
CGGCTTATGTGGCCAAAGCAAAATAAATCGTTTGTTTGCTTTCATGAAAA
TGATCGGATCCCAGATGCAAGAACAGGTCCGCCCAACTGGTAACCAGTTG
CACCACATGATATCTGAACGCAGGAGGAGAGAGAAGCTCAACGAAAGCTT
TCGAGTGCTGAAAGGGCTACTTCCTCCAGGATCAAAGACAGACAAGGCAT
CTGTGCTCTCCAACAGTAGAGAATATCTGGGTGTCTTGAAAGCTCAAGTT
CTTGATCTCCAGAAGAAAAACCAAGCACTAAAGACAAGTCTTTTGCCTGA
AAATGAAGATTCCAAAGAAGTGTATAGTGGTGATGGTGAGAGTGGAACAG
CAGTGGTAGAAGTTGTGGGGGTCTCTGAGTCATCATCCGGAGGGAGGAGG
ATTGAAGTGCGTGTGATTGCAAGAGAAGAAGAGTGTGATATGATCGATTT
GCTCATTGGGTTGCTCGAATTTCTAAGGCAGATGCAAGATGTTAGCCTGG
AATTCGTCGAAGCAGACACCCAGTTGCATCAAATTAGTCCTGTTAATCGA
GCCATCTTGATTCTAAAGATCCAGAGAAGCGAATGGGACCAGGAGTCGTT
CAAGGAAGCTGTGACTAGAGCAGTATGTGACGTGGCACAGGGAAGAAAGT
CGTCCATCTCATAG
>c127743.graph_c0
ATGGAGAAGGATGAAGAGAACTACTCGGCTGGTTTGGATTACCCACTAGA
CAAATTGAGCTTCGCCGATGTGATGCAATTTGCAGATTTTGGGCCAAAAT
TGGCCTTAAACCAGCCTAAGGTCACCGATGGGATCGACCCTGTCTACTTC
CTCAAGTTCCCAGTGCTAAGTGACAAGCTACAAGACCCACTACTGGCCCC
TCCTCCCACGATAGAGAACATCGACGAGCGATTCAATGGTGTGAGTGAAG
ATAGTAAGGCAGTGGCGACGTTTGTGATGGATGAGGAGGAAGAGAGAGAT
GGGGTAGAGACCCGAGCATCAGAGAATGCTTCGGTGCAGCTACATCTCCA
CGAATCAAAGAATCGAAGGAAGAGGCCTAGAACGGTGAAGACGACTGAGG
AGGTAGAGAGCCAGCGAATGACTCACATCGCAGTCGAGCGCAACCGAAGG
AAGCAAATGAATGAGCATCTGAGAGTGTTGAGATCTCTGATGCCAGGATC
ATATGTACAAAGGGGAGATCAAGCATCTATTATTGGTGGTGCAATTGAGT
TTGTAAGGGAATTGGAGCAGCTACTTCAATGCTTAGAATCCCAGAAGAGG
CGAAGGCTTTTGGGCAATGATGCTGCTCCACGCCCCATTGGAGATTCTAC
TTCAATGGCGATCCAACCATCCCAAACTCCTTTGTTTCCTCCCTTGCCTC
TTCCAAATGATGAATTGAAGCTTATTGAATTCGACAATGGCCTCCGCGAA
GAAACGGCTGAGATTAAATCATGTTTAGCTGATGTTGAAGTTAAGCTCCT
TGGATTTGATGCAATGATAAAGATCCTCTCTAGGAGGAGACCTGGCCAGC
TTCTTAAAACCATAGCTGCACTTGAAGATTTGCAGTTCAATATTCTTCAC
ACCAACATCACCACCATTGAACAAACTGTTCTTTATTCCTTCAATGTCAA
GGTTGCCGGAGATTCAAGGTTCACAGCAGATGACATTGCAAATTCGGTTC
AGCAGATTTTCAACTTCATCCATTCAAGCACCATATAA
>c120253.graph_c0
ATGGGTCGGCCTCCTTGCTGTGAAAAAATGGGTACGAAGAAAGGCCCATG
GACTCCCGAAGAAGATATCATTTTGGTCACTTATATTCAAGAGCATGGTG
CAGGAAATTGGAGGGCTGTTCCTGCTAAGACTGGTCTACTCAGGTGTAGT
AAGAGCTGCAGACTTAGGTGGACCAATTACCTTAGACCCGGGATCAAACG
TGGTAACTTTACTGAGAATGAGGAAAAGATGATCATACACCTTCAAGCTC
TGCTGGGAAATAGATGGGCTGCCATAGCTTCTTATCTACCTCAGAGAACA
GACAACGATATCAAGAACTACTGGAATACCCATCTGAGGAAGAAGCTGAA
AAAACTTCAAACGGGTCTTGATGGCAACATGAATGATGGACTCTCAGGTT
TTCAGCAGATCTCCAAAGGGCAGTGGGAGAGAAGGCTCCAAACTGATATA
CATATGGCAAGGCAAGCACTATGTGATGCTCTGTCTTTAGAAAAACCCAA
CAATATTCCTCTTTCAGATTCCAAAGCCTCTACTGGAGTCGATCCTAATA
CAACAAGATCGACCCAATCATCCTCTACTTATGCATGGAGCACTGAGAAC
GTTTCAAGATTGCTTGAAGGGTGGATGAAGAGAGATCCCAAACGGCCTCC
TCAGGTGAACTCTCAAGCTATGAACCCGTGTGCCACAAAAATGCCGTCAC
CTGAAGCTCTTGAATCTCTACTCACTTTTGATTGCTCAACATCTGATACT
TCTCAATCTGTGTCGTTAGAGGAGACCATGAATTATGGGTCTGATGCAGC
CCTTTTCCATGCTGAAAGCAAGCCTAGTTTGGGAGGCCCAGCACCTTTGA
TGATGCTTGAGAGGTGGCTCTTTGATGAAGCTGTTGCTCAGGGGCAAGAT
GAGCTGATGGACATGCCCCTAGATGAGAATGATGAGTTAGTTTGA
>c123637.graph_c0
ATGGGAAGACAGCCTTGCTGTGACAAAGTAGGCCTGAAGAAAGGACCTTG
GACAGCTGAAGAAGACAAGAAGCTAATAAGTTTCATCCTCACCAATGGCC
AATGCTGCTGGAGGGCTGTGCCTAAGCTTGCAGGATTATTGAGGTGTGGG
AAAAGCTGCAGGCTAAGATGGACCAACTATTTAAGACCTGATTTGAAGAG
GGGTTTGTTATCAGAATCTGAGGAGAAGATGGTGATTGACCTCCATGCCA
ATCTTGGCAACAGATGGTCTAAAATAGCCTCCCATTTGCCTGGTAGAACT
GACAATGAGATAAAGAATCATTGGAACACCCACATCAAGAAAAAGCTAAG
GAAGATGGGCATTGATCCTGTTACACACAAACCACTATATCCTCCTCCAG
CTGACCAGAAAAAGCAGCAACAGCAAATTTCCTCTCCCATAGTTGAATTT
GCTGATGCAGAGGAGGACAAGGGAAACAAGACCTCCACACAATCACCTAT
TTCTGATGCGACTGAAGAAGAGAAGAGCATAACATGTGCATTCAATGCCA
TAGAAGCTGATGCTCTCTTAAGCAAATCCCCTGGTTTTTGCACTGATGAA
GTGCCTTTAATCCAACCAGATGAAATTCTAGTCCCTTGTGCTTCTGCCTC
TTCTTCATCTTCGTCCAATTCCTGTCTACTGCCAGAAGAAATCAACTTTT
CTAGCATCGAGTGGACTGAATCCTTATCTCTGTGGGGCTTGGATGATTTT
ACCAGCTGGGATTCTATTTGTGATGATGGTGACAGAAAACTGGCCGTTGA
TCCTTTCAGTCAATATCAGAGGTTGCCTTATGATCAAGATTCCTGGAAAT
TCGAGCTCCTGTGA
>c122191.graph_c0
ATGGACTCAAACCATAGGTTCTATCTCAATTGCAGAGACGACGATTCCGG
GGCCGCTTCTGTGGATGAAGAACGGAATAAGAAGCGAGTTGACGAAATGG
ATTTCTTCTCGGATAAGTCGACACGGTTGCAGGAATCTGATGGGAAGTCA
TCCAGTCTCAATAATATTATCAAGAAGGAGGAGTTGAATGAGACTGCAAC
AAGATTGGGTTTTGATGTAAATACTGGTCTGCGCCTTCTCACTGCAAACA
CGGGCAGCGATCAGTCGACGATTGATGATGGGTTGTCACCGAATGCGGAT
GATAAACAAGAAAAAAGTGAGTTAATGACGTTACAAGCAGAGCTAGATCG
CATCAATGAAGAGAACCAGAGGTTGACAGGCTTGCTTAGTCAAGTAAGCC
ACAACTACAATGCTCTGCAGATGCACCTTGGATCGTTGATGCAACAACAG
AACAACAAAAACCAAAGTCCTGGAGAGAATGAGACTGCTGATCAAGATAT
GGATGAAAAGAAGCATGATCTTGGAGGAGGAGGTGGTGGTGTTGATGGAG
GTGGATTCATTGTGCCGAGGCAGTTCATGGATTTAGGCCCAGCTGCCACA
GCAGAAACAGATGAACCTTCTCAATCTTCCTCAGAAGGGAGAAGTCGAGA
CCGAGCCGGTTCGCCCCACAACAATGCCGAAGTGGTGTCCAAGAATAACA
TCAATAGCAGAGAGATAGTTCCTTTGGATCATGACAAAACCGATTTCGGG
GACGGCAGAGTTCGCAGAGAAGAAAGCCCAGATCAATCCTCCCAAGGCTG
GGTTCCTAACAAACTTCCCAAATTACCCACATCTAAGAATGTCGATCAAT
CCTCCTCAGAAGCCACCATGAGAAAAGCTCGCGTCTCCGTTCGAGCTCGA
TCAGAAGCACCCATGATCACGGATGGATGTCAATGGAGAAAATATGGTCA
AAAGATGGCGAAGGGAAATCCATGCCCGCGAGCTTATTATCGGTGCACCA
TGGCAGCTGGGTGTCCTGTTCGTAAACAGGTCCAACGATGCGCGGAAGAT
CGAACCATCCTTATAACCACATATGAAGGCAACCACAACCACCCACTCCC
CCCTGCAGCAATGGCCATGGCATCGACCACATCGGCTGCTGTGGGTATGC
TGCTGTCAGGATCGATGTCGAGTTCAGATGGGATAATGAACCCCAACTTC
TTGGCTAGAACCCTCTTGCCTTGCTCATCAAACATGGCCACCATATCTGC
TTCTGCGCCTTTTCCTACTGTGACATTAGACCTCACCCATTCCCCTAGCC
CATTGCAGTTCCAAAGGCCACCCACCCAATTCCAAGTGCCCTTCCCAAAC
CCACCTCAAGGATTTGGATCATCCCAAACTCCACCCATACCTCAGATCTT
CGGCCAATCGCTCTATAATCAATCCAAATTCTCAGGCCTTCAGATGTCAC
CCAACATTGGCTCCACCCAATTCGCGCAAGCCCAGCCGGCATCACTGGCT
GATACCGTGAGTGCAGCAACCGCAGCAATCACCGCCGATCCGAACTTCAC
CGCCGCTCTAGCAGCTGCCATCTCTTCAATTATAGGTGGTGCCAACAATA
ATACCACCTCCACCACCGCCACCACCACCAACAGCGGCAGCAGCAATCCG
AAC
