# Supplementary material for: Mining of candidate genes involved in the biosynthesis of dextrorotatory borneol in Cinnamomum burmannii by transcriptomic analysis on three chemotypes
Source: PeerJ. 2020 Jun 10;8:e9311. doi: 10.7717/peerj.9311 (PMC7293187; doi:10.7717/peerj.9311)
Supplement: Data S4 [file peerj-08-9311-s004.xlsx]

## Sheet: Sheet1
Molecular fomular	Retention time	Compound	HBT		LBT		BFT
			Area percentage	SD	Area percentage	SD	Area percentage	SD
C10H16	7.791	2-Thujene	0.034493	0.00131764	0.0467577	0.00177478	0.0276216	0.00143219
C10H16	8.117	Camphene	0.0148667	0.00030475	0.021496	0.000337228
C10H16	8.735	sabinene	0.0249174	0.000360997	0.0214121	0.000385392
C10H16	9.009	Myrcene	0.0247249	0.00288457	0.021928	0.000807278	0.0488906	0.000858902
C10H16	9.33	α-Phellandrene	0.0852255	0.000321243	0.0114154	0.000853202	0.120102	0.0143302
C10H16	9.604	isoterpinolone					0.00578183	0.00343664
C10H14	9.755	Cymene	0.0373842	0.000628715	0.0289821	0.000603454	0.274359	0.0045217
C10H18O	9.895	cis-4-thujanol	0.0970837	0.00193917	0.0864654	0.000256289
C10H18O	9.907	1,8-Cineole					0.240222	0.00223583
C10H16O	12.262	Camphor	0.00467829	0.000145097
C10H18O	12.664	D-Borneol	0.422329	0.00205801	0.574562	0.00494266
C10H18O	12.874	4-Carvomenthenol	0.00549349	1.68736e-05	0.0102468	0.00589333	0.0210905	0.00108803
C10H8	13.025	Naphthalene	0.00635605	0.000136836
C10H18O	13.107	α-Terpineol	0.0154751	0.000198533	0.0143495	0.000223933	0.0518824	0.00237435
C10H16O	13.328	sabinol					0.0129801	0.000729109
C12H20O2	14.861	Borneol acetate	0.0429588	0.00035761	0.0514551	0.000505127
C10H14O	15.048	biosal					0.00334708	0.00199799
C15H24	15.776	isoterpinolene	0.033515	9.86045e-05	0.00663294	0.000342176	0.00729634	0.000504672
C15H24	17.222	Caryophyllene	0.0427286	0.000389984	0.0530107	0.000570619	0.0653847	0.00558434
C15H24	18.131	Bergamotene	0.00668215	0.000493501
C15H24	18.434	Elixene	0.0201397	0.000700173
C15H26O	19.174	Hedycaryol	0.0204299	0.000260953	0.00667303	0.00384086
C15H26O	19.285	(Z)-Nerolidol	0.0139242	0.000809153	0.00881545	0.000215376
C15H24O	19.687	Spathulenol	0.027599	8.05197e-05	0.0197248	5.17245e-05	0.0592101	0.00171171
C15H26O	19.956	Guaiol	0.0189953	0.000228356	0.0160732	0.000253555	0.0429665	0.00297242
C15H26O	20.567	10-epi--γ-eudesmol					0.00397466	0.00223796
C15H24	21.144	α-Patchoulene					0.0148901	0.00831799
