# Supplementary material for: Mining of candidate genes involved in the biosynthesis of dextrorotatory borneol in Cinnamomum burmannii by transcriptomic analysis on three chemotypes
Source: PeerJ. 2020 Jun 10;8:e9311. doi: 10.7717/peerj.9311 (PMC7293187; doi:10.7717/peerj.9311)
Supplement: Data S5 [file peerj-08-9311-s005.zip]

Archive with 1 entries (1 files):
- Cinnamomum_burmanni.Unigene.fa
