# Supplementary material for: Mining of candidate genes involved in the biosynthesis of dextrorotatory borneol in Cinnamomum burmannii by transcriptomic analysis on three chemotypes
Source: PeerJ. 2020 Jun 10;8:e9311. doi: 10.7717/peerj.9311 (PMC7293187; doi:10.7717/peerj.9311)
Supplement: Data S5 [file peerj-08-9311-s005.zip › Cinnamomum_burmanni.Unigene.fa]

>c10000.graph_c1
GAACACGGAGCAGCTATTGGTGTGTACCAAGATGTGAATGCAAAAGGATTGGCTATTGCCGGTGGGAAAATAACGACCTACTAGCACGGTGAGATATTTTCTGATATCTCGTGCCTTTACGAAATGAAATCTGGAGATACCCACAATACAGCAGGTGGCTGGAGATGCTTTGAGACAAATACCTCATCATTAATACTCTATTGTTCTTGGTAGATGAAGTTTGATATTGGATTGTACGATAGCAATACCCTTTCAACCTTGTTTATCTATATACCTTGAGCAGAATCGCAG
>c100003.graph_c0
GCAACACAACACACATACGGAAGCTTTCAATCATGCCTGGAACAGCTCTCGCAGCGACTAGCGATGTCAACGCTATCGAAGCGCCAATTCGATTCAAGGAAGTCCTTCTCTGTGCCTTTGGTGCCTTCGGTGGTATCTTCTTCGGTTATGACAGTGGATATATCAATGGCGTGATCGCCACACAGGCATTCATCGACACCTTTCAAGCTCCAGGAGCCTCGGCCCTCTCTGATTCCAACACTTCCGCCATCGTTTCTACCTTGAGTGCCGGTACTTTCTTCGGAGCTCTTATTGCTGGTGATGTTGCAGACATCATTGGCCGCAAGTACACTGTAATCCTGGGTTGTTTGATTTACGCCATTGGCGTGATCTTGCAGACGGC
>c100010.graph_c0
GGAACTTGAGCATATTGAGCAGGTCAAATAGCTCTTTTTAATTGCTGAAACAGAAACGTTTACACAAGTCCAATAACAGTCCTGCAAACTCCATCATTCTTATTGAAGTTTAGTTATAGGACTGGTGGTAGATGTGAAGTAATGAAAGTGTGCCTTGTATTTAGCCGTACAATAATCAACTAATGATGGACTCTAATTGGTTTCGTGCTTCCTTTGAGACCTTGCACTATCACTGGCTTTATGAGGCACGAGTTCTGCTTGTTGTCTCTGCACGTTGTTTCATCTTCTAGTGTAAATTTTTGCATTTCCCTCCATGCTCACAGAAGGATACATCTAAAATCTTGTTAAATCTGTTAGAATAAGACAGGCATAGACATACAATTTTAAATGTCAGTGTGCATTTTGCACACGTACTTATCTTTTAGTACTTTAGTTACTCATAGGTTTTGCTTCTTTAATAGGTTTTCTCTCCATTAGTTGAG
>c100016.graph_c0
TGTGTGTGTATATTATCAGCTTGGATCCTCCGTAACATAGTTCGCAGATTCCTCCATCTGTCCCAAAGAAAATTGCTCCATGGGGCAAGCATTGCTTGGAGGGATGAAGAGCCATACAGATGCATGAGAACCAAGAAAGGCAGGGGCAATGCATAGGATTGGATGCGCACTAGAGGTAATCACAATATCAAACCACTCAAATAAACGGTAAGTCTTTAGGTCCTCAAAGTTTAATGGCTATGCATGATCAAAACTTGGTTTATATAGTTTGAAATGGTAGTTAATGTTTAGGTCAGTGTCGTACTAAGATTAGTATCAACTTGAGGTGGGTAGGTGTACATGAAGGTAATTAAATTGATCATAGGCAAGCCTCAAGATTAATATTAAAAATAAGCGCCTGTCAGGGGGTGTAGCATTTTCCATCAATAAAACATGTGATTCATTGGGGGCACAAAAATTCTTCTACGACCCATGCCCTAGAGGATCAGACTCGCATCTAAAATATGTGTTTCTTTTCTTTATATAGAAATTGTAAGGAATTTTAGTGTTAGCTAAATTCATGGGTTGGACAAAA
>c100017.graph_c0
GGAGCAGGGCCTTGCAGACAAATTCGATATCCTGGCGTTCCAGGTTATCGGCTCTGCGAGACCGGACCCGCGATACATGTTCGAATCGACGACATACACGCGTATTTTCGCCCAGGCAAAGACTCCGGAGCCTTTGTCTGCCCTCAAACTATTGCTCGCCGATCAGACTCAACAAAAGCCCTCGGGACTTCACTGGGCTCAGGACATGAGAACCGCCGATCCAAAGTCATTCTACGTCTACT
>c10002.graph_c0
ATAGTGTAAAGATCCAGTATTTTGGAGCATTTGAAGTGGGTGGTGGCATTACCTCAAAGTGAGGGCTAGTATATTTTATTCCTCATTGGCTGTGATGGTCTTCTCCTGTTGGAGAATTTAAGCTGAGCTCTGATGATGTCTACTGGGAAATCAGGACCAAGTTGCATTTTGGTAATATTTGCAAATTGAAGGGTATGATTGTCGCAGGGG
>c100020.graph_c0
GATGCACAATCCAGATCACCAACCTAGATAAAACATAGAGTTGGGCATGTCAAAAAGCATGTTTAGCATTTTACACCCGCTAGAGATGTGAGGTGCTGGAAGTTTAATGGCAAGGCATCTTGGCGAAATGGAAAAATAGTATCCAACGAGCAGACCAAGGAAAAGAAGATAACAGCTATGTAGGAAAAAGGTACTATAAGATGGAAGGTGAGAACAATTTACAGTATCAGCATAGATGACACT
>c100023.graph_c0
GTCCAATTCATCCATCGAACAGTAGCCCTATGCAGTAGAAACATAATTCATTTGAGGAAAAAGAGTACACAAAAGACACCCAGATCATGCCCACTGTAATAGAAACTCTAGACCCTGAGCCAATCAGAGATGACAACCTACAGTTTTCTTTTTTTAACCTCAGGAAAGATTTGTTCATCATTTCATAGTATATGTGCTACAAACAAATATCCA
>c100024.graph_c0
AGAGTTTGATTGGAATACGACCAATCTGGTGTACAAGGGAGGTGAGCAAAAAATGATGTATCTAAGCAATTTCACAAAGTACTCTACATTGTTCCAGAGTGCATTACAAGCAACAAAGTGGGTAGAAAACGATGAAGCCATTGAAATTCACTCCCTTCACAACAACCGTCAAGCCTTCACATTAATTAAAGTAGCTAACGATGGTGATGTAAATGCAATGTTGAAAGTGTCTCGGGATAATGTAAATGGGCTTTATCTATATGTAAG
>c100028.graph_c0
GTCCGCTGGACCTCTTTCCGCTGCGCTCGTCATAGTCGCTATCGTCGTCATCATAGTATCGACTCTTTGGAGGCTGCGCTGAGCGCGCGCGACCTTCGCCTTGGTACTGCGTGTTGCCGTAATAGTTGTCGTTGTATCCGGAAGCCATAACGGCGCTGTCTCGTCTCGACTCAGCCGAGTCCTTAAGAATGCTTTGGCGCTTGGTCGAAGGTCCTCTTATGCTGAGCTGTCTGTTGTTTGGTGGATCTAATTCGTCTAGAGTCCAAAGATATTTCTCGGGAAGAACTTCTGCTGCTGGCCTCCGAG
>c100030.graph_c0
CGCTCCGGATATCTTCATCATAGCCAGCGTGCGTCTCGTCTTCCGCCAGCACGCCTTCTCGGCGGCCGTCTTGAAGGAAGCGCATGAATTCGTTGCACACCAAGACGTACTGCAACACGCCCTCTCGAGCGTCAATTGACGACCACGTCGTCCATGCGAGAAGGAAGGGCTCGATGAGTGGCGCGTCGGTGACGGACGGATGCGTGGTGCCTTTTGACGTGAGGAACCAAGCTGGCTGACCTGGCTTGTCCTTTTCCTTGCGCAGCACCTTTCGCACCAAGTCCTGCACGACTTCGAAGTGAG
>c100033.graph_c0
GAGCATGGAGAGGAAGAGGCGGAGAGCGGCGGAGGGGTGGCGGGTGGCGTGGGAGCGGATGAGGGTGTTGAAGATGAAGGAGTTGGGAGGGGAGGGGGAGTGGAGGAAGAGGAGAGTGGCGTAGGGGAGGGAGCCGGAGGGGGAGAGGGCGGAGAAGGAGATGAGCTTGGAGAGTGCGTAGTTGTTGTGGTGGAGGCCGTGGGTGATGAAGATGGCGTGGATGGCTTTGAGCTGGCGCATGTTGGTGCACCGCTCGGCTAAGCTCATGCACCATTTCCATGCCTCTCTGCTGCTGTTTCTGCTGCAAGAAGAAGTCATCAATGGAGAGGAGCTGATGCACAGCTAACTCTCCCGGAGATGAGTTCGGTAAACCCGCTTCACCCCGGTTTAACCCGGTTAATTTATCTATGTTTCACTGCCGAGTTTTGACTTTTTTTTATAAAAAATTATGTCCCATACGGATGCCTTTTAATTTTGAC
>c100034.graph_c0
GAGCCTTGCTCTATATATATATATTAGCCATTTGGTAGTGTTGTTTCCAACCAAAAGAATCCTCCAAATCATAAGATTCAATAAAGCGTGTACTAAATCATAAGATTCATACTTCAATCCTAAGATTCACCCATAAATAAGATTCATTGTATCAGTATGAATCTTTTTCATTAGGACTTAGGATTCAATATGGATCATAGGATTCGGGATATGGTTCATTCGGTTTTAACAATAATGGGGCCCACCATCATCCTCATTACCATATTATCATCACCATTACCATCACCATCAGCCAACGAAGAGTGACTGCTACTAGTCATTGGTTATCAAATCTTTCTTGATTCAAGAATTTAACTCTTTTTCGTTGTTGCTATGAACTACAAGGTCAGTCACTTGCCTACTAGAGGACTTCTGTAGCTCCGAACTTCTCGAGAACACTGTCATCTTTCCCCGCGGGATCTTTTACCTCAACCTACCATGGGTCTAATGGGTCATTATTGCTAAAGATGTAGTCCAACTTAGTTGGCTCATAATCATCTTCAATGGTTACACTCTTATGGATATTTTTTGCCCTCAATAACATATTGCAGCACACATCATGATTCAAAATATTGGCCGTTTGATATGTATAAGGATACTGGTACAAGATTTTATCTGTAACAGTTAAGGAATGCATCATGGGTTACCAATAATATAGTTTATTTTTTCTTTTTTTTTAATTTTGAAATGGAATGATACAGGTTGATACAGCTGATATTTAGAATTTATCATTCATATTGAAATTCTCGAACTCATTCCGCCAATTTGCAACTACTGGTCCCAAGCACAGATAAAGGAGGAGGGCGTGTTAGGTAGGCGGACAGCCAACATAAAACTTTTCTCACAACCCCAAAATGAATTCTGATAGAACAACATTCTTTGATCCAAGATAGACTGAAACAGAGACACAATTCATGTAGCCAACCCCAAAATTGTAGGGCTAAGGCTTTGATAATGATGATGATGGTTGAAATTATTGTCCTACAAGGCTTCAAATCCATTCTCCTATGATTTGTTGCCCTTTTAGGGTGAATTTTTCTTGTGATAACTCAACAAGCTCCTTTCCACATTGTGAGAGCTTATTTTCATGCAAAAAACACTGAATCGATTTGGTTTCAACAAGATAGAATTGCTAGGCAGGCTTCAACTTGAGCAAGCTTTAAAACTGTTTGATTTTTCTTATATTTTTCTCAAGAAGCAAAACGAGATAGTATTTTCCTCTTTTGATCAAAACATGTAAAACTTTGCGATTTGAAACCAAATCTAGGAATATTCAATACATTTTTTTTTTTTGAGCTTTCCATGTATTTAACCCGCATTTAGGGAACTTTCTTTTAAAAAGATATGCCTAAAATAC
>c100035.graph_c0
GGGGGAGCAAGTAAATATAGGAGAACCAAACAGGCTGAAACTCACTGATAGATTGGATAAGATTATGATGATGATGAAACAAACCAACACCGCATTCCCATGAATGAACAGTAAAAAGAATACGGTATTATTACAAACATGGCAATCGGATACTAAAACTCCAAAAGGAAGAAGAAAAAGGACAATAAAGGAGAACCAAACAGGCTGTAACTCGCTGATAGATTGGATAAAGTTCTGATGATGATAAAACAAACAAACACCACATTCCCATGAATGAACAGTAAACAGAATACGGTATCATTACAAACATGGCAATCGGATACTAAAACTCCAAAAGGAAGAAGAAAAAGGACAATAAAGGAGAACCAAACAGGCTGTAACTCGCTGATAGATTGGATAA
>c100040.graph_c0
GGAACTGGAATTCCGGCCGTTCATTTTGCCCACTCGCTCCCCTCTGCAAAAAAGATGAATCCCAAACGAATTTCTAAGGTTTCCGATTGTTCGATCGAAGTTCCAGGTCTCTCCAAAATCACATCTTTCTGCAATTTTCGAATGAAGTTAGGTTTTGATGATGTTCTCATTGGAATGCGGTTTCTCTATTCCTCTTCGAAAATCTTCAGGGGGGTTCGATTGAATTTCTATCGTTCTCTTAATCAATTTCTTCATGAGGATATCGTTCGACGAAGTTGAAATTTGTTCACTACTTGAACGGAGCTAGGGTTTTGTAATAGATCTGGATCTGCTGACGAGGTTTAAGAGATTGGGATTCTTTTCGATTTGAGATCTGAATTTTTTTAGCACTAAAGTACAGTTCTTTGTAGATAACATGCTAGAGGCTT
>c100043.graph_c0
AAAATTTGGCCCAAGATGATCTCAATAGGCTCTCGCATCCTCTCAAGCGATATCAACAGACAAAAACAAATAGAAAGGCAGATGTATCGGAATTTCAAGAGAAGTTTGAATTGCGTTCAAACGTCAATCCAATTGCAAATGAAGATAAAGAAGAGGATCAATTTGCTGAAATCTTAACTACAAATCTCAATTTAGAAGAAAAATCAAATGGAAGTGCAATTCCGGTGCTTTCCCAAGACTATCTATCCATGGAAGTCTCTCCTATTGACTTCAACTTTGGAGATGAATGGCAGATAGTCAAAGATTGTGATCTGATGGTGCAAATTCCATACAAATGATGTATCTCACGGTTCGATTGCACATCCACACACAATTCGACCCTCAAATCAAAAGATGTATCATGCTCAGAGTTTTCAAGATAAGTACACAAGATGAAGCTTGGCCCATGGATCGAAAGTTCGTCTGATTGATCTGACCCAGGAGGACATTATCGAACTCGAGGTCAAGTTCTTTCCAAGCTGAGAAGAATGATGAAGGATAGATCTCAAAGGCCACATGTGTAGTGCCCAAGTAGATTTAGGAATTTTAATTAAGTAATTATATGTCAGTTTCTAATTTTATTGTAATTAG
>c100052.graph_c0
GAAGCCTACTTCGCAATCAAAAGAGTCGCTACCGAGATAAGCAACTCAACTGAAGATGAGGTGGCCCTAAAAATCCTTTCATCCCATATTTTGAAGAGGCTACAAGGGTAAGGTGGCCTTATTTACTGTGCAAAGTAACTTCGAGATGGCCATCTCTGTTTCTAAACTGCAATGCATAACGTATAGTGAAATAAGGCTGGATGTAGTTTGAGCTGGCTGAGCTATATTGAGCCGTTCTTTTTGTGGGCCCAATTATGTCCAATGCCATTTACAGACTAGAGTGGGATGGAAGGTTTCGTCATGGATGAGTTTTGGTGAAACTATCATTCTTGTTGGAGGATGGTTGTTATCGATTTAAGGTCACTTAAGTTTGAGTGTTAACTTGGGATTTCAATGGAATGGTGAAAGCCACAGTGATCATGATTAAATTTGAGCCAGTGTCAATGCATGAGGGTAGATGAGTGTGAATGGGTTGGGTTTGTTAACAGTTGGATCCTGCAAAAAGATTGCATGTGCAGTCAGCTCTTATAGTATGGCTTTCCGTGATATTGTATAAAATTAGACATTCGGCGTGAAACCTTGGAGACCAAACAAGACCCCTATCCTCTTTGTGCTCCAAGGGCATATTTAGCATGGATTAGAATCTGGACAAGGACATTGCCTCTCACAGGA
>c100055.graph_c0
GTATCCGTGTCCGTGCTTCATAGAGAGGGGCCAAACAACTTATTTTTTCTATGGCTATTCTATTCTCCTCATAGAAGGAAAGAAATGGATGAATTTTAATGGGGTGATGAAACATTTAGAAGAGATCTCTCGTATCACTACCCAAGAGTGGGTACATAGACTTTATCCTCCAAGGAGTTTGAAGGCTTGCTTCCCGATGACTACCCCTGTTGATGGAATGTGTTAGCAAGGCAAAGCTCTCAAAACAAGGAAAGAAGTTTCTTGATCTCCTCTGCCTCCCAAGATACACAAATTTATTGTAGATGGGTTGGCTAAGGGGAAACCGCGACCGGCAGATTTAGAGTTGTGTCATTTGACAGTA
>c100057.graph_c0
AGAATTCACATTGACAGCATCAAGTGAATCAAACAAAACCGAATAGGATTGGAGAGCATGGAGGAAATGTTGGGGGAAAGGAAAATCACTTCGAACACATCCATGGTCAACTGAAACAACAATTTTTGGGGAGACCTGTTTCACTATACGTAGAAGCAAGGGTATCGGCAAATTGGAAGACCCAACCGGGAAATTCACAGCAATTGCTTCATTGTCCGAGAGATTAAGTATTGCTGATGCACCTAGTGACATAATTGTTGACGTATCAATGGCATCGATATTGATGACATTAAATTGGAATGAGATGTTGAGACCATTTGCAAAGTGGGTGAGGTTTTCCTGAGTTAGACTGAGCTCCAGAGGGTGATGGGATGATGGGGATGCAAAGGCAGTTATTTTCAGGGTAGGAGTCCCACCAAGCCTCATGGCAAGCTCCTGCATAAAAGAAGCCCATTGTCCACCAATCCCAATATCAAAATCT
>c100057.graph_c1
GGCGCACAAAATTCTTCTTTAGCTTCTCCCCATGTAGTTTTATCACAAGTAGATATTACCCAAAAGCCATAGCCACTTCTCATATTAACATTAACACATCATAACACTGATACCCATGTTCAAAAGAAAGAATGAGAATTGTGCTACACACCCCAATTTCTCAAATGTTTCTACGATGAAAACATATTGAAAAGAGATGAGCTTGGCGGAGGTTTGCCACAGGCAAGACAATGCAAAGAAGAAAAGAAACAGTGCCACAAAAGACAATCACACTTTCTGAATAAGTTAAAAGATAGAGATTGTAATAGGTTAAGTGGCACATTCATTGGAGTAAACGAAACATGCCTGTAAACTGGTAAAATGGTGCCCCTCAGCACCTCCAAGCTGATACCGAGCAGAGCTCTCCACTCTGCCAGTAGAGATACAGAGATGCTTGGCGCTTCTCTACATGAAATCCCCTCCCTTGAAACCTCCTCACCATGTACTCCCCCTGCGTCTCTGTGAAATTACTGAATGATAGAGGTGAAAATCCAGCTGAATTAAATAGGGCCCTCCATGGTAGCATCTTTTCACCTGCCTGGTGCCGCCCCAACACGACACTCTGAATCCTCGGCTGGAGAAGGGACCTTTCAATCTTGCATACTGCATCAGAATTCACATTGACA
>c100060.graph_c0
TAAAAAAAAAAAAAAAACTAGAAAATTTTATATACATATAGAGAGGGAGATGATCGATCGCCTGAGCAATGCCACTCAGGTGATTCATGCACAATGTTTAATAACAGGGTATAACATAAGCAGAAAATACATTTCTGTTCCCAGTTTATGACTCCATAAAAATCACACACAAACGAAACAAGAAAAGATTTCCCAAATCCAATGTTCTAATGTCCATCAGGTAAAATTTTCCTCGCAGGCAGAGAAAACCCTCGCTTCCTCACTTGAGTGACATCACTCAAGTCATCATATATATGGGCCCTACCCGAGTCCAGATGCTTACCATTAGCAAGTGTTGTACGAATGTGTAAGGACAAAATTGTCCTTGAGTTGACCTGGTTGACTCAGCCAAATCAGGATAAATTAAACTAAATGGCAAGTCTACCAGCCAGGGTCAATCCAGAATTGTCCAAATTGAGATCAACCAACCCATTCACCCAGTCATGACTGGGATGAGTGAATCCACCAGGTCGGAAATCTATAATTAGAACCTCCTAATTTGGGCAAAGTATGAACTTACAAATTTTCTTTTCTCTAGTATGATATGGAAAAGGATGCATCTAATTGCTTAGGCAACACCTTTATTTTATTCACTGTGTAGACGAAATCCAAGTCCATGAAAATTTCTCCTTTAATGGTTTTGCCCCTGGGGAACATCAAGACAAATCTCTTCCAGCTCTTTTTCTTGAGATTTGCATATCCCCACCAACTCAACTCAACTCAACACTAAGCATCATCATCATCATATCCTTGCCCCATCACAATCTGGAGCCCATTGCAAGCTAAAAAGAAT
>c100061.graph_c2
GATGACTTTAGAAAAGGCTATTGAGTAGAAAAAATAGGAAAAATAATTTTTTAACTTAAAACTACTTAGCTCTACTAGGTTTTAGACTGCAGCGCAGTTATTTTCAAAATAGCGTAGTGAACTCAACCGCTATGGCCAATAATGTGGCCCCTACACTAAGTACTGGCTGCTATTTAGAACCATGATGATCATAATTAGATCTACAGATAAACTGACTCTGCATATTAGTTCTGGTCAAAATTCACTTCACCCTGAACTAACGTAACTTCAACTAGGATAAAATTTATCTTGGAATGAAGTAAGATTCACTGAACACCAACAGGTGGGACATTTGTTAATTTGAATGGTTCAGATCATGATTTTATAACCAAATATAGGAGAGAGCAGTCAAAAGAGTGTAAAGATTAAAAATAATGATAAAAGAAAAAAAATTATTAAAACAAATCTCTAACTCAAGTAAAATTTTTAAAAGGAG
>c100062.graph_c0
ACTGCCTTGTGAAGGGGATATCATCTAGAGAGCATTCGAGACGCCAATTCATCTCCAAGTCATGTTCCGTGTCGTTTGAAATTGTCCTTTTCCGTAGCATTGCCTCTATGGCTTGGCAATTGGAATGACGGTCTCGAGCTCATTCTGCTCGGTCTTAGCCGCGCTGAAGACATCAGCACCCTCGACCTTGCCGCAGATGGTCTCGACGATCATGCCAGTGATCTGATATGGGTCGGCATTGGATGCGGGTCTGCGGTCCTCGAAGTATCCCTTGCCCTGGTCGGCGCATTCACGGTTGACACGGACAGACGAGCCACGGTTGGCAATGCCCCATGTGAACTTGTCGTACGAGGCAGTCTCGTGTGCTCCAGTCATACGGGCCTCGTTACCCTCACCGTATACCTTCATGTGTTCCTTATGTCTCGAAGCAAGCTTCTCCATGGCAGCCTCGATGGCCTTCATGCCACCATCCTCACGCATGGCCTTTGTGCTCACGTTGGAGTGGAGACCAGCACCGTTCCAGTC
>c100066.graph_c0
GTTTGAGTCGATGCCGATGCCATAGAAGTCGTTGCCGTTCTGCACAGTGCCCTGAATACCGGTCTGGTCGGCGTAGCTGCCGGAGCAGGACTCGAAGTTGAGGGTACTGCAAGCAGCAGTGAACTCGAAGACGTATGGGAGCGTAGAGTCGATGTCGCTCGTGTGCTGACAGATCGGGTCACACATGGAGCAAGCGGTGTAGTTGGCGATCGAATCACTGCCCTGGTACATGTTGACGCCCTCGACGCCAGTTGCGCCATTCATATATATGGTGTTGGTGTTGAGGTAGCCGACAGCTGTGCAGGTGTCGGCGAGAACTGTCGAGACCGAGGCAAGAGCTGCGAGGAGGACGAGGTTGAGTGAAGAAGGCATCTTGACTTGTTTGTTGTGGGAATGTTGATGCTTGAGATTGGATTGTCAAGTAAG
>c10007.graph_c0
GTAGTGAGTGTGATGAAATGAGTGCGTGTCGAATCCAATGACTTGGTTACTCGTTCTCGAATCGAAGATGGCTGGTTGGAATCTGAGCGTGCATGACAAACCCAAAGCCGTGGTATGTGTAGACAAAGAATGACAAGGTCAATGCGTGCCCAAGGGAAATTGCAAAGTGATTTATGACCTCCTTCCAGAGGACTCGAGTGAATGTTGATGGGAATGAATGTGATGCAGATAGACACTG
>c100070.graph_c0
TCTTCTCGTATTGCAAAACCCTAATCGAAGTCGAGAGCAATGTCAAATCCAAAAGAATCCTGCATAAAAGAAAAGGAGGGTGGTAATGTTGGTGGAGACTAGCCGTGAAGAACAATATGAAAAGAGTGAATCTGAAAAAACTCTCTCCCCCTCTATGTACTGTAAATCTGTGGTTACCATGAAAACCGTGGAGAAACTGAAGCAGGTGATGAAGAGATGGAGGCTCACGAGCCGCTCCATTGCTGTGGATATAGATTTCATCGTAGAGATGAAGAGCTGTTGGAGGACTACCTAGAAAGGAAGATTCGTAATCTGCCCGTCGTGTGACATGATCAAAGTGGTTGTATTATGCAAGTTTGATCCGATCCAAGTGAGTTGCTTGCTTTGT
>c100071.graph_c0
GGAGGAGCGAATGGCGGTGGTCCAGTCCGATACCCCAACCACCATTTCCGGAGTGTAGCAGACCTCAAGTTCCCACGGATGACACACCACGATACTGTTGTTGCTGCCGTGCCGCGGAGAGTATACGCCAACGCCCATGCTTATCACATCAACAGCATCTCCGTGAACTCAGATGGCGAGACCTTTATCAGCTCAGATGACTTGCGGATAAACTTGTGGAATCTCAACATCCAGGACCAAAGTTTCAACATCGTCGACATCAAGC
>c100073.graph_c0
GGTCCATTCGTTGTAGCTCATCACGGGTAATCCAAGTACCATCTGGAACTGGCCGGTTCTTCCACTTGAGAAGGTACTTTTGAACCCGTCGTGTTTCGTGAAAACCAAGGTCTCATCCAAGATATCCTCCACAGTCTGAAAACCAAGGTCTCATCCAAGATATCCTCCACAGTCTCTTTATGTTAGCTCAAAGGGGGTGTAGGTGGAAAAGAAAGATCAAGCTCAAATTGGAAATGTTCATATGGTCCAAGCACCTGTGGTAGGTCAGCTTTGGTAAGCTAATGGGTCCATAGGTACGGGAAACTGATGATCATCAGGTGAAGTTGTGGGACCTCTAAAGATCACGAGATCTTCTACATTGAAAATCAGACTAATC
>c100075.graph_c0
GTGGCTTTGGTTCGTATAGGTGTGTGGTGTTTGGATGGACAAAGAAGATGGAAGAGAGTGGAATTGGTTAGTGTGTAGGATCGGTTCTACTGTGCAGGTGTTGGCTAAGGGAGAGATGGGTGAGAGTGGTTTCAGGTTTGCAGGTGGTTTGGTTTGAGTGGATGGCCATGTTGCAGGTGCATATGAGGAAGAGATGAAGATGATGGCAGCTGTGTTGTTGGGTGTTGAAGAGGATGATGATAGATTGTGGTGAGTCGCATGTTTGGTTGGGTTTGTGTTTGGTTAAGATGATAAGTGTGCATATGAGGAAGAGATGAAGATGATGGCAGCTGTGTTGTTGGGTGTTGAAGAGGATGATGATAGATTGTGGTGAGTCGCATGTTTGGTTGGGTTTGTGTTTGGTTAAGATGATAAGT
>c10008.graph_c0
AGCAAAGCTGCCAAGGTCTCCAGATCACCATCATGCCTGCAAAGTTTTCTCACAACGGTCCTGCAGATACTCCAGTTGAGTGCATAACAGACTTGCTCACACGCGCCTTGGAGGCCTCCGAGTCTTCCAAAAAGGACGAATACATACAGAAGGCCCTGGCCATCAGCTCTGGCCTGGATGACTACACGGACGCCGTATCGACCTTGCCCAGCAGCGGATGCGCAGCCTTGATCAAGGAGTCGTTCAATCACGACTGGAAAAAGGCGCACGAATCTGGTGGTGCCAAGT
>c100085.graph_c0
GGGGAGGTGGAGTATAAGAGGAATGGATTTTTGCTTGGCAGCTAGCATTGCTTATTGTTGTTGCACAGCTGTATATGTTGATGCAGAAGCCAATGGACAAACATCCATTTTTCCAAAAATTTCCAATGGGATATAATTTAGTGCAACTTAAACTGCACTCTCAACTTCATAAACCGAATTGTATCAATTTATCTTGTGCAGATATTTTTGGACCCAAAGGAG
>c10009.graph_c0
GTTTCATACACCACACCGCACAGTAGCAGACACTCTTCGACAATGGCTCAGACTTCGCTGCCTTCCCGCGGCGGCTTTGATCCCAAGGCGGCTTCCACGTACACTCCACGCAAGATTGGTGCCGCTCACACGCTCGAGCACCGCGTCTATATCGAGAAAGATGGCGTGCCAGTCTCCCCATTCCACGACGTTCCCCTCTATGCCAATGAGCAGC
>c100090.graph_c0
TATGCCTTGAATGCCAAAGTACAAGCAAGGTAGCCGACACCGCAACAACAACAGCCTTTGTGCGGCAAAGACTTGACTGCAAATTCGTCTCTGCAACTAATTGGACTGCATGCAGTGCTATAGAGTGCAAGCCGCATGCATGCAAATTTGCTAGTCAGACAGCGCATTGCATTCTGGATTCCTGGCCTGGATTCGCTTTGAATATTTCTCCAGCTATGAGTATTTAGCTGACCGCAG
>c100092.graph_c0
AAAGAGGGTTGCAGAAGCTGCCGTTAGCCACTTGCCAAGTTGCCAGCAACAAATAACACATCACTGCTGTCGTGCCCATTGTTGTAGCCTCTATGCTTTCCAAGACAGTAACAACAAGAAGAAATCGAAAAGGGGTTTTAACCTTCTGTTCTTCACATGTCACGGCAACTGAGGCAACTCAAAAGCTCCTCACCTGTCCCATCTTCGACACGTGCGAGACAAGCATACAACTCGGCCTGTGTTTGATTCCGGACAACTCTTCAAATGCATTTAGAAGCAAGTGACCTCTACAGTGGGTCATAACAGTGTAGTACAACAACAGACTGATGGATCAATAGACTGATGGATCAATAGCCCATATTTGATTTTGCGATATCAAGCACATCGGGGTGATAGATTTCAAATT
>c100095.graph_c0
TGTAATAATAACAGAAGCTGTACAATGAAGGATGGGAATTAGAAAACGACTAAAGAGAAAATTAATACTCAATTAATCCTACTCCAACTGAGGCCTTTTTCTCTCCATGGATCTGCTCAATTCTTATTGATCACCAATTGAAATGGGTCGACCTGCCCGCCCAAGCGGCGACCGAGAGAGCTGCCTTGTGATCTCTCTAAGGACGGGTCTGACTTCAGGCTCAGGAGGAGATGGGTCTTTAATTTTCTCATATTCCTGCTTGATCTTCCTCACTTGACTGTGAATGGGCGAACCACTACCCTCTCTTCTTTCTTCTCCTTGATTTTTCTTCTTGTCATCCATTTTTCTTTCTTCCCTTTCTGCAATGAAGAGAGAGGCTTTTGGTGCTTGTATTACAAAGTCACCGTCTTTTGGTCTCCCTTAAGAGTCATTTTTATATGTATACGAGGAAGAGTGGGAGAGAGCACACGATTTTCGTGTGGCTGGTGTGTGAGAGAGAAGGG
>c100096.graph_c0
ATTCCTCATCTTCTTCCTCTTCAGCTGCATCTCCGCCCGCCGCCGACGACGATTCGGACACCAGCCCTACCGCGGAACCGGCTGGGCCCTCGGCCGCACTCCTCCAGGCCACGCCGCACCGACCTACAACGCCCAGCCGTACTATGCGAACCCGAATCCAGGTCCGTACTACAACAACAGCAACAACCCCGCTCCGCCGCCTGCGTACACTCCACCGCCGAATAACGGATACTATGGAGGCCAGCGAGATGATGTGGAGTTGCAGCAGCCGCAGCCGGCGTATGGTGGTGTGCAGAGCGGAGAGTATGAGCCGCCGAAGTACCCGCCACCGGGAAGGAAGTAGATGGTGTAATAATGGGAAGATGAGATAATGCTTCTTTGGGATATTGGTATGGCTTTCGACCAGCGCAGG
>c100096.graph_c1
TGAAGAGGAAGAAGATGAGGAATGCGCCGACGATGATCAGGGCGAGAACGAGCCATCGGACCCAGTTGTCCCAGTAGTCGTAATCGCAGTTGTTGCCGTTCTCGTCGCAATTGCGGTATCCCCCATAGAGGCGCTTCTCAATGACACCCATGATGGCGGTCGCAGACGTCAAAGAACGAGTGCGAAAGAATTTGTGGTGTAGGTGTGGTGGTGCTTTG
>c100097.graph_c0
GAAAAAGTACACTGCCATAGAGAAATGGAATACCCAGCTTAAGGGTCTCTACCAAACTGTCGGCAACAGGATTGGTTAAGATTCAACAGGCAACGTTCTTTCATTTAGAGTTCCACAGTTTTATCGTTGCTGTTGTTGGTTAATAGTGTAGGTGCTCTTTATTCATGGCAAGATCCCATTTATATTTCATTTGAAGAGAGATGAGTTGTGAATAGCAAGGGATTTTCTGTAGAATAGAACTTTGTGAAAGTAGTGCAGCTGAGCATATTGCTTAGGCCACGAATATAATGCGGACTTGCAGAATGTACATGGGAGACAAGGTTGTAGATATACAGCCATTGGGATTACAATCTGCAC
>c100098.graph_c0
ATCACATTCCCCTAATTAGACAATATCCTTACTTGAGTGACGGACCTCTTTCTCTCCCCCATTACCTTTGAGAGCCTTGTATGACCATTGCACTGAGTGTGGCACATACCAGTCTTATTTGATCATATCACCACGAGCGACCAGTCTACTGAGAAGTAGTGTACTACATTTTTCATACACCTCAGAACGGAACTATATTACACTTCACGTACGACAGCAGAGCATCTCTCTCAAAGGCCACCACACAGACCAATACAATGCCAACACCACCACCAG
>c10010.graph_c0
ATCGACTCTAATTTGCACCATCCAACACCTTCAACATCTAGTACTCAGCACCAGAGCTCATTGGGAACTCGAAGCCGACACCACGGCCGGTCAACTTTCTGTAGACCTCAGCGTAGGTGTCAAGTCTGTAGTCAACACCACCTCTCTCCTTCTCGTCCAAAACACACTTCAACACCTTGCTGCCATCCTCCTTGGTTCGGACTCTCTTGCCAACAATCTCGACTGGGTAGACAACATCGGCCAAGATGGCATCGTGAACGGCAGTGAGTGTTCGGGATCTTGGTCGCTTCTGCTTTTGGCTGGATCGGCTGCGGTTGGATCGCTTTGGCTTTGGGAGAATGCGGCGGGATGCGAGGAATAGAACGTGACGGTCGCTGAACTTCTTCTCGAG
>c100102.graph_c0
ATCATAAACAGCCCAGTCAGCGGGAAATGTATTCTTTTCCAAGCAACATATGGGTACGTGAACTACATCTAAAAGAAAAGGCATGGCTTGCAAGGAGGGAGGGAGGGAGGAAGAGATGGACTGCAGCCTATGGAGCAAGGGTTCCTTCTCCAAAAAGAAAAGAGTGTTGGACAATGGACTACAACCTATGCAGCAAGGATAACCTTTTCTGAAAAGATTGTTGTGTCCAACATACATCAAGTGCTGGGCACACGA
>c100107.graph_c0
GAAAGAGCCTATTTTTCCTTCAAGATTATGAAGTTGGCTCGATCACTAAATGGTGATTTCATGTTTCTTCGCAAGAGAGTGAACACTCATGCTACCGTGAGGCAAAGGAAATTCCAGAATGGAAACAAGTTATGAAAGGACATAATGTTGTCCACAAATTCAAAAAAAAAAAAAAATGACCAAGAAGTTTGTGTTAAGGAAGTGTACAGTAGGGAAGAAACATCCTATTTTTTCTTAAAGATTATGGTGACTTCATTTATTTATTTTTTTTTGGCAGTTCCATTAGAAGAGAATGAACAGTCATGCTATGAGGAGACAAAAACTAGCTACAAAAGAAGGCAGGCGGGCTCTATTGAGAAAAATGGCACATAGGAGCTAGTGCCAAAGCTAAAAAATGTTGAACCAGTTGCAAATAGGTCTTCAAGTTGATAAAGTCGCGTACTGGTCAATATATAGGTATAGAATTTCGGTTGAGAACTTATGGTTTTTCACAATAGTACGGGTTGGAGTATGAGGAAATATGAGTCCAGTTGTGAAGATGGTAATTGTTAGAACCATTATCTCTTCAGTTGCTTGTAAAGGTTGGACATTATGGCAGCTTAATATGAAGAATGTTTTCCTTGATGGAAAGCTAGATGGAGAAGTACTCGTGGATCAGCAGTAAGCTTTTATGTTCCAGGAATTGTCTCATAATGGACCTTGTTCAGGTTGAGCCTGTAATTGAGGGTTTGAGTTGACCCATCGATATTCCTGTGCTGAGAATAACAGCAGCAATAACTCTAGTTGGAATGAAATTTGGTGTAGGGATGAGACACGGTGTGATGGATGGTTCAAGCTATTTGAATCACCAAGCCTATTGATGGATTTGAGCAATAGGATGAAAGAATTCTTTGTTTTGGATCGTTGGAGTGGTACTTAAGTAGTGTAGTCGATTCACATATAGCCCAAAAGTTATTTTAGTGGATTGTTTGTCTCACACCAAACCCAAACTTTTCATGCTAATACAAACATTTCATGGAGCAACAAGAATTCCACTAACAAGCAGGTTGTAACAGTGGGCCATTTCATTTCTTTGAAGGGAAAACTAAGAGAGAGAGAGAGAGAGAG
>c10011.graph_c0
AATTAGCGTTACTAAGAACCGAATTCTGCATAGACGTCACCTCTGCAACAGACAAACCTCGCGTCATTGCTTTAAGAGCAATACCTGCAGCCAAAGCCTTATCGCCAATGACAGCCAACATCGCTCGAGCATTCTGTCCATTCAAAAGCAACCCGTCCGCAGCTACAGTCGTCATAACTGGCGCATTGCTCCGACGTGGTGATGTCATACCGCAAGTCTTCTTCA
>c100111.graph_c0
GGGGCAAATACTTGGTTCCTTGGGCCATGCCATGTTTGAACTCTTCATACCAATTTCCATAGACAAGGAAGAGGTTAAGGATTTGATAAATGAAAAGGATGGAAATTTCAACTACATGGATCAGATATGATCTAGTTTACATATAAATTTCAGTCAGTTAATTGCTATATTCACCATGCCTCTTTTCTCTTTTGCTCTCACCATTAAGATTCATTCCTCCCCTTTCTCATAAACCAAGCTGGTGAGCTCCTACTTACCAATGTTTCCTTGGTCAGTACAGAAAGAGGAAAATAACCGGACCAAATAACTGCAATTTCAAGTTTCAACAGCTCTACCACTAGATAAGAACAGTGGCCTAACAAGAGAGAGGATCAATGGGTGGGCTCTAGCACATTACCAATTCAGATCTCAATGAATGCCATACAATGCACATATCTTAATTGTGGTTGGTTACAAGAGTTGGAGACACATGATAATAAAAAAACCAATTCTGAAATTTAACTGTTACTTGAAGTATGTCATTGCAGTTATCAAATATTTCCCAATCCTTTAGGGTTTCTGACTTTATAACATCTGCAACATATATCCATGCTGGACCAATACTGCACTGATACTCAATGGGGGTAAAAGTTTAGCATAATCCAACTCTCATTTCATATAGTTCTTTTAACATT
>c100111.graph_c1
TTTCATATAGTTCTTTTAACATTTCCATCAATTGAGTTGTGGTCGCATTAAAGTACAGAGTCATATCCTGAAGATCCCCGTATAGGGCTCGTAATCATAGCCCTAAATAGGAACAATAGGCATTCCATTTACTGTGACATTGCCAGACAATAGGCATTTCATTCAATTCTTAACCACTGTTTTTTTTTCCAGATTTTCTAGCACGCTCATTAATCTGAAACAGACCATCATCCAGAGACAATAAAATAAACAGATGGAGCAGATCTTTTTGATCTCCTACTCGATCTAATAATCATTTCATAATCCATAAACAACAGAAAGAAAAAAAAAAGGATAAAGGAACAGAAAGCAAAAGAGATCTCACCAG
>c100113.graph_c0
ATATATATATATATATATTTATTTGTAATTACATTCTAATCTTTGGTTCCATTCTTTGGTGATTGGGTTTTCTTAACTAGATGTGGATTTTCGCTGTTTTCAGTTTACATATAATGATTCCATTTGGACTGCAGGGTCTTTTGTGGTGGGTACTTGTGACTGCAGGGTCCTTTTGGATTATGTTATGTTGTGTGGGTGATGATTGTTGGAGCTTCTTATGAAAAATGTATATATGGCTTTTGAAAATTTTCAACGACAGTGTTTGGTCTGTTTTCTGTATTAATGCACCCTTTTTTCTGTCAATTTTGTATATACATGTATTGAATTTCTGGACTTGAGTTTTTCGCATTTTTTATAGAACTTTATAGAAATTTGTGAGCATCACACTTTGGCTTTGGACTTGTCAACATAAGTAGCAATGACAATAATGAGTAATGACTATGCCTTAGTGGTGTTTGATTTTGGTAATTACTTTTGATTTGGTTCTGTATAGGTTTATCTTTGGTACCCACTTAG
>c100117.graph_c0
GGTCTCTTCGACATTCTACAATGAGCGGAATTGCATAGTCGACATAGCTGCTCATCCTTGATTTCCACCCAAGTCGACACACACAGACCGCCACCATCTCTCCCAAATTCTTTCTCTTCCTCTTCATCAAACATCATCCCCCTTCGCCCTAGCAGCAATATCCACCTCCTCATGCGCATCAACATTATGTCCACCCCCAGTATCCCTCTTAGAATTCTTTTGGTTCATCTCATTCCACTCCTGTATCGCTTTCCAAGCAACTCTAAACCCTTCGATCCCCGCCGGCATCCCACAATAGCAAGCAGCTTGTAAAATCAC
>c100119.graph_c0
AATTCAATTGATGCCTCAAAATCCTGCATCCATTACTAACTGCCAAGTCATGTTCCTAGTTTATGAGATCAAGAAGGATTAGAGTGTGCCTTTGATCTAATGGATCATCATGCCATATTGGTTTGATGATTCTAACCATCTGATTACTGATCGTTTCCGTTCCAATCATCCATTATCCATGGCATCTTGCCAGGAATGTAAAATGAAAAGGGCCACATCAAATGAATGATACAAATTACGATCCACATATACTTTAAAATGGGCAACGTATTAGTTCCTATAATATGCATGTCATGACATATCCATGCCCTATATAATGACCA
>c100120.graph_c0
ACGGGATGTCGCTTCGGTTCGCGCTACACGCCTCCTCAAAATGACGAGGAGACCTCTCGGGCAACGACGCGTGGCGCTGATGGTTTGCCTTCCCATGCCAATCATAGTCTCCGCATTTATTACCCCCTTCATTATATCGGGCGATTAGAGCGATGGCGGCGCCTGCCGCCAAATCAGTCAGCACCCTCAGCTGGAAGGCACAGGTGAAATTAATGCTAAGCGGTTTCGGGAGATTAGTC
>c100121.graph_c0
GTGTGGTCATGGATTAACTATCTACTAGAAGTCTACTCTATCATACATCGCGAGTTGTCAGATTCAAGATGATGATTATGTTGTTTAATGATTTTTTACTTTTGACCTTCAGTGGTAATTGTTGTCGTTAAAAGTTTTACATTTCCTTGCAGAACATTCATTTCATATGTTTTCTTGAAATATTTCTTTAACGTTCAAGTTCCTACAAAACATATATTTTCAATGGAAATATTTCTTTGTACATTGTTTGTGGAAAGTGGAAAGACCAGTTCTTTATCATAATATATTGCTTACTTTCTCATTAATACAATTCCTTTATCAAGGTTTCTGAAAATAAATTTGGTCTCATACCTTAGGGTTCAACTATGGAAGTTATCTTCTCACTTGGACAATTAATAGAAAAATACCGAGAGAAGAGGAAAAGTCTTCATATGGTCTTCATAAAAAGAAAGCTAGAGCACCTAAAGTTTTGATTTGGTGGGTTTAAGATTAAAGACCCGTCCCAAGGAACGGTTTTTTCCTGCGCTGTACGCTGGTTGTTGTTTGTTTGGATCGGTGTCATCCTTAGGGCGAGACTGGTGAAATTAAGAAGGGGGGGATGGGTTTCTAGCCTTTGGGGACAATCCGGATGCACGCTACGTGTGCATTTGTCCATGTCCAAAGAGGTTATATTGACATCAGCAAATGTATGAGGGAGTGATAATGAGTGTGAGAATTACCTTTGGAGAGATATGTGAGTTTCCAATGGAGCGGTGGCTATAGATTTGCATTGGGGGTCAACCTTAAGCCCTTATTTCTTTGCATTGATTATGGATGAGTTAACTCCTCATATTTAAGAGGAGGTATCTTGGTGTGTGTTGTTTGCCGATATAATATTGATGGATGAATCGAGAGATGGTGTGAGTGCAAAACTTAAGAGATAACGGGAGGCTTCAAAATCCAAGGACCTTAAAATAAGTTGCAGAGGGACAGAAGATCTGAATTGCAACTTTAGTAGAGCGGTGTAAAGAGCTTAAACTCATTAGAGTTGAAGCTCAAGTAATACGACAAAGAGATTGTAATGCCCCAATTCTGGATACCGAGAAAACCAT
>c100125.graph_c0
GGCAATCTTACGGAGGCAAAGGTGATCATTTGAGGTTCATTACATGTTTTGTTAGTCGTTAATAGTATAGTATGTTTTACTGATGCTTCCTTCTTTACAATAGACATGTAGTTTAAATAACTAGATAATTGTACTGTAGTGCTCCTATATTTGTGCGTGGGCTCATGTGTGTGTGTTTTTGACAGGCACTCTTGTATGTATATGTGACAAGCAGTTTAGATTGCCACTGGATGTATACCAAATTGGAATTTTTTTTTAATATGGTTTCTGGTGGAATTGATGCTTATTTTTTCTGCCTTCAGTGCAGTACAAAAATTTGAAATTGCACTTCACCGGTTGCTTCTGTTTTTCTTCCCCAAATCAGTATGTCAGAATGGTAATGATGGTTGACTTGGGCAGATGAATAGTGCCTGAACTAATGGACCAGCTGATGGTGGTTGACTTGGGCTGATAGATGGTGCCTGAACTAATGAGCCAGGCGTTGGTAGTTGAATTGAGCAGATAAATAGTGCCCCAACTAATGGGGTTTCTAATGCCGACTTCACCATCTAAGACCACTGCGGATTAAGCAACCATTAGCCATTGGTGGTTTTTTTTTTTGGTCTAGGTTGAGGTTGAGGTTTACTTTTATTGATTTATTCAAGTGAACATTTACGTATGTTTCAAGATCCTGATCTTGGTGAATGTAAAGAAAGCCTTTAATGAGAATCATAAATGTGATTTGTATCTGCTCTTTACATTGGTAACAGTTCTTTATACATTAGGCACTGTTGCTGCTCTACTTTCTATTGTTTGGTCTTTGGCTGCTTTATTGTATTTGTTTATTTGGCTTGTGCAGGTAGTTGTGGACCGGATTTCT
>c100128.graph_c0
CCTTTTTTTTATTTTTTATTTTTTTTGTTCCTGGTAGAGGGACAGGGACAATCTGCTATCAAAGGGCAGTTTGCCTCTAGGGCCTTGTTTGTTTAGAAGAATTGGTTGAATTCTTGTCCGGGAAAATTCCGAGAATTCAAAGTCTTGCACTTTGAGCATTTGGAATTCTACTTCTTGGGGACAGCATTTGAAATTCTCAGAATTCTCCTAGAGACAACGTACCACAAGAAGGGGTGCTAGTTGGCTGGACCAACTTGATGCAGCCCACATTGCGATTCGGATGTTTTAGGCCCATGGGTCTAATTTTCTGCTCTGAGCATTAGACGATCAATGCCTAAGCACATCCATGCTTCAAAACCATTGTCGCCCAATGTTATACAGCACTTCAAAATCTCCACACATGGCCTGTCCGATGGGAAGATCGACCTCAACCTTCAAGGTCTGTTTGTGCATAACCGCAGAAGAGGAAACTCCGATTTCCACTATACTTCCAAACAAAC
>c100129.graph_c0
GTGGATTAAATTTGCGATATTCTAGAGAGGTAGAATATGAGATAGTGCAATATGTACTATATTGCACCGCTTTAGGATGTCGCAAATGTCAGCATGAAGAATGGAAATTTGTTAAGATTCAAGTGTTGACAGGCATATGTCAGCCACACTGCAAAATCCATTTTCCCTGCTTCCTCTTTTTAGTTTCTCTTTTGCTAACATTGATTGGGGTTCTAATTTTAGACTTTACAAGGCAAAGCAAGATATACACCAACTGAAGTGGAATCCGTTAGGTCACTGGTACAACCTTCGCGTACACCCG
>c100130.graph_c0
TCATAGAACTGCAAGACCATTTTTAGTCTGCGTCTAAAACACCTTAAAAACAAAAGAATACAATACACTGAAATCCTAGTTCTGCATTCTTAGTTCTAATCTACTTCTAACTAAAGACACCCCAGAAACCACTAAAACAGCAGATCAACATCAGATTTGAAGCCGTTCGGCCACTGCACCTCGTTTCAGATAGATCCCACAGTTACAATCACAAAAAGCGATTTCAGCCATCCAATATATCGAATGAAACAGCTAATTCAAGAAACCCATGATCTCCATCTATTCATAAAGACACCATTTTTTTCTAATTTTAGAAAAGAAGAAGAAGAAAGCCTACCAAGAACGTTCTGAGTTCTGG
>c100134.graph_c0
CTTTCGACACTGCCGTCAATGATACCAGCATCAGCAGTGGCACCAGCGTTGGCAACGAAACCATCGATCTTTCCGAAGTCCTTGACAACGTCCTCGACCAACTTCTCTACTGATGAGTAGTCACTGACTGAGCACTTGTATGCCTTGGCCTTGACGCCGTACTCTTTCTCGAGTCTTGCTACGTTTTCCTCGGCTCCCTTGCTTCGAGAGTTGTAGGTGATGGCAACGTCGGCACCCATCTCGGCACAGCCAAGGGCAGCTTCGATACCCATACCTCGAGGACCGGAAGCTCCGGTAACGATGACGACCTTGCCCTTGAGGCTAAGGAGGTCGAGGAGGGCCTCTGCTTTGGGGATTTCGATGGGCATGTTCGCGGTGGTGTTGGGTAGGGATTTGTGTTTGAAGAAGAGTAGTTTTGACGGTAGAAGACTTGATGTAAAGAAAATTCTG
>c100137.graph_c0
GTAAATAATTGCGCGTTTTGCCCTTCTAGGGTTTAAAAGCTCAGACTTGGGGGATGACTTGACCCCCTTCAAGTTTAGTCGTGTCTGCAGCTTTCCAATCTATGAATGCTTAAATCTTCTAGAAAATGTGGTTTTGATCTTCTAAGATGATTGCAAAAGAACCCCAAAAGCCTTCAACATCATCTCACAACATGAGAATGGAGGAATAATATGCATGCAAAAAAACTTTTTTTCTTTTTGAGTTGCCAGATTTGGGCAAGTTTTAGAACCATGTGCCCCCCAGGTGTGGTGTTTAATCTCGCCAGCCCCTATATACTACCCAATAGTTCTGGTTTCTCGTTTTTCTTTTTTCTTTTTTTGGTTACTCTTGTGGGTCAATAATTTGTAATCTGAACCATTCAACATTTTCACATAGCTAATAAACCCCAAAATATGAAGTTTCATATCTTATATCCTCATGGATTTTGCGAAATATGTGAAAAATGAAAGAACAATGTAATCCTAGTTTCTCATTTTTCTGCATTCATGTGTTCCAGTTCCTGATCTAAGCCGTTCAATATTCTCATAGAAATAAAAAAAACCTTCAGGAGTAGAG
>c100141.graph_c1
GGGTTGCTTCCATTTGGAAAACTTCATCAAACATCGCTCTTGTATAGTGTAGAGGCATCTCTGTGGAGCCTAAATTAATGGAAGTCATTGGATAGAAAGGACAACCATTGATGAAGGCTCCCTTCCTCTCAGTTGGATCAAATGATTCAAAATGGCCATCAAGTGCTTGCAAAATTCAAAGTTTGGTTTAACTGGTCAGTCGCTTTTGCCTGATTCTTCACTCCCGAGAGATGATTCGTATCATACGAGCAAGGTGATTCAGGTGGGCTTATATTGTTTCCCTTGCAACTTCTGATTGGTATCTCTATGACTCTGCCTTGGAATGAGATCAGCCTAGCTGTAGTTGGACAGTATAACAGTTATTAGAATGATTAGTTGTAACCAATGATGCCCGGATACGACATGTACTCCATTGATATGGCAAAGACATGGACTTTACACATAAAAAGTAAAGTATTGGATGTGATACGGCATGATACGTTGCTAGTTTTGAGATATCCAGGAATTGTAGGGTTTTAACCCTTTGATTGATGGCATGCGAAATAAAGGAACATAACAACTGTCTCAGATGTGGGCAAAACAGAGATGATCGTGCTCTACCTGGCAAAGATGGCCTTTTGGGTACTCCGTAGTCCATCGATGGTGGCAATCAATAGACATTTTCTGAATTGACCAAACATGGCCTGCATGGGGCTCGTATGAGTGGAGTCAATCCTCAAGATGGAAATCTTCAGTTAGACACAAACGAGGAAGTTGGGCAGGTATTAGGGCCACTTTACCTGCACTTTTAATCCTCATTAGGTGATCTGAATACACTTCAGGTAGATAATCAAAAGTTACTTGGGATTATTCCAGATTATAGTTTGAGGGCATATGCACATGAGTCTGTCAGAGTGTTTGGGTTTATTTGATAAGGGAAGTTGGGATCTTTTGGAACTCTATACTGCTG
>c100142.graph_c0
TCTGACGGCACAGAGAGTCACCTTCCACCAAAATCGATCAAAGATTTAGAGAAGAGCTTCGCAAATGCCAGTTCTCATAACTAGCATTTTGGCCTTGTTAACAAACAAAAGCCTGCCAAACCTGAGAAGGATAGGATAAGCTTGAAGAAGCCCAGTGGCTGGGATACCATCTCAGCTGGTTTTGATGCTTAGACAATGAGGAAAAAGTAACCTCAAACCAACTTTTGATAACTGTTGATATTGATAGGTTATGGGAGCAAGGATGGAAACCTAAAGAATCAACAAAAAAGTTTCATCAAAGCATCGCAATAATGAAACCTGCACATAATCACAGATAAGTGCACCACTGCTTCTGGTGCTTTTCCGCGAGAAAAAGCATTCCCACCGAATGATAGAAAAACTACTCCATGGAAAAATGTCCCGCTTTTCCACATTATACAAACGTTCCCTAAAGGATGCCAAACATTTTCGCCCACATTGGATGAATTATTGGCCCCAAAACTTCCACCCACTGTCATTTACTGAAGAAGGGACTATCCATATTTTTGATCCATATTTTTGTCAGGCTGATTCTTTTAACTTCCAAGTTAAATCCAAATTGATGCTCTAGCCATTTTCTAGAATCTTTTTTATTAATCTCAATAGCAGCAAGGGGTTCCAACAAATGTATTCACCACTTCTGCTTTCAAAGATGACTAAAACCCTCTAGCTAGTTTCACCACTTCTCGGCTATGATGCACGGATACTTCAA
>c100148.graph_c0
GATCATTTGTTGGATGACCTCAGGCTCACGACTGATAGAAGAAGGTGGGTTGGAAGCAGGTGGTTGTGAAGGAATGATCGAAAGAGCAACAACAGCAAGAGAAGCAGTCCTAGTGGAGGCATGATGGGCTTGAGGAGTGCAATTTTGTGGCCTTTTTCAGTATTCCGCAATGACATGTCCGTTGGCTTTTGCAATAATTACAAAGTTTCTGCTTGCAGTGTGATGCATAATGACCCAAGGACTTACAACCATAGCATTGAACTTTACTTAAATCACGCCCTTGAGAATGTCTTTTTGCAGCATAGGTCACTTGGACAAGTCCACATACTGTGCTCGAAGAGTGAACAAGTGAAGGTTTTCTAGTAGTGGCATAAGCAACCTCAAGAGGAGTACTGGAAACATGTTGTTTCAATGCATGTTGCATTAGTTGGCTTTGTTCTTCATGCAGAAGTTCATTCAGACATTCATCTAATGAAGGAGAGGGAATTTTGCTCATAAGGTTTGAGCGAATAAACTCGTATTCTGGTCTTAGTTTCTTAAGAAACTGATCCTGATGACTAGTGTCCTGCAATTTTTGTATCTCTGAAAGTGTTGCTTTAGACCAAGGATGAAAATAGCGGTAGT
>c10015.graph_c0
AAAAAAGATGAGCAATAATGATTTCACTTTATTTACAATCCATTAAGTACAGTAACAGATCAACATGACAACCACTCCAATGATTTGATTGTCAGTCAAATAATTTATTTAATTTACGAGTCATTTTCTCATACAAGTAGACTGCGTGCAGTTTATAAGTGAACATTTAACTAAATATACTTAACAAAACTTCAAACTTATATAAACACTCAACTAAAT
>c100151.graph_c0
GCACATTGAAGTTCTACTCCATGCATGCATTGAATAGAAAATTAAGAGTCTGGAAATCAAACTGCCAAAAAGTAGAAATGTACACTTGGTTGCTCCCTAAGCAGTGCTGTAAAACATCATAATTTAACCCAGCAACTGTATGTGAATTACAATTATGGATACTCTTTCCTGACTTGGCAAGTCAGACAGCTAAGCCTGACTTGGTCTAGTCAGGATACACAGGGCCCTCTGATCTGAA
>c100155.graph_c0
TATCTCTTCATATGTGGCTTGGCATTTCATTGGGGCTCAGCTGCTACCTTGCATCCACTTGTGGACTGGATTGAGGAAATCTATTCCATATCTTTTTCCTGCTGTCTTGTTTTTTACGCATACTTGACCGGGTGGCAATGAGGCTAGCCAGAGATGGTACATCCTGCGCCATTCTTGTGCATGATGTGTAGTTGTCTGGCTCAACCTTTTGCTGTTAAAAAAATTTTGGTCTTTTCCTTTCTGTTTCAGAAGTAGCTTTTGATCCATAAATGAGTCCACCAGAGTAGAAGGATATTGTTCTCAATGGCATACAGCTTTCACCTTTTTCTTACCAATGTCAGTTTGAGTCTTTGCTGTTTATCGGCATCATGACTCGAGTCACACACAGCATGCTCAAGAATTTTTTAAATTTGAAATACTCAAGTGTTAAATCAGGTAGGCATGCATACTGTAACACAGACAGATTCAAGTAGATTGATATTGATGCATGTCAATTGATGTACACGTAATTTCATGCTTAGATATTTACACTCTTGTACATATCAGTCATGTGCAATATCCAAGAAATAGAAAACACACTGTTCAAATCTTTGTACTTTGAAACAGATACATGTAGAACAGCACATTTTCATACAACAACGTGGTCACATTATTTGATGGGTGCATATCAAACGTAACATTTACATGTTTGATCTTGAACACCAGGCGGACCATATCAATTAAATGACTTGGTGTTGGATGTTGGAAGTATGGGCG
>c100156.graph_c0
AAAAAAAAAAAAAAACACAATAAAAATTATGGCAGGACAAAAAATTAATAACAATGTTCAAATGGACTCCAAGCTCGCTTTCACATAACCACAGCTAACATTCAGGGGACTCAACCTGTAGTTCACCTGGCCTGACAAATCGCCCCAGTTGACTTATTGGGCAGGTCTGACATATATCTTGAATGTCGAGCATCTGCTATGGTTTTTCCTTTTCAAATCCTCCATTGCTTTAGTACATGAAGCCCATTTGATAAAAGGGACAGCTCTTCACCAAGTGAACCGTGTGGTAGGCCCCACCTGATGCATTCCTTGGCTGTAGCACATCCACAAGTGGCTATGTGGATATAGGTGTCACATTAATAAATTATGGTTTTACCTGAGTTGTATTTTCAAAAGAAAA
>c100157.graph_c0
GAAAACAATGCAGAGGCGAAGGTAACTTTGTATACTGTAGCTATATCACCCGTCTGGTTAAGATTGTGATTTCTCTTATCATTAGACAGGAGTACCTCACCTAAGAATTAGTGGTTACTTGATTGTTCTTATACCAAATAAGAATAATAGTAGTTGTTGTAGTAATAATTATAATATAATAATAATAAGTCAAATAAATAGATAAATAAAGTGCTACTGCCCTTGGTGATTTTTTGCCCATTAGTTTAACTGGGAGTCTTAAGAAGTAATGGCAGGAGATTTAGCAAACGATTGATATTACCTTTCCTAAGACTGTTTCATTATTATTATTTTTTTCACACTAGTGGCTACTGCTTTTAGGGAGAGAGTCATAGTGAAGGGCACTGCTAAGTTCCTCTCCCCACTATCTACGGTAACTCTGAAGTTGTACCAAATTGAAATTATTCTGCTAAAAACCTATGCTCAATTGCAAAAGACAGTACAACCTGAATTGTGGGTTCACCAGTAAGGCAATAAACCTAGTGATCTCCCACATCTAGGTAATTGTCCTCTCTCTCTCTCTTTGTCTCTCTCTCTCTCTCT
>c100161.graph_c0
AGTTGAATTCACTTGTATGCATATGGGTGATGTCCGTTCAAAGTTTGTTGGGAAACAAACCATGAATGGACAAAATTCTTTCGCTATGGACTGTGGGGGCTACGGTATCTGTACCTTGCAAGTTGCAACACACCACATTGGCATTGGCAAATTTTTTTAATTTCCCAAAGATTTTTTTATCTAACTTTATGTGCGAGTTTCCCTCTGAATGGGGTTAAATGACGATGGGAAATCTATGTGGTGGAATATTATGCCAGTAA
>c100161.graph_c1
CATATCTATCGCTGCAACATATCATTAGGGTGAACCAGTTGATGGCTGCCGGCTGCTATAGTGATTTTAAACCACGCGTGTGTTGTGCATGCATAAGGGATCGAGGTTGTAACCATCATTGTTGCCTAATCCCATCTGTTTCGGATTGCCTTTGTGAGTTCTTTTTTTTTTTTTGCTCACCCCTATTTTGAGACCGTGTGATATGTAACTTTGCAGCGTAACCCGTCTTTTGTCACTTAATCCAAGGTCCTAACTGGTCCCCCTCTTCTCTTAGTTCTATGTACCAATAGCTCTTCAACATGTAGTGGTAGAGCTGATTATCTTTTTATGAATTAGTTGAATTCACTTGTATG
>c100167.graph_c0
GGGAGAGGGAGGGACGAAGAAAACAAAATAGAGATGTGGGTTGAGGTCCACCAGCTCCGAAGGTTTAGTAAAAGTGGGAGTTATGGGAGGTTGAGGTCGATCGAGTAGGTGGTTGTTGTTGAGGTGATCGTCTTTGGTCCCTTTTTTTATAGTGGAAAAAAAGGTATTTATAGTGTCCTTTAAAAACCAACGATTTAAGAGATTTGATCTCGAGAAAAATAGGTAGGAATTCCTCTAAAATGACTGTTAACAAAAGTGCCCTTAAAGTCACATGTGTTTCCTGGATATTGCATAACAAGCATGTACTCTATATTGCAAAGCAAGCATGTACTCTGGACTGGACTTTCTCCCTCTAAGCAGTGAAAGAACAAATTTAAAACGATAAATAAAAGAAACGGGAAGAAAAGGAAAAAAGAAAATAGCAGTGTTCTTGTTTATTTAAGGCACCCACCAACTATGAGTTTGAGGTACAGGTCTCTCTCTCTCTCTCTC
>c100168.graph_c0
ATGGAGGGTTTGAGTTGGATATAGTAAATAGGGAGCTAGACCTGACAGACTATGCACAGCTAAATGTTGGGAAACAAAGCAACAAGAACAGGCGAAAGTAGATGTTGCTGAGATGCATATGCTACAGGGGATGTTTGGAGTTACAAGAAAAGATAGAATTAGGAATGAAGGAATAAGAGAAAACTTGCAGGTGGCTCCAATAAAAAAAAATTGAAGTATTCTAATCTACAATGGTATGGCCATATGGGCACATTACATGACTAGAAGCAGCCCCTGTTAGAATGATCAAGGAACTAGGAAAGGGGGATACCAGTAAAGACCTTAAATAAAGTTGAGGAAAGAAAACAAAGCCAGCCTAAATAGATGTGATAACGCTTCAATGATGAAGATGATGATGATAAGACTTCATTTTTTCTGAACTCAGAGGAGGAAAATATCAAAAAGACAAACAAAAAAAAAGCGCCTACAACCATCCAATAGGATAATAGGACAAGAATTAGAAGGGTAATGACCTCATGTTAAAAAACCAAACACAAGTAACTCGTACAAATAACAAGTATATTTTACCGGACATCACTGACTGTACTGAA
>c100169.graph_c0
GTGCTAATTCCTTTTGCTGACTTGGTAAGGTTATTGTCTTTTCTTTTATGGAAGACTCTGATGAACAACTCCTTGGGATATCCAAAGTCACAATTGGTATCCATATTGCAAGGCTTTCCATATGCGGGCCTGAAGATGCGAAGTTATGCTGGATGAATTCAATGTAGTAGAATATCTGATAATATGTACATGCCAAACTCTTCCACAAAAGAGAAGACTATTATGATTCTTTCAAATAACATATGCACTGAGATGTCTCTTTTCCAATTGAAATTCTTCACTGTTGTATGGTAACTTAATTGGTAAGATTAACCTCTCATGCATGCTTATATTACGTAGCAGTTTTGGACGTTGTGCCAATCTTGTCTGAAACCGACATCAAAACCAGAACCTACTCCTTTTTTCCTTCTTTTTTTTTAAGTATATTTTGAAATGTTGAGAAAACTTAAAACTGAAAACTGTTCATTATAAATGATTTTTAGGGCATTTTAGACGAAAAAATTTATTCTAATTATTATAATAGTTTAACAATTCCCATATAGATATAAATTTCAAAACCCATACTGAAATTTCAAACTCATCTCATATATCCCTTGTCTCTTATCATTATCCCTTAGAAATAGAAATCATATGAATAAATGAGAAGAATTGGTGCTAGCCACGTAGAAATATTTTCAATTAGTTGAGTTATAAAATAAGACGTTTTAGGTTCCCTCGAAGGATCTGCAGGAGATTTTAGTTCCTTGGAATAATCCGAGCTTCATTTTCTTTTATTTTTAACTTTTCTAGAAGTGGACCGTAGTAGCAAATCCATTTGACGATCCACACACTAGAGGCGATCTAGCTATTGGGCATAAGATTTTATATCTTCTTCTCTGCTTCAGTCTAGACTCTAAAGTCTCCGCTTGCATGATTGTCTTTGGCACTGACCTCTTGATCAGCCTCAAGACTCGGATTTCCCTTTCTTTCATAACTCAAAAGTAAAGATCCCCTTAGAAATAGAAAATGAAAAAAAGGAGAAAAGTAAAGAGAAAAGGAGAAAGCAAGTCAACCACTGTACAAGGTACTTTAACACGACTTGTTTGCCTTTTAGAAATAGAGGATTTTACTGGAAAAATTCTCTTAGATTCATTATATACCAAAAATGACCTAAAAGATATGTATCTACCATAGTAGTCCCACGGCCCCTTTTTTATTCTTTTTTTCTATTGTTGTTTTGCCGAGCTGCGATATCCCTACTCGTTTTTTCTTCTTCTTCACAGTTAAACGACAAAGTCAAATTCAAGAAAAAAATATATTTCTTCTTTTGGATGGAGGTTGGATGGTGATGATGAGTGAAGTTAAAGATGATGGTGAAAGGGAAATGTGAGATGGGTCTCGATCGCAGGTATAGGGTTGGTTTAGGTGTTGTGAATCGGATTGGTGGGGAAAGGGGATGCCAAGGGAATGAGATTATGTGAGACAGGTGTGCTTCAATAATAAGCTCCCACTAGCACCCAAGTCCAAGACCATTGAAGTCACCTATCATGAAGGAAAATATTAAGCGGGTAAGGAATTAGTTGGTAGAGGTGGAAGGAGTTGGAGGAAGTAGGAAGAGAATGAGGAGGAGGA
>c100172.graph_c0
ATATATATATATATATATCTCCAGCCCCAGATTTTTATTTTTTATTTTAATACCATCCATGTCTCCAAAATTAGTTGTCCTGTCCTAATGAGCATCAGCACCACCCAAGAGTTTTGTGTTGGATTTTTTTTATAAAATTGACACCATTGCCCTTCATCCCTCAAACAAATATGAGTATGTCATTATTTGAAAAAATATTTTATCTCATGTCTTAATGGTTTCTCTTTGCAATAACTCTCTTATACGCATGAAGCCTAATAATGCATTTTGAAACTTTCAACAATCCAGCAATAAATCGTGCATAGATTAAGTCAATTCTAACTAGGGGTGTAAATTGGGTCAGGT
>c100172.graph_c1
ATATATATATATATATATCTTTCTTAATGTATGTGGATTACTTCTCAACCTACGCCTTCTTTAAAAGTAGAAGTTTAGATTGATTCTCCTCTTATCAATTACCTTTTCCCCTCCTTTAAAAGTAGAAGTTTACATTGATTCTCCTCTTATCAATCACCTTTGTAATTCTATAAAAAAACACAGAGAACCCAAATCCTAAAATCTCTTATATACATCAATTTAGAAGTGTTTTGTGGTTGTAAAGAAAACTTAAAAAATAACTTCTTGTTAGGGTTGTAAACGGGTTGGTTCCGGTTTAGATCCATGGTGGATCCGAATCTAAAACTGTTAAGGAGAAGATGGAACTGGATCCGTACCTGGAACAAGTTTTTTTCTTCAGAACTGGAATCCGAATCATATATGGGACGGGCTTAGATTCGGATCCGAATTTAGATAGAGAATGATA
>c100174.graph_c0
TCAAAAAAAAAAAAAATCCTTACAGTTACATCTATTAATCATTAATTTTGTGCTTTGACATACACATGCAACATGGTTAAGAAGATAATGGCTATTGTGTACAGGTTTCATGGCCTTTAATTTGGATGAGTAGAAAATGAAAAGTAGGAATTTCTCTGCCTAGTGAGAATTTCCTACTTTTCATTTTCTACTCATCCAAATTAAAGGCCATGAAACCTGTACACAATAGCCATTATCTTCTTAACCATGTTGCATGTGTATGTCAAAGCACAAAATTAATGATTAATAGATGTAACTGTAAGGATTTTTTTTTTTTTTGA
>c100176.graph_c0
TTTGTTGGCATTTCTCGGATTCTGTAAGCATCCATTAATGACCAAATATGTGATCCTTGGATCTTCCACATTTATAATCTAATTTAGCACTGATTCCATGCCTGAGGGCCCATGGTTTTCTCACAGTTCTTCAGTTGGTCACTCTGAAAGTTGGGGCAAATGTGTCATTAACATAAATAAACCAATAAACCATAGTTCCTATACCAAACCATATTTTACCGTCCATGGTGGTAAATACTAGATCATCCATCTCATCAGTCATCACCATTACCGTGCACCTACTTATATGAAGTCAGGGCTTGACATAATCATACATAATTACATATCTTTAGTCCAATGATTTGCTGCTAGCACTCTTATCTTTATCAGTTACTGTGAAATTTGTATTGTCAGTCTCAATGTTTAGCTGCATTTGCTAATTTGTTGATTTTTATTTTGTGTTCTTTGGGCAGTGTTCTCTGTTGTAGGTCTGCAAG
>c100177.graph_c0
GACTCCCGATTGGACACTTTCCTGAAGCCATAACAAGAGAAAACCCTCATGAAGAATAGGACAATGTTAGATGTGGACCCCACATCTATGAGGTGCCTCGTAACCACAACCACATGACAACAAGCACAATTTGTTTTTCGAAAAAGGCTTGGATGACACGAAATTCTAAACAATAAGGTCTCCTAAGTCCTATGTGAGCTAAAATTTGTTGGCACAGGGTTTCCTATTGGAAGACAAGACTTCTTAACGGATTAGGAGTACAAAAGAATTATTATTAAAAGAAACATATTGGTCCCTTCTCCATTCTTGACCTCACACATTGGGTAGCCGTCAACATCATGATGCAGAATGGCTTCAGGGTAGGATAAGCCCTTTTCATGAATGCTGAAAGTAAATAAGGAAAGATGCTATTTCAAACTCAAAAACACATGCAAAATTACAACAAGAAAAAAGAATAGAAAGGCAACAAAAAAGAAAAAAATCAGTTCTGTTGATTATCAAGTTTGAACAAAACCTGCACTGTCCATTTAACGAATGGCATGAGTAAAACTCTTTAAGTTTCATGGGTGAAATCAGTTGCCAATGAAAATGGTTTCGAGGCTGCTATAAAGCTCATTGCTGAAGCTGAAGAAAATACATTCAATCTTTGAATTGGGTTTGATAGCAAACAGATTTTCAATGGTTGCTTTAACCCAGCTGTATCTCCTTGGAAGCTTCGTTTCCATGCTCGTTCACTGGAAACGAAGATCAAAGAGACCAATTTCAGCACTGAGCTCCTGGATCAAACAAACCAATGGCCAAAAGCTGCTGTCACATGAGGAACATCAACCCAATTTAGCTTTTGGTGGTTTGTGTTGCTGTATGTTCTTTTTTGGTTCTGTTTGTTTTAGCTAAATAAGCTTTCTCAGCTAGTAGTTGCTGATCCAGTGTAGTTGGGCGCCCATGGTTCTTGGGTGTGCTTCATTCTGTGTTTGGCTGGCCTGGCCTGTGGGTGGTCCTTTTGACTGGCCCAGCTTTTGTGGGTTTCTTTGTGGGCTTTTTCCATATTCTTTTTGCAGTTGCCCTCCTCTGGTTGCCTTTCTCTAAGGAATCGCAAGAATTTGAGATCATCTAACCATTCATTGTTCTTTGTTCATCTCTTTTTTTGGAATATACA
>c100180.graph_c0
ATTGAATTTACCAGTCATCGACTTACTGATGCTGATATGTCTTTTCCTTCAGCTAAAGACTCTGAGAAAGCTTTAAAATGAGTTCAGGGTTTTCTTTTTCCTTGCTACTGCTGGGATGAAGTAAACAGACATGCCATAAATGGGAAGCTTCCACAACATTGCCTTATCAACATGATTTTATCACCCCAAAGATGAATATGTTTCCATTTTGCTAATCTTCTTTTGGAAGTTTATACCACAGGATCCTAGACTGATGGATCTTGGGCGTAATCCCACATGAAATCCTACATGCAGCATTAAAAATTTGTCTTGCTTACATCCCAGCCACTAGTAATCCTACATGCAGCATTGAAAACTTGTCTTTCTTACATCCCAGCCATGATGCTAATTCTTCCGGTCCTTGTTAAAATCCCATCCCTACCATCACTGTTATCCTTCATTTGGTTTCTACACCAAACATCGGATCAGCACTTACCCATGGACAACTTCGGTTTTTCCATGGAGAATTTTCTGCACGAACATGTCCTCTCCTTTTTGCTCATGAAAAGAAAAAACAATCTCTCTGAATCTTTCGGGTCGTCAATTACAATGCTGATTTTTCCTTTTAATTGGAAAGAGACTCCAAGAAAGCTTTGAGATGTGCTCACAGTTATTTTTTTTCCCTTCTACTTAGTGATGTGGAGTTGAAGTACAGAAACATGTAATAAATGGGAAGCTTTGACAATGTCACCTAATCAAACCGAAGACCATGACTTCCAACATGCAGCAACATGAGCTCTGTTTTCATATATAATAATATTAGCAAACGGTGTTTAAAATTTTGGTCCCTTAGGCATATTCACTTACAGTAAAACCAAGCAGAGATGACTTGCAAGGACCAAGGGTAGAATCTCTTTCAAGCTTGCACTTAGATAACAGATAGATTGTTTCAAAAAGACACTGCCCTGTCCTCTTTTGTCACAGTGACGATAAAGCGCCCACTTTGATAACAAGCCCGGCGACCATAAGCACATGCAACCCACCCCATGATGCAGCCTTAATCCGAGAAAAAAATATGCAAGCCCCTACACTAGTGTCGGCCCAATCCTTCAATGGATTCCATACACACAAGCACTCACGAAAAAAAAAAAAAA
>c100180.graph_c1
GCAGAATATATGATTTCATGGTGAAAGATCACAAAGGTCAAACAACACATTAAATGCAAAAACATTGTTTCATGTTTTTAATACTTGAGGAGTTGATAAATAAATGAGTACTAAAAGAAATATCTTTTCAAACAGCATAAAAACAAATGTGGAACTGCATGACTGAAGTGCATTGAGTCTGTAAATGGAGCCCATGGTTCAGATAGATTTATGGGTCCCATCCCAACTCTCAATGTGGTTTGATCACACAGCCAAGAGACGACTCAAAGGGGAAGATTTCAAATATCTGGCTCTCTATTTTCGGAGATTCAATTTCAGGTACATACGTGGCTGCGGCAAGACCCGCTAAAGCATCTGCGCCTGTGTTTCACCCACGTGTGATATGTTCAATTTTATAATTCCTCAAACTGAATTACCAATCTTTTTTCCCATTTTTTGTATATGTCAACAAATCTGGTTTCTTGACTACATATAAATTGTTTATTTGGCTAATTTCCACATTTGAGTTTGCCCATACTACTCCTATGCTTCTAAATGGGAATTCCAATTTGTAGGGCAACTTCCCTATATATAATATAGGCCTTGTACTCTGCAATGTTCTGAGTAGACCTGCAGTAGGGCATAAGAAGAGTAGGCAAATCCATCTGAAGTAATGAACACTAATACCAACTCCAAATGCTCCTAGACTTTTGTCATTAGCTCGAATTGTGCCACCAACACACATTTCCCAAAGCTTGATTAACCACGCCAGTCTCAATATAGTCTACTTTCGTCCAAAAGCTGACATGCCAATTTAAAATATGATGGTAAAGGATGAGCTGGCAAAAATGTACTCTTAATGAAGTGAAATTCCATTTTAT
>c100184.graph_c1
ATTGGAGTCAGATACATTTTTTTTCCATACTTGAAAAATATGATCCACTAGCTTGTAAAAACTGTAACGTCATTCTTGATATAGTTTTACCATATATAATATAAAATAGTATTAGATGTTTGCATTAGAAGTTGAAAGAGATGTGTAGTAAATAAAATGTGGCCTAATACATATAGTGGGAGGATTTGAAAAGATAAAAGGGTGACAGCATTTAAGGACAACTTGAACGAGGGAGGAGAAAAAAATTTGAATGGAGAAATTATGGTGATGTGGAACCAAATGGCTAACTCCAATTTACTCGAAACAAG
>c100186.graph_c0
AAACCAAAAAAAAAACTGTCCTTTCCCCTTTCCCCCCCTATTACATGGGAGGAATAGTAAACTATCCTAGTCAAAACTAAAGTAAAGCGGTATCCGTGGATAATCCCTCAGTTGCTCTGCCTAGTAGTCCATGCTCTTGCGAGTGCTCTGCCACGGTACCTTCGCGATCCGTGCTCCAGATAGTACCTTCCCTCATTTGTGTGTTCGCAGTGCCAAGGATTGATCCTTGGCACCTAGGTGAGAGTGAGACACTGTTGCCATTGGACCTCCTGTTGCTTGTTTGTTCCATTTAACTACACATGTTTTCTTTGAACTCTCATTTGGTGATTCTAATTTTTGCAGTACATTTACCTCATCAATGGTG
>c100188.graph_c0
TCTGGCGCATGAGCTCTTTGCTTTCTGGATCTGAGGCCTTGGCCAAATCCCAGGGCGCGGCATCTTGGAAGAATTTGTTGGCGTCATATACAAGTTGCATGATCGTTTGTAGAGCTTGTCGTGGATTGACTTGTTCCATAGCCTCGTCAGCCGCTTTCACGGTGTCGGAGATACGAAGCCTCATTTCGTTGACAAGTTGAGTAGACTCAAAGTCGGGGTGGGCTGCCACTTCCTTCACGGCCAATCCGATATCGAACAATTTGGATCTCAACAGTCTAGCAAGTAGATTACCTAGCCCATTCTGCAGACCCTTCTTGTATCTCTCGACGATGAAG
>c100188.graph_c1
AAGCATATGGTGATGGCGCCAGCGAAGCAGCGCGAAGTCTCCGACCAAACAACAAGAACGGTATCAACAAGTTTCGATACGAAGCAACTCTGTTTCCTCCACTTTTGACAGAATTTTGAACAAGATTACGACGTATGACTCACAGCGACCTTCTTCCTCTCCCACAAAATGTGCACCAGAGGATCGTGTCGCATCATAACTGCCA
>c100195.graph_c0
GGTGAAGGTGCTGGAGTATTGGTGAGTTATGCTGGATTGCATTTTATGAAATTCAAGACTCGAAGTTTGAAAACTTGAGTAATCAATTTGACGTAGAAGTTCACTGAGCTGACTCAACTGAGTTTCTTTCAAGTCGAGTTGACTCTGAAGTTCACATGCAATATAGAAAATCGAATTGGATTGCACGATTGAAATACAGTTAAAATCTGTGAATAGTTAAAGCTCCTGAGACTGGGGTGGGACAAAATTAAACATTTGAGTAACAACGAATTGATATGAACCTCTAAGCCCGTGGCTTAGTGGTTGGTGCTTTCTACCTCAATCTTGAGGTTGTGGGTTCA
>c100196.graph_c0
GGCCTCTTCTTCAATGATAGTTCTGTTTTCCTGGTTCGGTGTGGGGATGGAGAGACTATCTGGGCTAGAGTTTGCAGAGGAGTTCCCGTTCCAATTGATCTCACATGAGGATCTGCCTGTTTTACCCAAACCCACTCTCTTAGTGATAGATACCCACCCCCTGTTGGAAGAGTCCAAAGGAGAATCCCCAGAAAGGGGAGCTGTCATCAATGCAAAGAGCTGTGGAGACTCAATTGATCAGAGGGATGGAAGGGAACTGCTGGTGAAAGGGGAGAAGCTGTCCAGTTCCGGCCAGCAGTTTCGTTGCTTGCAGACTAATGGCGAGATGGTCGCTTGCAGACAATTGACGAGATGAAGCTGTCATCTTTTCAAGGAACTTCGTGGGGCG
>c100196.graph_c1
GAAGAATTTCTTGGGTGTACAGATTTTACAGACCAAAATGTTGTCTCTGCAGACATCTATGAGAAGGCTGGAGAGTCTGCCTCTAGTGAATGGCTAAGAACGAAAATCGTGGAATGTGGGAAGGAAATGGGCTTATCTGTGGGTAACAATGACAGTTATTGGGAATTACTCATAAAGTTTGCTCAGGAGCGTGAAGACCAGAACACTGAAGCTAGAAAAAAAGAGAAAATCAAAGAAGAAAGCAGCCAGAGA
>c100197.graph_c0
GAAGAAAAGAAATAAGTCTTATTACGCATTTAAAAAAAATTGGAAAGTATGAATTTTTCTTACCCAGTAGTGGCCGTAGCAGCCCGTATTTGCCCCGTAGCGGCAGTAGCAGTAGCGGACGTAATGGCCGCTACGGCCGATATAGCGGTCGCTAAATTTTCATCCATGATCAAAATCAACCTCCTTGAAAATCATTTGACCTCTCAGACATGCAACACCACATCTATATACAATGTCCCTAATGTAATCTCCCTGAATCTAGCTGTTTAAATCCTAGGATTCAAGGATTCGCATCTCATTCCTAGAGAAAAAGATTTGTATTATACAACAAGTCTCATTTACAAGTAAATTCCAAGAAGTACTAATACAATCTAATATTTAATATATTGAATCTCATGATTCACGTGATTCGTCTAGGTAGAATAGCAACAATAGGATGGATGACTGTCTTCAGCAATTTTTAGACTTTCTCTTCTCTCTTTTATGGGCTATTTTTATTCGTCTATTCTTAAGAGATAATACATTGATTAAGCAAACTCCTTTAGAGATAAGAGTTTTATGGGATCTTCAGGAGGTGTTAGAGAGAAACATGACTATAATGTTTGAATGTAGGAATGGATTTCGTCTTTTTCATTTATTTTTCATGAATCACTTCTTTAAATTCAGGCAGTACTTTTGAATCAACTAATGTTAATCACTTGGCTTTTATTCTTTTGAACTTAAATAGTCACACACATGATATCACTCAACCATATGTCTCAAAGTTTAATATGAACGCTCTTTGCCACAACAGACAATAATCCCACAATAGCAGCACCAAGATTGTTAAGGAAACTCAAAGCAAAATAAATTAACTGTTTAAGGAAACACTGCAACCAGAAACATCAAAAACCCAACAATCAAAAGAACCAGAGCATACCCAGATTGTTTAGAACCAGCAGC
>c10020.graph_c0
GTACGCGCCGCTTCGGTCCCGATCCAGAACTTGAACATTGGCCACGAACTCGCGCCCAAGGTGGTCGATTTCGGTGTGGATCAGCCAGGAGTCGAGACCGCGTATTTCAAGATATTGAACCAGCTTTTCGGATCGAGGCTGTACGTTGCAAACCAGGTCAAGGCCGCCCACGCCGGAATCTCGGCATCGATCGCTGCCACTCCGGAGTACGGATTTGGCTCGCTCCTGGCGCGGATCGAGGGCCGTGAACGATTTGTCAAGGAGGTCGAACAGGCCGCGGCG
>c100200.graph_c0
GGGACATGTAGATCATCGGTCAAAATAGCAGCCACTCATAGTGTATGTTGAAGGAAATTGTGTATGCTAGTCAATATGGGTTGGGTCGGGTTAATCCACTGCTGGTGCCGGTTGGGATGACCTGACCCATTCAAAATACAGGTCCGATATACCCCACTAAATGTAGATTGATGTTAGTTGCTAAAATTAATGTTAACCATCAAATATGTTGGACACCAAGCACAGTCCCTTGGGCTCGTGATCTAATTAAACAGCCATTTTACTGCTACAATTATTGTAATCAGTGCACATTAACAATCTAAGGTGGACCCCACTGAATGGGGATTAATGTTACTTTCTAAAGTCAGTGGTAACTGGTAACCAACCCCAACATCAACATAATGTTTCTACCAAATGTTTTTCAATGCTAACCAACCACCTATTAGGTGGCAATCACAGTCCGGCCAGCTGGTTTCGACCTTTTGGAATCAGAAAAAAAGGGTGTTTTCCTATTGGGTCACAATTGCCCGCTGGTTTCCTTACCCCGGTGAGCGAGGTAAAGATATTTCCCAAGAAACTCTCCATTACACAGATTATGGGCTTATTTTCTTATTAGAATTCTTAACATAAATTTTAGTTGTTAGGATTTTTTAGACCCGTCATTTTTCAAATCTCTCGGTTCTTATTAAGAATTTATGAATTCCAGCATATGAAATGTTTCAATTGGCTTTGGAGAATTCAAAAAT
>c100200.graph_c1
GAGAATGTTATTAAAAAAACATGATTTGTAATATGGCAGGTTTTGGCTCCATTGGTCCAAATTAAGATGGAATCGGACCCGAACCCGGACCCATTTACTTATCCGGGCCTAAATAAGGATCCATACCCAATTTTTTAACGGGTCGGAACTTCCCGGTAATCGAAGAATCGAGTACCAATTTACATCCCTAATTGAAATACAAAGAATAATTAAATAAAAGTTTCTGTAATAAAATTTCAAGAATTCTTGTTGGGGAATTCCTAAACAAGGTGAAATTGACTTGGGCATTCAGCAAGTTCACCAAAATACAA
>c100207.graph_c0
CTGCAATTGTCGGTTTTCCTCTGCTGAGAGGAGGAAAATTTGCATCCAACTTAAAGCCTAGGTTTTCCTCCGTTGAGAGGAGGAAAAGCTGACCTAAAGAGTAGGTTTTCCTCCACTGAGAGAGGAGGGAAAGCTGTATCTGGCCCATTTACACCCAAGAGAAGTGTCTGGCAGACCAGACTTTATAAACTCCCTTCCTAGTTGTGATTTAACAATCGAGGCCTTTAAAACTTCCTTTTCAGGCAGGG
>c100209.graph_c0
GAAAAGTTACGGAGGAAGAAGAGGAGGATTGTTTTGATCAAGTACCTGGAATACCCGCGAGATTCACATATGAAGAGTTGAGAGCTGCTACCAAGAATTTCTGTACAAAGCTTGGACAAGGAGGATTTGGGTCTGTCTTTATGGGAACTCTGGGTGACGATGGCACGCGAGTTGCGGTGAAGCGCCTGGACAACATTGGCCAAGGTAAGAAGGAATTTCTAGCAGAAGTAGTAACCGTGGGTAGCATTCATCATCTCAACATGGTGAGACTGATTGGATTCTGCGCTGAGAAATCGTTTCGGCTCTTGGTTTATGAGTACATGTGCAATGGGTCCTTGGACAAATGGGTATTCCACAAGAACGAAGGGCATGTGCTCGATTGGAAAACTAGATGGAACATTATCACTGATGTCGCAAAGGGACTCTCTTATCTCCATGAAGAATGTAGGCAGCGGATCGCCCATTTAGATATCAAGCCCCAAAACATCCTCTTAGATGAGAACTTCAATGCCAAAATTTCCGAT
>c100210.graph_c0
GAGGTGATGGGAGATGCCATTGAGGACTCATTGGAAGGTGGCGAGGAAGGGGATGAAACAGAGGAAGTTACAGAGGAACTTGTGAACCAGGTGCTTGATGAGATTGGAATCAAAGCCAATGACCAGCTTGCCAAGGCACCTTCATCTGCAGTGGCTGCACCAGCTGCAGCACCCAAGGTTGCACAGCCTGAAACAGCTGTGAGTGAAGGTGGTATAGATGAAGACTTAAAGCCCAGGTTAGACAACCTCAAAAAGATACAGTTTTCTCATAACATGAAAGATGCAGCAAACAGTTTTAATCTTGTGTAACTTAAGCCATGTAATGTAAGTGATGCTGCATTCAGAAGCATGGTTTTCTTAATAGTGGTATCTAATAAAATCAAGTTTTGTGCACTAACAATGTCATTTCTGTAGTCCCCGCCACATGTAGATAAATAGGCATGATTTTTATATTTTTATATTGAACGTGTATGAAGAATTGTTGAGATGATCATGTTGGGAGAATTGCCACTCTAATCTGAGT
>c100211.graph_c0
CAGGGGAGTCAACCCTTCTATTAATCAGCACTTACAGGGCGAATCAGCACACCACTGTAAGCAATCTCAACCTTAAAATATACAATATACAACCCAGAAAAAAAATTCATGGTGTCAGAGACTCAGAATCATTAAAAGAGGAAAAGAAAAAAAGCAGATTAGATAGACGGAGTTAAGAAAGAAAAGAAGCCCCTCCTCTTCATCTTCATCTCAGCATGGCAGTTAGAGAACGAAAGACTACTTCTTCACATGGGATTGTGAGACCCATGTCATGATCAAAGCCAAATTCCTCTTCAGCTCTCTGGAGGAGACTCTGGAACTCTGGATGAGATAAATAAGAAATGGGGACAATGAATCTGCTTCTTTTCTCTCCAACATAGACTGCAAAATGGCCTTTTGGGACATCCAAGGGAAGGCCTTGTTCATCGGAGTCATGCCCCTGCTTTTTTCCTAAGCTTGAGCATCTCTTGAGGATTTGCTTCAGGACTGCTGTTTGAGGCAGTTTGGTTGATTTTCTAATGGCCATTTGTTTTTTGTATTGAGCAAAACAAGAGCAGTAGAGTATATAGAAAGAGAGAGTGAGGGAGGAG
>c100213.graph_c0
GTGTTTGGCTACCTCTTCCAATGAGAACTCCTTGTCTGGAATCTTGAACTCGGCAACTTCTTGTGTATCCTTCTTCTTTGCGGGATCCTTGCTCTTGTCACCGTCCATGACTGGAGCTGCTGACTTCTGTGCCTGTCTGTCTGTTGTAGAGTCACCGACACCTGAGCTGGCAGATCCCTCTGCACCAGATCCCCATTCCACGGATACCTTGCCTGGTTGACTGGGATCGATGTGTAGCGATATCTGACCAAGACGTTGTGCAGCAGGTGTGGCACCTCGGCCTGAGACAAGTTCTTGGAACAGATACTGCGATGCTGAAGCACCAGCTACACGTCCGTAGACGACGCAACCGAGCAGAGAAGAACCACCAAGACGGTTGGCTCCGTGGACACCACCGGCCAACTCA
>c100214.graph_c0
GAGAGAGAGAGAGAGAGAGCAGGTAAGACCTTGGTCGCAAAGAAAGAGCGAAGATTTTCGTGACGACGAAGAACGAAATCCGTTCCGAAATTTGAAGAAAAAAGCGGGATTTCGGATCCGAGCACGCGAAAATTATCGGCTGTTCCGAAACCCAAATCGCATTTACTGCAGCTTTCGAAACGCGCGATCGTGTCCTTGTTTCGGTTTCTTCAACTCGCGCGGGAACGAAGCGTCGGAGGTTTCGGAAATATCTCTCGTCTCCATAAAATGACGGAGGAAGATTGCCACACCAGCTAGCGGTTTTCTTTTTAGTTCCCGAAAAGCAAAAGCGGTTTTTGTCGTACGGTAAGCGGTTTTCGACCTCCAAAAAGCGGTTTCATGGCGTACGGCGATAGTTACAGAGGATCGTCGAATTCCTCAAGCGAAAGGACTGAGGCTGGTGTTGGATACGAGGAGAATCTGTACGAGGAGCTATGGAGAGGTTGTGCTGGTCCTTTGGTGGATGTTCCAAGGAGGGGAGAGAGGGTCTTTTACTTCCCTCAAGGTCATATGGAACAGTTAGAGGCCTCTACAAATCAGGAATCAGATCAGCAGATCCATCTGTTTAATCTTCCTTCGAAGATCCTCTGTCAAGTCATTAACATTCAGCTAAGGGCTGAACCTGATACAGATGAGGTTTACGCACAAATTACTTTGCAGCCAGATCCAGAGCAAACTTTGCCTAAAAGTTCCGATCAAAGCCTTTCAGAACTCCAAAGGCCAAATGTTCATTCGTTCTGCAAGATTTTAACTGCTTCAGATACTAGCACCCATGGCGGCTTCTCTGTTCTTCGAAGACATGCTAATGAGTGTCTTCCTCCTTTGGACATGACCCAGCCTACGCCGACTCAAGAGTTGGTTGCCAAGGATCTTCATGGTCTGGAGTGGCGTTTTAAGCATATTTTCAGAGGGCAACCCCGCAGGCATTTGCTTACAACTGGTTGGAGTACATTTGTCACGTCAAAGAGGCTGGTTGCTGGTGATGCCTTTGTTTTCATGAGGTATTTCTGCCAAAATCTGTTGCTTTCTTTTCCCTGTGGGATAATTCTATTGTGTAGTAGGGTAACCATGGCATCGGAGAGCATTTCTGTAGAGGGGAGAATGGAGAATTACGTGTCGGAGTTAGACGCTTTGCTCGACAACAGAGTACCATGCCATCTTCTGTTATATCCCAACAGAGCATGCATCTAGGAATACTTGCTACTGCATCTCATGCTGTTACAACCAACACTCTTTTCACTGTTTATTACAAGCCAAGGACAAGTCAGTTCATTATAGGTTTGAACAAGTATCTGGAGGCTATTGAAAATGGTTTCTCACTTGGGATGAAATTTAAGATGCGATTTGAAGGAGAAGATACCCCAGAGAGAAGGTTCACAGGCACTATTGTTGGGGTTGGAGATGTTTCTTCTAAATGGGCATGTTCAGATTGGAGATCGCTGAAGGTTCAATGGGATGAAGCAGCTGCCCTACAACGACCTGAGAGTGTTTCTCCTTGGGAGATAGAGCCATTTGATGTTTCTGTTTCTTTGAGCGAAACTTATCCTACTCCTATGAAGACCAAAAGAAACCGGCCATCAATTGAGCTCCCAATAAGTGAGCCTAGTTCAGGCTTCTGGTATCCTGGAACTACCCAATCACGTGATTTGAGTGCATTGAGTAATAGTGATGCTCAGAGCTGTGAAACCCAAGTTGTCTGGTCTCCTAAGCAGAAAGAAATAAAGGAAAACATCTTGAACAGAGGCAGGATACATAATATGGGGCGGCATGAGGATGTTTGGCTGAAGGATCTCTTAGTTTCATTCCCAAACCAGCCTGAGTGCCCATCTTCTTCCCTTACCGATGTTTCTCTAAAGCTGTTTCAAGATGAAAACGAAGAGAGTAAAGTAGTTTCTGTACTGCCTGTTGCCCCTGGTAACTTGTCCAGCAATCATATATTGAAGCTGGGTAACGAGTCCATGTCAATTCTGACTGACAGAGGAAAGATATCTGAGGCTCGCAATGGTTATCGGCTGTTTGGGATAGACTTGATTGATAGCTCCAACAACTCACATGCTACAGAGAAGACATCGATGACAGGTCTCTTTAACATATCTGATTCAGCCATGGTAGCAGCGCCCAATCAATCTACGGTCTATGCTGCTGATTCAGACCAACTGTCTGGACTACCAAGGGCCTCTAAGGAGCAAAAGCTCAGTTTACAGACATCTCCAAAGGAGGTCCAGAGCAGGCAAACCTGTTCTACTACTAGAAGTCGCACCAAGGTAAGTAAGGCACCTAAAGAGAATTTGTGCAATCCAATTGCACATTTGCTTGGCACAATCATTTGTAGCCCAATTACTTGTAGATTTAGGGCCCAATGAGTGGGTACAAGATCCTTCATAGATTTGGCAAGATCTTTGCTGTGATAGGCGATTCTTACATGTGATACTTAACTGTCCCATTAGGCCCCTTAATGATTGGTTGTTTTTGGGCAGCAAATGGAACATGGTCCATGGGTCCCATCTTTTTTTAGTTTGACCCTTGATGTGTCAAACAATAGAATTTTAACAAGGGAAAATGATCTATTTCTTCCAACAAAAAATAATAAATGTGCCACTGCCAATAGCCAACATTTTCAAAATACTGAATTATAATTTGCCAAGCAGCCCTTAGTGATTTTGAAATTTGGGTGGTGGGTGTTGGGAAAAGGTTCACATGCAAGGTAGCGCAGTTGGGAGGGCGGTAGATCTGACGATGTTGGGTGGATATGATGAACTGGTAACGGAGCTGGAGCGGATGTTTGAAATTCATGGGGAACTTTGTCATCGGAAGAAATGGCAAATTGCCTTCACTGATGATGAAGGCGATATGATGCTTGTTGGCGATGATCCTTGGCCGTAAATCTCTCCAACTCTTCTCTCCTATTTTTATTAAAGTCCATTTGAACTTCACTGAACACCTGGTTATTTGTTATACAGGGAATTCTGTAGGATGGTGAAGAAGATTTTCATCTATACTAGTGAAGAAGTAAAGCAGATGAATTCAAGAATCAAGCTTCATTCACCTGCCAACATTTCTGGGGTTTTAAGCATGGATTCCGAACTTAAATCAGAAACATGAGTTCCCTTGATCACTGTTCTGTCTTCTTCCTGAAAGGAGGGTTGCTAATTTAAGAAAACAGCGAAATTATTCTAATTTGCAGCTCGGATTTTAAGAGCTAACTGCACTCAGAAAAGGAGCTAAAGGGATGATATGTTGAATTAAGGAGGTGAACTTGTAGAGTTTGTTCAGATGAGAATTTGTGAATACATCTGGTTGGGTGTTTTGGGTGGTGGGGTGGTTGCCCTTTTTACCTTTTTCTTTTTGGCCCTGAAGGGATGTAAATATGTATGTGCTTGCTTGTAGTTCTTGCTTGAGTGAAATTTACATGGCCTCTGTTGTTTGCAAGGAAAATTATGTGATCTGTAG
>c100215.graph_c0
CAGTGATTGAAATTATTCATCATGATATGTGTAATCATAATGGAAGGAAGCTGATACACATTCAGACTAATATGGGCCTATAACAATACGAATCCCAAGCCCACACAATAACCATTGTAGAACCACAAGGTAAGATTGCAAAGAGGAAAAAAAAAATTCAAACAAACAAGTAGAGCAAGGGAAGAAAGAAAGCCCCATTCATGATGCAAAGCAATTGCAGAAAGTAGCTAATGGGTTGGCAGACTGTGAAGAACAACAGTCTCCACGGTGAGGCCGGGCCCGAAGCCGAAGAGTACGCCCCACTCGATCCCCTCACCGGTCGTCTTCAGGCCATCCTCCTTGGACTTCCTACGCATCTCGTCGAGAATGAAGAGCACACAAGCACTTGACATGTTTCCATACTCACTGAGAACATGCCTGGTGGCCCGCAACTTCTCGGGCTTGAGGCCCAGTTTGGTCTCCACCTGGTCCAGGATGGCCGGGCCACCTGGGTGCGCGATCCAAAACAAGGAATTCCAATCAGAGATGCCCAGAGGCTCAAAAGCCTCCACAAGACTCTTCTCAATGTTTTTGGAAATGAGGCCTGGGACATCCTTGAGAAGGTGGAAAGTGAGGCCCACTTCCCTCAAGTGTCCATCAATTGCACCATCACTATCTGGGAGAATTGTCTGGCCCGCTGACACCAACTCAAACATGGGCTTCTCAACTCCAGGGACGGGGTCCGCGCCGACGATCAGGGCAGCTGCCCCGTCTCCGAATAGGGCCTGGCCCACCAAACTGTCGAGATGGGTATCACTGGGCCCACGGAAGGTGACGGCAGTGATCTCAGAGCAGACGACCAGGACCCGGGCCCCCTTGTTGTTCTCAGCAAGGTCCTTGGCCAACCGGAGCACCGTCCCACCGGCGAAGCAGCCCTGTTGGTACATCATGAGGCGCTTG
>c100216.graph_c0
ATGAGGATGATGAAAGCGGAGAGGTATCCATTTCTTTCATGGCCACAACTACATTTTTTGGTTGAAAGTCTACATTTGTTGTTGAAAGCATGAACTCCTGTGAGGAGAGATTAGGAAATCCCATTTGTTGTCTTGGAATTACTTGATGCTCTGTTAACCTCAAATTTCCTTAGTAAGCATCAAACAGTTGTAAAATGGAGGGGGTGGAGTTTATACCCTGTTCCAATTAGCAGGAGTCACTGCTTCTGTATACTCCACAGCTTGTGATTGAATAACTAGGATTGTATTTTTGCAAGTGGTTGTAAATGGAGAACCAAAGGTGAATATCCACAAATGACAATTAAAAAAAAACTCACTTTCAATGGAAATTGAATAAAGGGATGTGGAATGAATGCACATCCATCACCTTAAATTCATTCCACAATGAATTTTGTGTTCTATTCAAACAAAGAGGCCCTAACATCAATCACCTCTGATAATTCTGTAATTTTTGTTTTTTATTTTTTTAATTAATTGTCTGTTTCAACTCAATGTAATGCTGTCATTGTCAATTACTTGTGCAGGAAGAGGATGATGATGAATAG
>c100218.graph_c0
AGGGCCCTTCTGTTTCATGCAATTGAACTATTAAATACGTTGGAATTCTAAGATTTGTATCTCTAAAAGTGGTTAAAAGTGAAGAAACAAGAGTGAATTAAAAAAAAAATGACCATCAAATTATGTCGCCCCTAATGGAAAATTAATCAAGAGGAGATGGGAAATGTATGTTTGTTCGTTCCGTGACTATCAGATTGTTGAAAAGGACTCTGACAATGCAGTGTCTTGTGCCTAAGGCTGTGCTCCAGGTTTGCACATGTTTTTTTAAGAGGCTTCAAGTGAAAAGAGATAAGGGCTTCAAGTTGACCCCCGATGCAAACCAATGGTCACTAGAAACTCACTTATCTCTCTACTAGAAACTCACTTACAAACCTAAGAACCATGTTTCGCAAGGACCCCATAAAACCACTTTAATAGTTGGAAATTTGGTAATAAGTATGTTAGAGGCAACATCTGTGAGGCCCCACCCCTTGT
>c100219.graph_c0
GAAAACTTTGATATTGAGGAACTGTTCTCTTTATGGAAATATTCCAGGATATATTGGGGACATGAAGAAATTGAAGAACCTAGATCTCAGTTTTAACAGCTTGACTGGAGAAATTCCTAGCTCCTTTGCTGAACTAGAAAAAGTAGATTTCATGTATTTAACCAGGAACATGCTGACTGGACCCATACCAACTTGGATTTTGAAAACAAACAAAAACATGGATATTTCATACAACAACTTCACATGGGAAAGCTCAGGTCCATCTGAATGTGCTCAAGGGAGTGTTAATGTTGTGGGGAGCCTCTCTTCTGAAGCCGACAAATTAAGTAGAGTCCATTCATGCCTAAAGAAGAACTTCCCCTGTGCTGATCCAAGTAAACAACATCATTATTCCTTGTATATCAATTGTGGAGGGAAAGAAGCAATAGTCAATGGCACTAAGTACGAAGCAGATGTGGAGCAAAGAGGAGCTTCAATGCTGTACTTAAGTCAAAACTGGGCATTTAGCAGCACCGGAAACTTCATGGACAATGATGTTGATGCAGACAACTATATTGCAATCAACACTTCGAAGATTTCCATGCCTGACTCAGAACTGTACACAAGAGCACGCGTTTCTCCTCTGTCTCTCACTTATTATGGACTTTGTCTCATAAATGGGAATTACACTGTGAAAC
>c10022.graph_c0
CGAGGACAAGGACATTGACATTCCGATCTACCAGACCGCAGCCCCCCAGCGCCTTACCCAGAACTGGATTACCCCTGAAGCGATTGCTGAAGGCAACTTGCCAGGTCTCGAAGACATCAAGGAAGTTGGTCGACTTCAGTTCACTGGTCGCTTCAAGCCTGGCATGGATGAGAGTCACGAAGCTTTCGTTGCAGACAACAACTCTCGTGAGACTTTCGAGACGTGGGAAGCCTGCATGGCCGAAGGTGTCCGAACTCGCCAAGTTGAGAAGGAGCTTCCAGAGCGCGTCCAGACACTGCACGACGACAGTCTTACAGAGGGCCGTGACATTCTGAAGGAAGCACCTGAAGAGGAGAAGAGGAAGTGGCTGTCCAAGACTGGCACTGACTGGAGTGGGGCTTTCGGTGACGACCCAGCTGCGTTCCTCGACGAGAG
>c100221.graph_c0
CACAACAACAACAAGAGAGATGTTGAGCAACTTTTATTTAGTTTGTTTAACAACAACAACAATATAACATCATTACATCAACAACAGAGATGTTGAGAAGCTTAGGTACTTGATTGCTGTAATCTATGGTTCAATAGTGAATTTGTTCTTAGCCTTTCGGCTAGTTATACATAGATCACATCCTTATTGGACTTACAAGACAAAGCTTCGACAAATAGTAGAGAATGACTAAGATGAGTAGTAAAGCGGAGAGGAGGACGAGGACATGGTCCAAGGGCCTAATCCTCACAGATAGTGAGACCCCAGTGCTTCTGCGCATACTCAATGAGCTGCTTGAACTCCTCATCGGTGTCTATGATGCCGTTGTCGTTGAAGTCAGCCGCAGCCATGGCCTGCTTGGTCTTGTAGGAGGAGAACCAGAGGCCCATGCCCTTGATTGCCTTCTCCAGCTCTGCCTTGCTTATGACCCCATCTCCATTTCCATCCAAATTGTCTAGCCACTTTGTGAACTGTGAGACAGTCATTTTGGTCCCAGCTAATCTCGGACAGGAGAAGGCCATGACGGTCTTCTTTTCAGGGCGATCACAAACCTCAGTGCTACCCATTGTGGTTAGAGAAGTTATAACTTGTGCTGGGATGAAGGGGTGGCTTCTTGATGGTAGGCTATTTATAACTTGTGCTGTGTTGGGGTATTCTTTTCTTCATTTTGCCTTTTGG
>c100222.graph_c0
TCTCTCTCTCTCTCTCTCAGGTTTGCATCTGTGAAGTTAATATCTATATCTATTCTATGCATCATACACAATGTCAGCACTATAATAATTTTGCTCCTGTCATAAAAAGTGGGCCCCAAAAAAAGAAATGATTTTCTATATATCTTATGAATTGGGTTCCTTCTTTCCAGGGTGAAGTATATATTGTATAATTGAAGCGGAGCAGGTAGGGGAAGAGTCGCTAGGCATCACACCCAATGTTGCTAGACTTCACGCCCACTGTCATCACACCAGTCCTTTCATAGGAGAGAAACACCCAAAAGAATTCTTGTTTATTGATCATTTTTTCAAAACGAAGCATTACATATCCTTATATTAGCAAAGCAAAAACCCTACATCTAATTCTGACCATCTAAACACATTTAATGACCAAGATTAAAACATCCAACTTAAATAACTTAAATTAATTACATAAATCAGCAAATAACTCTAAATAATCACAATAAATAAAAACAAATAAAATAAGTGGCCGTACTGTCGGGCCTATGGACTGGGCCCAAAGGCTGGTTGACCCATGGATCATAGGTCTGTCCAGTGTCAATTAGTTTATTTGAATAACCAATGAAATTATTATACACTTGTTTCTGGTCATGAATGTTAAATCTGCCAGAAGCATGAAAAACATCTTGGCATGATCAAGTTGTTAATCTTTATGAGCATGAGTGTTAGTTAAGTCTACCAAAAGTGTGAAAGACGTCATGATGTGCGAAATGGGCTATTTTTTTATACAGTAATAAATTGAATAATACCACGAACTAATGATCGATGGGTAGTGAGAATAGAGATGGCGTCAGGTGCCTGTGCAATAAAGAGAATGGTGCGTTTAAGCTGGTGATCATTTGATGGTCCAGGATATTCTAAGCCATTGCTTTTATTTAATCTTTCTCAGATTTTCAGTACCTTCACAATGTAGAGGGAGGAGATCACTTTTATAGCATATCGCCATATCCCAATGGCTGGATGCAGGCTTTATGGGGAAGTGGTTCACTTCATTGCAACATTTGTTCGTAGGAGTCGGGGTTGTTGAGGGATTCGGAATCATTGCTCCTTCAATGACACATTGACACCCCCAGACCGAATCATCTCGGGCTATGGTCAACATGGTGGGTCTCATAGGGACCTACCAGCATGATCCGTGTGTGAACTTTTGGCGTCAGGCCCTTCAGGTTGTTGGGGACCCATTTTCATGCCTACCTTAGATTTTTGAAGTGATTATGTTTGGTAAAATACTGCACAAATATCATCCAAAGCGAACATCAATTCAATTTAACTGAAGTTGAGGCTGTTAATGTTCACAAGGGGATGTATTGATCCAAGGCTTTACATTGATGAAAGTCGGTCCTGCAGTAGTAATTTGCTGATCTTTTATCATGATTTACTGTTCTGATAAAAAAGATTTTAATGTCCTTCTAGACTTGTGAATTGTGATTCTTTTTAATCCTTTGGGGCTTTCTGTTACATTTTCTTGCACAATTTAACAGATGCCATATTGTTACAAGTGCAACTTTCTCCAGCTTATAGAAATGATGGGGATCATGCTGAATTCTTTTTCCTATCTCCTCCTCCTATCCTGTCTTATTCCCATTTATCTGCCCCAAACAAGTCTTGTACAGAGATGATTTGCAAAGGAAGTTGTAATTAAGTATTTTATTATTATTATATTTTTGAAAACATAGATTTGAGGACGGGG
>c100223.graph_c0
CTTGCTGTCTTGTTGGTCTAGAGGCGTTGCGTTCTTGGCGGTTCCCTTTCCTTCATCGTCATTGCCGGATTCCTCCTTGCCCTCACCCGCGCCTTTCTTCACTTCCTCAGGAAGCGTGTCGACTTCGTGTTCTGCGCCGGAGCCGTGAGACTCGTGAAGGGCGTGACCGTGATTGTGACCGGTGCCTGTTTGAGTTTGGCCGCTGACAAGGTATAGAGCTGGGAGCGTGAGGACAACGGCACCAACGAGCCACATCGTCTCACCACCCTTCTTGGCCTCAGTGCTAGCATATCGTGCGCCCGGAATTTGGAAGGCTTGCCGGGTCGGTCGAGCTGTTCTCGATGAAGCTCGCGCTGCCGCGGCCAATGGCCGGCTTGCTGCTCTCATGAAGCTTGCCATGATTCAGAAACGATGTGTATATAATGCAGAATGGGTGTAGAGGACAACGGCACCGACC
>c100224.graph_c0
TCCAGGAACCCAGTTGCTTCAAAGCAAGAAAAAGAAGTGTAGGTAGAGAATATGAAGGTGAAGAAAACATTCCATAACTCAAATTTGTTCCTAGTCCGATTTCTCTATATCCATCTGACCTTTTGGTGCACATGCACGCCCAAAAGTCCCGAGTCAGATACTAAAAGTTTCATGATATTCCCTATACATATATTTACAATTCTTAATTGAAAGTATAAAACCAAATCAGTACAGTCAATTATCTTTTGTATCGCCTATATTTGCCAGTTTTCTGATTACAGTCCAATATCAATATTTCAATAGGATGGATATAATGGATTGATAGTGGTGGGCTCCAATAAAAGCCCCCAATGTAGTAATGATTTAAAATGTATGTAAGGCCAG
>c100225.graph_c0
GTCTTACACAACTGTCGCTCGCTTCCGCTGTCATTACCCATTCGAGATCTTCGGCGATATTAAGACGGGAAATTGGTGAGATGGAGACGCCGGGGAAGGTGAAGAAAGGAGCCGCAGGAAGGAAAGGCGGCGGCCCGAAGAAGAAACCCGTCTCCAGATCCGTGAAGGCCGGTCTCCAGTTCCCCGTCGGGAGGATCGGCCGTTACCTTAAGAAGGGTCGATACTCGCAGCGTGTCGGTACCGGTGCCCCGGTCTATCTTGCTGCCGTGCTTGAATATCTCGCTGCTGAGGTACTGGAATTGGCTGGAAATGCGGCACGTGACAATAAGAAGAATCGGATCATCCCCCGGCACGTGCTACTGGCTGTACGGAACGACGAGGAGCTGGGTAGGCTTCTTGTAGGTGTGACCATCGCTCATGGAGGAGTTATCCCCAACATCAATCCTGTCCTTCTTCCAAAGAAGACTGCAGAGAAGGCTGTCAAAGAGCCAAAGTCCACAACAAAAGCCACCAAATCTCCTAAGAAAGCTGCAGCGGCTTGACGTTTGATCATTATTTTCTCTTTTTAAGCCCTTGTATGTAATTGTGGAATAGTGTTTACTTTCTGCTTAGTGGTAGAGGGATGGAAGAATCGAACAAATGGAATTAGGGTTATTTTTTAATCTCTTTTCTTTTGGTGTTTTGTAACTTTGTAGATGACAGTGGCTTTCTGCCTAAATCTGTTTGTGTTATAATATTTGGGCCAAAAGGATGATTGGTTATGATATTGTTTCATGGTGTGTTTGGTTGTACCCTCAAATTTGCAACTAGCAACTGGG
>c100226.graph_c0
AGAGTTTGGATCCCCACACACACGGCAGTCAACGACCTGTCCACAATTGATGAAGAGTGCTGCAAGCTGTTCTTCAGTGACCTGCTGATCAATGTCAGAAACATACACAGTCCTCCTAATTACCTCTTCTCGCTGCGCCATGCTCGTCCTGCTGTTCATTCGCCGCTTCCCTTGACTGTAATAGTTCTTCTTCCGTCGGTTGTTACCGTTGCCGCCGCCAACACTGTTAGGACTCCCAAAATTATTATAATAGAAGCTGCCGGGAGGCGGCGATCCATGGCCGATGAGCGACGGCGGTATGAACTCCTCCGCCATCGGATTGAGCTTAGAGAGGAGCTCCTCCAAATCCCTCATGTCTCTCTGAAACCCCTCTCCGTTCCTCGGCCCCATTCCGGCCTTCGTCGCCGCACCCTTCTGCTCAACGCCGTGAGCCAGCGGCCGCTGCTGCAGCTGCTGGACTTTCATCTGGAAGGATGACTGGTCGTGCGAGGAGGGAGACCGAAGGATCGCGTTCTGCTGCAGGTTAGGGTCCAGCATCCTACGGCTGAGATGGTTCGGATGATGATGATGATGATCCGCATCGCTGGTGCCGTTGGAATCGGGCACGACCGGTTCGAAATTCCGAATCGTCGCCGACCCGACGGTCGCCCCCAAATCGGCTCCGGCATTATCGACCACTGCCATCAAGATCTCGACGATTTCCTCTTTCTCTTCTCCTTTTCCTGATGAATCTCGCTAAATCTCGACCATCGATCGCGATCGGGGGAAGGAAAAAATAAAAATGGGAGACTCTGCTTTGGCTTTCTCTTTTTCTGTTTCAGGGCTTTAAACTGCTTCTCTGACTTCTGTGTGCCCGTCTGCCACTGCCAACAACAACGTCCTAAAATGAGGAAGGTTGGAAAGCTTG
>c100227.graph_c0
AGACAGTTGTTCTTCCCCAAGGCACTATTGTTGGAATCAACCCCTACGTGCTGCACCGTGACGCTCGAATCTTCGATCCAAATTTCTCTGCACCAGGGACTGATGCGCCCTCCAACGTGGAGGAGTTCGACCCTGCTCGCTGGCTGCCTTCATCTGCCGAGATGGAGAACTCACGAGGCAACACTGATGCACAATTGAAGACTATGGAGCATTCACTGTTGACATTCAGTGCTGGTAAAAGAAGCTGTCTTGGCAAGAATATTGCTATGATGGAGATGTGCAAGATCGTGCCTGCTCTTGTTATGAAGTTCCCAGATATGCAACTTGTCGATGCAAGCTCATGGAAGGTCAAGAATGCTTGGGTATTGGCACAGACAGGTCTCAATGTCCAATTGACCTCTTGAGTCAGGTCTTCGAGCGTTGTGTCGTGGCCGGCG
>c100228.graph_c0
TTTGGCTCGGTTAAGATTTAGCCATTCTTGCACCTTATACGAAAGATCTGTCGTGAAGTCTCTCTATCTGTAGTAGAATCGGGGGTTAAAAGGCAAAAAATACCTTCATCCTTTGAAGCTGGAAAACTCCAAAACCTGAACTCATCCGTTTAAATAAAGCATATAGAATTCATGTCTTACATAAAAAAATAAAAATAAAATCCAAGGCCATGTTTTTTTGTGGAAGAAGAACGATATGATACTCATCTACACACAAACATCCTTTTATAATTACAGGATTCAACAACACTCTCTCACTTCTACAAGTAATTTCCAGCCCAACCCTGAACCCTCCAATCCCAAATATCATCATTCAATTCAACCAACAACTGCTAACAAAGCAACAAATCCATTCCACCACTGGAAGCCCCTTCATCCCAAACACATTCCAAATCATCCCCAAAACTATTAGAACCCGGCAACCAGCCCTCTCCCCTCTTTCATCATCATTTCCTTCCACCCATGGAAGGAGAAGTCCCCTGAAACAGCCCATTAATCTTACTCTCCACATCCTCCAAACTATACCTGATGTACCTTTCAGAATTCTTAGCAGTTTCTGGTAGACTCTGGAACCGCCCCAAAAAGTTCCGGTAAGCCGGGAGCAGGGTATCGACTGCGTAGATCCTCAGCTCCGTCCGGAGCTGCTCGTCCGCCACTATCCACGTGGATTGGGCCCTATAGATCTCCTCAAAGTAGAGGCTAAACAGCTTGACCTTCTCCTTGAGCACCTTCAGATTAGGTGGGCCATCCAGCTTCAAAACAGCCAACACCTTAGCCCACGCGCCCCTCTGGTAGCTGGTGTGGTGCTGCCTCACCTTAGCCAAATGCTTCCGTATCCAGTCGTCCCCAAGCAGCTGACCCAACTCGCTGTCCCTGACCTTCTGCACAATGTAACGGTTGTTATTCATTAAAAACACAGCACTCAGTGCCGGGTCCCGATACATCTTCGCTTTCGCCTCCAGGTTGCTCTCCAACAGCTCCATGATCCAATCGAGCTGGACCGAGAGAGACGTGGACGGCATAGAGGATCTGCTGTCGTTGCGTGCGGATGCCGGGTTGGACTCTTCCAGAACCTGCTCCAGAGTCTGGGCCGACCCGACCGCCGCACGGAGGTAGTTCATCACGTATCGGGTAATCGGGTGGAGCCCGCCGCCAGGGACTGCGGCCTTAGCCGGATCCCTCCGGATCAGGTTCTCCAGCTCCATGAAAATCCCGCGTATCGTCTCGCCCAACCGCTTCCAGATCGTGCCCGCTTCGGTGCGGAGGACGGAGCAGTAGGGATCCGAGAAGACGGATTCGAACTCGGGCATGAGGTCGCGCATGGTCTCGAAGAGGTCGAGGACGCGGAAGAGTCGCTCGGGCGCTCGGGTGCCGATGGCGACGGCGTCGGCGAAGTTCAGGAGCTGGATGGCGGCGCCGCGGGAGACCTCCATGAAGCAGTGGTCGGAGACGGAGGGGGGGAGGCCGGCGAAGATCCGGTCGCAGAGGCGGCGCTCGCTGGGGAAGAGGATGCGCAGCGACACGTTTGCGGAGGCGGTCCACCGCTCGATGTCGTCCTCGAGATCGGACCACGCCATCTTCTGCACCTCCTCGATGCTCCGTTTCTGCAACCCCAATCGCGAGAGCGACTCCTCGAGGAAATCCCTTCTATACGAGCTGTACACATGCGAGCACTCCTTGCCGAAGCCCGCCGCCACCATCCGCTTCGCCATCTCGTGCAGATCGGAGATGGCTCCCGACGGCAGCGCGTCGATCACGATGTCGTAGTCCGACACCGGATGCGCCACCGGAATCCGATCATCCTCGCCGTATCGATCGTCCCCCTCATCGTCTGAGTCGAACGAATGATTCCGACGGCGAGGATCGATCGATGCCGAATCCGCGCAGGAGCTCTGTTCGATCAGAGTCCGGAATTCGTCCTCGAGCCGGAGCATGGCCTGCTGGAGGAGGTCTTCCGCGTGGGCCAGACAGGCGGCGACAGCCTTCTCCCCGGCCATCGGGTCCCAGTCGCGGATGGTACGGATAAGGTCATCGACGGCATCCAGAAAAGCGGTGGAATCAGCGGAGTCGGACCAGATCGGGCGGTCGGACGACAGAAAGGTGGAGATCCGACGGTCGAGGGATTTGATCGATAGATCGAGAGATCGGGGATCATCGTCGGAGATCTTGTCGGAAAGCTTGTCGCGGGAGAAGCGGCCGTCGAATGAGGTGAGGATCTGTAGGAATTCGTCGGTCATTGTGTCAGTACGTCCTAGGGTTTTGGCAAGGTGGCGGGCAACGGCGAGGAGCTTGTCTTCGCCGCTCTCGGCCATGGGGATTTCCCTTTCCACAAGCTCCTCCTCCTCCTCCTATCCCGGCATTACTTTCTCTCTGCCTTTTCCTTTGCGAGAAGAAGAAGAAGAAGAAGGGGTTTGGGTTTTGGGGATAGAGAAAAAGAAGAGGATTTTGGGAATGGGAGAGGGTGGAGAAAGGAGACAGAGGAGAAGAAGAAAAGCAAGGCGAGAGGGAATACGCGTTTTCCGTAGAAAAAATAAAGACAGTAGATACAATGACAGGTGTGTGGAAAGAGAAGGGTGAAGAAAAAAAGTAGAAAAGAAAATAAACGCGTATTCGGAAGGAAGAGGCGAAGTCGACCTGTCTTTGAAAGTGATCAGACGAAAGCAAATGGAGGGACGGACCGTTGAAAGTTTACCCCCGTGTTTTGGGGGGAGGGGAGGGGGAACTTGAGTGAGAAGAAGAATGAAGGGCAAATGAAAGGGTAGAGAAAGGAAAAATTAATTTTATCTCATTTTATTTCATAAGTTAAAAAAAAG
>c100230.graph_c0
GAAAAAAAAAAAAAATGCTAAAGAATGAGTTTCAATTAATACTTTATTTACTTATTTTTTTTTATGAACTTTGTATCAGCGGAGACAAAATAAAATAGACATGATGAGATCAAAAGTTTTTCAAGAATTGATGTTTCTTTGGTATCTAGAGTGCGTGTTAAAATAAAAGTCCATTGCAAGCAATTTAAATAATATGGTAGAATGGGTGGTTTTCATGTCTACAAGATGATAAATAAGATTTGGTTGAAATGTGGAAGCTAAGATGGATGTGTGGATAAAAAAAAGAAGTTAGAATTAGGAAGAGTATAAGAGGGGACAGAAGGGTATCTCCAAGATGAGAACTCAAGGAAATGATGTTTGAAAGTTTGGGCAAGTGCTTTGAATGTAGACTCCGCACGGAGAATTGAAGTGTTGCAAGTGCAAAGTGCTCGGGTCGGGTTGGAAGGAAGTAGTTATAATGACATTTAAGGTTGTGAGGTGACAAGAATATAGCCCCCCTAAGAAGGGAAGAGTGTGCAGGTAACACACACAAAGTTGAGCCCAGATAGATGGGATAAGTCTTTGATGATGATGATTGTGATGATGGATTATTAATGAACCTTCTATCCGGAATTTTTTGAAGTACTGGGGAAATTGGGAAGTACAATAACCAGGATGCTATTTATGGACTTTTCCGCCCAAACCTCGTGCAATCTGATCATTAGTATTGTTCTTGTGTAGGAAAGTTGGAAATGGATTTCCACCATGTTTGCAATTTCCGTCATCCTTCCTAAAACAATTATCCATCCATCATCTTTGCAAGAAAAAATTAAGGAAAAATAAAAATAAATAAAATCCATGCATTATGCGAAAATCATCATCATCAAGGCCTTTTGTCATCTGTCAGAGGCCGTTATTGTTCCTACAATAGTTAAACCAACTGCAATTTGAGGTACACCCAAGTGTTTGTTTAGGACTTGTATAGTATCATGTGTCTCCAATGGTATAATTTCTAAGTTTTTGTAAAGATATAGAGTGTCACAGGCTATCATATTCATCTTTCACAGTGAGGAGATGGTTCTGAAGGAATGCTATTTAATGGTTATAGATGCCATTATTAATTATCATGTACCCAGAAATGCTGTTCTGACTTTAAAGCATTGAAATCAAAACGGCTTTTGACAAGGTAACTGCATTGCCGTTTCACACTGCTACAACAAAGAAATGGTCGGGAGTTTGAATTAGAACATCCTTAGTCTGCATGGATCTTGTGTGCCCTTAAGTTACTTCGTGCTCTGTATGTCAGGTTCCATTTTTTTTTTTAAAACTATTTTGGGGTACAAATTGGAATGATTTGATATCTCATACATTGTTTTGGAATTATGATCCAATTTCAGGGCTTACCACATCTTGATGTA
>c100231.graph_c0
GCCAATTGCAACCTTACGCTGAGGCTGTATACATCGGCACAGCTGCTGTGGACGCATTCCAGCCACCCATGCGCAACAGAGGGAGCGAGCAAGCATCAATGGAGATAGGTGCATGTTCCATCCTCCGTCCCATTTCCTTTTGTAGAGCCACAAGAACCCAACTTTCTATAAGCCCACTTCCTGAAATCCTCTCTTTCTCCTCTTCTTCTCCTTCTCTGAGAAATTTCCTCTCCCCTTGCAAAAAACTACATCCTTCTAGAACGACTCATTGCAGCTCGTCCTCTAGTCTCAGCGGATCCAACTCCAATGCAAAAGACCTTGCTGTTCTTCTCGAAGTAGAAGGGGTCCTTGTGGATATATATAGGTTGGGAAATTGCCAAGCTTTTAATTCTGCATTTCAGAAGCTCGGGCTGGATTGTGCAAATTGGACAGAACCCATATACCTAGATCTTGCAAGGAAGGCTGGTGGTGATGAGGAAAGGATGTTGGTCCTATTTTTTAACAGGATCGGTTGGCCTACGTCGTTGCCCACTAGTGAGAAGGAAAAGTTCATGAAAAGTGTTCTACGCGAAAAGAAAAATGCTTTGGAAGAGTTTGTGACAACTAAAAGCTTACCATTACGACCCGGAGTTGAAAATTTTATTGATGACGCACTTCGTGAAAATATACCTGTGGTCGTACTCATTGCTTATAGTAAAATTGGGGACAAAATGGCCAGGTCTATAATAGAAAAACTTGGCCATGAGAGAACTTCAAAAATAAGTATAGTTGGAAAGGAGGAAGTAGAAGGAAGTTTTTATGGTCAACTTGTACTTGGTAAAGGAGTTTCTTCTAGTTTGGATGAGCAACTAGCGAAAGAGGTGAAAAGAGCAGCGTCTGCTGAGAAACAAAGGGTAGCCAAGGAGGTTGCATCTATGCTGAAACTAAGTGTTGATATCAATACCAGCCCAAGTGAAAGCATGGAAAAGATCGTGGCTACACTGCGCGCTGGTGCTGAATATGGTGGTTTGCCTGTGCACCAATGTGTGCTTATTTCCGGAAGCCAATCTGGAGTGCTTGGAGCTGACAACATAGGAATGCCTTGTGTGGTTCTTCGTAGTAGGTTAACATCTAACGCAGAGTTTCCTTTGGCTAATGCTGTCATGGATGGGTTTGGAGGAGCAGACCTCACAATATCTAAACTATGCCACAAGAGATGGTCCTAACTCTTGTAAAATTATACAAATAATGTCTAATGAATATGCTTCTAACACATGAATTGATTTTTTCATGCTTTTCTTAAACATGTCCCCATTCCAGAAAATAGGGATGGGATTATCCCACAAGTAGTTCAGATGTTCTCTTGTTTTCTGAATTTTGATGACAACCCTAAATATTTGGCATTCATGTGTCTCTCTAGTACAAAAAGTCAAATCTGTTCTATTGACAACAGAACTTGATGTTAGTGATAATATTAATGGAAGAT
>c100233.graph_c0
ATGCATATTAATTAGACAAATTCAATCACTTGCCTTGGCCTCTAGATTTCCAAAACTCACTTTAAAACTCCTCAATTAGCCCCCAAAACAACTAGCAACAAAACCCCCAAAACCAACCTTAGAAACCCCAAAATTTGGAGAACCAAGAAAGAAGTGGAACCAAGCTTTGCATGTTGAAATACTAGCTCATCAAGGACTGCACTACCACATACTAAGAGTTGAGAGGGACTCCATAACTCTGACCTCTAACTAGAGAGAACTCAGTCAAAGGAGGGGGCTGCCTGGCAGTGCTTGCAACGAAATGGGGTCTTTGGAGAGCTAGGAATATGGGGAAGATGATGGTGAGATCCAATCTTCAAATGGCA
>c100234.graph_c0
GAGTCGGGCCTGCAGAACACGCTGTCACCCGGCGACAAGGTCCTGACATGGCGGTACGGGCAGTTCTCCCACCTGTGGGTGGACATGATGGAGCGGCTGGGCCTGGAGGTCCAGGTGATTGATGCACCCTGGGGCGCTGGCGTAGATGAGGCCAAGCTGGCTGAGATCCTCAAGGCTGACACAGAGAAGAAGATCAAGGCTGTCGCTGTGGTGCACAACGAGACCACCACAGGAGTCACCAGCGACATTGGCAAAATCCGCGAGACCATGGATGGCGAGAGCCACCCAGCATTGCTGCTGGTGGACGGTGTGTCTTCCATTGG
>c100234.graph_c1
GTTCTGCAGGCCCGACTCCCAACCACCTGTCCCGGTCGCGGGGTAAATGAATGTCTGGGCATTGGATGTGCCAAAGATTAGGCGGACGTCCTCAAGGAGCTTGGAGAAGAAGGGCGAGAACCAGGGGTCTCTGTGATTTTGGCCAGGCACCATCATGGCGCGACGGGTCTTCTCATGAATGTTGACTGGACCTGGAACAAAGCAGTGGCTGGTTCCAGGAGGCTCATATGAATAGTCGGCCGCGGCAGGGGCAATCGAAGACGAAAGGCAACGGACTGAAGCTCGAGAGACCTGGCTGGCTGCGCAGGTCTCTGTGCCTTGCAGCGCACTGCTCACCAGCAGAGCCTTGCTGATGCCTTGCTGGGCTCCCCTTCGCAGAGCCATAGCTGGGGAGAAACTTCACTAGATCAGGCTAGATCGGAAACAAGATCTACAAGAAGGTTGTGTAGACGACGGGCCTATGGAAGAAACTCTAGACCTTCTGGGCACAGTTCCGCTGTTTGAG
>c100235.graph_c0
ACCAATTGATGCAAGTTTGTCAGGTGAGTTTGATTATATTCTTTTTTATTTATTTATATTTTTCTGGCTTTTTATCATTAACTTTGTGTATTCTTTATATTTGTAACAATGCTTTTGTGAGCTTCTAGGATGTTTTGAGGGTTTTATGGTATGTAATTCTTTGGTAGAGTTGTGGATGTTCCTTAAGTTGTTGGAAATTTATCTTATTGCTCAGTGTTTGTTTACTGAAACTTTTGAGAAATAGGCAGTTCCTTTTCCTGATTATGCTTGTTTCTGTAGATCTCATATTGTATATACATCTACTATAAAAATCGTGTATGCATCTTTTGATTTAAAAGGACCATGTGGAAATAGTCTCACTCAAAATAATTTCTTAATAGTTGTAGGCTTCTAAATTTTGGTATTGTACTTGTATTCTAAGCGGTATGACCTTTTAGAGAGGAAAAAAAGGATGTAGACCTTCTTGGATTGAGGGGGGCTCAGTTTTAGAAAACTGGCACAGGGGTTATTATCATTTTCACAAATGGAACTGATATCAATAGTGTGGTAATATTTGCCTGAAACAGTATTTTTCTGAGAAAATAGTTATTATCATAGAAAGAAAAAAGAGCTTTTGTTGTGGGGTACATATTTGTTAATAGTTTATACACCATATATAAATCTCCAGTGTGTTTAGTTAATTTTTTGAAAGCTCTATACAAGGATATGCTCGAAGGGTTTTATTTTTTCTTTTTTTAACCTTTTTTTTGAAAAGTGTGTAAATTAACTTATTTTCTATTATCATTGGGAGATGGACATTATTTTTTCTCGCTTTTGCTACATTGGAGAGTTGAACACACACCCCCACTCACACACCCCATGTCCCAACCAGCTGAGCTAGTTCTTGGGACAGAAGATGGACATTATGGGTGCAACTGTGCATACAACATTCGAGCATTGTGGATTGGGGAAGCATCCTTCAACATTATTATTTACACCCAAGCTTGGCTACCTGGATTTTTTTTAAAATTTAATCGCATCCTTCAACATTATTATTTACACCCAAGCTTGGCTACCTGGATTTTTTTTAAAATTTAATCGCATCTGTAAATATAAATTATAAAGGTTAATAATTTTTTTTAAATATAAAACCTTCATGAATATGGTAAAACTTTTGGTTGGCATGTGAAATTTGTGGGTTTCTGTGTTCATTCAGAAACTTTTAATGTTGATATTAATGTTTTATACCATGTGTCTGCTTCATCACTTGATATGTCGTACTCGCTCAAATTAATTGCCAGCTAGTCTAATAACTTCCTGGAAGTTTGAAATTTTGAGGTATGAGTGTGTAAGTCTCTTTTTTTTCTTTGACAGGCTGAGTACTTCCGCCAGCTA
>c100236.graph_c0
AGACAGGAACATTATCGACGACCCCATTACGATATATATAAGATCAGACAGTGGATGCGACGACATTAGTTATCTCGGACGGGACGAGGGCGAGGAAGATGAGGATGGCCATTATTGCTATGGGGATAAGGAGGAAGAAGAAGGGTGGTGGGGGCAACGGCGGCAGCACCAGCGGTAGAAAGAGGAGCAGAACCGCTAACGCTATCAGGATCAATAGGCTGAAATATCTTACCATTAACGTCGATCCAACAAGTGGGAAGAGTGATTTCTTCCTTTCTGCTGTGATGGCGGCAAGGGTTGGAAACTATCCCCATCCAAGCACTGGATTGTGTTTCATAATTG
>c100237.graph_c0
GCCATGAATAAATTGGCCCGTATTGTGAATGATAGAGAGGTTTTATCCATTTGTGAATGAAGTTTTTACCAAACTTCCATCCCACAACATTTGGTCATAAAAATGCTATCTTCTATTAAAGCTTGCAGTCCACATCATCAGGCGCATTACCATTAACTATGGAGACAAGAAATAGCATACATCTACTTCTCATGGAAAGTTCGTTCCAAACCTCACATCTTAATAAGATAATTCCTCTAATAACAGTAGATAAAATCAAAGTCAAAGTTCTTAAGTTGTCCACACATTTCTGATTATACTACTGCATACATAAAAGAGAGATTTGAGACATACTACTCAAAGTTATAGTGCTTGTCTACAGCTTCTGAGACATCCCAAGTGCACTTCATTCCTTTGGGAAACTCAACCAAATCACCAGCCCCAAACTCCACACAGTCATTGTGTCCATCAGGGTAAACCTTCACCTTGCCCTCTAACAGATAACACGTTTCCTTGGCAGTATATGTCCATGGGAATTTGCTCGGAGGACATCCCCATTTGGGCCATTTTCGTATGCCAAGTTCTGAGAGCTTGGACTCAGGTGGATTCTTCTCTATCTTTATTCCCATCTTCTCCGTTGCCATCGTTTCTGCTCTGATTTTCACAGAGAAGCTTCGGTTTCTCTGGTATTTTGAAGAGAAGTGAAGGAAAGTAGAAGAAGAAGAAGAGAAAGCAGAGAAATTTGGTTTACAAGATGTTGTTGGAGCTTGATGATATATTATTGATGGGGTCGCCATTTTGAAGGAACAGTCTCTTAGTCATG
>c100239.graph_c0
AAGAAGAAGAAGAAGAAGAAAGAACAAGAATAACCACCTGCTGGAAACAGAGGAAGAGCAGAACCGAATTTGAGAAGAACTGAAACAGAGGAAGAGAAGAACACTGAAGATGGCAAATCGAAATATCTACTGGAGAAATTGATGGCAGCTGAAGAGGACACCTGTTGCCAGCTGAACAGGACACCTGTTGCCAGCTGAACAGGACACCTGTCTTAAGCATGGGATAAGATCTAAGTGGGGCCCACAAGTGGAGGAAAATGAAGGTCTGGAGAAAGTAGGTAAACTGCTGTTTTTATATAATGGTATAGATGTAGAGAGGATCGGCTTTTTCTTCTGCCGTTTTGTG
>c10024.graph_c0
GATGAAGAAAGGTGTTATGGAGGCTCAGAGAAAGTGATAACTTGCAGCAAAGTTATCTAGATATTAGCATGTTTGTTCATGTAATTAAATTCCTATGAATTCTAAGACTACTGATATAAGTGGTTAAATATCAAGAATTAAAGGTGATTGTCCAAAATGACCATCAAATAACTTCTGCTTTGATGGAAATTGAATTGAGGAAAAAATTCAAGTCCTAGAAAGGTCAGGTTGTATCCTTTAAGGCTTTAACCCACACCCCATATCATTCACCATTTTCCTCTTTAATAATCAT
>c100241.graph_c1
AAACTGTGGTTGTTGTGCCAGGTCAGGTCCTTTCGAGTCACATGTACTTGATATTTCTTTCTTTCCTTCATCTTTATCTGGTGATGATGGTATTGTAGACGGGAATAGTAGTCATCCTCTGAAATAATGAGGAGCCTGCTTGTTAATTATTGGTTCTAGTGTCTGGACTCACCTTTTTAGTGGGACTGAAATTTATATGTTCTTGACCGCGCAACTAATATTAATTGGACCCCTTGGTCTGGTTGATTGGACCACTCACAGGTTTTTT
>c100244.graph_c0
ATTTTGAAGTATCCGTGCATCATATGTCAAAACTCTGGTTGAATCTAGCCCAAAGTAAACTGGGCATAGGCTGATGACAATTTGGATGGGCCAGTTACTGCCCTACGTTTCCCCATAATTAACTGAGAATTGTGATTGCTCAGCCTAGAGACAGACTCACCCACTTTGATCTCAAAGAGCTAGGCTTGACTTCTCTAATCAGAAAATTGAATTCTCAATTTCTTGAAGCATGTGTGTGTGAGATGTGCATCTACACCCACGCACCCTCCCACCACTTGTGTGTGTGTGTGTGTGTGTGT
>c100248.graph_c0
GACCGCGCAAAAATGTCAAGCATTGCAACATTTACACGTAAATGAGTGCAAACAACCAACCTCTCAATTTCCATGAAATGGTCATGAATTTTTAGAACAAAAACATAAAAATACTAACTTCTTGTTTAGTTCATAACCATTAAACTAACTCAATTATGAGTCACAAACATCCAACCAACAAAACTGCAATAACTGCTGTCCAAGCACAAATTATCCATTAGAACAATGAAATAGCCATAACCTTGGATAACCAAAACTATGTCTCCTCCCTCTTTTACCACTCTTTCTATGGAACTACAGCCTCCTCCCTCTTCTACCACCCTTTCTGCGGGTGCTGTCGGTGGGGATTGGTGTCACATCCTCAATGCGACCAATTCTCATTCCAGACCGAGCAAGGGCTCTAAGGGCAGATTGAGCGCCAGGACCCGGTGTCTTTGTCTTGTTGCCACCAGTCGCACGAAGTTTAATATGCAAAGCAGTAATTCCAAGCTCCTTGCATCGTTGAGCAACATCTTGTGCTGCAAGCATGGCAGCATAGGGAGAAGATTCATCCCTATCAGCTTTGACCTTCATACCACCAGTAATGCGAACCATTGTTTCTCTTCCAGAGAGATCAGTTACATGAATGAAAGTATCATTGAAGGATGCGAAAATGTGGGCGACGCCAAATACATGCTCTCCCTCTCGAACAGTCGGTCCAAGCGTCACATTCTCTTCTTTTACTTCCCTCGTCTTCCTTTTCGACATGATTGCAGGGCGGCTGGAGAAGAAGGCTGATTGCTCTGGCGGTCGTCTGAGGTGGGAAGGAGGAGAGCGAGAGGTAAGGGTTTGTGGATTGCTTGCATTTTATATGACAGGGATTAGGGCTTGGGACAATTCTCAAAGGGTAGGGTTTGGGTAGAATCAATTTGAGCTCTATTGGGTAATGGGTCAGGTGCAGGCCTGGGTCCG
>c100249.graph_c1
GGTCGACGCCCGCCTCCCCCCAAACTGTACTTGCAAGTTTCCCCGCAAAAAGCTCTCCACGCCTACTCTTAGAAAGAGCACTATTCTTCTTTAGTTAGGTAGTTCTCCCCTCTCTCAGAGACCGTAAGACCCCGGTGGAATCGAAGGCCCTACAGACAACAGGGGACCGTTTCTCGCCCAGCCCTACCTACTTCAGTGAAGCTGGAACCCGCAAGAGTAGGCCAAAAAGCCGTATCGCGCGAGGCGCTCACTTTGGCCTGGTTCCACACACATGAGACACGCAGAAGGTATGGGACGACCAGTTCACTACGGAAAGCGAATTCGATCCTATATCCTATAGTCGTCTTCTTTGTTCGATAAATGCGCAGTGGAAAGGGATGCTAGTCGGCTCGGCGAAGTTGTAGGCCCCAATAGATCAGATCAAGAGTGATTCCTCACCTATCCTGTCAGGGGCCCAGTCGAACGCTCGAGTATAGATTCCCTATGCTCATGTGAACGGCCGGGGCCGGCCGGCCCGTAGATCTAAAAGGATCCATCCATAGGCCTGACCGGAAATCGTTTGTCCACGAACAAAACAAAAACAAAGTCAAAGTAGTAGTATAGTAGTCGTTCATGAGACCTCGAATTCCCACGTTCTAGCGTGCATTATGCCAGCTGGTCCCACCCCCATTGAGTCACCCTTCTTTTTTCTTTTATTTTTTGAATCGCTGCAGCAAGTCAGTTGCAAGGCGCTCAAGACCTGTTCGGACGTGAGCTGAGCTTCCAACAAGAAGATCCTACTACTGCTCATTCCAGCGGACGGACCGCTCCCCCTAGCTTTTGAGTTTCGCGTACTTCTTTTTCTCACCAGAATGCATGTGAAAATCAACTAACCGGCCGGTGGGTGATTCTGGTTCTATCTCCGCTTGATCCCAGTTTCCATTCCCCTTTCTTCAGGAGGTTAGGTTCGGGTCGGAGGGACGGGGCGGAGCGCTCCGTTGTTCACCGCTAGTTTATAGTACAAGTCTATCAGAAGTGGTTTCGGTTTTGTTTTAGTATGGTCCAGATCGTCGGAGCCCGGAGCCAGGTGATACCGCGATTGATTGAGCGGGGCGGGGAGGTGCGAGCTTCAACTCGAAACCCTTTCGGTCACTCGCATTAGGGCATTCCGATCGCTTCTCGTACTACTCCCTCGCCCCTGACTGGAAAGGAGACATACAACATAGTTAGTCGGCCCTATTCATTCCATTCCTGAAAGGAGCAAGCAGCAAGCAACGGCTTCAAAGCAACGAGCGGAGCTTCAAAAAAAGCGAAGCGAGCCAGCAAACGAAGGAGCAAGTG
>c100249.graph_c2
GCCGCACCATTACTGCTGGGGTGGGGCTCGGCCTCCGAACCGTACGTGAGACGAGTTTCTGCCTCATACAGCTCGGGCCGAAGACCGGGGGAAGTTTAGGAGAGATGGGGAGACCCAGCAGCTGCCGGTCGGGACGGACAGGAAACGGGGCGGGGATAAGCTTGTGAAGAAGCAAGCTTCTTCCCCCCCAAAAAAAAACCGACCCTATAGCGCTAGCGCTTCGCGTTCTTTCTATTCCATCCCATCCCATTCCGGGATAGGCGGCTAATACTAATCTAATAAGTAAAGTAGTCGTCGTCTGACCAATCGGCTCGGACACCAGACCGCTCGTGCCCGCCCATTCTGTCTCGCCCTAAATGGAATGGCTCTCT
>c100250.graph_c0
CCATGAAACACTGCCATCTGTCCACCTTCTGTTATTGATAATAACCTTGACCAAGTTTCCAAGGATGGGATTATTAGGTGATTCTGATATTTTCTTTTCAACAGATGTCCTTTGCTTCCTCGACTTATCCGGACCATCCAAAGTTCCATTGTTGTTGCATTTCTTTGCAGGCATCTGAGCCTTGTTGTCCTCATTTTTAGATGAGAACTTGTCATTTGTAGCAGCCTTTCTCCGAGGAGCAGAGGTACTCCGAGCATTTGGTTTCAGATCAGTTTTATTCACCCTTGAACTCAACTTCTCTCCTCCCTCCATCTCCTCATTCCCTTCCCAGCTTCTCCTCAAAGCCTTGGGCCCTAATTCAATCCCATGAACCAACTTTTTTATTGAATTCCCCATCCCCCTCCTCTTTCCCACTGAGTTTGCCCTAAAAACACTGGCTACCTTCTCCACCAACCCTTGCTTCGCGGTAGACTTGTCTGGCCCTTTGATCTTCACTTCCTGCTTAACACCATTTGCAAAATTTTCAAATGAGGTGGGCAGTGAATAACAACTAGCCGGGGATGATAGGATCGACCGTGAATTCAATGAATTAGATCTAAACACAAATTCCTGCTTCTCTATTGCATTTAGTGCAGGCTTTGACAATAGAGAATTCGATCTGATGTGAGCAGCCTTCTTCTTCTCTGACTCTTCCATCTTAAATCCATTCAACTTCATCAACTTGGATTTCTCTCTCTCTCCATTTGGGTGGTTGCTTAAGCCTTTGGGTGGTGACATTTTTTCTATGGGGCTTGATCCTGGTGTATTAAGAAAGCAGAGGGAATGTGTGGCAACCAAGTCTTCTGGGCTACCAATGCAAGGGTGACGCCCAGGGACCGGCCTCACTCCCCGGAGAATTGGAACTGGCGACGCAGCCTCAATTCGCTGGACATGGATGAACTGACCCAATTGCAATTTGTCACTGAGGATGAGATTATCGTGCTCATCTGGGAGAGAGACAAATGTGGCATGCGAGGAATCTGAGACCTTTAGATAGAATCCCCGGTTTGGGAACAATTCGCCCCCTGCGAGCGCAGGGATAATGCTGATGACCTGAAGCAGTGAGGAGCGGTACTCGCTGGCAACCTTAATGTCAGTGTTCCTGTGCTGCAGAAGCTTCAGGAGAA
>c100251.graph_c0
ACTTCAAAAAAAAAAAAAAAAAAACCTCTAAGTTTCAGATCCTTAATTGCAAAAATCAAATATGCTGCTATATGCTGTTTTGGTCAAGCATAAGATTCAATTGAAATTGTAATATTCAAATTGTGAATGCTAAGGTTTCAAATTGCCAATGGGCCTCCAATTACCTAGATACCCGAAGGACTAGCCCAAAATATTCAAGTATAGACCCTCTTCTGGATCCAATTGATAATCGAGTCCATACCTGAAATGAAAGAATACTCAAAAGGAGCTTCTAGGCTCTAACTAGATGTCCAATGCTCACCTTAGCAATCAATAGGACCCAGGTTTAAAAGCTGCCATCAACATTAAAATGTCTGAGTCCATGCCGATAAATTAAATCAGGTCTGGTCCTGGATCCACAATGGACCTGTCCTGAAACCAATCCATTTAAATCCTTAACCACAACCTAATCCACATACTCACACATTCACTCATGCTGTTGGACATATATGTATGGTGATTGGAAATTCAAATGAACCAAAAGGTAGAAGACTTGCACGATAAGACCAAGCAGAGTGGAACTCACTCTTGTGGCTTTATTCATTGCATTATTCTTATCCTCTTATGTGTGTTATTCTAGTTGATCTTGTAAACAAAAAGAACATGATATATAAGCAAGGTAAGCAGCCTAGTACTTGGAAGAGCAAATATTAGAAACAAAATGTCAGAAGTCATAGCTGTTCTTCCATTCGACTGATCTAAACAACTCGACAAAAAATGGTAAAGCTAACCACGCCTGGTAAATCTCACTCTAATAGAAAGTGCCAACAACAAAATCGGCCTCAATCAATAAGAAGAAGATGCTACATGTTCGCCTAGTAAATCTCACTCTAATGACAGAGTTTCAAGTTTCAACAACAAAAACAGCCTCAATCAATAAGAAGATGCTACAGTACCTTCTTTGGCGCCGTTGATCGCA
>c100255.graph_c0
CTGAAAGATTATGTTGGCCGCATGAAGGAGAGTCAAAAAAGTATTTACTACATCACTGGTGAAAGCAGGGAGCAGGTAGCCAACTCTGCCTTTGTTGAGAGGGTCAAGAAGCGTGGCTTCGAAGTTGTGTACATGACTGAGCCCATTGATGAGTATGTCGTCCAGCAGCTGAAGGAGTTCGATGGCAAGCAGCTTGTTTCAGTTACCAAAGAGGGGTTGGAGCTTCCAGAGGATGAGGAAGATAAGAAGAAGCGAGAAGATGACAAAGCGAAGTTTGAGAACTTGTGCAAAGTCATGAAGGATATCCTTGACAAGAAGGTCGAGAAAGTTGTCATCTCTAACAGATTGGTTGAATCTCCCTGCTGTATTGTCACTTCACAGT
>c100256.graph_c0
CTACAACATCCTCCAACCAGCACTCAACCAACTTAACCGAATGCGGAGCGATAAGAGTGTCATTGTTGGGCTTGGCCTTGGAGGATTGGCTGCATCGAGTTTCATGGTCAATGCACCAAGTGTGTCGGCCAGTGAAGTTGCTACAATTGCCGATGCCACATCGAACGATAGCCGGGGATTGCTTCTGCTGTTTGTGATCACCCCAGCTGTTCTCTGGGTACTATACAACATTCTTCAACCAG
>c100257.graph_c0
TGGCTAATTGCTATCAGCCCAAGTGTTCTCCTTTATTTGAGAGAATCAAACAAACAGTTAAAAGCAGCAGCACGTAAAAACAGGAACCAAACAATAAGAACCGCAATATATTCCCATCACACGGCGCATGGATGCCTGTTTTCAAAAGTCAGCTGGCATTTCAAATCGCGTGCGAATCGATTAGGACAGCAACAGAATATATCCCAACTTTCTCCGCTCTAAAACCCAAAACCCTCTCCCTCTCCCTCTCTCTCTACCTTCCTGTTTCATGGATGTAGGAGATCCCAAAGAGAGATGCCATGGACAGCTACATCTCCACACACCCCTCCTGTCGACAAGGCGTTTCGCCGGTTTGCCTCGTTTGAACGCGAAGTGGTCTGACTCCGACGTAGAACATGGCTGCGACACAAGTATAAGAATACCGTTTTTGTGGGAGAGAGTCCCCGGCACCCCTAAATTTTCCGATGGACAAGACCGTAGCACCTATGAGCCAACCCCGCCTCCTAAACTTCCACCGGGCCGATCGCACCATCCTTGTAAAGAAGGCAATATAGGCCACAAAAACAACGATGACGGCGACGATGCATACTTGGATGCAATTGATATGGTGTCACTCTTTGAATCATTTGGCACAGAAGATACTGGGATAGGTTGTGTGAGTACTGGTCTAGATTCCAAAGCGGTCCAACTCCAATCAAAGGGTGACCACTCACCAAGTTTCATCATGAACCGATTCCTGCCGGCTGCAAATGCATTGGCGTATTCGTCAAAAAAATCGAGCAAAAAGGTCACTAAGAAAGAATCACGAAAGCACCCATCAAGCACAAGCAAGCTGAGACTAGGAATGGTTAGCCATAGACCATTTTCACCGCCCAAGTCATGTGGGCTGGTCTTCTTTCCATGGGGCCTCAAGCAAGCGCTTTGCGGTTCGAAGAGCCCTCCGATTCGAAATTGCTCATTTAGGAAGTGTAATCCTCCAAGAGATGGTGAGAATGGTGAGAAGAAATCAGGTGCAAGCAGCAGAGGGGATGTTGGTAAGTGCAGTGATCAGCAGCATTTGTGGAGGCTTGACTCGCCTTGTGAATCCTGGCTCTCACATGCAGTTAGTTCTGTTCATGAAAAGAGAGGTTAATTAACTACGTGATTTTACTTCATGTACATTATTTTGTTTTTAGAATCTTCTTTGTATTGTAACTCATTCCTTATCATTAAAATCATACTTATGATA
>c100259.graph_c0
CGAACAACGGGATAATTGAGGACTCCTTTGCAACCCCCACGAACCCATTTACCTCCCCTCATTGGTCCCATTAATTTAAATGCATAAAATCCACACACGTTGGTCCCATTAGATGCAGCCACTCTCTCAATCCTTGTGGACTCCAAAATGGTGCAGTGGATGATATAGCACACGTTTTGTCGTACAAGCAAACAAAAATTGCAGTGAAGGAAAGAGAGGATGTCCAGCTCGGTGTTTGCCCCACACCCGCCCTTCCGTTGCAGGAATTCCACTCACCTCTTCTTTCCCACCACCAACAGCACCTCCTTCGCCCACCACCTCCTGCTTCGCCCCTCTCGCTCCCGCCCAAGGATCATTTGCTCCAACAACAACAACGACGACATCATCGACATCACCACCAACACCACCAACAACAATAACAGGAGATCTCCTCCCGAACCCGTTGCAATTCAGCTCTACAACGACATCGAAAGATTAATTACAGAAACTGCAAGGATATCTAATGATGGGTGGGGTGTTACTGGTGATTGGAGTGAAATTGAGGGAGCATGGGTTCTAAAACCAAGAAACTCTAAGCCAACATCAGTTGTTCACTTCATAGGTGGTATTTTTGTTGGGGCTGCTCCTCAACTTACATATCGTTTATTTCTCGAGCGTCTTTCGGATAAGGGTTCTTTGGTAATTGCAACACCATATGCTAGTGGATTCGATCATTTCTTCATTGCAGATGAAGTACAGTGCAAATTTGATAGATGTCTTCGGTTTTTACCAGACAATGTAAACAATCTTCCAACGTTCGGTGTTGGTCATTCTTTGGGATCTGTCATCCACCTCCTAATTGGATCCAGATATGCCGTTCAAAGAAGTGGAAATGTATTGATGGCTTTCAATAACAAGGAGGCGAGCCAAGCCGTCCCATTGTTTTCTCCAGTTATTGTCCCTATGGCTCAAAGCTTTGGTCCGCTTCTATCTCAGCTCACATCATCTCCAACAATTCGCCTTGGGGCAGAAATGGCTATGAAGCAACTAGAGAATCTTAGCCCTCCAATTATGAAACAAGTGCTGCCCTTGATTGAGCAACTACCTCCATTGTACATGGATTTAGTTCAGGGGAGAGAAGATTTTATTCCAAAACCAGAAGAAACTCGTCGACTGATTAAATCCTATTATGGTATTCCTCGGAATCTTCTGGTGAAGTTCAAAGATGATTTAATTGATGAGACACCAACATTAGCACAGACTCTTAGCACAGATTCAGCTATTAGTTCGATTCTGGATCTCTCAATTCGCATGTTGCCTGGAGATCATGGGCTTCCTTTGCAACAGGCTTTACCAGACGTTCCACCAGCTATGGCAGATGCTGTAAATCGAGGAGGTGAGCTCCTCGCAAATTTGACAGTGGGCACACCTTGGGAAACAGTAGCCAAAGAAGTTGGCAATACATTAGGTGCAGACTCCAGAATTCTTCGCGCGGACATTTCCAAGGAGATCGACCAGCTTGTGGATGTGATCACATTATGGATGGCCTTAAACTCAGGTCCCAAGCTCCTTCGGCCGTGACCTTGGTCATCTCCAACAACGGCCGAAGTATCCTGTCAAATATGTTGTGATGTGTATAAATGATAATCCCTTGGGCAGATTCATATCTACACAAATGCATGTCAATGTGTAAATTCATTTTCTGCTGCATTCTGCATCAAAGCAAGAAAAATCAGTTGTGGATTAATGAGTATCAATCTATACTACATGTCACGTGTTTTTTTTACCTGGATTTGGCATCTTTTAGTCTTCCATAAACAAGATTGGCAAATTGCTCTAGTATGG
>c100260.graph_c0
TCCTTCTCAGCAGTGCCTCCATTTGCATTTTACGGTGCCATTTTAAGTTCTGATGGGTTGCCTTTATTGGCCTTGCCTTCTTTGCTTTTGTACATGGGACGGCCCACTTATGATTCATCAGTTCTCTTCACCAACACTTGCCTGTACTTAGCAACGCTATTCCAATCACTCTTAATTTTATCACAACGATTTTGTTACATGTAGCACCTAAAATTAAATATTTGGATCATTTGATAAGGCCAACATCCCTACCGCTCAAATCTCTGCTCAAATTAAACATTTTTGAGACCTACTAAATTGGGACTCAACCCAACTCAGCCAAGTCCCCTGCAACTGAACTTGACCTTGACCAACTTGGGTTCCAACTCTGCTTTTCTAATCCTTGGTTTAGAAGCCTCTAGTTTAGTGTTATTTATGTTTAGAAAATGAGACAGATAAGATAATGCCTATTTAAAGGAGTAGATTGCATGGATGGTTCAGATAAAAATAAGGTTTTAGCTCAGTTTGGGAATATGTGCATGTGCAAAGAGGGTTTCTGAAAAATAAAAAAATTACGAACGACGAAAAGGCAAAAATATTTAACCAAAAAAAGAAGAAAAAGAGAAGGACTCAATCATAAAGTTTGCTGCATTTTTACCCAGCATGAATTTAAGATCACAGTTGAGATCATTCTCTGTGTGTTAGCATGTCAAAGATTTTTCCAAAACCTACCGACAGACTTTCAGGCAGAATAAAAACTCTGGAAGGCATAAGGAAGCAAATGACAAAAAA
>c100262.graph_c0
AAAAAAAAAAAACACCCTAGCTTTTCTTGATTAGCATCATATAATGCAGCTTTGTGAAAATATGTCTTAATTAGTAATTAACTAGCGAAACATATTCCTTCTTCAAATTTCAGGTATCATGTCAAAGTTGAAAAACCTTGACATGGAGAAATGCTTAGGAACTTGCTGATCAACTTCCAACTTGACTTCAAGCTGAAGTTGAACTCCTGTTTGCATAATCTGTAAACTAGGAAGCTTAGTCAAACACCAAGTTAAAAGATAAGATCTCAAGAGAGGCCATCTTCTCTGTCCATTAGATATGGGATACTGTTTTGCCCCTAGGAAGGCATTCCACATGGTTCTCAGAAAATGACCTCTGTGTAACAGTTCTGCTTGATAATTACTAATTTCATCCGTCAGTATTACTTCTTTTTCTTTTAGTTTTTCATGAAAATGTTAGTTTCTACCCTCCTTAAGTCTCAGGGTTTGTCTGCAAAAATGTACTATACTACTAAGGACAAAGATTTCAATTAGATGTGGACCTTTTAGTGTCATGTCACTGCACTTTCTTCAGTGGTTAAGAAACAATAGAACCATTGCAATCATTATATTGCATTACATACGATAGGGCAATTGCCGCCTCAAATGTTTTTGATACCATGGTGTTGAACTTAGACATGCCTGAATAGTGAATACCCCCATCTTTGAGGTGGGCTCTAACATGTAGGTGGACCAGATGGAGACGCAGGACATCAGTAGGCTGGCATCCAGGAGCCTAGATGGACGCTTTGGCTTACTTTTATGTTGTCTTCACTGTTGTTGTCGATTCCTTCATTTAAAAATATTTCCTAATGATTTGACGCCATCGTCTGCA
>c100263.graph_c0
GGACGACTGTTTCGCACGCTGGATCTCTGTCAATGACCGCTAAGATATCTGCTATGCATGCCTGCAAAATGGTCTCATCATCCGAGTACGCATCTGTGATGAGCCTTGTGAGCTGGGTGCCCAATAAGGTAGGGCTGGAAAGCTTGTTGGCCAAGGTGAATGCCATACATTTGGCAAAAGATTTCTGTGCTAGGATGGTCATGTGCAGGTGGCTGGCCAATACTGGTTCAGCTTCCGCATCCCGCCTGGCCTCAGCCTTAATAGTCTGCCAGAGCTGTGCAGGTGAGCCTCTGTGATCAAATTGCAATGCGCTTCTTCCGTTGCCAGTGGGCTCCG
>c100264.graph_c0
ATGCCTTGTTGACTTCCTTCTTGTACTTTTCAAGCAGACCTTTTCGGTTGAGCTTCTGAGCAGAAGTGACGAGTTGATTCTCTGGTGTCCATTCAACATCACTGAGGACTACACCATCAATAAGCTCAATACCTGCCAAGCCAGTTTTCTTGCCAACAGATTGCAGATCCTTGAGCACAGCGACGATAATGTCATCGTTACTGCATAATTCCTCGAAGCTGTGTCCTTCGATACCTTGCTCGGATGCAATTTGTTTCAATGCCTTCTCTTGTGGTACTACAATTGCAACTGGCTTTGCCTCGTTTGGTGAAGCGTAGACACAGATGTTCAGCACGACCGGCGATGTTCTGTATCGTGACTCGAGCTTCTCAAGAGCAATGTATTCTCCATTCAATGTCTTGACCAGGTTCTTCTTTCGATCGATGATCTTCAGCTGACCTTGCTTGTCAAATTCACCAATATCACCAGTCTTGAACCACCCGTCATCGGTGAATGCCTCCTTGGTCTCTTTTTCATTATCG
>c100266.graph_c0
CAACTTTCTTCCTATCTATATCAATTCCAATACAATGGAGAAAAGAAAAAAAAAATGGGATTAGGGTTTTTGTTTCCAGTCATATATCTATCTCCCAGAAAAACCAGAATTAGGGTTTTCTGGGTTGGAGTCCTTGCACAGATCTGTGCTTGATCTACATCTTTTGGGGTCTGTTTCTTTGGAGCAGCATCTTCTTTGGACGATTGATTGATGAGAGCGTTGTATTTTGCGAGGTTGAGTGATTTTTGTTTTCTAGGCTAGTGTGATTTTTAGGGATTTTTCACTGGAAAAATGTGGTACCTGATATTTTGGGGTATGATATAGAATGAGGGTTTAAGAACTGGCTTAGGTTAGCATTTCAATATAGAACTGGGAAAATGTCAAAAAGTTGGATACCGATGGAGTTGGCAACATTGAGGTTTTCAAGTTTGGGACCAAAATTGTGCATTTGTTTTTGTTTATATTATTTTATATTGTTTTA
>c100267.graph_c0
TTAGAAGCGACAAGTCGGAAGCTTCACTGCTTGACATGCTCAAGCAGGGGCTGAGTAGTGAGCCCAAGACTATTCCGACCCTTCTACTTTACGATGAAAAAGGGTTGAAGCTCTTCGAGGACATCACATACCTTGACGAGTACTATCTCACCAACGCTGAGATTGATGCACTCAACAAGCACGCAGATGTTTTGGCTGAGCACATTCCCGATGGCGCTCGCGTCATTGAGCTGGGCAGCGGCAATTTACGGAAAGTCAACATCCTATTGGAGGCCCTGGAACGTGCTCAAAAGAACATCGACTACTTCGCTCTTGACCTCTCACTCCCCGAACTAAAGCGCACATTTGCCGAAGTCGAAACCTCAAAGTTCAAATATGTCAAGTTCAACGGTTTCCAT
>c100268.graph_c0
GGCGGCGTCAATCTGGTCATCCTCGTTCTTGCCGTGCTCCTTGCCGTATTTGATGGCGACGTCGATGAGCTTTGCGTACTCCTCCTTCTTGGAGGCGGCGAGGATGAGGGAGGGGTTGGTGGTGGCGTCCTGGGGCTTGTACTTGGCAATGGTCGCAAAGTCGCCGGAGTCGCAAACGACGGTGGTGCCGGTGGCCTTGAGCTGGTCGAGAGAGGAAGTCATGATTGAGGATGTGTATGAGTGTAGGATAGTTCGGTGGAATGGGAGGCGTGCAGGAGTTTTTGAAGGGACTGAGCCGGAGGGGTCTGTTCGAATCAAT
>c100273.graph_c0
GTTTGAGCTGTAGACATTAGGAATTAATTAGTAGCGAAATTGCATTTGGTGGGGCTAGTGGACACAACAAACGCTGCTACTTATTTTCTTTGGAAAACGAGAAGGGAACTTCACCCAGAGTTAAAAGGGTCTATGTGCCAGTAAAAATAGCAGACCCGTAAATATATCTGACAAGAAAATGTAAGGGCAATATTTCAAAAACTAGATGACAATGCTGATGCAGACATTTACACCAATTTCAAAGGTTACATCTCCAAAACGCGTGGAATCTGGTAAAAAGAAATGATGGGAATTAGTATAAGAAACCTGTATTTTCAATAAAGAGATAAATAGATATAAAAGAATTGGAGAAATAGGAGAAGTACAATGCAGCGTGGACTACCTTCCGAAAATCCAAACCGTTCATATACACACCCATTGTAACAAGCACCACATAAAATAATTCCAAATGGTTGAATTAACCATGAACACATGATCAATCAACTTCCTTACATTTTTCTTTTCTTGCTTTTTAAACAGAAAAAAGAGCGAAGCCATCATGTGTAAAACCCACTGCTCAATCTAATGGGTGGCCCTCTGAAATTAATTTCAATATTTAGAGACGGTCCAAAAAATGTAAGGTGGACCCTACTCAGTTAAGGAGGGTGCTCAAGCCGATACTGTGATCCATAGCAGAATAAAACGTCACAAATAAATGGTTCTGAAACTTTTTCTGAAATACTAATGACCAGAATAAATGGCAGAAAAGATAATCTGAAATTGTAGTCACTCACCGATATTCGATCAACT
>c100276.graph_c0
CAGACCCGCAATAGTCCCACCACTAGAAAATGCAAAAAAGAAAATAGTCTATGCTAAGGTAAGAGAATAGAGATCTACATATTTCTATATAGCAGCTACATAGAACCAAACAGTATATCATAAGGAAATATGTAAAGATGAAATAAACATGTTGCCTGGATAAAAATTGCAAAAAAGAAAATAGTTTAGGCTATCACTACAGACTAGAGATCAACAGAATTCTAAATACTAGCTACACAGAACCAAACACTGTTGTGAGGAAATATGTAGAGATGAAATTAACAAGTTATTTGGGTATAAATATAAACAGAAAATGCATAAAAGCACGTTCACAGAAGTTCTCCAGAGATGCACCTGGATGTGAATGCGTGCGCATATAGAACCTACAGGAACATCCACCTGCCAACAGATGAGGTACTGTGAAAAATCAGGGGGTCTCAGTTTTGGATGGCTGCCTGCCTCTTTAACATCCGGGTTGGGACGTCCGCATGTGGACATTCCTGTAGGAGAATACTTCATGTGTGCATGCATGCTTCTAAATGAGTGAAGAATAGCGACTGGATTAATAGAGTGCATTTGTAAGATGCGTAGGTGCATGTGTAAAGATCAGTAACTGGATCATTTGCAAGTTGTGCAGTGCATGTAAAAACACACACACACATGATTCCG
>c100278.graph_c0
CTCGGAGTAGACGGTCTCAATCATCCACTTATTGTTCTGGTACACCGTCTCGATGACGATGATGCCAGTCACCTGTGCAGGGCTCATGGCAGACTTCCAGCGGAGGGTGACGGCGTTGCAGTTGTGCCAGACGTTGAGGATCTCAAAGGGGATCGGGGGTTGTGCGCCTTGGCCCTTTTTGAAGGCGGCGAGGGAGTCGAAGGTGGCGGAGCCGAGAGCGACTGGAGTGTTGGGGCATCCGTTATCGATCAGCTCAATGACAGAGTCGGAGTAATCGTGGAAGTTTGTGGTGAAATCCGCATCGGCGAGGGCATCGCTGTAGTTGGCGATGGATTCCTTGAAGTTGTTGGCGACGGTCTGGGCATCAGAGTCGCTCATGCAGGCTGGGCCCTGTCGTCCAGGCCACCAGTTGGGGCGCTTGCCAGAGCCCCAACCGCCGTAGCCGCTTCCTGACCAACCGCCTGCATAGCTTGGTGGTCCAGCGAGAGTGCCGACGGCGAGGAGGGACGCCGAGGCCAGGATGGTGGTGAAGGAACGCATTATTGTCGTCGTGGGAAGCACAAGCTAGAGGAGACTAGAGAATGAGTGTAGTGGTGTAGTAGCGAATGGACGTCTCGAGAGCTGTGAGCTTGTTATCGGGAGAGGTATGCCCGAAGGTAGAGATGGAAGCGGTGACGACGACGACGACAATGACAG
>c100280.graph_c0
TTTCTATCCCCGGTTTCCGGGTGTGGTTCTAAAAACATAGAAAAGCCAATGGTAGATTCCTCCTCCTTTCCTAATTCCTTCCATGTCCTTAACATGTTTAAGGTTCAATAATGTTCTACAGTTTCTGTTTGTTTGCTTTCTGGTTTCCTCACATGCTCAATATCTCCCTTATAAAGCTCTCTCTCATCTCCTTGTCTCTTCACCTCATCCCACTCCTCTCTCTCCAAAAGACTCTTTCAAGAGCCCTTTTTAACAGCAAAACAGCCCAAAAGGAGAAGACCCCAATTGAGAGGCATGGCTAAGGAGGCAAGATTCGTACAGCCATGGATTGAGGTGGCACCAACCCTTCTCATTTCCCCACAAAAACCATCTAGTATTCCAAGGTTGGAGACTATTGCAGAGGAGGATGACTATGAAGATGACTTATAGTCACAGAAGTGCTGTCCTTTTTCCTCCCACTCTTTTCGGATTGTGGCTTTCTAGAGCTGTGGCATTAGAGCTTGGCCAGAGACTGATCCAAGATGAAAGAGATTTGTGACTTTGAATACTACATATTGTACTAGATATGCCTTTTGTGATCTATAATTAATATATCCACAAACCATATCTCGTTTTTGCCTACAGATATGCTTTTGTTCATCTATTTAGATTCATATGTCCAATGGAAATCGAATTAAAGCAGCATCTTATGAGAGGGG
>c100281.graph_c0
TTCTTCTTCTTCTGCTTCTTCTTCAAACCCTAGAAGATTACAACGTAGAATAAGAAGATGATCTAGGGTTTCATCCGCATTTCATTTTGTTCTTCATTTGAAATTTTGAAATGCAGATGGTCAGATCTACAATCTCTGAGATCTGCTTTCTTCTTCTTCTAGGGTTTTGGACATAAACCCTCTGTTTATACCGATCAGGATCAGGAATGCAGTCTTCTGGAAGCTCTTCCGCGCCGGAGGCGATATTGGAATGGCTGCAGAAGGAGATGGGATATCGGCCGCAAGGTACGTATCTGTCGTCGAACAAATCGCTGCCGTCCGTCGAATCTCTGCGCAAGATCTGCCGTGGGAACATGCTTCCCGTGTGGGATTTCCTGCTCCAGAGAGTGAAGTCGGAGAAGACGGTGGAGAAGATCCGGCGAAATATACTCGTTCACGGCGGCGGCGGCGGCGGAGGAGGGGGAAGAGGAGGAGCAGG
>c100287.graph_c0
TCACAGAAAGATTAAATATGTTCCAAATGAGTGGCCCAAGATTGAAATGGCTGAAAAAGGGTAAGGTATGTACTCGTAGAAGAGGTTGCACTCAACCCCTTAAAAAACTTCAATCCATATATATAGTTTTAAGAGAATCATGATAAAAAGAATTTACAGAAAAATAACTCCCACTAATTTAAAGAGACTAGTCCCATTTTCTTCTTTACTATATAGATATGAAAAACCAATCTAAAATTCATGAATGATGATAATCATAATTGTGTGGGGGCCATCTCGTGAAGCGATCTCTCTCAGTCTCGGCAGAGGGCACGGTGATGTCGGTCTTCGGTTTCGGCACCTCGGTACCACACGTTCATCTCGGGGAAACAATGCTCAGTTCGGCCACTCCACCTCGCCCAGTCTCGGCAGCGCCAGATTACGCTTGCATCTATCAGCCACGGGCCTGTCAGGGCAGAGCCCAAGGAACGTATCTGATGGGACTTCAGCCACCACCAG
>c100288.graph_c0
ACCAGGTATCAATTGGAAAACAAAGTAACAGAAGATAAAAGGACCAAGAGGACTTGCTTTTCCAAGAAATTGCAGCTCATATGTACCAATTTGATGCTGTCAACTCATCAGGTGCCCACCATGAATGTACCCAGTCCAAAATGGTCTGATCTGTTCAGTCTGAGGCCCATCAATTAGATGAGGCCCAACCTTATGAACAGCTGGAATCTCCTACACTGGACTACATTGGAATGTGTGAGCTGCAGTCACCCGGAATATGATCCTCATGAATCCTGTTGGCTGAGCAAAAGTAGAAAACTAACCGTCCTAAAATTCTGCATAGAGA
>c100289.graph_c0
GGGGTCATGTACTTGGTCTCGTACTTGGTGCTAGTAGTGGCTGGTGGGCAGCTCTGGTTCTCCCATGAGTTGTTTGGGAGGGCAGAGACAATGGCGGCGCCAGCAAGGGCGAGGATGATGGAGCACTTCATGTTGATAAGCGGGTGAGTGAAGGTAGTTGATTGAACGATTGTGTAGTTGAGTAGATTATGTGTGACTGTTGAGC
>c100290.graph_c0
GCACGTCTGCACCTTGTACACGCCACTCTTTACTTCACAATAAACACAATAAGAATCAAAACATAGAAATACAAGAAACCCATTTTTTGCATGATTGTCTCCAAATCTACTTACACCATCACCATAACATTTAACACCATACAGGGAGTGCTACTGATCTCATGGCTCAGAAAGTTACATGTGGAATTCATAATTCTGCACACTTGGTTGGCTTATTAGTGCCTCTTAAACTCACTGACTCCTGACCTTTGATGTCAACAGACAATATGGTTGTTGGTCATTGACATCACCATCCACCAGCTGTCCCTAAACACCTTATTAGGGTTGATGGCTGCAACCACAATCTTCGCACTCCTTTTACTAATACACTTGCTTCAAAAGTTTCATTACTGTTCATTGGAACCTTTCACAAACTGCTCTCTGCTGCTTCTAGGCACAAAAAACATAATCCACATCGGCTAAAATGGACAAGCAAAACTACTTAGAAGATAAATTAGATTAAAGCAAGCAGCCAGCAGCATGCATTGGAACAACAGAAAAAGACCCCAACTTCCAAAAAACTTAATCAAACTTCATCAAAAAAGATCCCCCACTTCTACCCCATTTCCAATTTCTACCTTTTTCTGCACCTTTTTCGCTGCTTTCTTCTTCTTGGGGTGCCGCATGTTTATGGGCACTGCTAGCAAAGGCTCTTCATAAGTTTTCTCCTTTGTCATTTTAGATGAATCGACCTGATCACTCAAACCGTCAGCTCCAGTCTTCTCTGTACTTGCTTTCTCCTCCTGAAAACTGGCACCAAACAATGGAGAAAAAGGCTTCCAGGAAGAAAACCCAACATCCTCCCCAATCTTCTGATCTGATGCCATTGAAGAGGATCCCCCAAATTCAACATTTGAATTGGGGCTGCTCAAACTTCCCAAAGGGAAAAAACCCCAAGAGCAGTAATAGGCATCCATGCCTGGAACGATTGGTGGGGGCGACGGAATCGCCACGGCGTGAAACCCCCGCCGGCAGTTCTGACACCTGAGCTTACAATTCTCATATTTTTTCTCATACTCAAACAAATTACAACAGTAAGGGCAGGAAACCCAGATTGTGGAATCTGGGTTTTCGATATTGGAGTGAATCTCAGTGGTGGGGGTTGAATTGGTGGGACAAGGAATGCATTTGTTGCTGCCGCTGCTCTTCTCCATTTCTGCCTAGTGAGGGGGG
>c100291.graph_c0
GGTATCTTCGCCTTATCATTTTCCCAAACAGGCTCATTTGCCGTGTTTTCTCATCCTCATTGCATAACGACGACATAGATATCTCACGTAGTCCTTGCTCTCGTCGTCCTTTCCTTCTAACATTGCACACCAGTGACTTCCTCTGAGGGCGCTCAAAAAGATCGTGTATAAGTAAGGTGTATTGCTCTGTAAGTTCTTGGTCGTGGACCTCTTGCGTGGATGAGAAAGTATTGGACCAGTGGAGAGGTTTCCTAGAAGTCCAGTACCTCACAAGGCTGAGAATACAAAGAGGTTGTTCGTAGCGGCAATAGCGATACTGTCCTCAAATGGATGCCAACTCATGTGCAGAATCTTCTTATTGAAGTCGATTTGATCCGCATCGGTCTCCTTCCTCATACGTGCACCTTGACC
>c100292.graph_c0
GCAGATAAGGGGAGGCAGAGATTGCACGGTCTGCTGACTCTGCTCACTGGTGACTGGTGTGAGTTTGCTTCATCGAGCTGCAGATAGATGGCCGTTGCAATGGGAAGCTTTGCTCTTGCTCGCTCTTCCACTCCCTTTCCTTTCTCATCATCTTCTCCTCCTCTACGAAAGCACCCCACCTTCTTCCCTGCATCACCCAGCCCACTGCCCTGTCGATCCATGGCTCAACCACAACGCGCCACATGGCTTCCTGGGCTCGACCCACCTCCCCACCTTGATGGCACTCTCGCAGGAGATTTTGGGTTTGACCCTCTGGGACTTGGAGAAGATCCAAAAAGTTTAAAATGGTATGTGCAGGCAGAGCTAGTGCATTGCCGTTTCGCAATGGCAGGTGTAGCAGGAATTCTTCTTACCGACTTACTTCGTGTTACTGGAATCAGCAATATACCTGTTTGGTACGAAGCAGGTGCCGGAAAGTATTTTGCCAGTACACAGACACTTTTTATTGTTCAGCTCATTTTGATGGGATTTGTAGAAACAAAAAGGTATATGGATTTCATGAGTCCTGGATCCCAAGCCCAAGAAGGGACCTTCTTTGGTATAGAAGCTTCGCTAGAAGGTTTGGAACCTGGATACCCTGGTGGTCCACTTCTCAATCCTCTTGGTTTGGCAAAAGATATCAGTAGCGCCCATGATTGGAAACTAAAAGAAATCAAGAATGGACGGCTGGCAATGGTTGCCATGCTTGGCATCTTCGTGCAAGCATCTGTGACTCATGTTGGTCCTATTGACAACCTTGTACAGCACCTTTCTGATCCATGGCATAGAACTGCGATTCAGACACTTGCTGGCTCTGGTTCTTAAATGACTTAAGGAGCCGGGTCTTCATTGTTGTATCTACTTAAAACATTTGAAATGCATTTGTTGTCGGGTCTTTGCTATATTGTATTCTTTCTTCTACTTTGTTTGGTTTGACTATACATTCACTTCATTCTAAGTAGACAATTGAGAGAGATGGTGGAGAGAATTAGAGAAAGATCATGGTGGGAAACCTAAGGAAG
>c100295.graph_c0
CGATCAGCTGGATACCGTAGCCCTGAGCGTTCTCAGTGGGCTCGAGGTTGTCGGCGACATTCCAGACGTAGGTGCCGTCGTTCTCGGTCTTCTCGACGATGGGGTACTGGGGAACGGCGTTGCTGCTGGGGCCCTTGAGGAGGACGAGGGTGACGGTGCCCTTGGTGGTGGGCTCCCAGGTGATGGTGAACTGCTTGCCGGCGGGGACGACGCTGTTCAGGCCGGGCTGGGAGATGGGGTTGCCCTTGGGCGCATCACCAGTTGGCTTGGTGTAAGCGGCAGCAAAGGTGGTCATGCAGGCCAAGCCGGCGGTGAAGAGGCGGAGGACAGACATTGCAGCTGATTATGGATGTCGAAGGACGGACGTGAAGTTGGTTTGGGCGGCGAGGAGCGCGTGGGTTGGTATAAAGAGCGTGGTGGTCGTGTGTAACGAATGGCTGAAGACGAAACGGTCTTCGAAAGGTTTGCTTGCGGCGAGGCAGCG
>c100296.graph_c0
GAGAGAGAGGGAGAAACCTAAGCCAGAACGAGAGGCTAGCATTCCCTCACAATCTATGTGAAGAAGATTGAAGGCCTAAACCCAACAAAACCCTTATCCTATCTCCAACACACCTTTTGCAGATTTCCCTCTAATCCCCTTCAATCCACACCTCCCTTCCTCTTCTTTCTATACCTTTCTTTTCTCTCCTCTAACTCTTTACACACAGATATTCATATCAGATATGAACCCACCACCCCACCTCTTTGTCAACAAACTCAACTGATTTTGAAATACTGAGGCTTGAAATTGGCTTTTAAAGGCTTCTCCAGACCCATATCTATCAACCCAAATGGCCCCCAAATCAGGGCGTGGTAAGTCCAATAAAGGAAAGGGAGATAAGAAGAAAAAGGCAGAGAAAGTTGTTCCTAGTGTTCTTGACATAACTGTTCATACACCCTATGATTCCCAAGTAATACTGAAGGGAATCTCTACTGATAAGATCCTCGATGTTAGAAGGCTATTGGCTGTGAATGTGGAGACATGTCACCTTACCAATTATTCACTGTCTCATGAGGGCAGAGGACACAGATTAAATGATGCTGTTGAAATCATTTCTCTGAAACCGTGCATCCTGAAGATTGTTGAAGAGGACTATAGCGAGGAGGAGCAGGCGAAAGCGCACGTGCGAAGGCTACTGGATATAGTGTCGTGCACTACCAGCTTCGGAAAGCAGACCAATGGAAGATCTGAATCGCCAACACCATCGTCATCACCGGCCAAATCCAAGAACAAGATCTCGAGCCGTCCATCTTCTCCATCTGATGATGAGATATCTCCAATTTCAGAGCAATTTGGGATGGCTGCGATCCAGCCCCAGCCAAAGCTCTCCAGTTTCTACGACTTCTTCTCCTTCTCCCATCTCACATCTCCCATCATCTTTGTGCGGAGATGCGATCGAAGGAACGGTGAAGAAAGGCGCGCGGGTGATCATTTTGAGATGGAGGTCAAAATATGCAATGGGAAGCTAGTGAACATTGTTGCATCAGTAGAAGGATTCTACAGTGTGGGGAAACAGTTTATTTGGAGTCATTCTTTGGTGAATCTATTACAACAGCTTAGCAGTGCCTTTGCCAATGCATATGATTCCCTGATGAAAGCTTTTGTAGAGCACAATAAGTTTGGTAATCTACCATATGGGTTTCGTGCAAATACATGGCTTGTCACTCCAATGGTTGCCGATTGTCCATCAAAGTTTCCCTCTCTACCTACAGAAGATGAGAAGTGGGGTGGCAATGGCGGTGGGCAGGGACGTAATGGTAAATATGATTTTAGACCATGGGCTGCAGAATTTTCCATCCTGGGAAGTATGCCATGCCAAACAGAGGAGGAGAGACAGATTCGGGATCGGAAGGCTTTTTTGCTGCACGGTCTATTTGTAGATGTCTCTGTCTTAAAGGCTGTTTCAGCGATTCATCGAATTATGAATCGTGATATAGACATAAACAAGAATTTGTCAAGTATTTCCTCTGACTCTTTATTGCATGAAGAGCAAGTTGGCGACTTGTCTATTAAAGTGAAAAAAGATGAGGCAGATGCAAACATTAAGTCGTTGGACAGAATTGACTGTAGTCAGACAACTGGTATGTCAACAAATGAGGTCACAAAAAGGAATCTTCTTAAAGGAATTACTGCAGATGAAAGTGTGACCATTCATGATACTTCCACTTTGGGTGTTGTCATTGTTAGACATTGTGGCTACACTGCAATTGTAAAAGTGTCAGGTGATGTTAAGAATCGAAGCAATTCAACGCAGGACATCGATATTGAAGATCAGCCAGATGGAGGGGCCAATGCCTTGAATGTCCACAGCTTTAGAGTTCTTCTCCAAAAGTCATGTAAATCTGAATCATCTGTTGGAGGTCAGCAGTCTCCTTCTCTGTCTGATGATCTAAAGGCAGCTGGAAGTTTGGTGCGGAAAGTATTTACAGATAGCTTGACCCAGTTACAGGAGTCTCCTGGCATTAGTGAAAGGAGTATCCGATGGGAACTTGGTTCATGTTGGGTTCAACATTTAAAGAAACAAGAGACATCAACAAGCAACAACTCTAAAGATATCCTAGAGGATGATAAGTTAGAACCAGCTGTTAAAGGTCTTGGGAAGCAATTTGAACGGTTGAAGAAGATAAAAAAGAAAAAGGATACTAGGAGTGAGGAATCCGAAGTAGAGAAGGACCCTTCTAGTATCAACAGTAGAGAAATAAAAGAAATGGCTGATTCAGTGGAACTGAAAAATGGTGAATGTGACAGTGAAGGTTCACTAGAAAAACTTCTTCCCAAAGCAGCATTCATGCATCTTAAAGAATCTGGAACGGGCCTTCACGAAAAGTCAATGGATGAGCTCCTCAAAATGGCGCACAAGTACTATGATGATGTTGCCTTACCAAAGCTGGTAGCAGATTTTGGTTCACTTGAACTTTCTCCAGTGGATGGACGCACACTGACTGATTTTATGCATACACGAGGATTGAAAATGTGTTCCTTGGGACATGTGGTTGAACTTGCTGAGAAGCTCCCTCATATACAGTCACTTTGTGTTCATGAGATGGTTACACGGGCCTTTAAGCATATACTGCAGGCTGTCATTGCATCTGTTGGAAATGTAGCAGACCTGTCTGCTGCAATAGCTTCTTGTTTGAATATCTTGCTTGGATCTTTGACAAAGGAGAACTGCAACCGTGAGTTGAGTGATGATCATGCTCTCAAACTGAAGTGGTTAGAAACCTTCCTGCTCAAAAGGTTTGGTTGGAGGTTGAAAGATGAATTTCAACACTTGAGGAAATTCGCTATTCTCCGAGGACTTTGCCACAAGGTTGGACTTGAATTGGCTGCAAAAGATTATGACATGCATGGCCCTAACCCTTTCAAGAAACCAGACATTATCAGCATGGTCCCTGTGTATAAGCATGTGACCTGCTCATCTGCAGATGGCCGAAACTTATTGGAATCATCCAAGACTGCATTGGATAAAGGAAAGCTAGATGATGCTGTCATCCATGGAACAAAGGCACTGTCAAAAATGATAGCAGTCTGTGGCCCCTACCACCGGATGACTGCCAGCGCATACAGTCTTTTAGCAGTAGTTCTCTACCACACGGGAGATTTTAATCAGGCAACTATATATCAACAAAAGGCTCTTGATATCAATGAGAGGGAGCTTGGACTTGATCACCCTGATACAATGAAAAGCTATGGGGATCTTTCTGTATTTTACTATCGCCTCCAACACACTGAACTAGCTCTCAAGTATGTCAACCGTGCACTGTATCTTCTTCATTTCACATGTGGACTGTCACATCCAAACACCGCTGCAACATATATAAATGTAGCTATGATGGAAGAGGGCATGGGTAATGTTCATGTTGCTCTCAGATACCTGCATGAGGCCCTTAAGTGCAATAAGAGATTACTAGGAGCTGATCACATCCAGACTGCCGCAAGCTATCATGCGATTGCCATTGCTCTTTCACTGATGGATGCTTACTCCCTCAGCGTGCAACATGAGAAAACTACATTGCAGATACTTAAAGCCAAACTCGGATCAGAGGATCTCCGAACTCAGGATGCTGCTGCATGGCTTGAGTATTTTGAAACAAAAGCAGTAGAGCAGCTAGAGGCTGCTCGCAATGGTACTCCAAAACCAGATGCATCCATTGCAAGCAAAGGTCATCTTAGTGTTTCAGATCTTCTTGACTACATCAACCCAGACCAATATGCAAAAGGAAGAGATGCACAGAAGAGACGGCGTGCAAAGATCAGTGACTGTTCTGACCAAGATCAACCTGATGCAAATGATATGCAGCAGAGTGTTAACTTGACAACAGAACATACTGCATCACAAGATGCTAAAGATGAAGAAAGCTTGAAAGATTCTCACCCAGAAAAATTTGAAGGAAGTGATGATACCAGCTCACATGAACTAGCAGCAGCAGTAGATGCAGTATTGTCAGAAGATACATCTGATGAAGGATGGCAAGAAGCTAATTCGAGAAGACGGCATGGAAATGCTGGGGGGCTAAAGTTCAGCCGAAGAAGACCAACACTGGAGAAGCTAAACATAAACAAAGCAGATATTAGAGATTTCAATTATAGGAGGAAAGTCATTTCATCGCCTCAAAAAGTAAACTTTGGGCCCCCAAGAATCCTTTCTACTGAACTGGCTTCTGGTAAGATTCTGAGGGCTTCAAGCTTCAATGGTGGAGAGGGTCCAAATAAGCTGCAGGCAAAGAAACCAGATGCAAATGGCCAATCAAAACAAAGCCCAAAAGTAACACCAACGTGCAAGATAATTTCAACCCCAACAACACTTGGTTCCATGGCTTCAAAATCTCTGACTTACAAAGAAGTTGCTGTAGCACCTCCTGGTACCTTGAAGCCCACCCTGGATAACGCAGATGAGAAAATCAAGGAGACAGTTGACAGCCATCTCTGCAGTGATTCTTTGAAGAAACCTGAGGAGGGTAAGAGTGGTGCTGAAGTAACACCACAAGAGGAGAAGCAAGAGGAGAACATAACAACAGATGCTGATGAGAAACAAAGTCCATTGTCTACTGTGGAATCACCATTGTCTTCCGATGGGGAAAAAACTGCTTCCGAAAGCGATGATGTTATGTCCCCGTCCGAGGATAAAAAGGCCACTGAAACAAATGGAAGCAAGCTTTCGGCTGCAGCTCAACCATTCAATCCAGGCGACTTGTCATTGATGACCCACTATTTCCATTATATGGCGGTAGCAGGTTTGTATGATATGAGAGTCAACCATGGAACTGTCCCACCTCAACCAGTGGGAATTCATACACATGCAGTTGCTTCTAGAGTCCCTTGTGGCCCAAGGTCACCTTTGTATTACAGATCTGGGCACACATTCCGCATGAAACATGGATATTTGAATGGCCAAAATGTCAATCCTCCTAGAATCATGAATCCACATGCAGCTGAATTTGTCCCAACAAAAGCATGGCAGCAAGACCCTGGAAGCAAGACCCTGGCAGCAGATGTTCAATGCCATGAGTCAACTGGTTCAAATAAGCAAACAGAGCCATTGGCTGTTGAAACAAATGAGTCTACTGCAATTTTGGAAGATAAAATCCATGATGAGAAAACTGTTTCTGAAAGTCGAGAAGGCAAAAGGAAAAACAGAAGCAATGATTTGGAAAGGGAAGAACTGGCCAAGCAGATACTTCTTAGTTTCATTGTTAAGTCAGTCCAGGATAATATAGATCCATCAAATGAGAGGAAAGCTCAAGTTTCCAACCGTTCAGAGCCAATTTATAGAGACAGTGCAATAATCAAAGTTATTGATGGAGATGATAGTAAGTCAGAGTCAGGGTCACAATTTGCTGGTCATGAAGTGCTCAAGAAAGTAGATGTAAATAAAAATAAGAACAGGGATGAAGAAGGGTTTACGTTGGTTGGTCCGAGGAGAAGAAACAAACAACAAATCAACAATCCAGTAAATGGTTTGTGCACTCAGCAATCTATCTGTACTTCAGTCAACTGAAGAGTGAAAACAAAGGAATCAGCAGTCAATACCTCTTAAGAAGCGAACCAAAGGAAGTATAGTCAGTGGATTGATTGTTGGAGAGAGTTTTGCAGGCAAGGGTGTTTGCCTTCCCACCTGGTAACCCTTTGTCTTCTCTAACCAATAGAGCTCTCTGAACGTCAGTATCTTTAATATTTTTTAAGGCGGTTCACAAAAATCTTTACGGGTTGGTCGTTATACAATCCCTCAAAAGGTTGTTAAAATTTGTGTAAAGATCAACTGGTTCATTTTTCTAGAGTCTGAACAATCAATAAGAATATGCTTTTGAATTTTCTGCCTCTAGAAATTGTCATTACCTTTTACATCCAGTTCAGTGAGAATCAGTTTGTTGTAGGTATATAAATGCACAAGGAAATTAGTAACAGTTTCAGTGTACATGATTATTATACTGAATTTTGTGGGATTATTATAAAATTATAAAATTTA
>c100299.graph_c0
GGAAGAGGTGCGGAGGGAAAACCAATGGGCCTTCGAGTGATCCAAGCTTTACGTGGAAATGGAAACTTAGTGGTTTAGTAATATGGTAGTAGTAATACTAGTAGGTTGATGATATTAGTAAGTGTAAATGGTTGGTGCAGCAGACATTGAATACAAGATGCTATCCTCTAGAGACTCTTGACACAGATGATATCTTTATTTTAGTAGTCATTTTTTTTTTTTGGGACTGGATGTTATTTTTATTAAAAAAATACTGGGTCA
>c10030.graph_c1
CACCTTAGAACCTGGTTTGTCAACTTCACGGACAATGTGAGTCATGCCTGCCTTGTAAGAGAGGAAGGCAGTGAGGTGGACTGGCTTGGATGGGTCATCTTTGGGGAAAGCCTTGACCTTACCTCGGTGACGTCTTGAGCGACACTTGGGTGTAAAACCCATGTGACCATGACGGGGTGCGGAAAACTTTCGATGAGACATGATGTTTTAGATTAATAATCGGCTATTGAGATGGGTTTAAATTAACAACTGAATCAATAATTATTATATTTGTATATATCGGAAAGTAATACAAGTATCCAACTACAACCCAAGAGTTTTAGCTCATGCAGG
>c100301.graph_c0
GGGCTCACCTGAATAACATAATCATTGTGGGATCACGTAAATAGTGTCTGATAGTGGAACCTCTTAAACGATAGAAGATCCACATGATACCCATTAGATCTGACTATTCAATTTTCATTAAGTCCATTGGTAAAATAAATGAACAATGGGTCCTACAAAAGGTTGGATGGGTTGTATGAGATTGGTCTCATATATATGGAGACAAAGGTGGGCTGGCTAAGTGTGTTGCTTATACTGGATCCCATCTACGTAAAGGTAAATGTGCATGATATTTATCAAGTGGGTCCCAGTTCGATGGGTATCCATAAATGGGTGGATGGCGACATCCCTCATCTAATAGTTTAGTAGAATAGTTCCTTGGTCAATATTTAATCTAGCAGGTCTCATGTAGATAACTTATTTTGAACTTGATGGGATTCAGTATAAGAAAACTAAAAAAGTGATACCATGTATAAGAAAAGCATACCTGTGAACCATATTTTGAACTTGA
>c100302.graph_c0
AGGAATTGAGACTTCAGATTTGTATAAACTCCAAACACCATGAAGCTCTTTTTCCACATCTTCCCCACAACCTCTAATGGCTACTATCTTCCATGGCATTCTTCTATTTTCATCATTATTCTCCATTGCAGCAGCCCAATCAAGACTACTCAACATCTCCTTAAACTCTTCCCTCTCTCCAACTACCAACCCCACCTTGTGGCTCTCGCCTTCCGGCCGCTTCGCCATCGGCTTCTACCCTCAAGGAACTGGCTACGCCGTCGGAGTCTGGTTGGTCGGACCTTCTGGCAAAAGAGTCATCGTTTGGAAGGCGAACCGAGACGACCCGCCGGTTTCAAGTAATTCTTCCTTGTTTCTAACATCTGATGGAAGACTTGTTTTGCGAAGTGATGGTGAAGACAAAAAAATATCAGAGACAACTGAGTCTGCTTCCTTTGCTTCCATGCTCGACTCAGGCACCTTCGCTCTCTACAATTCAGATTCTCAGATCATTTGGGGGACCTTTGATTCTCCAACAGACACCATTTTAGGTGGGCAACGGCTGTCGGCTGGGAAACATCTTATTTCCAGTGGATCTGAAATCAATCAATCCTCAGGACGGTTTCTAATGGCAATGCAAACTGATGGGAACCTCGTGTTGTATCAAACTATAAAACCTCTAACTCCAGAAGATGCGTATTGGGCCTCTAATACTGATGGACGAGGAAATAATGTTACATTGAACCTCGACGATAATGGCTTCATGTACTTGCTCAATACCAGTGGTTCCAATATCCTCAATCTAACTAAAGGTTTCGTTGCTCGAATCCAAAATACGACGACGAACATCTACCGTGGAACATTTGGGGTTGATGGAGTTTTTCGATTGTATTTGCATAGAATTGAAAGGAACGGTGGCACTACAGAGAGGTTGTTATTGTCCTTGCCTTCTGAGATATGTGATGTGAAAAGCCTTTGTGGGCGCAACAGCTATTGCATTGCCAATGAGACTCATGCTAATTGTCGTTGTCCACCTGGTTTTCATTTCGTTGATCCTAGCCAGCAGTCTCTGGGGTGTGACAGGAACTTCACTGGTGAGGATTGCATAGCGAAGAAGGAGGGCGTGAAGTATGACATCTATAGCATGACCGGTACTCTGTGGAAGAGTGACCCATATGCCTTCAAGTCACCAATGAGTGAGGAGGCCTGCAGAGAAGAATGTTTGCAAGATTGTGACTGCGAGGCAGCGCTATTTAATAACCAAAAATGCTACAAACAGAAGCTCCCACTGCAGTATTGGAGAAGAAAATTGAATGACTCAACGAAAGCTTTTGTTAAGTTCGGCTTGAAGCCAGAACAACCTTGCAGAAGCAAGATAGAGCTGCAGAAGGAGATGATGATTGTAAGTGCAGCCCTTGTGTCTTTCTCTTTTGTTGTCCTAGCCATTTCAGGTTTTTTAATTTATAGAAACCGAAAATGGAGCTATAAACTCCTCTCAGAAACCACAAATAATGGTAACGAGAGCCAGGATTTTGCACCTAGGCAGTTTACTTACTGTGAGCTCGAGAAAGCAACGGATGGATTCAAGGAGGAGTTGGGTAAGGGGGGATTTGGAACTGTTTATCGAGGGGTCTTTCCCAAAGGTGGGCGAATGGTTGCAGTAAAAAGACTAGATAGAGAGATAAAAGAAGGGGATAGAGAGTTCCGAATGGAGATGGGGGCCATAGGGAGAACCTACCATCGGAATCTAGTCCGATTGCTCGGCTTTTGTGTAGAGGGGTCTCATAGGCTTTTGGTGTATGAGTACATGAGCAATGGCTCGCTTGCTACCGTTCTCTTTAGTCCTGACGGGCGCCCGAATTGGAACGAGAAGGTGAGAATAGCAATGGATATTGCTAGAGGTATCCTCTATCTACACGAGGAGTGCGAGAGTCCAATCATCCACTGCGATATAAAGCCTCAGAACATACTCATGGATGAGTTCAATTCTGCCAAGATAACTGATTTTGGATTAGCAAAGCTGATGAAGCCAGACCAAATAAGAACCTTCACAGTTATCACGGGGACAAAGGGGTATGTCGCGCCCGAATGGCATAGGAACATGCCTATCACAGTGAAAGCCGATGTATTTAGTTTCGGAATTGTGTTGTTAGAGATTGTGTGCTGTAGAAGAAGCCACGACATGGAGGTAGCAGAGAGTGAGATTGTTCTATCTGATTGGGTTTATGACTGCTTCGAGTCGAGCGAGCTTCGAAAGCTGGTGGATTCTGAAGAGGTGGATATGAGAAGATTGGAGAGGATGGTCAAGGTGGGACTGTGGTGCATCCAAGATGAGCCTTCCCTTAGGCCTTCCATGAAGAAGGTGGTGTTGATGCTGGAGGGGACTGTGGAGATACCAACTCCACCTTCTCCTACTTCCTTTCTCAGTTCAATCTAAACTAACAGTCAATGAATTGTATCCAGTGTCTCATTCAGCTGTGTTATTGTTTCACTTTGCTTGGAGTTTTTTTCTTCCTTTCTTTCGCAATTTGAGGTTATTTTAAAGAATGTAATCAATAATCATAACTCCTACATAAACATCTGTTTGAACTCTTTTTATTTCCTG
>c100304.graph_c0
GCCTCATCCTGGAAGCATTGGCCCGAGGATGCTCTCTACCACGGGACATGGAGCGCTACGAGGGGTTTAGTGACCCGATGCTCCTCGATTCACTGCTGCAGACTGTCCTTCAAGTGAGCCTTTCTCCGAGTTCTTCTCTGAGTTCCTTCTAACCCTTTCTACTAGCGTTTCACCCCGGATAACCCTTGCCATTTTTGCATCACAGACTTTGCAGAAATCAATGGTGGTCATCGATAGATATAAAAAGCAGAGCCCATTGATCGCTATGCTGGAGGCAAAGAGGCTAGAATTGGAAGGGGCACTCGGCGCTGCCGCTCAGAGCGCAGATCAATTAGAAGCTCACGGAGTTGAGCTCATCGCTGAGCTGGGAGCTGCCAGGGTCGAAACCGAAGCCGAAAAGAATAAGGTTGCCAAGCTTGAGGCCATAGCGGACAAACTGAGAGGTGACCTTCAGGCCGAGTCCAAGAAGGTGTCCGAAGCTGAGGCCAAGGCCCAAACCGCCCAAGCCGAGGCCAACGTCGCCTTCGCTGATGCGGTGAAGCAGGCCACCACGCATTACGAGACCCAGGTGCTGCGTGTCAGGGATAAAGCCTGGGAGAAAGGGTGCCGTGCTGCCTTGGGAAAGGCCGGGATTAACGAGGGTCATCTGTCCTTCACAGAGCCTCCCCCCTTCCCTGGCCCTACCACTCCGAGGGCAAATATCGTGATTGAGCCCACGATCCAGCCCGAGGTCGTGGCTACGATCTAGCCCGAGATCGGGGCCACCGCATCCCCCTCTACTTCAGCTCCTCCCACACATTAATGTATTTTGGATGATTCTGCTTTTTTTTTATTTTTTGTAAAGACATTGTTCAAAGAATTGACAGTAATAGAATCAAACTTTTGTTTTATTGTGTTCTCTTGCTATTGGTTGAAAAGTCGAGTACTTTGCTTTCCCCCCGTTACATAAATACAAGTGCGGTAGATTGGCCAGTTTAGGACTTAGTCAGGAGTGACAAGGCCTTTGGGGCCTTCAACTGAGAGGCGATTTGGCCGAAGGGGACGGGCACCTGAGTGGTGTATCCCTACATGAAAACGGACTCGGCAGTGGCGGTAAAAGCGGCTGCGTTAATGGCCGTAATGGCTTCACGCCAGGGTGGTTTACACCGACTCGAGACGATCTCGCTGTTGGCCATAAAGGCTTCACGCTCGGGTGGCCCGTAGCTGACCCGAGGCGATCTCATCATTGGCCATAAAGGCTTCACGCCCGGGTGGCCCGTAGCCGACCCGA
>c100305.graph_c0
AACACAATTTTCATAACCATAAAAAATAACATTCTTAAGATTTGAAGTTTGGAAATATTCCCCAAAATATTTCTGTCATTTGAAAATTTTGGTTATTTTAGTCATTTCGGTCAATTTCGGCCTAAATCCATATTTTCGGCCCAAATTAACTAAAGGCTGAAACAAAAAAACTCATCAAAACGAAATGCTAGACATCCTTCATCCTATCAAATTCAATCTTGCCTATCTACATCTAATCCATTAGATCATCTAAGATCTATTTAAATGAAATATCTTAACCATCTAGCCCAATTGCGATCCATTTGAGACCCACTACATTAATATCATGCAGATCATACCTTTACGTGGGTGGGGTCCACTATAAGTAACACACTTACTTTTTTTTTTTCTGGTAAAAAAAGAAACACACTTACTTAGTTGCACTCTTTATGCAACTTTGCGCTGGACCCATCCACGCTTCTATGGGACCCATCAGATGGCTAGTTGGTCACTCACATATTTCATCAATGGCCCCTATGTATTGATTGATTAGTTGGACCTGATGGATATTATGTGGGTCCCTGAAGAAGATAAATAAGCTTACATCATGCTATTTGTATTAATCCATCGTAAGTATATTTGGCCCACCTAAGAGTTGATTAAACCGTAAGTCAGAAGGCATTTTCATGAATTTTAAATTAAAAGAGAGTTGTGTATTTACTTTTACCTCACAAGTCTATTTCCTCTACAAAGTTTGGATTTTCTACTTAATACTTTGATTCTATTTCTCTTTTAGAAAAAGATGATGATGATGAATTAAATCAAAGAAAATAACTGGAGAAGATGGGGAGGAAGAAAGTGGAAAAAGAATTAGACATTCATTGATATCAGTAATAGGGCCAAATAAGTTAAATAAAAGAAAAGAAAATGGGGCAGGAGATCCTCCACTGCTATATTAAGAGTTTAGGTCCACTGGTATCCAATTTTAAAGGGATTCCTGTTTTTAATTTTTCTTTTTCTTTTTGTAAAATCCCCAAATCGAAACCATTCGTTTATCACATATAAGATATATAACAGACCATTTTTTTTATTGGTAACATGATGTGACATAAACTCACAATCTCAAGGTTACAATAGTGAGGACCTTCAGGCTCTGTCTTTAGAACATCAGTTCAACATGTTTCAAGCCTAGCAAATAATCATCAAGTATAGCATAATTGACTAATATAATTAAAAAAACTTCTCTATTTCATGTATGATCAATCTGGCAGTGGCTCCATTTCAACTCAGGAGTGAAATATATATTGCTAACATATG
>c100308.graph_c0
TGGATTGTCTGATCAATAATGCGGGGGTGCAGAGGCCGTTGGAGGTTACCAAGTTGGATTTGGGAGCTTTGGATCAGGAGATTGATATTAACGTCCGAGGCCCCATCCACCTGGCCGACGCCTTCCTCAAACACTTTGCTAGCAAGTCGCACGCCGTCATCATGAACGTGACGAGTGTCCTGGGCTTTGTGCCCTTCTCGGTGCTCAACCCCGCCTACAACGGCACTAAGGCCTTCATGCACTTCTGGAGCGAATCCCAACGTGCCCAACTCAAGTCCACGCCCATCCGCATCGTGGAGATTGTCCCTCCCTCAGTCCACACTGCCCTGCACCGTGACCGCGAGGACCCAGATGACAACAACCCGTCCAAGTCCAACGCTTTGACGATTGACGACTTTATGAATCAGGTGGCCGAGGGTTGGGAGCAGGACAAGGATGTGATTACGGCGGGGATGGGTAAAGGGTTGGTGGCGAAATGGTACGAGTCGTATGGTGAGCAGTTGAAGGGGGCGCAGGATGGGTGGAAGGGGAAGGAGGTTGCGTAGAGAG
>c100309.graph_c0
TCTTCGTCTTCTTCTTCTTCGTGGGAAAAATGTCTTCCGAAGCCACCAAACCCAGAGAAAAAGCAAAGGGAAATCCTTACCCAAAGCGAGGTAAGATCAAAAAGACGATAGTGGAAGACTTCACTAAAAAGTTCTCAAACACATTTGGAAATGAAAAAGGAGAAGAACACGGCGGTGATGGCAGTGGCGGCTCCACCTCCAACTCCCCGCCACCACATCCGCCGTCGTCCAATCCCGACGCCTGATCATGGGTTTCGGATGGATCGAATGCTTCTTTGGAGATCGTTCTACTAGCAGATTTGGGTGTGGTTCTCGTTTAAGAACTATGTCGTCCTGTGACTTGGAATCATGGATTTTGTTCTTGTATGTAACTTGCAACACTATCCTAACATCTGTTTCTTCAGTTCGTTATTTGGGTGTCTAGTTGTTGTTTCATGAAGAAGAAGGGCATGTAGACAAGGCCATGAAGTTGTGACTTGCAG
>c100310.graph_c0
ATGGGTTATGTGGGTCATGCGGGTTGACCCTAAATCCGGCTCAGGCAAGGTCGACCCGTGAACGACCCGTATATTATGCGGGTCATGTTATGTGGGTCATATGCGGGTCGGATTGACAGTCAGGTTGCCTTTTGCCAACTCTACTTGAAAGCTCATCAATGGGCATCTAGGGTTCTTCAGAGGTGAGATTTTTGGAATATGGCCTGTGGTAGTGCCCAGCAGATGATTGGTGGTGACCTCATACATGGAGCCATGTGATGGATATAGAGGGCTCATAACCAGCTTACACATATAAGTCAAATGCCAGATCTTTTCTCATATTACTAAAATCATA
>c100311.graph_c0
GTCCTCCGGCTCCGGCGCCACCTTCGGCGGCAGCAGCGGCGGCGACAGCGGCTACGGCGGCGGCTCCTCCGGCGGACACGGCGGCGGCTGGGGACGCTCCATGGACGACCCCCACCAGATGGCGTACAGAGCGCAGGCCCCCGTCCAGGCGCCCGCCGCGACGCAGTGAGCTGGAGTGTACCTTCCCGTTGGGCGTGGCGAGCCCCCGCCTCCGCCTCCGCAGAGTCTGCCTCGGCCCCGGCTGGCTGATCTCGCTTTCCGGTGAGATGGTCCAGACGGAGCCGCCCATCCTCTTTCACCGAATTCTCGGCGGCCCCCTCTGAAGCCCCGAGGACCTTTCGATCCCTCTAAACTGTTTTCCTCTCAGAACCCTCAAAATCGCAACAAGAAACCCAGTAGTCCTTCAAACGCCCTCTCCCCACCACCACCTTAATTTATTTAAATTATTTGTGAGTGTATATATTGCAGGTATTTATTTCCCAATGTGCCCTTGAATGTTGACGTTTCGTCAAAGTATCTCGCAACCTGAATTATTGTCAACTTGCCATTTTATCTGTGTCTGAAGACTTGATCCTAACTGCCGGTCACGGTTTTGTGACCGGACAAACGTACCTCCCAATGTACATAGAGTGACTCTAGAGAAACGAACGCTTGAATGAGACGGACTGTAGTACAATTTTAGCACTGGACAGAGCGGAAGAGAGACAGACTCCTTACCTCTCTCTTCTCCGGACTGCGAGTGCACGATGACTTACCAAAGACTTGTACGTTCTACTATGAATGAGTATGTATCCTATTCTTAAACAGTTGTGATGACTCCACCCCACCCCTCCCCAGCTCAGGGCGTGAATACTCCCTGCCTCTCCAGCTCAGGGCGTGAATACTCCCTGCCTCTACGCACTTTCCCCCTCCGCTCCCCGCCTTCTCCTCTCTGCCGGTACTACAAAGTGACGAACTGACGACGATCTCATACTCTAACCCCCACCCGCCCCTACCCCGCACTTACCTGACTTTGACGAGCCCTGTGCCATTCCTGTCTCGAATGACACGCACCTTAGTACCTTCGAAATACTCAATCAGAGCTGCATGATGATTGCATATGTGAGTGAGTACCTCCATTTAATTTATTACATCTCTG
>c100312.graph_c0
ATTCAGGGAGGGAAAGCAATCAAAGCATCGGTGTTTGTGACGAAAATACCCTCCATCCAGATCACTCTGTGTGTGATGTGAGCTATTTCTACTGTCTTTCCTTTCCTTGCATGTGCCGGAAAAGGGACAGAGATTCCTTTCAGCTGTGAGTGAATTGGAAGACAGACACCCACCCACTCTCTCTCTCTTTCTCTTTCTCTTTCCATCTCCAGGAACAGAAGGGAAAGAGAGCAGACTGAAAGGTTGCAATGGAGAAAGCCCTGACAAGAGTGAGGAGCTTTTCGATCTCACAGAAAGCAAAACAAGAGATTTCCTCCATTGGGGAAGACCTCACTTCTTTCTCAAATATTGTGGAAGAGAAAGCAAGATGGGTCTTCAACAAGCTAAAAGGCAAACCACAGAAATCTTTGCCTGAGCTTCTCCGAGACTACAACCTACCCCCTGGCCTGTTCCCCAGGAATATAACCTGTTTCGAATTTGATGAATCGAAAGCAAAACTCGTTGTGTACTTGCCCTCTGTTTGTGAGGTCAGCTTCAAAGACTCTTCTGTCTTAAGGTATGCTACTCGTGTCAAAGCAATTCTTTTGAGAGGCAAGCTTACTGGGATTGAGGGGATGAAAACAAAGGTCTTGATGTGGGTCAAAGTCACCAGCATTGCTGTTGAGAGCTACAAGTCTGACAAGGTCTGTTTTACTGCTGGTGTGAAGAAGTCTAGACCAAAAGATCAATATGAGATGCCAAAGGATGCAATCAAAGTTGAAGAATTCTGATGTGGAACGGTTCTGTGCTCTACTCTTTCCTGTGCTACTTGCCTTGAAGAAATGTGGTTTCATGTATTACCTTAACAATGTCTTTGTCAACGATGTATTCCTTTTCGATTGTCATCATCATTGTTTGTTAGATGCTGTTGCCGTATAATATGGTCTTCATGACTCTTCAGTAAAGATCGGACATACTGTTCTTATATTAGTTCTTTCAGGGGCACCTGAAGACCTGAAGTTTGATTTCATCATTATATTTAGCATCTGTTACAACGAACATTTTTCAGTCCATGTGGGTATGGAGGGAATAATGAGACAAGCAGTGTAATGTTACTGTTTCTTTTGCAATTTAGATGGCCTTCACTGAT
>c100313.graph_c0
GCATTGGGCAATGGAGCCATTGCATTGAGAAGAAGCAACTCTAGAGAGAGCCCCACTTCTAAACCCCACCCCCAGAAAAGCCACGAAGAAGAAACAGAGGCATCTCCTCAATTCAAGTCTCATTTTTTTTCCCCTTTCTATGTTTCAATCTTCATTCACCTCATGACTATTTAGTCATGGGAGATTCCCATATATATAGAGTCACCCACACTCAAAA
>c100313.graph_c1
GCAATGGCTCCATTGCCCAATGCTTCAATCAAGATGAGTTCTTGATGGAATCTGAAATCAGTAGAAGGTTTCTTGCTGATCCAGAAACAAAATACATTTCTCCTGGAGCATTTAAACCGGACCTACCCGCTTTGGGCAAGCCCAATCCTGCACTACCTTATACAAGAAAGTGCGTGTATGAACCATCCAAACCATGCTAAAACATGTATGATTTTCTTTTCTCTCTCTCTGTCTCTCATGTTGTTACTAGTCGATCTCTCCTCTCTTCCTCTCTCTAAAACTTGTAAAGAGTTCGCTATATGACTCTCTCTCTTTCTCTATCAACATGAAGTATGTTATTAATGTATTGTAAGTTTGGATTGCAAGATGGAGTACAAGACATGATGTGTAAGTTGTAATGTAACACCCTTTTGCACTTTAATGAGGAG
>c100314.graph_c0
AGACAAGGAAAGCAGAAGCAAAAGAAGCATATAGACGAAGAAAAGAATCACTCCAGTTCTCATGGCGTCGAGGGTCTTCTTCTCGACCTTCATCCCCAGCCATAGCCATGGAAGATGCTCCCAATACTCCAATGCCCACCTGCGCTTTCTCCCTCATTCCTTCCTTGCCATCTCCTGCAAGAGGCGACCCAGCAGTCTCAGCTTTTCTCATAGCAGGAGACACCAGGCAAAGAAAGTTCCTTGCAGAAGTCCCCCATTTGACGTGGACTATCAACCAAGTGATGATGAAAGTGCTATCATTCGAGAGGAAGTTACAGATATGGTCTCAGATTCTCATCAGGATGCTGTATCTATTGCAGGCGCTGACACTAATGCAGTCACTTCAAACTCCAATCTAGAAGATTCTGACAGTTTAAATCTTTCTGTGGAGACGAAGTCCCTGATTGAGAGTGCTAGTGGTGGGGATCAACTTTTGAGTATTCAACTTGAGGATTTGATAGGCATGATA
>c100317.graph_c0
GGATGCACACGTCTCTCTCTCAATTTCAAGGTACTGACAATTTAAATAAAAAAGGAAGGGATGTTGTGAAGCCTATTTTGGGCCTCATTGATAATTGGGCCTGGGCTCTGGGTCCATGATTCAGGCTTGGAAATTGTCGGTTTGGTTTCCCAGTTGAATCCTCAAATACCTGTGCACCCAAGTTAAGGAAAAACGTCATTAACCAATACGAGTCCTGCCGATGCAGGGTCGTGGAAAGGTCCAGATAGAAGACAAACCTAACCTTTGTCAATTTTACCCAAACTGACTATTTTGTAAGTTTCGAACCTGCATCCGAGGCTTTTAGTTGGTTTGGGTCCCCAGATGTAACCATAACCAAATACATGTGCACCCAAGTTGAAAATATTAAAATATTTTTTTAGTTTCATTTCAGGTTCTAAGTTGGG
>c100318.graph_c0
GAGCCCCGCCTTCTCTCTACAGGTCTTCTCGCTTTCCTTTATTTTTAATTGAGAAACCCTAGTTCTTTCATGCCAAGGAATGTGGGAAATCCCTTATGCTCTTTCCTCATTCCATTTTATGGGTGGGACAAAGACTGCTTTTTTTCTCATTTCATGTGACACGAAAACTATGAAAGGAATTGTTCCTTTTTCTTCTTCCTTTCTTCAATAGTACTCGTCAACCCTCTTCCTTTGTTTGATGACCAAAGGGGCTCCTTCAAATCTGCAGGTTGTTGGTAAAGAACGTGAACCTTTGATACCAAGCCGATGCAAGCCCTTTTGGAGAGGGCTTGATAGGGAATGGGTAAAAGTGTCGAAGCACAAAATCGCCATGAAGGGAAGTGTATTAAACTATTAATCTCCTAATCTCAAAAAAAAATAAAAAATCTGTCGCTTTACATCCACATATATAGGAAACAGGATCCCTAAAAATATAAGTTTTCAAACAGGAAACTAGATCCTAAATAAATCAAAACCATAGTTATCAAATTCGTTTCG
>c100319.graph_c0
GAGAGAGAGAGAGAGAGAAGGTTAACCAGAATTATATTGATTTTGATGTTTGAGATGTACCTTGGTGTTTGGCTAAATTGTTTTACATGAATTATGAAGTAATTAAATCTCTTTCAGCTTTTCAAAAGAAACTGAGGCATTTAGCAAATGAACCAGAAGATGTGCTAGACCTAGCTAGGCAGCTTAATGCATCTTTTCACCATGTTAAAAAGAAGCAAACTTTTTTATGACAGATACTCTTGCCAAAAGGAGTTAATCATGATAGCTCAATTGACCATGGGGCAAAAAGGCCAGCCAAGAATAAACAGCATCAGTAACAGAGATGAAAGGCAAGAAAATCTCAGAACAACCAAAGCTTTGAACCTATTAGCAGCAGGGTTAGCATGGACATCCTAAAGTCCCAACCACGCGCAAACCTTGGCCTCTGCTGGTTGGGTATAAAATGTGCCATCTTTTACAGAACAAATCTCAAAAATGTGAAACAACTCTCATAATCCAAGAATAACAGCATCATCCCATAATCCCAATGAAACCTAGCTCAGCACCCAATGGGTCCTTTAGATGCAAACTATAATTTAGACCCATTGAGAAGAGAAACCCATATTTTACATCTACTAAACTTCAAGTGTCTCTAATCACAATCCTTGAGATTCAAAGACTTCCTTAAGCCCATTCCTAGTTCTGTTTTTCATTTTTTGTGTTCACAATGTCCTTGTAAACAACTAAACAGGAGGAATTGAATGTCGCACATTAGACTTCCATTTCAAAAGAAAACAAGAACCCACCCACCAAAGAAAGCCCTAATACACAAAAGTCCCAACCATCACATAAATTCAAGACAGTTCATTTATACCAGTTTTCTTCGTCGCCAGATCCG
>c100320.graph_c0
TGTCAGAGAAGGTCGTGCACGGTATCCGACCGGGTCTTGATAGCAAAAAGCACGAGATAGCGAAGACCTTTCGATGTCGACAGGCTCAAGATCGTCTGGGAGGTCAACAAGTGGTGGTGGTGTATCAGACGAATCAAGATTCAACTCAGCACGGGATAGGGCAGGTGATCTTCGTGACTCGAGAAATTCCTCCAAGGTTGAATAATGAACATCGACAGCAGATGACATGAAGGATCAATTCCCCATGTCCAGAGAGATG
>c100322.graph_c1
GTCATAAGGTGGGCCCCACTAGGTTTTGTACCGTAAGACTTAGGTACATACCAGATGTACAGGATCATTTGCCTTTGTGTGTGTGTATAGTGATTCCGTGCAGGTCCCGTGAGAGGTCCCTATAAAGTCCTTGTGTGAACCACATGGATGCGTGCCAATTAGGGAGGATCGTGTGATAGAAATGTCTGATTATGGGTATGGTTTTGGCAAGAATCATCTTAATCAGATAACCATTGTGAATGTGATTTTGGGCAA
>c100323.graph_c0
GTGTCCGTGTCCTACTTTTTTGAAAAATGCCGTGTCGGCGTGTCTGTGTTCGTGCTTCTTAGGATAAAAACAAGAAATGCCATTTAAGATGGTTTAGACACATGTACAAAAGATCAAAACTCCCCTGTACAAAGCACTTGGATGTTAGAATTTAAAGGGAACTAGAGGAAAGGGGAGACTTAGAATGAAGCAGTGAGAAAAGACATGCTACATTGTGGAGTTGAAGAGAATACTGCGCTACTGTGATTGGGTGGCTAGAACTCATAAAGCTAATCAATGATGATGACGATGATTAACAAGGAGAAAAGGGTGAGTTGTTGAACCACATTCCTAGGGCTTAGAGATATTGGTCTTGCAGCACCAAGGTCACAGAATAGCTGTCTATTTTGTTCCAGAGGCCATTCTGGTTTGGCACTGGGATGAATTGTTTTGGCATCTCGGCTATTTTGGAGTTTTATTCAGAAAAGGCATGATGAAAAAGGTAAAACAATAAAAATAAATAACTAAACTAACAGAAAACCATGTATTTATAGCATTTTACATAATCGAGAACGCAATGCATTATTTCTACATGTCATATGATTTATAAGGCAAGCAGTACAATATGTTAAGTCTATTTACAGCATTTTAAATAATCTAAAATGCCATGCATTATTTGTACATGTCACATGACTTATAAGTCAAGCAGTACAATATGTTAAATCAACTAAAATAAAGAGAAAACAATAACTTTTCTCTAAAACCACATGTAAATGGAGGGCCATTTGTCCTCTCTAAGCGCTAAGAAGTGATTTTTTCCATTCAAGTGATTGTAAGTGAAATTCAAAACAAGTAAATGTTTTTCATGGACGAAAGACTTACATGTGGAGTGTTTGTTGCAGGAC
>c100324.graph_c0
AAAACAAAAAAAAAAAAAAAACAGTGCAAGGTGTAGTGCAGAAAACAAGGTACATTACTATGCATAAGATCTGGCAAATGTACGAGAGAAAAAAAATTGTTCGTGAATACCCTGGTTTTCGTTAAAAGATGAACCTCCATGTATCTCAAAAGCCTCTCAGTCCACACATCTATCTTGCAATATCTACGTCTTATGGGAAAAGGAGAAACTAACAGAACCATGTTTTCTCAAATCTTCTTGGTCTTGATGCATGGATACAGGATGGATACAGTAGTGACACACCATTGATACTGCAAAGCCATGGGTTTTTCACATAAAAATTAAGCATCAGATATGAAACAGTGTGATATGTTGCCCTTTTGAAGTGTCCAGGTATCATAGTTCTTGGTATAAAAGTCAAGAGTTGCTCCTTCAAATATTCTTGTTTAGCAGGAGCAAATTAACATGAAAAATCTTTAACCTCTCGTGTTTTCATGTCATACAAAAATACAGGAGATTTTAGAACCACAAATATCATCTATTAATTTTCCATACAGAGAAATAATTTGATTTCCAACCAATGGCACAGAATAACTAAATAGCC
>c100325.graph_c0
CTCTTAGCTTAATATATTATAATTTCATACTCTGATACAAATCAGTCAAAATGTGAACAATGTAACTGTTGGTTAATACTAAGATAACATGGGCGAATGAAATGAATTTCTATATCAAACAAGAGAAGGGGAAGTAACAAGAAATGTGTGAACTGTGAAAAGATGGCAGGGTCCCTCGCTCCAGGATTTTCTGATTTGGTCTCCTAGCATCAGTTAGGCTGGTTATGGAAGGCTAAGGGGCTCTTAAACAACATTCAGGTGCTGAGGATATTTTCATTCTGAGAATAGGCTGTGCTGAGAATGATTCTATTATGAGAATGGGACATACTAACTAGTTTGATGGAAATCTGTAAGAATTATTCCCATCAATCATTTCTCTATTTGAAAAAAATATGACCATAGATAAGAGAGAATAAGAAAGAGAGCAGAGGGAGGACACAGAAAAGGAAGAGAGTGGGCCTCTTCATTCTCCTGTGAGAAATGACTTTTGTCCGGTCCTATATTTACATCTGAGGGAATGATATTCCAAGCTGGGAACGATTTTGAAAGTGCAACCAAACACACAGCCAAAAATTTTATTATGTGCGAATGAAGAAACGTTCCTACAAAATGATGCCAAACAGGCCCTAAGCAACAGAAATCCAGACAAAATAACTTGATATATGTGGCAATCAGATTCTGTGGAGCTAATTACTGCCTATGGGTGTAGATATGAGAATGATGGATTCCAGAATTTTGGGCCCCATGGGGAGAAATGGGGCTGACAGCAGGGATGTAGTACTTAAGGTTAATTATTTTATAGGACTCGAGACTCAAGAGAGACTGAAAGCAAAGATTGAGCAAATATTTTTTTTGAAATGAAAGATTGAGCAAATATCCATTAACGATACTGGAGATGAGTTCAGCATCCAAAAAAT
>c100326.graph_c0
CTAGCTAAAAATATCAGGACATCTTCAGAATATTTGCCTATAATTGTAACATTGCCCTAATAGTAGAATTGTCATTATTAATCTTGGAAAAGTGGAATGAATCCCATACACATACATAGATACTATTCATTAAACACATACATGTAGACCACTGTATTGTATTCAATACAGACTAAACTATTCACTGTTCATCAACACTGCTATAAATCAGGCAACTGGGATTCATACAAACTCAGCTAGGCTAGTTTTCATCACGTGCTCTGCGACAATCTGATTCGTCCTTTCGGTAGGGTGGAATGAGTCCCAGAATACGTATTTGCTAGCATCGGTGCATGTAAAGGGATTGTTTCGATCACACAAGTATCCCATCTCAAACATTCCAGACGCACAGCATCCGACGGCGACAGTCTCAAATCCATACATAGATGGATTTTCAATGGCTTGTAGCATGGTACCATATACATCTGAATACACCAACCTGATACCAGTCAATTGAGATCTTAGCTTAATCACCAAAGCCTGCAGCTTCCCATTGAACTCCATGGCCACCCTGTTGTATTCATCCACACACCCACTTCCAGACATGGCATTCATGGACCTCTCCAATGGCATACACCCCATAGGAGGGATGCCCCCCAGCGATATTTTCCGGGCGCCCAGATTGTAGATCTCCTTGACAAAATTCTCTGCAATTCCTGCAAGAAAATCCGCATACTCACCAATCTTATATTGTGATGAACGTCGGGGTGAGACGTAGTAGTTCTCAAGAAAGTCATTGGTTCCTAAGCTTGTCATGTACACAGCCTCCCTTAACATCCAGTCTGCCTTCTGCACACCTAGGTAGTTTCTTAATCTCTCCTGGTAGCCTTTGAAGTACTCCAGTTGCTTCCACAGAGGTAGGACATTTAGCACGTCAGAAGTGGCATTATCGTAGCCGGTGGCTGCAGAAGCAAAGCAAACTCCATTTACGAAATCTGACATGTTGTATGCTGGATCCAAGTACGCGGGTATTGCTGGTTTGAGCCCGAAGGCCTGGGAGATGAAATCGGTGGCAACGCGACCATTGGAGAACCGTCCGGTGGGATGCCCACCTTCAAAATCACGACCGTATGGCTTGAAATTGCTCTTGGCAATGGTTGAGATCTGGTTGTTGTTTCCGGTGTCAACAGAGGAGTCACCGAAGACGATGATGGATGTAACTCTTGATTTGGCATGGACATAGGACGGCACGAGTAGCAGCTGAAGGAAGAGGAGACATGGCAATTGCATGGCCTTGATATGTGCCATCACAGAGAAATTTTCAGTAGAGAACATTATTGCAGGAGATTGGGAGGTGCGTGACGCCTACGACTACATATAAGAAAATTTTCTGAGGTAGTTGAAATGTTTTAATTGCGATGCTTTGAGTCATGTTCGTCAGTGAAGGTGGTGGTGTTATTATAACTTAAAAGCAGCGACCAA
>c100329.graph_c0
TGTAAATGTTACTACGAATGAAGTTGCGCGGGTTTATGAGATGGGGAATGTGACGAGGATTAATAGCTTTATGGATGACATTCGATTCAATCCTGCTGCGGGCATGGCGTACCTTACCGACGCTGGGAGTGCAGGATTGATTGTGCTTGATCTCGAGACTGGAGATGCTGTGCGTGTTCTCAACGATGCGCTGTCCACGCACGAGTACATGCCCGTTTCCGCCGAAGGCAGCATCCTCTACAACAAGGGCAAACCCTTCTACTTCTACGCCGACCAGCACGAAGTCAGCCCCGACGCAGAGTACTACTACTTCCAACCCGCCAGCGGCGGCATGAGCCGCATCCCAACCAAATGGATGAACGCAGCGTTCACAAACAGCTCGCTGAACGATAACGCCATTCTGGGCCAATACGTCGAGCCGTACTCCCACACGCCCAACACGGGCGGCACGGCGATCGATGCCGAGGGCAATATTTACAACAGTGACACCGATAGTCAGCGCATTATCAAGATTGCGCCGAATGGGACTATGTCGCTGCTTGTGCAGGATCCGAGGTTGTTGTGGGTGGATGCTATGTGGATTGATGATCAGAAGCGAC
>c100330.graph_c0
AAAGTGAAGGATTAAAGGTGAAGAACCACGAGGAGTAATCAGATGATTTCCAATTTGATATGAAACAATTACCTAGCAAGCATCTCAGTAAATTAAGTTCTAGAAAAGAGATGTTCTCATCCATATAGGGATGTAAACAGGTCAAATTACTTTAAAACACCCTAGTAAATTAAACTCTAAAAAAGAGATTTCCCATCTAGTTAAGGATGCAAACGGGTCATTCATTTTGGATCGAGAAGGCAAGCTTAGAATGACACCAAATTCCTAAAAACACGTGCTCCAATAACAAAACTTCCCAATAACCAAATTCCTAATAACAAAACTTCAAAAGATTCAACATCTTAAGATAAAATAACAATAGAGGAGTGGACCTATATGACTTGAGGGGGCCTGCTAGATACCCAAATATTGTGCCCTAATGGGGTGAAATGATGCCTAATGGGAAAAAAGATTCTAGCATTTTGCAATACTTTGGATTTCTTGGAGACTTCCATAGATCTTTTTGGGGGCAAATTAAAGTTTACATTGCACTGCGCTGTGACCGTTACATACTGCTGCAAAGTATGCCAACCGTGATGCCCTTTGCAACAATGATTTTAAACCATAATCCAAACAGTTGATGTGGCCGAGTTCACCATTTAGAAAAAATGAACAGTATTGCATAAGCCCATTGTTCAGTGATCCAAACTAGTAAATGGCCCATATTTAGTGATCCAGACTGTTAATATATGGGGCCCATCACCCATACCTAATGGAAGAAAATTTTCTAAAAATATAAGATCCTTGGAATTCAAAGTTTGGCTCTGATCTCCAATTATTAATGTTGTAGCCTATACCTAAAATAAAATAAACAGATTTATATAATCATTACACTATAGTGAGTCAAATCAAAATGAATAGCCCTTTTGTGAAAAAAAATTAAAAAAAAAAAAAACAAAATAAAACAAAAAAAAAAAAAACAAAA
>c100333.graph_c0
GGAAAGCCGTCAAGGCCTTCCTCAGGCGAATCGGTTGAGGGCGCAAGTGGCTGGGCAACCATCAGGCGCGGCCCCCGGCAGCAGCCAATTGGCAGAGCAGGAGGAGCAGCTGATGCCTTATGGTCCTGGGGGCTCTGGCTCTGCCTTCACCTCCCAATCCCTCTCCCGCGGCACCCGTTACACCCAGCAGCAGGCTGGCCCTGCAGTCCCCTATGATGACAACCCCCATGGTGCCCTGCACCTCTCGGGGCCTTCTTCCATCGCCGCAGCAACCACTGGGAGTGGGTCAGAAAGGACTGCACCGCAGCTTGGGATGGGCGGCTTCCAGACAATGGGCCAGCCCACAACGGACATGCAAGGAG
>c100334.graph_c0
GAGTCCTTTGACTCAAATGCAACTCAAAATCTAAATAAAGGAGTTTGATTCTTACCCCTTGCAAGGATTCGAAATTGGTAGAGATAAGAGAGGATGGAGATGGTCTTCTTGTCAACAAAGGTGAGAGGAAGGAGAAGACGAAGTTGGATCCAACTCTAGCTCCTAAGGTACATGCATCAACTCCTTGAAGGGAATGAAGGAAGAGGAGGAGAGAAGTGGAGGAAGAGAGTAGAGAGAAGAAGATGAAAAGGAAATGAAAAGAAGGGTGAGGTTGTATATATATAAAGGGATAAGGTTATCATTTGCAAGGAAGTCCACTTGAATTGGTCTATTTCCATTTTGTGTCTAATGAGGGTCCAAGTACTCAATGGTTAGTCAAATGAAGGAGAGTCTATTATGAAAATCGGCGTATTTGTCAAAATACACGCGATAATGCCAAAATGACGTGCAAATTATGCAAAATGCGAAAACTCATATTTACAAAAAAGCCCTTGACTTTACTCAACCGAGTCAACTATATTCCAACTCACCTATTTAAGGTTCAAGACTCAACTAATTCAGTCTATAGGGACTAATCAACCCTAATTATCATAATTAGTAAATAA
>c100336.graph_c0
GTCGTATTCGGGGTTCTTGGCTATGATGTACCAGGCGTGTATTAGGCCGGGGAGGTAGCCCAGGACGCAGAGGAGGATGTTGATGAAGGAGTCGGCGGAGCAGAGGCCTGATTTGATCCAGACTGCGACGGGTGGGAAGAGAACAGCGATGAGGCCGAGGAAGATGTCGCCGCAAGACATGGCTGATTTGTGTAGTGACTGTTAGTTGTGTTTGTGCGAGGGTAATTGATGTGGAGGATGTAGAAG
>c100337.graph_c0
AGAAGAGTTGGTTAATCTTTGTGTAGCAGCAGAAGAAAGAGAAGAGAAGAAGAGAAGAGAAGGAGATGAAGAGAATTTTGGTGATTCTTGTGATTTTTTATGTGGTGTTTGGTGGGTCGTATGCAATTCGAGACCTGAGAACGGGGCCGTGTGAGGAGATTTATTTGGTTAGAGATGGCGAGACGCTTCAAAGCATAAGTACAAGATGTAATGCTCCCTTCATCTTGGTTGATAATCCCCATGTTCTTGATACTGATGATGTTGGTGCTGGGACTGTTTTAACAGTCAAATCTTATGAGTTTTGAAACGTTTCAATTTGGTGGTTGTTTTTTAACATGATGTTTTGTATGAGGGTTGGAGGAGGTGATCTTTGGGTTAGTTGTATAGAGTTTTGGAGGACTGGTTTGTTATTTTGTATGTATATTTGTGTATAGCCCTATAAGAGCAATATATGTAGACGA
>c100338.graph_c0
AGGGCTCACAACTACAACCATTGACCAAACAGCGAGCAATTACCAATAAGGCTACAAACATGCCACCTCCCACCCTCTCAGAGTAGTCATTTTACATGCATAGAGTAGTTGCGGTATTCTTTTTCATATTCTGGGTAGCCATTTCCTGTGGTTGCAGCGGCATCAGGTTAAAACCATGAACCCTAATTTTTATATTACAGAATCAAGCACCCTATACAAGTGTCAGATTCTAATCTGCATGCCCGCACTCTATGCAACTCTGCATTTTGTCATCTCATTATTGTAATTTCTTGGTTGGGAGATTAGTGGAGTTTTCAGCTGCAGACGCAGATGAGCTGCCCTGTTCCTCTGAGCTTTGGACTGGCTCTATAAATGATTTTGTACATGGCCACCTACTATACTTGATAATCTCGTCGTCTATCGTTGTTTCCTCGTCAAATATATTGCCTCCATTCATGGCATTCTTGGAGAAGTATTTTGCTTTGATTCGACGAACATAGTCAGCTTCATATTTGTTGTACTTTGCTACATAATCTGCAATATCTGAATCCTGAAAGTTATTCAAAAATTCAGTATTGGACTCGGTTCCATCAGCCACTCCGTCCTTTGCATCCTTATCAAGAGTTAGAATGATCTGATTAGAGTGATGTTTCTCCAACCCCTAATCCACGTCCTGTGACTGTGATGTATCCAGAGGAGCCCCATACAAACTGAGGCACGCTATTGAAAAGCAAACCCATTTTCCTAGCATGCCCTTGAGTAGAATAAAGGTGCCCATTCTGAATGTGATGAGAAATAACGGCTAGTTTCCTTATGGCTTTCGAA
>c100339.graph_c0
TTTATTACCATTGTGGTTAATGGAGCTGAATGTTGGGCAATAGAGAAATGTTAAGATGATAGTATGTGCATTGGAAATGCATATCCTAAGATTTAGGTGTTACAAAGGGTGAATATAAAATTAGGAAGGGTTAAACAATATTTGCGTTGGAGATGCATATCCTAAGATGGAGTGGTAACAAAGGGTGAAAATAAAATTAGGTATGGGTAAACAAGGCAACTTTTGGGCAACTCTAATAGAATATAAAATCAACTATTTTGGGCAACCCCAAATTAGTCATCAAGGC
>c100340.graph_c0
TCTTCTTCTTCTTCTTCTTGATGGCGGGCGTTTGTTTTGATGGACCAGATGGGTCCTATGCAAAGCTCCTACAATCTCCATCATTTAATCATTTTTCTTACTGATACTACATCAATGGATGCATGGCACAGGTATAGCATCATATGTATTATTTGCAGACCAGAAAACCTCCAATGCTTTATCTTGATGCATGATTGTCTTGGTGAAATCTGAAATTTGGCCATAACCAGCGGCTCGTCAGGCTTGAGTTACTTACCAGCTAACACGGAATCATTGAACAACATTACAGCCCTTTTCCATTCCAGGAGATGCCCATGAATTAACTGTGTTCTATGCAGTTATTAGCAATGTAACTCATGGTTAGATTAGCATATCATGTGGCCGTTGCTTAAAGCCTTCAAAAAGAAGGGCAAATGCTGGACTCATGGCATAATTCTGCCTTGGGTATGTGTCAGGCGGCTGGTAATAGTGATGCTGTGATGGTAAACAAAGAGAAGATGACCGATTGCACTCAATGATAGGCTCCTTTTTGTGTGTTTTCCTCGGTCCTCACTTAGGCCAGTGTTGTGATCTTGTTGCACTGCTATTCTCTTTCCCATTGTGTTCTGAATTGCTAAAGAAGCCCTGTTACGATCCTCTAAACTCGGTTGTCCTGCATTAACTTTACCAGCAAATCCCTCGTTTACGATCCACCAGTAGCTCAGGCACCTCCCATTCTCCACAAAAACTGAG
>c100342.graph_c0
AGACATGCACACAGACCTGACCGAAGTTGACCCTGGCATGAATTGAAGGCTGAACACTTATATAATATACTCAACATACATATAATGCACTGTCATAACATCGGGCATTTGGTTCTTGGGGATGAAATCCATGTACCAAATGCCCCCAAACTTGGACCAATTTTTTTTTCAAGGTCTGTGCAGTACTAGCATAAAATCTGCATGCAATTAGGTTAAACCTTGTCACTTATTTGAGCGTGCAGTGTAGAACTCTATAGCAATTAGCAACCACTTCAGATTTTGCAGGGCATTCAGCAGCGATTTAGCCTTAATATTTAAGTCATACTTTTTAATTTTTTTCAATTCAGCCGAAATAGCTGA
>c100342.graph_c1
GGTCAACTTCGTTCAGGTCTGTGTGCATGTCTGAGGGTAACTTCATTCAAATTCAAATGTGGTAAAAGTTCTGTAAACTGGGCACAATCAGGTAAGAGTCCCGATACTGATCTCCTGTTGATAATTCAGGATTGGTCCAGCAGCCAGCTACCCAATAACCTCTGGCCCAAATTTGATAGGTTTCATCCCTGTGTGTTGCCTTTTTGCTTGGCCAACTGAACTTTCTGTGAACCATACTGATCAGATACTT
>c100348.graph_c0
GATCATTCAACGTACTGTTTTTGCAGCTCTTACTGCTGGTCTTTGGCCACTTGGACTTCTACAAGTATCAAAGATCATCGACAATCCTTGGAGCGTAGCGAGCAACAGAGCTGTCAAAGCTGGACATGTTCTTGCCGAAGCTCTCATCAACAAAGCTCAAGGAGAAAGACCAGTGACATTAGTTGGCTATAGTCTCGGTGCCAGGGTCATCTTCAATTGCCTACAGAAGCTTGCTGAGCGCAAGGCATTCGGCTTGATCGAATCTGTTGTTCTCATTGGT
>c100349.graph_c0
TCCCAAGTGATAAGATTACCATTCAAATTAGAGAGAGGGATTATTTGGAGACAGATAAGAATCCTTACAAGGATTGACATGATATCGGTGTAACTACAGGCGGACCCCATCAGAGATGCCAACATCTTCTCAATTCTTTTAGAAACTGTAATCATTTCCCTCAATAAAAACTACAGTGAATTTTATTGAAATATAGTGGCTCTTGAATTTCTCCAAGATTCTGACTTGATGATGCTGATACAAAGACAACCTCAACCAAAAGTTATTCCAACTTCTTTTTCCACCTTCTCTAATTTTCATTCCCTCAGCCAAAGTTGCACAAAAAGTGCAAGAATCACACTAGTACTATTACATAACTATTACTATATACTTGAGACATGATAAACTCAAAACAAGGTCTCTCAACCACCAGCATTGCAAACAGTATACCACTTAATTAATTATATAGGGGAAAGAAGAGGAAGGAATGCAGATCATGCATATATAAGCACCCCTTTTGCTGTTGATGGTGGTTGTATTGCTGCTCTTCTTCTTCACATATGAAGTGGCCTCCTGACGCTTAACAATCTAACATCGTCGACAACAGGCCCACACAGTGACCCATCGATTCTGGTGGTGTAGAAGGTGCTCAGGAACATGATCCTGGTCCGTGGTGAGACTGCAGTGAACCTGAGCACAGCGCGCTTATAACCACCCTTTCCCTTGGACTCAAAAGGCACCTTGATGGTGTCCTGCCCGGCGAAGGCCTCCACCACCATGGACCCTTGGCAATCGCTGCTCGCATCGCCAACGGCGAATGTGAGTGTATACACCTTCCCAGGGACAGTGCGAACCACTTGGGCCAGTGCACTCTCCTTTCCAGCAACCAGCTCTACTGCCCTCTTGCCGCTTGGCACAGCAAAGTGATCAGAATCAATGTATTTTACAGCTTTAAGGGATTCGACCATCCAGCCAGGTAGTGGGCAGTGGTCATCCTCTATGTTGGGTGGGATCAGGACACCCCAAGAAGTGTTTGGGAACACATATGGGCCTTCTTCAAAGTCTCCATTTTTCAGCAAGTTCTTGTTGGTGAGCCTAGGAGGATAGAGGGTCCTGATGGCGATTGAGTCGATGAGTGGCCCACACGCTGGATCTTCTTCCACACCAGGATTGTGTATGACCACCTCGACCTCATCAAAATCAGCCTGGAAGGCCCATGCATAAGAGTCCCACCCATTGCTGCTATACATGGTCTGCATGGGGAGGACGCCGGAGTCAGGCGCCACCGAGACGTTCAACTTCTCCTCCTGCGCGCAGGTCCGGGCGGCGCTGAAGGTGACAGAGTAGTACATGCCCTTCAACACCTTCACCTTCTGCTTGATGGAGGCCTCATTTCCAAGCCTCACTGCAAATGCTCCTTCAGGCACCACCAGCAACATGTCACCTTGCTTCTGCCCAGACTTTATATACTCCACGAACCCTGATATCTCCCAGTTGGGTATCGCATTTCGGCCAATCACCACCGTCCCTTTCATCTCCGATGGCTTTGGGCCATACTCGAAGTTCCCATTGGGCAGTAGACCATCAGTGAAGGCAAAGGCGACATGCCCAGCGGCGCACAATAGCAGCGACAGCGCAGCGAAAGCAAGCATTGTAAGAGATTTAGAGAGAGAGAGAGAGAGAGA
>c100350.graph_c0
AATAAATACCCAACTGCCCCCTCCTGCTTGTGTACACTGGAGTTAATGCCTAAACAATCAAATTAAATGAAACGTTATCTTTTCCCCTTGCAGGTTTCCCTCTCCAAACACATGCATTCTTTAAATTCAGCAACTTAGAGGAACTCCCCCTAAAACAAAAGGCCAAGTGTATTGCTAGAATCTTCCTTTCAACTCCCATTTGCATATTTGTCTCTCAGTAAGTCATGCAATTCTCGTTTCCGTAGACTTGTATGGCTTCAATCTTTTGATGGGTGGGTGCTGATTTTCTTAAATATAAGTGGTCAGATTGTATCGCCTATAAATCAGAAGGGGAGATCTTTGCAGCATTACAGCTTAGAAATCGCTGGTGTTATATAAAGAGACCACCCCCAACAACCCAGACCCAGACCCATTTGGTGGACTCTCCCATCTTTCGTGTATTTGTGTTTTTCTGTTTCCTTTCAGAAATGGCTGCAATGGGTTGGTGGAGGCTGATTTCTGCAGCCTTTGCTGGGATTCTTTACTTCCACAGCTTCTGCTTCTCAGATCAAGCTCCAAACTACAGCTTTATGCAACAAGCCACAAAAGCCCAACCAGTCTCATACTATGACTACATCATAATAGGAGGAGGAACAGCAGGCTGTCCACTGGCAGCCACTCTCTCTCTAAACTCCAAAGTTCTCCTCTTGGAAAGAGGCGACTCGCCCTACGGAAACAAAAACATCTCCGACATCATCAACTTCGGCGATTCCCTCTCCGACCACTCCCCCACCTCCCCCGCCCAGCGCTTCATCTCCGAGGACGGCGTCAACAACGCCCGAGCCCGAGTCCTCGGCGGCGGAAGCTGCCTCAACGCCGGCTTCTACACCCGCGCCAGCCCCTCCTACGTCCGCGCCTCCGGCTGGGAGGGCGGCCTCGTCAACCGCTCCTACGAGTGGGTCGAGAGGGTCGTCGCCTTCGAACCCCCAGTCCACCAATGGCAGTCCGCCGTCCGAGATGGGCTCGTCGAGGTGGGCGTCCTGCCTTACAACGGCTTCACCTACGACCACATGTATGGGACCAAGGTGGGTGGGTCCATCTTTGACAAAGACGGCCATCGCCACACTGCTGCAGATCTGTTAAAGTACGCCAACCCCAGTGGGCTTACAGTTCTTCTCCATGCGACTGTGCACAGGATCTTGTTCAGAACTGCAGGAAAGGCGAAGCCGCTGGCCCACGGTGTTATCTTCAGGGATGTTAAGGGAGGAGTGCATAGGGCGTACCTGAATAAGGGGTCGAAGAACGAGATCATCGTTTCTGCGGGTGCGCTTGGGAGCCCTCAGTTGCTGATGCTGAGTGGGATTGGGCCTGCAAGTCAGCTGCAGAAGCTTGGGATTAAGGTAACAATGGATCAGCCCTTGGTTGGGCAAGGGATGTCGGATAACCCAATGAATGCTATATACGTTCCGTCTCCTTTGCCTGTGGAGGTTTCTCTCATACAGGTGGTGGGGATTACTCGATTTGGGAGCTACATTGAAGCAGCTAGCGGCTCAAATTTTGCGCAGACAGGGCCTCAGAGAAACTTTGGGATGTTCTCCCCACAGACTGGCCAGATTTCCACAGTTCCACCTAAACAAAGAACACCAGAAGCTGTGAAGGCCATGAACAGTATGAAGATTGAATCTTTCAGAGGCGGATTCATCCTTGAGAAGGTCATGGGGCCCATTTCAACCGGCCATCTCGAGCTCAAAAATAGAAATCCAAACGACAATCCGTCGGTCACCTTCAACTACTTTAAGGAACCCCAGGATCTCCAGAGATGTGTGGAAGGCTTAAGAACAATAGAGAGAGTGGTGCAATCCAAGTCATTCTCCAAGTTTAGGTACCCCTTCATCAGTATACAGGCCCTCATCAACATGACCGCGCATTTCCCTGCGAACATGAGGCCGAGGCATGAAAACGACTCCACGTCGTTGGAACAGTTCTGCAAGGATACTGTGATGACTATATGGCACTACCATGGAGGATGTCAGGTGGGCCGAGTTGTGGATCATGATTACAGGGTGCTTGGCGTTGATGCACTAAGAGTAATCGACGGCTCAACTTTTAATTACTCTCCTGGTACCAATCCCCAAGCCACGGTTATGATGCTCGGAAGGTACATGGGGATTAAGATAAGGAACCAGAGGCTTGGAATGAACGGTTTGGATTAGATGACTACGATGGTGGAGGGTTTAATAGGAGAGTCGTTTCATGTAACCTTTGAAATGCCTCTGTTATCTTTGATTATTGTATCCATGAGTGCTTCCTGGAAGTTTGTTGAAACTCAATATCATGAGATCATTTATATTATGATACATAAAACAGATTTGGCATTGAATAAAATGAGGATGAAGTAGCAACTGTAAGATGTGTGTACGTATGATTGAGAAGTCCCGCACAATCACATTTAGCATCAAGTCACAATTGCCAGTTAGTTTCCTCTTTGAGAAGGAGA
>c100351.graph_c0
CAAAATATGAGTTGGATATCTTGTGCTGTGCCCAGCTATGGCTACCAACACAGACGCGTACGGTTAGCAGAGATAACCACTCATTCCATGAAATGAAACTGATCTAAGTTTTTATTAGGAGCATATTTGATGATGCAATTAACAAGTCGTACACCATGAATATGCCCTGGATGATGAATCAGGCCTATCCCTCATCAGGTGTGCCACATGGGAGCAAAACTAAACAAATTTTTTTAGTACTTTCAAAAGTAAAAAAATGTTTGGAAAATAGAATCATTGAACTTTCAAGTTCTACATATTATGTCAATGTGTTGCTCAAAATTGAAAGGGTTGCAAATAAAAATTGAAACCAAAGGTAAACTCAAGGAAGAAGGAAGAACTGGGAGCAGATGCCCAGAATTAAATAGCTTAAGGGAAAAAGGAACAAGAAGTTTATTCATAAAATAGCTTCTGCTAGAAGGAGAGCCAATTGCATCCAATGTCTTATGGATGTGACCACTGAATGGAGGAGGGCAAGGAAGTATGACTAATGTGGTTATTGATTTCTTTCAAATCCTTGATACTGAGAAAAGGTTGCTGGGCATTTGCTTTGATGTGGTAACTGTTTGAAGGTTGGGGTGATCAGTTTGAGACGTTTTACTGAAGATAGATCATTTTGACATAAGAGTAGGGGTGAGGTCAGGATGTCTTCCATTTCTTCATATTTTTTGGGAGAATTAAGGTTGGTTTGGAGTTCATAAATTATCTTCACAAAAAGGGTTGCCTCAGTAATCAGATGAGATGCCCTTCGTTTCTCTAAAATCTAATCCCAACCAATCAGCCTGATTGTTAGCTAGCGTCCATTAGATTTAACCTAAGTCCTTGCCTCTTGTCATCGAGAAGTTCTTCCTCATTGTTTCTCAAGCTCAGGGAGCTTTTGTTAAGAGCAGGTAAATCCTGAATGGACTTTACGATTGATATATGCACTTAATTTCTCTCTTGTAGTACTTGTAGCACTTCTTTTTTAATAATACACCATCATCAATATTAAAAAGGAAAGAAAAAAACCGACATCAGACATGCCACAATAAAAATAGAAATGATGATGACAGCAAATAGTTCGACAATGAAATGAAGGGTGAGCCAACTTGCCCCAATTCCCAAACATTGCCTTG
>c100352.graph_c0
GTCTTTATTGAAGTAATAGTCCCACTAAATGATAGGTAGTGACTCTTCCAAGCTGATAACTTTTCAAATTTCTCTATCAGTGGATCCTTAAAGCTTTAGATGATTCCCAATTGCCTTAGGGATGACCCAAATAAGACGGTGGCTCCCTGCCTAATATTTGCTAAGTCCTCACTCAAAGTCTGAGCCACCCAGTGTCAAAGTTTCACATTTTGAATAAATAACCTTCAAGCCTTATA
>c100354.graph_c0
GAGAGAGAGAGAGAGAGAGAGATAGAGAGAGAGAGAGATAACAAAACAAACAAAAACAGGACCCAGAATCCCGGGATACAAGTCACAAGAAATCATCTGAATGCAAAGACACGAAGGAAAGGTCGTGGTAAACAACAGAAGAAGCAAACAAAGAAGATCACATGGTTGTACTCTCTAGTTCTAGCAAATGGGAATGGGAGCACCATTCCACTCTCTGAGACACTCTAGAAGGGGGTCAATTACCTTCCCTCGGCAAATCGCTGAGAACACCTTGTCGAACTCCTCACCTGGCGACCGGACTTTCTCACCGGTCAGAAGGCTTGTCTTGAGCTCCTCCCTCACAAACTTGTACAAAGGATAGGACCTACATTCCTTGATCCTATTTGGGATAGCTGAATTACCACTCTCAAAATCGATCCTTGCGCTTTCTACTTCTTTCGGCAGATGGGTCTTCAGCTCTTCTTCGAAAGCACCGATCTTTTGGAAGATTGATGTGCTTGAATCCTTCTCCTTCTCTCCATTGATCAGCGCATGTTCGACCAGCACTTGCCTTAGCTTCTGCATCAGAGGGTAGGTAGAGCTGCATGGGTCATCAATGTAAGCAAATACATGCTCGTGATCAACAACCTTGAGCAAATCCTTCTCGCAGAACCTCGATGGGTGGAGCTCTCCGTTAACACCAATTGTTAGAACTCTCTTGGCCACTTGACTGACAGTGTTCTTGACTGTGCTTTTCAAGTTCTCCTCCAAATGCCTCAAATCAATTGCCTGGCAAAGCCCAACAAGAAAAGTAGATGACATGAGCTTCAAGATCTCAACAGCTTCAGCTGTTTTCCTTGAAGAGATCAACCCCAGGGAGTTGACATCTTGGTTGTGCTGCTCTGCGCTTTGAACATGATTGGTCACTGGATTAGCCAGGAATTGGAGCTCTGAGCAATAGGCTGCCATTGCAATCTCAGCTCCCTTGAACCCGTAATCCAAGCTCGGGTTCCGTCCCCCTGAGAGATTTGAAGGCAACCCGTTGTTGTAGAAATCATTGACAAGCTCAGAGAACTGTGCAAACATAAGCTTCCCAATCGCAGCGATCGCCAATCTGGTGTTGTCCATTGACACCCCAATTGGGGTCCCTTGGAAGTTGCCCCCATGGAGTGCCTTGTTCCTCGAAACGTCTATCAATGGGTTGTCGTTGACTGAGTTGATCTCCCTCTCAATTGAGAGTGTGGCATTCCTGATCACCTCTATTTGGGGACCAAGCCATTGGGGAGAAGTTCGGAGGGCGTAGCGGTCTTGCTTTGGCTTCTGGAGGGGGTCAAGCTCATGAAGCTTCTTCGCAACCTTCATGTAAGAACTCCCATCTAAGATGTGTTCCATGATGGCTGCAGCCTCAATTTGGCCTGGATGATGCTTCAACTTGTGAGTAAGATGGTCAGTGAACTCTGGCTTCCCCTGCATTACCTCACAGAAGATGGCAGAGATAACTTCCGATAAGACCGATAGAACATTCGCTTCGAACAACACCATCGAAGCTAGCCCGGACCCGACTGCAGTGCCATTGACAAGTGCAAGGCCTTCTTTAGGCTGCAATTCAAAGAATCCACTGGGAATTCCCGCTAGACGGAAGGCCTCTCCTGCATCAATCTCTTTCCCATCAGGGCCAATCGCTTTGCTATTTGGCCGACCGGTCAACATTCCAGCAATGTAGGATAAGGGGACTAGATCACCAGATGCAGTTATTGTTCCCCTGAGTGGCAAACATGGGGTGATGCTGTGGTTGAGGAGGCTTGTGATTGCTTCCAAGATTTCGAATCGGATTCCAGAGTAGCCTTGGAGGAGAGTGTTGATTCGCACCAGCATGGCGGCCCTGGTGGCAGAGGGTGGCAATGTGTGGCCAGATTCTCCATTGGTGCCAAAGATTCCAGCATTGAGGAATCTTATAAGCTCCTTCTGGAGGGCTCCTCCTTGCTTGGTTCTCCTGTGGGAAGTTGCACCAAACCCTGTTGTGACTCCATAGCTGTCTGTCCCCTTGTTCATGCTCTCCATCACCCAATCACTGCTTGCCTTGACCCCGGCGCGCGCTGACTCAGACAGCTCCACCCTGACCTCAGGCTCACAGGCGACGGCGGCCACCTGAGATATTGTCAGCGATGCGCCGCCAAGCCGGATTAGCGGATTCCGGTACTCGTCGACCATGCGCTTCACTTGGTCTAGATGGCTTCCCATAAGAGGCTCTGCTGCAATTCCCCAATTTAAGGGGTCTTCTTTGATGCAGAAGCTCTGGGTTGAGACATGGACATGGCCATTGCCATTGCCATTCTCATGGACATGGTTTGTAGCTTGTTGCATGGTTTCCATGGCCTATATATATATATAAATAATAAAAACTACTGGATTATGGGGTCAAATGGGAGAAATAATTAAAGAAAAACCAATAAGGACTTGATGTTAAAGATAGGATTTAGACAAAGATTAAGATCAGAAACAAGAAAAAGGTGAAAGTGAGGAGACAAATTTAAGATGACCCAGATGAGTAAGGCTCAAAAAAATGCAGTTTGGATGAAAAAAGATTGATCTTTTTTTGTTTGTTTGTTTTGGTTCTGTTGGAGATGAAAGAAGAAGGGAAGAAGAGGTGATAAATGCAATACAAAGTGGATGAGAGGTGATAAATGCAATACAAGGTGGATGAGAAGAGAGAGAGAGAGGAGGAGGAGGAGAATTCAGGCAAGTAATGAGAACTTCCTGAGTTTTAGTGCATCTGCTCTTGGATCTTTAAATAGAGGGCCTGGTACCAAACACCAG
>c100355.graph_c0
GTATCGGTGGGGCTTCTTGACACCTCCGGTGGATGGGGCGCTCTTTCGGGCAGCTTTGCTGGCTAACTGTTTACGTGGAGCTTTGCCTCCTGTGCTCTTCCTGGCGGTCTGCTTGGTTCGGGCCATTTTGAAGTTTGATAAAGCCGGAGAGACTTGGAAGTGTTTGAGATATGTGAGGAGTATCGATTGAGACTCTTCAGAGATGTATGAAGATGAGCGGAT
>c100356.graph_c0
ATATATATATTTCTTATTTCTTATATTTTTTCAAAATGTAATTTCAAAAAGTTTTACTAGAATGATTAAATTCATATTTTTTGTTTTTCTACATAAATATTAGTTTTTATATTTCTTTAAAATGTAATTTCAAAAAATTTCACCGAATTTCTAAATCCTCTTAAACTTTTTTTCATTTTGGAGTACACACCGAAATCGGCTCAAAACCATATTAACAACTATGCACCGGATGCACAGGTAAATTTGCCTAGGAATACTAAACGTTCATAAATTCTAAATAAATTATTTATTTGAAACATTAGTACTCATCACTCATCAAATCAAAGTGATATTTTGGCATACCCCAATGACTGGCCAGACATGTTAGCCAGGGTTGGACTCTTCCCAATCAAAATCAACACAACTCTTGGCTTTGGTTCGCCCATTTTCCCTGCAAGTCCGATTGAGGTTGACAGTTTTGGCCCACTACCAAACCAAACCCAATCTGGCACACACTGCACCGACCCGTTCGGGTTTGAACCTTTTGACTTCTTGGTTGAGCTAGTGCTGACAAAAGAACTAATCTATAAATGGCCATGGAGTGGTTGTGCAGATGCATGTCACCCACATTGGTCAATCAATCTTCCATGAGCACCTGACTCACAACTCAAAACTGATGTCAAACCAGTACACAACTTGTTGGGCCCTATTTCTTTAGCCATTGAAAGCCATATAATCCTACAGTTCCCATTCCGGCGTAATCATATTAATCTCTTCTTCCAAATTTATTGAAATGCATTTTTCCCCAGACATGAGATTGTTGGTGTAGTGA
>c100357.graph_c0
AAACAGAAAATTTGCAGTTCCAGGTACATGATAGATTTTCTTTTGTTTACTTGTTGAGAAATTAACATTGTACAAACCTATGGGCATGTACAAATAATATACTGAGTCAAGGGGCTCCGTGGCTCCTATAAATATGATTAGGGCAACCCATTTTACTCAGCTCATGTCATGGGCCCCACTATATTTGAGACACTTTGGAAGTGGATTCCTTTTGTCCACTTGTTTTGTTTAAGGATTTAGAGTAGTAGAATTTTGAGGTTCTCTACTGGATTAGAAGATTCCCAGTAGCTGATTTTCACGGGACTCCCATTCCTTCTAAAAATAATTCTAATTAGAAGTGAGGCATTGGCAAGAGTTTGAGAGGGTTTGTGCTCATAGATAGTTCCAAATAATTAATAGAAGCGGGTCCAGTGTAAACTCTCAATTGTATGCTACAACACTAATAAGGGTCTCTCTAGATGGGCTGATTCATGAGATAGATGAAAAAAAGTGTATGCCTTTTAAGTCCCTTTTTTATTAGAAAATCTGATGAAATGTATTTCAATAAAATCAGAATAGTCACCAATGAAAAGTAGATTACTACACGAAGTAAATGGAACTGGCCAAACTTGGCTTAGATGACACAAGCACACAGGAGAGATGCAGGGTTGCCAACTTTAAATCTAATTTTCTTTCTAAAACCTCATAAGTAGAAAGTGCTGCCAAAACTTCCTCAATGTATCGCAGTTGTAAAAACTTGTGCTATTTAGGAAGGTACTTGAATAACCTATTAAAGACATCTGATTTTGTTATTGAACGGGTGTAGACAAACCCTGCGAGAGAGTTTGCCGAATTCAAAATGGATTCCAGTGAGGACCAACTACGCAGATGAGAATTGACCGAATTCCTCTCGGAACTTAACAGCATTCTTCCATCAAAGAGAAAGAGAAAGAGAAGAATAGAAGTAAGGTGGGCGTGGGGCAAAGACAGGGTCGAGGTGATATATTTATATATGTGTGACATGAAAGATAAAAGACAAGGGAAAAGTTTCTGTTTCAA
>c100358.graph_c0
TTTTTTTTAAGAATCAAGCATAAATGGTCTACAAATGTTAAGCATTTCTAATAAGCTGTTTGCATCCTAAGTACATAATTTCTTAGTTTGGCTGGTTGTGTGCAACACTCTGTCAACTTTAGACAGAATAGCTGCTATGGTTATGGTTATGTGGTTGTGTCTCATTTACATTAGAAATTGAACATAATTAACAATGATCATATTCAAATAATAAGGCATACAGACCCATTACAGCAGAATATGTGTAAGAGAAAAAACAAAAAGGAAATACTCTCTAGGCATATTTCACTTTAACATACGTTGGTGGGACAAGCCAAGTGTTAACCATCGCTACAGCTTTTTAGCAATACTCGGTTATTATCGAAGCTTGGTCTCACTCAATTTGCTGCTCCTGAATGTTGGGAGAGAGAAGAACGACCGTGATGCTTTGGTTGAAACTGCTCCAGCTGAGGTTTGTCCCTCTCTCAGCTTATGAGAAACCTGAGTTGAGAAGTTGCTTACATTTGACTGACCTGATAGAAGTTCATGAGTGGCTGTGTAGCTGATAGATCCTTTGCTTGAGTTTCCGCCATCATAGCTTTCACCGAACATAGTTTTCTGCTGCCCAAAGCCCTTTGCCTGAAGGGCAGACTTCCTCATTAGAGCATCTGCATTCCTCTTGCTGGCGGCTTTAGGTTCATCAGCATCCTCTTCACCTTCAGAGAAGACTGATGGGCTGGCCCAACCAGTCACATTTGCCTCTCCTTTACTCTTTCTTGCAAACTTTAAGAGCCTCTTTAATCCTTTGGGCGAGTCCTTCTGATAAATCATGGCTGGAGGATTCTCAGCATTTCCCCACTCAATAATATCTGGTTCCCCACTGTCAGCTTGCAGCATCTGTGATAGAGAATGACGAACTCGTGGGCTTGATATTGTAACTGGTGCAACATTTGCTGGAATTGCAATTTGCGACAGGCCACTGTCACAAGAGATAGGTAGTTCTTGATGGTACGTCTCCACCCAGGCAATAGGTGAGATGCCTGAATCCTCTTCGGCTTGAATTTCCTGTGAAATTTCTGCTGTCTTTGTGAAGCCATCATCAGGTTGGCCAGAAATTTGTTCAGAATTTTCTGTGTTTTCAAATTTCTGATTGTCAATTTCCAGGACTTCTAAATCATCAGCATCATGTTCTGGTTGTGCTACCTCCTCCACTGGCAGTTGATTTGTCATCTCTACTGTTCCAGAAATTACATCATTTTCTTGAAGACCAAGTGTCAGATTACCACTGCTTTTAGAAGATTCATCGGACTGAGACGTTTTTGTTTTAGCAACAACAGGGCCAACACCAGGACCGATTCCCGTGCCTTTCCGCAAGAAAGGTTTCGACTCTAAGGGAACCACACTGCTCTTTTTCGTCACCTTGCTGTAGAAACTTGGTTTGGCAGGAACTGTGACAGAATCGTCCATGGAAGCTGCTGTCATCTTGGTTTTCGTAGTTTTGTTACTTTTTGCCACTACTTGCTGCTGCTTCTCCAGTTGGCTTTTCAAGATCTTCTTCTTCTCAGTCTGGGATCCCACCATTCCTTTCTGTTGCTGCTCGGATCTTTCCAATTTGGGACTTCGCCGAGTTGGTGATGGTGTTGGCTGTGGCTGTGGCTGTGGCTTTCGACGGTTAGGCGTGGGGCCAGATGATGAGGTTCCACTTGATATTTTAGCTGAAGGCAGACCGTTTGATCTTGGTGATGGTGTTGAAGGCCATGAACTACGTGTAGCAGGAAGTGGTGAAGATTTCGTTATAGCCTTCCTTGAAGCAGTTGGTTTTAAGGGTTCCTTTTTAGGTAGCACAGAAGTTGAATTCCTACGTATGCTTTGGGACTGAGATGGAGAAACCTGTTTTCCAGTAACACCCACTTTTTTCGACTTAGAAGCCATCTCTGCTTTCCTCTGGTCAAGGGTCTGCTGCATTGCTTTGAACCGTGCTTCCTTTTCTGCCCGCTTTCCAGCATTCTCTCCTCGAATTTTTGCATCTCTTTTCTCCTTGTAATGATCATAAAAGCCACCCCTCCGCTCACCAGAAAGCTCCTGTTTTCCAGTACTTCCAGTTGTGTTCCGGTATCTGGCAGGCTTGCTTTCAAGCATCTTCATCAGCATCTGGTTCAACTCAGCTTCCTTCTGTCGATTCCATTCAGCTGAAGCTGCTGTGCGGTCATTCATTTCTTCATCTTTCGCCACAACCAGATTTGCTGAATTATCTACCATAGAAGATGTTTCTTCCTCTGCAGAAGATTCATCTGCCACAGCAGGCTTAACAGGATCTGAACTCCCTGCCAAGAAATCTGATTCCAGCTTCACTTCTACTGAAGTAATCTGTGATGGTTCAATCGTTGAGTTATTGGATTGACCCAGAGAGCCACATTCAGAATTTTCTTGTGGACAATGGGCGGAGGTTTCACCCACACCAGCACTCCATCGTCTCAGGACAGATTTATTAGTAGCAACAGGAGGAGCCTCTATCGAAGATCTCCATTTCTGAATATCAGTTTTTTGATCTCTCTGTTTGCTCTCAAAGAGATTGATTGCATCTTGAACACTCATCCTCCTTATTGTGCTCTCTGACTTCTTAGGTGGCTGCTCAGATTCTTCATCTCCACTGCTGTTTGCAGCAGCATCCCTGTTGGATGATACTTTATCCCTTGCTGGAATGTAACTAAGGCTCTTTATGGTTAATGCTGTGGCCCTACGTGATCCTGACCTCCCTATTTGGATCCGTCGCATTGGAGATGCTGACCTCCTAGGTGATGCAGATCTTATAAGTGGACGGCTTCTTTCTACAGGTGATCGGTCTTCATTGCCTGAGTTAGAAGATTCTTCACTTTCTGTTGAGCTTTGGCGCTCTGCTTGTGCAATTTTTGCAGGAGAAACACCATTTCTGCTTGGTTTAACTTCATTTACAGACAAACCTACTTCAGTTACACTTTCTGGCTCTATTCTATTGTTATTTCTCGAACCATGTAAGGTCAACCGTCCATTTACAAGATTGCCATCTTGGTTTTTAACACAAAGAGATAAATACTTCGATAGAAACCTCCTTAAATTTTCTGCGCCAAAATGTTGAGCAAATGCATCTAAGTCGGCAACTTCTTTAACAGAACATGTTGCACCAATGGCCCGGTTGAAAGAAGCGGCAAGTTCTTCTCTTAAAGCTGTTAACCTTAAGTCCATTGCTCGTAACAGTTCATTCTTTGTAGCATCAGATGATCCTGTCTGGACTTCCAGTTTTGGAGTCGCTACCATGTCTTTTAAGTAGCTTCTATCAGTTACTCCAATTTGAGAATGATCTTGCTGTTCATGGGCATATAGACTGAGGTGAAACTTTCTGGCTTCCTCCAGCTGAGACATCTCGTCTTCAATTCCACCCACATTTTTTAGTGACTCAGGTTCGCCAACAATATGAAGAAACCTTATAAGAGTGGATTTAGTAAACCATAATGAGCCTCTGAAGTTTTCAGGTAACTGGAGTATGAAGTTGTTATTTGATCCATCAGGCTGAAAAGCTTTCGCCCCTGGCAAGTGTAGCAGTAGCTGTTCCAAAAGGCCAGAAGCTACTTTCTCTCTTTTGCCCCCACCACCTGCAAATGCCTCATACCTATTGTGTGATGGGAACATTTGAAACGCCACATAATCTAATGGTATGCCTGCATCCATCTTAAAACTGAATATCTCAGATGCACAAGGACCAGCAAACAACTCTTTCTTCACACAGTTTGAATGCTACTTTGTTGCAGCCTTGCAGGTTTCTGTATTCCCACTAGACAGAGATGTCACATGGCATTCAAATTCCCAATTCATTGAACGGGTGACCACTTTGATGATCATATGAAATCAGAAGAATAAGATCTGCTCCTCGATCTGAGATCCGAGATCTCTCCAACAATGGCTGCTTCTGCCCTGCAATCTTTCTTTTCTTCTGCAACGGAAAAAGAGAGAGAAGAAGATGAAGAAAAGGGGAAAGGAAAAGCTG
>c100359.graph_c0
GAGGCTGGTACTGGAGAGGTTCGAGGTCGCAGACGCTGGCGGGTGGGATCACCAGGGTGCCCGTCGCTGTGTCGATCGGATAGCCGGTAATGAGACTGACCTGGACACCGATGAAGTTGAGGATACTTCCGACGATGCTAGGCAGCGAGACCTGGGGCTGGTTGGGCATGAACTGGAGGTTCGATATCTGATTACTAGCGCCGCGGACGGAGATGGTGCCCGGGACTGGTTTAGTGAAGACGCCGGAGCCGCCGGGATATGTACTGGCTACTGGAGGCCAGACTGCCACAGTGTTGGTCTTGGTGGTGCAGATGGAAGACGTAGCAGTGGCCAGCGCGGGATTGGTGATGGTCTTGCAAGCCGACGAGATCCTAAAGTAGGAATTGCCTGCACACGAGGTCTGGATGGCGGGGGCGATGTAACCCGTGGTGCCTGCCGACACAAACCCTGCACAGAAGACGCCTACACTGGCGGAGAAGGCCGAAGAC
>c100363.graph_c0
TGTTGTTGTTGGTGGTGGTGGTGGAGGAGGTCAAGGAGGAGGTGGTGGTGGGGGTGTAGGTGGAGGCTATGGTTCTGGTTATGGCTCCGGGAGCGGCTCGGGATATGGTGGAGGAGGATATGGAAGTGGTGGAGGCGGCGGTGGTGGTAGTGGAGGAGGTGGTGGCTCCGGTCATGGGTCTGGCTTTGGCTCCGGAGGTGGCTCCGGCTTTGGCTCCGGAAGTGGCTCCGGAGGAGGTGGAGGTGGTGGAGGTGGTGGCGGTGGTGGAGGCTCGGGGAGCGGCAGCGGTTCTGGTTCCGGATATGGATCAGGGTACGGTTCGGGCTCGGGATATGGGTCTGGTGGAGTTGGAGGTGGTGGCGGAGGCAGCGGAGGCGGCGGCGGTGGCGGTTCTGGGTCAGGTTCGGGCTCTGGATATGGGTCCGGGTATGGATCCGGGGGCGGACATGGGAAATCCAAATTGCCATGAGATCACAATCCCACCAAAATGATATCCTTCTTCTTCTATCTCCTAAATTAGATGTTTTGTGTACTGAAATAATTACAGCATGTGTGCTTCCTTTATACATACATACATATAGATATGTAGATGGTTTAAAAGATAAAAATAAAAGGTGAGGTTTGAATGGTATGCAGTTAATGGGTCCACAGGATCAGGGTTTTCATTTTTATTACAGTTGATCCAGATTGTCCATTCTCACCATTGATTGATCATCATGATAGTCTGGTCTGAGTGGATTCTGAGAGAGACTGGCAATCTAAATGAGATACCAGTGATGATGGTGGGCTGTTTATATGCTTGGAAAATTGTCTTTTGCAATCAATGTGGAATGTCCATCTTGTTTCATGACAGATCAATATAAGTAAATCACCAAGACTGCTTATCAAATGTCTTACTTTGCTTGTTCAATTTGGGATTTTGCCATTATCTTTATTCTGGAG
>c100364.graph_c0
GTTCTATTGGTTTAAGCGTGGTGCTGTGGTACCGATTACAACTGGAGCTTTAGTTTCTTTTCTAGGGGTACGCTACCATGATAATATATGGCGTGATGTTGTTCCTATGGATGTTTGCCACATCTTTTTGGGTTGGCCATGGTGGTATGATTGTCGCACACTTCATGATAGTTATAAGAATACATTCACCTTCTATAAGGACAATGCAAAAATTGTTCTACGACCTACACGGGAAAAAATTCCTATGAAACCTACTTTGTTAGGGGACGTAAATATTTTCTTGGATAGTGTGTGTGACATGGAAACTTCAAAAGATAGAATCATAGAAGACGCAGATAATGGGAATGTCAAAGATGGTTTTCTAGATGCACCACCAATATTTGATGAATACGTGGAGGCTGTTTGCCATGAATAAACTCAGAAAATCAAATTTTTGACAAAGATGAAGATGGACAACAAGTTGGTGTAGCCAAGAATCAAGTCACGTCAGAACTCGTGCCAAAGCCAGATTGCAATCTGCCAATCGTGGCTTTTAAAGTTACTCTTGTGTCTAATTATGTCGATTTCATTTTGGGAAGCAGTTGAAAATTCAACTTCATCTATTGTGAGGACAGATGCAGGAGAACATGAAGGCAATGTAAAGAAAAGGCCAGAGATTCAAGCTCCACAACAGATGCGCAGGCGCCGCAACAAGAGAAAGCGCTGACCCAAGTTGTGATATGAAGACACAAACTTGGGGCAAGTTCTTCACAACTGGGAGAACTTTTCTAGTTTTTCTAACTAGTATAAATAACCGTGACTTTTCTAACTAGGACACATTGTTTACACTAATAAAGAACAGAGTTGTAGTTTCAATGAAAGAGTAAGTTGCCAGGTTTTCCTAAGTAAACTCGTCACTAGGGAAGTTAAAAAAAAAAAAACCTTCTCTTTGAGGGTTTTTTTTTAATATATATATATAACAGTAAATTTTATTCAAAGAAAGAAG
>c100366.graph_c0
AAAAAAAAAAAAAAGATCAGAATAGATCCATTGCCATCATTGGAACTGGAGATGATGGAAGTGAGTTGGCTCAATTCTTCAGTGACAGTGAAGACAGACAGGGCCCACTGGTCAACCACAGACCACATAAAAAGCTCCGAGGCATGCGAAATTGTTCCAAGAAGATAGGTGTGCATCCGTACAACTGAATCTCTCTCCCTTTCATTCAGGCTCTTGACTGCTTCATTCTGATATCGTGAACTATATTAATATAGCTTGCTCTTCAACATTCAAGATAGCAGTGTTG
>c100369.graph_c0
AAAACATCCCCAGGTGGGCCCCACCTGTCCGATTTCAATACTCATGAACATTTATGGCGGGAATTCGCCAGCGACGTGGATAGACCACAAACCGCTCCATTTCCCAGCTTTTTGAAAAACCGAAGGGAAACGAAAGCACCAAACTGCGCGCGCATGTTAGCAAATTCGCATGCAGCGAGCCGTCGTCTTCCTCCAAAACCAAAACCCTAGCCCTAGCCCTAGCATCTCCTCGTCATCCTCCTCTTCTCGTCGCCTCGTCTCTGCAAATCCGTTCCGTTCCATGGGATCGAATTCGAAATCCAACGCTCTCATGTGGTTCCGCAAGGGGCTTCGGATCCACGACAACCCGGCGCTGCACCACGCCTGCGAGGGCGGCTCCGCCCATCTCTACCCCGTTTTCGTCCTCGACCCGCATTATCTCGAACCGGATCCGACCTCCTCCTCGCCCGGTTCGTCCCGGTCTGGTCTGAACCGGATACAGTTCATGCTCGAGAGCCTCGTCGACCTCGACTCGAGCCTCAGGAGTCTCGGGTCTCGGTTGCTGGTCATGAAAGGAGATCCTGCGGACGTTATCATTCGCCTCTTGAAGTTGAAGGAATGGAATATTGGAAAACTTTGTTTTGAATTTGACACAGAGCCCTATTCACAAGTTAGAGACAGTAAAGTCAAGGACTTTGCCACTATATCTGGCATTGAGGTTTTTTCTCCAGTAAGCCACACTCTCTTCAACCCTGCTGAAATTATTCAAAAGAATGGAGGAAAGCCACCGTTGACTTATCAATCATTTGTAAAGCTTGCGGCGCAACCCCTGTCCCCACTTTCACAAACATTGACTTCCCTTCCTCCCGTTGGAAATGTTGGAGATGCAGAAACTTTGAGTGTTCCCACTATTGAAGAACTTGGCTATAGAGATATACAGGAAGAATTTTCTCCTTTTCGAGGTGGTGAGTCAGAAGCGTTGAAGAGGTTAAAAGAATCACTCAAAGATAAGGTTTGGGTAGCAAACTTTGAGAAACCAAAGGGTGACCCATCTGCATTTCTAAAGCCAGCAACAACTGTCTTATCACCATATTTAAAATTTGGTTGTCTTTCTTCTAGGTACTTCTATCAGTGTCTGAAAGATGTTTATAACAATGTTACAAGGCATACCTCACCACCAGTCTCGCTTGTTGGCCAGTTATTATGGAGGGAATTTTTCTACACTGTGGCTTATGGCACTCCTAATTTTGATCAGATGAGGGAGAATAGAATATGCAAACAGATACCTTGGGATGATGATGAGGAATTGCTTGCAGCATGGAGAGAGGCTCGGACAGGATACCCTTGGATTGATGCCATCATGGTCCAGCTTCAGAAATGGGGATGGATGCATCATCTTGCACGACATTCGGTTGCATGTTTTCTGACTCGTGGTGATCTGTTTATTCATTGGGAAAGGGGACGTGATGTTTTTGAGAGACTGCTGGTAGATTCTGATTGGGCCATAAACAATGGTAATTGGCTTTGGCTCTCGTGTTCATCATTTTTCTACCAGTATAATCGTATCTATTCACCAACCACTTTTGGGAAGAAATATGATCCAAATGGCAATTACATTCGTCATTTTCTCCCCATTTTCAAAGATATGCCAAAGGAGTATATATATGAACCATGGACTGCACCGTTAAGTGTTCAAACCAAAGCAAATTGTATAATTGGGAGAGATTATCCGAAACCAGTAGTCGCACATGATTCCGCAAGTAAGGAATGCAGGAGAAAAATGGGGGCAGCATATGCATTGAATCGCACAATGGATGGCTCAGTGGGTGAAGAGGATTTGAGGAGCTTGAGGAGAAAATTAGAGGAAGATGCAACTCATGATTTAAAGAGCAGAAGCCAAAAGCAGAAGTTGATCCATTAAGGGTTCTTTCTTTATTGTTGATACAGCTAGCAACAATTTGTACCCTAGCGAAAAGAAAGGGATGTGAAGGGGCAACGGCCTTTTTGGATCGAGTGCAGGTAATGCAGTTTACGCTTTTGCATAACCTGATCTAACTGTGACATTTTTTTTTCTTGTCTGTAACTAACAGCCAGCTGAATAGAGTAACAGGTTTACAGTTAAACGGCATGCAGATTAACTGGGACAGCTGTTTTTGTTTTGTTTTCACTGTAACTAAACTACAGCTGATTAGAGAACAGGTAATTTCGTTTACTTGTAAATTTGGTGCAGAGCAAACTGAGTCCTGGGGATCCAAAAAGGCCAAAGGGTCAATTGATAAATGAAGGGGCAATTCAGCACCTACATGCCCGTCGGCCCCTTTAAAATGATATAAATATCAAGTTAACTAAGATGTTTGTGGAAACAAATGAAGTGTTGTTTATGGGGA
>c10037.graph_c0
TTCCAAAATTATATTGATCCAGGTTCATGAGGTCATGGAGAGATGACTTTTAATGCACCATGTTATGCATTTTGTTTGCTAGTGTTAAGAAAGGAACTAATGAGACTACAATTTATTGGCTAGAAAAGAACGTTAGCTGTTGAATAGTTCACTTCTGTAAGTTGTTTTATGCTCATAAACCATGTGTTCTCTCATATTCTTTTCCTTTTCAGTTCTATTTTCTTATACCTTCCTGTACTCTTTGTTTTCCAATTGTTCCACTTAAATTTTCGCCTTTTAACGGTTTCAAATTCATTTGGA
>c100371.graph_c0
GCGCAGATTCACTGCTCTTAGCTGGTAAGTTCTCTTTCTCTTTCTCTTTCCTTTGATTCCTCATTTCAATGTTTCTGCACAAATCATGCAAAAATCTCTCATGTCCATATCTAGATTTCAAGGGTACTTGATAAAAACTTGATCTTTTTCTTCATCTTCTGATTGTGGGGTAAGGAATTGCAGAAAATTTGATGGGTTTTCTCCACCATGATGAGATATTTGTGAAAATCGCTGCAAAATCTAGTATTCCAATCTTTTCGATTAGGTTTAGTGTTTATTTTATATCTATTGGGAAGAACTAGTGTGCCCATGTTTAGATTTTAGGGTAGAAAGTTCTCCGCTTTCCTTTGACTTCCCCTCATTTTTAACGTTTTTGCACAGATCATGTAAATATCTCTTATTCCCAGCTCTAGTTTTGATGGGATGTATGAAAAAAAAAAAAAAATTCTGTTTTCTGCATCTTCTGATTGTGGGAGAAACTGGGCAAGGAATCCCGGAAATTTTTATGGATTTTCTCACAGTTTAGGAGATAATTGGTGTTAGTTGATGCAGAATCTCATGATTTCAATGTTTCTCTTAGATAGTTAGA
>c100373.graph_c0
GTCGCGCACTGCAACCATTCGCTATCTCTAGGCATGACTAAGCATCCACGCCCATCTCCGACAGCTTGGCACGAGCGTTGTCCTTAGCTTCCTGACTGGCGTTGTCATTCGAAAGCGTGGCCTTGTAGCCACCAGCTTTGTTGTTAAAGTTCTTCTCGTCGTCGTCCTTGTTGCCAGCCGACGCGGAGGCACCAGCCGAGGCGTCCTGTTCACCGTTCTCGATGGCTTGGATGCGCTGTTCAATTTCGCGTCGCTTCTCATCGCTGGTGTTGGAGTTTGACAGCGCGGCTTTAAGACCACCGAGGACGTTGTTGGCGTTGTGACCGCCCTCCGACGATGCGGTGACGTTGGCACCGTCAAGCTTCTCCTGAAGTTCTTGCTTTTTGGCGTCCGACACGTTAGGGTTGTTGATGGCAGCCTTAATGCCGCCGGCTTGTCGGGTGGTAAGGTCAGACATGTTGTGGCGAAGTTGATTGTGG
>c100376.graph_c0
TGTTAATTAGCTAAATGAGATGAAAATGAACAATAAGTTTGGCACTTTGGAGAATTGAGTTTGAGTCAAATAGGTTAAACATTAATAGATGTAAGGAAGACAGAGTATATGGAGTGCAAGTTTAGTGAGCCCACGAGTAAAGAAGTAGAGATAGAGCTAAACACGACCTAATGCTAGTGTGTGATACTGTGATAGACTTTGGTACTTGGGAGCTACCGTAGGAAAAGGCAGAGTGTTTTAAGTTAGATATAACTAGTAGAATCAGTACATTGTGTGCTAAGTGGAGATAAGCTAGCAAAGTGAATGTTGTGCAACAAAGAAATGTGAACAATTCTTTATAAAAAAAACTGTAAAAAAAAAAAACAAATAGAAGGCCAAAATCGTCAAAGTTTTTTTTTTTTTTGTAGTAAAAAAAATTCCACAA
>c100377.graph_c0
ATTTCAGTCATTTGACTGAAACCCTCTCAATCTAGGGTTTTGAGTACATCCTTATAAGAAAGCATCCTAGGGTTTTCTCCATCTCCTCCCGTCATTTGGAGAGTAGCGCGGAACAGCAGCAACTTACTCTCTTTTAGCTGAGATAGAAATGGCTACTCTTCCTGGGGATTTGATTTGGGAGATTGTTAAGAAGAACAACTCCTTTCTTGTGAAGGAGTTTGGAAACAGCACTGCAATGGTGCAGTTCAGCAAGGAAAGCAACAACCTTTACAATGTCAACTCCTTCAAGCATTCAGGGCTTGCAAACAAGAAGACGGTGTCGATCCAGGCAGGTGGGAAAGACCTCTCTGTTGTGCTTTCCACAACAAAGACAAAGAAGCAGAACCAGCCTGCCAACCTGTACCACAGGTCGGTCATGAAGAAGGAATTCCGTCGGATGTCTAAGGCTGTTGTAAACCAGGTTGCTGACAACTACTACAGGCCCGACCTGAAGGATGCGGCCCTCGCAAGGCTGAGTGCTGTCCGTAGGAGCCTTCAGGTTGCAAAGTCTGGAGTTAAGAAGAAGAATAGGCAGGCTGTTAAGGTCTATGGTAGGAAGTAATTGATATCTGGAATTTTGTGCTGTTGGATTGTTCTTTTATTTGGTTCTAGAATACTGAGTTCAGACATTATACCCTTTTTCGACCATGTACTTTTCTTTTTTCAACCTGATCTCTTTGGTGTTAGTTTGCAATGACTGAATTTTTATCATCAATTATATTGTCTTTTTGGTAAAATTATTGGTATTGTTGCCATTTCTGTATCAGAAGTCC
>c10038.graph_c0
GTTCTCATTTGTCTAGCTCGTTGACCGTGCTACCAAGATGTTTTATCGATCGCTGCTCACGGCAGCTCTTCTTGGGGATGCGTGGGCTGCTCCACGTCCAGCTCCTGCAGTCATGCCTCGACCTCATAAGGTAGAAGGTCGACAAGCACCACCAGAGTTCGCAAAGGGTGTACCGACTGCGACTCCTTATGGCCCATCCGGTGCGAGCGG
>c100382.graph_c0
GAACATCTGCTGGCTTGTCCTCGAACACAATAATAGCACTCCTGACAGGCAGTGTAAAACGGGACCACGACTTGATCCCCCACCTTGAACTTCGAGATACTGTCGCCTACTTCGACGATATTGCCGACGAATTCATGGCCACAGATGAAACCAGGAGGACACTTGAGGTGGCCGCGGTAGAAGTGAAGGTCAGAGCCGCAAAGCGCTGTGGAAGTGACCTTAAGGATAGCATCGGTAGGCTTCTGGATCTTAGGATATGGTCGGTCCTCGACGGCGACCTCGTAGTCTCCCTTTAGCACTACAGCTCGCATTGTTGCTG
>c100384.graph_c0
GACTTGGTCTTGCCAAGAACAACTGGGGTCTTTTCTTGAACGGCGGGGGCGGCAGATGGGGTCTTGCGTGCCTTGCCAGTGTTGGCCTTGCTCTTAGTAGCAGTCTTCTTCGCGGCAGGGGCCTTCTTTGTGGTGGTCGTCTTCTTGGTGGCAGTCTTCTTCGCGGCAGGAGCCTTCTTAGTGGCGGTCTTCTTGGTCGCGGTCTTCTTCGCAGCTGGTGCCTTGGTGGTCTTTGCAGCTGGCTTGTCGGCAGCGGTCTTCGGGCCAGCAAGCTTCACAGGGCCGGAGGTACCCTTCGGGCGCGCGAACACACCGCTGTCCGACCCTTTCTGGAGCGCCT
>c100385.graph_c0
GCACGTCCGAACGTGTGAGCACCTGAAATTGCCATAAACCAATGGGTCATATTAATTGATTCTTGTTGATGGTTAGATCATTCATAATTTTAAGTTTAATGGGCTAATATTAGGCTCATGTCTAGTCTATAAGCCTGAAATTGGGTCCAATTCCAATACCAAAAAAATGTGGTTTTTAGCAACAGAAAAACATGCTTCTAGCATCAGTTTTTTTTTCCGCCCCCTAAAAGTCATTTCACCAATAATTTAAATCCCCTCAAAAGTTTAAACAATCATTTTGAGGAAAAAAACAACACCTAAACCGGTTTTTTTTTTTTTTCTTTTCTGCCCTGTAAAAGTCGCATTTCTTTTTGAAGTGGAATTAAACTCGGAAAATTCAGATGTGATTTATTAATTAATGTGAGAATGGAGAGATATTGATTAGTAATTAATCCCATATACCCACCAGATAATGCAACAAGGTCG
>c100387.graph_c0
GGTGTCCTTGCTGGTTATGACAAGTTGCAGGTGATTGTGTTGGGGAAGAAGTATGGATCTGGTGGTGCCTAAATGGTACTTTCGCCTTGTTCTTCTTAGGTGAGACTCTTTATTTGAATAATTTTGCTTCAGAGGAAGTCCCTCCACCTTTTTGGCATATTTTTGTTCATTCGAACCTCATTATTGGAGTAGTCTTGAGTACGCTCCACATTCGAGTTCCACCATGATGCAGTAGTGTGCAGGGCAGCAAGGTCTTGTGCACTGCTGCTCTCTGTTTTAGTTCCAACACCAACATTTGATTAATAATATATTCTGA
>c10039.graph_c0
GCAGTCTAGGTAGGGTCGGTCGGCGAGGAAGCATGCGCTCCAGTACTTGGCGCGGAGCCGGGCGGTGTGAATGTCGGCTGGCGGGGGCTCGTTGTCCAGCCAGCCTTGGTCGATGGGTAGACCGCTTCGCCATGAGGTGAGGGATACGTGGTGCTCGCATAGCACTTGCCGAAGGGCAAAGGTCGACAAGAGTTTGCCTGCTCCGCCGTGGAGTTGATTCTGGATGAGGTTCAACCGTTTCCGAAGCCAGAGTTGCGAGGAGAAGTACATCAACACATCGTGGCTGCTCAATGCACCCGTTTTATAGAACTGCGAGCCGCCGGGGATGCGGGTGGGCCAGGGCAGGAGATCCTCGCACGCCAATATGCCGCTTTCAGGGTAAGGCAGCTCGGCGAG
>c100390.graph_c0
GAGAGAGAGAGAGAGAGAAAGTGATTAACGTCTGTCATCTAGAAAACAAAAGAAAGAAGAAAGAAATCAGAGTATAGCACAACCTCCTCTAGCTTGACCTAGGTTCCCATCTGCATTAGTGGCCATGTTAAGCAGTGAATGCACCATTGCAACTTCTGAAGAAGTCAAATCTTCGGAAAATAATAATTGGAGCATGACAGTCCTTCATCACCTCAATCCAACCTCTATCAAGGGTTTCAGATGATTTCCCTTGGAAATGCGTGGAGATCAATCTTCTTGCAATCTGTCTTATTAGCTTGATTAATTCAATCATGCCGAGTGACTTGTTCTTGGAGAATCTCCAGTGTGTTCCTTCCTTAGACCAAATGGCAGCAACAAGACTATAGCAGCCATAGCATTGTCTCTCTTGCAGTTTAGAACCCCATAAGGCAACACCTCAAAGTGACTCACTCTGTTATTTTGGGAACCCAGAGGACACCAAACCAGGATGGGATCGCGTTCCAATCTCCTCTGACCATTTGGACAACTCAAAAGAAGATGACTGACATTTTCTTTATCCTGCCTTCACAAATTATTCATTGTCAAAATCCTATTATGGAGTGCTGAGTTCACAGAAAATACACTTTTCAAGGTCCAAGTTCAGGTATTTGTGGGATCACTCCATTAAAAATGCCAACCCGCCCAAAAGTTAAAACGGTCAAACTCGGTAGTAAATTAACGGATGTAGCCACCTTAAGAAAAAAAAAGGATATAACTGCCTTTTTGTCAAGTTTCATATATTAAGCCCTCGTCAGGTTTATAATTAGGAGTGGTCATGGCCCGGTCGGGCTTGGTTAAGGCAACCCAGCTGGAAGCTAGGGTCACTCAGTGAGACACACATTGACCAAATGTGCACTGAAGGTCTCTTTCTTGCCTCTGAAAAACATAAGAGTAATCTACCTCTAACAAACCGAC
>c100391.graph_c0
GAGGGAGACGTCAGACTCATGACAGCAACCATGCGGTTTAATCCGACCCGCTACTGCCAAACTATGAGATATTCACGTTTCCCTCTCTTTGCCCTTGTCCATATTCTCTTCTTCTTCTTCCTCTGTCCCTGCTGCTGCTTCTTCTTCTTCTCCTCCTTCGTTTCCGTGTATGACTAGATAACCGAAATCTCTGATTTTTACTTGATCCGTTGTTTCGCATTCATCGATCGGAACATGTCGGATGCTTTGATCAACGGATTGGCAGGTGCCGGAGGAGGAATCATCGCTCAGCTCATCACCTACCCTCTGCAAACTGTTAATACAAGGCAGCAGACGAAGAGGGATCCAAGAAACGCAACTGAGAAGAATCATGGAGCGATCCAACAGATGTGTCAGGTGGTGAAGCATGAGGGATGGGGGCGGTTGTACGGAGGATTGGCGCCGTCTTTGGTGGGAACAGCAGCATCACAGGGTGTTTACTACTATTTCTATCAAATATTTAGGAACAGGGCAGAAGCTGCTGCTCTTGCTCGCTGGAAAAATGGAATTGGGGATGGATCTGTTGGGATGTTCTCATCACTTCTGGTGGCTGCAATGGCAGGGTGTGTGAATGTGCTGCTGACTAACCCAATATGGGTTGTAGTTACGCGTATGCAGACGCACACAAAATCATTGAAGAAAACCCCAAGTCACACACTTTCAACCACTCCAGATGAATCGATACCGATTGCTGCAATTGAGCCTCCTCCTTATGTAACTAGCCATGCGGTTCAAGAAGTCTTTACTGAAGCTGGAATTTGGGGATTTTGGAAGGGTGTACTTCCAACACTAATCATGGTAAGCAATCCTTCCATACAGTTCATGCTGTATGAGACCTTGATGAAGCAGCTGAAAGCAAAGCGTGCATTGAATAAGAACAGCACAAATGGAGTGACTGCTTTGGAGATATTTCTTCTTGGAGCTGTCGCTAAGCTTGGGGCAACTGTCATTACTTATCCGCTTCTCGTGGTGAAGTCGAGGCTTCAAGCAAAACAAGTCAAGGACGGTGACAAGATGCATCATTATAAAGGGACTCTTGATGCCATTATGAAAATGATTCACTATGAAGGGATTTCTGGTTTTTACAAGGGAATGAGTACGAAAATAGTGCAGAGTGTGCTTGCTGCAGCAGTCTTATTTATGGTCAAGGAAGAACTTGTAAACGCTGCTCGCCTGCTTTTGACAAAGAATGCCAGCCTGATTGATAAGGTATTATCAAAGCCACCATGAGAAACACTTTTCTTGATTGTTATATTTTGGTTTGTTTCGACCATGTAGGTAGGCTATTGTTGGGCCAAAGTTTGTATAATTAAGGGAAATGCCCATTTACAAGGTTTTGTACTTGGTATAAATCAAGAAAATTAGATGATTCGTCAGAGATATTGCCATGCAGT
>c100393.graph_c0
AAATTTCTAAGCTTATTTTCACCCAGTGGCTTCCATTTTCAATCAGGTTTAGCTAATTTTCAGGTATTTATGCTGTGTTGTAAATTCATCAAATATTCTTAGATTAGCACACCAGGAGAAGAGGATTTTGCCAACAGTAGTTATAATTTCTATTTACGGGTGCTCTCTAGGGACACATCCAGATGCATGTAATATTTTTTTTATCTGTTACCTGTTTACAGATAATACCATGAATAATGGACTCTACAAGAATTTGAAGGTTTGTGCGCACAAAGAGTTTCAAAGAAGAAATTATAAAAGTTAAAAGGGAGTAAAGAAGGGAAAAGTAAAGACAAGGAACAAGGGAAAGCAAGGAAAATTGAGGAAGGGGAGCTTTCATTTGTATTTATTGTCTCAGTGTAATAACTTGGCAGCAGATCGTCTGTCTATTCCTGTGCAAAAACGTTCTCTTGACACCCAAAACAAAAGGAATATAAGGATCAATATTAGAAGCAGATGGCTCATCAGATCTTGGAAATTGGAATGCACTGAGGAAGCTTCTTAGAGTTTGGGAGTTTCCTCGTCAGTGGGTTGTAGATGAGCCTTTAGGCACTAGAGTTGTCTTCTACTTATAGATCTGTGACCATTAAGTCTGCTATTCTTCCAGATCAAGTAAAACTAAAAATTATTTAAATGAGTGAAAGATTTTGGGGGTCAACAAAATGTTGGTGCAGAGCAACCAGAGGCAAAAATCAG
>c100394.graph_c0
AGGGAGGGAGGGAGGGAGGGAGGGCAGGACCTAATTTCAGTGAGCAAAACAATGTATGTATATATGTGTGCATGCACGAGAAAATTGCCTATTATTATTCCTTCTACTTCAAAAGCATAGATAAAAAAATCGGCCAATACCGGTTCATATCGGCCGATCCGATATGGCCCGAGATATCGGTATTTGTATCTTGGGGCCATATATCCCCAATATCTTGGCCCATATTAGCCGAGACATACTTTATCTCGATTTTTCCGAGATCTCGGCAGATATTTTCAAAATATCAGCTGAGATCTCATAAAAAGTATGAAAATCCTATTTTTTCTATCTTTTTACCCATCTTCATCTTCTTCTCCTCT
>c100394.graph_c1
AGTTCTTGAGCAGCTCTTCCACCTATTTACATGGGGATGCACCAAACATCATCAGCAAATAGAAAAGTACATTGCAGTAGCTACTTTGTATGCATCTTACCTACTAGGATTTAAATATGGACAATGACACAAAAACATTAACAATGGCAGCCACCGACAAGCAGTAAAACTACATAGAATGTGATCATTTCTCGATGTAAAAACATTAACAATGGAACCCAACCCAAGCACCCATTTTACCATGTAATGTGATCATTTCTAGATGTGACCTAGAATCAGAGATAAGAGGACAGGAGAAAGCTATGGCCAAAGAACATTAAATACCTTCTATCTCCCTATTACATGAATATGTTTGATGTATTAAAGAACAGCTTCTGACAAGATCCTCTCCCAAACCCAAAAGCTCCTCAGTCATCCTTTCATCAAGGAAGATGAGGCTATCAGCTGCTGCAAGGACTCAATAGTCAAAACAGCAACCTGTCTTCTGTGGTCCATTCCCCACGCAAGCATGAGGGCGGAGAGAGGGAGGGAGGGAGGGAGG
>c100395.graph_c0
GGTGGTCTTACTGTATATCATGGATCTGTAAAGAAAGTTGAAGAATACTTCACAAGCCTCGGGATCACCGTTCCTGATCGTGTTAATCCTCCAGACTACTTCATTGACATCTTGGAGGGTATAGTAAAGCCAGGTAAAGATGCAGTGGATTATAAAGAGCTTCCGCTGAGATGGATGGTGCATAATGGGTACGAAATACCTCCTGATATGCAACAAAATGCTACGGGTATTGACATATCTGTGAGAAGTTCAGCGTCAAACAGTGAAACAAATCCTGCTCCTGCTGCAGCTGCAGCTGCAGCTGAGGGACAATCTTTTGCTGGAGAATTGTGGCAAGATATGAAGTGCACTGTCGAGCTTAAGCGGGATAAGATACAACACAATTTCGCAATGTCCAATGACTTGTCCAACCGTCAGACTGCAGGTGTACTTCTCCAATATAGATATTTTCTTGGAAGGGTTGGTAAACAGCGTCTACGAGAAGCTAGAATACAAGTAGCGGATTTCTTGATCTTGTTACTTGCTGGAGCTTGCTTAGGAACACTTGCTAAAGTGAGCGACGAGACCTTTGGAGCACTTGGTTACACATATACGGTCATTGCAGTTTCTCTCTTGTGCATGATTGCAGCCTTGAGATCCTTTAACCTTGACAAGTTACACTACTGGAGAGAAAGTGCATCTGGCATGAGTTCGCTGGCTTATTTTCTATCGAAAGATACAATCGACCACTTTAATACAATTGTTAAACCAGTTGTTTATCTTTCCATGTTCTACTTCTTCAACAATCCAAGGTCGTCCTTTACAGATAATTATGTTGTTTTGGTCTGTCTTGTGTACTGTGTCACTGGTATCGCCTATGCATTTGCCAACTTACTTGAACCCAGTCCAGCCCAACTGTGGTCTGTGCTCCTCCCAGTTGTTTTAACTCTCATTGCAACTCAGCAGGATGGTAAAATTGTGAAGAACTTGGCTACTGTATGCTACCCAAAGTGGGCTTTGGAAGCATTTGTCATCGCAAATGCTGAAAGGTACTCTGGTGTGTGGCTGGTAACTCGCTGTGGTTCACTAATGAATAGCGATTATGACCTTCACGATTGGAATCTTTGTTTAGCTGTCCTCATTGCCTATGGCATTGTTTTTCGCATCATTGCATTCTTTGGTATGGTGACCTTCCAAAAGAAGTAATCCAAGATATTGTTTGTTCACCATTTTTTGTATATAAAAGGTGGTAATAGTTCTGTCAGCATGTACCATAGCAACCGTCCAGTTCACCTTCTGCAGAAAATGTACAATACTCCGCTGCTTCCATAGGAAAGTCTTCATAAAAACTGAAGGGGACAAAGTACGTAAATTACATCACTTCCAGATCAACCCTCAGTTCACACTTTTCTCATGAGACGTAGTTAAAAAGTTTCAGAGCGTGAAGGAGGCAGAGTTTTGTGAAACCATTGACATGGATTTGTTGTTAGCAAACAGGACCAAAAAAAAAAATGCTGCATCATCAGATGTTTCTGTAGAAACTATTCACCACCATTTGATCAGAAAATAGGTAGTGATGGGGCCATTGCCTGATTAATTTTGAGCTGACATTGTATGATAGTGTTGGGTTGATTTTTGATGTATCCATTGAAAACTTGTAAAGCTCCAAACGTTCTTCTCATTTGCATTGATGTGTATTTACTTTCAACTTAGAATTTTAGTAGATTTTTCTTCTCA
>c100398.graph_c1
GCTTTATTGATTTGATGAAAGAAATGTCATCCAATAAACACTCCACCGTTGGTTCTCTTCTCCTTCTAGTTCTCCTTTGATTCTCCACAAGAACTCTAGGGTTTTCTACTTGCTTCTCTTCTAGATTTTGCTAGCCTTTTAGTCTAGGAACTAAGGTTAGGGTTTTAGAGAGAGAAAAAGAGGAAGGAAGCAAAAGGAAGAAAGGATGTAAGAACTGGACTGCTGACGGAGTACTAATGTTCAAGGTTTGTGTGCACCTTTCTTTAAAGGCCTTAACGCGTGGCAACTTCAAATCCCTTCAGAATTTTGTGCGCCGCCTCCTAGTAGTCTTGGGACTTCATGTGCAAGGCATACGACAACTCTATTGTTTAATGAAACTGAATCATGGGGCCCACCTCTCTTGGTTTATTAGTTCACTTAAGTTATAACACAATGGGTCCGATCACTTAATTCTAAAAGCGTAGTTGTCAATTCCGTTTCGATTTAACCCTATAGTGGAACATTTCGGCGTTCTGGTCAATTCTGGTATTCCGTTCCGGAAAA
>c100399.graph_c0
TCACCTGGTTGAAGAAATCAACAGCTGAAAATAGAAAAATTCGAAAATCATAATTCAGCTTCAGGCCTAGAATCAAAATCCTGGTGGATGTATTGACAGAAAATAGTAAAAGGAAAGAACTTTCCTAGTTTGCATTGTGATGTACCCAAAACCACTGTTTGTTAAAAGCTTCAAGCACGAATGATTGTCCATTCCACATCATGTATGAAGTTCTGGGGAGACTAAAATCATATTAGGTGGAATAGCCGAATAGTCTTTCCAACTTTCATGTCTCACATCAATATTGGCAACTGGCATCAATATGGTTGCTTCCTGTCAGGAAGCAGCAGCATGGTACTCACCTGATATGGTTTCTGATTTCAAGGATCCCAAATGAATCGATGGATAACCACATGTTCTATCAAGATATTCAAATTGTTATCTATGTTAAGTACCCCACATGCAACCTAAATGTGGCAACTCTATCAACCTTCACTTTTTTAAAAAAAATGGTCAGTTGCCTGCCCTCTTTTATCCCTTTGCAAAAGGTAAGATCCTAAAGCAGGTATAACCTCTATCAAATGAAAAGGCCTTCAGCCAGATAAAACAAATATATATATATATATATATATTTGTTTTATCTGGCTGAAGGCCTTTTCATTTGATAGAGGTTATACCTGCTTTAGGATCTTACCTTTTGCAAAGGGATAAAAGAGGGCAGGCAACTGACCATTTTTTTTAAAAAAGTGAAGGTTGATAGAGTTGCCACATTTAGGTTGCATGTGGGGTACTTAACATAGATAACAATTTGAATATCTTGATAGAACATGTGGTTATCCATCGATTCATTTGGGATCCTTGAAATCAGAAACCATATCAGGTGAGTACCATGCTGCTGCTTCCTGACAGGAAGCAACCATATTGATGCCAGTTGCCAATATTGATGTGAGACATGAAAGTTGGAAAGACTATTCGGCTATTCCACCTAATATGATTTTAGTCTCCCCAGAACTTCATACATGATGTGGAATGGACAATCATTCGTGCTTGAAGCTTTTAACAAACAGTGGTTTTGGGTACATCACAATGCAAACTAGGAAAGTTCTTTCCTTTTACTATTTTCTGTCAATACATCCACCAGGATTTTGATTCTAGGCCTGAAGCTGAATTATGATTTTCGAATTTTTCTATTTTCAGCTGTTGATTTCTTCAACCAGGTGA
>c100399.graph_c1
ATCCCATGCTTGAAAACAACCTCAAAGAAGCCCCGCGGCTAAAGCGATCCTTTAATATGAGGCCTTCTTTTAAGCTGGAGTAGGTGGTGTTTCATTAACTAGTTGAGAATTATGGATTATGGAAGGAGTAGACAATCCTCAATCATAGAGGCCTTCACACTCAACCCTCTGCCATATCCAATTCTGTTCATTCTCTTTGTAATCTTCATCTTCCTGACCATTTCATGGTCTTCCGCTTATGAGTCTGTAGTAGAAGATACCGAACAAAGCATCAACTGGGTCCTCATGGCCACACCCATCATTCTCTTGATCGCCGTCCGCTGGCTCTCCTCCATCCCTGATTCCCATCAATTCTTCCTCCCTTCGTCGACCGGTTACCGCAGCCGGAGCCACCATAGCCCCTCTGAAGGTAGCTCGCCATGGGCGGTAGCTGCTTTGATAATTCTACTTCTCATCATGGTATCATATCAATCTACTTTCCGTGATAAATGGTTCCCTTGAAGGCCTCTTCTTGTTGTACTATCATATAAATTTATATTAGATGTTTTTGGTGTTTGTGTATTAGAATTGGTGGTTTGGATATATATGATTTGTATATGGTGTCCTTAATG
>c10040.graph_c0
GCTGCACTAGGTGTTATGATTTATCATATCTGATTTTTCAGGGAACACTTATAATTGGTGATTGTTAGTTATTGTATTAATTTATAATTAGCTAAATGCTTACTACTTCCCACATGGGTAACTTTGTTCATCAGCAAATCATCAAAAAACTTCATTTTTATGAATATCATTAGAACCCTCTCTGTCTGCCTCAATTTTCTCCACTGTTTTACTCCTTATCCAAAGAACCCCTTAAAAGAGTCGGTCGTTTTCAATTTAGGGTTTAAATGGT
>c100400.graph_c0
GAATTGAGTTTAAATAGACCATATCTATCACAAACATTCCTCAAAGCAGATAACAAGTAGTAGAGAAGTGAATAATTGCAGGCCCTCAATCAATAAAATGGAGTGTGTGCCAGAACAGCAAGCACCAGTAGTTGAGCCTGAGGTCAAGAACAAGCAGATCCTCTTCAGAGATTTCGTAACGGGGTACCCCAAAGAATCCGACATGGTGTGGAGCACCGGCACGATACGGTTGAAGCTTCCTTCTTGTGAACAAGGATCGCACTCTAAATCCATTCTGGTGAAGAATCTCTACCTCTCCTGC
>c100400.graph_c1
GAATCTCTACCTCTCCTGCGACCCATTCATGCGCCATATGATGAGCCCGGAGGGTGGGGGCTACGCCTCTCCCTACACTCCCGGATCGCCCATTGCAGGCTATGGCGTAGCTAAAGTTATTGATTCCAGACATCCGGACTTCAAGGAAGGTGACTTGTTGTGGGGATTCACTGGATGGGAAGAGTACAGCCTCATTTCAGAACCTACTGTCCTCTTTAAAATCACAGACACTGATGTGCCTCTTTCCTACTACACAGGTCTTCTTGGTATGCCTGGACTTACAGCTTATGTTGGATTTTATGAAGTGTGCTCTCCTAAGAAAGGCGAATATGTGTTTGTCTCAGCAGCATCTGGAGCCGTTGGTCAGCTAGTTGGGCAATTTGCCAAGTTGAT
>c100403.graph_c0
GTGTGGTGTGTGGACGTTGCGTGGCGGAATAATAAAGTCTATGAATCAGAAAGATATCGTTCGTGGCTTCGTGCAGAGAAGCGGAGACACAATTGGGCACATGTCGCATCATTGCGGCCTGATCTATCAGACGTGGCACAAAACGCACCACACTTTTTCGCAAATGCCCAAGTTTTAATAGGATTTCTTATCATCCCTCTTATTTTGCCTCTCAATTCTCAATTCTCAATTTTCCAAAGTAGGAAGAGGAAGAAGAAACAGCAAAGATGGGAAAGCAACCAGAGGATACAGAAGAAGCAGCTCATCATGATGATGATATCACCCATGCAACATCAGCCTTCAAGCTCGTCGGCTACTCCAACTTCATCCGCTCCAATCCCCGGTCCGATCGCTTCCCCGTCTTCCGCTTCCACCACATCGAGTTCTGGACCTCCGACGCCACTAATGCCTCCCGCCGCTTCTCCTGGGGACTCGGAATGCCCATCGTCGCCAAATCCGACCTCTCCACCGGCAACTCCCTCCACGCCTCCTACCTCCTCCAGGCCTCCCACCTCCGCCTCCTTTTCTCCGCCCCCTACTCCCAAAACCCCAATTACCCCAAACACCACGATCCTGCTCCATCCATCCCCTCCTTCTCCGTACCCGCCGCGCACAGCTTCATCACTGCCCACGGCCTCGCCGTCCGTGCCGTCGCCGTCAAGGTCGCAGACGCCGGCGACGCCTTCCACGTCAGCGTCGCCCACGGCGCCGTCCCGGCGGGGGAGCCGGTGGAGCTCGGCCGCGGGTGCCGGATGTCGGAGGTCCGGCTTTATGGGGATGTTGTGCTGAGGTACGTGAGCTTTGGGGAGGAAGAGGAATCAGAATTAGAAGAGTTAGGGTTTCTGCCCGGGTTTGAGAAGGTGGAGGACTCCTATCCGTTGGATTTCGGGATCCGACGGCTGGATCATGCTGTGGGGAACGTGACGAGCTTGGCGGAGGCGGTCGAGTACGTGAAGGGTTTTACCGGGTTTCACGAGTTCGCTGAGTTCACGGCGGAGGACGTGGGGACGGCCGAGTCGGGGCTCAACTCGGTCGTGCTTGCGAATAATGACGAGATGGTTCTCTTGCCAATGAACGAGCCTGTTTTTGGTACGAAGAGAAAGAGTCAGATACAAACATTTCTAGAGCACAATGAGGGGCCAGGACTGCAGCACCTGGCGCTGGTTAGTGAGGATATATTCAGGACTCTGAGGGAGATGAGGAAGAGGAGTTGGGTTGGGGGGTTTGAGTTCATGCCGTCGCCTCCACCGACGTATTACAAGAATCTGAAGAATAGGGCTGGAAATGTGCTGACCGAAGAGCAAATAAAAGAATGTGAAGAGTTGGGCATCTTGGTGGATAGGGATGATCAAGGAGTGTTGTTGCAGATCTTTACTAAGCCTGTTGGAGATCGGCCTACCATATTTATAGAGATAATACAAAGGATTGGATGCATGGTCAAGGATGAGGAAGGGAATACATACCAGAAGGGTGGTTGTGGAGGATTTGGGAAGGGAAATTTCTCTGAACTATTCAAGTCCATAGAAGAGTATGAGAAGACTCTGGAAGCCAAAGCCAAAGTAGATATTGTCGTTGCTTGAAGGCTTGCTTTTCTTCTCTTTTCTATGTTCATATATAATTTGAAGTTCTGTTTGCTTGTTTCCCCCTCTATTATACCAAAATAAAAGGGCATTGTATTTAGGTTATTGAGGAAAGATCTTTTGTTGATACCAGGCTGTGGGCTTCATTTATAGCATGTAGGGCCTATCATTTTCACATCCAACCTGTCCATGATGCAAGCCCCGGCTGTATATTTTGACTGACCAAGTTTTCCCAATCATCAGAGTGGTACCTACTAAATGTGAGAAACACGTTAAACTGACCAAGTGGGCCTCTTTGCTGTGATCATGAAACTCTGGAGAATGCTAATACATAGAAGGGCATATAAATTGAGTGGGTTGGATCTTCAAAGAGTTAGCAATCTTTGAAGGGTTGGCCTTGCATGCCACTACAAAGAAGTTGACTGCTTCTTAGTTACTGTGGTGCAGGCTGCATAAGATCTTCTTCGGGTTATATTATGCTAAACACTGAATGTGAATATGAAATACGAATACATTTGTTCTCCTGCAATTTTTTTTAC
>c100404.graph_c0
GCCCATTAGATGTACATAAATTCATATGTGCAAGTAGGTGAAATTTACAGACATTGGAATCTGAATCTCATGCGAGTCTGTTGCACATGTAATTGATTCACATGTGAAGCATTTACTCATGTGAATCATTTTCACGTAAAACAAATGACCCCTAAGCTCAATCTTAGGAGGTGCTCATATGAGGGCATCTCCCACTTTACTATGAGAGATATGGTGAGTGTGACGCCCCTGAGTCCCACATCGACTATAGAGATGAAAGTGAATGAGGTTATATATAGAATTTACACCCTTTCCTTGCATTAGGCTTTTTGATGGGTTGAGACCCATCAG
>c100407.graph_c0
AGCGATGGAGTTCGTCTATCTCGGGTATGGTTTAGTGCTCGTCTTTGTCACTTCTATCTGGTTTTTAGGTTCTAATTGATGTGTTAGTAGTCGAGATTGAATCACGTTGTCTAAGAAGTGGGATTGATGGAAAATGAGAGACAGAGAAGCTTTTATACAGTTTGGGGTATGCTTTAATGCGTGTGAAGAGCAAAAGTGTTGCCTTTTAGAGGAGAACATTGGTTTTCCTAACGAAATTGCAAATATTGGATATATATGCTTTACTAGTTCCTAACCTCATTGAAGTAGAAGTTTCATTTTTGGGGGTTGAAATTATATGATTAGGGATTGGAGTTGGATGGGTGATTGATTCTTCTCTTAATATATACATACAAACTAGTTGTTAGCTTCAATGAAGAAGTAAATTTTTAGTTCTGCTCTTAATTTTCAATGTATGATCTAATACTTAGCTTCTGTGAAGAAGTAGAGGTCTGCTGATTGGGA
>c100408.graph_c0
AAGACCCACTGGGACAAGGCGCTTCCCTCCCTGTTCAGCAAGAATCTCGTCCACCACATTTGCAATCTTATTAAAGTGCTCATATTGTCTGTTCCCAAGCCCAAACACACTGAACTGAAGGCCCTCAAGCCACTTTCCCCTCTCTTGCCCCTCCGTAAACCACTTGTAGAATCTCGCCGCATTATCTGTTGGCTCACCATCTCCATATGTAGCTAGAAAGAAGAAAGCTATGGTTTCCTTTTTCAACTTTTCTTCATACTCATCATCATCAGCCGCATAGTCATCCAAATCAACGACTCTGAAATTCGCTTTCTCATATCGAGCTCTCGCCTCCTCCGCCAAAGCCTTTGCGAATCCCTCCGCCGTGCCGGTCTGCGTCCCGAAGAACACAGTCACCTTCTTCTTCCCATCATCCACCTCCGGCTCTGACTTCTTATCGATCAACGGCTTCGGAGCTTCCGCGGCCCTGCTCGATTTCTGACCGTTGGATCTCCGCCAGAAAAACAGGAAAACGCATCCAATCAGGACTGCCGCCGCCGTGGCGGCGATCGACAGCAACTGATAGCTCTCGGCGGAGACGTCCGCCGACATGGTGGACGGATGGGATTTTCTCTTGAGGATCGCGGAGATCAGATCCAAAGGTCTCTCCTTGGTCGGTCCGGACAGGACATCCGGCGAGGAAAGAACGGATGGAGGGGATCTGGGATCGGATTCCGGTCGAGAGATCGCCGGAATCTCGGGTGGTGAAATGGACGGTTGAGATTGGATCTCCAAAGTCGCTGGGAAAGGAAGAGGAAGTGACAGGGAAGGTGGGATTTTAT
>c100409.graph_c0
GACCATGAGATCAGAACCTTTTGGGCTCAGATATATTTGCAATTAGAAAATCGAAAAAGATCATCTGTTTGTACTTCCAATCAAAAGAAAGTACATTTCAGAACTATATTTCAAACGCAGCTAGCAAGATACTACATTGCAACAGTGTCCGGGAGATTTGAACCAAGTTTGTGGTTCAACCAGGACATGCAAAGGTTATTTCCTATCAGCTTCTCACACTGGTGCAGTCACTAGCATTCCCAGTCTAAATTCTGTGATATACAGGTCAATATGCCACAACTAGGCAAGGCAACATAATGCCTATTCTATAGAAAAGGGCGACACCCATGCTTTTACAACTCGTCTTTGGGAACTTTGTCTCCAGTAGATTCAACATAAGAGGCATAAGCCTTGATGATTGACTCGTATATCTCAATTCCTTTCAAGTACTCTGCCTGATTCAGAAACTCATTATGGTCATGAAGCAGAATTGGAGTGTTTGCCATTGGAGAAAAGCCAATTGCTGGTAATCCCCGACTCCGGAAATTGTGAGAATCGGTAGAAGCTGGAAAGATCTCTGGTTTATTGAGTTTACCATTAGCTCTTTTCACAGCGTCTTCTAATAGTTTCCACCATGGATTAGAACTGTCAGTGGCAGTGAGCTCTGGCTTCCCAAACTTGTCACGCAGTGAACCCCTCTGCTTAAACTTAAATGTCATATTACGTGAAGAAGGCGCCCATTCTTCAGCAATGCGTTTCTCCAAAGATTCTTCATCAGCACTCGGGGGTACCCGAATATCAAAACCTGCCTCTGCCTCAGATGGCTGCAGGTTCATGACAAAACCAGTGGGAGAAGGTGTTCCGGCCTTCAAGAAAGCCATATTGACCGAAATGACCTCCCCCTCCGCCTTCAACCCAGCCTTCACCATATCAAACTGCGCCGCCCTAAACCGCCTCACACTCTCAATACTCTTCATCAGATTCTCCATCGCGCTATTATCATACAGCTTCGACCCGTGCCCAGGCGCCCCAAAAGCCCTAATCACCAACCACCACGGACACCTCTCCGCGTAGAAAACCCTATACGCCTCATTCGTCGACGCCAATCCCTCATCAAGAACCACTCCAACATTCATCTCCTCGAACCTCTCCCACTCCGCCAGCTTCTCCGCGCCGTCGTGCCCGCCAATCTCCTCGTCCGGCACGAACGAGAGATAAACCGTCCGGATCGGCTCGTACCCGGACCGCTTCAGCCGGCGGATCGCCTCCAAGTACTGGAGACCGACGCACTTCATGTCCTGGGATCCGCGAGCGAAGATGTTGCCGGCGGGGTCGACGTGGCCGGAGAAAGGGGGGTGGGACCACTTGGAGTGCTCGGCAGCGACGACGTCTGTGTGGGAGTTGAGGAGGATAGAGGGAAGGGATGGGTTTTTTCCGGGCCATTTGAGGAGGAGGAGGGGTTTTCCGGCGACGAATTCTACGGTTTCGGAGTCTAGGTTTAGGGTTTTGGCTTGGGAGAGGATGAATTGGGCGGAGGCGGAATAGTTAGGGTTTGGATGGGAGGTGTCGATTTGGAGGTATTGTTGGAATCTGGAGATGATTGAAGAAGATTCGTCTTCTTCTACTTGGTTTTGTTGTTGGAGTGATTGAGATTTGGATGGATTTGAGAAGATGATGAGGAAGAAGAGGAAGAGATGTGAAGCCGATGTTCCCTCCATCTTCTATTGCAAGTCCAAGAGTGAAAGTGTTATCAGCTTCTCAAGTTTTAAATGGGATGGCGGAGGAAGTGAGAATGTCCACCAAGGAACAAACTGTCTGTATGTAGTGTTGAAATATGCTTACAGCAGGTAGGC
>c100410.graph_c0
ACTTCATCTGCTCCAGCTCCTCCGGCCTACAGCGCTCCATCCAGCTCGTCTTCCTCGAGCACCCCATACTCGCCAATCAGCACTTCATCTGTGCCATCTGCACCAGGATATGGCCCACCAGGCTACGGCTCTTCCAGCTCGAGCTCCAGCAGCTCCAGCAGCTCTACTCCATACTCTCCAATCTCTACCGGTGGCGCCTACCCACCAGGATATGGAAGCTCTTCTAGCTCTAGCAGCAGCAGCAGCGTTCCATACTCTCCAATCTCCAGCTCCAAGAGCATCCCATTCTACGGCACCGGATCTTCTAGCAGCAGCTACCCAGTTGGCCCAACTGGCACTGGATCTTACCCAAGCAAGGACACCACCGTCACTTTGACCAGCACCAAGGA
>c100411.graph_c0
GCAATTGGCAGATTTGCCTGGGGTAGTCATCTTTTGAACTCTTTATTCGGTGTTGTTTTGCTGATCCTATTGGTTTGTCCCCATCACAGTCATTAGCTCCCTCCCTCGCTCCATGGAATTGGCACCAAAGGGAATTTGGAACTCTTGCACCCTACATTCACCATTTGAGTGAATCTCAAACATTTATTGAGTCATAGAACTGTTAACATTTGAGGCCATTAAATCAGGAGATATGAATGTATGATAAGGTTGATTTTTTTGCCCAACAGTTATCCTTGATGAGACATTTCCATCCAACCCCCTACCACCAATGAGTGGTATGTCTCCAGGTGGGCCCACGCAGCTGGAAGCTTGTAGGAGAAAATGGTCTTTGGTTTCATATATCAACATCAGTCAACAACAAAATATTTTATGTGGCGGCTTCAATAACAATATTTTATGTGGTGGTTTCCTCTTATCAGAAATGAGTTTCCATATTCTTTCCATATGTTCGGGACATAAACATCATATTACTACAAGCTTAGAGATCCAATGGGCAAGTAAAAGTTACATTGAATGCCTATAGGACAACTGTTGCCTATCACCACATGAATGCATGCACAGAAAGGGAAGAAAACACCAAGAATCCCATCATATAACATTAGGATTGCAAAGGAATCTAGTATCACATTAAGGCAATGTTTGTTTTTCAAGAGGT
>c100414.graph_c1
GTGGAGAATGCAAATCCAAGCTCTTCCTCAGGGAAATTGTTTTAATATTATTTAAGATTGTTAGAACAAGAAAAATTTATCCAAACAACCATATTCGATATTCCATTGAAAAGGTCATGCTTTGGGCTAAGCCCACTTGAAAGTATACAACAAGAATCCTCAAATAGAAAGCTTCATGAGGAAAATGGAATGATGTGAAACAATTTTCATTTCCATCATTTATTTATGAGCTTTAAAATCCTTAATTTTAAGTAATTAAGTGGTCTCACCTTTAAT
>c100415.graph_c0
GACTATTACTCACAGGGAAGGACAGTGTTCTTTCATGGGATAAAAGAGTCAAGATCTTGAGAGACAGCGCGCTAGCACTTCGATTCCTGCATAGTTACCCAGAAGGTCGCATCGTTCATAGAAACATCAAGGCAAGAAAAGCTAAAACAAGATAACTTCACAGATATTAATAAAAGAATCAAGATCTAGAGGGATTTCATGCTTGCACTCTGATTCATCCTCATAAACCCAGATAATGAATCACTCAGAGAAATAAG
>c100416.graph_c0
TCCCCCACTGAGTCGGTCGTACGTAGATATTCTCCCTCTTGTTTTGTGCTTTATTTCTCATCGTAAGCTTGAACAGGAATTGCAGACGCTCCTCTCCTCTCCTCTCCTCTCCTCTGCTTAGGGAGTTTCTTTCCTGACAATGAAGTCAGCAAAGGAGAAGCGACCTGCAAAGAAGGGAACAAAGGAAGCGTTGAAGCCAGTTGACGACAGGAAGCTTGGGAAGCGCAAGGCTGCTGTTAAAGCAGATAAGAGTAGTAAAAAACTAACCAAGAAAGAGAAAGCAGCCAAGAAGGATCCCAACAAACCAAAGAGGCCTCCTAGTGCTTTCTTTGTGTTTCTAGAAGAGTTTAGAAAGGTCTACAAACAAGAGCATCCTAATGTGAAGGCTGTCTCAGTTGTTGGGAAAGCTGGTGGAGAGAAGTGGAAGTCACTGTCTGATGCTGAGAAAGCACCATATGAAGCCAAAGCTGGAAAGAGAAAGGCTGACTATGAAAAACAGATTTCAGCCTACAACAAGCAACAGGAAAGCATGGCCGATGATGGCGAAGAAGAATCTGATCGGTCAAAATCTGAAGTCAATGATGACGAGGAGGATAGTGAAGAGGAGGAGGAGGAGGAGGACGATGACGAGGAGGATGATTAAACTCAGCTGACATCTTTTGTATTTTGGGGCCGCTGACTTCAGCAGTCAATATGGTGTGTAAGATGATACCTTAGGGCATAAGTGGTTGCCTTCTAAGATTTGGAAAATCATACATACAGCTGTTGCATCTGCTATATATTCCATGTTAGATTACTGTATATTTCTTCACTGTAATTTCCCTTTTTGTAATTCAGCTGGTATAGCATGCTTAAAATGCGCCCCTTAACTGTGCTTTCACAGCAGCTAAAGAATACAAATATGGGGCCTTAGGGAATATACATAGGTGTGCTCTTCTTGGTGGTGCGTTCCGTTTCGGAATTAGAAAATGATGGTGATGGTTCCAACTTACTGAAATTTGTTGTATGTAGGGCAAAAATACAGAATTAACTTTGGTCATCAATCTGGGCTTTTTATGGTCAATACTCTTGGATTTTCTTTTTTGCAATGTGATGAGAAGGAGAAGGAGAAAGAATAGGGGCAATAGTTCTTAGTTTTTCTCTGGTCGGTTGTTTTCATTTGTTTTCCAAG
>c100417.graph_c0
GAGTCCTCGGTTGCAAGCAAGCATCAGCGGCCAAACCGCAAAAATATCGGAATCCCAAAAGCAGAGGGCAGAAGAAGAAAGAACAAAAAGCCGAAAGGGTTTTGTTCTGTGGAATCTCATCTCTCGATCGCGATCGATCTCGAAAGCTCTCCAATGGCGGGCCTGTCTCTGAAGTGCGGAGATTGTGGGGCCCACCTCAGATCAGTAGAAGAAGCCCAAGAGCACGCGGAGCTCACGTCCCATTCCAACTTCTCTGAATCCACAGAGGCCGTTCTCAATCTCGTCTGCGGCACCTGTGGCAAGCCCTGCAGATCCAAAACAGAAACCGATTTGCATACCAAGAGAACTGGGCATACTGATTTTGTTGATCGGACTGAGGAGGACGCGAAACCAATTGATTTAGAAGCTCCAAAGGCACCAGCTGCTAATTCAGAGGAAGGTGGTACCAGTGGGAGCAACGAGGCCCAAGACATGGCTGTTCCTGAAGTTGATAAGAAATTACTTGCTGAACTCGAATCAATGGGTTTTCCTACAGCTCGAGCTACACGAGCACTTCATTATTCTGGTAACACAAGCCTTGAGGCTGCTGTCAGTTGGGTTGTTGACCATGAGAGTGATCCAGACATTGATCAAATGCCCATGGTACCAGTTAACATCAAGGTTGAGGATGCCAAACCATCTTTGACTCCAGAGGAAGTGAAGCTCAAAGCACAAGAATTACGGGAGAGAGCTCGCAAGAAGAAAGAAGAGGAAGAAAAGAGAATGGAACGAGAAAGAGAGAAGGAGAGAATTCGGGCAGGTAAGGAACTACTGGAAGCAAAGCGAATTGAGGAAGAAAATGAAAGAAAACGCATAGTAGCCTTAAGGAAAGCAGAGAAAGAGGAAGAGAAAAGAGCAAGGGAGAAAATTCGTCAGCGACTAGAAGAAGATAAGGCAGAAAGGAGACGGAAGCTTGGACTGCCCCCTGAGGACCCTGCAGCCAGCCTAAAACCTGCCACTCCTACTGTGCACGAAAAAAAGAGCTCATTGCCTGTAAAGCCTGCTACAAAGGCTGAGCGTATGAGAGACTGTTTACGATCTCTGAAGCAAAATCACAAGGAGGAGGATGCCAAAGTGAAAAGAGCCTTCCAAACCCTGCTAACCTATGTAGGGAATGTTGCCAAGAATCCTGATGAGGAGAAGTTCAGGAAGATCAGACTCAACAACCCATCTTTCCAGGATAGAGTTGGTAGCTTAAAAGGCGGGATTGAGTTTCTTGAGCTGTGTGGGTTTGAGAAGATTGAAGGTGGTGAGTTCCTGTTCCTGCCGAGGGACAAAGTGGACATTGCAGTGCTGCACTCAGCTGGCTCAGAGCTGAATTCTGCTATTGTCAATCCCTTCTTTGGAGTTCTCTGAGTGTAGTGGGCAGGGGTCAGCCTTTATTTGGGTCCCATCTTAATCATACTCTGCTGTGGTAGTTCTTCAGCATGCAAACTTGTGAAACTGGCATGGTTGGTTGGATGGATGTTCAAAAGGGTGACCCTTGTGATTCTCGATGTTTTTCGATTACTTTTGGTTCGAAGTGACCTTTGCAATGGTGGTTGTAGTCAATCATGCATAAATCATGCCGTGTGCCCAGTTAAATGGTTTTAAAACACAACTTTAGGTGAAACCTTTGTGTACTTGATTGTTCTTCAACTGATATCTTTGTTTTTCATTTTTAATACTCCTTCAAGGAAATTTTTTACGAATGTTCAGAACATGAATTCTTCTTGAGTCTTCTGTATGCTTTCAGTGTCTTGTAAATAAGATAATAAAATGGAG
>c100418.graph_c0
TCTGCTTCTGCTTCTTCTTCTTCCTCCTTTTCTTCTTGTGTGTGGGAGAGAAAGCTGTGGCACAGGTCCAACTTTCTGGAAAGGCAACCAGCTATGCATAGTATATGGCGACCTGTAGTGAGAGAAGTAACCAAGAAAGCGCTAACCCACAAAAAAAGGGTTAAGAGGATCAATAACTAACTTTTCCAGAACCTTTTTGAGTTTCCATACTTGGGGCCCACCTTTATTCAATCCAATCCATTAACACACCAGCCCCCCTTGAATATGCACCAATCCAATTTTCCCACTGCTCTTGCTCTAGACATTATTCATTTGTGGATTTTATCACAACAATTTGCATGGTATATAGCCATTAAACTTTGAGGAGTTAAAACTATGAACTAGGATCACTTATCGTC
>c100421.graph_c0
ATGCTTGGAAGACAAGAAACAATGTTGCTTGGGATGTAAGTATGCAAGAACCGATCTTTTTGGAGAGCAAGAAAACTCAAATTGGCATTTTGGATAGTTTTTATGCTTGTTCTTATAACTTGAAATTTTGATCAACTTGGAAGCTTATTCATCATGATACATCATGTTCGTAATGTTTCTAAGAGTCTTAGACTAAAAATCGATGAATTTAGAAGTTACTTGGTGAACAAGAAAAGAATTGGCTTGGGCAGCTAAGTTAGGTTTTGATTTTGTGCAGGAATCTATAGGGCTGCAGATTTGGTGAAAGTTTATGGCAAGTTTCACATGTGGAGGAGAGAGAAAAATCAGATTTGGAAAGT
>c100422.graph_c0
ATCTTATTTCCTCTCCCGAACTTACTTCTGGCAGAAATCGATGGCTCCAATGGTCTGTCTCCAGTAGCGTGCGATTCTCGTGCGATTCCTTCTCGTCCTCAGCCTCCACGATCTCCGTTCGCTCTCCATTGCAACGCCCGATAACTTTCTCTCTCTGGTTCTCTTCTTCTTCTGGTATCATGATCTGAGCATGTCGGTTTGTGCCTCTTCTTCTTCTCGTCTTTTCTGTGATTTAATGTCGAAGATGCGGTTGATTCCATCTTCTCAACCATTTCAAAATACAAACATTGCCACCACCATCATTGCAAAACAAAATACATTATCAAATTAATGATCTAAGACCAGTTCATCCAGAAAAAATATAATTTAATCAAACCAATCAATCCAGTATCATT
>c100423.graph_c0
ACACCATAAGCAAACACTGTGCCACTAATTCCTTGCATTGCACTGCTTACAACATGATGGGCAGCAACATCATAAACACAGCGTGTTGTCGTTGCTGGTCCAAACACTCTATCAAAACCATAAGCGATGGATGCATTGTACTCGTTCCGAACCGTGTAATCTCCATCCGCATACCAAGCTATCTCGTCTCCTTTCTTAACCTCGCGAGCACTGAGAGGGCGGAATCGGACGGTCACGGTGACGTTCTCCTTGGGCTTGGGGAAATCCAGACGGTCGAAGGTGGGAGTAGAAGGACTTGCGGAGCTAGGAGGAGGAGGAGAAGGCCGGGAGGAGGAAGGAGTGGCCGGCCTAGCTCCAGCGGCTTTGGTGGGCTGAGGAGAGGGAGAAGGGGTTTTTCTCGACCGGAAAGGGGAAATGCCCGGCCGCTGCTGCGACTTGGAGCCGGCGCTCGCCATTTTTTCCGGCGGATTGATCAGACGGTCCAAAACAACTTCGATTTTGAGATGGAGGGAAAAAAAAAGAGAGACGTCAGAGAGAAGTCACATGCTCTCCTGCTGCCGCCTTCGGAGCTCTCACTGTCTCTTCTTGTTGTAAGCACTTATCAGTGTCGTTTGTTTTCAATTCTTTTGTTGGGAGGGACACACAG
>c100424.graph_c0
CTCCTGCTTGACCATCGGCAATTTAGAATACTTATTGGATCCTTTTGCCATCAATCTCAATGAGAATGTGGGATACGTTACACCGGTCCTCTTCTATTTCTTTCTCGAGCTGCTCCTTTACAAGCGGGCACCCCCTGATCTTTAACCTTTCAAGAGTAGTGAGGTATTGCAGCGGTGGAAAAAGCTTCAACTTGGGGCAGTCGATG
>c100426.graph_c0
GTACCAACATGTTGTCTCGTCTAAACGGAAAACCACTCATCGTTGGAAGAAATAGGAGAATCCCATATGTGTTGGAGACTTGTCCACGACACTATATAGTAAAAACTAGAGGGAGTCACCTGCTCTCATCTAGCCTTGCTTCCCAATTCTCATCTTGCTGCTGCTCTCATGACTTTCTTTTATTGGGAAGAATTCCTTATTTAGAAAGAGATCAATGCCCTTGTCTTGCTTTTAAAATTTTTCTTTTGGTTTGCTTGGAATGCCCATGCCTTGCTGAAGAGAAGACAATAGGAAAAAAAAAAAGGGTCAAGTTGCAGTCTTTGATATAGCTGCACTTCAGCCCATGTGATGTGAGAAGAGGGAAGATAAAGTCAAGGAAGAGGAAGAGATAAGACAATAGAAGAGTCATTGGAGATATCTGCAAGATGGTGCGTCCTAAGATCATTCTCTTTGGAGATTCCATCACTGAAGGATCCTTTGGAGACGGTGGTTGGGGTGCTGCTCTTGCCAACCTTCTCTCGCGCAAGGCGGATGTGGTACTTCGAGGGTACTCTGGCTACAATACTAGATGGGCACTTCTGGCAAAGGAGACGGCGTTTGGAACTGGTGGTGCAGAGGAGGGAGCACCAGTGGCAGTCACCGTATTCTTTGGCGCTAACGACGCATGCCTTCCTGATAGGAGCGGCGCCTTCCAACATGTGCCTCTTAATGAGTATAAGCAGAATCTCCACGACATCATCTCCTTTATCAAGAAGCGCTGGCCCACTACTCTTGTAGTCCTTATCACTCCACCTCCTATTGACGAAGATGGCCGGCTCAGACATCCTTTTGGAGACAACCATGACGGCCTACCTGAAAGGACCAATGAATTTGCGGGTTCTTACGCAAAGGCCTGCATCTCTGTTGCCGGCGAATGTGGCATTCCTGTAGTGGATCTCTGGTCCAAAATGCAGCAGTTTCCCGGCTGGGAGAAAGCTTTTTTGAGTGATGGTTTGCACCTTACTCCAAGTGGGAACAGAATCGTGTTTGAGGAGGTGGTGGATGCTCTTACAAAGGGGGGCATAAGCGTGGATACCTTACCTGTAGATCTCCCACTCTTTTCCCAGATTGACTTTAGTGATCCCCAGAAATCTTTCAGGGTTTGATGATGATATGTGGGGTACTTTCTTACCTGAAGGTAAGAGGATATATCAAGTAGTCTACTGTCTGCATAAGGGAGCTAGACCTCTTTTGTTGGTTGGTAGTTTGCTTTTTGCAGGGGCTTCATAGCTCATTATATCCTCCGGAGATTGCATTATCTTTTTCTATTTTAAGGTGCAGCTTATCTGTATCAGGTCCAATGTTTTGAAGTAGGAAAAAGAATAACAAAAGCTACAATCTGTGGTTCAATGATGAGAACTTGCTATGTTTCTAAGGGCACGTTGGCACA
>c100427.graph_c0
ATCCCCACTGATTGCATATATCTGAAATATATTCTAGTATAGATGCTGAGCATATCTGAAAAATATCATTGTACTGATGCCAACTTATCTCTTCAAAAACCCATAGATACTGATATAAACAAAGGACATGATTTCGCCGTCATGTTGAAACTCAAAAGACATTTATAGAAAAGCACAAGGAGATGTTGGAGACCGGATTAAGTAGTAATTACATAACATAGGTGTGGGATTTCTGCCAGGACGACTACTCTTGGAAGTCTTGAGGACCACAGTTCAGCTTTTGGAACAAGAGATTCATGATTGTCCTGTCGATGGCATTGCTCTCTAATTTCAACTTCGTAGTACTATCACTGCACCTGGATCTTTCATCTTGAACTGATGAAACAGAGGGCTCCTCCACAATGAGTTCAGCACTACTATGGTCTGCTGGGTGCCGCTCTCTTGAGCTTTTAGCAAGTCGATATAAGGCATCCCTAAAGCAAATCCGGGTCTTTTGGTTCAGCTGTGACATTGTGCCTTTGAGCTCCTGAAGCGCGGCTTCCTCCAAGGATTCTTCTTCCGAATATGCAACTACCATTTCAGTTTGTGAACCTTCGTCTCTCTCATAATCAGATGGTGTTAAATGCCATGGTGGGAGATCTTCATTGTTGTCCCAATCATCTGACAAGTCTCCCATTGCTACAGGAAAGCTGGTTGTTCTAGCATACTTTGAACTGCCCATACAAGATGAATTCTTCCCAAGACTAGGTTGATTTCGGAAAACATTTTCCATATCAGGCGAATCTTCTTCAAGTAATGAATTCAAGAAAATGTCATCCATCTGCTCAATGTCGCTCGAGCCATTCATACTATGACAAAAGCTCTGTAGTTCACGCTGACCATCTAGAAAACCACCCCCATGCCCTGAAGAAACTGAATTCCCCAAGTTAAATTTGCTTGTCGGTTCAATTGCTGTGTTGTTGGGTGATTTGAAGCTTTCAGGTGCTGTAACTCCCCATTGCAGCCAACCATTTGGCAATAGTGATCTGTCATCCTCACAAAAGACATCTGATGTTTCTAGGCCATTTGGAACAATAAGATCATCACTTTCTCCGCTGAAGTACCAGTCCATGTCACTAATCTCTAAAAAGTCGACCGAGTGATCCATGAATGAACAAGTCCCAGATGAAGAATGAGAAAAACCCAGTTGAATTATCAAGGAAAGATGGAGAGAAGTACTTGAAAGTGGCCTGATTTGGATTGAACAGTTGGTTTCCTAGTAGAAGTGGCAAGTTTTAGAGAGGAATGAAAAACAAGGCTTGTTTTGCTACTTATCTGCAAAAGGAAAGAGGATAGAACTCTACAAGGCAGAGGGCGGCTGTAAGAGCTGTGTTTG
>c100428.graph_c0
GGTGTTAAGAGGGGCAAGAAGGGACCATTTGGAGGAGCTTAGGAAACGAACCATAAAAGGCATGGGGAGGATGGTATTGTAATTCTATTCTCTCTGTAATCACTGTGGTGGGGTTTCATCTTTCTGCCTAAAGGAGGAGTGGGGCCCACCAGAAAAATAAGAAGCAAGAGGCCTGTGGTGGTGTTGGTGTTGGGCTGTGGGGATCCTCCTTTTCACCTGAGGAAATTGCAAAAGAGATTTGCAAGCACCTAGGAGAAGACCCTCTCTCTGTAATAGAAAGAAAGAAGGGAAGAAACCCATTTGATTTCTCAAGGTTCTGACCATTGGGTTCTGCTCTCTCTCTCTCCCCTCATCTTTCTATCCATTCAATCATATGGTGGTGGGCTTCTAGGGTTCATACTGGAGAGTCTACCTCCTTGATGGGTTTATTTTACGTTCTCATCTAAAGGGAGTTCAGGGTAGTTGGAATTGGGTGCTTTCTGAAGATTTGGAGAGGAAGATTGTGGCTCTAAAGGTTTTCTTTGTTTGATCGGTGAGGAGAGTTGAACGTTAGGGAGAAGGGGAAACCAACCTAAATCTATAGAAATCCATATCTTTTGGAATTGGGGTTTTATTGAATCTGGTTTTTTGTGTCTCTCCTTCGTGCCTGGGTCGTAGCTTGGCCAAATTAGGGGAATCTGAGATTTGGGAGTTATCTAATGCAATGAGTACTTTCAATTTCTTGAAGGTTAGATTTTTTTGGTTCAGTGTGAGCCTATGAAGAGAACCCTTGTGGCATTTAGAGAAATTGGGGCATCACTTTGAGTTATTGGACGAAAAATAAGAGTATTAATTGGTGGTAGAAAATGGAACATGAGACCATGTTGGTGTGTGAAGCGCAAAACATGGTAAAAGAGAACCCTTCAGAGGATCTCATTTATTCTGAAATGGAAACTGATGAGAACGGATTGGGAAGTCTCAAAGACGATGGGGAAGCTTTTGCGTTGGAGAAAGGTGAGGGGAGCAATGCAGTCTTTTCTAGAGAAGCTCCTCTTCTTAGCAAAGACCCGCAAATCTCCAGCGGTTGTAGTTGTAGTGCGAAGAAGCTCAAGTCTAGGATGTCTGTGACCGAACTTGAGCACAGAAAAAAAGATAAAAATGGGCAGGACAGGAAGCTCAGTAGACAGGACCGGATCGAGTTGGGTCGCATGTTTCAGGGTGCTGTGAGCTCCCATAACTGGGAGCTCGCTGAAAGTTTGATTCTGTTGGCAGATCCACAGACGCTTAATGATGCATTATGTATCTCTTTGGACTCTATTTGGTTCTTGAGCACACAGCAAGAACTTCATGGAATCACTGGGTTGATCAAGAAGATCATTTCAAATGGCGCTTATGACTTCACAAGGGCCGCCTTGAGGACATCTTTTCTTGCTTCTTGTGTGTCTGCCTGTCAAAGCCGGACAATGAGTTTAGCAGATACAGTAACT
>c100430.graph_c0
GCACTACAATTCACCAGTCCAAACAGTAGATGGATGTGTAAAAGCAATTATCACCATCCGATCACAAGATTCTCAATCAAAAGAACATTTCACTTCACACCTAAAAAGATGAATTCGCAAGATGCTTCATGTACATGTATTTGTTTCACACCAGATACCATTTCAATTATATTCCTACAAATGTAATTCACCATCAACGCATCCCTTGACTGCATCCAATATAGCGATTTGTTTACAAAAACTGTTTATGTTACACAAAATTCTAAAAATTGATTGCCAACTCAATTCTTCCAAGACTCTCCCATGTCCTCAGACTCCCTGTTTCCAAAAGCACTAATTGAAGGAGAATCAAAGCGCATTAAGCATATCCTCAGCGCTGCTAAAGGTGAAGGCCCCTCCCTCCTCCAAATTCAACACCTTAACGACTCCATCATCGACCAGCATCGCGTACCTTCTCGACCGCACCCCGAGCCCCACCGGCTTATCGCTAAGGTCGAGCTCCACCCCGATCTTGCGCGTGAACTCACCGTTCCCGTCGGAGAGCAGCAGGACCTCGTCGCCGATCTTGAGGTCCTCCTTCCATGCGCGCATCACGAAGGCGTCATTGACGGAGATGCAGGCGATGGTGTCGATGCCCTTGGCGCGGAGGTCGCTGGACTTTTCGACGAAGCCAGGGACGTGCTTCTGGGAGCAGGTGGGGGTGAAGGCGCCGGGGACGGCGAAGAGGATGGCTTTCTTGCCCTTTGTGAGGTCGGAGACGGTGGTGGTCTGGAGCTCTCCGGCGGGATCGAAGTAGGAGAGGGTGGAGTCGGGGAGGGTGGAGCCGACGGAGATGGTGGCGGAGATGGGGGAGGGGGTGGCGGAGGTGGTAAACTTGGGGAGTTTGAGGGGAGATTTGAAGCGGAGGGAGAAGAGCGAGGAGGAGGAGGAGAAGACGGTTGAGGGTTTTAGGGTTTTGGAGAAGAGGCGTGGGGTTGTTGAGGAGAGAGAGATGGTTGTGGGAATCATGACCCTTGTGGTTAGAGAAGCTGCAATTGCCATTGCTTTTAGGGTTTGAGAGAGAGAGAGAGAGAGAGA
>c100434.graph_c0
GAGAGATCGAAATCCAAACCTTCTAGAGACAAGCTAACCTCCTCTAGGTTGGTAAATGATACAACACTATTTGATTGTCACGCCCCCAATTCCAGGTCCTGAGTTTACCGCCATGAGGCCCAGATTTGGCGGCGTGACCCATTCCAGGATCGTAGCCCGCAGTGAAGTCCAATTTAAAACTTTAGCAACATAATAATGAGAAATATTTAAAGGCAGAAACAAATATAACAATGTCCAATGATTTTTCCATAGTTTTGCCTCTTTCAGGAAAAGATCCAACAAGATTGTCATGTTGAGGGTCGGGGACAGATACATCGAGATAAAAACGGCATTTCCGATCGCATTACTCAATTCTTCAAGGCTCTATATTCAAAAGATTCTTGGTTTCAGC
>c100437.graph_c0
GGCTGCACATGTGTGGCCTAGGGTTAGTTGGCCTTTCCTTTGTTTCAACAATTACACACTGATAGCTTTTAGTGATGATTATAAACTTGTGCTATAAATGGAAACTATAACATTAAAAATATTGATTTATGCTATGCAAATTGTTAGTTTAGAGCTGATAAAAAAGAATGTTAGATTAATAGAAGATTTGTGATGCTTGGATAGTTTGTCAAAAGTTCTGCGAAGGGGAACCACTGAATTGTTAAATGACTGAAAATCTGGACTTTTGGAGTCCCTGCATATATTCCGTTTGTGCAATTGAAAAAGGCAAAGGCTTCTTTTCTTATTTTAATCAAGCAGTCATTTGTATTTGTTCATCATTTTCATCCTCATCAAAGCTGTACTCATCTATCTAGGATCAACTTTAAGAGTTCTACCTTTCCACTTACTCTTTTTAGCCTGTATTTTTGCATCCTAGCATCAGAATTTGTTATTGTGGTATGCTCGTTTTAAGGTTTGCAAAGTTCTACTGTGAGTGTGTATGTGCTTCGAGGAAATTAGTACGGACACATGGAGTACTGACACGTACAGAGTTTGTTGCTCGTATTTGACAATTTTCTGAAAAATGTAGACTCTGTATTTTGTGGTCTGAGGTATCTCAGTCACCAACAATAAAAAATTTATATTTCCTGTAGTTGCTTTACATGATGAGATAGAACATGCTATGAATTAGGAAGAGACAGCAATCTTATATGTCTAGGAAAGGACTGCATAAGTGTGGATCCCTCACCATGTCCATGTTCATATATGGAATGTAATTACCAAGTAGCTTTCCTTGCCCACATGTTTTTAGTGATGGTCAATGAAACATGTTTGGTTTTTTCCGGACATGGCAGTAGATGACAATCATGCATAGTCACTAAATTCAAATTGGGCTGTGGGTGGGTTTCATCCGGGTTAGTTTTTGTATTCTTCCAGCTTTTTTTGGCTTGACAGTATGCACCTAAATTCTTACGAAATATTGTTTGCCCTGTTTTGGAATCCCTATTGGAATGCAATAGTGTGACCAAAATTGGCAACTGTGTGGCCCCAAGAAATTTACAGAGTATTTTCTGCCATTTTTCTTGCTAGAATGGGGGTAAATATTGCTTTTCATATTTAATTTGTTCCTCTGGCAAATGCGTTGTTTTGTTAAATATGATTTTTTGGCAATATTTAGGTGGATGAGCTGGTTGCTAAGGA
>c100438.graph_c0
AAATAAATACAGACTACTAGTTCAGTCAATGGCCATCAGCAAAGCATATGATCAATATTAGGAACAAATAAATACAAGACTCCTAGTTCACTCAAATGCCATTGGCAAAGCACATGAATAATGTTTGGCATGTCATCATGGAGCCTAATTGAACAATGGGACGATTATGTGACATATTGTCATACATTACAGAAACATGTGCACAACCCCTTCCTCGGCACACTTGGGAACAGCCATGGAATCCACGGTGTTTTCTCCATGGACATCTTAAAGTGTGATTCCTCACCCATGGAATATGCAACTTCTTTTTGGGCACAATAATGGAGACAGGAGGGAGAGAGCGACCAATTTCCATGGAAAAAATCACAACTACAATCCCCTCCCATTTGACTTTAAATTCCTCAAAATTGAGGACTTCTGCTGAAACTTTTCCACAGAAAACTTCAAATTCTCCAAGGAAAATCTCCGCACCAAACA
>c100438.graph_c1
CCCAACACACAAAAAAAAAAAAAAAAACACAATTAACCTGTGGGACTCAAATCATATGCTTCTCATATGGACAATCCAACAGTGAATATCTTTCTAGTTATCGCAGTATTTATTCTATGGTAATCAAGGTGGGATGGTTTGATTGGTAGGTTCAGATTAATAGGAGAAAGCTGGGTGAACTGTGACTATGAGGAAAAATGGACACATATACAGAATATAACCCTAGAAAGATTGTAAGTGGACCCTGTGGTGACCACCTTGATGCATGTGAGCATGTCATTCATGAGAGACAGTAGGGTGGGACAGTGAGGTTGTAAGGTGGATTAAAGGTGGGACAAAATTGGTCTTGTCTGGATGTTGGATGGGTGGCAATATTTGTTTGGAGAGAGAGAATACCAATATGTGTGTAAGGGGCTTGGGTTGATTATAGGGAGGCTCCTATCTTTGCATTGACATTTCTATAGAAAAAATATAAAAGTTTCCGTGGGTAAGGTATGTGGTAATTCAATGTTTGGTGCGGAG
>c100439.graph_c0
AGGCATTCAAATCTAATTCATGATACCAGGATGATGTAACATTTGTTTTTGTTTCCCCACGACAACTCCATTTCAAACTAAAGAAAGAAAGAAGGAAACAAAGAAAATTAGAGGGAAAAAAAAAGACTAGAACACAGGAAAGGAGTCAACCTTTCACTGCCTCCTTCCTCGAATCTATTGAGAAGTGTAAACATAAAGAAAGTTAAAGCAGCATATTTCCTTCAGTACAGTATTTCCATCACTATAAAAATCAACTAGATATCCAACGCTTCCACGACAATCAACTAGATAGTAGTAGCATACTAGCACCATTAATTTTTATTTCATATTTACAACTGAGAGTTATCGTAGCCGTTGATCTTTCCATTCTTTGCACCAACGGCATCCTCATTGTCGTCCTCCATGAACCTCTTCCAGAACCAATGCCGTTTCCACACTCTCTCCGTCATCTCTTCTATGGGGACATTCTTCGTCTCTGGGAGTAGGAAGAGCACAAAGAAAGACATGATGATCACCCAGCCGGAGAAGAAGAGGAAGATTCCATACTTGAGATGGCAGAGCATCGAAAGGAAAGCCTGTGCGATGACAAACGTGAAAAGGAGGTTCACACACACAGTTATACTCTGCCCAGCTGACCGAGTTTCCAGGGGAAATGTCTCGCTGGGGACGAGCCAGCCTAAGGGACCCCATGACCAGGCGAATGCAGCGACGTATGTGCACACCATGACCACCACCAGAATAGCGAATCCATGGCCTAGATTATCTGAGTGGTCCTTCACCTTGATACCCAGTATGATAGCAATCACAATCTGGGAGAAGAACATCTGAACCCCTGCTTCCAGCAAGAGCACCCGACGGCCCACTTTGTCGACAGAGTAGATGGAGACAAGGGTAGCAAGGACATTAACGGCACCAGTAATGACGGCAGAGTAGAGAGAGGCATCGCTCTTAAAACCCAGCGTGTTGAACAGAACTGGTGCATAGAACATGATGGCATTTATTCCCGAAAATTGCTGGAAGATCTGCATAACAATAGCAATAACCAACTGTGGTCGGTTGCGTCTCTTCAGGAGGTTCCTGAATGGGTGCTTGACTTCTTTGGCCACACGGCTCGCCTCTATGAGCTCCAAGAACTCCGGTTCAACATTGTCGGTGCCACGGATCCTCTTGAGGACGGCCTTGCCTTCTTCTAGCCGGCCACGCTCAATGAGGCTGTTGGGAGTGTCTACGACTATGATTGATCCAATTGTCAGTAGGAGAGCAGGGAGCCCAGCTAGTGCCAGTGAGAGCCTCCAACCCCAGCCGCCTTTGATTTTTGCGGTTCCGTAGTTGACAAGGTTAGCAAAGAGAATGCCTATGGTGACATTGAGCTGGAACAAGATGTTCAACCCCCCACGGATTCTTGTGGGTGCAATCTCAGACAGAAACAGAGGCACGGCCTGATTAGCAAAGCCAACCCCACATCCGAGTAAGATCCTTCCTATGATGAGCATCGCCAGGTTCATAGCAGCCGCATTAAATATGACCCCAACGATGAAGAAGATGCCAGCAATTAGCATGGTTAGCTTCCTGCCAAGCCTTCGGGTGGTGTAAGATGCAAAGAAGGTCGAAGTCAAGCCAGCCAGATAGAGAGACGAGGTGAATAACTGCAGCCCCTGGTTATCATATTTGCAATAGTTGTTAGTATCCGTTGACACTTTGGCCTTCCTATGGACCACTGGGAAGAATTTCTTCAAGAAAGGATCCATCGATGTCACGCCTCCTGAAACGCCGACATCATATCCAAACATCAAACCGCCAGTAGCGGCCATGATGCAGGAAATGATGACGATCGGCGTGATCCGAGCTTCAAACTCTACGCCGGAAGGCGCCGGAGCTGAGAATCCTCCGGCAGGCATGACTGAGAAATCAAGAAAAACTCTTGAAGAATCGTTTGAGGAACTCAGAACTCGAACAACCAACTAAGTGACAGAAGAAGAAAAATGAATGAATGGAGATCAAAGGAAGGAGAGTGGATGAGACACAACGAGAGCTTCCCATGGACTTGGGTATATATAGAGAGAGAGACGGCGAAGTGGAGATACG
>c100440.graph_c0
GGTGGATGTGATCGTGCCGTCGAATCGGGTAATGTGATGTAGCGCGTTGTCGTGTATTGTTGAAGTGATAAGTAGTGCAAAAGAAACTTTTACTGCAGTCTGACCGCCCCGCTGTCCGTGGATGCATTCATGCCAAGAGAGAGACCATTCCGTTCTGTGAGCGTCGTTCTCGTGGTCGTCGTAAGAAACGCGATTTGAGCATGCAGTAGTAAAAGGCAAGTCATGTGAACCTTCGACCAACTCCCGCTAAAGTGCTATCTCACTCAAGGCAAAGGGACGAAAATGCGCTTACTTCATAGGTGCAAAGTTGCCATATGGGTGCTGTGGAGGCATGCCCATTGACGGGTAAACTGGTGGTGGAGGCGCTGGACGGTATGGTGTACCTGCTGGGCCAGAGTTGTTCTGTGAACGACCCCAGCTCAATCGTACGCGCGAGTTACCGATCGGGTAGCCCTGCATCTGGTTGATAGCCATTTCCGCAGCGTGTCTCTGGACGAATTGAACGAATCCGCAGCCCTTGCCTGGAGGAATCTTGACGTAGGTGAT
>c100441.graph_c0
AGTAGAACCGGCTCTCCTGCCCTCTCACGCTATTTCAATCTACATAATGCCTCGCCCTAACTCTGCATAATGCCTCGAGTAGACCCGGCGTACCTCGTTCGACTTTCCCTATCCTTGCCCTAACTCTGCATCTGCAACAACCGGAGAGAGAGAGAGAAAGAAAGAATGGCGAAATTCGATCCATGGCCGATCTTCTTCAAGCGCGAGTGGAAGCGCAACTGGCCTTTTCTGGTGGGTTTTGCCACCACTGGCACCATCGTCACAAAACTCCACCTCAGCCTCACAGAAGAGGATGCTAAGAATTCCCCTTACATGCAGAGGCTGCGCCGCTAGGTGAATTCGAAAATGATGACTGATTCAGATGCTGGATCAACTCTCTTTATTTTGTTTTATGTGCTTGGAACCTGAATTAGTGACTCTTTTTTTTTTTTTTTGGTTTATATCTTGGGCTTCAAAAACAATTGAAATGGGTGTTTTACTTTATTTCGTTATCTTCTATGTGGTTCTTAGTTGAATAAAAAGGATGAACTAGCTATGTCCAAGTTTATTTGAACTTCCTTGGAATGAATATGTGAAAGCTTGCGCTGACAATAAGCAGATGAACTATGTTCAAAATTGTCATTCTTCTGTGGCCTTGTTTTTGTGTGGCCAGTTTGATATGAGG
>c100442.graph_c0
GTGAAATATATTCCATTTTTTGCTGCACAGGAAAAGAAAATATCATAATCTGCATGTTCTTATGAAACTTGCATCTTAGAAAGGCAAGATGTATTCTCCGATCAGTTTTAAATAATACGATAAAAAGCAAGATATATTTGAGTGCAGGACTACAAGTTCCTTGCAAATTTCTAAAAAAAAAAAACAAGTGCTACTTTCAACACTTCCTCTTGGCTTAATATAGGTTCAATAAGAGAAATGATGCTGGAAGGGGAAGGAATTAGTGGCAAAGGTCGAAACCCAGATGAAAGGTTGAGAACAATCTGGGAAACAGCAACCTGAAATGAGCATAACCACAAGTGAATAATATCTCTAAAATCTTAAGTAATAGAGAGAGTGTCACAAAGGGCTTACATGCTTAATTAAAGGGAAGGGTGGCTGACTGGCTCAACATGGAGTAAGACAGCTAGGATAACTTAATATGGATAAGGATAGTGGCAAGGTTAAGACTTAAGATACGGCTCTGCACTTCCCAAATTTAGGGCATGGATACGAGACTGCTATCCCATTCATAACAAGAAATTTCCCATGCGGTATTAAGATTTTTATTCAAAGTACTACTGTCAAGTTTCAACATCTATAGT
>c100443.graph_c0
CTCTCTGTCTCTCTCTCTCTCTGTCTCTTTTTCTTCTTCTGCTGTGTCTTGCAGGAAAAGGAACTTCAACAAGGGTGGGTTTTTGGATTGGAAATGGAGGAACTTCAAAATCTCTTTGGTTTCTGCTTTCTGTCGTTTTTCGGTTGGGGGATTTTGATGGGAGAGGAGGAAAGAGAGAGAGAAGAGAATGACGAAGAAATGTTTACTTTTCTAGGGAAAGGGAGTGTGTATTTCTTAACTTTCTTAT
>c100443.graph_c1
TTTGGTCATTGGATATGTTCACATGGATATTTTCGTCATTTAACTCTCCTTTACCCGGGGGACAAACAAAACCCTAGCACGTTCTCTGTCCTTTTTTTCTAGGGTTTCTTTCTCTCGTTCTTTTCTCCTCCCCCTCCCGTTCGAGCTCTCTGTATTTTTCGCTCATCTCCACACAGTGAGTGAGAGAGAGAGAGACAGAGAGAGAAAGAGATGGTAGATTCCAGCTCTGAAAACAAGGTTACCTATTTCCAAGCGATCACAGGCATCGAAGATCTCGATCTCTGTAGAGACATCCTGGCCACCCATGGCTGGGATCTTGAACTCGCCATCTCATCCTTCACCTCCCAATCTGACCCCATCTCAGCCGTCCAACCCACTCCCAATTCTGACGCAATCAACGCCCGAGAACAACCCGCCTCCTCCTCCTCCTCCTCTTCCGCCGCCGCAGCAGCCGCCGCGGCACCCCCCGACGCTGCCCATCCCGGCCTCGCGTGGAAGCTGATCACGCTCCCCTTCTCTGTCATCTCCGGCGGCTTCGGCCTCGTCTCCAGCGCAGTCGGCCTCGGCTTCTGGGCTGCCGGCGGAGTCCTCTCCCTCTCCCTCGCCTTCCTCGGCTTGGGCCCCCGCGCCCACGGCAGCGCCTCCTCCCCTCTCATCCCATTATCCGCCTCCGCACAGGAGGCCGTGGATTTCTTGTCGCAGTTCGAGAGGGACTGCCCTGGGGCGGCGGCATCGAGGCCAAATTTCGTGGCGGAGGGGTTCATGGAGGCGCTGCAGCGGGCACGCCGTGAATTCAAGATGCTGTTCGTGTACCTGCACTCGCCTGACCACCTGGACACGCCGGGGTTCTGCGAGGGGACGCTGTGCTCGGAGGTGGTGGCGGCGTTTGTGAACGAGAACTTCGTGGCGTGGGGAGGGAGCATTCGGGCGAGCGAGGGTTTTAAGATGAGTAACAGCTTGAAGGCGTCGAGGTTCCCCTTCTGCGCTGTGGTCACGCAGGCTACCAACCAGAGGATCGCGCTGCTGCAGCAGATTGAGGGACCTAGATCTCCTGAACAAATGCTCGAGATCCTTCAAAGAGTGGTTGAAGAGAGTTCTCCTACACTTGTCGCTGCTAGACTTGAGGCAGAAGAAAGAAGGAACGCTATTCGTTTGAGGGAGGAGCAAGATGCTGCATATCGTGCAGCACTTGAAGCTGATCAAGCTAGAGAACGACAACGAAGAGAAGAGCAAGAGCGGTTGGAAAGGGAAGCAGCAGAAGCTGAGAGGAAACGTAAGGAGGAAGAAGAGGCTCTAGAAAGAGCCGCTCGTGAAGCTGCTGAGAAAGAAGCTGCATTAGCTAGAATGAGGCAAGAGAAAGCTATGTTGCTGGCTGCTGAACCTGAAAAGGGGCCTGATGTTATACAGGTTCTTGTGCGATTCCCAACTGGAGAGTGCAAAGAAAGGAGATTTCATAGCTCAGCTCCCATCCAATCCATTTATGACTATGTTGATTCTCTGGACTTTTTGAAGGTGGAAAGATACAACCTGGTCTCTAACTTTCCAAGGGTTGTATATGGGCCTGAAAAGCACTCATTGTCACTGAAGGAAGCAGGGTTGCATCCACAAGAAAGCCTTTTTGTCGAGGTGGATTCATAAGAACCTCAAGTGATTCTTCTGCATCCTGTGCTGGGAACCTGAAAAGGAAAATGCAATTTTTTCATTGAGGATGTTATCATTATGTCCTGTCCAAAAATATGATTCTTGTATGTACTGTTTCCTTCAATTAAGAATCGTACTTTGACTCAAATGGGCTGATGGATATAAATTCTATGTTCTTTTCCCCAAGGTCGCACAGGTCCTTGCTTTCTTTATGTCTATAATAATGTGTGAACAATGGACGGTGCTATGGGATACTGGTACATTCTACTGTGCCTCTTATCATATTCTCTGCTGTGCAAGTTTTACTGGGTAAATACTAAAAGTCCACACCTTGTTAACCGAG
>c100444.graph_c0
ACTTGGTTTGGGTCCACGAAGAGGTTGTTGTTGAATGCAATACCAGAACGAACAAGCACAGAGCTTTTCTTTTCTTTTCTTTATTTCTTTTCATTTTTTTTCCTGGAAGCCACTAAACAGAATTCCATTAAAGTACTGAAGAAGAGTATGAAAAAAATTGTTGTCCATTTGAGGCAATAGACTGCAACAAAACCATAATTAACAGCAAAAGCATTTCCTATCAACAACTCACCATGGTTCAGCCCCACTTTAGCTAACAAATCACACTCTTCATTCCATTTTCTCAAAATGTTATGAAAAAAAAAGTCTAAAGGAGATCGCATCATTCAGATCTCGTTAATCTCTTTCATCAATCACTGTGGTGGAGCAACCTTGACCCCATCATTTGTTTCAGTTAATACAGGCCTCAATCAGAATTATTTTTTCGCTTCTTTTTTTTACTCCCTCCTTTAATGCTGAACCTCTGCTTTATTTGATTTCCCTGTACTGCCCGGACCCGACAAAGCTATGACCTATTTATCTTATCATTTTTAATTGTTCCTCAATTCTGAACTGCCTTGACTTACTACCCAAAGCATTCTCCTCTGTACTCGGCCTCCATTGACCTGATCTAATTTCTGTAAAGCAAGGGTCTGTTTCAGTACATAAGAAATTGGCAATTACATTAGGCGGTATGCTATCTTAGTATCTTTCTCTTTCTCGCCCAAAGTCATTCCGACACCATTCTCTGATGTTTGGAGAAGATGTTATGTATTTTTCAGTTTCTTTGCTGCCATGGTCACAGTGAAATTGATATTTTATTTCTTCTATGAAAATTTGATTGGGCTGCATTCAACATTGTCCAAACTTGGAAACGTTGATAACTGAAGCTGTGGGTGTTTTCATAATGGTTACTACAGGATAATGTTTGGATAGAAAGTT
>c100445.graph_c0
AAGGTCTTCTGTTGTTTTGGAGATATGCCTACATCCACCGGAAAGATAACTCTCCACGACTATATTGTTCTTTTTTCTTTCTTCGTGGTTACAAGATACATCAATATATAACATGAACATAAATCCGACTGACCCAAATAAACCAATTGGGTTAACCAGGAATACAAGACATAACCCACCAATGCCTACCATTCTATGCTCTACCCATTCTCAATGAATATCAAAGAAGAACTCCAGATAAGCAATAACCAATTCCAAATACAATTGCATCCATA
>c100445.graph_c1
TAAAAAAAAAAAATCGTACAATATTACATAAAAAAAACCCTCATACTAACCCTAAATTATTTTTATTATTTTTTAAGAACTTCCACCAAAACTAAGACTAGGACGAACTAAAAAACACCTAAAAAAAAATTACTATAATAATAAGTTTTGCACGAAACCTACATTTTGACCTTTGGAACGACCTTATTCACGTTTATCGAAAGGTGTTTTCTTAACGTTGGAGGTGTAATGGAATTGTTTTGAAGATCAGAATGCATTTTTTGTGCAAAACTTACTATTTACAGTAATCATTCTGCTTATGTTAAGAATTTTTGAGTCTATTTGATACTGTGAGTATGAATTTTTGTGGAAGGACTTAGAAAGTAATTTAGGGTTAGTCCGAAGGTTTATAATTTGGGTTTTTTATACTATTTTTCGAAACTTTTACTATTTTAGTAAAGTTAGGATTTGAGGATGCTATATAAGTCATTGATATTTTTCTAATGAGGAAAAATATGAATTCATTTTGGGTTTTCTCCCATTCTTCCTTATGGATTCAGAGTTTTGTTATTCTTCCTTAATCCTTTTGTGCCTCCCACTAGGCGGACCAATCAAGAAATCAGACAA
>c100446.graph_c0
TCAACAACAGCAACAGCAGCGCAAACTGTCAGAATCTGGTTCAGATGGTACCGCTCGCGGTGTCAATCCCAGTTATGGTGAGCTCGATGCGTCCCGTGGAATGCTTGCCTTGAGCCACCAAGCTATGCAAGACCTTACACCACGCAACATCTACGACGTGCGCGCGCAGCGAGGATCTACAGACGCGTATGGATTTCCAACCACACAATCTGGCCACTCTTCTATCTCCAATGAATCAGGTCGAGGATATCCTTACTATGCCGCAAGCTCAGTTGGCTCCGTCAGCTCGCATCCCGATTCAGCTACCGACTA
>c100447.graph_c0
GGCCCACATGGAGAGAACTGGTAGATTCAGAAAACTGTACACCCCCCCGCATTGCAAGATTATAACAACTTCTCATGATGGATGTATATAAACTTCACATGAAGTGCAAGTCACTTCATAGATAGCATGACCAAAACATGCTACTATCTGGACCACCGACAATGCCATGGGCAATTACCAGTTCTCTTTTTCACTGTTGATTGGGTAGCATTATTCCGATGTCCAGGATTATCCAGGTAGCACGCTTTTTAGGCCCCATACATTATATTATATCACCAAGGTTAAGAACTCAACCTCCACAGATACAAAATGTCCAAGCCTACATTCAGAGTAAATGGCTGACCAGATTAGTAGAGAAACAATTATTGGACTAAGGCCATATATGTGTTGAACTGACAAGGCAGGCTCACACAAGTTAGTAAGAATGGATGAATTGGACCTACATGGAGCCTGAGGTCGCTCTATGAAAGGTTACCTTCAAGTAGATGTCAATTGCAC
>c100448.graph_c0
GCCTTCTAGAGTACCAAGTTGTTTGTTCATCTCTGCTGGATATCTCAAAATCAAACCACTAGATATTCGACGGCGGCAATGTACGGATCTGGTTTCCATAAAACAAAAAATGAATCATGCGGAGAGGAAAACGGATAAGAAGCATATCGCCAAACAAACAAGTCTACGGGATGGATGGATGAAGCTGGAAGTTTCAACGAAGAAGAATGAGGAGGGAGGTAGGTAGGAGCGTGCGCAACACATGGCCACCTCTGGTCGTGTCGGAGTAGGTGCGCTTGCATCTCGTCGCATGTCAAGTTGTCATCCCTAGTAGCAGTCGCAGCAAAGAAGATTGGAGACGAAAGATATGATTTTGAAATCG
>c100451.graph_c0
AGAACTCGCTTTCGAATAAGGGTGGAGACAAGAAGGCATGATCATGGTAAGGCTCTTGGAGGGAGTGATATTCAATTCTGAGAGAGAGTGATGTTAGAGTATTTTGTTTTTCTTTTATGAAGAAGGGCTCCTGAGTCCTGACAGAATATTGAATGATGAAGAGGGACACATGCAAATAATGGATGGTCATGGTAAGGCTCTTGGAGGAAGGAGTGGCATCCAAATTTGAGAGAAAATGATGTTACAGTATCTTGAAATTTCTTTTAGGGAGAAGGACGACTCGCGGAATATTGAATGCTGAAGAAGGATACATGCAAATAATGGATGGTCATGGTAAGGCTCTTGGAGGAAGGAGTGGCATCCAAATTTGAGAGAAAATGATGTTACAGTATCTTGAAATTTCTTTTAGGGAGAAGGACGACTCGCGGAATATTGAATGCTGAAGAAGGAT
>c100452.graph_c0
TCCTTCTCCTTCTCCTTCTCCACCAAACCCTCAAAACAGTAGCTATCGCCAGACCTTCTGGTGCCACCAGTGCGACATGAGCGTCTCTCTCTTCTTCCCTTGTTCTCCTCCTCTTCTCTGCCCTCACTGTCAGGGAGATTTCCTCGAACACATGGACTCCTCTCCTTCTTCTTCCCCTCCTCACGATCCAAACCTTAACCCTAACCCTAGCCCTAGCCCTAACCCTAATCCTAACCCTAACCCTAATCCCAACCATCTAATCGACGATCCCTCTTCATCCCCTCACCCAAACCTCCCCTTCTACGACTCCGACTCCGACTCTTCCCCTCCCAACTTCCCCTACCACTCCGATTCCTTCCCCACAGCCGCCACCGTACGGGCCTCCCGCGACCACCTCCTCTCCAGCCCCTACCTCGACCGCCTCATACACCACCTCGACACAGATCCGGATGTCAACCCTCTCCGCTCCTCCCCGGCAGCCAAGTCCTCTGTGGAATCCATCCCCACCATCAAAATCACCGCTGCGGTGCTTTCCGCCTCCGATCCCCTCCTCTGCGCTGTTTGCAAGGACGAGTTCGTTGTCGATGTTGAGGCCAAGCAGCTCCCCTGCAACCATATCTATCATGGGGATTGCATACTTCCATGGCTTTCTCAGCATAATTCTTGCCCGGTGTGCCGTTTTCGGCTTCCCACTGATGAGCAGGACCGGCGGAGGAGGTATGGAAGCATGGCGGTGGGGATTAGGAGGTTGATGGAAGGTGGGGATGAGGAGGATCTGTTTGGGATGGAGAGGACTCTGCGTCACATTGCAAGGCGGCACCGGCTTGTGTTCCCGGCGAGGTCGTCCACCACGCAGATGGCGAGGGCTGAAGGGAGTTTGGGTGCGGGGCCGGCAAATAGCGGGGAGACGGTGTCGAGCCGGCCGGTGGAAGTGGGGAGCGATGGGGCTGGAGGTGGAATGACAGTGAATGATGAAGCTGGCACGGTGGCGATGTCTGAAGTAAGAGCGGAGTTTATGGATTGAATTTTGTGATCAAAGGGAGGGCTCTGTTTTCTGAATTTAAGTTTTTGTACAGTAGGTGGTTGCATATGGACCAGCTATGGACTTTGGAGGAGCTTCTTGGCTGTATTTTGTTTAAATGGAGCCGGAACCTGCACCGGAAACCGGTCAATTCGGACGTTCTCTCTCTCTCTCTCATATTTGCACAGATGGGAATTCATTTTTCAATGATCCTGAACTGTTTTCTTGTACATTGGTTTTCCTTTGCCTTCTATATGTATTAATAAATGGTCATTTACGTTTCTGCACTTATTCTGTGGATAGCCCAGATTGTACCCTGAAAATTCAACTTAGCATGCTAGCCTTTGAATCAAATTTCCGAGA
>c100453.graph_c0
GCCAGTAAAAACATCCATGATATAAAATTCAAGATTATGAACTCTCCAAACCATAATTGATCCTCAGGGAAAAGGGGGATGAAATTTTTTTGAATAATAGTTCTCTGGTCCCAGCCAGAGGCCAGAATTATTTTTACAGACCGCCATCAACCAAAACAAGGAGAATCCTAATGATTACTCAAAAATCAAAAATAGACAAGAAGCTACTGGTTTCCAGTCTAGTCTTACCTTATTGCATTCCACACCATTGTAGAATCAATGGAAGCAGTTCTGTGTCTCAACTATCCATTCACCTCATAAAATCTAAGGCTTCAGAGCCAAGGCCAGGCCAACCTTAGCGCTCTTCTCAATGGCCCTGGTGTCTACTTCTCCCGAGATGGTGATAAGGGACTTGGGCCTCCATGCGTGCTGGATGAGGGCACTAACCTTGCCATAGTTGTTGAGGCGGGCTTTCACTGATGTCAATGGATCCAGTGCATGCTGGGTCCCGATGGTGAGGGTATTGTCATTACTTGAGAAGCTGTGGGAAAGCTCCGCACCCACTGCAGTGTTCGTAAGGGGGCTAACTGTATGGTAGTAGGAAGCACGCAAGGTGTCCCCCTTGTCATTCAGAGTCAAGGAAGTAATGAGGTCGGCATTGGTGAAGTTCAACCCCGCATTATACTTGATGAAATTTCCAGTTGCAGTATCAAAAGCGACATCAGCTCCTAGGGCGACAGCACCGCTACCAATTACACCAGAGAAATTAACAACAGGGTTTGCAGTCAAACCAATGCTTGTATTGATCCCTGCATAGTCATGCAAGTACTGGAGTTCAACCTTACCAGACCTTTGGTCTGGAACAATGAAGCTAAAAATCGTCTTGAGCCCAGGCGCAGGTTCATCAACCGTGATGGTTGTAAAAAGATTGGAATTAGTATCTACTTTGATGTCGGTCGTGATGTTCTTGTTCTTCAGCTGAGTATTTATGTCAGCCAAAAACAATTCACCTTTCTTAATGCCCGTTGAAGTAATTGCCACGCCAGTAGCTGTGTAGGTGGTGAGGGTGAACTTGTGATCGCTCTGGTAGTCCTTGTAAAGAAGATCTCTCGCCTTTTTTCCGATGTCGGAGTAGAGGCCCGGACCCTTCACCATCTTTGTTTCTGCTGGGGGAAATGGAATACGCAGAGGAAAACAGGAAAGGAAAGCCGAACGGAAGTTTCAGAGAGAGAAGAGGGGAAATGAAAATAATGCGTAAGCCCTACTTGTGGGGAAGGCGTTTTATAGGGCTTCTTATTTTCTTGGGG
>c100457.graph_c0
GAGAGATGACACTCAAATCGATGGCTGAAGGGCTTCTTCTATGAGATTACATGGTTAGTTGTAGTCATCCCAGTATGTGTGTGCTTTCATTTCATTCCCTTTTTCTAGAGAATCTAACATTGTGATGGTCTCTTCTTCCTCATTCCCGCTTTTTCTCTAATCTATTGCCAATTTTTGTTCATGCTTGATTCATATTGAGTGTCTTTTGGTGAGAGGTGAAGAGTTTGTAGAAGTAGAATGTGTACATCATGAAGGGAACAAGTGAAGGGAACGAATGTTTTGTGAGCTGCATGGGATTCTGTTTCAAATTAATTCCTCATTTCATTCATCTTTTCCAAGCCAAAACCGTTTATCCAAAGAGGGTTTATTAGCATAACATATAAGTCTCCAGTCTCCTATCGGTCAGGTAGGTAGTCATTGAGGTTTTATTGCAAGACGCAATCTCAGTCTCATTGTTTGTTTGTTACGATTTGGGAAAGAAAAAACCGAG
>c100458.graph_c0
ACCACTAAAAAACATGAAACAGAACAAAAACCAGACTTGAGAGACATCATAACTTAGTTCAAGGAAAGAAACAAATCACTATGTATGAGACAAAGTCAAATGCACAACCGCATTGCAAACCGTTCAATTTACCAAAATCTTTGTTCACTGTTAAACTGACAATTTCAATAATGGTTCTCACAACTTAACTGTTCTGCCTTATTATTTTATTTATGGGGTTTGCAGATCATAAATACTGTTATTAGTTATAAGGGAGTTCCAACAAGAAGCTCTGCTGCCAATGATGGTGAGGGAGTGAGTCCACTAGCGTAGTTTTTGCTTGCAAGGGCTCATCAGAAGCAGGTAAATCATCCTATCACATTCACAAAAAGACTGCCTCCCATTACAGAAAGTTTTCTCCACTTTGACAAAGTCAATGACAGCCTTGCTAAACTGTGCCCTCTGGCTCCCATCACATTAACAGTGAACCTTCCTCCATCACAGAAGGTTTTCTCCAGTTTGACAGAAATGGCAGCTCAAAGTGCTTTGAATTATGTCAGTGCCCATGGCTCTTTTGGTTTGCCTTCTTTATTCAAAAGTGTTCTTTGGGTCCATGAGTTCCTTATCCTCATATGTGCTCTGTTAAGGCCCTTTGGTTGATGTTTTTCTTCTGGTGGTTAGGTCCCTTTTGGATGTTATTTTGGCCTGCCCCTAGGATAAGTGGAATGTCTCCCTCTCAAAATCTACATCGATGTTCCTTTTAATAGATATTCTCTCCTTTTTTTTTTTTTTGAAATACAATAGATATTCTCTTCTTCAGAAAAGAAAATCAATCTTCTTCTTATTTTCAGAGGCAGGGAGCAATGCAAAACCTTATCATTCATCAACTGGAAAAACTAAAACGCTGTTAAGAGTGAGCTACAAAAGGAGGATATGACTATCATTATCTAACTGTGAAAACCAAAGGCATACGGCTGTGACCATGAAAGAGACAGCTCCATCATCCGAAACACATGGGCTGATGGGCATATTTAAGCTCTATGTAAATTGGAAATACATCCAAATAGGTTCACGATCCGCATTCAATGCCTCAGCTGCATTGTTTAGAATATTGTTAATAAGGTTTCTTATGAAGTGTTAAATATCATGAGCAAAGCATGCTCAGACAATTTTGGACAGCTAGGGATTCTATTAGATTTGGCAGACATCCCTTTGTATTAGATTTTGGACAAATGCACTTCTGCTTTTCACTATCATAAAATCCCTTCATTATTA
>c100459.graph_c0
ACAGAGACAACCATTTGATGATATCTACGCATGCCTAAAACCACAAGTAGTAAAATGCAAGCACGTGAAGCGAAAACAAAGAGATAAAAGGGGTTGTGTCTTTGGAACGAAGATAACCACCGTCTGAAGTTCACAAAAACCAGTACAATCAACCCAAAGTTCTTTAGCATCTTAAGTCTTAGATACAACATCATCACAGCATTTTATTCATTAACAGGAGAACTAGAACCACAGAGGAATAATTTGGCCACCACCCGCTACCCCTAGGGGCAGAAGTACTTCTTCACTGAGTCCACCAATGAAGGAAATCCCGTCTCCGGTTGATCTTCTTTTGCAGCTGAAGTATTCCATAAAGCAATGCCTCAGCTGTCGGCGGGCAACCTGGCACATAAATATCAACAGGAACAATCCTGTCGCAGCCACGAACTACAGAATATGAGTAATGATAGTAGCCACCACCATTCGCGCAGCTGCCCATGGAAATGACCCAGCGTGGCTCAGGCATCTGGTCATAAACCTTGCGCAGAGCGGGAGCCATCTTGTTGGTGAGGGTCCCCGCAACGATCATGCAATCGGACTGCCGAGGGCTGGGGCGGAAGATAACGCCGAAGCGATCGAGATCGTAGCGGGCGGCGCCGGTATGCATCATCTCGACAGCGCAGCAAGCCAAGCCGAAAGTCATCGGCCAGATAGAGCCGCGCCTCGCCCAGTTCATCAGATCGTCCACCTTCGAGATCACGTACTCCGCCGCCTTCGACAGCCCCGGGGACGCCGAGGGCGGGGCAGGGCGGTAGTACGGTGCCGGAGACGGAGCAGGCGACGGGGCCGGCGACGGCAGGGTCGTGTGGATCGCCGCCGCCGCGGCCCTCTGGGCCGGATTTAGGGCCGCGCGAGCTGTTCTCGTAACCAGAGCCATCGATCGAAATCGTAATGGAGATGAAGCTAGAGATGTTTGGTTTTGAGGAGGGATTAAACGCGAGGCTCTTCCAAACATGTAGGTAGGTGGGG
>c100460.graph_c0
GTGGCATCAATTTGGATGATGCTGCCCTTGACCAAAGTGTTGGTTCTAACCAACTCGTTGTTGGAGGCGTTGTAGACGACGACGAGAACCTTGCTCTTTCTGGTGACTTGCTCAGATGGCCAGGAGAAGTTGCCGGAGTCGAGCTTCAAGGCCTTGAATTTGTAGTTTCCTCCTCTAACACGGAATCTTCTAACTCTCTTTTCACCGATCTTGGTGAGGGTAGCTGGGCGACCGGATTCGTATTGCTTCTTCTTCTTGTGGATGGGCATACGACCACCGGTCAATCTACGCTTGTGTCTGGAGTCTCTGGAGATACCCATTTGGATTTAAGCTAAAACAAAT
>c100462.graph_c0
GGTTGGGGTAGAACTTCTCCAGCAGCCCCATTCGATGCCTTCCCAACATAGCAAATGCTGATTCCAGCAGCCCATTTTTGACCTTCAAATCATTAGACATCTTCTCAAGCTCAGTCTTTCCTTGCAAGAGTCGTTTCTCTGTTTGATGAAGCTTCTCCTTCAAACGTGCAAGTCTTTCATTTTGAAATACTCTCCAATTATGCTGATCATCTGCTCTATTCTTTGCTTTGAGCTGTACATCCAATTTCATATATAAGGAGTCCCGGACACTTCCCAAAGATCTCAACAACGCGCTATAGTCATTTAGTCTGTGATTCACACAAGCAGAGCAAATAGAAGCGAGATTCGAATTCTCGCATATCGCACATTTACTGGTTTTCCTCGTTGCCATCATCGATCCATGAAATCGGCGAAATTGGTGCTCCATATGTTTGGTTACGGAAGGATTCTACACGATTCTGGAATGAATGGCAAAGAGAGATCGACGAGAGAATAAAATTTGACGGTGTTTTTAGGGTTTCTTTGATATGGTAGAATTCCGACGGGCATGGAACTCTAGAGTTTCGTAGCGGACGCG
>c100465.graph_c0
GGCCACACCATAAGTACCCAATATCCTTCCAGTTTTGGTTCCAGGTTCCAATACCTAATTGCTGTGATGGATTTATTTCAAGAATCTGAAAATCATTTCCATTCAAAGGAAACAATCAAGGCAGTGATAGACAAAAGTGTTTACAGCAGCAAAGTAACAAAACTCAGAGAGTTGCTCTAGTGATTGCATCAATGATTGGCCTCCTAAAACTACACTCTGAACATGCAAACAACCTTCAAATTTAGAAACCGAAGGAGGGGACTATCCCGCCTGGAAAGCTCTAACCATGTATCTGTTTTTTATGTATTCTCTCGAGTGTCTAAACTGACTCTAGCTAGACCATCAATAATCCATGCCACCCATGCCACCACCCATTGCTGGAGCCTCCTTTTCATCTTTAGGAAGCT
>c100466.graph_c0
GTGAGCTTGGGGAATGCCTTGACGGGCAGGGCGGGGTTAGACTTGGGGCAAGAGGTGATGAACTGTGAGGCGAGCGAGTAGACCTGGTTGAAGTCGAGGGCGTTGTCGAATGGCTGAGGGAAGGGGCTGTGGTTGTCCTCTACCGAGTTGAGGTACGCGGTGTGACGGGCCTCAACGGCGAGGATGGAAGCGGCCTCTGTGAGGTATTGCTTGTTGGTGATGAGGTTTGCGGCACCAGCGTATGCGGCGACACCAACGCTCTCGAGGACGGCGGCAGTGGCGATGAATGCCTCGGGGCTGGAGAGGGCAGCGGAGAAGTCGTACTTGCAAGCGGCGACAGGCTTGGCTCCGGCGGCCCTGAGGGCAGCTGTGAGGACGGTGACGTGCGTGTTCTCGTCCTTGCCGATGTGCTGGAGGTTCTTGAAGAAGTTCTGGGCGTTGCCGGAGGCGGTAGCGAACTGGCCGGCGTTGAACTTGGCGAGACCACGAGCGTAGAAAGTGGCCTCGAGGTGCTCCAGGGTCAGAGCGTAGTTGAAGATGGTGGCATCGATGTTGTCACGCTTGGCGAGGCGTGCCTCAGGAGCCGGGGCGGCAATGGCAAGGCCAGCAAGGGCGAGTGTTGCAGCGGCGACCTTCATTGTGAATAGAGTGGAGTGAATTGGCTTGGTGGG
>c100468.graph_c0
TGATAATGAAGCAGCACACTAAAGTAATTCTAATTTCTGACGAAGCGTTGAAATCTCATTGAAGAGATTCATGGGTATTTGAACATTGGCTTTTATGTTCCCTAATAAAAAGGAACCAATAGAATTATCTCTCCCATGCTTGGAGTCCCTCTCAACCTGTATCTGAAACCTCACTTGAAGATAAAAGTGTCCTCTAAATCAACACGCAGCCATCTTCTAAGTTTTAGCAAGACAAACAACAGACCACACTTGGCTGTATAAGATGCTGACATCACCCCTAGAGCGGACAAACTTTATAAAACTTGCTGCAGCCTTTCTGTTGAATGTATATACCAGCAACAAAGTACTTCAGGCTGAAAACAACTGATCAGCCACTGTAATATTAAAAAACTTCGACTGTATAGACAGTCAAACCCTCACTGCTTGTCCAGCCAATATGAAAAAACACAATGGAAGACGACACCCACAACCCCTTCTGTACTCGAACAATGTTCGGAAACTAATTTGGGTCTGATATAAATGAAAACCATACCAGACGAACCTTCAAAACTAACTGTTGTTGGGGACATTCTTCAGGCTTAATTCGGCTAGGGTTTCAATTTCAGAACTTTCAAATTGATTTTTCTATTTGATCAGCTCCAACAATTCACTTAAAATGGCAGTCTTCTGCTGGAGAAGAGCTCTTTACTGGCTGAAAAAAAATGTAGCGCTTCTAAACACTGTTCCACTCAATCCAACCCCAG
>c100469.graph_c0
TATATGCATATACAAAATCCTATTGCCATGAAATGAACGAGTGACAGCTACAAAGGGAGCAATCAAGTAGGCCAAGCAGTGGGAGTGGGAAGCTTGGACTTGGGACTGTCAATAGAGAAGATCAGATCTTGCAAGTCTATAATGAGATGAGATGAGATATCTCATTCTCCTCCTCTCACTTGTCTAAAAAGTGGAGTTAGATTTCCTGCTGCCAAGATGTTAGGTCGCACATCACTGTCCAGATCCAGTAGCTTCCGCCCGGAAAATCTGGGGCAGAATGCGCTTGCTATGATTGGAAACCTCTGCTTCACAATTTTTGTTCTTGGAGTGTTGATATTCACCATCATCGCTGCAACTTACGAACCCGAAGATCCTCTCTTTCACCCATCAACCAAAATCACCACATTCTTGACTTCAACTTCCAATGCTACCTTCCAGTCGGATGTGTCCATTCTCAAGACTGGTGAGGACTTTTTGGCATCAAACCAGTCCATATTTGATGCTTTTATAAATGTCACAGATGTTGCTTTGCCTGTCACAAACAACATAAACAATTCTGAATGTGAATCTGACATTGGCAACCCAATTGACTGTACTAACCCGGAAATATTCCAGTTGATGATGAAAGCTGCTATAGAGCAGTTCAAGGACATTCATTTCTACCGTTTTGGGAAATCTGTTCGAGGATCCGATGATAATATGTGTGACATGGCTTGGCGGTTCAGACCTAAAGAAGGGAAAACTGCAACATTGTATAAGGATTACCGTCGATTTGTGATATCAAGGACGGAAAACTGTAGTTATACTGTGGTTAAGATTGGCGATTACCATTCAGGAACAAACGCAAGGAAAAAGAAAAAGAATCAGAAACCAGGATTTGAGCCAAAGAAGCAGGTGCCCACTTCTGGGGTGCTTGTGGTTGGTGAAACTGTTAATGATTCACTTACAGTGGTTGAGTCCGAGGGGGCATTTAGTAAAGGGCAGTACTTGATTTACTCGGGAGGTGGCGACAGATGCAAGAGTATGAATCATTACCTATGGAGCTTCTTATGTGCTTTGGGTGAAGCTCAGTATTTGAACCGGACTTTGGTTATGGATTTAAACATCTGTTTGTCTTCAATATACACTACATCCAATCGCGATGAAGAAGGGAAAGATTTTAGATTCTACTTTGATTACGAGCATTTGAAGGAATCAGCTTCGGTGTTGGACCAGAGAGAATTTTGGAAGGATTGGGCGAAGTGGCATAAGAAAGATGGATTGAACCTGAATCTTGTGGAGGATTTCAGGGTCACCCCCATGAAACTTGCTGATGTGAAAGATGCTTTAATCATGAGGAAGTTCGGTTCTGTAGAGCCAGATAATTACTGGTACAGGGTGTGTGAAGGTGAGACAGAGTCTGTTATTCAACGTCCATGGCACATGATCTGGAAATCTAGACGGCTGATGGACATAGTGTCGGCCATTGCTACTAAATTGAATTGGGATTTTGATTCTGTTCATGTTGAGAGAGGAGAAAAGGCTAAGAACACAGAGCTCTGGCCTAACCTGGCAGCAGATACTGCACCAGAAAGACTTCTTTCTACTCTGCGTGAGAAGATTGAAGATGGAAGGGAAGTTTATATTGCGACCAATGAGCCAGATGCGTCTTTCTTTGATCCTTTAAAGGACCGTTACTCTACTCACTTCCTTAATGATTTCAGTGATCTTTGGAATGAGAAAAGTGAATGGTATGCGGAGACTAAAACTCTTAATGATGGGAAGCCGGTGGAGTTTGATGGATACATGAGGGTAGAGGTTGATACAGAAGTGTTCTTGAGGGGAAAAAAGCAGTTTGAGACTTTCAATGATCTCACAAGTGATTGTAAGGATGGTATCAATACCTGCCACTCGACCTCTTGATTGATGTAGATTACAGGTACGCACAAGTGGAGGTTTGAAGCTTTGTCCTCGCTCACTTTTCATATTCATGTGCAACTTAGCTCTCCCATTCCTTCTTTCCAAGGAACTCCAAATCGGCATTGTCTACTCTTCCATTTAAGTAAACACAATTAGGTCTGTCTTGATATGCTTGCTTGTAGGAGATCTGTTGTCTTATTTACATTAGCATTTGTATAAGGTTGTCTTGTACCAGTTTGTGTTCTTTCAACTTTTGATGCTTATTTCATTTATG
>c100472.graph_c0
ACTGGATCATTCCTTCAGATATCTTTTATATAATCAGTAGAGGCGATTAAAATAAAATAATTGCATTATAACATTCATAAATCATGATTTCATTTACAAATGAACAGGAGAAGAGCAACCAAAAGTGATAAATCCATACTTAAGAATGTGCATGCCTTTCAGCGGATGTCCGACTAATCAATCCCTCAAAAACCGTGTAAAGATCTTTATTATCTGACCCAAAAATTTCATCAGCCTTCCGCAGGGTTTCCTCTCTTGTTTGCTTGTGTGCATTCAGTTCTTTGACATTGGCTAGGAATGCACCAAACTGCTCATATGACAAGCGGCTCCGAACTTGGCGAAAGAACTCTTTGCCATCAACTCGGCTTCGTCCAGTTTGCGAGCCAGCATCAAGTGAACCTGACAAGGAGCTGTGATGACTTGATGGCATGGAAGAAAATATTGAAGATCTATCATCAAACATACTCCTTGAAGTTGAAAATGAAATTGAGTGTCTTCGCGGTGATGTTGATTTTGACGATCTTGTAGGCGACACTGCTGCAGAAAACCTTGGTGGAGAATCTGGAGGAGTAAGCCTTGGCGTGCTGCTGTGGGATGCTAACAGAAAGCCATGCGATATGCCATGCTTTAAGGCATCAGTCTCAACCGAGCCACCATCTACTGAAAATGTATTTCCCATTTCTGACAATTGAGTTGGTATCAAAGGCGGTCTTAAACGTAGTGAAGCATCCTCTTCTCCATGTGTTGATCCGGATGAAAAACTGCTGCTGTTTGGTATCTGCTGCAACACAACATGAGGAGCTCCTGCCTGAGAATTGTCTTCCTCCTCGTTAAGGGACTGCATGAGTGCTTTTCTGAAAGTCTCCAACTTGGAAACATCTCTACTGAGCTTCTTCACAGTATTGGAAAGGGAAGCGTTCTCTCTCAACAGACTTTCCTTCTGCTCGACCGCCCGGGCGAGTTCGTCGGATGTTTCGGAGAGAGAGGCGTCGAGGGACTCGATCTGAGCTTCCAAGTCGGCGATGAGGTTGTCCTTCTCGGCGGCCTTTTGCCTGAGACGGGACGTCTCGGATTCGAGCTTGGAGACACGTGTCGCGAGGGCGATGGAGGTGATCTTGCGGGCCACATCGAGCTGCTCGAAAGGGTCTGTGGGGAGGACCGACAGAAGCGGGTCGGGTAGCCCGAAGTCAGGACCGGCCGGTTTATCGGTTGACTGCATTTGTTTATTGAGAAAAGGAAATGGAGGGCTGTGGATGATGATGGGGGGAGAGAGGCGGGGTTTTTCTTGGGAAGATGGTGTGCATGTGGGATTGGATGGAGTGGGATAGGAGAGAGTTTTGTAAGCAGCGGTTTGTTTTTGTTGGATTGGATTAGGGGAATATGTG
>c100475.graph_c0
ATAGGCTCCAAAACCAACTCAGATTGGAAGATCTGAGTTGCATTTTTTGCTCGGAAGTTGAGTAGATGAAGATACTAGTTTTCCCACTTTCGTCCTTTCCTTCAGTAACATAGGCCATGCCTGTGTTGTGTCACCTCACTAGAGATACTTTCAGGGCATGATCATCTAGTGTTGTGGGGTGCATCTTATCAATTTTTTGAGTCCATGGTTGTAGTTACTCAAAAGCCTTTAGGTGCTGTGTGT
>c100476.graph_c0
CTCTCATAGACCTTTGCCCTCTTTCTCTCTCCCCTTACAATCCCAATTCCCAACTCTAGCCGTTTAGAATTTCTGCACTAACCCTGTTTGAGAAAATGCGTGAGATACTTCACATCCAAGGAGGCCAATGTGGCAACCAGATCGGAGCCAAATTCTGGGAGGTCGTCTGTGCCGAGCATGGCATCGATGCCACTGGACGATATCAGGGGGACACTGATCTGCAGCTAGAGAGAGTCAATGTCTACTACAATGAAGCAAGTTGTGGGCGATTTGTTCCTCGGGCTGTTCTTATGGATCTTGAGCCTGGAACTATGGATAGTATAAGGTCAGGGACTTATGGGCAGATTTTCAGGCCGGATAACTTTGTTTTCGGCCAGTCTGGTGCTGGGAATAACTGGGCTAAGGGGCATTACACAGAAGGAGCAGAGCTGATTGATTCGGTGCTTGATGTTGTCCGGAAAGAGGCAGAGAATTGTGATTGTTTGCAGGGTTTTCAGGTCTGCCATTCCTTGGGTGGGGGAACCGGTTCCGGCATGGGGACACTTCTAATATCAAAGATAAGAGAAGAATACCCTGATCGGATGATGCTTACCTTCTCGGTTTTCCCCTCCCCCAAGGTCTCTGATACTGTGGTCGAGCCTTACAACGCAACACTATCTGTGCATCAGCTTGTTGAGAACGCAGATGAATGTATGGTCCTTGACAACGAAGCTCTCTATGACATCTGCTTCAGAACTCTCAAGCTCACCACTCCAAGCTTTGGTGATTTGAACCATCTGATATCTGCAACGATGTCCGGAGTAACTTGCTGCTTGAGGTTCCCGGGCCAGCTGAACTCCGACCTCCGGAAGCTCGCCGTCAACCTCATCCCTTTCCCTCGTCTCCACTTCTTCATGGTGGGTTTTGCTCCTCTTACATCCAGAGGCTCCCAGCAGTATCGGGCATTGACTGTGCCCGAGCTCACCCAGCAGATGTGGGATTCGAAGAACATGATGTGTGCTGCAGACCCAAGGCACGGGAGGTACCTGACAGCCTCCGCCATGTTCAGGGGCAAAATGAGCACCAAGGAAGTGGATGAACAGATGATCAATGTGCAGAACAAAAACTCTTCCTACTTCGTGGAATGGATTCCAAACAATGTCAAATCCACTGTTTGTGACATCCCTCCAACGGGGTTGAAGATGGCGTCGACCTTCATTGGGAATTCAACATCGATTCAGGAGATGTTCCGACGGGTGAGCGAGCAATTCACAGCCATGTTTAGGAGAAAGGCTTTCTTGCATTGGTACACCGGTGAAGGAATGGATGAGATGGAATTTACAGAAGCTGAGAGTAATATGAATGATTTGGTTTCAGAATACCAACAGTACCAAGATGCGACTGCTGATGAGGAGGGGGAATATGAAGAGGAAGAGGAGGAATACCAAGAATGATTTTCTATTTAATGTGTGCGACCGGATAATTAGATTGCTGCAACTTCCGGTTGCGAATGCAAGAGGGGCAATGGTAGTTGTAGTATCAAATGTGCTCAGTTAGATTGTTTTTTTTTTTTTTTTTTTTTGTGGGGGGGGGGGGGGGGGGGGGGG
>c100477.graph_c0
GTTTATGTTAAGAAGTTAAAATTGATTTAAATTGGTCATAGTTGTAGTTCACCCTATTCACCCCCACCTCTAGGGTTAGGATCCCCAGGACTTTCATGTATCACATGAAAAGCAATTTAAAGACTTTTTCTAGAGTTGAATAGAGCATGATTTTATATGAACATAGCCCTCGAACTGCCGGAAGCACGAATCTCGTTCTTAAACAACCCTAAATCCAATTTAAAGTGTTTCAAACCGTACAGTCGCATGAAGTCAATTTTAAAATAGGTAAGTATTTAACGATATCTTAAATTCATGTTTCAGCATAGAATCACATGAAACGCATTACAACGCAAAAGACTTGACTGGGATATCCTAAAATGTCCTAGAATCATCCGCTATGCGGTTTTTCTATAGTTACAGGCTATTGACCGCACGAAATTTATCATTTGTTCGTTGGAAATGGGCTTGAATCTCACGATATTAGTGATTAAGTCATAAATTTTCTTAAACACGTTTTCCAGTAAAACGATATCAGAAAATTTTCTAGAGCATGTATTCAACCATGAATTGCGTGAAATTAGGTTTACCCCCGAGATGTTTGCAGAGACGTCTAAGAAATCCCCATCGAACTGCTCAAAGCATGGTTTCAGTCTTAAACAACCCTGATCCCCTACAACACGTTCCTAACTTCAGAGTCACGCGAAACCCTTTGAAAGAAAAACGCATCTTAGAAAACCTTAAATGCATATTTCAGCCAATAATCGTAAAAAATGAAAATCAAAGTAAAGGACTGAACCATTATTCCCATTTGTTGACATGCCATAGAGTCTCCAAGCATGCATTTTCATTGAAATATATGCTATTGATTGCATAAAATACGGTTTGGAGTTAGAAATCACTCTAAATAACACGAGAATTATACTTAATCCCCAATTTTTGTGTAACTCGTTTTAAAGGAAAAAAAGATACCCAGAATTTTCTAAAGCATGTCTTCCAACCGCGAATTACACGAAATGCGATTTGGGTCAACATTTTCTTAGAGCCTCATAGGATGCTATTCATTTTAAAATATCCCTCGAAACACCTGAAACACGCATTTCGGAATGAAACTATCCTTAATCCCTTGTAATGCGTTCCTAACCCTAGTATCGTTTGTGAAACTCATTTTAAATAAAAAAGTATTGCAGAATACCTTAAAATTCGTATTTCAACAAAAAATCACTCGAATGCATTTCAACATAAAAGACTAGTCCAGAATACCCTAAAATGCCACAGAATAAATGAGTACACATCTTTATTAAAATACAG
>c100481.graph_c0
TGATGACAAAACTGCCCGGGACTACAACATTGAAGGAGGCTCGGTTCTTCATCTAGTCCTTGCTCTAAGGGGTGGCGGCCTCCAATAGTTACCATTCATGGAGGAAATGGCCCTCTTATGATTTGTGGTTGGGTTATTTTGTTTTTAAGTGCACTTCTAAATGAACAGATTTTGATATTGGATTGATGTAAAATGTTCCTAAATGAGACAACCATACTTTTTTCTGTTTACACGGG
>c100481.graph_c1
GTCCCGGGCAGTTTTGTCATCAGCCAGCTGCTTGCCTGCATAAATAAGCCTTTGCTGCACAGGAGGTATCCCTTCTTTTTCCTCAACACGCTCTTTAATCCGCTCAATGGTGTCCGTGGGTTCGATATCAATTTCAATTTCTTTCCCAGTCAGTGTCTTCACCTTGATCATAGTTCCTCCCCTCAGCCTCAAAACCAGGTGAAGGGTTGATTCTTTCTGGATATTGTAATCTGCAAGGGTTCGACCATCTTCCAACTGTTTTCCAGCAAAAATCAACCGCTGCTGATCAGGGGGTATGCCTTCCTTGTCCTGAATTTTGGATTTGACATTATCGATGGTAT
>c100482.graph_c0
ATTCAAATTGGCAAAAACATCATGCTCTCCGTTTTTGGTTGTTTGGGCCCATCTTTTCAATTTTAAACTGGTGACACCTGCTTCATCAAAGTGAGTATCAACACCTATTTCAAGCCATGTGCGACCTACGGAACCATGAAATTGGAGAGTACTTTCCATATGGAACTGAGTAGATGCAACTTAAATATAGGGTTTGTTGATTGAATGAGCGAGTTGGATTTCCCTAAGCAGAGATTCTCAACAAAGATTTCAACAGACCATCATCCATTTCAGAAGAAAACCCATAGCTAATCCTCACTAGAATCCGTTCTTTACACAAAAAGAAAGCAAAAGAAAAGCCCTAATCTTCCACTAAAACCCCCCCAAATTCCCAACAATTTACGAGCTAGTAAACTTGGTGACGGCCTTAGTGCCTTCAGAAACAGCATGCTTGGCG
>c100484.graph_c1
GCTCTTAGAGTTCCTAGATGGGACAAAGGAAAATTTTTATTTTTGGAGCACCTTGATATTTTTGGGCTTATCAATATGAATGATTTTTTTCTGTTGAATGAAAACTCTTGGTGTCCTTTCTGTGTAATGATTTGCTCATAAAACATGAATATGGGTGAAGGAAAGTTTATTAATGATTAGAACAGGAATTATGAGAACTGTTGTTTTTATTGCAATGGTGTTGCTCATGAAAATTAACTACAGTTCATAGAGTTCATGTAATTCATACATTTTTATTTTGGAAGGAATCTGCAGAAAATGCGAAGTAAATAATCGCTAGGAAGGATATATTGGTGATGCCACTATGTTGAATTTGTGTTGTTTCTATGCAAATCTTAAGAAGGAATCTGTATAAAATGTGAAGGATATATTGGTGTTGCAACTATAATGAATTTGTGTTGTTTCTACGCCATGCTTGTTGTTTATATACAA
>c100485.graph_c0
GTTAGTTTTAAAGTAGAATTAAAAAGGACAACCACAAAAAAATAAAGGTAAAACTAGAATCTATGATAGAGTGATTAATGACAGAATGGAAGGAATATAAATGAGGTACAAGAAAAGAGCTCCGGCTCATTTAACACCCTTATTTAGCAATTTATCTCAATCACAAATTCGATTGAGATCTTTGAAACAATTTTCAGCCTCGCATTGCACAAGGTACACAGCAAACAAGAGATTTATCAAAAATAAAAAAGCCGCAATCAGAAGAACTCCTAACATGATGCCTTCACGGCCTTCTCAGCCGCATCATCCAGATCTTCTGCTGTGATTAATGCCATCCCACTCTCCTTGAGAATTCTCTTCCCTTGGTCAACATTAGTGCCTTCCAGACGAACCACCACTGGTACTTTCAGTTGGACATGTTTGGCAGCATTGACAATGCCACTTGCAATTATATCACATTTCATGATCCCTCCAAAAATGTTGACCAAGATCGCTTTCACCTTGTCATCAGATGTTAAAATTTTGAATGCTTCCACCACCTGGCCTTCCGATGCATTTCCACCAACATCTAGAAAATTGGCAGGCGTTCCACCATGTAACTTGATTATATCCATTGTAGCCATCGCCAAACCAGCACCATTCACCATGCATCCAATTTCTCCATCTAGACCAATATAGTTCAAATCTGCCTTTGAAGCAGCCACCTCTCTAGGGTCCTCCTGGGATGAATCACGGAGAGCAAATATCTCTTTCTGTCGAAATGCAGCATTATCATCAAAGTTTAACTTTGCATCAGCAGCAACTAGCTGACCATCAGAAGTCTCTGCAATTGGATTTATCTCCAACATTGTGCAGTCGCATTCACAAAAGAGCTTGTATAGCTTCTTCACTTGTTCTATGGAATCATTCCTGTCTGCTAGCTTAGGAGCCAAACCATCAACAACTTTAGCAGCATCTTCATCTGTTATACCTTTGAAAACATCAATAGGCACCTTAATGATCATGTCAGGAAACTTCTCTGCAAGGTCTTCAATGCTGGTTCCACCCTTTTTGCATGCTATTATGATCGGGCCAGCTGTCGTACGGTCAAGAGTGATGGCAAAGTACATTTCATTCGCAAGTGAAAGCTTTTCACACAAGTACACCTTGCTAACAACTTTTCCCTGGGGTCCAGTCTGTTTGGTAACAAGTATTTGCCCAAGCATCTTCCCTGCTATTGCTTCTACCTCATCAGCTTTAACAATATGTACTCCACCCTTAAGACCACTTTGGAAAGTTCCTAAGCCCCGTCCACCAGCAAGAATTTGGCTCTTAACCACCAACTCCTTCTCATTAGGGAAAAAATCCTGGATTGCCTTTTTCACCTCTCCAACAGAAGAAACAGTAACACCTTTTGGAACATTAATGCCATGCTTGCCCATTAACTCAGCGCCCTGATATTCATGGATATTGAGACGGCGGAGCTGCTGCTGCTGCCATTTCCCAGCGATTGAAATGGTTCGAGACACGAGCTTGTTCATCAATCCTCTCGCCATTTCTCTCTCCCTGTGCTGCTCTTAATAAAATGAGATCGGATTTCGGAGCCCTAGAGATTGATTCCTGTTGGTTGTGGAGGAACAAAACCCTAGATTTTGCTTTTCATCAATAGAAGAAGAGGAATATTTCAAGGCCTCTTTTTAGAAGAACCTTCGATCCGCTGAGAAACCTTGACTGAAAGAGCAATTGCCAATGCCGCGCTAAAACCAAAGGGGCGTTATCGTAACTTGGCAAGTGAG
>c100486.graph_c0
GAAACTTTGAGCCTTTTTGGTTACCTGAGTCGAATCAAAGGAAAAAAAAAATGGAATAAACCCACTTATATGCAAAGTCGCAAACACGTATTCACAAAGATAAAAGAATTTGAACACACACATATTCACAAACAAACAAAATTGAACACACATGCATATTTGCAATGAAAAAAAAAATTGAACACACGCATATTCACAAAGAAAAAAAATTGAACGCACAAATGTATTCACAAAGAGAAAAAAAATTGAACACACACACAGTTGGTGAATTGCGGAATGGTCACAAACCAAATTGTCGAATTACCACAAACCCAAAGTTGTACTGGTGCTGGATCTTTCCTTCGTATTATTAAGAAAAAGCTGATCCCACAGATGTTAATGGGGCTCTGCTGGTTCGGAAGCAGGCATAAAAAGAAAATGATCCCACAAATGCTGACAGAACAGTTGGGACTTGTGGCTCTATGGCTCTACTGATTTGGAATTAG
>c100487.graph_c0
GAGGTACATCTTACAAGTTGCATGGGTTATTACAAACCTAAGCTCCCTGTGGGATTCACTTGGATTCATGTCAATCATGTTAGGATATTTTTTTTATCGAAAATTCCAATAGTGAATAACATGTTGGGCGGAAAATCATTTCAATCAGAGAATTATCATAACTAATGATATGGGGAACATAAAGTTAAACGCCATGAACAAACCAGCCATAGCTCCAACAGCCACTTAACTACAATAAATCATTAAATCAACACTGCAATACATATAAACCAGCACCATCCCCTCCAAAAACCACTAAACTAATTATACAATCAAGTCAGCCCTTTACATCAAAACATGACATGCTCAAAACCCTGACCAACCCATTTTCAGAATTCTATAGAACTACAGTTACTACTTATCACACCATTCTATATCATAATATTATATTGCAAATTCAATATCTAGATGGATACTTTTTCTTCTTCCTCACATCCACAAGCCTTCTTCTCATCAGAATCAGAACCCAATATTTTATCCAGTGTAGCAATGAGCAGCTGAGGGCAGGTGAGATGAGGGAAATGCCCATCAACTTCAATGACCTCAACACATGCTTTTCCTTTGATTTTCTTCTGCATGTAATAGGCCACAGACATGGGAGCCACAAGATCTTTAGTGGGCTGGATAATAGTGCATGGGACTTCAACTTTGTCAAGAACATCTCTGTAGTCACTCCAAAAGACAGTTTTGGCTACAGAGAGTGCTACATCAGGTCCCATCTTCTGTAAGCTCTTACTAAACTTTTCAACGGAGGCAGGGTCTTGGGCACCCACAGCAACGGCAGCAAAGCTCACAGCCCATGAATGGAAATCGCATTCTATGTTGGATAAGATTTCATCAATCTGTGACTTTTCAAGTCCTCCTTCATAGTCCTCTGAATTCAAGTACCTGGGAGAAGCTGCGAGGAGGATGAGGCTATCAAAGAGATCAGGCCTTTTAACAGAGGCGATGCATCCGATCATGCCAGACATGGAGTGGCCAACAAACACAACCTTCTTCAAGCTAATCTCCTCCAAGAGGGAGATGAGATCATCAGAGAAAGCTTCATAAGAAGAGTAATTGGAGGGGTCGAAGCTGTTAGGTTCGCTCACAGCACCCGAGAATTTCCAGTCAAAGACTAAAACTTTGTATGTTTGAGCCAGGTGGGGAAGGATTTGGTCCCAAGCGGCTTGTTCTCCACCATACCCATGTGCTAGAACTAGTGTTTTTTCACCCGAACCGACCATTTTGGCATTCATGGCTCCAGAAAGGCCAAGCATCACCATGTTAAGAGAGAGGAAGGAGAGAAAACTAAAACAAGGAGAACAAGAAGATGAAGAATTTT
>c100488.graph_c0
AGAGAGATGGGCAGTTGGAAAAAGTGGGCGATGTGGGTGGTGGTGGTGGTGGGAAGCATAGTAGGAATGAGTGAAGCAAAGTGCCAGTTGAAGGCTATTTTCAATTTTGGGGACTCTAATTCAGACACTGGTGGGTTCTATGCTGCATTTCCGGCTCAGACCTCTCCATTTGGAATGACCTACTTCCACAGACCATCTGGTCGTGCTTCAGATGGGAGGCTTGTCATCGATTTCCTCGCTCATGCATTAGGGATGCCATTTCTTAGCCCTCATCTCCAATCAATCAGCCCAAACTTCAAACATGGTGCCAACTTTGCAACATTGGCGTCAACAGTGCTCCTTCCAACTACTTCACTCTTTGTTAGTGGGATAAGCCCTTTTTCCTTGGCCATTCAACTCAACCAAATGATATATTTCAAGGCTGAAGTGGTCCAACTTCATCAGAAAGGATATCTCCCTCCACCTGATGTGTTTGGGAAATCGCTGTATACTTTGGATATCGGCCAAAATGATTTTACATCCAAAGTGGCTGAGATTGGCATAGAGGGCGTGAAGCAGTATTTTCCTCAGCTGGCTTCTCAAATAGTCGAAACTGTTAAGGCATTGTATGGAGAAGGTGGGCGTATGTTTATGGTGTTGAATCTGGCACCCATTGGATGTTATCCGGCCTTCTTGGTTCAGTTGCCTCACAACAATTCAGACCTGGACATGTATGGATGCATGGTGTCCTACAACAATGCAGTTTCAGACTACAATGCCATGTTGAAAAAGAAGCTCAAAGAAGCCCGTGCTCTCCTTTCTGATGCCTCTGTCATTTACGTAGACACCCATTCAGTCAAGCTCGAGCTCTTTCACCGTCCCAAACGCCATGGGCTTTTGTATGGAACAAAGGCTTGCTGTGGATTTGGTGAGGGACCTTATAATTTCGACCCACAACTTTACTGTGGAAACAGCAAGGTTATCGATGGTAAAAATTTGACTGCAAGGGCATGTCCTAATCCACATAAGTATGTGAGCTGGGATGGAATACAT
>c100491.graph_c0
AAGGGTTCTAAAATTTGAGTTTGTTGGTGATTTCTGTTTTTACTCTTTGCTAAAACACATTCGCAGTGATTTAATGCAATGCTTCGGTTCTTGGGTTAGATCTGATTGCGTTTTCTTGCCTTTTCCTTTAATGTGTTCTTTTGCTTTTTGGATTTTTGTTCATGCAACACTTTAAATTGGGGTTGTTTCTGTAATTGTATGGGATAGTCATTTGAAGGAAAAAAAAATTGCTTTTGGCGTGTTTTTAGAAAAGACCCAGAAGCGGGAGATTCCTATTTTTGTTGTTTGAAACCGATTCATGGTGGTGAAAGGAAGCATGGAACGGGATTCCGGGAATAAATTCTGCGGAATCTGAAGTAATTGTGAACGATTTGTAGCTTGGGGACCGTTTGGGTGTATGGAATTAGAAGGAAGTAGTTTTTTTTTGGTATAATAGAAGGAAGTAGTTAAAGTTTGGATTTTGATGCAGACTGCAAATATCCAATGATGCGTGTGTAATGGCTTTCTCAAAAATTACTTTTGTTTCTTTCATATATATTTTCTTTATTAGCAGACAATGTAAGTTGATTAATATAGGTCTGTGCCAGGATGGTTAAGCACGGACCTACATGGGATTTCCACATGTATAATAAGTTGCAAAATTCTACAATTTGGTTTGTTATGATTTCTGTTTTTGTATTTTCATGTCCTTGTTTGGGTTGATCAAATATGTTGGTATGGTTCTTGGGGTAGATGGGAAAAAAGAAGCTTCAGGCGTATTTTTTCAGAAGCCCAGACCCGAAACAATCCTAATTTTCTGGTTTGAGTCCAAATCTTGAATAAAGGAAACAATGGAAGTGTATTTTCAAGGGTGATCGTCCATGATCAGATTGTAATTTTGGCAATTTTATGATTGTAAAGAAAGATGAAAGATCTATGGAATCTAAAGTAG
>c100492.graph_c1
AGTAATGATGGGGAGATTGATGAAAATGTCGAACGTAGGATTAAAACGGGATGGTTGAAATGGAGACTTGCTTCTAGAGTGCTTCGTGACTGACGAATGTCAACAAGATTAAAGGAAAAATTTTGCAAGCCAGCGATTAGACCGGCTATGACCAATGGAGCATAATGTTAGCCAATCAAAAAGCAACATTCACAAAATGGATGTAGAGG
>c100494.graph_c0
TAGGTAAACCGTGCCAAGTACCCACTGGTCGTGTGCTCACCACGCCTACCATTTCTTTCATTAGTGGTCCATATTCCTCCTCCTCCCCACTGCTAAAATGTGTTATCTCATGGTGGCCTTGCTGTCCACAGCTCCAACATTTCTAATCTCTCCCTTGTCATCTCTTTCTCTCTTGTGCCATAACCATATTGCAAGCAGTGCAATCTCATCAAATTGATCCAAGCATGTCATCTGTTGCCTCTTCTTGCTCCATCTCAATGCACTCTCTCAAACCCACACCTACAACTACCACCACCCCAAAACCGCTCGTTCCCACCCAACATCAGAAAACCTCTTTCCAGGGGCTGTCACTGTCAGATGGCAGAAGAGTGTTTTCCATTGCTGTTACAAAAAGGAGCAGCCTTGCAGTGAGGAGGAAGAGAAGAGGAGGGCTTGAGATAAGTGCTAGGACTGCTTCAAAGAACATTGAGGTGGAAGTTGACAAGCCCTTGGGCCTCACTCTGGGGCAAAAGCCAGCTGGTGGAGTCATCATCGCTGCGGTGGAGAATGGTGGAAATGCTGCAAAGGCTGGGCTAAAGGCAGGGGACCAGGTGCTGTACACAAGCAGCTTCTTTGGTGACGAACTTTGGCCAGCAGATAAGTTGGGATTCACCAAAACTGCCATCCAAGCCAAGCCTGACTCTGTCTACTTTGTTGTCAGCAGAGGTGCAGAAGTAGATGTGAAACGGCTACCAAAGCGGCCAGCTCCTCCACGCTTTGGGCGGAAGTTATCTGAGGCGCAAAAGGCTAGAGCAACTCACATATGTCTTGATTGTGGATTCATTTACACACTGCAGAAACCTTTCGATGAACAGCCGGATTCGTATACCTGTCCACAATGCCAGGCACCTAAGAAGCGCTTTGCTGGCTATGATGTGAACACTGGAAAGGCGACTGGCAGTGGGTTGCCACCAATTGGGGTGCTTGTCGGGCTGGTTGTTGGAATTGCAGGGGTTGGAGCCTTGCTTGTGTATGGCCTTCAGTGACGAACAAAGTGATTCATTATTTTGGAAATTCCGTGGCGCTGGTACATACCTCTCTTTCATTATTTTTTTTTAATATCTGGTACAGAGTCATTTGAATGGAATTGCTAGCATGTCTACAAAACCTATTCCATTTACATGCCACTTGCCCGCAGCTCAATCTCAATTCCCAAGGATGATTTACTTTGCTTTGCAGTATTTTATGCCCCTGATGTATCAGATGAAATGTTATATGAAGAGAATCATATATTGCAGTGCAGATGTAACAGACCAATCTACAATGGAATGCAAGCTCCTTCATTGCATGTTTTGAAATCTGCGAACCACAGCTACAAACTGTTAATTTCATATTTGTGGCTCTGTCCATATCTGCCAGGTTTGAGAGCAAAGCTTGGCCATTTGGCCAGAATATTCTTGCCCCAAAGGGATTGTTGTGAAAGATTTCCCTAGGTTCATAAAAAAATAAAATCCTAGATGATAGATCCTATGGGCATTCCATTGTAACAATCCTGTGTGATGATTTATTTGTAAATTTTGGCTGTTCACCAGACTGGAATAACAGTCTCTAGATATAGCAGACAATTTTAGGTACATAGTTCTTCTTGTTCAAGTATGCATTTTGAAATTCAAAAGAAATGGGTCTGTTCTTTTGGGAGGCCTACAACCCCGGGCCCAGGTTTGGCCCATTAAGGATTCAGACTCTCACATAGGTCCATGGAATATGACCCAGATCAGTCCAAGCACCAACTAGTGCTGATTCAGGTGGAGATCTTTATTTGAGCAGTCTGGATTTATAAGGGGGTCTTCCACTGATGATTCTTGCCTGAGCATGTAAAGTTCTACAAGCCTTGTCCTCATAGGATCCTTACTCATATTAGATGACTCATAAAATTGGTGACTCTAAAACTCGATAGCTGAGTCAACTTGGATGAGGGGAGAGAGAGAGAGAGAGAGAGA
>c100496.graph_c0
TCTCTCTCTCTCTCTCTCTGAAATTAAAAAAAAAAAAAAACTACGTTTCCTGGACCTAGAGTAAATCTTGTTTTTCCAAAAATCTAATTATCTCAAAAGAAAAAAAAATCTTGCTGCCTTTGTAGCCTCAGCCCAATGTGGTAAGTGCAGTTTCGAACCTACAACTTCCAAACGAAAATTGTGGTCCTATGCCAATTGAGTTACCATTGGGGTGAACAATGTATTGGGGTGAACAATGTTTTGAAGTAACTCTGTTTTTATGTTACAAGTAAAATGGGTTTATAGGTAGGACCATCCAATTTTTTCTTTTACCAAAGTCAAGAGCTTCCGATGACATTTTTTGCTCATTGTAACATGTGGAAAACAGGTTCAAGAGGAAATAATCCATAAAAATCTCTACAGTATATTCCATAGTAAAGTGTAGTGAACAGTGAACTACTACTTGGAGGAACAAGAGGTTTAGAAAGACTTACGTGCAAGTGCCAATGATGAATGG
>c100497.graph_c0
TTCCATTGAAACTTCTAGAGGAAAAGCATCACAAGATGTGCAATTTTCCGTGAATCCGCATAAAAGTGTTTCTGTTGAAGGTTAGGAAAGCCATATTTTTACATGGAAGAGGAAACCAGCACTTCCCCTTCAGTGGCAATTGAAATCTTGCCATGGAGAATGGAAAACCTAAAGCTTTCTTCCGCGGAAAATGAGTCCTCAATAACGTCGCCTGAAAATCCTGCAGAGGGAATCCTCTCTGCACCCAAACGCATGGGGTTTCGGCGCCCTATTGCCACCCATTTCTGCGGAAAAGGCCCGCTGTACAAACGAACCCAGAGACTCTACACAAATGTGTCCTATAAAAGAAAGCAATAAGAACCAGATCCTAATATACGTGGAAATTAACTGACATGGAGAAAAGCTTTAGTACTTTAAGGGCTCATCGGTTGCCTGTAGAAAAGGTAAGGATTGTGGAAATTTTTTTCTGCGCTACAAGAAACTCTACGTTAGGTGTACAAAAATAAGCTACATTTTCTGCGCTCCAGCAACAAAGCTTGGTCGGATTTTTTTTTTTTCCTTCCATGAAAGAGGAAAAAATCCACGGAATTGGTTTTCCACAGACATACACAAACATACCCAAAGGGCATTTTTGTGTAACTGTTTTTTCGTGGAAATGGATAGGAAAAGTGAGAAGCTTTTCATAGAAAAGCTTTTCTATCGATAGTAATTGTTTGAAAACCTCAAACACAGTGGAAAACAAATGGAAAACGTGCTGATTTTTTCACACTTTGATCGTCTTAGCATTTAGTGCCAAAAGATTTTATCGATGAAAAGGCCAAAAAAGTGCAGTATTTTCCTTATAAAAAAGATATGAGTTTCCAACCTG
>c100498.graph_c0
ATTCTCTCTGTTTTTTTTTTCTTTTTCTTTGATAAACATGAAAACTTTTTGAGAGTCTCTAGGCTTAGTGGTGATGGGATGGAGTTTTTTGTTTTTCAGTTTTTTTCATTAATGGATCATGGTGAAATAATTTGGGATTTCTTGAAATTCTATTATATTCCTTTTTCAGTGAAGTTGTCTTTAGTTTGTGATTTAGGATGAATTTTTAAAATGGGTTAGAGGAGATTTTTGGGATCTTATTTGGTTATTTTGGAGATTAAGGCTCGAAAATGCAACATCGTTGTGTTGTGGATGAGAACTCTTGAAGTCCATGACATTGGCAATGCAAGTACACGGAATAGGTTCCGAAAAGGTAATGCCATGGAATAGGTTTCTTACCATTCGATAGGTTTGCGATCATTACATTGAGAACTTAGTGAAACACTTGTATTTGTTAAATATGCTATCTGTG
>c100499.graph_c0
GGATGACCATTGGATTTTCTGGGTTGGGCCATTTGTTGGGGCACTGGCAGCAGCTGCCTACCATCAATACATTCTGAGAGCAGCAGCCATTAAAGCTCTTGGATCCTTCCTCAGCAACCCTACCAACTGAAGTACTTCCATTTGTTTGCTTGTGTGGGAGTGAAAACTGGAAAAACTGGAAAGAGAGAGGAAGAGTTTTATTTTACTCCTTTTTTTTTCATCTTCTTGTTGTTGGGTCTTTTAGGTGGTGTTCTTTTGTTTCCTTCCCTTTTACTGTGTTTGCTATTTACTCTTATGTGAATTATGAAGATGAATTCTTTCTGAAAAAAAAAAGGAGTAAAATA
>c100500.graph_c0
GCTGCCAAGCCCTAGCGTCCAAACTCAGTATATAAAGTTGAAAAACCCTCCCAACTTGTAGCCAGCCATTGAGGGTATTTTTTTGTTAGGAGATCTTTCGTTTCGAAGAACAAGGCGTTGAAGGAAGAAGCTTGATTGATCTCATCAATGGCAGACGACGACTACAATGATCCAGACATGGGATATGAGGATGAGCCTCCAGAGCCCGAGATTGAGGAAGGAGCAGAACCAGAGGAGGATGCAGAGAACAACAATGAGGAGATGGCTGATGCTTTTGTAGCTGCTGAAGGCGAGGAGAAAGGGGATGAACAAACTGTTGAACGGCCTCGGAAGACATCAAAATACATGACAAAGTATGAGCGTGCTAGAATCTTGGGTACTCGTGCTCTGCAGATCAGCATGAATGCTCCTGTGATGGTTGAGTTGGAGGGTGAAACTGATCCACTGGAGATTGCCATGAAAGAGCTCAGGGAGCGGAAGATACCTTTCACGATCCGCAGATATTTGCCTGATGGAAGTTACGAGGACTGGGGAGTCGATGAGCTCATAGTAGAAGACTCTTGGAAAAGGCAAGTGGGTGGCGACTGATGGATCGACCCATTCCCGCTGGTCCCATTCATGTTTTGTGGACTTTGTTGGTTTGTACAAATGTTGAATCATGCACTTCGGAGGTTGTGTAATGTGTGTGTTGGGAAGACCAAATGACTAAATGATGCCGTGGACTCAGATTTCGGGGAGTAGTGTTATGCAGTGAATATTATAGTTATTAAATAGTTATGAATCAAGTAGAACTCACAAAGCCAGCCTCAAATAGATGCATGAAGATGGATGCAGAGGCCTAATCAAATCTTTGGTTAGTGATTGAAAATGGACCTTCCATGGGACCGAAAAGAACTGATAAAGTGACAAGGATCCAATGTCTATTGGTTTTTGGGAATGGTTCACTGGTGAGGTTTGACAAAAGTGACAGGATCCAATGTCCATTGGTTTTTGGGAATTGTTCACTGGTGAGGTTTGACAAGTCATGTGTCCAGCAGTCCACCTTTCATATAGTATGAAGCAGGACTTTCTTTGGTTCACTGATATTTGAATGGGGTTATCTTCTTACAGCCAAACAAAATTAGC
>c100502.graph_c0
TTTTTTTTTAATCGCAACTATTTCATTCAAGAAAAAATTGTACAGCATGAGAGAAATATACTGACAGAAAGGGGGCAAAAAGAGAAATGAAAAGGATGGAACATACCAAAAAGGGGACTTGCTGACTAAGCCCCTTTTATTTAGACTTGTTTTTCACTGTCTCTATTCTGTATGGTGGGCTACACCTAGGACAAATTTAGGCCATTCACACTATCCTAACCCTATGAATTGGCTCTCACTTCAATTTGACATTAATCCGTCTGTTAAGTGTTAACCCATGTTCAAATTTTGGATTCAATCATAATAAATTTCAGAAAACCAGTTAAGTTTGAGGTTTCAAAACTAATAGATATTATTACCTGATTCGAGTGATTTTTGGCCCATCTCTCATCCTCAATAACCCTACAGGGCTACTCACAACCTACCCCTGAGAATTAAATGTGTACTAGGTGGGCCCCACTGGAGGGGCCTACTCTAAAAAGTGCACCTGGTTTGACAGAGAACACCCACATGTTTGATTTTCCATTTAGGCTGATTGCTGGAAGTGATGGTGCTCTCCTTCTAGAGATTGCATTGTGAATCGGCCCTGCTACATTAAGGATATTTTTCAATCTTTATACACTTGCTTTATCGTTTTACACTACTAATGAAATTTTGTGTTTTTATAATTTGAAATGCCATATCTGAGTATACTTCAGAAAATGGTTGATAATTATGGTCATAAGTTGCATTTAATATGTTCATAATCATATAATTTAACTTCTTTTTGATGGTTTTCGTGACCCATTGCTCTATTATATGGTTTGATTGATGAAGACCTGCTGACCCAGTGCATTCAAGCAGACCCCATTCCAATAGGATAAAGATAAGATTATAATGATGATGCCTTGCCAACCCCATAATTTGGATAAATCTTTGATGGTGACGACGACGACAATGACGACTGTGGTTCAGGGTTTGAGCTGTGATGCATTCACTAATCAATGTTCCGAAAGTACTAGCATAAAAGAACTTTGCCCTCTGTAAACTTTAGTTAAAACCAACCTAAATCTGGGTCATCATATGCATCATCTGAATACTTAGAAAAG
>c100504.graph_c0
CCCCTCTAATCTTTGATACATGCTCTTTTCTTGAAGCAATTCTCCACTTTCTAGATGTAAGCCATGATGTTGCTCTATTGGAGTGTCTGCTGGCTTTGCACCTAACTTTCCCCTTTTTCCGAGGAGTTCAAGGATATATTTCATTGGGAGATGATGATTTCATTATTTGATCTTGCTACTTCAATTTCTAGGAAATATTTTAGTAATCCAAGGTCCTTGATCTCAAATTCCTTCTTCAAGAAACCTTTTGGCTTGGCAATTTCATCATCATTGTTTCATGTGATGGATGACAGTGTCATTAATATACACCACTAGAATGACCACCTTCATTTATTTTTTTTTCTTTTTACAAGGAAAATGTGATCTACATAACATGAACATCTCTAAAACCCATATTTAATCATAACTTTATTGAATCTATGAAACCAAACCCGAGGTGATTGTTTTTGTCCTTATAAAGACTTTCTGAGGAAACAAATTCTATCTTCCCATATTTTACTACGAATCCTGGTGGGAGATCCATATAAACTCCCTCCTTCAAGTTTCCATGGGAAATGCATTCTTTACATCCAGTTGGTATAATGGCCAGTCAAAACTTGCTACTAGGGATTATATTACTTGAATTGAGTTCAG
>c100506.graph_c0
ATCCCTTCTTTTCCTTCAATATTACATAAAAGTGCATGTGTTCAAGTCTCCAACATAGAGAAATAAAGTCAAAGATTCACGTCAGCTTTCAATGTTTAGAAACAAGCTTCAACAACATTGCTGTAATCTTTCATGACTATAAGAGTAATATTATTGTTTGTATTATATTGTGAATATTGTATTTTTTTTTTAATCTTAGATAGACCAAGCATTAATGACTTTCTTTAATAAGGTAACCATCCAGTCTTATCATCTGGCTGCTATATCTCTCCATCAAATATGGTATCATCATGTACATTATTCAGACAGTGCTGAATGAGCTTATCCAAGAACAAATGCAGAAGCATATACCAAGACGGCCATCCCCTTATTGAGAGCATGGAGGCTCCAAAGAGAGGAAAAATATAACTTCAACCTTCACCGCACCTTGGCCTTTGGCGAGGAAGGAAGCAACTGATAACAAGAGATAAGTGAGGTGATAAATCCAAATGCTCCTGTTACACGCGGTGTCACTTTTCTTGGTGTCAATTGAAGTAGTCCAACGGCGACCACTATATCCATGGATGCTTTAACCAGGGCTAGAAGACTATCATTTGACTGTTTGATCTTTCTCAGGTACTGCTCATTTTGATATTTATCGGTTTGCTTAAGATCCTTTTCCAGCTTTTTCTTTGCGCCAGACAGTCTTACAAGTTCTGCAAGCTCAATCAAGGTAGAACAAGCTGAGGAGCCCATCCAACAGAAAAGAGAGATCCTGCCAATTAGCTCTGTGCGCTCTTTGTTCTTGTATATGCCTGATCTTCCAGCCCAGACAACTTGATCCAGAAGCAAGAAAGTTGACAATAATGCATTTTTGGACTTTCCAAGTAAGATGAGTGGGAGAGGAGTTCCTGGAGGAGCTTGACTGATTAGAGGATGCAAATCATTCACAAACTTCAATAATCGAAAAACTTTCCTCGCCAAGGCAGTAGATTTATCAACATTTTGAGCTGTACCAGGCTCTCCATTGCTCAAGAATTTTGAACCATACTGTATAGCCCTGCATATCTTATCTCTGGCCTCAGCTTTGTCCAAATACAAAACCAGAAGTCCAAGCTCTGCTCTGGTTACATCCAGATTACTCATCTTTTACCCTGAAAATTCCTCTCAAAGACAACAGTATCACTGTACTAGATTCTCAGAAGAAGCCTCTCATGCTCTCCTTCACCTGCTATGGCCAAAGAGAGAGTTAACTAAAATAATAAAAATGAGTATATGCATGTTATAAGCAATAATAATAATAGTACAGTGTAAGGAGATATGGGGCGTGAGGAAAGGAAG
>c100506.graph_c1
CAGTCTTACAAGTTCTGCAAGCTAAAGGAAATAAGAGAGACCAGATCATGTATCTGTATTAGATAGTACTGAAGAACATTACAAGCCAATGGTGCGCTTAGAGATGCCCAAAAACCCCAAGTGACTTGAAAAATTTGGCAGAATGTGTACATGTTCTGCCCCTGATTTACATGGTGTAGATTTTGGTGGAAAACTATGTTTCTTCTTTTTTCCATCCCAAATCATAATCAGTGCCATTCACTGATATTGGTATAGAAGGAAAAAAAATAGAAGGGAAGTAGCATACCCTTGTAACCTAAAGAGAATGATCAATTCTCAAGTGTCGGGAAAATATTAACTTCTTAAATGGTTAAACTGAAGTTCGCACCCTACCGAAGTAGAGAAGAAGAACAATAGAAACATGTACGGAGCTTCAAAGAAAATTCATCAATTATGATTTTTTATTTTCACAACATCGCGAAGGTAAACCGAAAAATTAATTGGATTGATGTAAAAAAGAATGCAAGATAAATCTGTCACTTCCATGCCATAAAAGCTATTTCTAGTAAGAGGGACACTAAAACCAAAC
>c10051.graph_c0
GCGATGGACTCCGCCAACGGGCGGTATTGCACGCCCAACACTTTGTTGGTCTTCGAGCCGTCGAACAGCATGGTGTGCGCCGGGCCTTGCGCTTCTTCGCCTGCGCCCGGTTTGCCCGACTTGAGGCCCAAGTTGGCGTGCTTGTTGAGGATGTCAATGGCGACTTGCGCGTTCAAGCTGCCGGCCGACGTGATGAAGCGCTCGCCGCCGGCTTCCTTGTGCGTCAACGTTTCGACGTGCGCTTGTGCCACGTCGCGC
>c100512.graph_c0
GACCTTTGGTAATCCTACGCCACTGGCCATCGTCGGTTTCTTGATCAGTCTTTCTCCTCTCAGCGCCGACTTGATGGGCTGGCGAGGAACTTCAGCTGTGCCCGGTGCCGTAGGCGCCGCAGGCACCGGTACCTACTACTTCTTCGGCGGTCTTCTCATGATTCTCGGTGCCGTTGGCGAGTTTCTTCTTGGCAACACCTTCCCCTTCGTCGTCTTCGGATCTTTCGGCGCCTTCTGGCTTGGTTTCGCGGCCACTCTACAACCTTTTTACAATGCTGTAGGTGCTTACGGTGACGACCTCGCGGCATACTACTCAAGTTTCGC
>c100512.graph_c1
GTAGAGCTTCTCGAACATCTCGGGAGTGAGATTGATCGTTGAGACTGTGTTTAGTCGTTGGAGGCCATCCATAGTGGCCGCATCGTACTCCTTGGTGTTGTAGGGTGGGTTGGCACCATGGCCGTTAGGTTCCAGGGCGCTGCCTCTGTTGTCCGACATGTTGAATAGTATGAGATGTATGCAGTAATGATGTGTTAAAGATACTCGGCGAAAGATGAAAAAGGTAGATGGATATTTGATGAGGCGACGTTATACAACGGAGGAGGAAGAGGGG
>c100513.graph_c0
ATTTAATTAGGTTCAAGTGGAAAAATTAAAACTCACAAAGCCAACCCATGTAGATGCATAAGTCCTTGTTGTTGTTGATGATGATGGTGATGCAAGTGAGAATTTGATTACAGATGAACTTGGTCAGTAGTCGATGCTTTCGTAAATTCTCCTTGTACAGTATAAATCCGCTGCATCTGTCACTGTGAATGATGAATCTCTGTGAAATGAGAAAATGAACTTTGGTGTATAGATTGCATTTTCCATGTGATAGTACATTTGATATCCAATCAGAGATTTAAATATTGGACAAGGGCTTGTCTCTACTGAGTTGCACCGACTCTCTAATTTTCATGGGACTAACTGAGCTGACTCATTCCCATAGGTGACTTAGTCACCAACACCAAGATACAAAATCATGCAACTAATTGATGGGCTGTAACAGAATTATTTTAGTCACAGTTTTAGGCTGTAAGCATGATCCAAACTAGTTAATTCCTTCCTTGGGCCCGGACACTCAATCCTCTGGAGGACAGCGATATTTTTTTGTTTTGGATATACAGATTGGATGGCATAGAACCATGTCAGTTCGCACAAGATAACTCATTTCATATTGGGCCCTGCCTATGTCTACTCCACATTTTAATTTTTAACCTGCTCTAAGATGGTTTTATGGTGAAGTTATTTGGCTAATGGTGCTAGGTTGTCATCCCCTGTGACTTCAGATGTTGACCGATTAAATATTCTGTATATCACATTTGGTCATACTTGCAAAGTTAGGGTTTGGTGAATTCTTAGTTATCAATGTCACACCAAACATTATCTTCTGTCCTTCCCTCTCTGGCATTGAAATTTTCTAGGGGAAGAAATTTTCAATTTTTTAGGGAAAGAACAGAAAGGCAGAGGTGGAGCTAATAGAT
>c100514.graph_c0
AAAGGAAAAAAAAAAAAAAAACATTTGTTTCCATATATCCGATCCAGGAACTTTCGGTCTTCGATTCGGAATGAAAGACATATTCTTCAACAGCAAACAGATTCATCCACAGCAAACAGATTCATCCACAGCAAACTAGAATCGAAGAAGATTTAAATTTGGAGGGTTGCCAACCTATGTAAAGTTCCATAGATGATCAAAAGCAGCAAAGCTACCAAGGACATCGAAAATGCCAACCACTTAACAACATGGTCACCTCCAGAATTCTCTAATTTTGTTTCATGGCAAGACTGTTTCCTTGTACACTCTCCAGAAGAACTATCCCCAGTTTACAATGGTTAATTCTTCTTTTGATTATATTCACGTCTGCAATCTCAATCTTCATTCATGGGAAGAAAATCTCCTACTTTTTCCGCCCAATATGGGACAATCCCCCTCGACCCTTCACACGCATTCCCCATTTCTATGCTGAGAATGTCTCAATGGACCACCTATGCCAACTCCATGGTTGGTCTCTTCGCTCTGAACCTCGTCGTGTGTTCGACGCAATCCTCTTTAGCAATGAGCTTGACATCCTTGAGATTCGATGGCGTGAGCTCAACCCGTATGTTTACAGGTTTATCATCATCGAGTCCAACACAACTTTCACAGGCATCCCAAAGCCACTCTTTTTTTCAGATAACCGCCAACGGTTTGCATTTGCAGGCAGCAAGATTGTCTACAGCATGTACTCAGGCCAGGTGGGCTCTAATTTGAACCCTTTTGACCTTGAGGCAGGACAAAGGGTGGCTGTAAACACACTATTCCGAAATGCAGGGGTCTCTACAGGAGATCTCCTTATAATGTCAGACACTGATGAAGTCCCAAGCCCTCACACAGTGAGACTGCTCCAGTGGTGTGATGGCCTCCCTCCCGCAATGCACCTTGAGCTGAAACACTATATGTACTCATTTGAATTCCCTGTGGACTTTAGCAGTTGGAGGGCCACAGCGCACATTGTTCAACCAAAGACGCATTACCGCCATTCACGTCAATCTGATCTTCTATTTGCTGATGCTGGTTGGCATTGTAGTTTTTGTCTTCGACATATAAAAGACATTGTGTTCAAGATGACAGCATATAGCCATGCAGACCGAGTGCGGAAGGCAAACTTTTTGAATCATTCCAGAATCCAGAGGATCATTTGTAATGGTGACGATCTTTTTGACATGCTGCCAGAGGAATACAGCTTCCAGGAGCTGATTAAGAAGATGGGTTCAATTCCAAGGTCCACTTCTGCAGTTCATCTTCCTTCAGCTCTAATACAGGATGCTGATAGGTTCAGGTTTCTTCTTCCTGGTGGATGTTTCCGAGAGTTGGGTTGAGGCTGTATTTAAATTTTTGCAGAGATTAGGGAAAACTCCATTTAGAGTGCATCTTTTATCATAATAAGAAATATAAAATTTAGATGAGAATCGGAAAAAAAAAATTGTTGTTAGTGATACTGTTTCTGGAGAAACCATACCTTTTACTTTTTCCCCCTACTCATGTATTTGTCCAAGCATGAAACTACTGTAACATCTAATAAGATGCCTAATTGTTGTTAGTGATACTGTTTCTGGAGAAACCATACCTTTTACTTTTTCCCCCTACTCATGTATTTGTCCAAGCATGAAACTACTGTAACATCTAATAAGATGCCT
>c100515.graph_c0
GAGGATCAAGATGACAAACTCGTTGTAGTTGAGGGACTTAGAGTCATCAATGTCGACGATAGAGAAGTAGTGGTCGAACTTCTTGAGCGACTTCTCGGGGATGTGAGCATCACTGCAGATCTTGCGAACTTCCTCCTTGTCGAGGGATCCGCTCTTGTCGAAATCAGCGGCAGTGAACAAGATGCGAATGACCAACAAGGCCAACGACAAATGGACGTATTCATGGAAAGTGACCTCATCGCTCTCGTCCTCGTCGGCATAACGGAAAATTTGATCAATGGTGTTTCTGTGGTGGAATCCGAGCTTCTCGTAGTGAGCTCTGAACTCCTTGCGAGAAAGGGTGTTGCTGGCGTTGGCGTCAATGCCTCGGAAATCTCCTACGAGAGCAACCAAGTCGTTCGCAACAGCCACCATAGTGATGTAACTCATTCTTCCCTTAGTGTCCTTCTCGACCAATTGGAAC
>c100517.graph_c0
CGGGAGGGTTACTTGAGAAAGGTGAATTAGTTTGTAATTTCTTGAGAAAAGTGGCTATAATATGTCACTAACAAGCTGATCTTTTCATTTAACTCATCCAAGTTTAATAGAAGATAGTTGCAATTCTAACATTCAATACACAATCAATTGCATTTGTTTCCTTTCAATTAGGCAGGAGAGGTGATAACTTCCATAATGCTTCTTCCAGGTCCCTCCTTGTTTCACTCAAAAATCAACCTCATTCACACAACATATTTAATCTTTGCCGCTTCTCCCTATAACCTACCTCAAAAGAATTTGTCACAATCCATCTAGTTAAAGGCCAATCAAAATAATGCAAGGGCAATCTGTTCAGATTTATAAGTAGATTGCCAACAATGTTCTATTTTTTCTAATTTTCCCTAAAAATTTTCATTTTTTATTGACGTAGCTATCTTTCATTGACTTCACCAACTTCTGAGAAACATCACAAATAAGTCATCTTTGAACCGAAAAACAGCATGTTAAAATGCTCACCTTCACAAAGGTTCTGTTTGG
>c100517.graph_c1
GAAGGACCCCGACTTGTAAACCTGCTAACACCAACACTAAATCACAGCGCACAAAAATATATGGATGCATATCACATAGGAGTAATGGAACATAAATACTTGTATGCATGTCAATAGATGATCATTATTCAACATGAAGCAAAGACTCCTATTTTCTAACCCAGAGGGTCATCTAGGAAACTGGCTGAATCCATTTGACAACCTCAAAATATTGGATGATAGGCCCAGCTGAACTCAGTACGCATGAGTTTTGGTTGAGCCCAGTCAGCCATCTTATCAAACTGATAACTCAGCTTTACTTGCCTAGGAGATTGAGTGATCCATGCAACTTAAGGTACTTTTGTCCCTTCCATTGAATAAATAATTGAAATCTCCGTATAAGACTAACGTTAGAAGAATGGAAGAAAGTAATCTTACTAGTTTAAAAATCGAAAACTGAAATGGCAAATCATATGAAAATTCATGTAGATTTTT
>c100518.graph_c0
AGCCATGTTAATAAAAGAGATGAGGCCACATGTGGAGAGTGCTGTGAAAAATGCTCATATTTTCTAAAAATTACAATAGGCCCTACTATTCCCAAATCATCCCCTAATCCAGTTATGCCCTAATTGTTCAATGTGGGTCGATTTCCCCCAATTTGATTAATTTGATTATTTATTTTCCAAATTAATATCATGAGATTTAAATACTATTAAATTGGGTCAGGATCGATCTTACACTTCCATAAATAATCTGAATTGTATTCCATTGTGGCTGAAAATTATACTTGTTAGACATTTTTACTACATGAAAGGAGGCACATAATTCTTTTTTCATATTGTAGTCCACCAGCTTGACAATTTCCTCATGTTAAAAGTATCACAAAAGACTATCGACAAAAGATGATTACAAATTTGACTCTTTACTTTCCTACACAATGCCATCTAGTCCCCAAGGGACTTGCCATAGGAC
>c100520.graph_c0
AGTCATGGCTGAAGCAATCCTTAGTCCTCTGGTTGAGATGATGATGAAGAATTTGGCATCCCTTGCCCAAGATCAGGTAACTTCAGCTTGGGGAATCGACAAAGAGCTCGAAAAGCTCTCTGATACACTATCTACAATTCAAGCTGTACTGAAAGAAGCTGAAAACAAGCAGGAAAAGGAGAAGTCAGAAGCAGTAGGAATTTGGCTTCGAAAGCTCAAAGAGGTTGCGTTTGATGCAGATGATGTATTGGATGAGTTTTCCATAAAGGCTCTCCGGCGCAGAATTCAAACAAGCAAGAGAAAGAAGGTGCGTAAATTCTTGACTTGTTCTCCTTGTAATGCAGTTTTGTTCAGATTGAAGATGTCAAATAAGGTGAAGGAGATATGGGAGAGGTTGGATCTAATAGCCAAGGACCGGCACAACCTTCATCTCACACATGGAGATGTGGATGGAGGGATGCGGCACGAAAGCAAAGAGCGAAGAGAAACCAGCTCTCTGGTAGAAGAAGCATGTGTGTTTGGGAGAGGGGAAGTGAGAAGGGAATTGACAGAATTCTTGGTGTCTAATGAAGTTCGTGCG
>c100522.graph_c0
GTCCTCATCACCTGACACATAGGGCACTATGACTTCTCCCAGAGCTTCACTGGTATGGTACAAATGCAACTGGGACAAAACTGAAAAAGGCCCAAACTTCTCTGTGATCTCTATATTTCTTCTCTAATTGTAGCTCTATTTACATGCATGATCTCCATATTCTTCCCTCCAAAGAGATAACAATGATGGAAACATCGTCATGGTATCTACGACGGTCCCCTTGGGGTATTTCAAGCAATTCATGAAAGTCCATACATTCTGGTAGTCTGACTGTTAGTCGGGTGGACCCCATCACAGGGATGGGCCACAACCTATTATTCCCATTACTGGATGATTCCACCTATCTGAATGGCTGCCTTCAAATTTTAAGTTATAGCCAGCAGTCCTGATTCAGTGTTGGAAAATTGAGACAGTTCAGCTCATCCACTGTAAGAGAAATTTGTGCAATCCATCATCAACCAGGACATCAAATGAATGCCTG
>c100522.graph_c1
TGATGTTTATCTGATGAATGTGGGGGATAGTCGTGCGGTTTTGGCTAGTAAAGCAGAGCCTGATGTGTGGAGATCGCTTGGAAAAGATCATCAGGAGTTGGAACGGATCAATGAGGAAACGCTTTATGATCTTGAAGCTTCTGATGTAGATCAACCTGATGAACTGCCGAATTTGACAGCTCTTCAGCTCACTAATGATCATAGTACTTGTGTAGAAGAGGAAGTGCGAAGAATCAAGAATGAACATCAAGATGATGCCTGTGCTGTTGTGAATGACCGTGTGAAGGGCTCGTTGAAGGTCACACGAGCTTTCGGTGCTGGTTTTCTTAAACAGCCTAAATGGAACAATGCACTTCTCGAGATGTTCAGAATTGATTATGTCGGAACCTCTCCATATATCACTTGCATGCCATCTCTGTTTCACCACAGGCTTAGCCCGAAAGATAGATTTTTGATACTGTCATCTGATGGGCTATATCAATACTTCACCAATGAAGAA
>c100523.graph_c0
TGTCCTTTTACAAGTTTTTTTTCTCTCCTTTGGATGTCCTCCACTTCTTCATTAATGGTGTCTTCTCCATTCAAGCAATAAAGTTCTTCTTCAAGCAAGCTTCAATATTATTCCATAGTTTTAATTTATTGCTTTCTTTTATTTTTTTTATGGGTTTGTAACTTCAATTCAAGGTTTGTAATTAATTAATATAGTAGTTTCAAAGCCTTGTAATTTCTAAATACTCCATTGAACCAAGCATCAAGCAAGCATAGGCGCGCTCACAGACTAATAGTAGAAAACAAAATCACCTTCTTCGGCATCAGGTATATCTAACTTTTCTCCTTTTATTTTATTTTCTTTTCCATG
>c100524.graph_c0
ATTCTGAAGTATCCGTGCATCATAGTTCGAATGTGACTTAAATCATAATAAAGTTCAACAGCTTGGCAGAATGAGTGGTTATACTTTATGTTGTATATTTGGAGCCCCATGAAAATCGAAACTGCGTTTGGTTGGCCTCTCTTTGCTCTGTTACAGTATGCCTCAAAAATTAAATCTTATAATGATTTGGAGGTGAAAATTACTGAAAAACAGTATCCCGGCAAAGGTAGTTTTCTTTTCTTTGATGCCCAATTACAGATATTTATCTGTTCTGCCAAGTATTCGATATTCAAAAACTTAGTGGTATATTGTTATGCAGCCAATGTTTCTGTGTTTCTCCCATGCAAACTGGTGGTATAATTTTCATGGGTTATTTTCTTTTTTCTGTTTTCTATACCACATTACAGGTATGAGCAGATCATGGAGAGCA
>c100525.graph_c0
GGCACCGGTGGTCACTTGGTCCTCGCCTTCGAGACTGACAACCCCGGTGTCTGGCTCATGCACTGCCACATCGGCTGGCACACGTCCATGGGTTTCGCCCTGCAGATCATCGAGGCGAAGGATGAGATCAAGAAGAACGTCACCAACAGCTGCCAGCTCGACGGCACTTGCTCCAAGTGGCACGAGTACACCAAGGAGTTCGGTATTGTGGTCGACGACTCCGGTGTGTAAGCGAGGGAAGACGCTTCTTGTGTATAATCCTTCTTTCGCTATACCCAGC
>c100526.graph_c0
GAAAAGTTTTCGTGCTGCTACATTTGCTGGATCCAAATGTCACATGTCTCAAATTGTACGTCTGTTCAAACAGTTTGTTAGAATGTGATTGTGTGGGACTGCTCCTAAATCCTAATGGTGCTACCTCATCATTATATTTATATTTTATATTTGTCATTGTTCTTTTATTTACTTTTCAAAATGTTCTTAGTTCTTAGTGATATTTTCATATTTATTATTTCGCCCTTGTCATCATCATCATTGTCATTGTTGTTGCTGTTGTTAGTGTTACTGTAGCTATCATTGTTGCTGTGGTGGTGGTTATCGTTCATACTTGCATTTACCCATGTTTGAATGGGTTGTTCGCTATTTAGAGACCAATTCAAACTCATTGAGTTATCCATAGCTCTTTCTTATTCTTCTCCGTCTTTTTTCATTTTGGGACATTTTGAGAACTGAGCAATTTCTCTAATATATATTGTGGTGTCTTTCATACCTTTTTAGGGCATTGCGTGCGTGTTCAAATGTGTGTGCATTTTGAATCTTGATCAGTAAACTACTTGGTATATATTATGAATAATATTGTTCAATTTTTAAAATAATCTGTGGGGCCTTGCTCTTCAAAATACATATAGATCAAACTATGAGCATGCTAGATGTTTCTGTAATTATTGCAGGAGGAGCTGAGAAGGCAATAGATGGAACCAGTTAAAGCGATTGTCCCGTAATTCAGGTTCCTATTGTTAGTCGGGAGTTTGACTAAAAATAATAGGTCAGACCTGTCCAAATTCTTCTGGTCTGGGACCACATGAGCTCTTACCTATACCTCCTTGAAGCATATCATTAGAAGCTGATGAGTACCCATCTTTTGATGGAAGTTTGAAAACTCCTACAGCATCCATTTTCATATTCTGTCACACTTGTACTAATGTGTGATTTATTATTTGTAAAATGATTTTGGATCAGTATGTAATGAGAATCGATATAAAATTAGTTAGATATCTGCAGGAGAAAATGATTATTTTGTTCACTTTCTCACAAAAAATGGTATACACTGTGTATAGTAGTGGCAAGAATGTAATTAAATTACTTTGTTTCAGTTAAGCCTTTTACCCCTAACACAGTACATCCACAGTTTCTTATATACTCGAAATACCTGAATTATGTTATATAGTGAATATTGCATCTGAACCTGATTTATGTTATATAGTGGATATTTGCATCTATACAAATCTCAAGAAGGAACATACGTGTCTCTACTCTCATTTCAAAATGACATGGTGACTGGTACTATAATACATGCTGCCCTCTTAGCCTACCCTATGATCAATCTAATAAATATCTGGCCATCCATGTTGTGTAAGCCTTTCAATTGATCATGCAAATTTTTGGGTCCAGTCCTACTTTTTGAGTAGGATTTGGACAAAGGCCTTCAAAACATGGTCCTGAAAATGACTCACGCACACGCACGTGCACAACTTTGAGGCCTTCTGAACACGCTGGAGAATTAGGAGCTGAGAGGACCTGAAAAATGAGACGTATGCGCATAAGCACACACGCACCTACACCCACATATGCACACACACATACACATAGGTTTTTGATCTGGGGCAATGGGTTAAGTGTAATGGGTGCAATGAACCCACCTTGGGGCCACGATGATCGTGGTGGAGGCGGGGGTGGAAATATTTTAATGAGACCTATGGTTTATGTCTAATCTCTTGATTTATGACTCTCCAGTTTAAAGGTTGTTAGAAGGCATTATTTTATTCATTTATTTATTATTGTAATTATTTGCTGAGTAATTGTTGGATGAGTGTCAAATTTGGGC
>c100528.graph_c0
ATATATCCAAGATTCTGATTTGAACTCCACATATCAGATGTCAAACTAACTCAACACTTCAGATTGTCCAGCAAATTAGATAATTTTTTCTTTTCCTCATAGAAAATTTTCATACAATCAGATTTGACAGTAGTGCGAGAAATCATTTTAAACATTGGTTGAAGCCCCTTTACATAATTTCTAAAACCTTCATACTCAACAAAACAAAATGGAAGCTCATGCAAAATAATCATACGTGCAAGATCAATCCTACTATTTTCTTGATCAAATTTGAAGTTTTGTACCGCACAGCTACCATCTTCTTGCACTTGACTCATCTTTATCATTTGTTGTCCTACATCTAACTCACCTTTCTTTGATCTCTTAAATGAGAAACAATGGTCCAAGTGTTTCTTCAAATGGGATGTACCATCCTTACCATCTCCATTCAATATTTTGTTGCAATGTTTACCCTGTGCCATTTTTTTCCCATTTTCAGTAATTCTATGGAAATCTATCCAGACCAGAGATTTGAGTTTTCACTTTTTTGAAGATGTTGCCATAACTACAACTTCCTCATTAGTTTTTTCATCATCAATATGAATCCGTTCAGGCATTTTGAAATGACCAAAGAGGTTTGGAGATGCAGATGGAACAAGTGGATGCGGGAGGAGACGCATGAAACAAACAGGCCCATGGTCCACAGTTTTGTGCTCTATTTCATTTCATTGGCCCTCCATCAACAATGTGAACGAACAGCCTGCATGGAAAAAAAGCTATCAAGCCA
>c100529.graph_c0
GGGTTTCTAGTTCCACTTTCTCACCTCTGAACAGTGCGGCATCACTATGACACTATGACTATCTAGTATATTGCAAGTGGGTTATCTAACTCTCTACTTTGAGTACAGAAGAGGCCAACAAAATACTATTTTACACTGCAGAAGCATCTAAAACCATAGTAAGAACCCCAAAATAGGCCTTGTTATTTGAGAGATGGATTTTGCAGCAAAAAAGCTCAGACTCCATAGTCCCTGTCCTTTTTAGGCGGCGAAGAACAGACAGGTGTAGAGGAGAAACAATAGTAGAAAAGAGAAAAAGGGTTTGCTTCTTTGTTTGGAATCTAGACTCTAGAGAAGAGAGAATGAGTAAAAGAGGTGGAAGCAGCAGTGGGAAAGGAAATGGGGGGGTTGTTACAATCCCTGCAGCATCAAAGAAGATGGTGCAGAGTTTGAAGGAGATTGTGAACTGCCCAGAAAATGAGATTTATGCTATGCTCGATGAATGCAATATGGACCCAAATGAGACCGTAAACAGACTCCTCTCTCAAGATACTTTTCACGAGGTGAAGAGTAAACGAGAAAAGAAAAAAGAGATGAAGGAAAACACAGAATCCAGGTCTCGAGATGTTAATGGTACTTCAAATCGAGGTAGGGGTGGTAGCGACCATGATGTTTGGCATAGCAGGTCCACACAATTTAGCTCCAGTGACTATGTAATTGGACGTGGCAAACATGCATACAAGAAAGATAATGGGACCAATGCTGTTCCAAATTCATCATCCACATCTGGTATAATGGCAAATAATGTTGATTGCAGGTCTACATCTCTCGGCAATGCTATTTCAAAGGAGAATACAGTGAAAACAATGGGCACATCTGATGGCATCTCATCATCATCAGAACCAGCATCAGGATTTCAGCCTGCTTGGTTGGGTGCCCCAAGGCATGTTACAATGGCTGACATTGTGAAGATGG
>c100529.graph_c1
AATGGCTGACATTGTGAAGATGGGCAGGCCACGTGCCAAGATTTCCACCATCCAAACCTCAGAATTTGCAAGTTCCCACTCACCAGTTAACCAGGATATGCTTAATGGTGATTGGCCCTTGATAGAGCAGTCACCAGCTGTAAGTGGGCCATCAGTTGGTGAACCTGCTGGTGCTTCCGTCAATTTTGCTGATTGTTCTTCATATAGTTTGCATGTTGATAGAGTTAATTTGCATCCAAGTTCTGAGTCAGATGAGGTCCTAACAACAAAGCAGACTGTGAATGTTCAAAATCAAATAGTAGACTCCATTAGATCTGTTGCTGCATCAGATGGACAAACACAATTGGACAGTTCTGGAAGTACTTCATATTTTGATGATACCTCATTGAAAGACGGTTCCTACCAATGTCAAAGTCCAACACTTGACCATCAGGAAGGAAATGGGGGCAGCTCACATTTATCTATGTCAGATTGCCTGCAGCCTTCTTTAGTTGAGGATGACAGTGAGGCAGCAACAGCTGCTGCTGCATGCTTGCAGAACCTGAGCTTGCAGGAGGAAGAGATAAATGCACCACCTGGTGAGGAAAATCCAGCTGTGATTATTCCAAATCATCTTCAGGTCTCTACTGCAGACTGCTCACATTTGAGCTTTGGTAGCTTTGGGTCTGGTATTGGTGCAACATTTTCTGGATCATTTGTGTCAAAGACTTTGAAGAGTAACTTGTCTGAAGCATCCACAGCAGCAGATGGTTCTTCGGTTGAAAATTTGGATTCTAGAAATCCTGAATGCTATGGCAATGAACAACAAAGATATACCTCAAATGAGAATGCTGAATACCCTTTGTCTTCACTAGCTGAGGTTGCAAAACATGATAATGCTGAGGAAGCAAGACACGGACATCGACATCAGTTCCCTTTTTCATCTTCTGCACCGGATTATGCAATTGAAAACACTGTACAAACAGATGCTGGAGGATACTCTTACTCCCAAACTAACTCTCAGATGCAGAATCTTGCATCTTACTCAAGTGAAATGGCAATAAAAATGAGTGTCTTCACCACACCTCAGGCAACCACCCCCCATACATTACCCAACGCCAGCATTCCCCCAGTCCCCGCACTCCCTGAGCATCTACCCACCCACCCTTATTCTCAACCAACTCTTTTTGCCAACATGACTACATATCCATTCCTACCTCAGAGCTATTCATATATTCCATCTGCTTTCCAGCAAGCATATGCTGCTAACAATGTTTATCATCAATCTCCAGCAACAGTGCAAGGCACCGGCATAAAGTATTCATTGCCACAATATAAGAACAGTATTTCATTAAGTAGTTTGTCTCATCCTGCCACCATAGCTTCAGGTTATGGAGGATTTGGAAGTTCAACCAACATCCCTGGAAGCTTTCTGCTGAATCCTTCAACTACCCCTCCAAGCACAGCAATCAGCTACGAAGAGGCTATAGGCTCTCAGTACAGAGACAGCAACCATTATGGCACTCAACAGAATGAAGCCTCTACCATGTGGGTCAACGGCCATGGTTCAAGAACCATGTCAGCCCTTCCAGCCAGCACTTATTATGGTTATCCGGGACAGAACCAGCATGGTGCCATTCAACAAAGTCAGCAGCCATCACACTACGGAGCTTCGGGTTACCCAAATTTTTACCATTCTCAGGCAGGGGTCTCACAAGAACATCAACCGCAGAGTGATGGGACCCTGAAAGCGTCACAGGGTCCATCTCAACAATCCCATCAGATCTGGCAACACAGTTATTGATCTGCTGCTAGTGTCTCCTGTTTTATCAGGGTATTATAGTATATTTAAGAGCAGATGATCCAAAGTTTTAACAGTTTGATCACAATATTCATAGTTTCTTTGTTCTGATCAACTGTGCATTCAAAAAGAGTACTCATCTGCCTGCTGTCCTGTGCCTTGAGGTTGTATTATGTCACTCAACTATTGGGTATGTTTGAACTTAGAATAACATGACTAATTTGCACTCAGCCTCTTTTAGACTTTTCTCAGAATCACTTGAACCTGAT
>c10053.graph_c0
GCACCCCAAAGTATGATAATGTTTTAGAAGAGATACAAAGTTTTCTACCAAAATGGATAGAAACTACAATTAGAAAAGCACTCAAAATTGGCAATGAAAATTAAAAGTTTCAATATCAGGTGTTTTGTAGATTATACAACAAAGGAAAAATTACAGTGTTCGAAACAATTATATTCAGTTCTATCTCAGTGACTAGATATAGTGCAGACAGCAATCTAACTCAATACACTCTATCATAGATAGCAAAAGATCAACATCCGGGCAAAATCCTAAACCATGATGAACACTAAGGAAGCTAAATCAATAGTTAATGAAAAATCTAACCAAAGATGATATGACCATCTTTTTTCATTATGAAATATCCTCCAAATGAAGAGTGGGAATTGTCCAATCAGCCTGAGTTTT
>c100531.graph_c0
GGAATGTCACAGGAGGAAAGGTTAGGAACTCTATTATTTGTGAATCATCTTTCCTTGCAAGTACTTATGTTTACAGTTCTTCTTAGGCATTTGGTTTCATGTGTTTCCTGTAATTCATGTGGCAAACTTGTAATGCCTCTTGGTTTTGTGATTTTATTAAGTAGACATGTTTATTCTGCAATTTGGTGCTGCCACTAGATTATTGGCAGATTACCATTTAAAAAGGCCAATTTCTGACTGCTTTAACTAGCTGGATATGTGATGGACATTCTTTCTTTCTTGATCTAGGAAAGAAATAATATACATTGATCATCTTTTTGGATATCTCACATCAATGTTGATTTTTTCTTTTTCACTCAGCCGTATTTAAAGCCCTATGTTTTTTCAACTTTACAGTCCATCATGTCTTTTCTCACAATTTCATTTGAGGTCCTTATTGGTGTCCTCTCAGTTGTTTGAATTTGTAACTGTTCCATACATCGTATAATGGCTGTAGCTAGTCACAAGCTATCTCAAGTACATGATTTTCTCATCCATTGTAGCTAGTCATAAGTTATATCTTATGCACTCATTCCAAACTTTATCCTTTATTGTGATTCCACATCCATCCTAGTTTTGTCTGTCTTCATGCATCTTAACTTACCATTTCATTTCTTCCTTACCAAAATTCATTTCCATTGAGATCACATGACAGCTTATGGTCCGCTGTAGACATCCTACACAATTTCTTAGATTGCAAAAGTGATCCTATGAATTACCTTTTGCAGCACCCTCAACATCAATTCCAACCTTTATATATATATATAATTTGTTGACTCCTTAAATGCACACATTTGGAGGTGCTCATGTGCTTTTTCATAATTTAATCCTGTCTTGCAACTTTACACATCCGTCTTAGCATTTTTCTTTATGATATCATTACTTCAATATCAACATTCCAAAACATAATATAAAATAAAAGAATGGGTGATAATTTTTTGTTAGTACAATTTAATGCATGTCATTTTAGGGCCTGTTTGGCATCATTTGAGTTGAAATCTTCTCTAGGATGAGAATGGGTGGTTATGAAAATGTTGTTCTGAAAATGAAAATGAAAAACTTTAGTAGCATCTTGTAAAAACCATTCTCCAACGGGAGAATCTGATCTTTTCTGCCTCTAGAACGAAAGAGAAAGGAGCATCCACATCCCTCCAAACCTTTCAACTGACTCTGTCATGTGACTCTGTCATGTGACTCTGGCACCAGACTCATTAGCAGTGCCCTCATTGCCTGTGTGGCTGGCCCTGCCGTTGGCTAGATGCCTGGTGGTACCCTATCACCACCCCAGAATCATGCACATTCATCTAATGTGGCTGTTGCAAATAGCAAATTTGTGGCTGTAATGGTTGATTTGTGCTAGTTTTTGGCTGGAAGTTCTTCGCTCTGGGGTTCAATAACTCTGTAAAACTGAACCCCACCTCCTTTCATGGCTGTTTTGAGAGAATCCAAAATTGGTGGTATTTGAACGAGCTCTTGTTTTGTTCCCCTTTTCAGTTTATGAGGAAAAAATAAGGAAAAAAAAAATAGAGCTTAAAAATCTCCCTTTGCACCCCCAAATTTGCTGTCCTTACATGGCTATGTATGATTCTGGGGCAGTGATGGGGTACCATTGTAGTGGCTTGGCTGGCCACACAGAGTGACAAGGGTGCTGCTACTGGTATTCTTCTGTTGGAGAACAATTTTTACAAGATGCTACCAAATTCTCGTGGTCAGAACTAAATATTTTCAAAGCTACCCGTACTCATCCAGATAGAATTTCTACCTAGAAATGATGCCAAACTGGCCTCCTAAGTTTTCACTGTAGCTTCCAAGAAATGTTCTACAAAATACCTTTTCAGGATGGAAAAAGTTTCATCCAAATGTATTCTGTGTCTTATGCCACAGTGAGACTGAAAAATTGATGCCAAACTTCCCCTTAGTATGCAGCTTTATGTGTCGAAGCGTCAGGCCCTCAGCCATGAGGTTGTTTCTGGGTTCAAGTAGGCATTATGCTTGTCACTGGTAATGTTTGTTTTCTCCGCCTTGGTAGTAGGCTGAGGGCACTGTGTAAAGAGGTGAGTGGACACTGGAAATGATGAATCTTTGGTGTCAACAGAAGACTGTCAATGAGATGGTCAGTGCTCAGCCTATGGGCATCTTTGTGTCTTTATATCCTTTACTTTTATTACTTTTTGGTATAACTTCTATTACTTAAATGCTTCGATTGCTAAATATTGTCAATGGCCTCAGATTTTCAGCTGTAAAGATCACAGAGTTACTAGATACGATGGTGTGTTGACTGTAGTGGGTCCGTCCTATTTGCAGGTTGACACGGTACAAGGGTTT
>c100534.graph_c0
GGTGAGTTTGTTTCTTAGGGGATTTGTTCATTTTTCTTTTCTTCTTATATTCTCCCTTTATTTTACTTTTGAATTTTATATTTAACTTTGTTACTTTATTCAAAAGTTCTTTCATGGGTTGATATAAGGGAGATAGGTTGAGAAGCTTTTTGTTCATAGATTCTTTTAAACTCGGTTTACCTTGTTTAAACTTTTTAGAATCTATCTTAAGAGACTCCATTTTAAGTGATTTAACTTGTTTAATATTTTTGGAGTCTTCTTTGATTTTTAGTGTCTTACCCTTC
>c100535.graph_c0
CTCTCCCTTCTTCTGCTTCTTCTTGGTTTCTTTAGTAAAATATTTATCATCAAACTTTTCAATATCTAAACCAGATATGTCGACTTTAGTAGATGTTCCAATCACGTAAGCTTGGTTCACGCGTCGTAGAGGGACACCATTAACCTTAAAAGGACCAGTAACGAGAAGCAACCCAGATGGAAGCTGTTTGAGGAAAACGACTCGCTTTCCCATGAATCGCCCCGCGAGTATGATCAGGACCGCTCCAGGCG
>c100535.graph_c1
GATGCTCGCCCTGAGCTTGGTGGGCTTGTGCTTGCGTCGATTGAGGATGGGCTTCTTGATGTCATCAGCAGGGTAGAATTTGGGGGGTTTTTCCTGGGGTTTTGGGGGAGAGGGTTTGGAGTCGTGGCAAGGGAAGACTCCGCCGTTCTTGGCCTTGATCGCCCAGAGGCCTCGCTTGTGGTACATCTTCGAACGCGAGTACTTGCCCACGCCACGAATCAGATCTGGGTTTCTGCTGATAGCCCTAGGCTTCCTCTCACGAGTTGGCGCCATTGCTTTCTTGCCTGCTTGCTTCAGAAACCCTATAACCCTAGCTAGATCCCCTTGACTTAGAGAGTGAGATTTAAAGGTTAAACCCTAATCCCATTTTATATTATATTTATCTAC
>c100537.graph_c0
TCGGGTCTGCTTATCTCCGCACTTCATACATGAGAGGGCAAAGAAAACCAACTAATTAAAAAAAAGAACATCGCCTAAAATCATGGAGTAGATTTGAAGTTCTGCTGTTTAGGAGAATGAGTTCGCCCTAACTAAAACATGACTTGCAAAGTTGCACTGACCACAAAACCTAATCATAATGTTAAAAGTGAAGCTAGGTTGAGTCACACAATATAATTAGGTTTATGCTAGTTTTTTATTTATTGCAAAGAATGAAACGAAGGGCATGGATCCAGATTTTTATGAAAATACATAATGATAAACCT
>c100539.graph_c0
CTCGTCTCGTGTATTTATTCTCCCACCTCCCCATCATTTCCTCTCTCTCGGACCAGAAGTACTGAAAGAAGCCATGGGCAAGAAGAAGAGCAACAAGAAGTCTGATGGAGATGAAAACGGTCCAATTACTGTAACTCTTACCGTGGACATGCATTGCGAAGGATGCTCCAAGAAAGTCATGAGTTCTCTCAAAGGATTCCAAGGAGTGGAGGAGGTGAAGGGCGATTTCAGCAGCAACAAGTTGACGGTGGTCGGAAAGGTGGATCCGGAGAAGATCCGTGATCGGGTCCAGAGCAAGACGAAGAAGAAGGTCGTCCTCGTCTCTCCTCTCCCCAAAAAGGACAAAGACAACGGAGGAGGAGAAAAGAAGCAGAAGGACGAGAACAAGAAGCCGGACGAGGAGAAGAAGACCAAAGAGGTATTCAAGTAAAAATCTCACTGATACCAGGGGTATTCTCGTCACTTAAATCTTCTTCTTCTTTTCTCTCTATGATCAGCCTGCAGCGACGACGGTTGTACTGAAGGTACGGTTATATTGCGATGGCTGCATCCGAAAGATTCGTCGGATCATTTCCAAGACGAAAGGGGTTGAGCTTGTAGCACTGGACTCGCAGAAGGATCTGATAACTTTGAAGGGAACAATAGACTTCAAAGTCTTCCTCACTTATCTTCAGGACAAGATGAAGCGCACAGTAGAGATTGTTCCTCCTAAGAAGGAAGACGAAGGTAAGAAGGACAAACAAGGCAAAAAGAAAGGCAAAGAAGAAGACAATGACAAGAAAAACGAGGAAGGAGCGACAGAGAACAAGGTGGTGGTTGAGCCCCACATGGATTATTGGGGTTACGGGTACTACGGCCCCATTGATCAGTACGTTCATGCACCACAGTACTTCAGTGATGAGAACCCACACGCTTGCTCTGTCATGTGACTCTGAGTTTCTAGTTAGTTTCAAATGAAAAATAAGAATGTAAATGAAAGTCAGGAAATGATAGAATATGAAAGTAAATAGAGGCAGAGAGATCGATAGAATGAGAATTTAAGTTGGATGGTTGAATTAGAGCCGGCATATC
>c100540.graph_c0
GGGAGGTGTTGTGCTTGTTCTCTAAAAGGTGTGGGGTTAGGGATTCTAATGAAGATGAAGTCTTGGCCATTCTAGAGGCCTTGAGGATTTTTTGTCAGTCCTTTCAAGAGATTTTGGCCATGGAGAGCGACTTCTCCAATGCTATTTCATAGGTCTATTTGGGCAAGCGCAAGTGCAAGCTGTGAAAGCTTCATTTCTACTTTCTCGAGATCAAGGCTCTGGCTCCAATCATATTGTGACCTTTCACCATGAGGTTGGTCTGCCAATGGTTTTGCGGCTGCCTTAGCTAAGCTGGGAGTTACTTAAAAAAGTTTCATGTTCTCCGAGAGAGACTATACATTTCCCATTTCGAATTATCGTGTGTGTGTGTGTGTGTGT
>c100540.graph_c1
TGTGTTTTTTTTTGGTTTAGCAGAAAGTATTTCAGATTATTTGCTTTTTATATATGGAATGTTTGGAATTTGGATATATGAATGAAGCCCTCAATCTGCCATATATTCTTGTGCCTGAGTAATTTCTAGGGTTTCCTATGTCTTGTGATTCTCCTATACATGTCATTTGGCATTATTTCCTGCACCTTGTCCACATGTGAAACAGAAAAAAGGAAGGGAACATGTGATTGGACAACTAACAGTTTGCTGGGTGTCATAAGCATTGGAAATTTGGAATACTCAACTGTTCAGTTTTTCATCGTTTTTGGGCCAAGGATATTCATGGTTAGTTGAAGAGATGCCCCAGAAGCATGTTTTTTTTTTTTTTTCAATAATCTGTATCTGTAGCAATAACTTATATTGTTTCTTCTTGAAATGATCAATGCCCAAGAACAGGACATGCCCAAGTGTTGAAATTTATTGTAGATGACTGGGTGAGGCGGGTTTCGGTATGGTTTTGCGTAATGATTAGGGGGAGTTATTGTGCTTGTTCTCTTAAGGTGTGGGGTTTAGGGATTCTAATGAAGCTGAGGTTTGGGAAGCTTGTATGACTTGTGGCCCAACTAAGAACAAGAGATGTATCTCTCGGTCCTCCCCTTTGTGCAGGGTGTTGAAATTTAATGTAGATGGTGTGACAAGGGGTAAACCGGGCGAGGCGGGTATCAGTGGGGTTTTGCATAATGATAAGGGG
>c100541.graph_c0
AGGGGAGAAGTGCTTTTATTGCTTAAATGCACCAGTGATTACTGAAACTTTCTTTGGTCTAATTTTGATACATATCCAGCAATCCTTCCTTGAAGAATTCCTATGTCTTACAAGATGGAGATGATGTTGAGTGTATTGTTTGCCTCTCTCCCCCAACTGAACCCATCATCACTTCTTACATATCCAGCAATCCTTCCTTGAAGAATTCCTATGTCTTACAAGATGGAGATGATGTTGAGTGTATTGTTTGCCTCTCTCCCCCAACTGAACCCATCATCACTTCTTACATATCCAGCAATCCTTCCTTGAAGAATTCCTATGTCTTACAAGATGGAGATGATGTTGAGTGTATTGTTTGCCTCTCTCCCCCAACTGAACCCATCATCACTTCTTGTACTCACATCTTCTGTAGATATTGCATTCTAAAAGCCCTCCAACATCTCAACCCCTGTTGTCCCCTTTG
>c100542.graph_c0
GGGTTGGCCATGGGGACCTCGCCAATCGCGGCTCTCTGGTAAGAGGTGTGGAAAGCCTCGGTGGCCAGGATGGCACCGGCGTCGGTGAGGTAGTCAGCACCGCTGATCAAGGGGGCGGCGCCAAGGTAGGCGCTGGTGCCAACGTTCTCCAGGATGGAGGAGAGCGTGATGAAGGTCTTGACGTTGGTGTAGGGGAAGTCGTACGTGCAAGCAGCGTTGGGGGTGCCACCAGCGGCGGTGATGAGCTTCTCGAGCACCTGGACGTGGGTCTGCTCGTCGTACGCAATGTACTTCAGGTTGTGGTAGTAGTCCTGAGAATAGCCGGCGTTCTCGAAGTCCTGGAGCGTGAAGTTTTGGAGCGCGCCCTGGTAGAAGACGTCCTCGAGGTGCTCAAGGGTCAAGGCGAACTGGAGGACGGTGAGGTCGAGGTTGCTGCCGCCAGCGGCGGCGGTCGCCGTCGAGGTGGCAGTGCTCGAAGTGGTCTTGCTACCCTTGGTCTTGGTGGCCGTGGCAGTGGAAGCGGTGGAGGTGTCCTTGCCCTTGCCCTTGGCAGGGACAGCGAAGGCAGCGCTGGCAAGGCCGAGGGCCGCCACAGCGAGTTCAATACGGACCATGATTGCGGATGAGGAGTGTGTAAGTTGTTAAACGAACGTGGATGATGGAGCGAGTGTGGAG
>c100543.graph_c0
GAGATTGATAGTTTGGGCGAAGAAGCTAACATTCTTCTCCTGAAGTAAGCAACAGTTCCTCTTTTTTTGTTTGGGAAAATTTCCCCAAACCTCTCATCTTGGCTGAAGGGGGGAAAGAGTTTGCCTTCCTGCTCATAGAAGATTTATCTTTATCTCCCAGCTCCACCAAATATTTTAGAGGAGATTTAGAAGCATCTCTACTATGAAATAGAACTGTTAGATTAACAAAATTATCTTAAGTACCCACACCTTGAGACTATCTAACTGCTGCTCGATCTGCCTGCTGATTCCCTATTGTCACTGACCTGAAACTGTGATCTGACCCACCTTCCACTCAGTTCTGCCTGCCACAACATTGACACTGCTTGGTCTGCTTTCCCAGTAAAAATGACTATTTGAAGCTCCTGCTTACAGAACCAAGTCAGTCTGTGGGCTTAATCATTGTAACAATTACAAGACCGTTGAAACTTTCACAATATAGACCACTGCTACTTTTTAAGCCTAAAAACAACAACAACAAAGGCACT
>c100544.graph_c0
GAGCAACACAGAACAGCACACACACAATGACTACACGTGAAGATTTCGTTTACATGGCCAAGCTCGCAGAGCAAGCTGAGCGTTACGATGAGATGGTGGATGCCATGAAGAGCGTCGCCAAAACGAACGTCGAGCTTACAGTCGAAGAGCGTAACCTCCTCTCCGTCGCATACAAGAACGTCATTGGAGCTCGCAGAGCCTCCTGGAGAATCATCTCCTCCATTGAGCAGAAGGAGGAAAACAAGGGAAATGAAGCCCACGTCACCCGCGTCAAGTCATATAGAACCAAAGTAGAGGAGGAGCTCTCCAAGATTTGCGGAGACATTTTAAATGTATTGGATAGCCACTTAATTCCATCATCCGCCACTGGAGAATCCAAAGTATTCTATTACAAAATGAAGGGAGACTATCACCGATATCTGGCTGAATTTGCAGTAGGCAATGACAGGAAAGAAGCTGCAGAGAACTCATTAGTTGCATACAAAGCAGCTAGTGACATTGCCATGGTTGAGCTACCACCCAC
>c100546.graph_c0
TGTTTTCATGTATGATGATATTGCTAACCATGAAGAAAACCCACGGCCTGGGATCATCATTAATCACCCTCATGGTGAGGATGTCTATGCAGGAGTCCCCAAGGATTATGTTGGGGAGGATGTTAATGTTGGCAACTTCTTTGCTGTTCTCCTTGGAAATAAATCTGCACTTACCGGTGGCAGTGGGAAGGTTGTGGATAGTGGCCCCAATGATCATATTTTTGTATTCTATTCTGACCATGGCGGTCCTGGGGTCCTTGGGATGCCCACAAATCCTTACCTTTACGCAAATGATCTAGTAGATGTCTTAAAGAAAAAGCATGCTTCTGGGACATATAAAAGCTTGGTATTTTATCTTGAAGCTTGTG
>c100546.graph_c1
AATATCATCATACATGAAAACAATGATATTTTCATCTTTCAATCCACCCATTTTCATGACTTGATATGCATGACAAACATCAGCCTGATGTCTGTAATTCCAGTAACCTGAAGATCCGGCGATCAGAACCGCCCATTTCGTCCCGACCGAATCATCGTCGCCACCACCGATCAAATCCTTACCGTCCGATGGCAGTTTGAGGAAATCGAAGAGCCGAGAACCGGCAGATGAAAGTGGCAAGAGGAAGACGAGAAGAAGTACAGCGAAATAACGGGCCATCGTATCGTATCGGAGAAATGACGCTCCGAAACGGGATCCCGATACGATGAAAGGGAAGGAGAGGAAGGAATCTCGGCTTTATAGGTGGAACTCGAACGTGGGAGGAAAGAGGAGCTGATGGAGACTTGGATGCTGACGTGGCGGAAGCAGAGTCGTTGGATTTTGGTATGAGGTATCGTTGATTGGTAAGGTTTCTGTCCGAACCCGAGAATCGAGCGCATGCTACACG
>c100546.graph_c2
AGTTATCTACTAAAGGCTGCCCTGCAGGCCGAACAGTCTTTAGCACCTCCGAACTTCTTTGAGATCCAAACAGAAGCTTTCCAACGAGTTCCATACTGTTGTCTATGTGCAGTCGATGAGACATTACATCAAGCAACTGCTTTTGAGCATCAAGTTTCTTCGAAGAGCCTTCAGGAGATTTTCGGAACTTGTTCCAGAAATAAACAAGATCAGCATCCCGTTGGTTTACAGCCTTTGAAAATGTTGGCAATGTGTTGTCATCAATATAAGTAGAATTATCATTTGCAGGATTGGAACCAATATACAAGAAGACATTGTCCTCATTAAGCTTTACATCTCCATATTGCATTACGTGAGAACCATATTGATAAGTGTTATCGTTTGAAGTCCTGCTTTTAACCAGATGATACTGTTGCTTCAGAGTTTCAGTCCGCAAATTTTTCGCATCACTGTCTTCCATCCACGCAACACTATACAAGTCCCCTAAACAGGTATCATATTCTGGAGGAGGGCTTGGAGTCTCCCCAGGACAGTAAGTTCCCCAACTGCTCTCTTCAGCATTTGATGCTGTGGTTGCAT
>c100546.graph_c3
GGGCAGCCTTTAGTAGATAACTGGAACTGCCTTAAGGGGATGGTACGAACTTTTGAAGTGAACTGTGGATCTATATCTCAGTATGGAATGAAACACATGCGGTCTATTGCAAATATCTGCAATGCAGGCATCAAACAGGAAGTGATGGCTGAGGTCTCTGCACAAGCATGCGTTAGAATTCCTTCAGGTCCTTACAATTCTCTTGATAGGGGTTTTAGTGCTTGAGACCCCTACCAATATAATCTTGGTTTGTTGTTTTCATGCTTCTTCAGTATTGGAATGTCAAGTTGTTTGCTTGTTTCATGTTTATTCCAGCTTAAAAGAAAACCAAACTGGTATATGTATAATTTATACGGTCATGTTCATATGTAAATAATATTGCATGGTGAAGAATGTGCTG
>c100548.graph_c0
TGTGGATCAAGTGATTGAGCAGGCTTTGACCTACATGAGTGCATTTGATTGAGCACATGGGGTCCGAACCCATGTGTTAAGTCCCATCTCTCAGAAAAGGAACCCAGAACAGTCCCTAACATGTGGGAATTGAATAAAGCAGGGGCTGTTTTATAAAACACACAAACTGCAGGGGTGTTTATGCAATTTTGAATAAACTGCACTTCATAAGCAGTGCAGAGAAGGTAGGTCTCGTGAGTGTTGTTTGGAGCAGTTAGTTGAGGGTCCAAATGGGCCCAAACCCAGCTGCAACTGGGACGATCCTGTTTTGGAAAAAAATCATCAAAGTCTGAAATTTAAATCCAATGGGAAGTGATTTAAAGTTTCATCCAAAATGGAAGGATTTTGAATGCTCTAAATCATAAAGGGGAGAGATCTGGGTTGTGACTGTGCATGCACACAGCCAAGGACGACAGTCAATGCCATTACCAATCTCCTTTATTTGATTTTCCTAGTATATTATGGATTTAATGTTTTTTCTTGATATTATGGATTTAATGTTAGCTGATATCAAGGGTGTAATGGGATCAAGAAGATTTAGGGGGATGTCTTAAATTTAATGGAGTAGGGATGATGGTTTTGTTAGTGTTCTGTTTTTTTAAAAAAGAGAAAAGGAGAAAGCAGAATTTCCTGCTTCTTCCAATCTGTTTATTGCTAGTGAATGGTGTTCTGTAATGGAATTG
>c100549.graph_c0
CTCTGGAAATGCCTACACAACCGGCTACCAACAAGGGGAAGATTACAGAAATTCATCACTTCTATCAATCAGTTATGTGTGCTTTGCTTCCAAGCAAATGAGAACACTGACCACTTATTCGGATCTTGCATTGCAACCTCTGGTTGCACATGGTGGTACACTTGTAAAGCCCGAAACCACATCATTTTTCGACATCAGCCGTGGAGGCACGTATGAACCCGGACGTCACTCAGAGGACGAATAGCAGGAGGAGCAGTCCGGATATTTTGAGAAGAAGAAATAGGGATCAGTCTCATCTAGCTTTTGATGAAACTAGAGCTCAAAATGATATTTCTTGTAATGAGCAGGGCCCAATGAGGCACTCTTTTGTAACCAACCCACCCCCCTCTCCGTTTTCCAGGAAAAAAAAAATGCCTGCAAGCTTAACTATCAACAAGCTCACCCACATACACAACCCCTACATCCCATGGTTGCAAAAATGCAGGACCATGGACCATCTCAAGCAACTACACTCCCTTTTCATCACCACTGGCCTCTCCCAAGACCTCTTCTCCATAAGCAAGATCCTCCATTTCTGTGCAATCTCTCCAATTGGCGATCTCGGCTATGCTTCTCTCATTTTCGATCGAATCGAGACACCCAATGCCTTCATCTGGAATACCATGATAAGGGGATTTTCAACCAGCTCTCAACCTGAGAAATCTTTCATCTTCTTCTCTAAAATGCGACTTAATGACGTAATTCCTAATAAACATAGCTACCCTTTACTTCTCAAGGCCCTCTCCAAGTCGATGGGCGGGAACCCAAATCAGATTCATGCTCAGGCTGTGAAATTTGGATTGGATTCTGACTTGTTTGTGCAGAATGCTTCGATTTTAGCGTATGCGAATTGCGGTGAATTGGGTTATGCCCGCCGGGTGTTTGACGAAACTTGTAAGAGTGATTTGATCACTTGGACTGCGATGATTGATGGGTGTGTTAGGAACAATCGAGCGAGCGAGGGGTTG
>c100550.graph_c0
CAAAAACGTAAAAAGAATAAGAGGTCTTAGTTGGAGTTGAGATGAGAATATTCCATTGAACTTATATGGCCACTGTAATCTTAATTCCCTATGATACCTGGATACTGGTATCTGCCATACCTATGATTGACCAATATGAATACTCGTATGATATATGGATACTTTTATATGATACTCATACCTGTACTCCACATTACTTCGGTACTTATGTGGCATAACTTTAGCACATCCTACCGTACCAAGTCCACTCTTTTTTCATATTAGTCCTAATAGTCTTCTTACTTTTCAAAACAAGAAAAAAAGATGTTCGAAAGGTATGTGAACTGTAAGTGCTTAAAAATTACGGACTTGGTTAAGAGAGGA
>c100552.graph_c0
TTGGGAGCATTTAGAGGTAGCATTGACAGGTGATGAATTTAAAGAGACGTGTTTGAAATGGTTTGGACATGTTCAATGCAGGCCAGCAACGGCGCTAGTGAGGAAAAGTCTTTTGATGCAAGTTGATGACCCAACAAGGAAAAGGGGGTAAAGGAGGACATGTATGGAAGTAGTAAGTTTAGAGCTAAAGAAGTGCTATCCAAGGATTGGCTTAGGATAGCTTAGAATTGAGAAACAAAACTTATGTAGCCGACTTAAACATAGTAGGGACAAGGA
>c100555.graph_c0
TGAAATTTCCCCAAAACCATTGAGCTCATGCCATGTGGAAAACTCTCAGTCAGAGAAAGGATAAGCTTTCCACCAATCACCAGACTGCAGACATATATGCAAAAATCAAACCCAGTGAGCCATTACCCATCACCTACACACATCTACACACTTGTTTAGTTGTTACATAATCATCATTACTTCAACAACCAAACCATGGCCATGGCCTCTTCTCACCAAAGTTTCCTAGCAAACCACCTCTCTCCAATCTTCCAACACAGGAAGAAGGTGAACCCATTGGTCACAGTCTCATGTACTAGATCCTACATAGACAAAGACCCAGACCAATCTGATAAGAAGGAGATGCCATTAGTAAAATTCGCCGTCGTCACGCTTGCAGCCGGCGTGTTGGCACTTGGTTCCGTCGACGGCGCCATGGCGGCAAAGACGGGCGGCAGAGTGGGCGGTCAGGCATTCCGGTCATCGGCTCCTCGCCCGTCATCCCCAAGAATCAACAATTCAAGGACCAACATTTACATCAATCCGCCGGTTGCGCCGCCTCTCATCGGCGGTTATGGATATGGAGGGCCATTCTTTGGAGGATACGGCTGGTCGCCTTTCTCATTCTTCGCACCGGGACCCAGTGTTGCCATTGGCATTGGAGGAGGATTTGAGATTTTTGCATGGTTTTTGGTGCTTGGTGTGGTTGCAACCATTATCAGAAGCTTTAGAGGGCCAAGGAATGATGAGGATGACTACTAATTGCACATTTTGATGCCATTACAGTTTACAAAAAGATACTTGAATGTTGAGTTTTCTTCATGTTGTTATTTTGTTGTGTACATGCTCTCTAAATCTGTATCTGTGAGGATTATATATCTTGTTTTTTTTCATTAGCATATAGAATTGAAAGTAATCTCCAGACATACATGAAAATCCTTTGTAACAGCAAATTCTGAAGTTTAGCTGTCTGGGCCTTCCATTTCATTTGCTTAAATTAACATCCTCTCTTTTGAAATGTCATG
>c100556.graph_c0
GGGTAGTACTTGAAGTCACCCTTGTAGTATTTCTGGTCAATACCTCCGAGGATCAAAGTGCTGCCGTCCTCACCTGGGGTCTTGGTCAGGAAGAAGGAGAATGTAGCGTTTTCAATGAGGCCTTGTTGGACAAGAACATCGAAAACTGGAGGAAGATCATCTTCAGAGATCTTTTGGTAAGCGAGACCAAGGATACCACCAGCTTTAGTAGCAATGAAAGCAGCAGAGACAGTGGTCATGAGTCCGAGATCAACTCCATCGATGCTGTAGCCTCCGAAGTTAACGGTATCAACTCCAACAGTGCCAGCGACCTCACCCTTTCCGTATGGGATGTCGATCTTTCTACCATCATTCTTGAAGGTGCTTGATGAAGATTTATCGAATTTGGGGTGAATCAAGCAGGCTGGGGATAAGCAGCCCTTGGCAGGAACCCAAAGGTTGGATGAACCAGTATCGAAGATGACCTGGAATTCTTGGCCAGGAGTTCCGACCTGGATTGGGCCGTAGAATTGGGCATTCAAGAAGTTTGTGATGGGAATACCGTTTTCATCAACGTAGTGACCGTGAGTAAGTGGGATAGAGATCTTTCCGTCAACAGGTGGTTGGTTGACGAAGGCGAAGGCCGAGGTGGCGCAGAGAAGGGCAATGAGTATGGCTTGCATACTTGTCTT
>c100557.graph_c0
CTGCTTTTACCACTGCCCTGGGATACAGAATCTGACTTACACCATTGCCGGAGAGAATGGCACTACAGAACCTGGCAAGCGGCTCCTAAACTTCGTCTGGTACACCAATTTTCCTGAAGGCGAGCCAGAAATCGAGAAGCTCATGACCGACAAAGACGGAAGACGCAGGCATATCACGATACCACCTGGAATGATCGCATGGGACGCTTGGGAGATGATCAAAAGTCGTGCCGATGAGAAACTCCCTCCACAGATGGCTGAGATGGCCCACAAGAGCAAGAACCCTTTTGTGCAATGCATCACCGACGTGATATCGCCGAAGCCACTGCACATGGGGGATAAAGTGTGCTTGATAGGTGATGCCCTTGCTGGATTCCGGCCGCATACTGTTGCTTCGACCTCTCAAGCTGCTTACGATGTCATGAGCCTTGTCGATTGGCTGGATAGCAAGATCGAGCGAAAGCAATTCGTAGCACAAGTGATGCAGTACGCACGCCTGATCCAAAGCAGAGGTGTGTATATCGGCAACCGCTCTCAGTTTGAATCTCTGCCAGTGGAGGAGTACATCAAGGACAGAAACATGATGAGCATACCTAGATGGGACCTGGAGTATCCTGAATGGACAAAGGCAGATCTCGACAAAATGTGATCCCACGACGCCCA
>c100558.graph_c0
GGATTAAATCACTGGCAATATGGGACACTTGTTGTCACTTTATCCACCACTTGGATGCTGTAAATATTACTGATTTAAACATGTATTTGAGGCTCTTGCTATTGTGAAAATCTCAAAATGATCATCATCAACAACAAATCCTTATCCCATCAATCTAGGGTTTGGCTATAAGAGTTTCCTTTGGTTCAACACTTCATATAGTGGGAATATGATCTAGAAATGAACATTCTGATTTAAAACATTTATCTGAGGCTCTTACTATAGTGATTATGCACTAACAAGTTTACATGGTTGGACTGCTTTTAAGAACATCAGAAGGAGCTACATATAGTCACACTCA
>c100561.graph_c1
GTTGTCTCCCTCTTTTCCTTCATCTACCTCAGAAAATGCCTCAAAGCCCTAATCTATTCTCCAATCCACCTCTTCTCTAAACATTTGATTCTATGTGCAGAAATCAGCACAAAACTTTCTAGACAAAATTTATTAGCAATCCCTTGTCTCCATTTCAACAACCAACTGCACACGCAAACTGCCTGCAATCTCGTCCTTAGAAACAAGTCTCAATCGTTTTGGGGTTTCTTGTTAAAGGAGCACTGTCTATGGTCGCATGGAGCTTTGTTTCAATGAAAAAAGAATGTTGAGAGAGGAG
>c100562.graph_c0
GAGAGTTTAACCAGCTAAAACTTGGAATGGAGCATTCTGAAGTAACATGTTAGATCATCAACGAAAAATAGCGAAAATAAGGATGAAGGTAAAATAAAACTCAATAAGCCATTCTCAGAATGATGGGATAATGCTTCAGTGATCATAACGATGGAATTGTATTAACTGAAGATGGTTGCGAGCTCCATAGCTGCTGGCAAGTACCACAATAATGGAATTATGCAGTCCTGATGTAAGATCTATACACTCCCACAATACACCATCCCTTCTATTGAAGTCCATGGCTGGAACCCAATGATTTGATGCCCCAGTGTGCTTATCTAGATAGATGGGGTGAGGATTGAGGCTTATATGATGATGATTTATTCCTCCCGTTATGGATGAACTTACACCATCATTTGATCTTTTTCCTTGTTACAATTTGTTAGTTGAGCTCCCTTTCTTTACAGGAGCTTGGAGTCAATTGCATCG
>c100564.graph_c0
ACAATCTAATAAACATGATGAAAAAATTCAGTCTCAAATCTAGATGACAATAGAGTGCTTGACACCTTCTGTTCTCTATGTGGCTTTGATATTATGTAAGCAAAGGGGAATGGGAAATATAATATTTTCCTCACTTATTCGAGGACCAAAGGTTGGTTCAAAAGCTAACTACAAAGACCAATACAACTTTAGTGCCCGTGCCCTTAGGCTTGGTATATTGATTTACACAATGATGTAGATAGGGCTATTAGAAAGGGAATGATCTTTATCGTTCTCATCATCCAGCCATACCTATCTTTCTTGGTTTAGCAAAGTGATTGTTTATTTATTATTTATGTTTTCTCAGTCCTTGAGTTTCCATGTTACCTTCTGCTTTTCTAACAACACAAATTCAATCTGATATTTTGGAGTTTAATGAATGTGGCCTAGAACAGCAAGGAAATTACTTGAAAACGGGCATGTTAATATTGTTAATGAAAGAGGTTGTTTGTAGTTGGGATAGTTCTTTGTTAGAAGTGATGTAATTGATATGGTTGGAGAGACATAATGGTATCTTTAACATGTTAGGAAATGGTTACAGGTGTTGAGACCAAGGCTCTGGTGAGAGCAATACTGGCGGTGACAGTGCAAATTATTTGGGGTTATTGTTTTTGTTTTATGGAGGGGTTGGGATTTGG
>c100566.graph_c0
ACCACCTTATTTACAGGACTCCCAATCCTTCTTCTTCTTATCACACTCCTTCTTCTTGTAATCATAGTCCTGATACTCCTTGTCGCACATCTTCTTCTTGTCATCGTAGTCCTTGTACTCTTTCTTGCACTCCTCGTCTTTCTTGTCGAGCTTGTACTTGTCCTTGTCGCATTCGTCCTTCTTCTTCTTATACTCATCCTCCTTGGGCTTGCACTTATTTTTGGCGTCGTCCCAGTATTTCTTCTTTTCATCCTTGCATTTCTTGTCCTTGCACTTATTGTACTCATCCTCCCACTTCTTCACTTCCTTGTAGCAATTGTCGTAATCATACTTTTCCTTGTCTTCCTCCTTCTTGCAGTCGTCGTATTCCTTCTTGTACTTGTCGTAGTCCTTCTTGCAATTGTCGTAGCCCCACTTCTCCTTGTCCTCGTCCTTCTCGCAGTCCTGATAGTCTTTGTACTCCTTGTCTTCGTACTTCTTGCAGTCGTAGTAGTCGTTCTTCTTCTTGTCGCAGGTGTTGGTCCTCTTGGCAAGGGCGAGAAAGTCCTCGACGCCTAGGCCATTGTCCGGTGCTGGGGCAGCAACAGCGCCGATGGCACAGAGGGCAGTGCCCAAGATGATGGAGAACTTCATGTTGATAAGTGAGCGAAGCTTCGAATGAGCGAATTGATTGTCGAGCGATA
>c100568.graph_c0
CGGGGCCGTAGGCGGTGAAGTCCTTGGTGGGGTCACCAGGAAGGGAGTCAAACTCGCCCTCGAAAGTGAGGATGTGGTTGTACCAGCGCCATGCGTATGGGTACTTCTCTGGTGCGGGGATCTGCTTGATCTGCTGGAAGACCTTGACGTCGGCCTGGGATGGGGAGTAGCCAACAACGTAGCTGCGGGTCTTGATCCAGTTGTTCAGGAGAGTGAGACCTGCGTCGGAGACAAGATCGGTGAAGCCCATGTTTGCGATCGGTATAGTATCGTCGTATGGAGTTGGGGGAATGTG
>c100569.graph_c0
GGTCGAACTTCACCTGCGTCTCTTCCACGTGCGTCTCCATCGCATATCCCGGATCCATCAAGCTCTCCAGCGGAGCCATGCACACCACGGCAGTGTACACCTTATGCCAGCCATTGTTCTGATCCCGCAGCATCTGCAGCGTCGCAAAGTGGTCCCGCTCGCTCTTTGGTTTCTCCAGAATCTGCCCAAAATGCGTCGCTACAACCGTATCCGCAGCCAACACCAGTGCCGGCTCGCCTTTAGGGTCATCAATCGTCGCTTGGTACACATTCCTCGCCTTCTGCTCCGCTGTTTGGAGAACGT
>c100570.graph_c0
CGCTCGTTCCCGTGTCCCGTATCCATACCCGTATCTGTATCTGGGCATCATAGACGGCCAGCAATCATGAGTAAACTACCGAGATCACCAGAGGCTGCAGGAAGACAAATTTCCACACTTGAGTTACCACCGTTGATCTTGAACAGAGTAAAGAGAATTCAGAACAAGAACAGACAAGAGTGCTGATGTCAATCTACTTTGATGGGATGAGCCGGTCCAGGCCATGCCCTGTTTAACAACTTGAAACTCCAGTAGCAAAATGATGGGACTCTTGATAATTCTGCTTTGTATCACAAGAGAGACAGCCCTTATGTCTGCAAGACCCTCATCGTCAAGTGTGAAGACACTCCAGAAATATTCAATACTTTGAAAGATTTAAATTAAATATTGACATGTGATTAGGGAAAATCTGTCTTAAATGATCTTGGGCCCAATACTAGTATAAGATGCGTATAGTATTGAAATTATACTTGTATAAAAGGGTAGAAATCAAGATATGAGCTTCACTAGGGTACCTTAGTGCCAAGCCTGAGTGTGGTCTGAGTTTCACTTTCACTTG
>c100572.graph_c0
GGAACTGCAAATACTGCTGGACCCACTCCAAGTTCAGCTCCCTCTACACCCTCAACTCATACGCCTGGTGATGTGATGTCAATGCCTTCTTTGCAGCATAGTGGTAGCTCGACAAAGCCTTTGATCATGTTTGGCACTGATGGAACCGGAACTCTTACATCACCGTCTAATCAACTGTGGGATGATAAAGATATTGGCTTGCAGGCTGATATGGATCGATTTGAGGATGGTTCTTTGGACGACAATGTTGAATCTTTCTTATCACATAATGATGTGGACCCCAGAGATATAGTTGGCCGATGTATGGATGTTAACAAAGGTTTTACATTTAATGAGGT
>c100574.graph_c0
GCCGTGGAGAAACCCAAGATGATAGACAGAAGAGGATTTAGGTTTTTTGATTCGGTCACCGTGCAGAAACCCCAACATCAAACCCGGATTCGCCCATCGCCAGAATCAGAACAGGGGTCAGACTTCATCTCCGTCGGTCGTTCTTCCCCAGCCGGAGACCATCGTGCCACGTCGCCGAAGATAAAAAAGAATCAGCAGCAAGGCCCTGCATCTCAGTTGGGTCGGTTCCTCACCAGGCGCCTTGCCAGTTTTGGATTCTGGAAGCAGTGCCTTGCTGCGCCCAGATCCAGAACCTAGATCGAGAAGTAGCAGCAGCAAGAAGTTTTGTCACAGAATTAGAACCGTCAAAGGAAGGAGAAAACCCAATTGGGTAGGTTCCTTGCCAGGCCGGTTCAGTTCAAGTTAGACTCGGCCCAATCAAGCCGGTTGTTAATTATGCCATAAAA
>c100575.graph_c0
ATTCCTTTGTCATGCTCCTCCTCCCCAGCCCAGCTGGTCCCATCTCTCTCTACCTTTTCCTTCATTCATTGCCAAAACAAAGACCACACTCTCTCTTTCTCTCTCCTCCATTCCTTCCTTCTATTTCCATCACCTCCATGTGCACTCAATACAAAGATCTCATCTGATCTTCCCACATTTTCATGGTTTTTTAATCCCAATCTTCTCTTTCTTCTTTCTTCTTCTCCTTCACAACACAATACAATACAATTACAATTACAATGCCGTTGGAAACTTGGGCTCTTCGTCTTGTATTATCTCTCCTGCTGCTTGTCTCTGCATCAGATGGTAGCAGCAGATCGGTGACGGCACGATCCGAGCTCCCGATATTCCGAGAAGCCCCAGCTTTCCGTAACGGCCGCGGCTGCGCCAATGTCGTCTGGTCGCCGCTCGACGGCAACTCCCACCACCCCTCCATCATTCACATCGCCATGACCCTCGACGCCTTCTACCTCCGTGGCTCAGTCGCAGGTGTCCTCTCCGTTCTCCAGCACGCCTCCTGCCCGGAAAACGTCGTCTTCCACTTCCTCGCCTCCCACCGCCGCGCCGAGCTCCGCCACACCATCCTCTCCACCTTCCCTTACCTCAGCTTCCGCCTCTACCACTTCGACGCCAATCTCGTCAAGGGCAAGATCTCCTCCTCCATTCGCAGAGCCCTCGATCAGCCCCTCAACTACGCTCGGATCTACCTCGCGGATCTCCTCCCATCTGGGGTCCGACGGATCATCTACTTCGATTCGGATCTCATCGTCGTCGATGACGTGGCCAAGCTCTGGTCGATAAATCTCGGCCCCCATGTCCTCGGGGCGCCCGAGTACTGCCACGCCAATTTCACCAGCTACTTCACCGGCAAGTTCTGGTCGGACCCAGGCTTTTCCCGGTCGTTTCGCGGCCGAAAACCGTGCTATTTCAACACTGGGGTGATGGTGATCGACGTCGAGAGGTGGCGGGAGGGCCGCTACACGCAGAAGCTCGAACAGTGGATGAGAATACAAAAGAGGGTTCGGATTTACGAACTGGGTTCTCTCCCGCCTTTTCTCTTGGTTTTTGCAGGTGATGTGAGAGGGGTCGAGCACAGGTGGAATCAACACGGGCTTGGAGGAGATAATCTGCAGGGGCTTTGCAGGGATTTGCATCCGGGTCCGGTCAGTTTGCTGCATTGGAGTGGAAAAGGAAAGCCATGGCTGAGATTGGATTCGAAGAGGCCGTGTCCTCTTGATAGTCTCTGGGCGCCGTACGATCTTTTCAAGAGACGATCTCCGTCCTCGGCCGCTTTTTCTCTTGCAGATTGCTGATGCTGATGCAGGAGAAAGAAAGATGTACAGTGGTCTTGTGTCGGTGAGAGAGTATTTAGTGATTCGGTGATCATGAGGAGCAGATAAAAATTTTAAATTTTGGTTGGTTTGTTGCTTTGTTGCTTTGTTTATATGTTTATGTGTATATAATAAGCGATTTGTTGGTTTTTCAATTGATTTTTTTATAGTCCCCCATGAGGAGAAGAAAGGGATGTTTTGGGTCAGCAGTTGTGCAACAAATGCAATAGTTTTTTTTAGGACTCTGCACCCCAATTACCCATGAAGAAATTCTTTACTTATGGTATGGTAATTCGATTCCATCTTTTATATTCCGG
>c100577.graph_c0
CTTGCTGCCCAGTTCCGTTCACTGGTATGTTTTCTGAATTAGATTCGTCCGATAAGAAATGCCTGCTTATCTATTCTATTGAGTAAATTTTAGATTTGATATGTTTTGTGTACCCCAATCACAAGTTGTTTAATAGTTGGGCAGAAAAGACACTTATCTGCTCTGCTGTGCATTTTGGATGCAAAAATAGAGACCTTTCTTCTTCTTTTTTCCATTAAAAAAAATGTAATGTAATTTCTATGTACATGCTAAACCAGATGCACAGCTGAATGATCAGACACCTAAATTGGTTTAGTATGGGTATGACACCTATTGGGGGTGTCCATTTATGCAAATCCTAGAAAATAAGATTTGTGGATTCAGCACAATATTTTGTTAAATAAATGCCTATTTAAAGTATAAAACTAATATGCAGAATAACACCAATGAAAAATATATAGATCTTCAATCCATGTATGTATGTGTGTGTGTATAAAATATATGGGAGATCCTCCTATGACAGAAGCTCTTACCTTACTATGAGAGATAA
>c100579.graph_c0
CACCCATTCAAAACCACTACACCTCGAGAATAATCATAGATCATATGCATGCCAATTTCTCACATACAAAGAATCCTATGTTTCAGAAAAGTAAATGCAGTAAGGTGTTCAATTTATGGAACTCAATGATGACATAGACCCTTAAGATGACTAAATCAGGCCACATTTGATGGAAAAATTGAAAGCCCTCACAAAAATGTGGCTCAAAGAACATCGTCAAAAAGGATATCATACACAAGAATATAACTCATTCTCTGCCGAGCCCACCAGCAGCCTAGAAACTGGAAAACAACTTTGTTGAATTGTTGGACCCACTAAAAAATTGGTCATGAAATCCCACTTAGTTCCGTCTGTATGAACCTCAAAATTCTCGCATGCACCCATGGTACCGCTTCATGAAACAAAATATGGTCATTGATATGTTTGTACTTTGCATACATCAGCAATAAAGATTACACACCAGCAGAGGCATCAACAGATGTCAAAAGACATTGTTGGTGCTTTAAGTATCCAACAACTCTTTTCCTTGTGTAAATGATCGGAGGCGTCCAATGAGGTGCTCCTTCAATGACTCTGGAAGTTGAGAGGTGAAGGTCTTCTTCGCGTCAGCAATCAGCAGCTTCTTTAACTCGGCAGCATTTGGAGCATTTCCTACTGACTTTGTACACAACTTCTTCCTTGCATGCATGAAACTATGCACTTCATCAACCCAGCCACAAGAACGCAAACCTGAAGCCGCTTCCTTACCAAGCATTTCTTTGAATGTAGCAAGTTTAGCATCAGAAGTAGCATCCAGTCCAGACAAATTGCTTGGATTCAAAGTTGCAGCCTTAATTTTTTCAGTTTCCAATAATTTTCCGTTATATCCTGGGATGTCAGAGGAGCACATGTCATTTCCATTATGTAATAAATGGTCAGATTTTCTTGCAACTACTGCATTTACACGGTCAGAATCAGGTTCTCTACCCACTGCTGTGTTTCCAGTACCATTTTCCACATGAACTTCAACTTTTCTTAAATCAGCACCAGTGTTCTGAATCTCTCCATTATCAGCTGGTAATAATGTCTGCTTGCTTTCATTGTCGGTAATATCAGAAGATTTGCTTCCATAAGAACAACTGCCATTGGATATTGGTTGCATCTTTTGTTTTCCTGTAATTCTTGATTCTTCATTAGACTTTGAGGGCATCTTAAGCTTTTCAGTGCCAGTCAGTTCTTTTAATTTACCATGCTTCATTATGGATGAATTATTGTGAACCTCAATAGTTCCATTTCCATTTGCATCAGTTCTTTTTGAAACCAGTCTTTTCAAGTTAAACTTTATTCCTTGGTTTGAAGGCACTTTATCAGTATTTGATATGATTGGGGTATCTTTTTCAGATGGATGTACCCCATTTGCCTTGGGGACAGTTTCCTTCTGGTTAACTGATACAGTATTGCCATTGGAAACAGAAGACTTCTTTCCATTGTGAGGAAAAACAGTTTTGGTTGGCTTCGGTCTTTGGTTGGTACGGGAGAAAAACAGAATATAGACTTTCTCTGACAAAACCTCCTGCAGACTTGAGACTGTAACATAAGAATCATTGCAGCAGTACCAGCGACCAGTAGCATCCTTGATATATGCATAATAATGTCCAGACTCAGGTGAGTAGCCTGAATGCACAATTGTGCCAAAAAGATTGTACTCCGGCTGTGGATCCAGGCTCGCTTTGCACATATAGCTAGAAAGCGTCAGAACTTCCTCAAAAGCAATGGGCCGGTCGATCTTTAAACCAACTATGCCCTCAAATCTCTTCAGCTGGATAACAAGAATGTTGGGCGCTCTAAGAACAAGCATTTGCTTCCTCGCCGCCGATAGCTTCTTACATTTGTCACAATTATACTTATTGCTCCCATCCAAAACCTCCGGCTGGAAGAACCTTCCCAGCGCATCCTTCAACGAGCTGCTCTGAAACACATCTAGGCTGATATCCATCGTCTCATCTGTCTTCCTCGACTCCGCGCCGCACGAAAGACACTTCACCTCACTCTGCAGCGCCCCACCAAAGATCTCCTTAACAACGCTGTCATGGCAGTAACCCACGTCCGCGGCCGGTGCAGGCACAGCCCCATTTCGGAGCTTGCGGTCCCTGATCAATTTGAGGCAGGTGTTGTGGCAGGCGTCGATGACATAGCGTAGGAACTCGTGGGCGTCCTCCTGGTGGCCGCAGCGGAAGTGCTTGGCGAAGATCCTCAGGGAGGTGTGGATCTTGGACGGCGCATCTAGCGCCAAATCGGTGCTCAGCGACCGCACAATCCGGCACTCCAGAATGCAGAATGGGCATTCCCCTGCCCCAGCCGAATTGCAGAGAGAGGAGTGTTGATTGTTGAGGCAGAAATTGGCAAGGGGAGGAGTGTAGGTGAGGCACTGGAGGACGCTATTGAGATAGCAGCTGTTGCCTAGGTTTCTGAGACCTAGAGGATGCCCTGATTTTCGACGGTGGAGATGGGGTTGCCAGCTCATTTGGATGGCCATCAACGACCGACATCTGAAGAAGAAGAAGAAGAAGAAG
>c100582.graph_c0
AGCCCATCCTAAAACTACTGCTCAGGAACCAACTCACTCCTAACATACTCACTACTAGTAATATCCCCAACCGTAATATTCACCGCATAACTCGTCGAAATCGGACTCCTCAAAGCCCCAATCAAAGAAAAATGCGCTGCCGTCAACGTAACATTCTCCCCTTTCTCGTATCCTGTCGCAGGAACATGTACATAATGTGTGATGTTTTCGATGATATTTGAGAAATCAGGTCCTAAAAACTTGGAACTTAAGACTTCGCCTAAAGAACCTGGATATGAAGTATTTGTGGGCGAGAGACCGAAAGAAATTGCGACATCGTAGACTGTTTGTGAGAAGTTTTCGGTGAGGATTAGGAGTTTGATAGTGCTGTCTGGAGCTATTACTTTGGATGTTGCGAAGCCTGTGATTCTCGCGTTCGCGAGGGCCGCGAAGAGGGTTGTTGTTAGGAGGGTGAAGGGTTTCAT
>c100585.graph_c0
GGGGGGGATGAGATTAAATTGGAACACAAAAAACACAAGTTGCGACATCCTTGAAAATAAATTTATTTTTATAAGATCTCAATAGCATAGCTAGATATGCCAAACATGAAAAAAAAAATGACCCACATCTCCATTGATGTGAGGACTAAAATCTACTACCTTTCTTGACATCCCTGCCCTGTTTGCTATCGCAAGGTAACAAGGATACTACTAAAGCTACTATATTTCAACCTTTCTTTCACTCTCCTCTATATATATACTAAGGCCCTGCGGGTGTTATTATGCCACCTCAGCATCAATAGCCAATCTATTGCTCACACATGTAACCAAATTTTTCTTGTACAGGTGTCGCCAATCCGTTGGACGATCGGGGACTAGAATTGGCCACCTTCGAATGTCTGACCAAATTGCCATCCCCCCGGCGCCACGTTGTAGCTTGTGACTGTCCGGCCATCGCTGGTGGTCACCTGGAAGGAGAGGCTCTGGCCATTAAGGTAAGAGTTACTCTGCCAATTCTGGCCCCAGTTCCTTGACATGGCTTGCCATCCTGTCTTGGAGCCCTTGATCGAGACAGAATGGATGTCTCCGGCGCCTCCCACGTTGGTGATGAGGACCAAATTGAAGTAAGAGTGACCATTGATGGTGAACCTTATTCCACCTTTCTTCACACAGGGTACCCTTCTGAATGAGACTGGAACAATTCCGGCACGGTACTGTGCAATCTGCAAGAAGGCAGGCTCCGCAAGATCAAAGTGTTGCAGGGGAGGGTTGCACCATCCTCCATTGTTGTTTGAAAGAGCCAAATTTGGTGGGCAGAAGTTTGTTGCAGTGACAGTGATGGTCCCAGGGAGGCACCACTTGGGGTCATCGTTGCACCGCATCTCATAGCAAGACCCACAGCTCAAGCCATTGTTGAACAAGGCAGTGCTAAGAGCCGCGGTGTTAGTCCCATACCCTTGACTATACAAATTTCCATATCCACACGCTCCACCCATTGTGCCTGATGCATCTCCTCCACCGTAGAATGTGGCGTGACCGCCCTCCCAGCCATAGGAGTCTCCGAAGGCAGCGCACAAGCTGGCCAAGAAGATGGAGAAGAAGAAGAAGATAGAAGGAAGAAGAGGCAACCCTGAAATGGCCATTGGAGAGGGAAGGATTTGGAGAAGTTATTAGAGAGAGAGATGAGGGTTGCTACTTGGTGTAGAAGGGATGGGGGTCATGTGTGTTTATATAGGAAAGTTAGTTACCATTGGAGGGTGACTTGGGC
>c100586.graph_c0
GTGGGATCCAACGAATTCATTAAATGACTCTTATTTTGTATGGGTTAGACCCTTTGCCCCTACACTGTTGCCCAATTTGTTTGAAACAAACATTAGCAGCTAGCCAACCAGGCAGCTAAAATTTTTCCCAATTAGTGTGCTTTGGAAACATTAGTCCAAACATGAAGAAGCCGATTGGATGATTCGTCTTGGATCTGTTGTATGGATGAGTAACAAGATCTGTTAAATGACTCCAGAATCTTCTATGGAAAGAAATAATAAGTACATTTCTCGATTCATTTCATTGATGGGGCTCAGCTATTATACAAAGGATAGCAAGTGGTAGCATATGGATCTTGCTCAGTTTGTGATGCTGTAGGAGATTCAATACACGGATGCATAAATACATGATCAGATGGAAACAGATTCTCATTGGAGCGAATTATAGAATAGAATCAAAACAACAGAAATACCAATGATGACAGGCAGCAGAGTGACTAAATAAAGTGCACCGTAACCCACTGCCGGAGGTACTACTTCTTCAGCATTCTCATCATCATCCACAATCTCGGCAGCAGAGTCCCAATCAATGTTGAGTCTCTTTGCAGCCGCTTTAAGATCAACACCAGTGTCGGTGACTTTTGCATATAAAGATTTGCTAGGCTTAGTTTTTGGGGCTTCAACCTCAAGATTAGGCCAATTAATCATCTCCTCAGCAAGCATACGAAGAGCAACACGGTTTTCAGGAATTTTTCCTTCATTCACATCTTCCAAAGCAGCAACTAGATCATCCCTTGTTACATCATTCGAAACTTCTATGCCAAGTAACCTCTTTCGCTCAGCTTCCCTTGGGTCTTCAATCAGAATAGTTAGCTTGACCTCGTTAAAAAGCATGTCTCTGTTCTTCCTTAGAAGCTCCAAGACTCTTTGGATCTGGCGTACGAGCTCGACGTCATCGGGATCTGCGTTTTCTACGTCGTCAGCAGTGGAGGTACGCAGCTCGGTCTCTTCCTTGCCCACCAAGACAAGGACACGTGGCCTCTTTGGAGAGAATACAAGAGCAGCGGAAGGGCGAGATGGAGTGCAGTAATGATGATGATAGAGATGATGTAGATGTGAGCGATTGTTACTAAGAGGGAGAGAAGAAGAGCAGCGGTAGAGAGCAGGGGTCTTCAAACGCAGCATTTGCAGTGGCAGAGTCATCTCGCTCATTGGTTCTCTGCTAGGAGAAGGGAAGGGAAGCGAACGTTATCTTGTGCCTTGTTCACGGATAATTGAATGTCAGCCAACAACGAGTCAGGTTCGAGTTTAGTCCGAAAACTAC
>c100587.graph_c0
GTCTGACTCTGATCTCCAGTGCTGCTTATATGAATGATAAAAAAGGAATAAACCTAGCACACAAACAATTCATAAAAATAACCATAATATTTTCCTTTTCTTTGTCGAAGCATTTTACTAATCTTTAATCAAAACCACTGTCAAATAGAAACTTGAAGCCATATAATATTTTTGTATTAGATACAACACTCTTGCTTCATTGGCTTCTACTTCTATAAGCAGAGTTTACATTTCTTTCCGCCCTCCCCCTCTTTATTGTGCCGCTATATACTTGATTACATTTATGGCTGTCAATGGGCAGGGCAGGGCGGCTTCAGACCTGGATCTTCTAACTGGTTGGGTTGAGTTGGACCAGGCATATTCAAATAATAAATTTTCTTAAGTCCAGTCCAGCCCATTGACAGCACTAATTACATTTAAAGGCAGTATTTTGGGGCATTGGTGGGCTGATATAGGAAAGGTCTAACAGTATGAGAGCGACCTGATGGAAGATTGTAAGTGAACTTAATGCCCGAGTTTCCGTTGCCTTGTCGAGTGCAGTGCTCATGGAAGCTGCTGATTGGCCTAGCTAGGCATGCATCCCATCGGTTACTTTCAGGCATGGTTTCAGCTACTGTGTACATTCCCTTTGCGTTAGTGAAAGCCTGATAATTAAGGACCTCCCCAGATTTTGTTATGCAAAGAACAGCCACCTCAGCACCTTCCAGGACATGGTCTTCAGGTCCTATGTAAGAATCTCCACATACATCACAGACAACTCTACCATGAATCTCCCCTGTCCATGCTTCCACACGTGATAGAAGGAGAAAAAGAAGGAGACCCATCACCATGATCGTTTTCTTCTGCAATCCCATCTCAGGATTCAAGCTCCGTCTTACTTTTCTGCTGTCGTTTCTTACAAGCAGCGTATCCGTGCCTTCACCTGGTTTTCATCCGACCCTGTCGGTGTAATGCATGAATCTTATAGCCGTGACGACTGTTTTTTTGACTGACGAACTAACGACAGTTTCAATGAAGGACAG
>c100588.graph_c0
GTGAAATGGGTGCATCGCTATGTATGATAAGTATTTAAGGCTATCATAGAGGGCCAAATGAGGCGTCTATACTTGCCTTTGCTCAAGATAGACCCAATTTCACTTCCAAAAACCTTCCTTCTACAGCTGGGAATCCAATCTGCAAAAGCCCCAAGACAATTCCTCAAAAACCCCAAAAATAGAGGAGAAAAAGAACCCTTTGAAAAGTGGGTTTGCATGCATCAAGTTAAGACTCTAGAGGGTCCAATAAAACCATTTCTAAGAGGTAAAAGGAAGATCTCACCTAAAAGAGATCGTATCTTTGGGAAGCTTAGGTGATGAGGAAGGAGATGATGGAGTTGAATTTCCACCTTGGGTTGAGTTGGAGGGACATGTAAGAAGTAAAAGCTAGAGGAAGAAGAGTTGTCACCTGGATCTCTATCTGTGCAGGAAATGTGCTGGAAATGAAGAGAAAAGTGAAGGAGAATGAGTGTGTTTCAGCAAGTCTTTGCTCTATTAGAAACGTCCCACGACAAGCGCCACAAGATAAAGGCAGGGGCTTTGATTAAGAACATGATACCGAAAGGATCAGCTAAGAAGACCACATTTTTGGAAGATTCGAATGTCTTCAAGAAGAGGGTTGTGATTGTAGACCCTTCTTTGTTAAGTCCAAGGTGAAAAATGCGTAAGCACATCACATTTTACGTTGATTGTCCAGAGTTCCTCCCTTACGAGGACCTGTTCCGAGAATATGCCAAAGAGGCGCCTCGCGGCTGCGTATTTTCCATTGCTCCGGCTTTGATCAGTTACTTGTGCACGAGATTAAAGATGATTGGATTTCTCGTATGCTATGCCAAGCCGTACGGTAGATATTATCATGAGCACCTTCTTTATGCATGGTTTGTATACCACTGTCGCAGTCTACATCGTCTGGGAGATTCAGAAGGCTTGCCATTTTACTGATCCGTTACAAATGGGTCTGACATGGGTCTTTCTCTTGCTCCTGCCCAGAGGATTGCAAATAGCCACAAAAGCTACAATATTTGCAAGAGGCCAGTTGTGTTATGGGGTTTGCAATGTACAGGTCTGATTAGCAGTCAGTGTCCGGTTGATGGGGAAAATTCTTACACCCAGATCTTGCAATCGACCACTTGGGAGAAAGAATGGTTTGTTTCCATTAGGCCTTCAGGCTTGGTCTTTGTAGAGAATGGTTGATTGACATTCAACCATATGTCCCGGCGCGATTCAGCAAGCAGTTTGGTTATTCACAAGGAATGTTGGGGTACCTGAGCTGAATCAGAGAGAGAACTGAGAATGCCACCATTCAAGATGCATTACATGCATGGCTTAATTTTCTTCTTTGCCTTCAATACTGGCGCCTCCTTCCAACTACCATAGTATGTTGACCAGGTCTACACCTCTGGCTTTGTAGAATGGTATGCCATCGGTTGGACTTTATTTGTTTTGCCCTCAGAGATGGACTGTTTGATGTGGGGGTAATTTTGGAGTCAAAAGCCGATGGTTCTATTGATTGCAACCATCCGGATGCGCATGTCCACGGCTCCTCTGAATGGAAAATTGGTCTCTATGAAGGTGGTATCGACTGTTGTGCGCCTTATAATAGTAATAAATATGGAGTTGAGAACCATTCTACCATGGCTACGAAGAAGAGAAATGATCGACCTCAACCATGCATCTCAAGCACCATTAAGCCTTCAGAGGCTATTGATAAGGAGACCGCTACTTCTTTAGGTGTTAGCAAGGGTCAACAGAGAAAAAGAAAGGCTTGGACCTCCAGGGTACTCACAACTGCTAGCCCACCCCGAAGAAAAGTAGAAGGGGTGTTCCACACAGGGGAACTGCCAAGGATAAGCCTTTGGGCTCTCAGGCTGTTCCACCTTACCCTATCACAGCTCCTCCATCTCCCGTCTGCGATGTGGAAGATTGGACATCAGCCGATGAGGGTAGAGCAGCAGCGGCATTGTCTTCAGCTTGTAGGAGACATTGATTTTGTTGATGAGTTTAATGTACCGGAGGTCCCACTGCCTCCCACACAAGAAGAGTTGCCGCAGGAACAGAGTGTAACTGCAACTAAAGTTCCTTCTTTTATCCCTCATGTAGATCTTTCTTCTATTCTTTCTTTTACTCTAGCTCTTGTAAAAAATGAAGCTCGATTTACCGAGTCTGTCCTTTTGGTTAATGTACGCTCACAGTTGGAGGTCCCTGTAGATTGAGAAATAGTTCATCCTTCACCTCCTCTCATTGTACAGATGGAGGTGGAGGAAACAATTAGCGTAGAAGTGCCTTCTCCAGCTCCTATCATTTCGGAGCATGCCGAAGAGATTCCTGTTTTGGAAGTCTGTGCCCACTCCCCCTTGTACATGAGCAGATAGCGGGGGGATCACGGAGACTTTCAGGTAGAAGAAATCCTCCCATTGTACAGGAAGGGTTGGATTTAAGTGCAATAAGTGCTCCAGCAGATGAACAGCCACAACCGGAAGAGACTTTTGAATCGCATCCATCTATGCAAGAGGGAGATGAAACGGTTCAACTCCCATTCATTGAATCTGGTGATGCATCAGTGCAAGGAGGAACGGTGGATCCCTCTATAAATAATGAGGCAGCTTCGAATGAACTTCCCACAGCCATTGATGTTGAAGTGACAACTTCAGAGCCTCTTGCTCAATCCAGTGAGGTTCAAGATCAGTCACCTCTGGAGCCTTTAACACAGTCCAAGGCTGGAGACAACTCAAATAACGCAGTCACTCCCGAACTTTTGGTGATTCTTGACTCTTCTACAACAATGGGTAGAACATG
>c100591.graph_c0
AGAAATTTAAAAAAAAAAAAAATTTGTTTTTTTATGTTCGGTAATAAAGCAGAGGCATTTCTGTTTTTCCCATGAAAAGCTAACCTTGGTGCTCGTCATTTGTAGATATAGGAACTAATATACAGAAAATATAAACCAATGAAAGAAATCATCCAGTCAGTATTATTTTGAGGTGTCTGCTAAGTCAGAAGAGGGAACCAATTTTAGGGAAAATCAATAAATCATTACTCTTTCAATCTCATCAGTAGTGTGGAAAGGCAGGAACAGAGCGGATGTTCAGTAGCCGAGATTGAAAAATTCAAACAATGAAGCCCTTCTAGGCAGATTCCATGAATATTTGCATCTAACCTGGAGAGGGATTCATGGGCATCGATCAACGGGTCAATTCAGAAGCATTTGGGAAATCATGGGGTCCCACAACAAATAGGAGACTATAAAATAAGTGTGAATGGTATCACAAATGAAGTTGGTGATACTGTGATGTCCATTTTAGAGTCAGCTGGAATTGGCAAGACAAACAGATCTTAGATTCTGACCACTGATAGAGTTTCAGTGCATTCTGGTAATGCCATCACATGGGCAAAGGGCCACTGCAAA
>c100592.graph_c0
GGCGCAGATACGGGCGGCTTCGAGGGCCTCGGAGGAAAGCTGTTCGTACTCGTTGGAGACGAGGTGGACACATGAGGGGAAGTCGTCGACGTTGGCGCGCTTACGACCGAGATCGAAGATTCGGATCTTGGGGTCGGGAACACCACGGTTGAATCGCGACTTAGGGTAAGGCTTGTTCTTGCAGTAGCGGTAACATCTTGCGGGTCGTCGTGCCATTTTGACTGCCTTTTCTCGTTGTTTTGGCGGGTAAAGGGTATGGG
>c100593.graph_c0
GTCCGAATACAAGGCAGTCTGGAGTCCGGACTCGACGTGGACCCGGCATATAAATAAATCCTCTTCCTCTTTTACTCTTCGACTTTCCTGTCCGAGGAAGCAAGAAAATGGGAGTAGAAGCAACCGCGCAACACCCACCACTCCCTCCTCCCCAACACCACCACCACCACCATTTCTACTACAATACCAACCCCAACGACAGCAGCGCCGACTACATCCTCCTCCCTCCCTACCGCCAGCCCTCCTCCTTCTTCCGCACCTGTCGCCGCATCTCCTGCTTCATCCTCCCCATCCTCCTCCTCTCCTCCTCCATCTTCCTCCTCTGGCCCTCCGATCCCGAACTCAAGATCGTCCGAGTCCAACTCGACAACATCCGAGTCAACCCCAACAAACCCCTCGCCTCCATCGACATCTCCCTCCATCTCACCGTCCACGTCCGCAACCGCGACTTCTTCTCCCTCCGCTACCGATCCCTTCTCGTCTCCATCGCCTACCGGGGACGGCAGCTAGGCTTCGTCACCTCCGACGCCGGTCGCATCAAGGCCCGAGCATCCTCCTTCGTCGACGCCGATCTCGTTCTGGACGGGGTTGAGGTTCTTCACGACGTCTTCTACCTGCTAGAGGATCTCGCGAGGGGTTGTATTCCTTTCAATACTGTTACTAATTTCAACGGGCAGATTCGAGTGCTCTTCTTGGATGTGCCTCTCCAGGCGACAGTGTCTTGTGAAGTATATGTTAATACGAAGAACCAGACTGTAATTCGACAAGATTGCTACCCTGAGTGATCTTTGGGGACATGGAAGTGAGCTGATATATCTTTGACATGGCGTCCTTGGAAAGTAAAGTTCATCCATATTCCTTCACAGTGGAGGGAAGTTGTTGCGTGAAAGGCTTCCTTTGTTACATAGCATTGTGGTTAACAAACAAACTTGATTGGTGTATCCTTTCAAATTATCATGTGAAGTTGGTATGGTAGTGATATAGAAGCAAACAGAATTGATTTTTGTTGCACTGTTGGCTACCTTTGTTACATAGTATTGTGATTAAAAAAGAAACTGATTGTTGGATCTTTTAAAATTATGATGTGGATTGATATAGACATAGTATTGTGATTAAAAAAAA
>c100595.graph_c0
ATGGTTGCACTTGGGCAGGACCCTTACTCGCTCTCCCTGAGCGAACTCTGATAGGCAGATGACACATTCTGAGTCCAATCCGGGCATGTCCAGGCCCGGCGAGTAGGTCAGTGTGGGGAAGGTCTTGAGGGCTTTCTTCTTGACCCCTGTGTTGGCTAACCGGGTCGCCGCTTGTTCACCGGACTCCAGGCCCACTCGGCTCGAGCACCTTAGTGCACACTTAACAATCGAATTCAGGCCCAGTGCACAAATGAGCGCGCATAGAAGGACGGCTAGGATCATCACGATGTTCGCATCGAAACTGTTATGACCCGTGGATTCCAATGTGCGGCGAACATCGGTCCCAGTGCTGGGGATAGGTGAAGGGGCCCCAGTGGATGATGGATGGAACAGGGGAGTGGGCAGTAACAACCTTCTTGAGTAGAAGTTCCCCAAGTTAGTAGCTGAGGGAAAGGATGAAGCAGAAGAGGACCAGGGGGACATGTTTGTTTGAAACTGAATTGGACTTGAATTGAATTCCTATGGAAGGTGGCTGTGCAGGGGCTGCTTATATAAGAACTGGAAAGAAAAGGGCAGTCTCCACTTTCTTCCAAATTGGATTTTAA
>c100595.graph_c1
TCCTGCCCAAGTGCAACCATGGGTTCCATGTGAAGTGCATCGACAAATGGCTCATCTCGCACTCATCGTGCCCCACCTGCAGGCAGTGCCTCCTTAACACGTGTCAGAAGATCGTCGGTCACGCCCAAGTTGGATCATCAGACCCACAGAGGATCATCCTACCACTTGACCGAGAAGATTTGCTAATCAATTACAGGGCTCTATGTTAAAATTTTTATTACTGAG
>c100597.graph_c0
AATCCAGTGTAATAATCCCAGACTTGCAAAAAGTAACAAATGGACAAAGAAAACTGGTTAAAAGAACCTCCAAATCAATTCACCTATTATGATACAACTAATTTCTCTCTCCAAGGGGACAACCTATCCAACCCCCTGTTTGGCTAGGGTGTAAGCCATGCATTCATTGATCTTAACTCATGATGAAAAAACCATTTCGATGAT
>c100600.graph_c0
CAGGTGCTGGTGACGGTGCTGGTGCTATAAGAAAAAAAGGCACATACAAGTCAGATACATCAGATATCTCACATGTTCTAATGGCCTAATAAAACAGGGGCCACATTTTACTCTGGTGAGTCTGGCCCAGCATGACTAAGTCCTCAGTTAGACTCGTTCAACTTGCTCACTCATTCAGCGCGCACACCGTTGACGACATATTAACTCAAGTGGATTCCAACTGATAGAGAAACCATTTGCAGACAATCCACTGGCTAAACATTTTCATCCCACCTTCTTATCGACAAGTGAAAAATAAGTTTTTGAACATTGGCATGACCCTTTTTGGAGTTATTTTTTACCCAATTAAAAACAGGTTTGACGTGGGAC
>c100601.graph_c0
ATTTCAAGTTGGTGGAACTTTTTGTGGTGGAAGTTGACTGACTTCCTTTAGTTCATGTCTTTCTGCTTATGCTCTTCACTATACGTTTTTGCATCGTCCAAAATTCTCGGAGGCAATTCTAAGGTTTGATAAGCTGGAAGGAGTATGGTTGGAAAGAGTTTATTTCTTCCAATTAAGCGCAAAATTGATTATCTTGTTAATTACCGGGGTAATGCTGAAAATGTGAAAAATGAAGTTGAAAATTTGAGGCTGATGAAAGAACATGTGCAACTACAGATTGATGAAGCTCGAAGGAAAGGAGAAGTTCTAGACCCTGTTGTCCAGGGCTGGATAACAAGGGTTGATAACATCGAAATCCCCACGAAGAGATTGGATAATGAAGTTATAGAGGACAAGAGATGCTTCAAGGGATGCTTTCCTGATTGCAGCTCCCGCTATCGATCGAGTAAAGAGGTAAAAAAGAAGATAGTTGTTATGAATGAACTTCAAAGTGAGGGGAATTTTAGCACTGTTTCATATCCTCCACCTCCTCCAAGTGAATTGGGGTTGGTTGGAGAGTTTGAAGCTTTTACGTCTCAAAAATTAGCCATGGAAAAGATCATCAATGCCTTGAATGATGAGCAGATCAGCATCATTGGAGTTTGTGGAATGGGAGGTGTGGGCAAGACAACCCTTGTTAAAGAAGTAGGGAAGCAACTAAAAACAGAGAAGGTTTTCAATTGCATTGTAATGGTGACTGTCTCCCGAAATCTAAACATAAAAGACATCCAAGGGAAAGTTGCAGAGAAGTTAGGCATGAAACTAGAAGAAGAAAGTTCATCACAAAGGGCAGGTAGATTGTTCATGAGAGTGAAGCAGGAGAAGAGGATCCTCATAATCTTGGATGATTTGTGGGGTAGGTTAGAGTTGCATGAAGTAGGAATTCCATATGGTAAAGATCACAGCGGTTGCAAAATTGTGTTAACAACACGAAGTGCAGACATATGCAGTGAAATGGAATGCCAACAAGAGATCATAGTGGGAGTTTTGTCAGAACAAGATTCATGGAATTTGTTCAGAAGGGAAGCAGGATGCGCTGTTTACTCGCCTACATTGTGGGATACTGCATGGAAGGTCGCACAGGAATGTGAGGGATTCGCAATAGCAATCATCGCACTTGGACGGGCATTAAGAAATAAGGATGAGCCTCTATATTGGACAGATGCTTTGCTGCAATTGAAGAAGTCTATCCAGCCAACTGTTGTTGGAGTCCATGGCAAGGTGTTCACATCCTTAAGACTATGTTATGATTGTTTGGAAAGTGAGGAAACCAAGCTATTTTTCTTACTTTGTTGCTTATTTCCAGAAGACCATAAAATTGATGTCAATTTGTTGATGGCTTATGGAATGGCTGAAGGGTTTCTTATGGAGATTGACACTCTAGAGGAAGCCAGGGGAAGAGTTAGTAATTTGGTTGACAAACTCAAAGCTTTTTGTCTTTTGTTAGATGGAAATGCAGATTACAGTGATGATGATGACAATGAAGAGAGTTTTGTTAAGTTGCATGATGTTGTTCGAGATGTCTCCATGTCAATTGCATCAGAAGATGGGCATGTATTTCAAGTAAAAGAAGGTGTGCATTTAAAGAGGTTGAAAACAGAGAAGTTAGGTGGATATAAGAGGATTTCCTTGATGAACTGTGGCATAGATTCACTTGGTGACAATTGGCCCGAGAACCCACATCTCCTTAGCTTACTATTGCAAGATAATAAGGATTTGATGAAAATATCAGATTCTTTTTTCGAGTCAATGAAAAGTCTTGTAGTCTTGGATTTAAGCTCTACAAGTATTTCATCACTTCCATCTTCACTCTCAAGCCTTGTAAACCTCCGAGCATTGTGCCTAGATCAATGCCATTTGTTAACAGATATATCTACACTTGGAAGACTCAAAAAGCTTGCAATAATTCGTCTAAAGGGGTCTGGAATTCATCAAGTGACAGAAGAAATTAGACAGTTAACCAATCTAATGCTCTTGGATTTGAGAGGAACTAGAAATCTCAAAAGAGTAGCACCAAATGTGATATCGGCTTTGTCTCGCTTGGAGGAGCTGTACATGGACGGTAGTTTTAGAGAGTGGGAATTTGAACGAATGGAAGATGGAGGTAAAGCTAGCTTTACCGAGGTGGGTTGCTTATCGTGCTTGAACCTTCTCTACATTGATATCAAAGATGAGGAATTTTTGTCCAAGGATATCTCTGGTCCTTGGAAAAACCTAAAACGGTTCCATGTATCTGTGGGTTATTCATCAGGTTATGAAGACAATGAGAAGTTCAGAAGGGTCATGAGAGTGCACGGAATCGTGAAACCAATCTCTCACTGGGGTCAGGTTTTGATGGAAAAAACTGACAAGTTATCATTAGAGAGATGCAACATTGATGGTATGGAGAACCTAAGGAAATTCATCTTTGGGTCACTTCGACCTGCACCCTTGGTACCACTGAGATTCCTTTGCACCATTCATTGCATGAAATTGAGCACCATATTTCCATCAGAATTACAGCGAACGGTGTGTAATTTGGAAACTGTTCTAGTTTTAAGTTGTGAAGAGGTGCAAGTTATATTTTGTTGCAAGGAGGGGAAGGAACAGGAGCAACCGCTTCTTTGTAGGTTGAGACAAGTAATCCTGTTTGATCTAAAAAATTTAAAGAGTATTTGGAAGGGTCCTATTCCACATGGAAGTGCCCACAACCTACAAGTTCTTCAGGTGGTATCATGCAAAGGCTTGAGATTTCTCTTTTCACCTGTTATGGCGCAGAGCGTTGAAAAATTAGAGCGACTCGAATTATTTGCCTGTTCTAGTCTTGAAAAACTGATATCGGATGAAGAGGAAGAGGTGAAGAGCGTAACAAACGCCACATCATCAAAATTTTCACAATTGACTGAGAGAAATTCCACCAAATACCACCCAACTGCAACCTTCCAAAACCTTAGAGTGTTGGAAATAGCGTATAATCGGGCCTTAAAAAGTCTTTTTCCATTGAGTTTGGCACAAGCTCTTCTTCATTTGAACAAACTGAAGATATCATGTTGCTATGGAATGGAGGAGATAATTTCAAATGAAGATGGAGATGTGGTGGATAATGGAATCTTTCCTCGGTTGAGAAATTTGCATCTGGAAACAGTACCCCACTTGTTGAGATTCTATGGAGGGGAGATACTTCTTGATTGGGCTTCGTTGGAATGCATCAGTATTTTCCTATGTCCCAATCTGAAGTGGCTTCCAATTGGGCTCCAAAGCGCACCCAAATTAGAAACAATGAAAGTTGAAATGGCCTGGTTCAAACAGCTTGAATGGAAGGAACATGGTGTCAAGGAACGCCTCCAACCTATTGCTGAAGAGTACAAACCATGGGAGGTCTGATGATATTTGTAGTTCTTGACATTTGGAAAAAATGCAAGCATCCACATGCTTCACAAAGGTAAATGGAGCTAAAGTAATGGAGCTAGCTTTGTATTGATTGGATACTTTCTTAGAATTACAAACTACAGTGCTTGTTTATTTTGTTGTCTGAAACTTCCAATATAGCGATCTTATCTTGTGATGTGATGATATTGTGCAGGATGTACTTAAATAATAATAGATGACAGAGTGGCAG
>c100602.graph_c0
ATTATTAGCTAGGCTAGTGTTATTATATGCATAGTTTTTCTGTTTTATGCTAGAGCAATGATGTGATTTAGTCAACTGTTATTATGTGATTTGGTCTCCCTTCAGGGATGTGATTAGGTTTCCTAGTTTGAGTCAAATTATGCTTTCTATTTAAGTTTAACCATGTGCGACAAGGAATATTCTCCCTCCCAACATACACACAATGAAAGAGAACCTACCTCTTTTCCTATATTTTGAGGGAACTTAACCAACAATACCCCACAATTTAAAACATAGGATAACCAACAAAGGATAAAAAGATAGAAATAATACATAGGCAAACCAGAAAATTCACATGCCTGGCTAGCAAGAGAAAGGGGATTTACATGCCTAATCTAGTATTTCATAAACTATCATTTATAATTTTGAGTTTGAATAGTCCATCACATAACTCATGCAGCCCACTAGGGGTCGCCTCAAAATGGGCTGTATCCATCCTAATGCCAACGGGT
>c100604.graph_c0
CCGTGTTGCTGGTCAAGAGCAAGAGCTCGCTCAATAGCCTTGTCTCCAACGACGTAGCCCTGAGCAAGGTATTCAGCGATGATTCGGCTTCGTGGCTTGTCTTCTTGTGTGAGGTCGGATCCTTCGCCAGTAGCGGTTGATTCTGCTGACTTGGTGGTGGATGTGGTAGATGTACCAGTGGCGGAAGAGCTTCCACCTGCTGTAACGTGAACCTCAGCCGATCCAAGCATGGTATTGTCAAGAAGAAGTGCAGTCTTTGCTGCTGTCTCCTTCTCGAAAACAACTGTGGCTTCCTTTGGTGACTCTGCGTCGCTTCGCTCTGGCTTTACTTCGAGTGAAGAGATCTTACCACAGAAGCTGAAGAACTCTGTGATTTCCTTTTCAGTGGTGGCATGGCTGATGCCTTTGACGTGGACGGTGGTGGCCATGATGGATGGTGTATCTAAGTGCTTGAAGGTTTGTGCAAATTTGATATCTGGGTGATTCTGGTGAAG
>c100605.graph_c0
AGCCGACAACGTTCATAAAATCATTAGCACTGAAAAACTTAAAATAATGTACTTACCTGCTTTCCTATACCACCTAATCCTTGTTGCGGTTGTGATGTCAAACTGAAAATTTCTTGTTTTATAACTTCCATATCTTTCCTATTTATTACATAAATAAGAAATAAAACTGAATTATATGAAAAATAAGAGAAAAAATCAGAAATGCAACAAAAAAAAAAAAA
>c100609.graph_c0
GGTGCATTGTTTAGGTTGGCCTCCTTTACAAGAAAAGGGTCTTGCGTTCAAGCCCATATCTAATGATAACCTTTTACCATTATAAGAAGGAACTGAAGTTTTAATAAATCAAGTTACATGTTACATGAGTCAGGTCGGGCCACCCCAACATAACCCACATCTAATGCAAGTTAGACGGGTTAGCCCGACTTGAGACTTAATGAGTGTGGTTTGGTTTGCAGCCCATTTCAGAAACAAGTCGGTCACGGGTTGGGGGTCCAAAATATGTGCTTCACCTTCAACTTGACCTGACCCGTTTTCCAGCCCTGCATACAATTACCTGCTTTAATGGGCCCAGTTGAAGATCAGTTTGAAAAGCATTTCTTCTTTGTTTGCTGACTCATATTCTCAAAGATTTCTAACATTAAAAAATAAAAAACGAGACAGACTTTCGATGATGATTGTGCTTGGTTCTTTGCAGTAGCAACCCGGTTGATGAACATGCAGTAATGGAGCAGCTTTTCATGATGGAAACTATCATTTGATTTGATTTTTTTTTCCTTCTGCTTATAGTGGGATGCATACACATATCCACACATATGCTCATGCAGTGTTGTAATATAGGAAACTTGTAGGAAATTTTCTTTGTTGTTTTTATTCTTTGGTAAAAAGAAAACTTGTAGAAGTTGTGTTCCCTTCTAGTTGGATTTTGCAGGTGCTTTCTCTCTGTCACCATCACTTTCAGAGGATTTAATTTAGCAAATAAAAATAAATTACTATTATGATAATTTGGTACCATTTTCTCTTAAAAGGAAGGACTGTTGGATGGCTCCTTGTGAATCTTCACCTTTAATCCTCCACTCCACTTTTTGCTCATTTGTTATAGAAATCCATTGATTGGAATCTTGACCATTAAGAAATAAGCACTAAG
>c10061.graph_c0
GCAAATAATAAAATAATACTTGTATGTGCAGATTTTTTTCACATTTCATTATAAATTCATACTCAGCCCCAAATCCCGGATCTGGGTCCAAATGTACTCATGATCTTTAGATGGACAGACTTAGACCTACCCTTTCCTAGAAGCATAGACTTGGGCCTTGACAGAGGTGAGGCCAGCCCAAGACTGGCCCGTTTACATCGTTAAGCTTTTAACTGTTGAATTTGAACCGTTCTTTTGTTTATTTCTTTAAAATCCGTTTCAGGCCACTGAGTGAAGAATTAAGACAGTTCCGTCAGGACAATATTAGGGTCATCCTCCAAATACGACTGAGTCAAAGTTCCACCAGCACAATTCTTGGATGACGCCCCATGTATGGTGGT
>c100610.graph_c0
AATCCAGTCATGGAAGCTGAGATAAAATGCCCATATTGTCAGAGCGGATTTGTGGAAGAAATGAATAGCAGGAGAGACGAAGACAGCTCTCTAGGATCAGATAGAGCCCTCTCTCTCTGGGCGCCCATCTTGCTTGGAATGATGGGTGGTCTTTCTAGGCGCCCAAGAATCCAAAGACAAGAAGAGGAAGAAACTCAAGTAGAACCAGAACAGGAGCGGGTGTTACAAGACTCCGAACCATCGGTTCTTCGAAGGAGAAGCTCATCATCCATCCTCCAATTTCTTCAAGGCCCTCGCTCACCTCCAGAAAGTGATAGAGAGCGAGTGATTTTCGTCAATCCCTTCAACCCCACTTTAATCCTACAGGGATCCTTTAATCCAAATGAGACACACAGAAATCCTCCTGGCACTTTGGGAGGCTTCTTCTTCAGACCTGGCTTAGACCTATTGCTGCAGCATTTATCAGAGAACGACCCGAGCCGATATGGGACAGCCCCAGCAAAGAAAGAGGTGGTTGAAGCAATGCCTAGTGTAAAGGTTGGGGAGAACTTGCAATGTTCCATTTGCTTGGATGATTTTGAGATGGGATCAGAAGCAAAAGAGATGCCTTGCAAGCACAAATTCCATAGTGGGTGCATTGTGCCTTGGCTTGAGCTTCATAGTACATGCCCGGTTTGCCGGTTTGAGTTGCCTTCAGATGGATCCAAGGTAACCTCTGAGAATGGTAACAACAGGGTTGAGAGTGAAGAAAGAGGCAGTTTCAATGGAGAAAATGGGAATGGAAGAAGGTTTTGGGTTCCAGTTCCATGGCCTTTCAATGGGCTGTTTTCTTTGGCAGGATCACAAGATGTTGGGAACTCTTCATCAGCAGCAGCATCTGAAAGTGCTGCTCCTACTCGTGAGAATTGAAGAGATCTTTTTGG
>c100612.graph_c0
ATATCTTTCTTATTGCCTTTAAACAGTACACTTTACACCCAGGAAAAAAAGACATAAACAAAGACCTATAGGCAGGCAAATTTGTCTTAAAACAAATGATACAACTTGCACACTCAGCAGTGTCAATATATTAGATTCAAGGATCTTGGAGCCTTAGATATCAGATATTCTACTGATAAAACAAAGTCTTCTTTTCTTGCTTCTCTGTCCAATGCACTGCACGGGCCTCAATGACTACTTTTCCCATGGCATATGCAAGCCATCATTTCAGTGCTCGGCACAATGTCCAGTGAAAAACTACAACATAAACAAACTTCTGTAGCAGAGACTGGCCATTGATTTCAATCATGGTTTAGAAACCTTGCACTGCAAAGTTTACAAATGCTATCTCATCCATTTGATCCGCGACGAAGTTTAGAGGCTCTATCTCTCCAAGAACCTTGCTGCATTGATATCACTTTTTCACTCATGAGGTTTCTACCAGGTTCTTCACTCTCTTTTGTAATGCTCTCTTCAGCATGAACTTTTTGCATGGTGACAGGTGAAGAGTCTACCGGAGAAGCTGCTGATGAACCAAATATAGCCTGATCATGAGCTGCTTGAATATCTGCTTCTCGTTTTGCCTCTACAGCAGAAAACCTGAAACTTCGATCCAAATTCTTGACTAATGCTGCATCATCTTCTGCCACTTCTATTTCTTCATCATCAAGCGGCGCATCCTTGTTAAAGTCAAAACGTTCCCATCCTGTGGTCGTAACTGTATCCTTTGCAGCAGTTTGAGAAAGCTGAAGCTTCATCTTTGCTTTGACTCTTTCAGGCAGCGTCATCTCATCATACCCAGGAATCAGTCGTGAATAATCGACAATACCCCCATTATTCTCCCTTGTAGCATTCCTCTCGCCTCTACTCTCTCCTCCTCTCCCATCTCGCCTTTCCGACCTCCGTGACCGCGGCGACGAGCTCCTGCTCCTGCTCCTCCTCCGCCGTCGACGACTCCTCTCTTCATCACTGCTACAAGATCTATGCCGTCTGGAACTCGATCTGCGATCATCTCTATCTCTATCTCTCCTCCTTCTCCTCGAAGACTCTTCTCTATCGGAATGCTCTTGCTCTCTGCTCGATCGATGACGATGTTTGTGCCCTAGATCGCGATCGCTTTCGTGGCTCCGGGTAGTGGAAGGGATTGGTTTGGATTTGTTTAGTTTGGATTGGATTTTGTGAAGCTGAGCCTCTTTCTGTAGCTTGGAAGCCGAGACGGGGCTGGAGGCGCGGACGAAGCTAGAGAGGAAAGAGGAGGAAGCAGCAAGAGTGGGATTTGAAGGAGAAGAGGAGTAGCCGAGGCCTTGTTTGAATCTCGCAGCGCCTTCGCCTTTGCGTGTCAGCTCTTCGTAGTACGCAGCGGCTTTCTCTTCTTCCATTTTTGTCTAAGACCGTGCCGAGAGAGGGGTTGGTGCTGGAGCTGGGGGTTCTGCAATCAGGTGCGCATTTGATCGAACAGGT
>c100613.graph_c0
AAAAAATTGTTTGAAAAGTTTTTATTGTTTACTTCCACCAGTTTATATGTATAAATGAAGGGCTAGAGTATTTCATGGGATTGTTCGTTGAGATGAGGTGCAGCTTTGTTTTAGCTACTGGGATTATGGATGTCTGATTCTGGACCCTAATTTTAGATTTGACAAACTTGATTTGGTCAAGAGGTATGATGGCTGGAAGTTCAGCATTTGGAAGTAATACATGGTCTGGACCTTTTTGGAATTGTGATTAATTGCATTTCTAGATTTTAAGATGTGTGGATTACAGCAGACTCAGAAGTATATAGGGCAGGCAATTAAACTTCTCCATGGCCTTATTAAATATAACAATGATTTGAAATAACTTCCTTTATATATCTACAGGGCATAGTAGTTAATGGTATATGAAAAGTACATGGATATATGATGGCCCTCAAATAAAGGCAACACCCCTTTGGATCTCAACCTACCTCTGCAAGTGTGATGAGTCTAAAAAGTAGA
>c100613.graph_c1
TGTATGGATGAAAACTCAGATTCTAACAAAGAAGAAGCTTACTTCAAGCGTGCTGTTTTGATCTGGACTGGCCATGTAGAAAGTCTCAGAATCTTCAGAGCCGATTACTCGCTCGGTATTGGCACGTACATAGGTGAGTTCCCCTTCAGATGGCTCTTCCTTATCACCAGGAAGCACCCCCACACCCATGGACACAGCCTTCAGCAACTGCATGACGTTGCGGTCCTCGTCAGTGGGCTCCCTTCTCTTGCCATTGCCCGTCTTCAGCCCATCACAGTACATTGTCCACACTGGCTCATCCATGAGCATTGTCTTGCTGCCTCTGCGCTTCTGGCACTCGAGTGAGATGCGCACATGGTCTGGTGCCATCTCCTGCAGGAGCTTCGCTGTTGGCAAAGCAAGCTCAAGTAGGATCAAGGGGATGCTGCTGCTTGGGGTCTCTTGGATGGCAAGGCTTACACGGCCCTTGCGCCGGCCAAAGAGGGTACCGGTCATGGAGGTCTCCCCGTGGATTTGATTGCTGCTTCGTTTTGAGCCCATTGCTGGTGGCTTCAACCTTGGGCTAAAGATGGGGAATGGCCTGAGGATGTGCCGAAAGAATTTAACAGATTTCATTGGTTGTTTCTTTTCAAAAGATTTTACAAGAGATGCCGATGGAGCGGGTGGTGGTGAGGGTATGGTCTCCGGTGCAATGCCAACCGGTTTTTGTTGAGTCATGGGAGGTGAGGCAGGGGTCGAGGCGAGCGATGGTGGTGGTGCTGCGGCTGCCGATTGCAATGTTTTGGTGCGGCAATTACGGCATTGCCTGATGCTTGAAAAGATATTAGGCAGTTTAGCGGGTAGTTGGCATTGGCATTGGCATTTTGAAGAGGATGCAGTACCACTTGTGGGATGCTCGCCAATTGTGGGAAGAACACACTAAAAAAAATTTGTT
>c100616.graph_c0
GACATCTCCTTGTCGATCGGAGATGGCTTGCGGCCTGGCTGCATTGCAGATGCAAATGATGCAGCCCAGTTTGCTGAGCTCAAAACACAGGGCGAGCTGACGCGGCGAGCATGGGAGAAGGATGTCCAGGTGATGAACGAGGGCCCAGGCCATGTCCCCCTGCACAAGATTCCTGAGAACATGGCCAAGCAGCTGGAGTGGTGCAATGAGGCTCCCTTCTATACTCTCGGCCCCCTTGCCACCGACATTGCCCCGGCCTATGACCACATCACATCCGCCATTGG
>c100617.graph_c0
GCTTCAACACCATCAAGATTCCCTTCACCTTCTCTGGCCTTGCGGCACGCCCTGCGCCACTGCAGACATCCTGCACACGTGTGACCATTGCACAGCTTGCTGCTGCGCTGACACCACCAGGCATCTCCTATGCGCTGCCCAAGTTCCCCGTCCTCCCCAACCCCGTCACGCTCCCAGCTGGACAGTGCAACACCTACCTGTCCAACACATCCACCATTGCCCGCCTGGCATTCATCACCAACTTCCTGACACAGAATGGCTTCTATGTCGTGCTTCAAGACACAGACTCTGGCGAGGCCATCACCAACCCTGATGCATGGCTCTCCAACTGGGCATCCCTGCTGCCCCAGCTGAACGCTGGCCAGGGCATCGTTGTTGACCCCATCAGCCCGCCCTCCATCCCCTACCAGTCAGCAGGTGGCAGGCCGGGCGCTGCAGACCTATACCTGACAGCGCTGGCTGCATTGGACTATGTCGCCCCCACCTTGGGAGGCTTCCTGGTTGAGACCCCGCCCCCCAGTGAAGATCTCCCAGGCATCAGCTCGCGGTTCCTGACCAGCCTCGAGCAGCAGCGTTACAGCAACAAGACCTTGTTCAGCGCCCAGGTGACCCAGATGCTGGGTGCAAGTGTGGCAAGCGACCTCAGTTTGGA
>c100618.graph_c1
ATTAGGTTTTGATCGGCTACACAGTGCCGAGAGATGACACTATATTCGGTTCATTGACGCCGAAATAAGTTTTTCCTCTCGGCCCCATACTACCGAGATAATTCAATATATGCGGATAATCGAGGCCAAAAGTAATCTCTGTTTTCGTACCCACAGTGCCGAACCGGTTATTCTTAACGACGATGGATTTGAAAAACTTTGAAAAATGGGGGATACAAAGGTGAATGAGGGAGGTAAAAAACTTTGAAAAAACCAAATCTTTGATCTTAAAACTAAACTACAGACATTTCTAATCAATTTAAACAAATCGAAATCACTCACAGAGGTTGGAAAGTCGACGATCTACATTAATGCAGTTTGATGAAGAAGGTAAGAAGAGAGAGATGGCTGAACACGAGGTGCGGCGTTTACGTCCGGGTGGAGGAGCTCGTCGAGATCCTCTTCGATGTAGAGGATGCAGCGAAAGAAGGTTTACAGAACGTGAAATGGGAGAGAAGAATGCAGAGTGTAGGGAGTAGTTTCATCAACTCCAGAAATGGGTGTTTTAGGGAAAATGCAGAGTGTGGAGAGCAAAGCCCACACTGAAGACCACTGTG
>c100618.graph_c2
AAAGAGATGCAGAGGGTGGAGAGTAAAACGCAGTGTGTAGATAGCTGCTCTCAAACTTTTGACCTATTTGATGTAGGGATCAATTATCCATAAGGCTTCAAACCCAATCCAGGATCCAATCCTCAAACTCATCAACTATAATCAGTAGTAAAACTATCTCTAAGATAGAAAATAGCATCACCATGCATCCACAATAAATCTACGACATACAAGGAGTAGGTTTTACCTTGGGAGCTTGGTAGTGCTCTAATGGAGAAGAAG
>c100619.graph_c0
GAATTAAGTAAACAATAAAAAAGGATAATAACAAAGGTGAAATCCAATAGTTCTTCATATCTATAGCCTTTGAATGCAACCTGACCAGCTTAGGTGCTAAATAATCAAGAGTCCCAAACAGAAACTCATCCAAATATTTTACATTCTACTGCATAATTCGTAAAATGGCCTGCTTTCAACTATCCCTGCTTGAGGAGATCATAGAAGACCATCGGCTTTCTGTAGCTTTTGGTGCATAAACACTGCATTGCAAAAGCTAGATGCAATAAAGTTGCTTCAGACCATGGTGGGCCAATAAACTGAAGACCAATTGGCATCCCTGACTTGTCATATCCAACCGGAATGGTCACTGCAGGCAACCCAAGAAAATTTCCTGCAATCTGAAATCTCACATATGCAGCTCCATTTATGTAGTCAAGTTCACCATACTTCAAAGCATCATTTTGGATTGGGTATGCAGTTGCACCTGTAGTAGGTGTGACAATGACATCAGCCTTCTTAAAAATCTCCATATGTAATTGCATTTGGCGGTTCCTTAGTCTTTGAGCATTGAGATACTCGTTGCTGCTAAAAGAACGATAGATAGAAAGTCCCACTCTTGCATCACATCCTAATTCCGCAATATTCAACTTCTCTAGGTAAGGACCTAATGCAGCGGTGCATTCAGATGCAATTGTAGTATAATGAGCCAGGCGCATGGCTTCGATCTCTGGTACAGTCACCTCCACTGTCTTCCATGCATAATGTTCACATAGTCGATCCAAAGCTTCTTTACAGCAACTTCTAATCTCGTCACTGCAATCGTTAAACCACTCCCCATATTTTGCCAGCTTCAAATTGGAAATAGAGCTTGTGGACTTCAGCACTGGAAAACTCACTCTGGGCATCAAAGAAATAGACTGATCTGATGGAAGATGACCACTAATGGCCGCATAAGCAATAAATGCATCTTCAACAGTCCCTGCTAGTATTCCAACCATTCCAACTGTCCAATTTAGAGGAACGACACCCGAATGAGATATGCGCCCGAAAGTTGGCTTAAAACCAACAACCCCACACAGAGCAGCAGGCATTCGCACAGAACCTCCTCCATCAACACCAAGAGCAACGGGGCATAACCCTGCAGAGACAACAGCAGCAGATCCACTGGAAGAACCTCCTGCGACCTTGCCAGTATCATAAGGATTTCTAGTAGCCCCATAATGAGGATTGATCCCACTTGTGCCAGCACCAAGCTCATGCATATTAGTTTTCCCCACAAGTAAAGCACCACAAGATCTCAAACGCGAAACACAACATGCATCATCCACACAAGGTCTCAACTTGTGCAGCCATTTGGTACCACCTGTGGTTGGATAGGGCATGCAGTCTATCTCATCTTTAACGGCAATTGGAACTCCATCCAAAACTGAGATTGGTTTACCCCTCTCATAGCGAAGAGTTGACTCAGTGGCTTGCCGTAGAATATCTTCAACATATTGATTGATGAAAAATGACATTACAACGCTACCAGTGGTTGACTCCTTGACCATAGCTATAAATCTTTCTGCTACCTTAAGGGGAGTAGTTATACCCGAACTATAGGCTCTTGAATAGTCTTGTATCGTCCAACGATGAAAATTGGATGCTGGATCACTCAATACTGTTTCTTGTCCTAGAGGGAGGCAATGCATTGCTTGCTGAACTTGTTCAGATGGAGACAAGTCAGGTTCTACGTATTTACCTTCTTGCTCTTTAAGAACTGCATCTTCCCAAGAGTACGTAGGTAAAAACACAGGTGGCTCCTCAAATTCAGCAAATGAGATAAGCTTGTGTATCAGATTATCCCTCTTCAGTATATAAACCACAATTGGACCAATAATCCAGGACTCCAAAATCCATGCAAAAATCTTAACCACGAGTCCAGCAAGGCGAGGAGCTTTGACATTTGCTCTGAGATAAGTCTCTTTGCTATCAGGACTGAGATCGATATCTTCTATGGGTTTGTAAACCCTACCTCGAGTGCCGAAAAACCCCATGTGGCTCGAGTTCTGGTCTTTCAAGGAAAAGGAAGAGGAGGAGAGAGAGAGGGGATCTAGAAGAGGAGGTGAGAGAGAGTTTGGGCATCGTTTTCTTATACGAAAGGAAACAGGCGACACGTTCGAGACGGGCCATCTGTACGCTTGGGGTTGACGGAGGTTTGCAAGAGATTGATTAACTGGACATGGAGAGCATACGCTAAAAGAAAGTGGGAGAGATGAGAGGGACGGCTACTGCACCTCTTCTTTCTAACGGATTTTGATTTCTTTCTTGAAAGTTGGGAGAGTGGGATTTGTTTGTTT
>c100620.graph_c1
GTTTGGTTCAATGGTTAACATAGACTACTGATGAAATGTAAAAGGTACACAGCATCTGACTGAATTCTGCTGCTCACACCTCCACTCTCATACCATAGCAGTCTTAATGCACATGATCTAATGAGCCTAATGGGTGCAAGATTCAGGCCATTAATCCGGTGCTACCACTGTAGATTCATGGGTTCAGGAATCAGACCACTTATGTGTCACATGGATAAGTTGAATATGGGACAGTTGTCAGTCTTCCTACCATCCTTGTTTTCTCACTAAACAATGGCCACGCCTAATAAAAAGTAAAGACATTTGTTGGCCAGTGACATCCACTTGATGGGTCCTTTGTATGAGCCGCTTAGACATTGTACACTCAGCACATGTGATTACAAGCAGGAGTTGGGTACAGAATTACACAACCCAGATCAGGAAAAACTCATCAGGACAATAGACTATACACCAGCTGAGACCAGCTAGTAGCCGAGTTCTAGAATCAAGCCCACTTGATTGGGCTCACAATCCTAAAAGACAAGGCACATTGCCTGAGCATATTATGGGGATGACCAGCGCCACTTCGATTTATTTGTTCTTGTAGTCTCCAGGACTTCTACAAAGAAAGGAATGACTTAATGTAAAGATCTAAAAATTTTGATTTGAAGTAGTAAATATTTTTTTTAATAATGTATTGAAGTAGGAAAGACCGAAGGTTAGGGTTATAATTATGCAAGATTGCTTTAGTTCTTTATGAAAATTGCTAGT
>c100621.graph_c0
GAGAGAGAGAGAGAGAGAGAATAAAACTTAAAGACAGAAATGCTGGAAATTCACAGCTGAAACAGACAGCATATCCCACCCGTAGTTGTAGTTGCTCCTCGTCTTTGAATTCCAAAACATATGCAAAAGAAGACACAAGTGATTATGCTAAAAACCAAAACATACTATATACTTTCAAGACTGCAAGCAAGCAAGCAACTCTAACGTCCCTTCCACCTCTTTTCAATACGATCATACGCATCCTCCATCCTCGCTTTGTAGAAAGCATTTTTCAACTTTGCCATGGTAAATTCATCCAGATCAATCCCTCTGTCGAGCATCTCCTCTGCGAACCTCCGCGCTTCAGACAACCTGTCCAAATTGCGAAGCCCGACGAGCACTGCATTTGAGCTCTCCTCCAACGGAGAGAATTGGTTCTCGATCATGTGGTTCCACACTTCAATACCCGTTTCCGGGTCATCCCCATCGAAGAACACCTTGATGGCCGCGACACAGTTGGAATGGGTCGGGAGGCACTCATTCTTGGTCATCTCTGTGAAGAAGCGGGCGGCCTCGCGCACCATCCTCTTCCTGATCAGGCACTGGAATATCATGTTGTAGATGGGAGAGTCTGGGAAGGCCCCGTTGAAGGGCATCTCATCGAGGATGTCCAGCGCGTTGTTGACGTCGTCGTTGCTGCAGAGCAGGGTCACCATGGCGCTGTACATTATTAGGTTGGGCACCAAGCCGCTGCCCACCATGATCTCCCAGAGCTCCACGGCGTGGCCCGCATCGTTGAGCTTGACGAGGATGTCAAGGGCGTTGCTGAAGAACTTCATGCCCGGGAGGCAGTTCTTGCTCCTCATGACCTTGAGGAACTTCACGGCCTCTTCTGCGTGGGAGCCTCGGACAAGCGTGGTCAGGAAGGCGTCGTAGGCAGACATGTTCTGGGAGTTCCATCCGATGCGGATGACCATCTCTCCGAAGGTGTTCTTGGCCTTGGCCACGTTGCACTCCTTCTCCCACCCTTCCAGCAGGATAGCGAAGGTGTCCCCGTCGGGAGGGATCTTGGCCTTGATCCGCTCGAAGAACTCGAGGGCGTTGGAGGTCTGCCCGTCCTCCCGGCAGATGGCGCTGAGGAGGGAGTTGACGGCGACGGCGTCCTGGGGGATGCCGTAGCGGTCCATCACGTCGAAGGTCATGACGGCCTCCTTGAGCTTGCCGGCGATGCAGTAGCTGCCGAAGACGGAGGCGAATGTGGCCATGGAGAGGGCGCCCTCCTCCTTCATGGTGCGGATGGCGTCCCACATGGCCTCGAAGAGGCGGTTCTTCCCGAGGAGGTCGACCATGAGGTTCCAGGAGAAGGGGCTGGGGTTGGAGGAGAGGCATGCCCAGCGGAAGAACTTGACGGCGGAGGCGGGGGCGCCGTAGGAGAGCTTCAGGACCTCCTCCACGTACTCGGGCAGGGGCGGGACCCCGCAGTGGGTGAGGGCGGCTTCGAGCTCGGGGACGGGGACTCTGGCGATGATCTCGCAGAGGGCCTTCACCCTCGGGGACAGGCCGTGGGCGTCCAGATGCGATGGGAAGGGCTGGGATCTCTGGAAAGAGGGTATGGCCTGGAGCTGGACCACGGCAGACGAGGAGGAAGGGTGCTCATGGACGATGATAGGTTTGGGTTTGGAAGGGAAGAGAGAGCCATTATTGGTGGCGGTGGTGGTAAGACTGCTGTTGGAAAACATCATTCCCTCCATCCAATGTTTATTTCCCTTGTTTCCCCCACACCCTTATCTATTCCAGTACAAACCAAAAAAAAAAACCTTAAAACCTAGAAAGAGAAAAAAAAAACCAACAAGAAAAGAGGGGAAGTAAATAGTTGATGAATATATATTTTTTTTAAGACATGTGAAACCCTAACTGGCTGGCTGGCTATAGTCGAAACACCACACCAAACATAATAAATAATCGAACCACGAGAGATAGGTGAGAGACGACAGAGGTTTAAGACTTGGAACCAAGGAACAAGGGTAAAAAAAAAAAAAAAAAAAAACCTTTAGGAGACATCTAGCCATGTAAGGTAGATGATTTGGATTTTATTTTCATATTTTGGTTTGAAGAGATTTTTTTATAGCTCCTTTATTTTTCTTAATAACCCTGC
>c100622.graph_c0
GAGCTATCAAACGAAACGAAAGCAAAAGCCAGAGACTGTCTCATCAATTTCCCCGCGATTATGTTCAAGAAGTTCTCCTCCGAAGATGTATCAGCACAAAATCAAGTGAAGGCATCTGTTCAGCGGAAGATTCGACAAAGTATTGCTGATGAGTATCCAGGCCTTGAACCAATGTTGGAGGACTTGCTTCCAAAGAAATCGCCTCTCATTGTTGCAAAATGCCAAAATCATCTAAATCTGGTTCTGGTTAACAATGTACCCTTATTTTTCAACATTCGAGATGGCCCTTACATGCCGACGCTACGCCTTCTTCATCAATATCCGGAGATTATGAAAAAATTACAAGTGGATAGAGGTGCAATTAAATTTGTCCTTGCTGGTGCAAATATAATGTGTCCTGGTCTTACGTCACCTGGTGGAGCCTTGGATGATGAAGTAATGGAAGAAACTCCTGTGGCTATAATGGCTGAAGGAAAACAGCATGCACTTGCAATTGGGTTTACGAAAATGTCAGCGAAAGACATAAGGGCTGTCAACAAAGGAATTGGTGTGGATAACATGCACTATTTAAATGACGGGCTTTGGAAGATGGAGCGATTGGACTGAGGCGATATGCCAATGCTGCAAGAAGAGTGTTTGTGCCATGTACTCGTTAAGTACTGTTGATGTCTGAGCAGGAAACATGTGGATCTGAAAGAGGGCTATTTGCTTGTTTTTGTCTTTCTTTTTGTTAGGAGTTGGGAAAATTACTTAATGAGCAGTTTGCAAGAGTGATCATCATGTAAGCATTAACTCAAGCAAACATTTCCTTATTCCAACTTGCCTGTAATAGTGAGAATTTTCTCATGCCCACTGTGCCTCCGTGTCATTTGTCACATGGGAACCACTGAAAGTTAGGCGGTTGTGCCTTTTTGACAGTTTTTTTTTTTTTCTGGGTTGGTAGTATAATTTGAACCAACAACTACAAAATTGCAATAATGAGCATTTTCCACGGTCTGTTTGT
>c100623.graph_c1
GAGAGAGAGAGAGAGAGAGTAGTGAAAGATTGATTAAAGCATGTCTGTACCTTATAAGCGTGAAAGGCCAAAAGCATATTCACTTTCATGAGTAATTGTAATTCATACATAAGGAATCACATGATCCTCAACCCAAGAATCCCGTGGACCATGGTATCTTCAAGACTAGAGTTTCTACATATTGGGCACAAATTTCAATGATTCAAATCATTGACAATGAACAAAAATGTGGATAGACCAATTTTAACACTTGCCAAATGGATCAATGTTCTCATTCAACACGATGGATGACTAAGATCTCTCAGTGTGGATTGCTTTGAAGCCAAGTTCTGTTCATCCATATAAGTGGTATTCAGATCAAAAGGACTAGACCATCAAACATGGATTAGATATTTATAACATCAAGGAATGAGAATCACACATATAATACCTCATGCACTATCAGCATAGACAGAGCA
>c100625.graph_c0
TTATGTCGGAAGCTGAAAATGGAAGCTTTAGTTTTATTTCATTGTAACTTCAATCACATGGCTTCCATTTGCAATGGCATTTAAGTGTGATTTGTGACTAGGCCAACTCCTAGCAATCTTTTATTTTAGTTCTCCATCTATTTCTTGCTACTTTTCAGCATCTAAACTCAAGATCTTGCATTACGAAGTATAAACTGAAATGAGTGATTGTAGTTTGATTTAGGAGAAAACAGAACCTATTGTAGATCTGACAAGTGCTCTCATTTATGATGTTTCAACTTGCGAATAAATTAGGCATACTAATTGTTAGAGACTTGGTGGGGCAGCAGCAAGAGGAAGATGACTTGAGTAACCTAAATCGAGGGTTTTTGGAGATTCAGATCAGGGCATCATCAACTACTTGACGATATAGTCAATTAGGGTGTTTTTGTCCAAAAAAATATATACGAACCACTACACCATAGTTTTATTATGTTTCTTCATGAAGCCTTTTAATTAGACTTTAACCTTAATTTTTTTCGTAAAAATCCTTATTTTGATTCCTTTTTTATTATTTTACCAG
>c100627.graph_c0
GTGATCTAATGCAACTTGAGGCTGGCCCAGGTCGAGGCTTGGACTTTCCACTACAGCTTGCAACTCGGGCAAATCATTGGTGCGATTATTTTCGCGTGTTGTAAGTTGTAACTTCCTCCGGAAAGAAACGGATCCATCCCATTCGGCCACTTCCGCTAGAAGAGAGAGAGAGAGAGCATAAAAAAATGTCATGTGTAGGAATTGGATGCGTGCCTCCTCATTTATTAGTGCTTCCAACCACTAGAGCGAGCACTTCTTCGCCTCTATCCTCCTCCTCCTCCTCTGCAAAGCTCTTATCCACGTCGCCTCTCCTCACGCGCTCCTCTCCCCATACAACTCTCAAGACAATGGCTCAATCTCAACCCTCCTCAAATCAACAAGGCATCTGCTCCGGTAGTGAACAACAAAAAGTCGTAATATCGAACAGCCATGGAGAAAAGCTTGTGGGGATTTTACATGAAACTGGTTCTAGAGAACTGGTTGTTTTTTGCCACGGATTTCAATCTTCTAAGGAAACCATTACTGGAGTGAACCTTGCAGCTGCTTTGACGAAGGAAGGTATCAGTGCCTTCCGTTTCGATTTTTCTGGAAACGGGGAAAGTGAAGGTTCATTTCAGTATGGTAACTACAGAAAAGAAGCTGATGATTTACGTGCTGTGGTCCAATATTTTTCTGGAGGGGAGCATGAAGTAAGTGCTATTGCAGGGCACAGTAAAGGAGGAAATGTGATACTCCTATATGCCTCTATGTATCATGATATTCCTACAGTAGTCAATATCTCTGGCCGCTATGCTCTGGATAAAGGCATTGGAGGTCGATTGGGTAAGGATTTTATGCAAAGAATCAAGAAAGATGGATATATTGATGTCAAGGACAAAACAGGGAAAGTTGAATATCGTGTCACTGAAGAAAGTTTGATGGATCGCCTACGTACAGATATGCATGCAGCATGCCTTTCCATTGATAAAGATTGCAGGGTATTGACGGTTCATGGTTCGGTGGATGAAATCATACCTGTAGAAGATGCTTTGGAGATTGCCAAGCTCATACCAAACCACAAACTTCATATTATAGAAGGAGCAGATCATTGCTATACTTCCCATCAAGCTGAGTTAATTTCGACTGTATTGGACTTTATAAGGGCAGGTCTTCAGCAGGGTGGCCAAAAACTTAGCCAGGTATCATCACATCGAAGTGCAAATAGATCTATCTTTTCAAAATTCTGATGCAGCCATTATAATGCATTGCGGTTGTAGTTAGTATTTTATTTAGAAATTTCAATAGCTCTTATAGCAGTGGTGAAAAGTTATCGTTTCTACTTTCAAAATGTTGAGCTTCCTATCCAGTTATGATGGAGATTTTGACAACTACAGGTGGAAGGTGGCAATGCACAAGGAGAAATTTAGATTTTCACCAGAACAAGGCAAGCATATCTAGTTCTGTATCATAGATCTCTATCACTTGGATTTTGTGGTAGAAGTTATAATTAAGCTTGCAGTGCATTGTACTTTGACTTTTAGATGGAACAGTTCAGAAATGTTTTCCTATAGTTTTTTCCCTTCGCAGGTCGCATCCACACCCCCACACCACAACAAAAAAAAGAAAAAGAAAAAAAAAGATCAGCTACTTCTCTACAAAGACCACATGGATAAATGAATTATTTAACATACCAAAGCGCAAATAAAAACTTGAAT
>c100629.graph_c0
AACACTCTCGCGGCATTCTTCTCAACTATTCTCAAAAGAAAACGCTCGTTTCTTCACTCGTTGCACCCGACAATCCTCCACCATGAAGTTCTCCATCGTCGCAGCATCTCTCCTCAGCACCGTCGCGGTAGCTAGCCCCGTTGCAGGCGGCAGCGGCAGTGGACGTGGCCGCGGAGGTGGTGGACATGGATGGGGCGGCTGGGGAGGATGGCACGGTCATCAGCCGTATTTCACCTCGACTTACTCCGTCACTGCCACGCCCCGTCAAGTGGTGAATGCAACGGCAAACGGCGACTTCGTCTATACTGGTGGTCTTCCTGGCTGCAAGGGCTACTTTGACTACAGCATCAATTCCAAAACGGAGACAATCTGCTGGGACATCAAGCTCTACAACTTCCGTGGCCAGTATCAGTCCCTCGCCGACACTTCCACTCATATCCACGAAGGAGCACGTGGCAAGACCGGCCCTCCTCGCATCGTCTTTCCCAATCCCCAACCCACCGGCAAGGGCTATCGTCAAAGCAGCGGTTGCATGAAAGGGCCCTTCAGGACCG
>c10063.graph_c0
GGAATGGATTGGTTCTAGGAGAGATGATTGGGTGTTGTGGTCTCGGCAAGGGACTGGGAATGGGCTTCGGACAAGGGAAAAATGGATTTTTTTTTTAGTTGGACGAGGATGATGGATGACAGGGATTTGGGTGTTTTATTTCGGTGGTCTAGGGTGTCTACTGGGTGGGATTTTTGGATTTAGGGGGCAGGTTACTGTGTATTTGGTAGAGAGAGTTTGAATGGATTTGGCAGGGAGAT
>c100630.graph_c0
GCTATAATTGCCTCAGTATTTTCCTTACACATGTCTTTAATTAACTTTTTACTCATGATTCATTTAATCAAACTATTCAGTATTCAGTGCTTGACTATTTATCTACCTATCAGCTATCTAGCCTGTCAATTATCATGCCACCGCTATAATTGCCTCAGTATTTTCTTAATTTAAAGGGTTTTGATTTAAACGACAAGCTTTGAAGCTTGCCAAGTTCAAATGTTTTGTTCATTTAATCTGATATATCGAATCTATAGGACATCTAGAGGTCTGATACACACATACTAGTTCTATGAAAATAAACACCAAGATCAACTATTTTCTAATACACTGATTTTTTGGCCAATAAAAAAAATTGTTTCAATAATCAGGTGTTATCTGATACATTTCATTTTCTAAACCAGCTGGCACA
>c100631.graph_c0
GAAATTTTTTTTCCTCAATCCAATGGTCTAGTCCATTTGAATCTATGCAGGTCCATGGGATTCAGTGACTATATGGTTGTGTATGTGTGGTCCATTTGGATGGGTCATAAAATGTGCCTGTAACGCCCTCAGCCTGATATCCCAAAATCTCGCATGGGTACCGAGGCTCTATGTTGCATTGGGATTCGAGTAAACCGACTCGTGTATATTCATTCCCCAAGCAAGAGTTCCCATAGGATTTCACGTGAGGTGTCTAATAAACCATCACAAATAGGGGTATATTTTCTTTTTCGTTGGAACCGTGTAACTCATTAACCTGTATATCGCATGCTAACAATAATTGGTATCCAACAGTCATCCATATCATATCTAAATAAAGGATGAAGAGCATAAACAAGTTAAAGTTAAGAAGAAAGAAGTAGAAGTAGTTTAAGTTTTACTAATTACTACACAACATCAGATAAAGTTAAATAAACATTTGGCCATTTAGGCCAACAACAAGGGACCATATGTCAGACTCTCACGCGCAAGCATCGTCAGGGGTCCACTCAGCTAGCTGCTGAGGATTCTCTGTGACCTCAACCTTCATGGCATGGGGATTGGCATCGTCACCTATAACTCCAAGCATAGCATCATTAGACACGACGGTCAAGAAAGATAACAACTATAAATAACATGTACATATAAAATCGAATGAATATTAAGTAGGAAAAATAATAAGATGTCCAATACAAGGAATCTAGGCATGATTGTGCGTGAATTAACATGAGACAATGGTGAATCATACATGACATTGACTAACAATATACACTAGCAAAATGGCCATTAAGCATTAAGCATGGCCTAAGTGAGAGCATGAACAGACATGACATGACATGATGGTACCACTAGGAGACATAGGCCCCACAAAACTCCATCGTAGACCT
>c100632.graph_c0
GGATTTGACATTTTTTATTCTGCTGAATGGAAAAATAAATCAACAAAGAGATTGTTTCAGCATATAAGGTCTTACATAATATGGAAAAGAATGTTAGCAGATTCAACATAAGCATTAGAAATACATGTAAGTACTGATAAATCACCAAAAACAAAACAAAACAAACACAATAAAACTTCCTCTTTTATATTAAATTTTAGGGTATAAAAGAGATGGATTTCTAGACATGGGTTTCTACATTCTCGGCTTATGAACAATGCATCTGATCCCTGGTTTTCATGCACCAAGATTAGATGCAACAAATCATTGGGCTCAATATCCAGACCATGAGCCACTTCACATAACAAAGGTTGTAAAGGGAAACTCACATGGTCGGTTAATGTAGGACAGAAATGGAATCTTGAAAATAATCAGGAGGCTTATAGAAATGTACCCAAGAGGAAAACTGGGTGAGACCACTAATCACCCAAGCCATGTGCATATTAAAAAAAAAACCAATGGTCCACACTAAATTTACAGTTTCAATGTATAGGAAAAAAAACAGTTAGAAAATAACCACCAATGGTTTCTTTTGGTGGTCTATGAAAACATTACAAAAAGCCTACGTTAAGAGGAAAGGAACATGCAGGTACACGTTCAGCAGTAGAGAAAAGGAATAAAAGGAACAGAAGCAAAATTGCAATCAGAGCTCTGTGAACTTGGAGGAACCAACAATCCCCTTGTTTGGCTAAAGAATCCACCCTCTAACCAGTGCTCCTTAAAATATGAAGCGAAAAAATATTCAAGTTAACCAGTGCTCCTTAAAATTTGAAGGGAAAAAATATTCAAGTCAAAGGACATGCAACCATAATTAAAAAAAGGCTCTATCAACAAGAAAGAACCATCAATCCCCTGTTCTAGTC
>c100633.graph_c0
ACGCTTTATACTATTCCAGTGGCTGCCACAAACAGAACTGATAAATGCTATCATGACTTCAACACCAACACTCACTATTAGCATTGTATAAAAAAATCCCTCAACCAAACCCTATCATAACCCAGAAATAGTACCTTCAAGCATCTAGATTTTCTTTTCTTTTCTTTTATTTTTTGTGTGAAGTAAGTATCAATAATTAATTTTTCATCCAGATGGTTAAACACGAAAGTTTCGTGTCTACATTACATGTCAAACAGCTCAAATGAGCTATAGATATATTTTCAACAAAAGCCAATCAAAACTACAGTAGAGCAAAGTTAAAATGCAAACCTGTGGATGCATTTTCCGAAAGTT
>c100634.graph_c0
GTCGAGCAGATTAGAGACGTTCACTCGGGCCGTTCAACTCTTCAGTATAACAAGTACAGGTCTTCCTCTCCTGCTCCTGCTAGTCCTCGCTTTCGTTACGTGTTTTTCATCCGATCAGATCGGAAGAAGAAGACGACACTTCAAGAGCTCTACCCGATCCGTTACGTTACGAAGATGAACGACGCAGATGTATCGAAGCAGATCCAGCAGATGGTCCGATTCATCCGCCAAGAGGCGGAGGAGAAGGCCAACGAGATCTCCGTCTCTGCGGAAGAAGAATTCAACATAGAGAAGTTGCAACTGGTTGAAGCGGAAAAGAAGAAGATAAGACAAGAATATGAACGAAAAGAGAAGCAAGTTGAAATTCGGAAGAAAATTGAGTACTCAATGCAGCTAAACGCTTCTCGTATCAAGGTTCTTCAAGCTCAGGATGATTTGGTTAGCTCTATGAAGGAGGCAGCTGGGAAGGAGCTCCTTCATGTTAGCCATCACCCCCATGTGTACAGAGAGCTTCTGAAAGAACTTATTGTTCAGAGCTTGCTCCGGTTGAAAGAACCAGCTGTGTTATTGCGTTGTCGGAAGCATGATCTTGAGGTGGTGGAGTCTGTTTTGGAATCAGCAAAGGAGGAGTATGCAGAGAAAGCAAATGTTTATCCTCCCGATATTTTTGTTGACAATCAAATCTTTCTCCCACCTGCTCCCAGTCATCACTTTTTTCATCATGAACATGGGCCTTTCTGCTCTGGAGGTGTTGTATTGGCTTCTCGTGATGGGAAGATTGTATGTGAGAATACGCTTGATGCACGGCTGGATGTTGTCTTCCGGAAGAAGTTGCCAGAGATACGAAAGCAGCTCTTTGGACAGGTTCTCGCATGATTATTTGTGAAATTCAGGTCATTGGTTGAATCTGGTTAGGATTGTTGTCATCACCCAAGGAAATAAAATCTGCCATTCTAGTTTTATTTATTTGAGTCATTCATGTTTTCTTGTTCTGGGATGTATGTTCATTTAATCACATTGTTATCTTTATTTGAAGACTTGTTATTTTTCCGGCACTTGTGTGTTCCATTTGTGAGTCCATTAGCATAATATTTGGGAGACTTCTTGTTTTTCCAATACTTACGGATTCCATTTTTTAGTTACATAGC
>c100635.graph_c0
GTAATTTGTTTAGATTGTTAACTCTGGTCAGCTTTTGGAGTTCCTTTTTTTCCTTTTTTATTGTTGTGGGTTATTTTTTTCTAAATCATGCAATTTGTTTAGATTGTTGACTCTACTTAGTCTTTTCATTCTTGGAAGAAGATTTTTTTGTTTTTATGTCCCTCTTTGACAGCATCATTCATGTTGACTTTTGCTCGTCTTATCTGTTTTAACCTATTATTTCCCTCTATTTTGAATGACTCTACAACCTTGTTGGTTATATAAAAGATAGTTTAATTAAAACTTGGGAAAGGAAATGACTTCTTTATTATTGTGCTAGAAGTACACATATGAATAATAGGAATTCCAGCACGTTGTCAATTTTTATGAAGAAAAACTGATAGTCCATAGTTTTATTTTTTGCCAAACATTACCTTCCATATCTTATCTTATGTTGCATGCCTATTGATTTCCCATTAAGATCCAACTACTGCAATATGAAAAACACTACAATGCTTCAATTTCTGATTCAGTTATTGAATTTCTGCAAAGACGGTGCAGAGAAGGTTCCATCAAGACGGT
>c100636.graph_c0
GAGGCTTTCATTCCAGAGAGTCTTTGGATGATAGGATGTCGGGTCTGCGATGGAAATGGTAAGTTGCAAGCAAGGGGTTGGGGCATTTCTTCATTTGAAGATTACAAGTGGATTGAGTGGTTCGGTTCCATTTCTGCATTGTGACTTGGCAATATATACAGAAGCAGAAAACAGCTGAATTTGAGTTTATGCAGGCCTCTGTTCAAGGCAAAACTGTGTTTTATTTCAAATCTGAAAGATCAGAGGAAAGGGTGTTACAGATTCTCGAAATGAACTCATCCAAGCTGGATACACGAGAATTTGGAGAATTCAATAGGCCAAAAAAACCAATCAATGAGGCTGGATTTTTTTAAAATCACAAATCAGATACTGGGGGAACAACCAATGACATGCTGTAAGAAATTCCAAAGAGTAACCTATGACATGCTTTCTCCTGGCAAACAAAACCCAAGTGCTGATATGAAGTTATAGCATGGCCTTTAAAAACCCACCAGTTTCTTTTATAAAGACGAAAAACCATTCAACAGAGTAGCATGCAAACAGAGATGGAGCACATTTCATTACAATTGAGGACAGGAGACTCAGCAATTAGTTATATAAGGAAGTAGCAATATGATCACATCATTCATGAACTAAAATGTGGAGACTTGCCTTCTTTAGCACCACACACCACT
>c100638.graph_c0
GTGCTTTTTTTTTTTTTTTGCCTTCAAATGATTTAGGCCACCCAATTTGATGCATAACACATTTATGTCCATTCAAGTCAATAATCAAAACACACAAGCTGTAAGCCTATCCCAACAAGGGGAAAAAAGGTGCATTCTATCAGCAAATCATCCAAGAATGCAAATTATGCAATACTCTTAGATGAAAAAGAAAATTGCAAAGAGTTATAGTGCTCAAGTAACCATCAGCATAGTACATGAAATTTAAACAGTAAAATGTCCAAAAACCAAATGCAGTTGATGCTTTCCCACCCTGCATCAGAAGATCACAACGCAAATGCAACTGGAGTTTTAGAGACAATATAATGGCATTATAAGGCAGGAAGCAAGCACATCTAACGAAGAAAAGGGAGTAACTGGATCTCATCTTTTATGAGACTGCTTCAGTCTAAATGAAAAACAACTATAATAAAAGAAAACCCAGAAAAACAAAGTGGGCATCATGTCGACTGCTGTTCAAAGATAGCACAAGACTGAAAAAAACAATGTAAATAATGACTTACAGAAAATACAATAAAATAAACTGAGCAATATTCAAGCAAAAAAAAAAACTTAGCAATAAATTATAAAACAGGCAGAAAGAGATGACATTCATCAGAAACAGGAAGCAAAAAAAGAAAGAAAAAAAAAACCTGTGTCATTATCATCCAATATGT
>c100640.graph_c0
TGATATGGGTATGGGGCTAATCCTGGTATTTCTGGGGGCACACAATTCTCCACTGAATTTTATTGTTGGTTCATTTATCGTTTCTATTTTCCTTGCTGATTGCATACTTTATTCATCATAATGTTTACAACAACTCACCACGCCTTCCCGTGAATCAACGACTTCGGAGGAGGAATGGGTCACAGGAGGACCATTGGATGCAAGCAATTGAATCACAAGTATAATTGACTCAGATGTAATGTAACTAGAAATCCAAAATTAAAAAGAAGGCACCCAACACAACCTTCTTCAAGAACCAACCCAATCAAATAGCTTATACATAAATAGCACATTCTCTGTGTTACACCATCCCATGTAAATTAGAGGGAGGGAGGGAAGGAGGAACAATCATGGAATGACTATAATAGAGCTGGCAGACACAAACACCATCCCACAAATAGAGTCTCAAAGTTATTAAAATTCAATTAAGTATCCCTGCGTGATATGAATCGATGATAATCGATCTAAGACAAAAACAACCAAACTATCCTAAAATCCATTACTTCCGGGATTAAAAAACAAACACCATTAAGCAATATACAAAAAAAAAAAATAACTAAACACCACTGGAAGAGCCCACTAAGCACGTTCCCCTCGGATTCGTCTGGCAAGTTGGATATCCTTCGGCATGATCGTCACCCTCTTGGCGTGGATGGCGCAGAGGTTGGTATCCTCGAAGAGACCAACTAAGTAAGCCTCAGCAGCTTCCTGAAGAGCGAGAACCGCATGGCTCTGGAAACGGAGATCCGTCTTGAAATCCTGCGCGATTTCACGAACAAGGCGTTGGAATGGAAGCTTGCGGATCAGAAGCTCAGTGCTCTTCTGGTATTTCCGGATTTCTCGAAGAGCAACAGTTCCAGGACGGTAGCGATGAGGCTTCTTGACTCCACCAGTAGTCGGTGCTGACTTCCTCGCAGCCTTCGTAGCAAGCTGCTTCCTTGGAGCCTTTCCTCCAGTCGATTTGCGAGCGGTTTGCTTCGTACGGGCCATTGCCTTTCCTGAAAATCACTTGTGAGATCTTCGAAACGATTTGGGGGGAGAAAGTTTGGTTTCGTAGGGAAAAAGAGAGAGGGGAGTACCGTTGAAAAGAAAGGTACCTGTCAGAATGATGTATATATAGACGTGGTTTTCACGTCTTTCTAGAGATTGATAGGAGAGGCGGACGGCTGAGATGTAGTTTGAGAAAACACGTAATCCGTGTGCTTCTCTCCTATTCGCTGAAACGAAACGAAG
>c100643.graph_c0
GGAGGTGCCTTCTTGGTTGTCCTGCCATTTCAAAACCAGTCTGTGAATTAAACTCCAATAAAAAAATAAAAACATAAACCATACTAATACTCAACATCAAAGAAAGCCATCAACTGCAGAAGAACCATAACTCCTGCTGTTGCAAAGTTGTTGCAGCCCGATGCCACAACAACCAGTTTATTTTTTAGTTTCAACTATGCCACACAAGTAGATGCATAGTTCATCAAGCTCCATGACGTCTACCACTTCTATGCAAATGGCACTAAAACACTAACAGCTTGGTGCATGGCCAAGAAGACTTGAGCTACTAGACGCAGAGATCTGAGTTCTCTAATGAAGTTCAACTTCCAGAATCAGAGAAAAAGTGATTGTACATTTGCAACACAAAAATTTCCAACCCAAATTCAGCTATCCTACAGTTCTCATGGA
>c100644.graph_c0
ACTTTATATAAAATTTAAATCTAAAATATCATTATGTTATAGATATTGGGATAGGATCTTGGGATAGCCGTATATCTGTACTCATTCATCTCCTATAATTTTCAAAATTAGTCGTATCCCCTTTTCTTTGCCTATGTCTATGTCTGTATCCGGGCTTCATAGATTTTTAATCGTTTTGGTGGAAAGTAATTTGTATTTCCATTTTATATCCAAAAAATCTAAATTGAATATTTAATTAGCCATCCGTTCCACAAGTGCTTCGTATGAGAGCAGAAAATAAGTATCATAGATGGCAATCTCGTTTTTCTGTCAAATGAACATCCTGAACATTTAGGGCCTTTTTGTCTGCATTAGAATACATAGGA
>c100646.graph_c0
CCATCTTTCTCATTCAAAAAAAAACTTCATCATTGTATAACAAAAGAAATGTACAAACAGGAAAGAGAAACATTATAGAGATTTGGCCTGTATGCATACCAAAAACACTGGGAAGGAAGCCCCTGACGTGCAAAGAAAACCTAGAACCACATCTCTTTCTGCTCCTTGTTTAGCCAAAAGGCCTAAAGATCAGCCACTTTATTTGCATGACGGAATAACATGGACAACAATGCAGTGAGAATCCCAGTCTCCTTGACACTGGGAGAGGGAGATTTCATTTTAGCCCATTTTATCGTATTGGAACTTCCTTGAAACCCTTCCCTCGTGGACCACTAAAATTCCTACCTCATTGCAATCCTTTGTCCTCATAGGATTAAAAAAAAAAAAAAAGTAAGCAACTCTCCCACAAATTACTTCTCAAACCCTCACCAATGCCCGCCAGACCAGTGGCGGAGGGAGGGGGGTTGAGGAGGGGCAATTCAATTTTCTCTCCACTTTGTACAAAGAAGAGAAACTTTAGGAATTACAGTGGGCATTTTAATTTTATGACTTTTTGCCCCTCCTCACATGTTCTTTTTGCTCTTCTTTGAAAGAGAGAATTTTAGCAAACAATA
>c100647.graph_c0
GTCGGCACGTGAGAAGGAAAATCTCCTTTGTCTCGACGTCGAGCCAGCTCTTTAGGCAAATAAACGGCTGAGATTCTTCCTCGCCCACTATAAATTCCCCAGCGATTCCCCATTTCTCGCAGGCGGTGCGTAGAGATCGAGAGATCTCGAGACTCTAATATACGCATTCCATTTAAAACCTGATCACTTTCGTTTTCTTTGCAGCTGATCAAACCCTAATTCAAGGGTTCTTGAATTCCTCATTAAATTAAAGAATGTTTAAATCAAAACCCATCATGGGTTTTGGAGATCGACTTGGTTGCTTGAAACCCTTTTAAGGTTTTTAGGATCTGGGCATAAGAAGTGGATCGATTTTCTGAAATCCTAAAACCCTTTCGAGGTTTTTGAGCATCTGGGTTTTGCAAAGAAGTGGATTTTTTACCAAACCCATCAGTGGATTTGAAGAGTCTGGTCTCTAAATCTTTAAAAAAATCGTTCTGGGTCTTGAAGATCACGGTCTTGTGGTTCTGTTTTTGCTAGAATTTGAATCGGATTTCTATCTTGCAATGCTTCTCAGAAGCTCCTCGACTCCTATCCTAAACACATGGCTTCCACTCTCGAAAGATTCCTCTCCAGAACCGGATCTGATTCCTCTTCTGACGCGAAATCGATCCATAACCCATCTCTCTCCTTCGATGTTATTGACAGCATCACTGAATTCTCCATCTTCCAGCGACGAACCGATTGGAATATCATCTAAAAGACTAACAAGAACTTTATCAGATTCCCACCTTAGGGACCTTGTTCGACCTCCTACAGTCCCAAAGAAGAAACCTTTTTCTCAAATCCCAAACGGGTTACCATCAATAGCAGTGAAAGAAGAAGAAGGAGAACAAGAGAGAGGTAGCGACTCGATCTCGTCTTCGCTTCTGTTTACGAGTTCGGGTTTGAATGAAACTGTGTTGGGAGCAGAAGGGTGCTCTGTTTTGGGCTCCAAAATGAAGGATATGTCGTCTGCGACTCTGTTTTCTGGAGATGGGTTTGGTTCTGGAGGTGGTGGTGGGGTCTGTGGTGGGGGAAGAGGAGGTGGTGCCGATGATGGAGATGGGGAGTCTGGATTTTCAGATTCGAACCATGGAAACAACAGCACTGATGCTCATTACCAGAAGATGATTGAGGCAGATCCTGGAAACGGACTTCTTCTCTCCAATTATGCAAGGTTCTTGAAAGAGGTTCGAGGCGATCTACCTAGAGCTGAAGAGTACTGTGGGCGAGCGATTTTGGCGAATCCAAGTGATGGGAATGTTCTGTCTCTCTATGCTGATCTGATATGGCAGAGCCATAAGGATGCTCAAAGGGCTGAGAGCTACTTCGAACAAGCTGTTCAGGCTGCACCCAATGACTGTTATGTGATGGCTTCTTATGCTCGATTCCTATGGGATGCTGAGGAAGAAGAAGGAGAAGATGAAGATCAAGAGAGAGAAAAGACACAGCCTTTCTTCTCAGGAATGGCTCCTTCTCAGCTTCCTCTGACCGCTGCTTCTTGATATAGAAATCGTATGGGAACATCTCGCTCGCTCTCTCTGTCTCCATTAATATAAGTATACAGTAACATTGTAAAATATACAGGGATGTGGTGAAAACTGCGATTCTGACTGTAAATTCTTTTTTGTCATTACTGGGGGTTGATATTTAGGAGGGTAGGAATAAGATTTGACGGTAGCTATAGCTACTTTTGTCTGTCTTTTTGTTCTTGTAGAGTTGGAAGGATTAAGATCTTTTTCTTCGTGGTGGTCGATGTGGGGTTGCTTTGATCTTTTTCTAGTGTGCTTTGAGGATATTCCCACATTCTCATATCATTGTGGGGTTGCTTTCTTCACCAATTCTGGGAGTGGAACCAATGAAAGCATCTTAGATTTTTCTTTCTCACAACGAATGATGTCTACGGATGGCGGTTTTTTTTTCCTCCTTGGTCAATAATTGACCATTGAACCCTAAAATGGAACTGAAGCAATCTTGACCCCTAGATTTGTTAAAAATGAAGAAGATAAAATGTGCATGTCTGAACCTGTTTTTAGATCTAGATCAATGGGTTCTTACGTGATTCAGATTGAGAACCAAAAAGTATACAATTTAGAGAATGTAAGATTTTCTTTTAGAACTGCGACACAACCCTCCCACGGGTAAATGCTAG
>c100649.graph_c0
AAAGGGACTCTGATGCATCTCTCCATTCAAGTAATGCACACCTTGGGTAAAAGGAAGGCATTACAACAGAAAACATGAAATGAAAAAAGGTGGAAATGACCAGTTCAAAACGGTCAGCAAATGAATGCAAATTTGATTTCCAACCTGCCAAATGGTGCTGGACTTCATCAAGAAGTTTGCCAGCGATATATCTGATCTATAGCTGATGTGTAGTGAGTTTTCTGGTACTTGCAAGAGGTTCATGTCTCTAGTCTCAATGAGCACAACAATTCACTTAGAATATATAGATTGCTCCAATGGCATCTAGAGCAGAAATCTCCAGATTCTTCCAATCCATCTAATATGTTATGCTGAGTGGGTTGTAGCAATTAAGAGCATTGAAATCACCATGAATTGATGATGCAATACGTCTCTGTTAAAGCAGAATAAAAATGGTGATAGAGGTCATCTTGCCTTCACAAAACCCTGTTATAGAGTCCATCACAATACACTGTGTGATCCATGGAACAAACTTGGGTGGAAAAGCTTAGTATAGGACTTTTCAGGCTGGACCCTGAACACATTGCACTGGAGCTAAAATGGTTGGAAATACTAAGTTCTACATTATGCAGTTCCAGTTTTTTGGTTCTACCCAATGCAAAATGATAATGACACTTGCCAATTCTTGCACCACCAACCCCACCCCCAAAAGAAAAGTTTCACCTGCGATGCAGTTTACATATAAATGCACTGCAGTTTCTTTCTTCTGACAGCAGCAATCAATCTTTGCGGTTCAGTAAAGAAGTGGCGAAGGTAAAAGATGATCACGAGTGGGAGATCATTGAGACTACAAAAGCACTATCGAGAACAGGGCCCTTGGAAGCATACAAGCCAAAGAAGATTTCATTGGAGGAGGAGCTGAAGGCTCTGCAGCAGCAGGTGGACATAAACACCTACGAGTATAAGAAAATTCCTAGGCCAAATGAAGGGCAATCAAGGAAAAACTAGTCCATCTCTGATGATTTTTTTTGTTTTTGTAACACATTGTCATCTGTGTTTTCCCAGTAAATGAATGTCTTTCTCTAATCTTTAACTGTCTTCCAGGTTTTAGGTTTTACTTATTTGAGCAGGATAAGTTAAAACTAACCTGTCAGCGGCAGATCACCAGGATCACAGAGACGAGTGAAATGGAATCATATAAAACTACGAAGAAAGTGGTCTATGAACACCCG
>c10065.graph_c0
AATCTGAACATCAGCTGAAATTCTGCACCAAACTTCTTCCTACCCATGGACACCACCTTCAAGATCACCATCACAACAACAATGACGATCCAGGACAAAGCATAAATCATGATGCTTTTATTGCCATTTGCCACATGTAGATGATACACAATCCCATACTGGTAGAGGAAGAACCGAATAGATAGAACAACCTCCCAGAACCGTCCAGAGAAACCAGAATGTCGTAAGTGCTCCTGTTCCTCTTCCCACCATGACTCCCAGCTTTTGGTTGCTGGAACACCAATACCACCATGGCTACTTATCCATTTTGTCCAATCTTCCCAATCTTCTACAATCTTCTG
>c100651.graph_c0
AGAGAGAGAGAGAGAGAGAAACATCATCTTTATAATCCAGCAACAGAATACCATTTGTTATATGGTAGGGTATGGCTACCCATTTGCACAGCAACACTGTCCACACTGCTTAAATGTACTTAAATCCAAACTTCCAAAATCTTGGTGTCCACTGTAGATGGGTCACGGTCCCATATTGAGGCCGAGGGCATCATCTTAACCTCTGACCAATGGAGATTAGTTCAATGCATTTGGAGAGTTGAGCAATATACATGTTAGGGGCATTATATGTGTTAACAGTGCATTTGATTCCCACCTGTCTGATATTTAGG
>c100653.graph_c0
GGTAATTTGATGGGTCCTTTTGTCTGCAAAAACCAGCAAGCTTGAGAACTGAAATTAAATAAAAGAAATTCTATCCTAATCAGCCTGAAAAACAAATTGAAGCCATGTTATTTTGCATGTGTACATTATTCATTACTAGATCTACATAGAACATCAGGCAGAAAAACCCTAATGCCGCTCGATGCATTCTGTCCAAATAGTTCTTTCTGGTGTTTTTTGGGAATTGCGCAAACAGGTAACAATCCCATACCTACAACCTAAAATATTCAGAACTCATTATAAATCCTCTAAAGAAAAGATCAATCGGCCACCAATAGCTTTCGTCATGTTTAGGGGACACTGTCCATGCACTAACAATGTCAGCAGCGCAACCACAGAAAAATCATACTGCCGTCAGGGATTAAAGTTCCCATACTATGTTGAAATGTAAATGCAAGTTCTATGGATAAAAGGAATACAATATTTAAGCCCCCACCCCAAAAAATAAAAAAAATAAATAAAAAAAAAAATAAAAAAAATAAATAAAA
>c100654.graph_c0
GTAGGTTCACCAAATTTATGGAAAAATAGATGATACTATCTCATAAGTCAAATAGTAGGGACAAGTCAGTAATCATGAAAAGAGTGATTATCAAATTCAATAGAAAAAAGAGTTGGATTCAGGACCATTTGCAGTGGAAAAATGAGAGGATGCAGAACAATGGGTCAAACACATCACTAATCACTCTAAGGTATTGAGTTATACTTGTACAGTTTTCCTAGTAACAGGTTCAATTTTTTTTCTTAACGAAATCCTCCAATTTCAGCACAAATTAATAAGGTCTGCACTTTTTAAGAAATAAGTCACCCATAGATATTGCATTTGCACCAAAAAGAGTGTAAAGTATGATTTGATTCAAAAGGCCAACTGATTGAGACCATCAAAGTTTTAAACTCCTATAAAGAACCAGTATACATGCCTGAGAATGATAAATCCAATGAAC
>c100655.graph_c0
GCCCACCAAGAAGATGTCTCACTACAACAAACAGAAAATGGAAAAAAACAGCAGACACTATCAGTTGGACTCAAAATATAAACGAGCTTAACATTCATGTGCATAAGAAATTATGAACATTGGTAAATACCAAATATCATTGTAACTTGGACACTGAAATGTGAGTCCAAGTCGAAACATTGCCACTGTTCAATGACCAACCCGGAAAAACTCAAATGCAACTAGGTCCCGACACTTGTAAACAGCAAGGTCCTGAAGAAAATAGTGCCAAGAGTCTGTCTTAACCAGAGTCGGAAGTCTGTTAAAAATGCGTTTGTGAAAACAGAAAAATAGGAAGATGTGCAAAAGGAACCCTTTGGTTGAATCCTTCTCCATAATGTGGTCGAAGAGGAGAAGCATGAACTGCTGCTCTGTCATGGGGTCCAAGTGGGACAGAGTATTAGGCACAAAATCACGAGGACATGCACTCCCGTAGAGATTCATTCCCAACTTTTGCCCATCACCTCTTCTAATTAAGGGTTATTTATGTCTTTCATTGGGTTTCAACTTAAGGTACAGTGATTTATGTCTTTCGCTTCTTATTGATATAGAATATTTTATGAAAGTTATTATTATTATTGCTCAGGTAAATATTCACACACCCTCACACAAGTCCCATACCATCAGCGCTATAGCCAAGGATTGATCCTAGGTTGTTTCTATGAATATTTTAAGAAGGTTGAATATGTCAACACAACAACGAGTTTATGTTAAATTAGGAATAGGTTATACTAGAGTTGCAATATGATTTGGAATATGTTGTGAACAGGTTGGATTAGAGTTACTATGAGATTCCACTTCCACATCTAATGCTCTTTCACTATTTTGAAGATTCCTAGACCCATTTTTTCTTATTTACTATGTTTGGCTTCCTACACTCCTTTGGACACCAATCGTTGATTGGTTTTCACATGCATGCTTGTGAAGTTGCGATCCATGCATTGGAAGGAAATCATAACAATTCAACGGTTCAAAAATGCTATAATCCTCCACACAAGCTTTCAAGTCTCACAATTGTTGTCTTTGTCGTCAAGCCACATGACCCGCACGG
>c100656.graph_c0
GGTGCACTTATTTAAAAAAATAAAGGCAAGTTTTTTTTTTTGGTGTTCTTAATACATGCAGGCTTTTTTTTTTATTCTCTCTCTTTTGAGTTCATTTCCACCCAAGTTTTTTCCTTTCTGTTCTGTTTTTAGTTCTCACAGTTTTAATCTTTAATACCATAACTCTTACACTGAATAAATGCTTTTCAAAATTTATTTTTGTAGATGAAATTCTATTACTGATCAAGAAAAAGTGTTGCTTTTAGTAAAAATACAATGGAGAATTTCAGTTTACATTGCCATGAGAATTTTTTCTAGTATGTGCATAAGCATTTACAGTAAAAAGACTCACCTCCTTCTTTACAGACTCTTCCTT
>c100657.graph_c0
GGGAGAAACTACATTGGCTCCTTTAAGGCTTCATGAATGTTCCATATCTCAGCTTCATTGGAGTCTCCCTCCTCAATTGCAACAGGAAAAGCTGCCCAAGCCTCCCCGTTAACGTTTAAAAGAACTCCATTATTCCAACTGAGTTCAGTTTTCCTCTTGCCGCTCATGAAATTGTTGAGTATTGCTTACTCGCCACACCTGTGATTAGAGATGGCAATGGATCCTCATTAAAGCTACTCTCCTAAATACTAGAGTTAATTAAAATGGGTATGGGCCCTATTTTGGCCCTTT
>c100658.graph_c0
AATTATCCAGTGGGAGTTCTAGTCTTTTCTATTAAACAACATGGAGGTAATTAAAATGAATACCATATTTTTGAAAGGCGAACAAGCTAAGTGTGCCAAGCACTTGTTGATTACTTATCGAGGACTAAAATGAAAGTTTGTTGATTTTGACCCTTTGTTTGTGAGCTGTTCACTAGTCTTTTTCTGATTGTCTACTTCATTGCTTTTAGATCATATTGCTTATAATGACCAACAAAGTTGAGCTTTGGTAGATGGCTAATCATATGCCCCCTATGTATCTGGTGGGTCACAACATTCTTTTTAGGAGTTGTCATTTCATCATGGATGAGCACTTGTTATGCTAGCAATGCTCTTCAGTATGTTTTCCTGTTAATTTGTATGGTGATCATAGTAAATGGCTTGCATGTTTCTTTTATGGAATCTTGCATGTTGTTTGAATTGGTAATAGAAAATGTTTCCATCTCCGACTATGCTTAGGAATATGATGTGTGCGACCTAACCTTTTAATTCACTGGGTCAGGTTGGTGGATCAGAGCGAGTACTGGGTCATCCCAGTGCTAAAAACATCAACCCTATCCCAACCCAAAAGTAAAGTGACTCATCCTGGACCCTG
>c100660.graph_c0
GGTAAATTCATTTTTCAAATTTATCAGGCATCATTGCACTGCCTTTTAAAAACTTTTTTTTTTTGTGGAAATCGTTATAATTAAGATCTTATTTTAGAGATGGCATCAGTTCAGCTGTCTCTGTTTGAGCAACGAAAACTGATTTCTTGGGTTTTTAACTGCAAGAAAATTGCTTATGCCAATGAAGCGACCTTGACAAGTGATTACTGGAAATGACTGAGGATGAAGCTATTGGTTTGGTCATCATGTGAGTCGGAGCTCTCCATTTGATTTGCAGAAATTGGATTTTGGTGTCACTATGACGGCAAGCCTGGCAGGGTGATTTTTTGTGTATATTGGTTTGATTGCAGACTTTGAGTGTTGGTTAGTGGGCTACACTAAAACAGGGATTCACTTCTTTTGTGTAGCTATTTGTGGAGTTTTTCTCCTCAGCACTTGTTATGGACTCAAAATGGGCGATTTAGTGGGCCTATGTCACCACTCACCAAAGCATCTAATTGGCTCACTGTGGATTGAATCTGCATTATCTAGTAGATCTTATGACATCAGATCATCTCTTTGTCCAACCGGCAAGAGAAGCAAACCAATACATGAGCCACCTTGTCAAATGAGATTGCCAAATATGTTATCCCTCTTGAGTATCATATGAGCTCTCTCTCATATAACTACATCTACATGCATCACTAATCCTTGTAGCTTTCAGTCCATATGATTCCCCTTGGAAACACAATACTGTCTCAGCAGGGATCAGAAAAGATTCTTTGGTTATATGAGATGCTTTCACCTTTTTTTTTGTCTAATATGGGGTGCTATGCTTTTTTCTTTATGGGAGTGTGTGTTCCACTTTTGGGTGCTGTAAATTATCTCCTCACTTCTACTTATTATTATTCTAGGCAAATAAGAATTGCTGACTTCTATGAATCATGCTGAACTGAAATCCTTAACTTGTTTAATATGCCAATTTGCTATATATCTGAATAATCCATCAATCCAAATCATCTGTTTGTCTTGTGCCATTAGGTGTTTTTCTGTGCTTCTGGTTGTCATTATTTTGACATTGCCATTTTGTTGGAAATTTGTATTCTTGTGAACTTGCTATATGTATGATTGTCAAGCACTATATCTTCACACTCATGGGCCCCCACATAGAATTTAACCTAGCTTTTCATATTCAAAGGTCAAACACGATATTTTTGTTTTTTTAAAATTGATAAACCATCAACCCATTTCAGAGTTAAAAAAAAAAAAGAATTATTGCATCTCAGGGGAACCTTTTACAAATTTGAAATGAGTCAAAGGGTAACACAATTGACTTTTGCACTAAAAAAAGCAGAGTTAGAAGACATTTTGCAGATTTTTTTAATTTTTTAGTAGAATAGGAGAAGTTACTTTTCAAACTACTAGTATTATTAGCGGTTGAATGTTGTTCCTTATCTAGAATAAAACATGAAAGAGTGAATCTCTTGATTGGATTTGGCAAATGAAGCAAATATTCTAGAACATATGGCAAATGCTGTGTAGTTCTCATTGCTGCCTTTTACCTGTGGAGTTTTTTTTTTTTT
>c100661.graph_c0
AAGGGGTCAAAAAAGGAGAAAATCAGGGAGATGTTTTTGTCTTATTTATGGCTGGTGACATTTTAATCACATAAACAGGTGAATAATATGTGTAAATTGATAAAGCTCTCACCAAGCATATGGACACTGATTGTCACTTTATTAGGGAGAGGACTTAATCACAGATATATTTGCTGTCCTGCCCAAGATTAAAAAATCAGCTCATTGATATCGCCATAGCTCTTTTGAGAGATTATTTTTTCTATATTTCCGCAAAGCCAGGCATGACAAATATCTATGTTTAGGCTTGAGAGGGG
>c100662.graph_c1
CGAGCAATATCTCTTTGGAGCAAGCTGCGACGATACCTTTAGCAGCAGCTACAGCTTGGCTGGCACTTTTCTCATCCGACTGTCTCAACCTTCGAAAGACAAAATTTTCATCATCCCCAGTCCTGATACTTGGGGGTTCATCTACGGTCGGATCTTTCGCGAATAACATCGCTGCGGCCAATGGAATTACAACTCTATCTACATGTAGCAAGAAAAACTTCGAATCAGTCCGTGGAGATGGTCCCAAGGATGTATTTGACTATAACGATGACGATGTAGTGTCACAAATCGTCAAGGAGTATCCGAGTTTGGAGTACATCTTTGACACCATCGGAAGTCCAGCGTCGTCAGATTCCGTGATCAAGATCTTTGGTGACCGCAAGGCAAGGCTTTGCACAGTGAGACCTGGTAAAGTCCACACAGAAGGCATGGGTGACAACATCGACGTTCATGACGTGTTCGTCTTCACAGTCTTCCCGAAAGAGCACGACTACAGAGG
>c100663.graph_c0
GAATCTTCCAGCAGTGACGAGGAAAGAGAATCTAGGAGATCAAAGTCAAGGTCAAAGAGGACAAAAAAAGAAAGGAAGCACAGATCAAAGAGTCGCAAGCATTCTAGCAGTGATAGCGAGGAGAAAGGTGGCCCTTTGCCACTCTCTAGATTCTTTGGGAGTGCAAAGAGCTGAGACCGTTCAGTATTCACTCTTTCATGTAATCTGTGTTTCTTCTGATAGTGCTTAGATGGGTTTGTTTCAAATGCTTAGTATTTTAGAGGAAATGAATGATTAATGTATTCTTGTGTATTTTACATATTGAATTTCAATATGTGGAGATAGGTGGGATTATGTTTGTAGTCCTCTTCAAACGGATTAATTTGAAATTAATTCTCTTTTAACATTTTACGG
>c100664.graph_c1
AATGAATCGTTATATGTAACGGAATCTGATAAATGACGAATCCTAACATTTAAATTTGCAAGCTAATGAAATTAACTCTTCACAGAATGGATCCTGATGATCACATCTCCATTCGATCTGAAATTAGGAAGATCACCTGGATTAATTAAACTAATCAAATGCATTATCACTCTTTATAAACTTATTTGAATTACTTGATATAATTTGAATTTCTTTTATCATGTGTGACTTATAATTAGCCCGACTTGCAGGCGTGTGAAAGAATGTTTAAGACTAGATTATATTTGCTTGGGCATTATGAAAAGTTGCAGGTCCTTATTTGGCCAGAAAATTTCAAGAAGCATTGAAATAATATTTTTTATAAAGAAAAAGACTGGAAGGACTGTTAGCGAGAAAGGGTTCTGAATTCTGAAGAAGGCTAATACACATTTAATGCAAAAAGAATATTTATGTTTCAGTACTGGATAGTTTTCAAGAAGCCTGTATATCCTCAGAAAATATCACATCTTAGCTATTATTTGGAAATATATAGCTTGAGGAAATCATATATTTCTCAACTATTGTTTGGGAACTCATTCCTGGCATAGCTGCATCTTTGGCTATTTTTTGGAAATTTGTCCACCCCAAAATTTCATGTGTTTCAATTATTACTTTTATTATCAACCAGAAGGGACTTGCAATATTTCATTTTCTTCAATTATTATTATTGGCTAAGAAGGCCTCCAACTGGATTTCATCTTTTCTTGCTATTATTTATCCATCTTGTGCAAGATTTCATCTTCTTTTGTTATTATTGGGAAGTCCATATCTGGTAATATATACTCTACTCTAGTTATCTGGCCGCAATGTTCACTCTATAGCAAGGGTCATTCAAACTGAGTGTCTAATAGTGTGTTATTTCATTGAGAATAGCCTGTGGCTTTTTATAGAATGCAATCAAGATATTATCCTACACTAGGGACCCTATTTACATCATAACGTAAATCTAATCTAGTCCTAATCTAAGACAAACCTATCATCATCATAACAAACTAGTCCTTAATTACTAGAAAATCACAAATAGTCCCCTAACTGTTTCTCAACAGCAGGTGCCCATAGCATTTTGTACAGATGCACCTGCTGTTGAGAAAC
>c100665.graph_c0
GTGTACTTGTGTGCATACTCTTAGCAAAGATGGGTATGTTGGTCTTGCCAGTATGAATTTAAATTTTCAAAATGTAATTCAATCCCCATAACTTAAAACACATTTCACAATTGCTAGCGCAATAGAAGGGGATTGTCAACCAGCATTTTCTGCACTATTTATTGCGGCATCCATACCACTGTTTTATAACACCGATCAAACTGCCTAGTAAGACAGTGGATGGACAAGTCCAGTCTAACACACTTCAGCACTTCAAATTACACAAAACTCCTAAAACTGCTTTGCCAAAAAGAAAAGTTCTATCAGAGATTACAAATTTGTAACTTTAATCGATTTTAACTGATTGTAAAATCTTTCTTATTAATTATTCAGTTCTGTTCTCATAATTAG
>c100665.graph_c1
GGGGTGGTGGGGTTTGAGTTTGAATTTGGGTTCTTATTTAGTTTATGATGGTCTTACGATTTGGGGTGGTGGGGTTTGAGCTTGAATTGGGGTTCTTATTTTTAGTTTATGATGGTTTTGTGATTTGGGGTAGTGGCTGTTTGAGTTATGTGTATGTCTTTCTGCTGGAATTAAGGGGTTTTAGTTGTTTATCCGGTGGGAAATATTATGAGATTGTGGAATCGGAGGGCAATGGGATGTTAGGAGTTACTGTGTGAATTGGTGTTTTAGAAAGCTGAATGGTG
>c100669.graph_c0
CGTTGATGATATGATATTGATATTTGACATTCAGACCAAGGCAAAAGGCATGCTAGGCGCTCGACGTGGTGATCACGACGTGGCTACCATTGGCAGGCAGATGCGCTTAGGCGTCACGCTTGGCGCCGTGGAGGTCAGCCTTGGAGCCGTGCGAGGTCTCGTCCATCTTGTCCGAGACGGCGTCCTTGGCAGCCTCAGCGCGGGTACCGAGGGAGGCGTCCGAGTTCTTAGCGACGTCCTTGTTGGCCTCCTTGGAAGCGCCGGAGCCGAGCTCCTGAACCTTCTCCGAAGCCTGGTTGATGGTGTCCTTGACGGCCTGCATTGTGTGTGATTGGTTTGTGGTGGTGGTGGTTGTTGTGTGCGAGAGCGAGTGTTGTAAAGA
>c100670.graph_c0
TGAATGATTTGGCGTAGTACACTGTGTTCTCGCGAGATGTGTATGCATTTAGGTGGCCCCCCATATTCTCAATCTCGAGTTCGAGCTGATGTTGTGTACGGCGACCGGTTCCCTTGAATGCCAAATGTTCGAGGAAATGAGCTGTTCCGTTTGTCTTTTCCGTCTCAGCTCTTGAACCTGCGTCAATCCACACACCAACTGTCGATGTCTGCGCCCATGGTGAATGCTCAGTGGCGATAGTCAGACCATTCGACAGAGTGGTCGACTCGGTTCGAGCTGGGGTCACAGGGTTGGCATATCTGCGGAATGGCGCGACGGCGTTGAGAGCTTTGTTGACGCGGGAAGCTTGCCGTAAGCTGTATGCCAATCTCTGAGATGCCATTGTGGGAGGATACGGGAGGTGAAGGAGTGTG
>c100671.graph_c0
GCCAGCTGTATATCTAATTTAATTCACAGGATTTTCTAGTTGACACATTGAAAGCAAATACTAAAAGAATTATTGCAGATTTTGTTAAAATGTCTTCATCATCTTCACCTGGAAATGATGATATGGTTAGTGGATCTCAAACTTCTTCACCAATTTCCGAAAGTCCGCAATCACCTATGATCCCTTCTAAAGAGAATCAATCCAATGCTTCTTCAAGTCCTATCAATTCTGAACAAGTTGAAGCTAATGATGGCGGAAAGTCAAGATTGAAGTCGGCTATGTGGAATCATTATGATAGAATAATAGTTGATGGGGGTTTATAAGGGGAGTGTGCCATTATTGTTCCAAATCCCTTGGTGGAGAAATTAAAAATTGGACCAAGCATCTACATGACCATTTTAGGAGATGTCCAAAGAGAAAGTATAAAGATATTGTGGATATGAGACAACAAGTTTTGGTGAATCAACAAAATAAAGCTGATGAAAGAATGAGTTTGACTGCCCATCACTTTGATCA
>c100672.graph_c0
GCAACGATAATCAACTTTAATAGCAGGTTTGCCTACAGCTTTTGTCGCAATTTCCATGGACCTCTTCTCTAATAGGAGGTTTGCAAAAAGACAAATAGCAAAGCCAGCTGAAAGCCAAAACGAAAAAATAAATTAAAAATAAAAACAACAATGTATCATACAATCCACGAAAAGCTTAAGAATGCGTTCCAATTTCTGACCCTTTTACAATAATAAACATCAGTATGATGGCAATGTGCTGCACTCAACTGCCAATGTTGAAAAGATTTTCTTTCTTGCAAGTTGATTGCAGCTATAAATTCAAATTGGTGTCTCCGCATCTCTTCCCTGCACCCCTGAATCTTCTCTGATCTCTACAACAACAGAATACAATTACCATTGAGGCGTTTATTTGGTCTGTTTGGAGGGACTGAGGCTTCAAACTATGCTAGGGGGATCTCCAACCCAACTACAATTGGCTCGAGACCAGCGAGTTCTGATGCAGTCGACTAACGGTGCATGTTGAGAAGGTTCAGGTTGGCTCACCTCAGCACCATCTTTCCCACTCTGGTCACTACTGGGTAAAACATCTGCCATGAATTCCTCAGGTGTCCACTTCGGCGGTACCGAGACTCTCAACTTTGAAAGCCTTGGTCTCTGCAGTGGACTCTCTCCTCCTAACACTTGGCTGCCATTGGATACTGACTTAGCAATTCCATTGAAGTGGTAGAGATCAAATTGTTTCTTCCCCAGCAGTCCAGTTGAATCCTTCATGCCCCCCAAACTTTTATCCAACTCAAGTAAGACTTGCCAAAACTCACTCCACACAATGAAGCCCGTGCTGCACAGATGATCGACCTTTTCAGGTGGCATGTTGATGTTTGCTTCTCTAAGGACTTGTTGTAGACCTTCCACGCTAATGAAACCTCCGCCCCCACTTTGGTCTTGGGCATCAAATGCCCTCCTGATCTGTGATTCACGTGTTTCCAGTTCATTTTCATCTTGCACACTGGGATCGAGAGCAAAAAGGACGGTGTAATGGGACTCGCTCCCAACCACCCATATCGGCCACTTTGGACATTTCAGATACTGACCAACCTTGCAGTAACTATGGAATTCTAGAAGAGTAAGGAATCCAACTTCAACACTAGTGGGTACGCCCTTAAGGAACATGCCACCTCCCATATTCAACCGACCGTCAAATACATTTGGGACAGCCTGACCGCAAAGTAGAAGGTTCACAATTTCCTGTGAGGCATGTCCAAATGGAGCAGTGACTAGTGGAAGGTTAGGATCATCCCTGTCTGCTTGGACGGACTCCAACCCTCGAGAAAGCAGGGCCGAGATAAGGAATAGCATTGCCCCCATCCGACTTTGGAAAACAGGAAGCATTGATTCAAGCTGATGAAAAGCACCCTCCTGCGAAGTGTGAGAGTTTACTCTCAAAACTCTTTGCAAGTCCGTGGCTGTTTCAATTGAAAGATCTTCCAAGGCTTTTGCAATAATCTCATTCTTTTGAGCATCTTCAGAAACATCTTCATGGCAATGGCCAAAAACATTAAGTGTCGCAACCACAGCCCTTTTCTTATTTCCACATGAAAATAGTATTTCTACCATACTGAGAACCAAAGCTCTTGCATTTCCATCCTCAGTTAGAGAAGAAAAATCACCCGATGTTATAGATGAACATTGGTGAAGTCTCCTTACTTCTGGCGAAAACAATAGGTATTTGAGGACAAATGCCTGTAAGGTTGCCAACACGCCACAAGGTCCTCCTTCATGTTGCACGAGACCCATACATGTTTCTGGCTCATTGCTAAACCTGATACCCTGATTACTCCACTGCAAAAGAATATCCCTAGAAACGTCAGACCCAAACACCATAGAGAACAGCTGATTCGCATCCGCAATTGACAGCTCCTCCCCCAAGTTCATGCCTTTCCTCTCCTCTGCCGAGCCAGCCGCCGTCTCCACCCTCTGGGTGACGGCAACCATGGGGCTCTTCTCCTTCTTCGGCAGCGCAGTGCTCTTGGCCATCATCATCCGCTTCTCGGCGGCCGCAGCCATAATCTCCCGCTGAATCCTCCGGTCCCTCGCAAGGGGCGACTCCTCCGGGCTCCCAGAAGCCGACGGAAGGCCTGCATTCTCTCGCGGCGGCTTGCTCCGCTTAGCATCCGGAGGCGACGGCGGCGACGGCTGCAGACTCATTCGCAGCGCCATCTGCAGATCTTCTTCCTCTTGATCCACCATTGAAGATGCCTAATTCTCTCCCTTTCCTCTCTCAGTTGGAACTTTTATCAGAAGAGAAGTATAACCCTAGAAATCAAAACCCTAGTGGATGGGATTCTAGGGTTTCGTTCGAGGAGAGGATTGGAGAGATCAGAAGGTGGAATGATCATACCTGGTGTGGATTGAAAGAAGAGAGAAATTTAAAGCCCTAAGAAGAGACTTAGAGAGGACGAGGAGTCTGGGATTTATATGTGTATATATATAGATCACAAGAAAATCGCGAACCCTGTTTCTTTACTTTTTTTACTCATTTGTTCCTTCCTTGCCTTGCCCACGAAAACGAAGGAAATCGTACATTGTCG
>c100673.graph_c0
ACACTCACAAGCTTCAGCAAGCTTTTTCTCTTCTCGTCCTTCGATTCTCTTCGTTCTTCTTCTCCTCCGAAACCCTATTCTCATTTCCGAAAGCCCTAATACCTCCCTCTCTCTCTTCCATGGCGCCTACCGATGAAGTAGCTGTATCGAGCGAGCCGATAGCCGATCCGGCTCCGGCTGAGCCGGCCGAAGAGAAAGCTGCGACTTCGAAAGCCGGGAAGCCGAAGAAGGCGAAGGAGCCGAAGTCGAAGCCGAGGAAGCCCAGGTCTGCTCCTTCACATCCTCCGTACTTCGAGATGATCAGCGAGGCGGTCGTGACGCTGAAAGAACGGACAGGATCGAGCCAGTACGCGATCACGAAGTTCATCGAGGACAAGCATAAGACTCATCTCTCGGCCAACTACAAGAAGCTGATATTGTCTCAGCTCAAGAAGCTTGTCGCGGAAGGCAAACTCGTCAAGGTGAAGAGCTCGTTCAAGCTCCCCCCGAGCCGACCTGCCCAGCCGAAGCCGGCTGCTCCGAAAAAGCCAGCTGCAGCAGCAAAACCGAAGCCGAAGCCGAAGCCAAAACCAAAGCCCGCAGCCAAAGCCAAGCCGGCGGCAAAACCAAAACCAAAGCCAAAGCCAAAGCCCAAGCCAGCTGTGAAGGCCAAGCCGGCTGCTAAGCCAAAGCCAGCTGTCAAGCCAAAACCCGCTGCAGCAAAGCCGAAGCCAAAAGCGGTGGCCAAACCAAAGCCTGCAATGAAGCCTAAGGCGAAGCCAGCGAAGGCAGTGACGAGGTCAGCAAAGGCTTCTCCTGCTAAGAAGGCTGTGGCGTCGAAGAAGCCAGTGGCTAAGAAGCTGAAGACCGTGAAGTCGGCTAAGTCTCCGGCTAAGAAGCCGCCGGCGAGAAAGTCGAAGAGGGGCGGAAAGTGAAATGTAGGGGTAGGGTTTCCTTCAGGGTTAGTTTCTGTAAATTTGTTGACTGGTAGGGGCATGTCCGGAGTGACAATGCCTGTGATAGAATCTGTATAACCCATGAACTGTTTTTTTTTTCATTTCGAGCTTGGTTTCCTCTGTTATAGTTTTTAAGTTTTTTTAAATTTTCATATGTTTGGGATGATTTTGATCTCCCTTCTAGTTTGTGTATCACGAAGAAGAAGATGAGATTAAAAAAAATTTCTTTTGTTATTCTGTTGCAGATGTTATCCTAATTTAGAGATTTTGAGGGGAGGAGGAGGGGTGTTCTGTGAATGGTGTCTTGAGTCGTGTGGTGTATGATAGTTTATGAGTATGTGCTGTTGCTAAAGTGAACCGTGTGATGGAGTTTCGG
>c100677.graph_c0
AAAATGCCTTCCTTCTCGAGCGTGGCGAAGAGCTCCTTGAAATGAGGCTCGGTGGTATGGTTGTCAGCAGACGCTTTGTCTTTGTATGTCTCAATCATCACGATATCGGGATCATCGTGATTATCTCCGTCGATCTGCTCGGTGGCGATGTAGCGCAGGGTGTAGTCCTCCTTCTCGTGCACGTCTTTGCACATTTTACCCAAGAGTTCCTTCAGGCGATGCGACTTGCCCTTGGCGGGAGAGAGGATGGCGATGATATGAGTTTCAGGCATGATTCTTCACACTTCCAGATTGTTGGAGGTGATG
>c100678.graph_c0
GGGAACTATTCCTTTTTTATTTTATTTTTTACAGTAGATTCCTTCAGAATATTGATTTAAACAATTGATGATTGCCCTTCTGTGACCATTTCTCCAGAAGTAATAGTCTCAAGTGGTTTAAGGACGTAAGCATGAATGATGTGGAAGCATCTACATTGCTGCAGTTTGGTCTCAAAGTAAAAAATGAATGATGTGGAGCTTCTACCTGCTGTAGTGTGGTCTAAAACGTTTCAAAGAACAAGTTTTTACAACATCATTTAGTCCAAGACAGATGTACTTCAATAGTTTAATAAACCTTGATAAACAATAACAGTTTACAAACATTAACTAATCAACTACAATGAGAAGGGCGTGATCGATTCGACATAAAAAAATAAAAAATAAAA
>c100680.graph_c0
TGTTGTTGCACCAGCCTCCTCCCTTTTGTGATGGACCTGGAAGTGCGAGACTCCAATACGCGGCCAGAGATCTGTATGCATTCTGGCGATTGGTAAGCTTCGTGGATCTCTTCGTAATCTACCTTTACCTACGAGATGGTGTAGAATTCTTGGATACCAACCCTAGGGTTCCCATATCTCTTATATAGGATAGTCCCAAAGAGTAACACTTCATGATGACTTCTTCACTAGAAACCCACATCTATCCTAATCCTGTTGGGAGTCTTATCCCTTGGGTACAGATCAAGTCTTTGGATTAGAGTG
>c100681.graph_c0
TTCGTAACTTAAAAAAGCGCCCCAAATGAAATATATTTTGTTTTTGGGACTAGGGTTAGCACGGACCTATTTTGCTAGTATTTCTTTAACTGGGTCCAAAGGACATGGGCCAATCTTTCTACCAACTTTTTTGTCCAAATGAAATCGATAGGATTTGCAGAACAATTAAAGGTGTGGAGCAAACACAATTATGAAAGAGGTTTCCACTTTTGGCTAAGCTTTGTTTTGCTGCAAGTTAGGATTTGGACAGGGAATCCACGTTGTCATTGTTAAAGATGGTAGTAGGCGTTTCCTTTTGTCGGGTTTGGGCTTGTGGTTGGGCTGCTCTGTTTTTTTTTTTGTTCTTTGTGGTGTTAAACGAAGTGCTCTTTACCATTCTCTAGAAAAAATAGCAAGAAAGGGGTTTCCATTTTAAGAAAATAGATTGCATGTATCCAGGATAGAACCTTATCTACTATTTTGTGGGTCAGCTACCATGCCTAGTGTTCGAAATCCGTCCAAACTCCAAACTTGCCCTTGTGCATGTTTGTGTAGATTTATATCTGCCGCCACTTGGGAAAATACTCTTGTTGGGTCAGCGAACTGTGGATACCTGTGCCTGCAGTCGCCAGTGCCACCACCATGGACTGCTCCCACCGTTGCGCTCTCCTCCTCCGCTTCTGATTCTTCTCTTTTCTATTTTTCATCTCCGGTTTTACCCCGGTTTTCTTGAATGACATGATGAATGAAGTGACGAGTGATAAAAACCAAAAAAGTCCTTTGGAAT
>c100684.graph_c0
GTATTCCTTCTCTTCCTTTGCATAATTTCTTTAATAATCTTCTAGTCTCCATCCAGTCCCTATCACCGACCGATCTTCATCCAACGGTCAGCATCAAATCGTTGATTTCATTTATTCTATTATATAACTACTGACACCCATTTGTACATGTAGTCTTGACCTGCTCTTTCCCATTTCATCCCATTTCATCTCCTCCACACCCTCTCTGTGTAGGAGTCATGGAAGGGATGATGGCAAAGATAGCAATCTCAGCCGTTCTTCTTCTTCTCCAGATGGCTTCTGCAGCGTCCGATTCTCTTCCACCTTACACCAATCACACAGTGGGTGGCCCAGCTGGATGGCTCTTCAATGCCAATTCCAACAACCCCTCTACCAATTACACCATCTGGGCCGCTAAACAGACATTCAATCTCGGCGACTTTCTCATATTCAACACTAACGACAACGTCACAGTGATGCAAACTTACAACGAGACGACATACAATGCCTGCAGCGCCGACGACGATTACGGCAACCAGACGTCGGGCTTCTTCACAGGGAACGGGACCGCCGCGCCAGTGACGGTGGCGGTGCCGCTGACGGCCAAAGGGAAGCAGTTCTACTTCTCCGACGCCGACGACGGGAGCCAATGCGAGGGCGGGATGAGGTTCGAGATCGTCGTGGGGCAAGGCCGCGGCCTGCCTCCGAGCCTCAACCAGCCTCCTCCTCCGCAGTACGAGGAGCCGCCGCCCGCCCCAGATCAGTCGGGGACGCCGCCGGCGACGACGACGCAGAGCGAGAGCTTCTACAAGGGCGGGTCGAAGAAGGTGGCTGCAGGCGTTGCTTGGGTTCTGGTCTTATCCTGGTTAGGGTTTTTTATTGTGGTATGACGAAAATAACCCTTCTCTTCTATTTTGCTTTTTTGTAGATTTTTACCCTCTGTGTTGTGTCAGCAGAGATTGTCTGTGGCTTT
>c100687.graph_c0
GGCCAGTGCGTGAGAAAGTTTGAAAGTCGAAACCCTTTTCATTCTACTTCTACTGCTACTTCGGGCAAAACAAAACAGAGGAACGAGTGAAGGAGAGGGAGATGGAATTGGAGACCGTTGGGGCGAAGGTGGTGATGGAGACTCCTATCAATCGGGACAAGTGAAGGTGGTGACAGCGTGGTAGTGTGACTGCAGTCGCAGCAACGGTGGTGATTTTGCAGGCGGAAGGAGGGGAGAGATCCTTCTGGCAGAGACAAACCAGACCAGGGATAATTTTGGCAAACAAATTGGACGATTTGGACTCCTGAGAATTTGGACACCTGAGAAACGAATTGAAAAGGGATTTGGACTCCTGGACGATTTGCGCCCGCAATCTGTCCGTGACATGTTCGAGTAAATGCCTGTAAGCCCCAATTCTCATATACCACTGCAGCACACAAACCTCTAGCAAGAACAGAGTCTACAAACCCCTAAACACCAACTTCTTTCAGATTTTCTTTCAAATCAGTGAATAGAGACCGACCCAAATTGAATCCATTTCCATCTCCTGCATCCCATCTTTGTGTCATAAGATGGAGATGGATAAGAAGAAGACGAATGGTAGTAGTACCAGCACTAGCATTTGGATGCTTTCATCGATGATTATCACCCTCTTTGCGTTTCTGGTTCGCGTGTTGGTGTCGCTGCATCCTTACTCAGGGGCTGGGAATCCACCCATGTATGGGGATTTTGAGGCGCAGAGGCATTGGATGGAGATCACCCTCCACACCTCTTCCAAGGATTGGTATCGGAATACTACTTCTAACAATCTCTCATATTGGGGTCTTGACTATCCTCCTCTAACTGCCTACCAAAGCTATGCTCATGGTCTGCTCTTCCTACAACCGTTTGCGCCTGATTCTGTCACCCTCTTCACCTCCCGCGGGCACGAATCGCCTCTTGGGAAACTTCTCATGAGGTGGACAGTTTTGTCGTCAGATGCATTAATATTCTTTCCAGCTGCTCTCTATTTCATTGTTGTTTACTATATCCGTCGTGGTGAAAAGGACGCTGCTTGGCAGCTAGCCATGATTCTTCTTAACCCATGTCTGATCATAATAGATCATGGTCATTTTCAGTATAACTGCATCAGCCTGGGCTTGACACTTGCAGCAGTTGCGGCTATTTTTTCTAAGAATGAGTTGATTGCTTCTGTCCTATTCAGTCTTGCCCTGAACCACAAACAGGTTAAGTTCTGTTTTCACTTTTACTCTCTTGCTGCACTACACCTTGCATAGATTACCATCTGCTTTGGATGTATGGAAAATGCTAATTTGTCCAACATTTTGACTGAATGGATTCACTTTGCTATGCTTTAGAGGAGGCATGAAAACCTGATGCAATTTCAGGTCCATGCTGTTATATTTATGCCTCAAAGCAACTTAAGTTATGTTCTATGCATGAACTGATGTTAATGGTCGGTGATTTTGTGGAAGGACTATTTGGCTGTAAACTGTCAGTAACACACACAGCCAGATATTCCTCCTGTGGAAAGCATACCATTACAGACATCCAAGCAGGCCTGTGTAATTCTTGTAATCTTGAGCTAGTTCCAACATCATAGCCTTGTGATTTCAAAGATGTAGTTGGTATTGCTTTCCAGTAATATGGGTGGATGCATCTTGTTTCTTGTAGATGAGTGCCTATTTTGCACCTGCTTTTTTGAGCCATCTTCTAGGGAAAAGCCTTCGACGTCAGAATCCACTTTTGGAGGTGTTGAAATTGGGATTGGTGGTCTTGGGAACATTTGCTCTTGTTTGGTCACCATTTCTATACTCCAAGGAAGCTGTGATCCAGGTACTTTCCCGCCTCGCTCCCTTCGAAAGAGGAATATATGAGGACTACGTGGCCAACTTTTGGTGTAGCACATCAATTCTTATAAAATGGAAGAGGCTGTTCACAACAGCCTCACTGAAGCTACTCAGTTTTAGTGCCACCTTTATTTCCGTTCTACCATCAATGATTCAGCAGATTAGAGATCCAAGCAATCACAGTTTTCTCTATGCACTGCTTAATAGTTCATTCTCATTTTACCTATTCTCATTCCAAGTGCACGAGAAGTCTATTCTATTGCCTCTTTTACCAGCGAGCCTTTTAGCACTGGAAGAGCCTCTTCTTTTCAGGTGGTTGGCATACCATGCAATGCTCTCGATGCTCCCTCTTCTATACCGTGACCATCTCATACTGCCATATGTGGCTTTACTTACTCTCTTTGCTTTTACTCACTATTCGCCCTATCGAAGATGCAACAAGGGTGGGATTGATTCTTCTGTCTTGCAGAAGGTGCTAATGACTTCGTCTCTACTGTGCTCTCTTGTACTTCATCTCATATATTTGACTCTGCAGCCTCCAAAGAAGTATCCATTTCTTTTTGAGGCCTTGATTATGATTCTTTGCTTCTCGCAATTTGTGATCATAACTATTTATGCCAACAGGAAGCAGTGGATGTTATTAGACAGCTCTGTGGAATTAGAAAAGGCCAAAAAGACTCTTTGATCAGTCATTTGGCAAACTGCCACTGTTAAGTCTGTGAAAATTAATTTATTTCGTTGAACTGAAGTTATCGTCTTTTATACCTTGACAATATCAGTATTGCTGACTCTTTACGGGGTTTTCCCCAACTTCACCACTCAATTGCTGTGTGTGCAAGAACACAGTTTATCCATGAT
>c100688.graph_c0
AATAGATCAACTTTATTTTGTCTGCAATGGGAAGCTGGTGGAGGTCGGCACAGGGGAAGGTGGGCAAGATACGCTTTTGGAGCCTAATAGTTCATTTGGGGAAATTGCCATTCTTTGCAACATTCCCCAGCCTTATACAGTTCGCATTGATAAACCATGCAAGCTTTTGCGAGTGGACAAACAATCTTTTTCAAACATTCTACAAATATATGTTTCTGATAGGCAAACGATCTTGAGAAATCTTCTTGGGGGAAAAGAATCTAATCACATCAAGCATCTGCAATCTGATATCACACTTCATATTAGAAGGCAAGAAGCAGAGCTTGCAT
>c100689.graph_c0
GGTCAGATCCAGAGAGGAACCGTGGTGAATCTGGAGCGAGGTCCATCTTTATAAATCCAAATTCGAACCCAGACACGGACCCAACATGGAACCTATTTATTGTATCCAGATCTGGGCCATCTGGCATCAACTTTAGGAAAGAGGGATCCAATTCCAAACCAGGATCCGGAATATGATGTGGAGTGCATTAGTATATAGGATAAAAGAGCTTCAAAAAAAATCTAAATATACAAATGGGGCTATTAAATGGTATTTGATTAAAGCCAAAGTAGATTCATATATGAATATAACTCAACCTATGCAAGCCCTTAAAACCCATGTAAATTTTTAATATGTATAATCGTCTTGGATCTGGATCCTCAGGTCAAAATATACGGGATCCAGTTCTTGATCCGAATGTTCTGGGATCCGACATATGCATGGATCTCGATCCAAATCCGAATTTCTCCCAGATCCAAAAATAGGTTCCATGCCCACTTTATTCAGAAATGGAGACTACGGAATACGGATAATCAGATACCCATTCAAAACCCTACCATGCCTATCCACATGTAAAGAATCATGCAATTCCTAGGCATCAACACAAAGCAATAAAGACTATAACATGAATGGGATTTCATTCATATGATGAACGGTTCCCAAACATGAAGGTACTATCTCAAAAAAATAAAAATAAAAAATAAA
>c100689.graph_c1
GTGGTGGTGGTGGTGGTTGTGGGGATGGGGGTGGGGGTGGGATGTTCAATTCTCAATGATAGGTGAGAATCCGGCTATGTTGATAGGGTATAGATAGTTGTACCTTGTCCGCAAAAGCTATTGAAATTGGGTAACCATAATTTGTTGGCTGGGAAGGGGTGAACAAATGCCCTTGGTAGCTCTTCAACTTCTAGGGAAGTTGAGGTCTGAAAGGCGGTGATCGTCCTTCTTCAGCATATCTTACCGGAGGGAAATGGAGATGCGGATGTTCTTATGAAAGAATTTATAAGCAGAATTTGGTTTTCAGAGACACCTATCCTTTCTAGTAATGTTATGTAATTGGTTTTTATTTTTTTATGTGCTGAGAAGTTTATAATTCACTTACTAAACCTTGAGGCTTTGGGTCCATTAAACATATTGCCACTATCACAACTCACCAGACCATATCAATGTGGGGCCCACTCTTTAATCTAGAAAGAGACCCTTCAATCCCACCTGACCCCACTGACTGACATATAAAGTGGGCCCCATAAACCAGGTTCACAACTTCTACTAAAAGTTAGCCAGTTTGTACCTAAACACTCCTCAGAACTGTTTTCGGCTCTCAAAATTGGACACCATTCACCTTCTTAAGCATATTTGATTTAGAAATTTGGATGGAACCAACACTTCAATTAATGGCCACCAAATAGACAGTGACAGAATAAAAGCAACAGTTCATACCAAATATTCCAATTAAAAAAGAGAGGAGGGCGAGGATGTGGATGTGGAGGGAGGGTGACAACGTTGGATGGCTACGATCTTCCAATCTAGGCAATGTCGCACGGTAATGGTGGGTCCTATCAGATAGTTGCACCAAGACATAGGCTCCGCCAATTTAAAAAACAAATTAAGACATGAGATTTCCATGCATTATGAATGCAAAAGGGTCAGATCCAGAGAGGAAC
>c10069.graph_c0
CGGACACGAAGGCCATGATCACGGTGCCAAGGGCGGTGACAAGAAGGCTAACAAGGGCGAGAAAAAGTTCAAGAAGGCCATGACCAAGTTCGGTATGAAGCCTGTTACTGGCATCAACAGAGTCACTATCAAGAAATCTAAAGCTTTCTTCTTATACATCGATGATCCAGAAATCTTGAAGAGCCCTGGTGTCGAAAACACCTACGTCATCTTCGGTGAGGCTAAGATCCAAGACTTCTCCAACATGAACCCCAGCACTGCCGGTGAAGAAGCCAAGAAATTCACCGCTGAAAAGGCTGCTCCAGCTGAGACTGCTGCTGAAGGCGGTGAACAGAAGGCAGCTGAAGCCCAAGAAGAGACTAAGGGTGGTGCCGCTGAAGAAGAAGAAGGAGAACTCAATGAGG
>c100690.graph_c0
CATGTACCTGCATAACACATGCTTATCAATGTGTACATATTCACATGCACTCAACCATGCAGACAAGGTTAGCACTCAACCACATCTACAAGCACATATATCACAGATGTCTGCATGCATTACAAGTGAAGGGACCGTATGATGCCTTGCTGCAACACCTTGTTTGAGTCCAGGGACGAACAGTACAAATGCTCTATAAATTGCATGCATATTTTGACCTCATGCCATCATGGTCTTATTTAAAATATTTTGATCTTTGTGATTAAATTTGGTTTTAGTAAAGATGTGACCTGGGCTTTCTAACATGTCATAGATATCCAATCAGATAAGAGGCAGCCATTTCTCCCATGAAACACTAGTCGGCGACATAGATAATTCCTAAAACATTCATGTAAGCAAATAAACAGCCCTCTTAACTTGCTAGGAATTGGAACCAACCTGGGATATGGATTTCCCTTCACA
>c100692.graph_c1
GCCAACCCCAAGTTCTATCTACCAAATTACTCCAGCCATGGAGATGGAAGAATGTATACCAGGTCTCCTAAACTGGATCTCAAGCCATTTTCGCAAACGAGCTCAAAAGGAGAGAAATGACATTGCTTCCATTTTCCAAAATCGCTCGATGAAGAGGGTGTCGAGCAAATTTCGACCACCTCTGAGGACCATCGAGGGGAAGAAGAAGAATAAATTGGCATGGGTTTCTCTGCAAGGCTTGCTTGTGGGAGCGGAAGAATCAACTTCTTCAAAAGCTATAAAAGGGAACCTGAGACTGGAAGAAGCCGCGGCTTGGGAGCTCTTCACCCCCATACAGAGAGTTGTAATTGTTGCCGTTGTAGCAGTAGCAGTTGCTGCTCTTCATTTGAACAAGCGTTCTCAGATAGCAAGGCTTAGGCGTCAGTTGGACATCAAGGATCAGAAACTACTCAGCTTACGGCAAAAGATAGAGAGTTTGAAGAACAAAGAAGATGATCACACAGAGGAAGAGCTTGACTACAAGAACAAGGATAAAGAAAAACCCATGGAGCATCAACTCCACCACATGAAGGGTACTAAAAGATCTATGCGACAAGAGCTTGAGTTCATCAATCATAAAGTAGTTTCTCTACAGAAAGAGATCGACACCATCAAGGATAAAGCGTTGTCCTCCGGGGCTGGGTGGGCGCGGCTCGCTGAAGAAGAACTCTACGTGCGAGAAAAGGAAGCAGCAGCTAAGCGAACTGTAGCTGATGCCGCTCTCTACGTTGCCCAAAAAGCAGCAGAAGGAGAGCTCTATAAGATTGAAAAGGAGGCAGAGGGAATAAAGGTAATCGCCGAAGCTTTGACAAAGACAAGTGGAGATGATAAAACACCTCCCATGCCTTTTAAGGAGTACTACACGATCAAACATGGCTTGTTTCAACAACGTGAAACATCTAATAAATTACCACCAAATGAGCAAACAACTCCAATTGAAGCTGGTGGGGAGAAGAATGACAGTGCGAAGAATCCATCTGAAACATCTAATGCGTCACCACCAAATGAGCAAAGAACAATTTCAACTGATGCAGATAGTGGAAAGAAGAATGACACCGTGAAGAAAACATCTGAACCATTATCTAATGCGCCACCACCAAATGAGCAAACAACTTCAACTGATGCAGCTGGTGGAAAGATGAATGACACACTGAAGAATGCACCTGAAACATCTAATGCCTTACCGCGAAATGACCAAACAACAATGCAGCCGCAGGAGGGGTTAGGCAGAACACCAGAGGATGCCACAGCCCAGTCCAAATCTGAAACTAAGGAGAATATTTAGTGATCGATGGATTTGGCATGGATCTAAGAAGCAAAGTTGGAGTTCGTACTTCAGATTTTTCTTTTGGCTTTTTTTCTT
>c100693.graph_c0
TGATGTGCCACTTGCCACACATTGGCTAACTTTTCTCCAATTTTCAGGGATCGAACCCTAGTTTGTGCCTTTGGAGAAGGCAGCTGCCTGACCGGTGTCGGGATGACTCCACATTCACTATGGGGTGCCCACACCAAGATTTATTAGTAGCTTGGGCAAGGCAGAGACCACTTTCAGAATTCGAACCACTCCAAATCAGAATTTTTTTTATTCACTGGGGTACCAAATAGTACTTGGATTTGACAAGAAGGCAGATTTCACTCTTCAAATGAAAGTGCCAAATCACATGTTTTACCTATCATCGGTATGACGGTATGACTCTCACTTAAAGTGAAATCTTTCTCATTGATCAAATATTGTGGGGCATTAAATTTGAACAGTTTGAATTTCAAAGGTGCCTGCCCCACAAAGTATGGCTTCATAGCATGACCTGGACAAGCGCCTCAAAGGCTTGTCCTATGGAGCAGGTAGTGGTGCTATTGGGCTTGGCTAACCTATGCCAGGCACAAGCCCCGTCTGCAATAGGCTGGCTTTCGGGTGTGTTTGTAGGTCTGTGGTTGAACAGGGGCCAAACTTTCCACTGGATATTGCCTGGTCCATATATGCTTAACAGCCCAGCCCAGCATGGCCAGACATAGTAAGACCAAGAAGGCTGGATATATTTTGCATTTGGGCTAGATCTAGACCTTAATTTCAGGCCGTTGAGTTGGATCTGGACCAGAATAGTAGGACTGAAATGTAAACAGGCTGGTCATGAGCAAGTTCACTGAAGCCTGACCCAGTCGACAACAAATTAATGGATCAGGATTATCTGAGGATGGACCAAAAAAATTTCTCCACTATGGTTATAAAGTTCAAACAGCTATAAAAAAATCTGGCTCCATCAGATATTGTTGTCAGCAGAATGTTATAGGCCTTAAAATGGACGGTCTGTGGCAAAGGAGAGTTTGATGTTTGGACCATTCTTTTTCAGAGCCCTAAAAATTGATGGTGCATGTTTATAAAGGTCGACACAAGGTAATGTTGCCATCAACTTTCTCATGTTCTTTCCCTTTTAATTCGTCCACAATATTTATTGAACTTACAAAGCCATCACAGTGGGAGTGAGAGAATTACCGAGTGCGACAAGAAGTGTTGGAA
>c100693.graph_c1
AGAAGTGTTGGAAAAGGCGAATCTGTCAAACAATATTGGGACAACATGTTAATGAAAGTAAGGAAACGACAAAGTTAAAAAAACGCAGCTATCAGCAGCAAGAGCCCAGAGTCCAGACCCTCATCAAGGAGCGATAAGTTGTTGCAAAAAAATAAAATAAAAATAGATTGGATGTGGTATATCTCAATGGGGCACACTGCCCAAATGCATCTAAAACAGGACATGGATTTTTCAGGTTCGACGATTATCTCTATCCACAGATTCTCCAATTAAAAACCCTTATATTAGGGCAGGAAAAAATATATATATAATATCAATTTTTGATAGATTGAGAATTTACTGCCTGTTTGAAACTTTTCTTGGCATATGGGCTTAGTCCTAGGCTCCTAGCCAGCTCCACTTATCACAAGCAGCTGTGGCTCTCTGTGGCTTGCACTCACAAGATATTGCTATGAGTCTGGATGCCTTGTTGTGTCTACTGTACCCTTTCCCGGTATAAGAAGTTTGAAACTCCATCATAGGGTCCACATAATAATAATTTGAATTATTCAAGATAAATATTATCACCTCCAATGAAATATTCTTAAGTAATACTTCATTAGGAGCTGGTCCCACCATATCATAAAGTACATGATTGATAACATGATTAGTACATACAAT
>c100696.graph_c1
AGGAGGTCATCCTCAAGAAAAGATAAGACCGAGACTGAGATTGCAGTGATGATGGGGCGTGCTAATGAAGAAGAAGGTTGGGTGTTGTTCCATGGCTTGGTTGCTGTGTGGTTGCTGCTTGGGACCATTCATCTCAACTTGGCTGTCATCTTCTTGTCCTTCGCCCTCCTCTCCTTTCCCATAGCTGTCCTAATATTTGCCTTCCAATTGAGTCTTATTGCCATTCCTCTCAACTACACCAGCAAATGGGGCCATGCTTTAGCAAGGTATATTTGCAAATACACATGTGCGTATTTCCCCGTCACCCTTCACGTGGAGGACATGAAGGTGTTTGACCCTGACAAGGCTTATGTCTTTGGTGTTGAACCACATTCAGTATTCCCCATAGGCGTTGTTGCTCTTTCCAACTTTACAGGTTTCATGCCCCTTCCAAGGATCAAGATCCTTGCAAGCACTGCTGTTTTCAACACACCACTACTAAGGCAAATATGGACATGGCTGGGTCTTGTACCTGCCACAAAAAAGAATTTCAGTTCTTATTTGGAAGCTGGTTACAGTTGTGTCATAGTGCCAGGCGGTGCTCGGGAGATTGTTCATATGGAGGAGGGTTCTGAGGTTGCCTTCCTCAAAACAAGGAAAGGATTTGTACGCATGGCTATGGAAACGGGCTGCCCTCTTGTTCCGGTATTTTGCTTTGGTCAGAGTAATGTTTACAGGTGGTTGAAGCCAAGACGCAA
>c100698.graph_c0
GATGGAAGTTTCAATTGGGATTTTTATTACAGCTTGTAAATGGAATGTCCATATGATTACAATTCTAATACAAAGCTGATGGAAAACGAGGAGTTGATTTCTTCAAGATCACAGGATATAAAAACGAATGAAATATATTGTTCACCATGGATACACCATAAAGCAGGTTTAAGCCCACCATGGGTCTTGACCTGTTCTGAAATCTGTTTCAAC
>c100699.graph_c0
GTGATGGTATGCGGGGTGTACAAGAAGCTTGTATATGGATCTATCTTGGTGAGGGCAGGGTGTATACTACGAGGGTTACTATGCTGGCTACTCATTGATCAGAGACGGTCTTTGAAACTGTCCAAGGCACCCAGCATACGGAGTGGCTGCCCAAAACCACGCTGAGCAAAGCCACCGAAAACCGATAGTGTCACCCTCGAGCTGAACTTCTGTGGAACGATCTTGACTCACGAG
>c100702.graph_c0
GCGAAGGTGGGTGGTACTCCCTCGAATGCCTTGAGACTCTTAATGGCCTTCATACCGCGAGGAGTCTTGTGAGGGAGCATGCCACGGACAGCACGCCAGAAGATACGGGAAGGAGAGCGGTAATGTCTTGGTCCTCTTCTTGGGTTTGTGTTGGCTGTCTTTGCTAAGAAGTTCATGTACTTCTTGTGGTTGCGTTTTAATGGGCCACCAATGTTCAACTCTTCAGTTCTCACGACCACAATCTTCTGCCCCCATAAAAGCTGTTTGGCAACTACTGAGGCCAAACGACCGAGCAAATGTCCACGGCAATCTATCACGACTAACTTCTGAAAACCCATGATGATGACC
>c100703.graph_c0
ATTTTTCTGAGATACTTTTGCCGGCTTTGGTTTTTAAGCAAAATCATTTACAGAATATTCTAAACCATGTTGAATATACCTGCATATGAGACCACCACGGCAAGGATTATGTTTCCCTGTTTCCAACCATTGAAGGAGTCTGAGGACTATTGGCTAATGGATTGCTCTGCTAAATTCACATGTTGATTTCTATCAAAGGAGAGTATTTTTTGTTTGTATGCGTCATGCCGCCATGTCACCAGTTTCTCTTGCATTTTCTTGGAAGATGACCGAGTCAGTATCTGTTTCCCTGCCGTATCCAGTGTCTCCCTATGATATATTTACTGTCTTTATGGATCATTGCACATAAGTAAA
>c100704.graph_c0
AAAAAAATTAAAAAAAAAAAAGAAGAGAGATCAGTACAAAACATAATCAGGCATGCATGCATATAAAGAATCATGTTTATACATTGGTTCATCAAATCCTTAAAAACCCACAAATCAATCGCCCTACAATTATCATAGAATCTTACAATTAGAAATCTCCATGACTAAATCAACAAATCCCAGATTGTAAAAACTTTAAAACAAACAAACAAACCTGCTCTGACTCCATCTCCTGCTCTTTTCAGACCATTCTTCTTAAATATAAAGCTCAAACTGATGAAAAACTGCTGACCCCCAAATGAAACTCATGCTTACACTCGTCCCAAGTTGTCCCAAATCTAGTCACCTACCCCATCTCCAAACCCTACAACTTCACTAGTCCTTCAATCCCATCTATCCCA
>c100709.graph_c0
TGGGGATAGACGAGGGATTTTTATTGAATCTCCACTCAATAACTCCTTTCCCTCTCACTTCCCTTTCCCTGAAAATGTCTCCCAAGCAAGAGAAATCTGTGAAGAGGGAAGTGAAAAAGGAGGAAGATGAAGAAGAAGACAACACTCCTCTCAGTTCTTCTTTGAAATCCATGAAGAGATCCATCCAAATGAATGGCAGCCGAGAAGCTCGCCTCAAGGCAGCTGCAAAAATCAAGAAAGAAGAACCCCAATCCGACGAAGACGATGATGATTACGAAGAAAAGAAACCCATCATTAAAAAGACTCCAAAGAAGGTCGAGAAGGGGTTGGGGTTGAAGGATAAGAAGATGATTAAGAAGGAAAAGGTGAAGGAAGAGATGGATTTGTTGGTGAGGAAGAAGAAGGTTGCTTCTGTTGCTGCTGCAGTGGGGATGAAGGAGAAGAAGAAGGAGAAGAAAGTGTATGATTTGCCGGGTCAGAAGCATGACCCACCTGAAGAAAGAGACCCATTGAGGATTTTCTATGAAACACTGTATCAGCAGCTTCCCAGCAGCGAAATGGCGGCCTTCTGGATGATGGAGTGGGGTCTGCTACCACCGGCAGAAGCAAAGAAGGTATACGAGTTGAAACTGAAGAAGAATCAGCAACTAAAGTTCAGTTCACCAGTGAAGACCGTCTCCGTTAAGAAGACAACAAAAGAGGCTTCTGTGAAGAAGATTCCTGTGAAGAGTACTCCCGTGTCCAAAACTGCATCGAAGACATCCAAGAAGCGCAAAGCAAACAACAGTTCAAGTGATGAAGACGACGACGGCGACTTTACCCCTATCAAGAAGAAAACCAAGAAACAGAAGGGTGCCACGTAAGACATGCACCCTTATTAAATTTCCTTGATTCCATGTAGTGGTATGTTTCTAGCATAGTGAAGGCACAGCCATTTGAAGCACATGTGGATCTTCTATTGCTGCATTTACATTGAAGTGTGAACTGGAAAACTTTCATTACAAATCAATGCATTTTTTAGACCTTGTGGTGAGTTGGG
>c100711.graph_c1
AGAAAAATGTACACAAGTGCTGGATTTATAATGAAAAAGAAATATACATGGATTCTATTAGGTCTAAAATATGTTGATCAGATTGCGATGGCCTGGTCCGAGTCCAATTTAGATGTGATTTGGCATGGGGCAGGTTGAATCACATTGCCCACCTCAGTCCCGACCATTTGGTACCTCTACCAGTCTCTAATAATGACCTAGCTATGTATCACACCTCTAACCATATTAGAAACATTGACTTTGATCTACCCACTCCACCACCTTTCAGATGATTTTTTTAAAAGGTGATTTCAATAACTTCCTTCGTTGCTCCAAAAATATTATTATTTCCTAAAGTGCACCAACCATTTGACAGCGTTAAACACCTTGGTTTTCTACCTATCCTTTTTACCCATGGTTATAGTCTTGGTCCATAAGTTATAGACCAAGCAATGTGCAACTCATTTACATTTCTGAGGAAGACCCAACGGATTTTGAGAGCACTAAGAATTTAAATACATATCTGATATGCAAA
>c100713.graph_c1
GCCAATCAATGTCATTGCTAGGTCATGCTGATCTTTCTGACTTACAATCTCCCAGTTCTCCCTTCTCATTCACAAGGCCCTCCACAGGTGCTCCCTTGACATATATGTCATACAGAGGCTCTGCCGCTGCAGCTACGACAGATCTGTTGCTTCGCAGGGCTTGCAGCTTGCCGCCGGAAAGTATTCCGAGCTGGCGACGCTGCGGGTGCTGCACAAG
>c100715.graph_c0
AATTTTATTTATACCATTGAAGTATCAGGGGAAATGTTCGCCTAAAAGCAGACTGCATTTAAGCTAAATGCAGTCCAGCTTGTGGAGCCCACTTAAATGCAAGTTTTCTAGTGGGAGGAGAGCAAGGGGATCCAAAAAATCAAGCCCCCAGATTATCGTAGCCCTTGATATAAGGGCCTTAAAGTTAAATAGCATCATAACTGTACATTTTCTTAAGATTCAA
>c100716.graph_c0
AGAACTAAAAGTCACACACCTTTGTCTTTAAAAAGCTGAGCTACAGTACTTTAGCCTTCATCTCTATGCCTTTTTTTGAAGTTTGAAAAACTCCCTGAATTTACTCTTGACTCTCTTGAGTTATCTCGTTTTGATGAAGGACCAAGTCAAATATAGGGGAAATTCATCCGAGTCACCTCATTTTAGTAAGTTCTTTGAATTCTGAACCATTTGATAGGTAGATCTATTTTTATACAACTAATAGATTTTTAGTATAATTCGGC
>c100719.graph_c0
GAGCGCGATGCTTATGCCTGAGCCGTTTGGTGTGGTCGCTTCGATTTCGCCGTGGAACTGTGGGACGATTCTCTCTTTGAGGGCTTTCCTTGGACCTATTGCGATGGGCAACACTATCGTTTGTAAAGCCTCCGAGAGAGCACCAGGATGCATGTGGATTCTCGCAGATATCTTCCATAGTGTTGGACTACCACCTGGCGTTCTCAATGTCATCACTCACACCCCAGATCAAGGCAGCCTCATTACACCCGTTCTGGTCAGACACCCATCAGTGAAGAAGATCAACTTTACCGGC
>c100721.graph_c0
TGGGTATATCGTATTGTGTCGTCAATCTCATCTACACCGGGGAGAGCATCCATAAAGTAGCTTGTGTGGTTGGATTGGTGATAACGTTGGCTCCAGGTTTTCGAGAAGTCGAGGGTGTGGGTGGACGCGTCGGAAATCTCGTTGAGAGCAAGGGCGGCGTCAAAGACGTCGAGGTGCCGCTTGACTGTTTCTCCGTATGGAACGTGTTCCGGTTTCGCGAATGGATTACGCACTTCTTCATTTTTACCATGGTGCTCAAACGTGAATGCAGTAGACGCAAGAGGCGTTGACGGAGCATGTGATACGTGGGGGTCTGAGAATGGATATCCTGGACGAGCTGGCTCGGCATTGTAGGATGAACGAAAAGAAGCATCGAGCGGTGCGACACCTGATGATATAGAACCTGACGGACGACTGGCGGGCAATTTCTGCCGTGGCGAGCTTAGAGGGTTCAGCGCTGGAGGTTGCATAGAATCTGGAGGCACTGATGGCGGTGGTATGGCTTTTGACAAAGTAGAGTCTGGTATGCCGCTGTTCGACGACAACGAGGAACGCAGTGCTGAGG
>c100722.graph_c0
TTTGCCTTAGGCTTCAGTAGGCCTTGGCATAATTCTAAGTCATTTAATTTCATTGGTTTGGTTTTCACCTTTAAAGGGTATTAATAGAAAATGGGAAGAATATGGAAACTGGAGCAGTGGGAGGTTATAATGATGACAGGGGTATTCATTTACAGCTTGTGAAACTGTTAAAGGAAGTGGTTAGCAGCTTTTGATTAGAGAGGAAAAGTGAAGTCCAAGGTGATTGGTGGGGCTGTTATCAAGTGGAGTCGGTGGGGTGACAAAAAGATGCTGAAATGGACAAAGAACAGTGATGATACATGATTGACTGCTGGTTGGTTACTAGTAAATCAGTAGTTATGC
>c100724.graph_c0
GTTTCATTATTCCTGTTGGTATTAAGTTTGGCAATTTTCAGAACTCGAATAGGAAACATTATTATGTTGTAGATAACTGAAAGAATAGGAAACATTTTGTAACTGACAGTGCTTCCTATATTTTATTTATTCAGGCACATCGCAATGAGTCCTTATAGTCTGTTCAGAGGACCATCCTCCTGCCTCTAGGATGAGTCATGGCCTCAAAATTCTAGTTGTGAAGGTTCTAATCCATCACACATTTTAACTTACCTTTTGAGCAGTGACTCATCCATTATGTGGTCCATCAATTCTTTGGCCTGGAGTAGTTGATGCATGCCCATCCTAGGAGTCATAAATTTTGAATCCTTTCCTAGTTCATACACTACCTGGACTGGATCAGAACTGCTGAAATAAGAAGGCCGAATTGAAAAAAAAAATTTAATAAAAAATTCAGATATAACTTTGTTTACCATATGCCAATGCATTTTCCACTCAAATAATTTACCATCGAAATATGTAATTTAAAATTT
>c100725.graph_c0
CAGGTTTCTTTCCTAATTTTGAGGTAAGCTTTTGTCAGTTACTTTGCAATTAAAAATTTATCAATAAGATTAAGGAGCATGTACCAGGTTTTTGTTGGGCTAACAGTAACATTCCTCACCATCAGATCACCCTTATAGATATGGGGGAGAAATAGCTAATATTCCTGCTTCTGGAATGTTATCGACACACCTTGAGTTTCATTAATTAGCCTCCTTTCTACATTGACTCTGATCAAGGTGGGGTTGTTGGTACACTTAAGCAAAGATTATGGTTGTATGCCTCTATCACTTTGGTCATCAACTTCGAAGACTGATAGGGTTTCTTATCTCTGGTTTATCAATTTAGATCGGTTTGGAACGTAAATCTGAACAACATCTTCCTTTTAATATTTGGCATTGTCTCCCTTCTGGACATCGTGAATCTTAGAAAATTTTGGTTTCTTTTGTGTGTCACTGTCAAGTGGATTTACTGGTTGTACACAAGGAGTCATGTGATGTACTGCAGTGCTTTGGCACATGGATTAGTGACCTTGATCTGGTGAATCCCAACAGGAACAGGAGGTCCCTCAGAAAGTCTGTTATTGGATTGGGAAAAACTAAGATCATCCTGGCTTGATATAATTTTTCATGCTCTCCACTTCATTCTTTTAATTCTGGCCCATCTATGATTAATCCACCCCCTTCACAATTACTACCCTGATAAATTGAATTTCACCTGTAACTTGACACCAAGTCGATATGTATTCGCCACTAAGAGTTCTGATGGGATCCCATCAGAAC
>c100727.graph_c0
GGCAGGGGAAAAAAGTCTTATTCAAAGTTTTGTTGGATAATTGCAGAACCAAAAAGAAGCATCAAAAGAATACAATCATCCCAATAGGAACCAAATGCTGCTCAATGTCATCTACACTACTTTGTAGAAACCTCGAGAATATTTTGTCTATTGCTATAAATACATCCCCATCAAAACCAAAAAAGCATACCCATTTGACTGAATTACCACGGTCGATTGGGTATGCTGAGCTCACGCCTTCTTTGGCTTTATCTGCTTCACCCTGGAATAAAGAAACACTCCAGCAAGTGCCAAACCCGTTCCAAGTGAATTGATCGGTGTGACAGTGGTCCTGAAGAAGAGAACTGATGTCACAATGACCACAACCCGCTTCACGCAATTTCCGACAGAGTGGGTAACAGGCGATACCCTTGCCAATATCATGTATGAAACCTGCTGATAAGCATGAAAACAGAGCCCAGCAATGAGGGACCTCACATACACTTGATTAATATTCAGGCCAGCAGATTGCATAGATGAAGGAGTAAACTTGACACCTTCCATGACTAGAGTTACGGGAGCCAAAAGGATAAATGACATGATTGTTATAATTGAAAAGAGAGTTATATTGTCCAGGGATTCCTCTTTCTTGACCATGAACTTCTTGCTTAGTACATTACGAGACTGATTGGTAAGATTAGAAGCCATCGCACTCCAAAATCCAGCCCAATTAAAAGAAGCTTCAGTCACTGATGCCAATGCCACACCACCAACAATTGGCAAAAGAGAAGATACGACCCAGAGAGTAGGCAACTCTCCAAGAAACATGGCAGAGAGTACAACTGAGAAAAAGGGCTCCATGGCTTTGATTGTGTGAGTGAAGGAAACAGCAACTTTTCCGAGACTCATATTTGTGAAAAGGTTTCCTAATGTGTGGACAATAGCCAAAGGCAGGATTGCTACAAGCTGTCCAGAAGAGATCTTAGGCTTCCTGTAAAGCTGAGTTGACCACATAAAAAGAACAAGTACAGTCCCAATAGCAAATTGAAATGTTGTGATGGTTATTGGGTATGGAAAAACCTTCAGAACCTGCTTGTTGTAGATGTTGAAATAGATATTGAATAGATACCAGAGACCAAACAGAGATCCCAGCTGCAACGTCTGCATCAATCCAGCTGATTTCTCTCCCTCACCAGCGCTTTCAGGAACGGATGCGGCTTTAGCTCTAACATCGCTCGATCTGCTCGATCCATGGTCTGGATTGAGAGGAAGAGCAGAGATCCAAGACGGAGATGGACGAGATGATGAAGATCTTGGAGCAAGAAGAGCGGAGACTCCATGGATCGGAGAGAGATGGAGGGTTTTGGGAGGAGGAGAGAGCGAGATTGAGTTGAATCTAGGGTTTGAGGTTATTTTGAAGGGTTTTTGTGGTTTTAGGAAGGGGTTTGAAGGGGAGAGAGCGAAGGCGGAGCTCTGCATCTTGAGAGAGGGAGTTGAAAGATGCGGAGAATCCAAGAGGGTATATGGGTTTTAGATATTTATATTTGAATTTGGTTCTACTTGGAGAACCTATGTACGTGTGTCCTCCTTGTTGAATTTTGGCACTTCCTCCCTCTAGTGAGAGATCATTTTCAAATTGGCAAGGATGGCAAGGAACGCACTTGATGGTCATT
>c100729.graph_c0
GAGGAGACCAGCCCATGCGTTCTCTCAATTATACTCCCCCGCAGCCCTCCGGATCGCCGTCGCCGTCTCCTTTGGCTTACTCAAGAACGGACTGTGGCCAGCATCGACCGTCTCCGTACTGATCGGATACCCCTTGGCGACCTGCTCAACCATCATCTGCTGAATCTGCAGCGGAATAGCCGCATCCTGGGACGTGTAAAGATAAGTACTCGGAACATGCTTCCAAGCAGCATACGTCACCGGCGTATGCATAACCTGATAACTCTGCGGCTTCAACCCCTCAATCATCCTCTTCGTCGTCTCCTCTTCACAATCATTGTAGAAAATCTTATCTGGCGTCATCGGATTTACCTCCATCCCATCCTCACTCACCGCAAACCACGGCAATGGATTGCCCCCAAACGCCCCAATCAGCGAAGCGCCCTCGTCAACAATGAATGCCGCAAGGAAGAAGAGGTGCTTCACGCCCCCGGCTTTCCCTTCCTTCTGTCGCGTTTCCACATCGAGACCTCGAGTGGCTTCCGAGGCTGGGATGCTGCCGTAGGAGTGGCCGATCAGAACGATTTCATGGCCTGCATCGCAAGCTTTGAGGATGTGAGAACGGATTGTCTCGACGTCTGCGTTGAAGTTTGGGAGGTGTTGGGGCGCGCCGACGGAGGGAAGATTGATGAGGTCGACGTGGTACCCGGCCTCTTCAAGTAATTTTGATACTGGGCTGAATGTCTGGGCCTTGTGCCAGGCGCCGGGAACGTATAGGATGCTTGTGTTCTTAGCCATGGTTGTTTTAAT
>c100730.graph_c0
ATAGAACAATGACATGACAACCCAATCTTAGGGCCTACATTTCTTTGCATCCAAATCATAGGAATTCGTGAATGAGATGCAACGCAACAATAGAAAAAGGATGAGCCTAGAACCAAATGGTCATGATTAATTCTGCGGCTTGGATAACATGAATGGTCATGATTAAACATTGCTTTTCATATGATCATGGACCCTCAATTGCATGACACAGTGATGGTTAAATGTGATATCACTCTACTGTTCAAAAGAGCATAGTACAAAA
>c100732.graph_c0
GGGCAACTCAGACCATCCGGACTCTATAACTACCCTCATCTCTCAGTTGTTCCTATAATCCACAAAACCCATCAAACCCCATCGACACAAACCCATGGCAGCCGCCGCCACATTGCCGGATCAACCCACTGGAAACCGCCCAATGACTGTCAGAATCCGTCTAGCCGACAAAGAAGATGTGCCCCACATCCACCGTCTAATCCACCAAATGGCGGTATTCGAGCGCCTAACCCACCTCTGCTCCGCCACAGAATCCTCCCTCTCCGCCACCCTCTTCAACCCCGACCTCCGCCCCTTCCACTCCTTCACGGTCCTAATCCTCGAGCTCTCCTCCACCCCACCTCCTCACCCTCCCCAACAAGACCCAGACTCCCCCTTCTCAGAAATCATCCGCACCATCCATCCGGTGGGCCCCATCGAAGACCCAGAAGCAGAGACCTTCCGATCTTCAAAGGGAGGGGATTGGATCGTGGGTGGGTTCGTTCTCTTCTTTCCGAACTACTCGACTTTTTTGGCGAAGCCGGGGTTCTACATAGAGGATATATTTGTGAGGGAGTGTTACAGGAGGATGGGATTTGGGCGGATGCTGCTGTCGGCGGTGGCGGAGAAGGCGGTGGAGATGGGGTATGGGAGGGTGGAGTGGGTGGTGCTGGATTGGAATGAGAATGCGATTAGGTTTTATGATGAGATGGGGGCGAAAATGTTGCAGGAATGGAGGATCTGCAGGTTGACTGGAGAGGCTCTTGAGGCTTATGGAAGGAAGAAGAAAGAGGAGTAATGTTTGTGTTTTTGTC
>c100733.graph_c0
GGGGGAGTCGGTCTGGAACACGTAGCGCAGGCCCTGCTGGATCTCGTCCATGATGCGGAAGAAAGGCGGGTGCATGTGGCCCAGCAGGGGCAGCGTGTGGGCAGCCATCACCCGTGGTGACACATTGGCTGGTCCCGGGCCCATCAGCAGGCGAGAGGGCACCTCGATCGGGCCGGTAGGGCCCCTGTGTACATCTGAGACTGCAGGCCTGCTTTCACCAGGACGAGGCGCTGTGCTGACAATATCTGGCGCAGGCTCAGCGGCTTGCAGACATTGAGCGGACGTGGTAAAACGAAGTGATCCCTGCTTGGCGAAAGCTGAGGCTTGACCAGTCAGCTGCTGCACCAAACGACGACTCATGCTGGGCAGCGGCCAGATCCGCTGTCGATATGACTGAGAGGCAGGCTCTCGTGGACTGCCGCAGTGACA
>c100735.graph_c0
CGAGGGATGATTTTGACAGTTTCTGCCATCAACAAATTAAGATAAGTCAGTTGAGTATGGAGTTTTGTTCCGTAGACTCTATATGTGAATGTTTAAGGATATTCAGTGACAACCATAAAGTTGAGTGTTCAAATGCAGATGCTAACAGGAACATACATATAGAACTCATTTGAATCTTATTTCACAGAACTTAGAGAGAAATAACTAAAATATATCCAAACCAGAAAAAAGCGTGTAATTGGATGATGAAGTGCCCATCTGGATCCTTTGAATCTCCCTTTGGGACAACTCCAATGGACATTCATTTCCCGGATCAAGAAATCAGCAGTCATTTTTGTTAACTGCCAATTCTCAAGAGAAAGAAGAAAAGGGGATTAAGGGATCATCTGGGAATTTGAGGGCTCTCCAAAGATAATTCTCCAGACAAGCCAAACAGCAGAATATACGACTATCCAGGTTCAAAGTTCCCCAGAGAGTTCAAAGGATCCCAACGTCTTCAAACTGTATGAAACTTCCTCTTTCCTAATATCTAAGTAGGCAGATCCCAACACCAAGAGAGTGATTTGGATGCTATGATGCTTCAGTGAAAGAAACCGCAATTTTGTATGGCTCCACAATAGAAGAGGTGGGCAAATTTTCTGCCATGTGAAGCATTGAATTTAAGGGCCCAAGTATGGAAGATAACTCTTCTAAATATCCATCATATCCATGATGCTAGTGATCTGATGAAAATGGACCACTATGAAAGTGCACCTAGACAGGAGAGAGTCTGCGCATCTCCCATCCTCCATGAGGCCCACAAGGTGAATGTTTAGGTGATCAACAAGCCTGGACAATCTCAACAAAAAATATTTCCACTTTTAAGAAATGCACTGTCCTCACTATCTGGCATACCATAAACAGCTTCAGGTGGGCAGA
>c100737.graph_c0
GGTGGTGCCAGAACGATGGTGGAATCGGCAAGCGGAATACGAGCATAGTCGGCTTGACCGCCATCGAGGATGACCGTTCCATACAGTTGGCACTTTTCGCATCGAGACGAGAATCCACGCTTGCAGTAGAAGCATTCTCCACAGCTGATGGTGAAGGGGGTGACGATTGTGTCTCCCTTGTGAAACTTCTTCACGTCGTCTCCAACCTCGACAACCTCACCGGTGAATTCATGGCCCATGATGAACTCGGTTCCCGATGGCTGATGGCCACGGAAGACATGAAGCTCACTGCCGCAAAGTGCTGTGTATCGAACTTTTACAATC
>c100738.graph_c0
TTACCCATAGTTTCTCCAATTGATTTCTATGTTTCTCAACCATTTCATTCAACAAAAGAGCCAAAAAAATTAAAAAAAAAAGGGAAGTAGACTCAAGTAACTAAAATAGATACCATTTCATTACACAAAACAAGAACCAACACCAACACACAGACGCAAACTCATATGAAGTCACTACAGAAAATGCCCATGACTCAGTCTACCCTCTTTATTCTTATAAGCCATGCTAACCCGACTACAAACAAGACCCAGCCACACACGTCACTTCACCTTGGAGCAGTCAGTGGAGGGGCTGATGCTGTAGGGGATGTTGACCCCACACTTGCCAGGGAGCCCTTGGGCAAGAGCAGGTTGAATGCCAGAGATTGAAGCGGATGCCTGCTTCAGGCACCCGCACGCGGTCTGACGGTCAGGTGTGCTCTTAGCAGCGTTGTTCAGATTTTTCACTCCCGTGCAGCACGCGGGTGGCAGTGCGCCCCCGGACCTTAGGTAGCTGATGCAGGGCGACATTGTGCTCACCACCTGCCCGCAGGTGATCGTGCCCTCGGCGTACGGGGCGCACACCAAGAGGCATGCGAGCACTACTCCTGCGAGAACCATCAGTCCAGATCGAGCCATCTCTTCTGACAGTAGTTATCACTTGTTACTCACTCTCTCTTCACTGCAACTGATTCTATGTGATCGAAATGCAATGCTTCTTTCCAATGCGTGAAGAAGGATAAGGAGCTTCACAGGCTTTATATAGAGAAATGAGGTTAGAGAGGTAGGGGGCTG
>c100741.graph_c0
AGATGTGAGCCTATCAATTCATGGGTGGGTGATGGGCTTGATGAAATGGGTTGAACTCATCAAAAGTTGGGCCCCATGGGGATCATTTTGCAATGTTGAAGGTGACTGCTTTGGATCATTTTCTTGATATATGCATGTTTTGTATTTACCCTGTACAATTAGAATTATGTTCTTTCTTCCTTTGTAAGCAAATCTTTTGTGTGGTTGAGGACACAATCAGACCTTTTGTTCGGTATGTTTGGTGTTCTTGTTATTATAAGAATCTGCATCCATTGTAGCTACCATGTGATCTACAGGGCATGGATGCTATTTTCTCAAGTGAATGTACAGTCTATGAAAGCTTTACCTGGTACATGGGTTTCTTTAACACAAACATACTAGATCTGCAAAGCAAAAGATTCACAAGAGGTTATGAGATCTGGTTGGCTGTGTAGGCCTTTGCACCA
>c100742.graph_c0
ATGTGTGGGCTCTCCTTATCTAGTATAATGCGTTTAGGGTTATCAGTATGGGCCAAAAAACAAAGCCATGTGGGTATGCTTGATTGATGGGGGCTCAAAGCGGACAATATCATACATGATGGGTTGAATCGTGACAATTGGTATCAAAGCCGAGGACGGCCCTCCTCTAAGGGTGAGGGGCTGTAAAGTCCCACATCGCTCAACATCGCTCAAGTTGGCATCCAGAGACTGGGCTATATGTGTGGGCTCTCCTTATCTAATATAACGCATTTTGGGTTATCAGTTTGGGCCCAGAAACAAAGCCTTGCGGGTACGCTTGATTGATGGGGGCCCGAAGTGGACAATATTATACTAGATGAGTTGCGTCGTGATAGGGTGCCCATTCTTGATTGGGCTTGATTGATATTCAGGCCCTGTACACTCCAGAAATTTCATTCCAGAACCTTTTCCATGGAGATCACCCAATTTAAACCAATTCATGCTGCATTGAGGTCATACCTTGTTGGCCTGCAGCCATACTCATTTTAATCATCAACCTTTTGGATGTATACTGCTAGATTTTATTAAGATTTTGATAAAAATGCTCTGATGTTGGGTCTAGTTTCTATAATTACATGTTCTTCCACCACCCAATCCTTTTATGAACTTAGTTACCAGTGCCTGTCAAATAGATTGAGATAAACGCTTCTAAAACAGTTGGTGGTTGGAGCATCATAATGCAAACCAAAGTAGTTAGCATTCTATTCAGTGAGTTGAAAGGTAGCTATACTTCTCTCTTGGTATGTGACCTTGAATTGCAGACCCCTTATTTCCGCTTTGCTTGCTCATGGCGTTTTGTCACCTATCCATCGACAAGATAACAAGACAAGACACCAATCTTTCATAACTATCAAAAAATCTTTTCCTTGGCCTTAACATCACCAGAAACATCAAGTCCTCATCTCATACTATCATAATTAGAAGGTGAAGACAGTGTGGCCATGTTTGATCTTCTAGGCTTTCCAACAATCTCTGGGTTGGTTCTCTGTTTATTACCTTAGATGTCTCTGCCTGCAATTATGTAATCGAGAGAGTAACATCAACAAGAAAATTGCTTCCAAAACACAAAACTAGACTAAGTTCTGATCAAATAGGAGAACAGAAACAGGTTGGTTGTGTGGGTGTAGGACTAAGAACATGTGACCCACGTACTATCTCAGATCCTTAACAACAGTAAAGATCACAACATGCTACATAGTAAAGGCACCATTATTTTTGAAAGAGCTCTAATATAACAACAGTGACCAAAAAGGTTTACATTATCACTGCAAATAATTCACAAAAAACTTAAATTAAGGTGGGAAAACAAAAATTAAGATGGACCAGACCATTGTCATTGATGGCTCACTTCCATTTGTATGCGACGATGTGTGCCAAATCCACCACCCGCTGTGAGTAGCCCCATTCATTGTCATACCAAGCAATCACCTTAACCATATCATCGCCCATAACCATGGTTAGTGATGAGTCGACGGTAGACGACACATCAGAGCACCTGAAGTCCACTGAGACGAGGGGCTCATCACACACAGAGAGGATGCCGATGAGCTCCTTCTCAGCACTGTCTCTGAAGGCGGCATTCACCTCTTCGGCGAAGGTCTTCTTCGAGACCTGGACGACAAGGTCCACAACAGAAACGTTAGGGGTGGGCACACGAAGGGCGATACCGTTGAGCTTCCCTTTCAGAGTGGGGAGAACAAGGGCCACAGCCTTGGCTGCACCAGTGGAAGTTGGGACGATGTTGAGCGCTGCAGCTCGAGCACGCCTGAGGTCACGGTGGCTGGCGTCCAGGAGCCTTTGGTCCCCAGTGTATGAGTGAGTTGTGGTCATGGTTCCCTTGATGATTCCAAACTTCTGATCAAGGACCTTGACAAAGGGGGCCAGGCAATTGGTGGTGCAAGATGCATTGCTGATGATGGGCTCATCATGGCTGTAGGCATCAGCATTTACACCAACAACATAGGTGGGAATGTCACCCTTGCCAGGGGCTGTGATCAGTACTTTCTTTGCCCCTGCCTGTATGTGTTTCCCTGCACCATCTTTGTCCACAAACACACCTGTTCCTTCTATCACCAGGTCAATCCCTAACTCCTTCCATGGGAGGTTCGCCGGGTTCCTATTGGAGACGACCTGGATGATCTTTCCGTCGACAGAGATGGCCTTCTCGCCGGAAGGCTTGACGTCAGCATCAAAGATGCCAAGGGTGGAGTCATACTTGAGGAGGTGGGAGGCCTGCTTCACACCGCCGGTGTCGTTGATGGCGATGATGTCTAGAGGGGAGTCTTTTCTACCATGCCAGCACCTCAAGAAGTTCCTCCCAATCCTTCCAAATCCGTTGATGGCCACCTTCAGCTTGGCCTCTGTCACTCCTCTCCTGTAACCACTACTGCCTCCAACTGCAGACGTCTGAAAGGCAATGACAGATAGAAAATCATCAGAAGACGTTTTTCTCCCGAAAGGAACAGATGCAGAGTTTCTCAACCCCGAGAAATCGGAGAATCCCTTCCCATTTGCCTGAAGTGAAGCATTGGCTACTGAGAGAGTAGCCGAAGAAGCCATGAGGAGATGTCAGAGGATAAGAAGGATCGTCGAATTGGACGGTGAAATAGGAAGAGAAGGTGCTAGTGGTTTTGAAGCAAAGTGAGACCAGCAGAAGCGGATAAAAGGAGAGGATGAGATAATGGATAGCCTCTCAATGAACGAATGGCTATAAGATAATCTATGGTTTGGCCTGGCTCGCTCTCTCTCTCTTTCTTCTTCATCTTGTGAACGTGTGGATGTAAGGAAAGATGAGGACATGGAGAAGGAATGGTGGGCTTTTGTTACTTATCATACTTCTGTTGGAAAATGATACTTTGGTGGGTCCATCGTAATCGGGGGTTCTGGGGATCTACCAAAACTCTCAGTTGG
>c100744.graph_c0
AAAAAAAAAATTGAAGATTAAAAAAAAAGAAGAGGAAACATAAATGGGAGGTTGAAAAAGACAAAAAGAGACTTACTACAGCCATTGGTTTGTCTCATATGACAGGTGATTTTATGCTTCTTCCCGTAAACATTCATGGAGCAGTGAATAACATCCAGACAGACAGGGATTCTGTTTGAGACCATTTGGCCTTTCTTTTCTTCTTCATTTTATTGGTGTTCTTGTTGGGTTTTCAGGATTTCCCATTTCCATTTCTTGATGAATCTGCTGTTCTAAACCCATGGAAGGATAGCGCCCTTGGAGGGAGAGAAAGAGAAGGAGAAGAATCGAACGGCCTGTAATGCTTTAAGAAGATGGGCCGATGCCGCCTCTACCGTCGTCGCTCTCCGTTTTTGGATGGTGGTGCGTTTGCTGATGCATGTGCTCTTGATCTTGAACTTGAAATGGATTGTCAAAAGGAACTAGAGCCAGCTGAGATTGAGCCCCCATATGATTAAATGCATGCCCGCCGCTGCTTCCTCCGCCTCCCCCATCAAACCCGCTATTGAACCGAACCAGCTCCTCCTGCTGCTGCTGTTGTTGCTGCTG
>c100744.graph_c1
GCTGCTGCTGTTGTTGCTGCTGCTCGTAGCTCCTCATCATCTCATGCTGCTGCTCCCTCGCAGCTATTGCCACCGCCAATTGCTGCGCCTCCAACATCTGCTGTTGCTGCTCGCGGAAAATCAGCGCCTGAGAAGGAGGCTGCAGGCCGAGGCCCATCGGCATGTTACCGAAGGGGACCGAGGAAGTGCCGAGATGGGAGTGTTGTTGCAATATGGGGTAGTGGAGGTGGGCCATGGGGAGCATGGCGGAGGGGCCGATGTAGGAGGAGAGCTCCTTCTTTGCTGCATTGAGGTCGTGCTGGACCTGTCTGAGCTTGTGCTGGAGGATGGAGATGAGGCCCACGCAGCCATAGACGGGGTCACGAAGGCGGGCTTCGGCCTCATAGGCTAGTGAATTCACAGCATCTTCGCGCTGCGAGGCGCTGAGCTCATTGAGGAGCTTGGCGACATTGCTGGCGCCGAAGACCTTGTGGACATTGGCGAACTTCTGGGGCTGGTCTGGAGGG
>c100744.graph_c2
TCCCCTCCTCTCTCTCTCTCTCTGGGTTCTGTCGCTAGGATCCTGAAATCTCACGCTTAAGGAAAAGAAGAACATCGGATCAAGAAAAGAAGACGAAGAAAAGCCCTCTTCTTTGCATTATCAAGAAAACCATCGAAAAGCTTTCTCGACATCTCCAATAGAGGTCTCCTCGAACGTTCTCGATCTCTGTGGATCGCTGATTTCTCGTCAGGGATTATTAGTAGTTGCTTTTCTTGAAACCGATTGAGATTGGAGGGAGGCTATCTACTGCTGGAGTTTCGCGTGGATCTGAGTGGAATTGCTGCGAGCGAAAAAAGAGAGAAAGAGAGAGAGAGAATTGAAATGGCGTCGTCTAATTCTCCCTGTGCGGCCTGTAAGTTCCTTCGACGCAAGTGCACGCAGGAGTGCGTCTTCGCCCCCTACTTCCCTCCAGACCAGCCCCAGAAG
>c100745.graph_c0
GCCATGGACAAATCACTCACTAATTGCAAGCTATATGAAATCATAAGCTGCAAGAGGAGCAGAGAAGACAGGCTCGGTCCACACCAAACCCTGATTAACCTTACTGCAAACACAATAATTCAAAAGACAATAGAATGATATGGGGACTAGCTTGCTTCTCTATTTAAATAGAGGTGAATATATCTGAATCAACAGACATAAGTTTGAGAAACTATAGCTCCACTGTTTTGTTCAGAAAGGTCTGCTGAGTTTTTATTTTTCCCCTTTTAAATCTTGGATCAAACCTGAGAACTTAACAAACACAAAGCTCACTTAAATAGTTGAAACACATGCGTCTAGAAGCCTCATCTTCTTTGTGCTGACAGATCTGTTATGAGAATACGGTCATATAGCTCAGCAAATGTCTTCACATCCAATCCCCATAGCAAGCAATCAATCCCAGCAGCATTAGCCCCCATTTTATCAGCCTTTACATCATCCCCAACATGTACTGCTTTCTCAGATTCCACACCAATTTGATCTAAAGCAGCTCTGAAGATCTCCACAGCTGGCTTTTCACATCCAACCTCCGCAGATATGATTATGGCATCAAACAGATGAGCAATGTCGAGGTCCTTCAATAGCTTCCGTAAGCGTGTGTCAAAATTGGAGACAACTGCCAACTTGACTCCAGCATTTTTCAGATGAGATATTGTCTCATAAGCTCCAATTGGAAGACTCCAAGCATCACCATTTGCAAAGTGCTCATATACTTCCTCAAAATAGTCATTACTCTCACAACCAGTGGCCTCAGAAACAACAAATCTCCAAAATGTGCGCCCGTCTCCCTGGTAACGAAGATTATCAGGCCAAGGTGCGGCAAAAGCTCTTTTGAACCCTTGTTTAATCTCACTGGCAGTTGCTTTCAGCCCATATTTGATCCCGATGGATGCATAAGTCTCTTCAACAGGCGTTGCCAGTTGCAAAAGGGTACCACCGGCATCCAATAACAGAGCATCATACGCCTTTCCACCACCAACACCATCTCTTCCTCCACCACCACCGCCACCCATAGTAATATGACTCGGAGGAGGAGGCGCCATGGACCACGTCTGGAGCATCTTCGACTTGGAGGAGCAGCTGGTCATCAGATGCCTCACCACCATCCTTCTCGTTGTGGGCGCACAGCATTTCCAAACCACCAAAGGGACGTAAGCCGCCAATGGCAATGCCATGTGGAGTGGGAACGAAAAAAACGCTGCACTAGGCCACTAGCGCTACAATACTTGCGACGCCTCGGTACTGTAGTCCAGCCCCCCACCTCCTGTCTTCCTCCTTTGCTTTTAACCTTCTCTTTTCTTCTTTTTCTCGGGTTCTTAGGTGTAGCCCCGAGTGATGTAAGAGGAAATTTTTGGACAAGAGGATCGCAGTAAGT
>c100746.graph_c0
AGAGTCTACGCTCAGTTCCTCACATTGGGCGTCTTGGTCGCATCTGCGGCATTCGAAATCAGTGATAGTCGTAACGAGACTGGCAGATACGAGACTGTCAAGTACGTCGATCCCAGTGACCCAGAGCACAAGAGGATGCTCGAAAGAAGACAGGAAGTTCCACAAGGTGATACTGGAGACGAATCGTGGAAGGACATGGTGGTCGCGGAGGAAGAAAGACTGAAGGAGAAAGAGGAGGAAGAGAAGAAATACAGGAAGAAGCATGAGAAGAAGAAGCCTGCCCCAAAGAAGGACGAGAAGAAGGAGAAGAAGGATGACAAGGAGGACGAGGGTGACTCGAAGGGCGATAAGGGTGACAAGGGTGATAAAGAGGACAAACAGGACAAACAGGAGGACAAGAAGGACGACAAGAAAGAGGATAAACAGGATGACAAGAAGGATGACCAAAAGGACGATAAGAAAGAAGACAAGAAGGAAGAGAAGAAACCCAAGAAGTGAG
>c100747.graph_c0
GTGAGAGAGAGAGAGAGAGAGTGTTCCAGAAAACAATCTGGAAGCAGGCGCATGTTAGACCCTGAAGGGAGAAAAGTTCAAATTGAAGGGATTTTTCATCAGTGGCCCACAGCAAATGGGTTATTCAACCCCTGGACATACTCTAAGCCACAGCCTAGACTCCGTCCCCATGCTTATAAATACTACTTCCCCCCTTCACCCCCTGACATCTCCGGAATTTTGGACTACTGGACTTCTGGGCTCTCGGTGAAAATTCTAGTTGCATGCTCTGACTTCTCATCCATATTATTGGGTTTTCTAGAGTTCTTTTGCTTTCCAGACATCCCTTCTTCAGGAGCTAAGAATTTGATGGCTCTCTTCAACCCAAACTCTGAAAATCTGCAGGCTAGTAATTGGATTTGTAAAAGGAGAATTGACGATCATGCAAATCGACCGAGACCAGTTTTTTCCAGAGTCTTTCCTTGTTTATGTGTTCGGTGCAGCGGCCATTCCTCAAATGAAAGGGCAGTTTATGTCTTCCTTTCCTCACTTTTGAGGATCCGGATTTCCCATCTCCCAAGTTGGATGTATTTACTCTTCCACAGCTCGTGCACAAACACGTCCTTAGAGTCACCCAAGAACTCAGAATTTCTTTGAAATTGAGACTTGTAATAACCACCATATCCAACCACAAAATCAGTAAACTCTTCAATTTTCTGGAATCCTTCTAACAGTGTTTGTGATTTCTGAGCGTTGCCTCGCCAAGAGGAACAATCATATGAACCATGACCGTCAAGAAAAGGAATAAATAAAAAGCATTAATCCCACTTCCCTAGCAAGTCAAAAGTTAC
>c100748.graph_c0
AGCACATCTTCGACGTCTGACCGACCAGCAAAATGGGTGACGCTACCATCGAGGGTTCTAAGTGGCGACTGGTCGAGGTCGGCCGTGTCGTCCTCATCCAGGGCAACGGCCCCTACGCCGGCCGCCTTGCGACTATCGTCGAGATCATCGACCACAAGCGCGCTCTGGTCGACGGCCCCTCCTCAGACGCCAAGCTCGCCGTCCCCCGCCAGCCCATCTCTCTCTCCAACACTCTTCTCTCCTCGCTCGTTGTCGCGGACCTGCCCCGTGGCGCCCGTACCGGCACCGTCAAGAAGTTCTGGGAGAAGTCCGAGATCGACCAGAAGTGGAAGGAGACCAACTGGTTCAAGCGCAGCACCCAGAT
>c100754.graph_c0
TCTTCTTCTTGTTCTTGTTCTTTTTCTTCTTGTTCTTGTTCTTGCTCTTGCTCTTGCTCTTGTTCTTCTTCTTCATCTTCAGAAGATGATGATGAAGAGGAAGAGGATGGAGAAGAGGAAGAATATTGGTTTTGTGATGGTGGGGTCTTGTGGGGTTGTGGAGAAGGTGATAGCAGTGCCATATGGGATCTCATGTGACCGCCGAGAGCTCTGCCATTGGCGAAAGTTCTCGAGCAGAGCTTGCAGCTTCGTCTTTCCATGGAGGAAGAGGAAGAAGAAGTAGTAGTAGAAAAAGATGGCAATGTTCTCTGCCCCTGTCCCTCTCTCTCCTTTTAAGTAAGAGGCTAAGAGCTTTGCCGAGTATTATTGGG
>c100754.graph_c1
GCGAGACATGCAAAAAGGTGTTCCCTTCTTACCAGGCCCTCGGCGGCCACCGCTCCAGCCACAAGAAGATCCGGGCTTGCGGCGCTGACGGCGGTGAGAGAGCTCAGGTCGGCGATTCCGACGGGAAGGTTGCCGCCGGCGAAGTCCAACGCCGGAGAATCCACCAGTGCCCCGTCTGCTTCCGGGTGTTCAGCTCCGGTCAAGCGCTCGGCGGCCACAAGCGATCCCACTTCGCCGCCCCCGCCGCCGCCTCCCCGCCTTCCGCCGCAGTGAGATTCGGCGACCATTTCATAGATCTCAACCTCCCAGCTCCAGCAGAAGACGACGACATGGTCGAGCTCTCCGCCGTCTCCGACGCCGACTTTATCCATCCGGCAAAATGAGGGGTAGCAACTCAAATTCAACTGCATTCTAAATTTTCAATAGCAAATCATAGAGAGGTGAATTCTTCAATTTACTTCTTCTTCTTCTCTTTGTTGAGTCTTTTTTTACTGTAATTCATTTCTTTTCTTCTTTTATTGTTAGATTAAAAAAAAAATAGTTGTTGATGGAGTTGTGTTTACTTTTTACTTTACTTGTAATGACTGGTTACTATATTATTAATGGAAAATGGGGG
>c100754.graph_c2
GAAAACCCCCAAAAGAGCTTCCGACTTGCAGATCCCGAGTTCTCTTTTGCAGTCGATGCGAGCTCTGTAATCCAAGACCGAGAGAGCGAGACCGAGTCATCCAAACACCCGCTTCGAAGACGCTCGAAACGGTTCCGCAAATCTGCCTATTCGGCTCTGAGACCCGACACGGAGCCTGAGCCGCTAAGCTCTGTATCCGACACCACCACAGAAGAAGACGTGGCCCTTTGTCTTATGATGCTGTCGAGGGATGTCTGGACGACAGAAAGCAGAAAGTCGTCAGACGAGCAATCCGAAAACGACGAACCTGACGAAGACGACGACCTACCGAAAGCGCGAAACAGGTTCCAGTGCGAGACATGCAAAAAG
>c100755.graph_c0
GTGTTATAATTTCTAGGGATCTTTAACTGTCTGAATGGTGGGCCTGCAAATGCATGGTAGAGGATTGGTATTTGAGGGAAGTAAGCCTCACCCCAATTGGATGGGTGTAGGATCATTGATTTTGGGCGGATTGGATCTTGATTGTGGGTTGGGTTTTGTTCCTTAGTGTCCAGATCCCTGTTCTTTGAATGCTTTATATGGTGGGAGGAAATGGGTATCTTTGGGCCCTGTAAGCTACAAAAGGGAGGATGGTTGGTAACAGGTAGGTAGGCAGGCAGTTTGCATTAAAAAAAGTTTACTCAAATCTTTCTTGGCCGACTTTGCTGGTACGAGCTTACTGCCAATGATATGTTTAGTGGGCTGTTTTTGAAATGGGCAT
>c100757.graph_c0
GTATAATTCAGTCCGGCACTTTTCTTGGACTCGGATCATGCACACAAGTTCCATATTGACTAGTACAGGTAAACCGTAAAGACAATTGGCATTCTCCATCTCAGTCAACTAGCCATCATGAACCCTGGAATAAATTACAGAAAAATTTTACATCATACCCCAAGGGAAAATGCTGTACAAATGATGGTCAAGTGACGTTCTCAGTCAATCAGCTCCGGCAAGAAAATGCAGCTTTAGCTCCTGCAACTTCTATTCTCAACAAGCAGACAGAATTTGCAATTTTCCTTCCATCAAGTACCATTGACCAAATAATAAAAGTCTGGAAACTCCTTCCGGCTTCAGATTGTCCGCAGCACAAACAGAACTATCAAGCAAAGGACAAGGATGGCCCAAAATGTTATCTGGACAGGACGACAATATTTAATTTTATATTGAGACCTCTGAAGCTGTCTTTGAAATGCTCCCAACCATCCATCAAGCTGCTTATTATAAGATTCATCACAACTATCAAGACAGTTCTTACTTCTCTCATAGCAAGCATCAATGCCCCGACTCAACTGATGAGATTGCAATGGTTCAACATCCCCACCCTTCCATTTCCTAAAGCCGTTCTTTGGCCAGTTCTTCGGCCACTTTGGCTTGGATTTCAATTCCACAGTCCTCAGCAAACTAGAGAAGCTGAGAATCCTTGGTGGGGGTCGCCTGAGGTCCTCATCAGCAACCGCAATCTTCCAAGTACCAATATCAGCCGCGCTCGCTATTCTCCTATGCCCATGCAACCTCTCCTCTGCCATCTCCGGCGGACCCAACTCAACCAAATGCCGTGAATTCTTCACACTCTCAGGCACTTTTCCTCCTTGCATCTCCACCAAATTCCCATCTTCTACATCCTTCCCAGAGGCGCTCGGACCCATATCATCAAAATCCGCCGTGGTGCCCACAAGAAACAATGCAAGCTCGTCTCTTTCGCCTTCATCCAATCGCACCCATGGCAGGTTCGTCTTCCCTTCATCCATGACCGAATCCCGCAACGAACTTTCTACATTCGAGGTCTGATTCTCAATGGCAACAACGAATTGGCGGTGCCTGGCTACGGCATCATCCACCAAGCAATTGTCGTAGCTCGATCTGACCGCACGTTCGAATTCCTCGAGCTGCCATTTAGCAGTGCCGAGAGCGGTATGCAGATCCCGACGAAGCTCTTCCCTAACCGTATCGGACTCTACATCGTTTTTCCCTGCATGGATCCATCTTCGGTACGCCGATTCCATTCTATCTGCAGATTCCTGAACTTCTTCCGCGGCGGAAAAAAAGGGATCTTTCTCCCATCGATCGAAGTTGGAAGTCATTATTTGATTCGGTCTGTGGGAGAAAAACCCTAAAAACGAAAGATTACAGGAAGGAGAGGAGAGACCAGAGAGGAAACGAGGATGCTTTTTTGCCTTTTCTTATTCTGAACAAGACACGAACGGCTCCGGAGAGGGAGAGAGAGAGTGTGTGAAATTTCGTTTGTTCGGGGGATCGATATTGCTGGTGAGGTCGGGCTGAGTTATGGTTAACTCATAAATAGATACGTGCTGTGTGCCGATTTGCA
>c100758.graph_c0
ATCCTAACCAAGAGTGCAATAAAAGTTGGGGCCCGCTGTTTGTCTTTTTGGCTTTTTAACACCGATGGCACGTGCGCACGCACGCAGATCTCTCTTAGCGCTACGCCTCTTTCTCTCTGCTTCGTTTCCTCCTAGGGTTTTCTTCTTTTCGTCGTTGTTGTTTTTTCAATCGATTTCGATGGATTCGACAAAGAAGGTGACCTTGAAAAGCTCTGATGGAGAGACCTTCGATGTTGATGAGGCCGTAGCCCTCGAATCTCAGACCATCAAGCACATGATCGAGGACGATTGCGCTGATAATGGAATCCCCCTTCCCAACGTGACGAGCAAGATACTATCCAAGGTCATTGAGTACTGCAAGAAGCATGTCGAGTCTCAGAAGTCGGCTGGCGAGGACAAGAAATTGGCAGGCGAGGACAAGACCAAGACAGTAGAGGATGAACTCAAGACCTGGGACGCGGACTTTGTCAAGGTAGATCAGGCCACCCTCTTCGATCTCATTCTGGCAGCGAACTATCTGAACATTAAAAGTCTGCTTGATCTGACCTGCCAAACAGTGGCTGATATGATTAAGGGCAAGACTCCAGAAGAGATTCGGAAGACCTTCAATATAAAAAATGATTTCACCCCTGAAGAAGAGGAAGAAGTCAGAAGAGAGAATCAGTGGGCTTTTGAGTGAAGCAACACCATTATCTGTTTTGGGGAAGACAAAAAGGGTTGTTGCAGTAGCCGTGATGATAGGTCGCATATAGTAATATATATTGCTAGCAGTATCTCTAGTGTATATAGGATTGGTTATGGGTAGTGGACAATACGTGCATATGATACTCTCTGCAACCAACCTTACTTGACCTTTTCTAGATCTTATCTGTTGTGTTTGGAACCCCGCTTTTAGTTGTTTGCTGGATTATTGCTATTATTTTCAACTGGTGTGACTCTTTTCAGAGTTTGATGATGTGTTTCTCATTAATGGTTTTTGTATGTTGGTGGCCTATGATAGTGTGGCTGGTCATTAAAAAGAAAAAAATGTCTGGTCATTACTGTGGCCACAAGCAACTTGGAATATTACCAGAGTTGCTCACTATGCTTGTGAATTTTTTTTTATCCTAATTGATCGACACTAGAGCATGCAGAGCATCAGATGGTGTGATTTCCAGGATTCTGATGTACACTACCTTTTGAGCTTTGTTTAGTTTAATTCATG
>c100759.graph_c0
GGTGGAATGAGAGCGTCGCTTGTTCGACTTGCGGCTTGTGTGTTGCTCCTCGTCCCCGGGATGGACCAGCCGCTCATGGCGGACGAGGAGGTCGCTTCGAGCAAACGTTTTGGTGCATATCTCACAGACGAAGGGCTTCTCTTTCGTATGTGTTCTTATATGTCGCTGGAGGTGTTCCAGGCGAGCGAACAATCTCTGGCAATGCGGACAGGGCAAGGTCTTGGACTTTGAACCACTCTGTTTCCGC
>c100760.graph_c0
ATGTATTATATGCAAACAAATAGGACCTTAGTAAAGCAGGGTCTAACTAATGTGTATTACAGAAATTTAGGGTGATGGTTGGGTAATAATTTCCTACTAAATTTGATAGTCCTTTCTCTGTCTTTCCCTCTACTACTACAATTTTAGCCCCTTTTATACCAAGCCATTGTTTAGACTTTGTAGGAATTCGCCTCCAAACAAATAAGCCCTTTTAAGCATCTTGTGGATAATTTGGTTTCTAGCTTGTTGATATTTTTATATGATTTATTTTGTGTTTCATAGGGGTTTAAGGTACCAGGATATGAA
>c100762.graph_c0
GCCTTTGATGACATTCTGGATGCATGCTCCTGCAGGAGCACACATATAGGAGAAGATTTTCCTTGTACAGTCTCTATTCTTATGTGTCGCACTGTACTTCTTGGAGAATAAAGGGACAGTACAGTTGTTGGGAGTTCCATTCTCACCCAACCACTGAGAATTCCATCTTTGAGGCAAGTGCAGGTGGTCTTCTCTCCTGTATTTGCATGTGCTATGGTTCACTCCCGCGTCAGCGGACGAGTCAGCGGAGTAGAAAAAAAAACGTCTGAAGCCCAAACAGTTTGATTATGATAGAAAATTAAGGAAAGGATAAAGCCATTCAAGAGACAACTGAAGAAGTGACCAATCTGTTGCATCCAGAAGCAAAAGATCCAAAGAAGAAGATCGATTAGATCATCTCAGAAGCACCCATAGAGATATCAAAAGATAGATAATTGATGATGATGCTCCCGTTGATATATCTCACCATTGAGTTGTGTCAAATTGACTTTGTGTTTGGAGATCAATGGTGGAAACCTGCAGATGTTTCTTTGACGGACAAGTTTAACTCTTTCATGGATCCAATGGGTAGATTTAAATCCTTTCTTGATCTAACAATCAGATGGCAACGAGTCTATTTATATCCAAAAAAAAGGGAAAGAAAAAAACCTCTGTTCTAATTCTAGATGCAGAAGACCATCTGTATCACCTAAGTGGCAACAGAAGCAAATGGATCAGATGACAAATCAGAAGACGATTTGGCTAATCATCGATCCAGGAGGACTCAATCTAAACTTGTCAAACTCAAGTTCTTGCAAGCCTGGGAGAACTGATGCCGCCTAACCACCTCATAGGCCCAAGATTTACCCAACTGTCAGTCAGCCAATATGGCATACCTTATAGTGGGTCAGCCCGTCTGGCTAAACATATTAGACCAGACGTTAGATGACTGATCCATTGGGCATATCGCATGGATAGCCAACAAAT
>c100763.graph_c0
AGCCGGCTTCCCTTCCAGCCCCAGGTATTTACTTCCTTCTCAGGTCTTGTTTCGTACAAATAGGACTACCAAAGTTTTGGTAGTCCTCCCACCTTGCAATTGATTTTCTATGAGCCACTTGGCCACTTGGGGCCATGCATACGTCATAGTGGTGTGATCACATCACTAAATGGGCGGGTCCCTCTCTTTTCATCAGTTCAAGAAGTACACTTTAGTCGAACTGGATCCTCTGAGGCCTACAGATAGAGAAATCCTGAGTTAAAAGGACCCCGACTCTACAGCGAGGCCCACCTATTGTAATCCTACTAGTTCAAAATAAATGCCTTCTAGTCGTACGGTGTATCCTCAAATTTTATTTCAATCCGAGTTTGTTCCACCGTTGGATTGAACATTTGATGAAAAATGCGATAAAATAAATATTTTTTCATCAAACAGTCGATCCAATGGTGGAACGAACTCAAATTGAAG
>c100764.graph_c0
CCAATACACGTCTTCCCGACTCTTCCGAGTTTTAACTTATCTTCTTGTGCGAGGCAGATGGCAATGGGTTTTGCTCGTGTCAGTGATCTGATCGCCGTTGATCAGGTGGGCTGGGCCAGATGAAAAATTAAGGTCAGTCTGCTCTTCCTGCTGGATTAGATGGGGTTTGGTTTTTGCATGTGAGAGGGAGAGAGAACGATGGATGGTTAGATATTACATGATCTCATGATAGATGGATTTTGATGGCCAAAGGGCTTGCTCATTTGGGAATGGATCGCGTCCATCATCGAATTCCAATGGCTGTGATCCCACTGCTCAGGAACGCACCTAACCAAAACCCAATTGATCAGCTAAATATAAGGGGTTTTGGGTTGGAAACTTGGCATTCATATTTTCAACTTCATTAATAAGCTGCTTGATTTTTAGGTTGGGCATATTTATGTTATCCACATT
>c100765.graph_c0
GCTTCTGACATGAGAAGAGTAAACAATATGTGGAATCTTTATACTTCAAATTTGATTTGCAGATTATATAATTTTATCACATGTTCTTTTTTAAAATAAACTTTGACTTATAGAATCTTAAAAATGATAATGATATTTTTGTTTGTTTTAGCTTTATTTTCTTCTTATTAATAAATATTTCAAAATTAGCTCTAAATTAAATATGTTTTTATTTTTGGGCCCAGGCTTAGCTCGCCTGTGCCTCTTTTTCTAGTATTAATTAATGCTAATACCCTAATACCCATATGAATTCGATTAGACTATTGGATCTAGGGTTAAACATATTGATATAAAACCATTAACCTTGTGGGTCTCCCACCACAGTCTCCTTGTCCTCGGTTGTACTCCTACAAATTTTACTCTAGCTGCCATCATTAAATTGATCACATTTAAAGGTTGGAAGTTAACGACCAATGAGATCCAAATTTACGGTCAAGTAAACCAAACACCAGGGTTAGACTAACCATCATTAAGCATAAAGAAAAAGCTATCTAATGGGATAGTTGTGATACACCGGGGCCCACTGAATCGCATTACCTAATGTCACGCCCTTCTTATCCTCATGTTACCAAGGAAAATCAGCAGAATGCAATTGTAGTCTACCCTCCGTTTG
>c100768.graph_c0
CCTGCGCCTTCTCCCTTGAAGGAACCACCCAAGTCGTTCACAACGACATTTGCACCTCTCGAGGCAAAGAAGAGAGCATACTGCTTCCCCAATCCACCACCAGCACCTGTGACGACGACAGTCTGGTTGTCGAACCTCAATTCTTGCACCATCTTCACGACTTCATCCACCACTGTGTAATCGCTTCAAAGGATGATGTAATGTTCACAAAGCTGATACGTAGATGAGTCGGTTCGTGCTGATGATTGAGGGTGTAAATAGGAGAGATGTTCAAAAAGTTGTGAAAGCACTG
>c100770.graph_c0
GACATGATACAGCAGAAACAAACACTGCATCATGAAGCCAACTGTCATATCCAATGTGCAAAAAAACTGATATTTTTACAACTGTTCCATATCTCTGCTCTGTGTACTGAATACCCAATGATTCATTAGAATACTACAATTGACTATATAGACTTTATGCTTCATGATTACTTGAAAAGCCAAAATCTTTTAAAACAAGGACACTCCTCTCTATAAAATTATCTCTTCATGCCTCACATTCTTAGACATGTTGAAAATTATGTTGGAGAAAAGTACTAAAATTGACTCTTATTGTCTTGTATCTCAATATCATTTACATGATATCTGCACAGTTGATAGTTGTAATTTATTTCTATTTACTTGAACATGACTTTAGACCTTCTGGGTTTATGAACTAAAACTAATATAAGAAGAACGCACCATTTTATCTCCCAATGTGTGTAGGAATGACATGTTCTTTCCCAAAAGTCTATCCATTACTAATCATTAAAAAATGCAACTGGTTTATCAACTCATTGGTCCAAAAAATTGCAAATACTGGAGAATGTTAAATTTTGATTGGTAGTCCTTTTCCCATTCATTAGTAAGTCACTAATCAAAGACTCAAAATCATCCCATCAATGAGATTAATGCCCCCGTAATGGCAAGGCCCAACAAGATGAGTGATTCAGATTACAGACCATTGGGCCGTGGAGCAGAGATAGTCAATTCTATATGCTACTTACAGTCAAACAACAGATACCCATGATCCAAATTTCAACATATAAACAAGACCCCAATAAGACAATCATTAGATACTTCGATAACAATGTTAGAGGAATTGAGAAACCAAATGGAAAATATTGAAAAAAGAAAGAAAATAAGAAGACCCACTAGGTTTGAGAAGCTGAAGAACTG
>c100771.graph_c0
GCAAAAGCATCCTGGATGGGTTGGTAAGGCTTTGGTCATTTTCGTTGTTGAATATCTAGGAATGTATGTTCTCCCTTGAGTTTCTTTTTCCTGACATTTCGAGGAGTACCGCTTTAACACTGACATGGTTTTCAATTTACCCATAATTCCAAATTATCTGTTTCAAAGAATTTATAGGGTCCTGCACTGATGCAATTTCAGAGCCTCAAAACTCTTGTGATGCCTGCTGTTTTATGAACTTAGATCAGTGATGTGATTACCCCCACCATACGTGGGAGATTTCCAATTATATCTTGGAAGAGCCTAAACTTACATTCAGTGGGCCCACAATGGATGCTTAATATCAGAAATTTATCTGTCCAGGAAAAAGTCTTAACAATCTAGAAGATATTTTGAAACCCTTGTCCATGGTGTGCCATCAGAGTTACAGTCTGGACGACCAAACTTGGGCCACCATGTAGGGACCCTAGAAGAGGTATGGATCTGTAGATAATCTTCTCTTTTTGCTTATTTATGTCTCTGTTGTAGGGCTTTTACAAAGCACCATTTT
>c100773.graph_c0
GGCTTAGTGTAATGTGATTGGGATTTCCTATTATGATGTATTTAGCTTCCCTAGTATGGCTATATTAGGTTTCCAAGTTTGATTTGATATCTCCAGTTGTGTTTTACAAATAGCAATTGGCAATTCTCAATGATATAGATCAAAGAATTGTGTCAAGATATAAGCCTAAAATTTCAACATGTAATTAGAGCATAGGCTAAGGGTAAGGTTACATTTGGAACTTCTTTTGTTTGCTTTTCCAATTTCCTTTTCCTAGTTTCCTATCCAATAGAGGGTTGTCTTCAATTTGTCGCTCAAAGGCCAGCAAAGTCCCGTCCTACAGTCTGCAACTCCTAGGTTTGGTTTGGAATCAGTTCGTTGACTTGAACCCAACAGGTATACCTTTATCTTGTTTGCAGGGCCCGTGGCCCGTACGGGTATTTAGCTACTTCATAGAACCAGTTCGGTACCCAAGTCACAG
>c100774.graph_c0
GTGATTTTTTGTGGACTTTTCTTGCCTAGTAGATTTCTTCATCCAAGGCATCATGGACGACAACAGCATGGAGACATTTATTGCCGGCTGATATAATATGTAGATGTTTGACGAATTCTCAGATGAGAACCATCTGTTTGTAGGTCTGGCCCTGTCTTGGAAGCACCTACCGCACTAAACATACCCCAGTAAACATCCCTAATACTTAAAGTACACCACCGCTCAGCAATTGCCACAAGCTTAAAATTGACCTTCCAACCTTAACCCACAGTCGGATTGAAATTCTTAAAAAAGTGAGAAAAATCTCGTTTTAACACCATTAAACTTGAGAGCCATAAATCAAGTCGATGTTGGAATAATAAGACCCATGCAACTACCTTTGGCGGCCCT
>c100776.graph_c0
GAATTTTCTGAGACCGCGGTGACCAGTCGCTGCCTGCTTTTCGTAAAGTATGATTTTCTATAATGAAGTGCCGCGAACGGAACTATCATCAACGATTGGATGTCTTTGCTAGACCCGCCAAATAAATCAGATGCATGACGTGCTACATGTACTCTGTAGCACAATATGAGATAAGCTATTCATTCCATAACCTAAGTCATGAAATGAACCATATCTGTGACATAAAATGCCACACGAGTAAACATGATAGCGTAAGTGCCTTCAGGTTCTCCGAGCAAATCAAGCTTAATGCCTGTATTCATGATGTTGCCATCGTCGTTTTCCTCGGCCTGAGGGCGCTTGTCTGCAGGTATCACAACGGTAACCTGCTTGCCAAACCCACTACCCAAATTAAAATGGACATTGGGATCAGCACATC
>c100777.graph_c0
ATGGGATTCGTTGCGTAGATGACTTTTTTTTCCTTAAGATTTGATATGAATCGTAGGATTCGGGATACGAATTGTAGCATTTTGATAACCATGATTGGAATAGCTTTCTTCTACAGTTCTTTTTATATTTTTTAATTTTAGTTGAGCCTTCTTTTACCATCCAAACAAGTTTGTGTTGGCCAATCGAGAAATGCATGGATGTAGGTTTGACAGAGTCTAAGATGAGCATGTGTATGTGCTGATGTGGTTTGATAAGGACTTGTATGTCATAAAACAATTCTCTTTTTAAGGGGGAAAAAAGTTAACACTGTTGGTTAACTCTGTACATCCTATAAGTCAAGAGGCTGGTCAATACAGCCTATCACATTTGTTTTCCAATACTACTTCAAGTTTTCAATGACAAGCACCTTCCAGTATGCCAGGGGCTGTTGTCAAGGGTATTCCAATACTTGATTTGCCATTAACATTTTTTTAATTAGTTCGTCATCATCGAGACCCTAGCGGGCCTAGCCTCTCTCTCTGCAGTCAGCTTTGTGTATTCTGCTTTTCCACTGGAGTAACATATCTTAATATGCGGTGTGTAAACCAGACTTGTTTCTTTTCTTAACTAGCCTGTATTTTTATGTTCTTCCTGTTCACCATGTCCTTTGCATGATGCCAGAACTCATCCTTGAC
>c100778.graph_c0
CATGATTATGGTTGTAAACATTAGGGTGGCAACTAGGTAGGACTGAGCAAGCCAATGGACCTTTAAACAGTCATAGGCCCAATCCAACGAATTCAAAGTCAGTTTTGAAATTGATGTCTGTGCAGTGTGTCTAAACTGAGTATCAGAACATGTTCCATACCAAAGGATAAGATGTTTGCCAGGTTGCAACTTGGCTGGGAAGCAAAGACGTTGCTGAGCACTGTTCCTTTTGGGTTGGAACTGTGGATGAAGTGGCCCAAAAATTGACAGCACATATTAAGACTAATATGGAAAATTGAGTATTGAGAAACTGGTCTTCCATTTTTTAATGTGTAGCCAATAAGATGAATGGAACCAACTGATTGTTGTGCTAGTGCATCTGCATTGTGTGATTCACGTTTTATATGGCTAACCATGTGATAAGTCCACCATGTTGCTAGATATGCAATGCTTTGAATTGGAAAAGAGTTAAAAAGGGCAAGATTTTGCGTGGGAAGTGTTGC
>c100779.graph_c0
AGAGGGTGGTTTTCCTTTTATCCTTATTACGGAAGGAGCACTTTGCTTTAAATTTCATGAAGTTAGGAACTCTTACTGCTAAATATTTTATTTTTTAGGAATTTTCATGGAACCCCTCAACCCCAAGCCCAACATCAATCGAAATGATACAAAAGAAAGGGGAGCTTGCTTCTTAATTTCCTTCTTCAATCTTTCTATCTCTGTGTCACTAATATGTGGGCAGAAACCCTTGTAGTGAATGAAGGGAGACTGATGATATTCCTCATGACAGAACGAAGAGGGTATCAAGAACAATTGTGCCTTCTTTTATGACTGTCTCTTCCATGGTTCTTTTGTAGAATTTGATGTTGTGTATCTGCTGCTATCTAGCCTTGTACATATTATGACTGAGGATGATAGGTGCTAGACTACATTGTAGAGAAGATGGGGGATCCACTTTCATCTCTGTATATCTTTTGCTCATGTTACGAAGTGCAATTGAAGCAGCAGATGAGTTGGCTTAGCAAGATGTTGAGAGAGATCCAGTGTTTGTGTTAATACTCATTCTTTGGGGTATAATTGCATTTTGGGAGCCTGTTTTTCATTTCCATTGAGATTATTCAGTCACGTCATTTCATTTTCTTGTACATACACACTCTGTACATCTGGTACTATATGGCTATTTCATACCTGTATCATTGGTGGCCAATGCCATTTTAGTTACTGACAAAATAATTCATTCTCTCCACTAGACGAATATTGTGCAATGAAAATTTAACATTAATCTGTAGAATAATTGATTCCTA
>c100780.graph_c0
ATGTCTTTTCTCACTACTTCATTCTTAGTCTTTTTTGGTTGCTGTGTTTTCTTAGTTATGGGAATTCTTAACACCTTAATACTCTATATGACACTGTTTCTGATCTTTCCATGTGCCTGCCCAAACCATTGGGAGCAGATTACTTGATTTTGTATCATTTGGGGCTACCATAGGTTTCCTGCCTGCATAATTCTATTGATCTTGTAATTCCACACATACTGAGAAAAAGCATCTCCGCTATATATACTTGCTTCTTCTTGTCTCTTAGTTGCCCAACGATACATTCAACTCCACACAGCAAGGTAGGTCGCACATCCCATCTTGCAAAATTGAGTTGTTGAGTGTGACTTTGAAGTGAATAGAAGCTGATCAAGCCTAATTGAATGCAAAATGGCTTGTTCCAGACCTAACTTGATCAAGCCTGGATTGACTCGGGTCAAATCTGACTGAAATCTGAATGTGGCCCATTTAAGTTGAGCAGTCGCCAACAAATTTTAACGATACCAGCGATCAGTGCAGGACCAATTCCCTTTTACTTCAAAATGGGGTTGTGAATATCAATATAAAATAAAATGCAAATATGTCATGGATTTTGCATGACAATGGATTTTGTATTAAAAAACAGAGACAGCAATGTATTCATTTGCTTTTTTAAAAATACAGCTCTTGGATGTCAGGGATAATGCATTTCTGTGGTACAATCAATCCAAACCAAGGGTTGGATCTGTGAGAGATATACTGAAATCACTGTTTGTATGCATGGACAGAATATAGGCTGATCATGCCTTTTAATATTTAACATTCAGACTGCTGCAAATGAAATTTCAATAGCAATAGAATATCATATGAAAAGGTTCTTGTAATGCGATCATTTCTTCCCCGCCCCACTGGATAATACAAATAAGTTATCATGTAACTTGATCATGCTATTGATGATAGTGACAGTAACTTAGTAATAACAAAGAAGTTTGTTTCTTTTGATAGAAACAAGCCTTTTCCTTGGTAAGAGGGGGCATGGGCAGTGTCAAACTTTAAATTGTTAATGCGCACACTTAAGATTTTTAATGTGGGGAAGAATATTGTTTTTCTTTGTATTTATTTTTGGAGTGAGTACAGGCACTGAGCAACAAGTACACTGTTTACTGAGGAAAACATTTTTCTAGAATAAGAAGGCAGTAATGGGGGAATGATGCTGCTGTTCTGCTACTGTGAATTCATAGGTCACACTCATGGGCAAGCCAAGGCTCTGAGAGAGGAAAGGCCTTGAGGAAGGAAGAGAGAGCCCTTTCAGATGCCATAAACTGTCACATTTATAGCATTTATGTGCATGACTGTCGAAACCTGAAGGAACAGGATCTGGATG
>c100780.graph_c1
GAAGTAGTGAGAAAAGACATGATATGTTGAGTTAACAACATTGATTCAAATAGGGCTAGGTCGGAAAGTACATCTCATAAAGTCAACCCTGGATGGGACAAGGCTTCAATATTGATGATGAAATAGACAAAGGATACATTTGGATTCCTGTTTCAACCATGATACAGTCAGAAGTCATTTCTTTAAGACTAAGATCTCTATCAACTGCAGTAGTGTACAGGATAATGCGTGAATCTCAACAGGACAGTGGGAATTTAAGTTCTGCCAGTTTTACTACCTTACAACAACAGTGAACCAAATAAGTGACCATGACCAAATAAGTGACCATGCAGTGACAGCCTGTATGATATCCATACACAATCTGCCACAATTATTTTATGGGTGTGATCAAGACCAGATCCAATGATGGTAAATCCATCTGAAGAGAGTACCACATGTCTTAAAATACTGCCTTATAGGACGGAACAATGAAGTTATGTTATTTGTACCAGATGAGTGCTATTGGAGTAGTCGG
>c100781.graph_c0
GGACGAGAAAGACGAGATCTTAGCTAATCTCTTGAATCTGGACTGCAGAAGAGGAAAATATTGAATATGGGGAGATCAAGAGGTTGCATGAACTGGAGGATAGAATCAAAGAGGTGCGATCTTCTGTGTAGAGGCTATGGGAGCAATTGTCGCTGTCAGATTGAAAACGATTAACAGCCATTAGAGCTCTATGGATCTTCCAAGGTCAAGAACTAGAATTCGCACAACCTCTCCTGCAACCAGGTTCGCAGGAGTAAGATTGAAAAACTCAGATGACTTTTTATTTTCGTATTTTTCAGGTTTGAATTGGACATGTTAATAGGAAACCTCTTGTATGCATGAGAAATATCAATGCAGTTTTGCTAAGTCCATAATCCTTGCTTTCTTTTTAATTCTTTTGGGGTAATATCAAAGATTGAAGTCGGACTATGACCAAATGTAGTGAACACAGTCAAATCTCAAGTTTATCAGAAGGTTTTAAACAAAGAGTACACTACATATCTCCAATTGTTAACAATACTATTTTAGCTTCAACAAGTCTAGAACAC
>c100782.graph_c0
AGAGAGAGAGAGAGAGAGAGAGAAAAGAAAATCAAACTAAAGGGTACAAGAGCATTGTACCCCACCCAACCCCATTACATAATAAAACCAGTGACGAAAGACAACATTTAGATCGAATTTCGTCAAAGAGGAATTGAAATTTCTAAGGAAAAAGCTTCCTATTAGACACCCAAGCAATCACATTTAGATGAATCACTCTCCACCATAAGATCACCTTGAAAGCGTCTTGAAAAGCATCGGAGGACTTCCAAAATAGCCAGAACCTCCGCTTCATTAGAATCACAAACACCCATATGCTTTGAAAACATAAAAAAGACCTCTTTACTATTCCGAAGAACACCTCCAATTCCTGCCAACCTCAGTTTACCTTTCGCAGCACCATCCACATTAAACTTCAACACACCAGGAGAGGGTGGAGACCAAAGAACAACTCTCCTCACTTTACTTAATCTGCAACCCATCCATGCTTCCCAATTTAGAAGGATATCATTAAGACTAAAATTGGAGCGCTTTTTTCTGATCAAAGCCCACTTAGCGATCCTCATAGTTATTCTATCGATCAACACCGAAATGGAAGAAAAGTCACCCTTAAAAATCCTATCATTCATTTCCCTTCAAATGAACCATAAAATAACAAAGGGAAGCATCCTCCAACGAGTACAGCCACTACTAAGAAAATTTCCTCCCATCCACGCCTCCGCTGCCTCTGCAATCTTCTCCGGGTAGCACCAAGCAACACTGCACTTGCCAATGAAGTGACCCCAAACACCTGCCGCCACCTCACAATGAAGAAAAAGGTGGTTAACTGATTCCTCCTTCTTTTGACACATCACGCAGAGATCTGAGATACTAGACGACGTTAGCCATCTTCTTCTCAAGTTATCTGCTGTAGAAACCTTTCCTTAAATTGCTAACCAACAAAAGACTTCCACCCGGGGAGGAACCAATCCTAACCAAGTTTGAGGAAAAGAGGTAGTAGAGGATACGTTCCGCTCCAATGCCATGTAAAAAGCCTTTACGGAGAACTCACCAGATATTGAAGGCTTCCAAATTCAAAAATCTTTAGAGTTCCTGCACAAAAATACATTAGAGAAAAGACTTAACAACTCCCTATACTGCACTTCTTCAGAAGAACGAAGACTTCTCCTAAAAGACACACCCCTCCCTCTCCACGTAGCAATCACTAACATTAGCCTTCTTGTTGGAAACCACTCTAAAGACACTGGGAAATAACTCACACAAGAGACCCACCACCACCCAGTCATCCAACCAAAACTTAACAAACCTCCCTTCCCCCACAATAAAACCAACAGCTTCGGACAACACTTCCCCGCTAACAGAAGAAGAATCCCCAACCGAAGCCATAACACCCCACAATGCTGATCTATGGTACCTCAGATCGGTAACAGACCACCACACCAATTGGTCCTCACCATACTTATCAGTAATGACTCTCCTCCAAAGAGCCTCCCTCTCATCCACAAATCTCCACCACCACTTAGCCAATAAAGCCCTGTTCTTGATCTCTAAACTGTAAAGACCCAGCCCCCCAACATAAAGTGAATCATAACAGAATAATTATCTTTATGAAAGCAAAGATAACCATAAAAAGACATGACAGAACTAGATTATATGATAATAGATGTCCATTAAGATGCAGAAATAGTAAAGATTATTACATAGCTTTAGAGAAAAGCCAAGACATGGCTAGTTCCAACAGTACACACATGCAGAAAGAAGCACAAGCCAACTTATTCACCAAACAAGACCACACCACACCTTTATTACATCTTTTTTCATTGAGTTCATGACTATGTATTACACTTCTTCATTATGTGATGATGTTTACTAGTCACAGGAACAATTGGTACAGCTGCAGCTGGGTCCGCACTTGCAGTTGCCACCCTCCTCCGCAGCAGGAACCTCAACGACACTGTCGTAATAGCTCTTTTCGGTCTCAATGATGTCAACTCCATAGGAGTTGCCTTTCTTCTTGCACTGGCTCTGGTCAGCGCAGTCGCAGTTGCCGCAGGTCGACATGGTGATGGATGGATTGAAACCGAGATATAAGAGATATAGAAGTAGAGAGAAGAAGGCTTTTGCTTGAACTAATGACTTGTGTAAGTACTACATGGCCTCCGGGCCTGTATTTATAAGAAAATGATGGCATCACATGAAGGTGGTGTGGTCCAAAGGCGTCTTGTGAGTGCCACACGCCTCTATG
>c100783.graph_c0
CTCAACTCAGTACTCAATTCGACCACACTCAAAACGTCAAACTTCGTCTATCAGCTTCCCACAACAACGTCAACTCCGGATCCCTCTCCCACTAAACACATCTAGAACTTCATGGCGTGTGGGCGCTGGCCGTGTCTCAGGCTGAAGTTGGAGGCGAGGTAGCTAGCGAGCAGATCCTGCTTCTTGATTGCGGAAAGGATTGGCTTATCGATGGACTTTTGGTCGGATGCACGAGCAGAGGTTGGTTTCTTAGCCTCTGGCTTCTCGCCCTGCTTGAAGAAAGCCTCCTCTCCCTTCTCGCTCTTGGACTTCTTCTCTCTGACAAAGTATTCTGGTTTTGAGACCTTGTCGAGCGCTGAGCTATCGATTTCACTCAGGTCGACCTTGGTAGATGTAGCAATGACATATCTTGCGTTCACCCTCCTCAGTGGTACTCCATTGATCTTGAATGGACCTGTGACTAGTAATGTGCCCTGGTCGAGTTGCTTGAGGAGGACGACTCGCTTGCCGCGGAATCGACCGGCGAGGAGGATGAGAACAGCGCCAGGTTGCAGAGATTCTCTGTACTTGGTTGGCTTGATCGACTTGCGAGTCTTCTTTGGCTGCTTCTCGTCG
>c100786.graph_c0
GTGTCTCCAGAGAAACATCATTTAGTAAGCACTCCTTCTATGACACACACATTGGGACTGTGAGCATATTGCATCTCTGGTTTTAACGCAGTTTTTGTTAAATGAGATATACAGGTTTTGACACAGTTTTTGCATCATTGTATTCCACTTATTTTCCTTAAGCCATTTGACTGGCCAAGAATATGCTTGAATCCACTAGATTTCTCGACCATCATGTTTGATGAAGTTTTACACCCTTTGCTTTGTGGAAATCCCTCTGAGAGCTGGAGTAGCACATGCTTGCTGCTTCATTTTCTTCGTGTTACATGGTACAAAGTGCATCATCATGATGTGCTCATCTTTTCC
>c100788.graph_c0
AGCGGGATCTATCTTGTATACATCTTTTTATCGGTTCTTTCCCTGTATAAAGCATATACTGGGTGCAATTAAGAGTTTATTGTTCCTTAAAATGAACTTTGAGCTTAAGCCTTGCTGCAAGTGTTGTGAATGTCATTCATCCAATGCAACTTTACAAGAAACTCTGAATTTTCAATACACTCGGTGTCCAAGACATGGACTCTTACAATTTGATATTTTTCATGCCCTCAACCAAGAACCAGTAAAAGGAAAGTTCTCAAACAGTACACTGCACACAGCTGATATTAATGCGTCCACCTCCAAAATAAATACACAACAAAGAGAGTGAAAAACATACCAGCATAAGCAACCCACTTGTCAACATGGTGGCGCTTCTCAATGAGTTTCAACACTGAGTTAGAGAGGCCCACGGTGTTAAGGATATCCAGTGCTTTCCGTTGGGCTCTCTTCAACCGTTCCCTTTGTTCAGCATATTTGGATAGGACAGCCACTCCAGTGGCATAAGCTTCATCAAGCATCAAGGATGAATTACGAGCTGATTGCATTGCTTGTGCTTCCTCATCAAAATCCTCAAGAACACGTGCAGAGTCCCCATTAGCTCTTTGAAGTAATTCTGTCCTCTCTCTAGCTTCCAGTACCCGTTTCTGATTACGTAGTAAATGCTTATCTAAACTTTCTTTCAAGGAATCAACCTCTTCTGCTACCTGTTCCACTTTTCTTTTCCAGAGATCGCGTTGGGGTCTGGATCCGACGGAGCGCCACATGCGGTCCATCTCTACGCAGAGGGATTGGATCTGAGCGATATCTTTCTTGATGGAGAGGGCGAGATCTGGAGAATCGACGGCAGCATGAGATAACGCGGCTGAATAATAAGAAGAAGAGGAAGAAGAATATGATGATGAATCGATGCGTTCGAGCCTCTCCAGAGCATCTCTAGTTCCAAGAAGCAGTTTCTTCGACTTCTGGTATAGATCTGAAAGCGTTCCTCCTCCCTCCATCGCAACACACTTTCACACAAGAAGGGGAGAGAGAGAGAGAG
>c100792.graph_c0
GAGAAAGCCAATACTTTGCGAACTGAAGTGCTGGACCTGCACTATCGCACCAATATCAGAAAACCCACCTGATCAACCACCAACACCATGTCCAAAACCATGACCATGAAATTCACCAACTTGGGCGAAACGGGCCTTCGTGTCAGCCGTGTCTGTGTCGGCTGCATGTCCTACGGATCCCCCGAAATGTCGCCCTGGATGATCCCCGAAGAAAAGGCCCTGCCCATCCTCGAATACTGCTACAAGAAGAACTTCAACTTCTACGACACCTCCAACAACTACTCTAACGGCATCAGCGAGCAAATACTCGGAAAGGCCATCAAGAAGTTTGAGTGGCGACGATCCAACATCGTCGTGGCCACGAAGGTATTTGGCGTCGTTGGACGAGGCACTGAGAGCGCGATGGGGATGAGCCAGGAGGAACGC
>c100793.graph_c0
GAGACCTTGGTGCAGCAGAAGTTGATGCCTACCTTCTCTTGCTTCTTATTTTTCATTCCCTTTTATAACTGTTAGTTAGCTCGGATTTCCATATCCGGGGCTCTTCCAATGGGTGGAAGGGCCGGCCTTTCCATCCTGTGGGCCCTATTATTGGTGGGCCTTTGCTGTTGTGATGTTGAAACTCTGAATGGTAGATCCGCTGTTGTGGTCGGTACAGTGGAGTGTGCAGACTGTGCACAGCAGGAGCTTAAGAGCGAAGATGCATTCTCAGGTCTATATGTAGCTATTGATTGCAAGGCTGCTAACAGCGAGTTTAAGACCAAAGGTGTTGGTGAGCTTGACAAAGACGGAAAATTCCATGCAAAGCTTCCCACAGAACTTCTGAATGACGAGGGAGCTTTAAAAGAAGAATGCATTGCACAACTCCATGGTGCATCTCACGAGCCATGCCCAGCCCAGAATGGTCTTGAGTCCACAAAGATAGTCCCCAAGTCAAAAGACAATCAAAAGCACACGTTTGTTACTGCGGGCAAATTGTCCTTCACCCCAGTAACCTGCACATCCAAATTTTCTGCCTCACTTTTCAAACACTTCCCACTTAAGAAGAAGCCTATTTTTAAGAAACCCTTCCCACCTATTTACAAGCCCCCAGTGTTTAAAAAGCCACTCCCTCCTTTTAAACCATTGCCTCCTCTCAAACCCAAATTTCCACCCATCCACAAAAAGCCATTCCCACCACTCTTGCCAAAGTTTCCTCCTAAAAAGCCTTTCCCTCCTTCCCTGCCCAAGTTTCCTCCTATGGATGAAAAGTCATTTATTCCTCTCCCCAAGTTTCCTCCCATTTACAAAAAGCCACTTCCTCCCATAAAAGAGAAGCCATTGCCTCCAATTCCCAAACTCCCTCCTATCTATAAGAAGAAAC
>c100796.graph_c0
ATTTGATTGATAGAAAGCAAATATATATTACAGGCCTTGATTTTAGGATTCAAAACTGAAATTCAGATATCATTAAACCAAGCAAAGCAACATCTTTATTATATAGATAGAAAGCAAAATCAATTTCTCAAATTACTAGCTTTGCTTTTGACCTTGACCGAGAGCATCTTCTTCCATCCTTTTCACCAGGCCTTGGAAAGTAGACTCAAGAAAGGAGACCAGGGCCTCTCGGGTCCAACCCTCGACCGGATCGGCCTCGAATGACCACTCGATCGTGCATCCATCATCCGGTTCGGGCAGCACCGCGAAGGTGGCCACGTAGGCTCCTAATCCAGCGTTGTTATCGATGATCTCATAGGTCAGAGTCCGTCCGATTGGATCTATGGCCACCAATTTCTCCTTGACCCAGCTGATTGTGCTTTCTCCACCGTCGGATGATGAGAGGGTGCCTGCACAGTACCTCACACAGCCGGGCTGCCCTTGGTCGCCTTCCACGTATTGGCAGACGTCGGCGGTGGGATGCCACTTGTGGAAGTTGCAGTAGTCTTGGAAGAAAGGCCAGATCTGGTCGGCTTTTGGGCCTGTCAGCTTGGCTGTGAACTTCCCTGTCCACTTTCCTTGTTGCTGCTCTTCTTGGTGCTCCATCGCGCTGCTGCTGCTGCTGCTCCTTCTCCTCCTCTTCTGTCTGTGATGATGAAAAATGAGATTAGGCGTGAGAGATTCTTCACATATCTTGAATACTTTTCTTTAGTGAACTGTG
>c100797.graph_c1
AATATCCGGCGAGGCGCCGGAAGATCCCATGATTTCGAACAAATCTCGGCTTCTGTTCGTGTTCGAGAGGTGATTGATCGAGCCACATGTATTAGCTGCCGATAGGGTTTCCTTTTGCCATCTCGTTAATTCTTGGTAACGGAAGCTTGGGAGAAGCTCAGCTTCAAGTGTAATTGCTGCGGTGGAGTTATCGTGTCGATATCTGTGTCGTTTGAGCTGCTTTTTGTTATTCTTATCTACTCGTGGTTA
>c100798.graph_c0
CTGCTGGAGAACATAAATTGCACTTGGCCATTCATTTGGAAGAACTTTAATCCGATCATCTTATATTCCTGTGGCCTCCTCCGCACTCAGCTTGTGAATCTTAATTACCTGCTACTGATCATGGTGAGTGAGTTTGCTACTGAACACAGCGCCTGTATATATTATTTCCTGTGAATCTAGATACATGGACTCTCATTAATGTGCAAGCCAAGCTACCTGCTCTTGGTTTATGACGATCGAAGGTGCCCTATGGCTTCATTACTGGATGAGAAGAAGACGGGGGTTTACTTTTATGTTCATTCAGAGGATCTACATTGTGACTATTTCACCTCCTTCACCTCTTGAGATACCCATTCACCTCAGTGGGAAGTCAGCTTGCTCATAACTATTTCTTCTACTACACCTCTTGAGATGCCTACACAGGTTCTTTTATTCCTCCCAAGAACATCCAGATGTTTATAGAAGTAATTTTCAACAGCGCAAACCATAATTACTTAGTAGACAATGTTACTGCTACCATGTTAATAGCCTTCCCTGATTTTAGTACTTTGGCCCCCA
>c100801.graph_c0
TCATAACCCACTTATATTTTATTTCCTTTTAATTTGATGCTTTACTTTACTTTATTTCACTTGATTTTACAAGTAAAACTGCCAATCCGGCCGGGCTAAAGGATAAGAGGGTCCGATTTCATCAGGTAAGGCATATTTGTATGGGTTTTTCTTTTTTCAAAATCAATAATTTTCCATGACTAGACTACCAAAATCTGGAATTCTCTCCTATGCCCTAGGTTGATACAATAGAAGCCCAAACTTCACTCGTTTTTCCAACCCACTCATTCCTCCCTTGCTAACTCAAATCCATCTCTTGTCAATAGAAGAAATCCATCCTCAAAACAATGCATCATCCCCATTTTACACAAAAACTCAAAATAAGAAAAGAAATTTTTTTTTTGAGGATATGCTACTAGAGGGGATGACATTTAATTTTAACCCTTTCGGATCATTAATAGGTGGGCCACATGCACACGATCTACTCATGGTAAGCGTGTAATAGACCACTTAGAGGATCCAGACTCTTGTCAGAAAATATTAATGAGAGCAATATCTAGGCAACCACAGATGTTCAGACTGAGGTGTTCACCATTAGCAAGCACATGAACGTTTAAAAACCTTGGGAGTATCTCATACAATTTACAGGACACGAGCCTTGATGACTCCTTCAAGAAATAAAATTACAAAGGAAAGAGTTCTACAGGGTGGGCACTCTCTCAGCTGTTCCACCAATGACTGTGAGAAGGTTGTTTCCGAATGGATCACTGAGGTGCTTGGTCAGGTTCTCTACCGGGCCCTCACCAGTAACATAGGCCTGAACGAAGAAGCCAAGCATGGCAAACATGGCCAGTCTCCCATTCTTTATCTCCTTCACCTTCAAAATTGCTGCCTGATCTGGGTCCTTGGCCAAGCCCAGTGGATCAAATGGACCACCTGGGTGAAGCTTGTCTTCCAGCTCCAAGCCATTGGTGATTCTGTAGTATTCAGCACCCCCTAAAAGCACAACTTCAGCTATGACAGCGAAAACGAGATTGATGGGGATGTTCTTTCCAAAGTAATTCAATGTATTCCCATCTAGGAGAAGTGCTCCCGTCTTGAACCAGACGGCTTCGGGTCCACAAGAAGCACCAAATTTGTTGAAGGCCTCAGGAATGATGAAGCCAGCGGCACCTAACATGGCCCATCGTGCATGAATGAGCTCATATGCTTGGTATTTGGCGAAATTCTCTGGTTTCTTGCTCAGCCCAAACGGATCATAACCATAATCTCCAGGAACTTCTCCATTGAGGTATTCTGGGATTTCTGATCTGTCCAACAGACCTTCCGGCAAGAAAATCCGTCTATCAGGACCGTACCACTTGGCGAGCTCTTCGTTAGCAGGCGACACGGCCACAGGCTTCGATTTCGGTGCAGATTTCTTGGAGAAAAGCGCCACAACCTTGAAAGTAGCAGAGCTGGAGTTTGTGGAAGCGGATCGGGCCGGGCTTGTAACGTTGAGTGGGCTTCCTAGCACTTTCGACGCCCCTAGAGAGGCCGGAGCCGTGGCTGCTGCTAGAGAGGCCATCGATCCGAAACCGATACCGATACCGATAAATGGAGCTGGATTGTAACGTCTACTGACTAGATTGGGAAGGAAGAATAGAGGAGAAAGAGCCTAAATGCTTGATCGAGTGGACGACGCGATGCCACGTCAGAGACATGTTTGAAGGCTAGGATTGGTTGGATCATGAAGAAGAAGGCTCTGTAATCTGATAAGAGGATTTGATTGGTTATTGTGGTTGGTGAGATAGATAGAGCTGCTGACGTGGTTGGCTCCTGATGTTTTTCTTATGAACTCATAT
>c100802.graph_c0
ATGGATTCACTCCTATCAATAAAGTTGAGTGCATTCAAATACAACTACCCTCCAAAGTAAATTGTGATCTTTCGTCTCATGTCATTTTTTGTTATTTAGCATTATTCTTTTACATAGTCTGCATCTTATCTGTCCTTTTGAACTGTACTCTTGGTATTCTAACCTTATTGTACAATGCATTGTTGTATATGTCTGAAATGCATTCCCAAATTTTATTCCACCCCTTTTTTGATACAAATGAAAAGGTTTTTGTAAAGTCCCCCAAACCAGA
>c100804.graph_c0
CGCCCTCGCCTCTTTAATAATCCTCGGTGGATCACATTTGACCATGGATTTTTATGTATTCAATTCCCATATATTCTATGCAAGCAAACAGGCCCTTCACAAAAAAATGCCAGCATGTAGATTCATTCATAAGACAAAAACAACCGAGTGGAAAGAGCATTGTAAAAGGGAAAAGATCCTCAAAACAACATTTGCTGAATTGTCAATTCATGACTTACATTCAGAAGAGCGAATCATACAAGGAAAGAGAGGATGACAAACCGCAATTAAATTACAGGATAAAAGTTCCTTTAATACATAAGCTTCATAGACCTCCTGTCTCTAGCTACTCACTTGTTCCAGCGATCTTTTTCTTCAACACTTCAATATCTGTGACCAACTCTTTTCTGCTCGACTTGAAGAGAAGATATCGGTAGACAAACCATCCAGTATACCCAAGCCCGACCAACTCCATAATCTTTGGAAGCAGAGGGACCGAGTTGACTGCACTGACGACAATAGATGATAGCCAAACAGCAACTATCGCACCTCCTCCATAGAGAATTACGGTGGACTTGTTTTCAAGTGCATCCCACTTCCCCTTCAAATCTGAGAAGATCTCTTCAACTTCAAAAGCACTGGATGTCTCTTCAGAGGAAGAAGCTCTTATCTGAAGTGGAGAAAACCTGCGGGACTCTGGAAGGGGGTGAGAAGTGAAGGAAAGCGTTGTGTGGTGACGAGAAGTAGCAAGTGGGAGTAGAACTGGGGAGTGAGAGCGAGAGAGGGCCGTAGTCGGAAGACGAACGAGAGCCGTTGATGCCATCATCGCAGAAGAAGATGCCATTCTTTCGAGAAACGAGAGCCGTTGATCAGACACGCCCCTCTTTTCTCCTCCTCCTCCTCCTCGGTATGTTTTTCCTATCGACAACTCTCTTACCACTGGGAGCGATTGGTAGAGGAAAATCAGGAAATGGATGGCACAGCCTATACCCCGCCATTCCACGGGCCACATTATCCTCCCTAAAGCTAC
>c100806.graph_c0
AGAGAGAGAGAGAGAGAGATAGAAAAGATGGGAGATGAAAGGAGGGCGAGGGTGAGGCTGAGAGAAGGGGAGGGCAGAGGGCTACTGCCGACTGGGCGAGGGAGGAAGAGTGAGAGAGGGCTAGGGCAAGAAAGAAAGAGGGTGAGAGAGGGAGACGCTGCGTGCGACAGTAGTGCGAGGGCTCGCCGCGACGGTGAGAGCAGAGCAGAGAGTAGAGAGTACAGAGCTGAGCGAGAGATGAAGAACACTGAGAGCAGAGTGGAGAAGAGAGCAGAAGCGGCAGAGCTGAGTGAGAGGCGAAAGAGAACGCAGAGTGGAGCGTGGGAGCTGGGGAGTTGGGCGAGAGATCCGTTTGATGAGAGAAAACTGTCCCTACTAATTAGTCGTTTTTGC
>c100810.graph_c0
TGCATGTTCGACCTCGGTACATTCTTCATTTGTTCCTTCGTATTGTTATACCTGAAGAATATTGCAGCAGGGAAGAAGACAGCAATGTTGATGGCAGCCCATACGAAGAGGACGCCAAAGTTCAGTCCAATGCGCGAATGCGTGTCAAAAATGATCGTCCTGCTTGCCTCGACAATATTGTGAAGTGGCCATGCATATCCCCATTTGAAGAATCCTGGAGAGAGTGGAATCGCATAAAAGCTCGTCGACACGTTGGTTATGACCCAGAATATCAACCATAAGGCTGTCCACGGTTGTCCAATAAGCATCGTTACATTCTCTGAAGCGAGACCGAGAGCCATCATACCGACCCAGTTGAGCATCCAGTATACAACGAAACTGCCTTTTCCGTAGGCGTCCG
>c100810.graph_c1
GTGGCATGGAAGTGGGTAGTTACCACTCTCATACTGATGGCCTTCATATTGGCGGTTCTTGCTATGTATTGGGCCGTGCTCTTCAAAGTCGAGCAAAACATGTCTGCACTCACGACCATCGTTGTGGATTTTGACGGGCAATCAGCTCCGTATACTGACACTCAGCCCATCGTCGGACCTGCTGTAACGCAAGCGGCGCGACAAATACGAAAACCCACCGGGACAATTGGATGGCTTGTGAAAGATCCTGCCGACTTCAACTTCGATCCCATTGCTGTGCGGCAATACATCTACGATGAGCATGCGTGGGCAGCAGTTATAGTCAATAATAATGCAACAGCCTTGCTTCGGCAAGCGGTACAGAACGGAAACGCTCAATACGAACCTATAGGTGCTGCACAGGTCATCTACATTACAGCAAGAGATTCCACGACCTACTCCAACTATATCCTTCCGCAATTGAGTGCGTTCCAGACTCAAGTCGTCGCTACTTTTGGTCAAGAATGGGTTCCACAGGTTCTGTCTGATAATTCTCTCGATCCCACTGTCTACAGCAACGCGCCGCAAGCACTGTCACCCGCAATCGGATTTTCCATGTTCGACCTCCGACCATTCACACCCGCTACAGCAACCCCTGCAGTTTCTATCGGGCTCATCTATTTGATCATCCTGTCGTTCTTCAGCTTCTCATTCTACCTTCCCATCTACACGAAATTCGTAACACCAGCTGGTCACCCACCGATGCATTTTTGGGAGTTGATGTTATGGCGGTTGGGAATGGTCCTTCTCACCTATTTTTTCTTAAGCCTGGCTTATTCCCTGGTATCACTCGCCTTCCTGATCCCCTTTTCAAACACGTTCCCTCATAATGACGTTACTGTTGCCAACGCACCGGAC
>c100813.graph_c1
AACAACCATCGGAAGCTCGAATACGTCAAAAAGCTCATCCAGCTCAAAGCTCGGGACCACTCACGCACCCCGATGCAATGGAACGCCCTTCCAAACTCAGGCTTCTGCCCCGAAGACGTCACGCCCTGGATGCGCGTCAATGACGACTACCCCCGTATCAACGTCGAGTCGCAGATGGAAAACCCTCAGTCTGTCCTCCACTACTGGAAACGCTGCATCGAGCTCCGTAAGACCCACAAGGACGTCTTTATCTACGGCGGTTTCAAGATCCTTGACCCAAAAAATCCAGATGTAGTAGCGTTCCTGCGCTTCTCTGAGAAGGACACTTGGGTCACCATCACGAATTTCACGGGAAAGAGTTTGCAATGGTCCGGGCTTAAGGATCATAATGTTGAGGAGTGGGTTATTGGAAATTATCCGCTTGGTATCCACAAGAAGGATGCTGGATGTACGATTAACTTGAGACCGTGGGAGGGTGTTATTGGAAAATGCTCGCCGCCAATCTCGTAGATTGACT
>c100814.graph_c0
GTATTGCATCTTGCATGTGAATTTACTTTGCTGCTCTTTATCAAGCTGTTTTGGTGCTTGAGGAGGCTGAGGAATTTTAGGGTTTATAGCAAATGCATGGTCTACTAAAGGGACTATCATTCCTAAATATGGCCCGTTGTTCAATGATCCATATGGTTGCTTGATGGAGCCTAAGGTGGATTGGAGAGACTAAACTCTCACAGATTGATCCATCTTAAACATAATTTGAGCATCGAAATGGGACTATTTTTGAATTGTTCTCCAACCACCTGTATGAGGTCCTGATATATACAAAGGTTAGTAGCTTCCACCGTGGGAAAACTTAAGTACCATCAGATTAACATCAGCTTCTATGGCTCTAACGAAATAAAGTAGACTGCACATTAGATGTGTAGCCTCTAGATCTTCTCCATGAACTGGGGCATCTAAATTACGGTCTAATTCCATCCCGTGTCTTCTTTGTTTTGCCATATTGCCCCTTGTGAACACTAGTTTTTAAGTAATTCTTCTAATGTAAATGCCATAAATTACATAATGTTATTCATGTTCATACTCATGTTTTTTTTCGACATAAAAGCAAGCATCTATTGGGTTTGTTTATTTATTTGTTGTGGCGGTTGATAGATTATTTTAGAAATGAACTAGAGTATGATTTTTATATATTTGTGATGTGAATTTATAGGGAGATCAAGCATCTATTATTG
>c100815.graph_c0
GGTGTGGAACAGTGGAAGGTGCTCCCTATTGAAGCCTTGGATGTTGTGGCTCATGTCAGTTTTGTTACCAATCAAATAAAACAAAGGTTAGGCGTAATGAGTCTTCACTCGTGTGGTAATGATAAGCAATGCTCAACATTACTGCAACTAGCTAATTATTTTTTCAATGGATGGGTTACAAAGACTCAATACTGAAGACAATGCTAATAGAATCCCTCATGTGATTCAAATGTCAATATACTATTCTGCAACAAGTAGATGTCATCGAGAAGCCCTCTTCGGAGACATGTTTTGCATGAGTGAAACAGCCGTGATGAATGCAAATATTTGCACAGGCACACTAAGTAGAACATGGCCAGCCTCAGCAACAACTTCAAGCTTTTTCCTAAGCGAACTATTTTGATCTTGTAGAACCTTGACTGAGAGATCACTTCTAACAACACATGCAACTGAAACCACAGTGGCAACAGACAATCCAGTGATATAGAGCTTCAACAAACTCACATTACTCCACCGTCGACCTAGTTCTCCAGCCACGATAGAAACAGATCCAATGATAATCAACAAAAACCCAAGCATGTCAAGACCCTTTTCCTCTAACGCCCATAGAATAGCCCATAAAACTCCAGCTACTTGACCTGCTGACTGAAGGATAATCAGCAGCAGGAGTCGAGATTTCCCTTCAGCAACTTTCGTGTACCTGGGGTCCACAACCATGCGGTAGGAGAAATCTGAGCCGTCGGTTCCTAAAGGACGACCTGGTGCCGCCTTTCTCTGCTGCATCTTCGACTCTATGAGGCTAAGGGGTGTGTGTGAGAGGGGAAGGCCAAGGAGACGAGGAATCTGGAGATGATTTCTGAGGGAAGGAATTAGAGACTTCTCTGGGGCTATTTCCTTGTCATTCAATTAGTGGGGCCCGCTTGTAAAATCAGACCGTTAAAAGAATACTTCAATGACACTTTGGTATCATCATGAGGTTAGGG
>c100816.graph_c0
TTCTGTTTAATTCGAATGTAATTTAGCCCACTAAAGTACATGGGAAATAGAGATCCGGCGGTTTCGATTGGGTTGGGCTCTACTCTCAGTGTGGCCCACTTGTAAAGAAATCATATTATTGGCACCAGTCACAGTGCAAATAAATGTAGGATCATGATTGCATCTCTCCAAAGGCAATAAGATCCAACGGCTCCAATCATCTTATGCAAGGAGTCAATAGTTGCAAATACAATATCCAACTATTTTATGGAATAAGTTGTCTTCTTGGTCTAGAGACATACATTAATATCACCTACTTTGCTTGTCTGCTCTCTAAAAATGGCCCCCAACACAATTTCTCAATAATAGAGAAGCTTGGCTGCCCTGCCCTACCTTGCACACCCATAATTAATGTTTATTTATTGAGAAAAAACAAATGTAGCATGCACCTTCTCGTGGGAAAAACAATGAAATCGGCATCTTGCAATCAGCTTATCAATTTAGGGTGTGTTTGGCAGCTAGAGGAATTCACTCTATATAGAGCTTTTATTTCCATGATAGAGAGGAATCCTTCCTTAGTAATTGTACCCCTTCCATGACAAAATTCAAATCCTTTCTATTAAAGAAAATTAGTTCATTTTTACCCTAATTTGACAGGAAAATGCATTGCACCAAACAATCGGAAAAAGAAATTGTGTGGAAAATATAAATAATTTTCATTTCTACCATGAATTCCTACAGTTGCACAAACGCACCTTCCATTGGATCCATTCCTTCCACACTGGTCCCTAATATCAGTTAAGATCAGATTAAAATCTTCAGTTGAATTTTTGGTGTCACTATCTCACTATTGATGGCTTGACACTTTTATCAAGATTTATATAATACTACTCAGAGAGAGAGAGAGAGAGA
>c100816.graph_c1
GAGAGAGAGAGAGAGAGTGTTTTGTGATGACATCAGTTGTAATAGGACAATCCATAACCAGTCGAATCTTATCATAACTTAATCCTGTGATTATCTCTACGGAGATTGTTCAAGTGGCATGGAGAGAATGAATTGAATTCTCTGAACCCATCGCTATAAATCCTCATCATCAGTGGAGGTTGACTCTGAAATTCAAACTGCTCAAAATACTATTCTCACTAATTTAATCTTTGAACTAAATTTTACACTGATGAGAAGTATTGCCGCTATCAAATTCATCGACTCTTTTAATTATGTGATTTTGAAATAATTAATTGATAGTGACTTAATTTTTTTTATTTTTCTGATAAATTTTTAAAAACAAAAATGGTTTGGATTCTTAGCCTTGTTTGTGCCCCCACTGATGGAATTTATAGGGATTTTTTTTATAGCGATGGCTCAGAGAATTCTTTTTGTGATGCTCCACCACCAATGTAAGGACGGATCAGTATATTGGATGGCAGCGAACACAAGCGTAGGATCCGTGAGAGATAAACCAAGTGTGGACAAAGGCAGTGAAAAGGGTTACCCTTTATTCTCTCTCTATGCCCCTCGACTTGTAGGGGAAGAGATTCTCACCCCCTTCGTTTATATTAAAGTCTCTTCCTTGTCCCAGCACGTTGGCATCGGGTGAACTTCCAGTTACAGCTGACAGTTGAAAAGAACTAGCGCTTGTGAGATTTGTTGTGCTGCTTGGAATTTGTGGGTTTTCCAAAAACCCCACATAAACCACAACTAGAAACCTTAGGTGAAGGGGGGTCGATGGAAGGTGCAACTTTATCAGTGGGCCATCCACGCTCTCCACCATCGGATCTGCTGCATTTCATCACGACCGTTGATCCTACACTTTGAGAAGGTCTTCTCTGTCTGAATTCTACTTGGCCTGCTTCTGCTTTCTCTTCTTTCTTGTTAGCTTGATTCGAGTGATCTGCTGAAAGGAGCCGATCTTCCCATACTAGTCCAGAAGAACCTTGTCTCCGGAAAGAAAGTGCAGATCTTTGCAATTCAGCCATGGCATGTGATGAGCTTTCAGTTTCCAACTTGGATCCTGTCTCTGTTTAGACTTGGGACTTTCTATATGTAATTAAAACCAGTGATGAT
>c100817.graph_c0
TGAATTAAAGTGCTTTTGATGTGATATATTGTCTGAAAAATGAAGGTTTTACTTGACTTTTATTATTCTAGTAAAGTGACAAACGGGCCCGGTCTATATGTCTTATTCTTCTCTCCTCTTTCTCTGGTTTCTTTTTTCTCCAACCATATTGGAGTACATAAATAGTTAGGCTTGATATTTTAAAGCTGACTATCAAATGATTGATTTTTCGGCATGTGTGAAAGTAATGTACAAACACCACTCAACTATGAGCGTGTTGGCGAAACACATACATTTCTTGCCCCCTGCTTCATTTCATGCACTTATATAACTTTTATAATATTGTGTGTACTTCTTTAATTTTGTGACAAATGTGCTTTTATTAATGATAATTTTGTCCATATAAATTGCATGGTATCACATGCAATGAAGCATTTTAGACAATTTAT
>c100819.graph_c0
AACAATCATCTTGACATTGTACCCAATCTAAGGTGATGAAATCAATAGCCAAAGTGAAATTATTTCAGCTGTCCATGTAATTGCCTTAGATTAGATGTCTGGAAATACCTGTTGAGGCTGATATTTGGTACACCAATAATCACCTTTTCTATGAATTTATCTAGTAGGGCTAGCTGATCCCACTACAATGCCATGTCCCTTGGCTAGCAACAAGTCTCTAAACTTATATGCCCACATGTGACAATTGTCACTCAAAATTCCAGTGCAGGTGAACCTTTTTCCTAAAAGAGAAAAATAAATTGCAAACACCAACATCAAGACATCAACTAGTCAAAGAAATCCAAAATTTTTGAAGCTACTCTTACTGGATAAGTATCATTGTAGTGTGACCATAATATGACACCTGGACTTCAAAATGGATTACACAGCTGCATCCTACTGTATCATATCGCATCTGTTACTTTGTTTTTGTTTAAAATCCACACCTCTCTTGTGTCAATGTTGTGTTCTTTCAGTATTAAT
>c100820.graph_c1
AAAAATTACTCGAATTGGAGATTGTATGAAAATTTTCAATGGTTTAAATGAAGCTTATCACAGAAAATGTTGAACAAGAAGAGCTGCCAAATGACTTAACTCTTGAAGCCCAAAATATCCAAATAACTCTAGAAATTCCTATCTTGAATTTGTGACATTGATTGGAAGAGATTTGTGTCTGTGAATGTTCAGGTTGGCCCCACAGCAGATATACCTGGATATAGTCAATCAAATGTATTGAAGTATGCAAATGATGACTTGTAATCTCTCGGAAACATCAAGATATCTCTCTTAATTGAAGAGATATCTTTCTGATGACCCCTGGGTACAATCCCTTTGAACACAAATGATCAAAGCAGGGTCGAACAGATCACTTGACTGGAGCAGGGATGCGATAATATCCTTCTGAGCACAATTCTCTAGCAAGGAAAACCTCTTCACTTTCTTAGATT
>c100821.graph_c0
ATACTGAACCTCATTTGTCCAACTAATAGAGAAACCCAGGTTACATCCTTCTTTTCCTCTCCATTGGATTGGAACTTGTAATTACAACATTGAACTTCCTTTCCAAACCTGAAAAGAAAATACCCAAAACTCCTTTGCTTGTAAAAGGCATGATTTTATTATGTGTATTACTAATCTTAAGGAAGCTCGCTTGACTTATGGAGTCACCTTAGTCCAGTTTTTGTCCCAATGAATTGGATGTGGTCTAAGGCCCAAGGTCTGAATTGATTTAGAACCAAATACTATGAAGCATATAATTTATAGCTAATATCATAGCATTCAGCGATTTTATAATTAGGTTACAACCTGGGAGCGCCAGACAAACTAAATACAATCAGACCAAGCTGGACCCAACCTGAACCTGGCACTTTTATAGTCAGAAGAGAGCACACGGCTAGTCATAATTTCCCTTCCTGAATGAAGTTAGAATATTAATATTGCATGAGACACACAAATAATATCCTCTTACAATGACAGTAGCAACCTGCAACCAGCATCTGAGCTAGCAGCCTCATAGCGGATAAAGATCCATATGTAGCTGTCACTGAAACGAAGAGAAAAATGTCTGTCCACTTGACACGCTAATATCCTTCACTTACAAAAACACTACAGCTACCTAGCTTCTTTTTGAAACTTAGCAAAGTTGACTGCTGAAGAGAGATTATATAACAATGAAAACTGACCCAGTATATAGATTACTGTAGGTAGATGCATACAAGCATTAAACCTTGGGAAAAAGAAAAAGAAAAACATAATCAATGGCTCATTGGTTCTATTTGCAGGGTGCAACAGCGCGAGTGGCACT
>c100822.graph_c0
ACAAACCCCAATCCGTGAGTAGATATTTGAGTTTAGGGTGTGCATGGAAGGAAAAAAAAAACAATTGAAAGAGAGGGAGAGAGGGGGGAGGGAGAGAACAAGAGAGGGAAGGAGAGAGGGCTGGCTGCTGTTCGGTTGGGAGAGAGACCTCGAGATGGAGGGAGAGAGGGCCGCGCGATCGGGTTCGGGGCCTTAACGGCCGGTCGGGAGAGAGGTGCGGGAGAGAGAGAGGGGTTGGGATGGGGAGATATTGGACTTTTGAAATGTTTTTGATTTTGTAGGGTGCACGGGGCAGGACTTTGGGCGGGTGGGACACATGAAATTTTTTAGCTCCCATTTTCCACGCACACGCACACGCACGTGTTTGAGCGAACCTTTTCCTCCACATGAGCCGAGGGGAGGGAGGAATATATAACCTAGGATATCTCTCGTCCAACCCAATTTAAGAGCCTTTGGCTCTGAATGATGTTCGATTTTGG
>c100824.graph_c1
GAACAGAAGCCACAGAGAACCCGGATGGACCAAGCTCCCCTGCGTCAAAATCATGAGGTATGAACCGTTGGATTGATGCCGTTTTGGTTGAACCATTGAAGTGGGATAGTCTAATGAGGGCAGTAGGTAGCACCCCAACAAAGCTATTGTGGTCTAGGAGGTATGCAGCCACCTCGCGCACCCCGGTCTCACCAGCACGAACCGACCTGCCCGCATAGCCGATGGTGGGATTGTTAAGTGATGGTGTTGGGTCTTCTGTCATGGGCTTAACGACGGCAATGCTCTCTCCACGGGGGTTGATCAAGTAGTAGGCACCTCCAAGGCCACTAGAGGCTGGAACCGGATCGATCCCGGAGGCCATGGCAATGCTGGCTTCAACTACAAGGGCGCGGACACCAGGGGCTCTGCGGCCTGCTAGTATTTTAATTCTGGGGGTTTGGATGGGTGGCTTGGTGGCGTTGGAGAGGCAAGGGGTGGAGAAGCTGCGTTGGAAGGTGGTGGTTGTTGGCGAGGGGGTGTTGAAGAAGCAGGTGGTGGGTGTGGCATTGGTCCAATCGAGCTCGAGCCGGGCGAAGTCGAGGTGGGTGAAGGATCGGAGCTTGCATCGCTTGGTTCGAGTGAACGGCTTGAATCCATGGTGGTGATCGATCGCTACAGCCATTGTCATGCAAGTTGGTTTTGTTGGCATGCATGTTTCCATCAGAGGAAGCCTGGGGAATTGGCCATCACTATCATACAGATAATCCCTCGCACCTCCGCTTCAAGATCTTCACTACTTAAGTTGCCTACCATATGAAGCCGAAACCCTGAACACTCTTGTGAAAGCATTCAGGGAAGCCAGCAGCAAAGGAAGCGAGAGTGGGAGAGAGAGAACCCTGCCGCGTGACCACCAAATTTCCTACGACTGCCTCTAAGGAACCCCG
>c100828.graph_c0
TAATTTATTGTTCTCACACACTTTTACTATAATCCCTGAACAGTTCTGAAGGAGACAAGATATTTTCTTTGAGAAGGTATTTGGATGCATGTGACAGAAGTTTGTAAGTTACAATTCAAGTGAGGTAATATAAATTGTGGGACTCCTAGGTGTAAATTGCAATTGGCCCTCATCATGATCATCATGATGTTAGCCTCATCCCATCGATCTTGGTAACTAGCATCTACATTTTAAATACTGAGCGATACCCACTGTTGGATTGCAGTCATTTTCTTTATCCCATGGTAAAATCTGAGATGAGCATTCAGAGCAGTGTGAATACCACTCTGATCTGTTTGATAGTTGAGCCAGTTACAAATCATGGCGCTACTTATGACCCAACAGTTTACCTAGATCAGTAGTGGGCATTTTGCATGTCAGTGCATCTGCTTCTGCTCTATCTCTACTGTAAATTGGGACTGAATATCACCAACTTGAGAACTGATTCGATCCCATCATCTTCATGAGAAGTGGGCCCACATTTACAGATCTTCTTGATAGTACAATGTGGTGTTCTGACCTGTATAGATTAGTTCCAATTTCTCATTCCTTAGTTTTTTTTTTTTTTTTCAGTTATTTCATATAGATTGGTAGATTTATTTTTGGAAATGCGCTCCACATTGGATTGGAAAACAACTCTTGTAGGAGGCATATTCATACTTTTGAGACCAGAGTATACGTGCAGTCATGCTTTCTGGTTCTTTTAGCAGAACTATACATGGTTATTGTTGACACAGAGGTTAACGAGTGTTGCATTAAATGATGTCTATAATACCGGGTACATGATCAAATGTGTATAGCTTGTTTGATACTGTCTGTTAAAAAAGAGTGCATAATTTAAGCCGTTATCAGCCAATACCACAGGATATAACACCTATTGTATCATCTAAGTTGATAACAGAAAATACACTAGATATATTGATTCTGGTACAAAAATCACCAAGTTTCCAACAATGCATGTCCCATGCAAATAGCACCATTGAAGTAGATGTTCATGGTCTTCATATAGTTGGGAATATTTCACCATTCATATGATGTCCATGTGATAGAAAATTAGTGTATTGATGGGTTATTCAATACCTTCATAACAAGCCAAAGTTTGTGTAACTTTTTACCAGTATTGAAGAATTCATAGCCCATTTTCTGATAGGGTATTTAGTATCTATGAGTTTTAAGAGAATGAACCTCTTGCAGCATCCTATTCAGATAATTGTAGGAAGGGAAGAAATGGACAGTCAATCTTGAATAGGTGTCACGGAGGTCCTAGCTCTATTGCTCTATTCCTCAGTACTATGATAGAATTGCCAAGGAACAACAATTTCCTCCTCAAAAAGTATCTTCTTGCAACTAGGGATGAATCCTCATTGTGCTGGATTTTTTTTTTTTATAATTTTCAGGTCCATGGGCTAGGAGGTAGTAGGTACAGGCCTCACAATTCTTGCCTGACAGCTAAACGGGCAGGGTTTGGCCTTTACTTCCTTAAAGGCCTGGCCTAGTCTATGAGGCTGAATATATTTTCCATACTTCTCAGGCCCTCGGGCTGATCTGGGCCTGAATATTAGGCCTAATCAGTAAAGATGCTGGGCTTTTGGACAAGCTTCGATTCAATTATCTGACCAAAAAGTAACACCCCAGCTTGCGGCTCTTTTACTGAGAAAAAGTTCAACTTTTCCTTGAGAATGATGCTGTACTATGGAAGCTCTCTCATTAATTATATAAAATCAGCATCACACATGCAGAAGGATATGATACATGTTGGTAGTCATATCTTTTAATGGAGGATTACAAGAAAAACTGAGGAGTCGCAAAGGAAATGGAATAGTAATGAAAGAAAATGCTAAGTAATGTTAAGAACTAGAAGAAAAAAGAATCCATTTACAACAAAAAGATTTTAGGAAAAAGAAACATTCTCGGTTAGAGGTAGAGGATATAAGAAAGAATGGTTGATTTCAGAACAACCTTGGGAATTATACATTGTTTAGATGGAAACAAGTGTGAATCGTTCACTTTGAAAAAAAAGAAGAAAAACTCAAGTAGTAAGGGAAGGGTTTTTAAAAGAATAGTGACAATAGGATGATGGAATTTGCATGGCAAAGTTTGTGTGATCTTAGGTACTGAAGAACATATGGCCCATTTTCTGATAGGGTATAGCGCGGTTGTGTTCTTACAGGCTTTTACCATGGTCGTGCAAATTTTAACTTGTGACATTTTGGAATAGAGTGAAGATTTTAAACAAGGCCTTTAAC
>c100830.graph_c0
CCAAAAAACGGATGCATGAAACAATGAGATGAATGGACGTATGGAAAGCTTTGCAATATTTTGTTACTTTCCATATAGCAATGTGAAGAGCACAGGACACAAGAAGAAAAATGCATGTCTAAGGGGAAATGAGCTTCTGGGAAGGCAAACACTATAAACTCAAATCTTGTGACATCCCCTACACTTATTGCAACAAAATCACAATATGTAATGACAGCACGAAAGTAGCATTTGAAGGGAAGTTTACCGTAGCTTGAGGGCGTTTGGTGTAGAGTAACAAGCAAAGCACAGGGAATCATAAATTTAATATGATTTTACCCGATTTCAATTTTTATTGAAATAAGAATGATAGTTCTGTATAAATAATGAAATGGGAGAGACAGAAAAGAAGGGACGGAAAGGTGATAAGAACAAGAAAATGAGGAAGGACAATAGAATGGGAGTAGTAGTTTATAAAGCATCCCTGCCATAAGCTTAACAGTTATGATTCAAAGTTTTTTTAAAATTTAATGGGGGCCTTGTAAAACGAGAAGAATAAAAGATCTTAAATAGATTGAGAAGGAAAATTGATTTAGGGATTATTCATTGCTGCTACAGATCAGCATGTTAAAAATAACAATGATCCAAATGATTTATCTCATTTCAGCTTTCATTGAAAATTAAATTGGATTGGATGCAGAAGAGATGATAAAATTGAATAGATACTAAAGGGAGAAAAAAGGACTTCCCTTCCTCTCTTATGAGCAGTCATTATCATACTGTTGAAAGCACCACTGTTCCGAGGACAATGAAAAATCTTTTACCAATCTGATGATCCGTAGCCAACAAATGATCCATAAAGTCATAGAAAGAATGCCACGTTTTAATCTTGTCGGTTCCAAATTTAATGCTTGATTTGCTTCATTGTGTAATGGTTCCACTTCCATCTACCATTGCCCAATATTCTAATTTACAACTAAGTTTGTGTGATTTTCGGGTAGGTGTGGCTCAATGCAACATGATACATCACAAAGTAAATGTTGATTGTTGAGATGGGTGTAAAGCAGTGAAAGATGCATGGACTACAGAAATTCACTAATATTAGTACTTCATATTTTTCATATCAATACATGCATATGAAGGGAATAACCATGGAAAATGTTGAGAAGAATGCGATGTACCGAGACACTTGAGGAACATGTAGGCCTATGAAGGGAATATCCATCTTAACATAGATGGTTCATAACTGAATGAGTATTTATAATTTTTCTGGATAAACATTTATTTTGTACTTTTTGTAATTCTCCCTTTTAGTATAGACATAAACTCAAGGACTCCCTGTGATGCGCCCTGGATCTGCGATCGAAAATGGATCAACCTCCCAGGGATTGATCGAATCCAAAGATG
>c100831.graph_c0
AATTATCGAGATCTCAAACCAAAACTGCAAGATCGAAATAAGAAAGATAAATGAACCAACTATATTCTGCCTTCCTGGAAATCCAAAATGAAGAAAACAGAATCAATTTTAAGATTTAAGTTTCCAGACGTATGGAATATCCGTATCAGTAATGATATTTTGCAGGGTAATAGTCAAAGATGATCTGTTCATCACCAACTAGCAATATCAATGAAAAAGAGGGAGAAAAGCCATAACTAGGAGTCTGATAACTTTCCTTGTGTAAAAAAAAATCATAACTTTTTCACTAATTGAGAGCATCCAAACGAATTCAAATAGCATTAGGATTCAATTCGAATTCAAATAGCATTAGGATTCAATTCCAAGTACAGAATCTTCAAATCAAAATCACCCAAAAATAGGTCGCTAAAGAAGATATCAGATCACTGATATCTGATACACATCAAATCAAACAGAAAACAGAGTATACAAAGTAACCTTTTTTTTTTTTTTTCCAATATCATCAAATCCACAACTCATACACAGATCGGAGAAAATGCAACTGCACTTTATCAAATAAACCCAAAACCCTAGGCCCATTAGAAAACCTATAGTCACTTCTTCTTGAGATCTGGCTTCAAAACACCATAATTTCAAATTTCTACAGAGATCTACG
>c100832.graph_c0
GTCTTGCTCCCCAGAAGGACTGGGAAGTAAACAACCCCAAGCAACTGAGCGAAGTTCTCAGCGCCTTGGAAGGTGTTCAGAAGAAGTTCAACGAGGGTTCAAACGGTGGCAAGAAGGTGTCACTGGCAGATCTCATCGTCCTGGCTGGTACAGCCGCCTTGGAGAAGGCTAGCGGAGCCTCCGTCCCATTCACACCCGGCCGTGCCGATGCCACAGAGGAACAGACAGACGCTCAATCATTCGACCATCTAGAGCCCGCACTCGACGGCTTCCGCAACTACGGCAA
>c100834.graph_c0
GAAGCAATTCTATGAACCTTCCATGCTCAAATCTTGGTCCATCCAGATATGAGGATGAACCTGCCCCTGATTAATTTCACATTGCACTTGAGCCAGTGAAAAAAAAAGGCCAAAACTGCATCAGGAAGACTTAGATATATTCTGCTTCCTCCACCTAAAGCTGGTTTAGTTCTTTGAAGTCTGGACTATTAATCGATTCGAGATTGGTTCCTTTGCATTTTTTGGATACACCAACTTTTGTCCTCAGTAACCTCCTATTGTAATTTAATCTAGTTTCTAGGTTGCAGTAATTTCTCGGTGCATTTTCCTCTGCACCTGGATATATATTTTTCAATAAGTCTAATTTGTTAGTACCTGGCT
>c100836.graph_c0
TCTCTCTTGCAAAGCCGTTGTGTGTGCCGTTAAAAGTCAAGTTCGCAATGCCCTCATACCCCTTGATGCCAGTGCTCTTCTCCAACCTCTCGGCAATCTCGGGGTCTACCTCTCTAAAGATGGCAATCTGCTTCTTCAAAGGCTCTGGGTTCTTGCAAAGCTCCATCTTACCCGTGACGTTGTTGATGAACCGCTCACGGGCATCCTCGTCCCAGACCTTCTGCCATAGGGCGCGCGGCGCAACAAAATCCTCCGGTCTGATCTCAGAAAGGAAGGTGATGGCCTGCCCTGTGAAATGACCATGCGTCTTGTCCAGGTCGACAGTGCGGGCCTTGAACTGAACGGGATCGATGGAGCTGAGGTAGTTGGGGCGTGCACCCTGGTTGAAGAACGCCATGGCACCGTCGCGCTGGAAGTTGGCCATCTTGTGGGCGGTCTTTGGTGCGTTGACGGGGAGTTGCTGGTAGTTGACGCCGATGCGG
>c100839.graph_c0
ACTCTCTCCTTTGCTATATTCTTCAACGAATGCTCCGCCTCCCGCATCTACTTCCTCCTCTTCCTTATTACCTTCCCACTCTTCACTATATCCCTAGTTTTCAACATTGTATCTTCTCCCTCCTCCCTATCTACCTTCCTCACCTCATCTATCCTCACTCTTTTCTCCACCGGTTTCTTCACATTCTCTAATCTCACACTCTCCTTTGCTATATTCTTTGATGGCTGCTCCACCTTCCGCATCTG
>c100840.graph_c0
GGCATCTCAAAAAAAAATTGAACCAGAATTTCGAAATTCATGTGGTGAAACAGACCCTTTTTTCCCTCGAAACTGAGATGATTCTATAATTGTTCAATTAAGCATACAACCCATGGAAGAGATGATTTTAAGATCGTTCATATGATTGCACAATTTAATGCATACCAGGACTCACCATATGATAAATGCTTTTATGACAAGACTTGAATCAAAACAACAGATCTACCAAAGTCACATTACTTACACATGCACATTCAAATGACAACCACGAGACTGCCTAGCTAGACAACAATATTATGCAAGCCCTGCCTGTGCGAGCATCGGCACCCCCCTCTCAGCCTTACTTGTGACAGATGCGAGCTGTGGGCATGGTGACACAGACTGGAGCATAGAACTTCTTTGCTTCTGGGGTACCTGGCTTTGGTCCTTCGGCGGCCATGGCATCGCCATGACCGGAGGCAATGCAGCAAATGGCAGCAGCCGCAGCCGCAAACATCACCTCCCTCCTACCATTGTTAGCCTTGTTGGTCGCCTCGTCGCAATTCAGTTCCACAGCCCGGTCTGCAGCCTCGGCCTTCATCGCCTTAGCCATGACGACCCGGCGATGGTGCGCCGATGGGCGCGCGCGGTTGCAGACGCTGATCCCACCAAGCAATGAGGCTGTCATGGTAATGGATGCCATCTCTCAGCTGGGTCTGTAGGGGCTCTCTCGCTCTCTCTCTCTCTCTCTCTCAATCACTCGTAGAGACACTTGATTCGTATGTGAGAAGAATGAAATGGATGTAGCTAAATGAATAAGGAGAAACCTCACCATGAAAGATCCTCTGGCGCCTCTTCCATCTTCTTTTTTTGCATCGTCCTTGATTCTCACATTGTTTGCAATGAGAAGGATATTGGCTGCGGGTCATTGGATATGTGAGAAGCGCTTTTTTCCAACGAGTCAGAACAATGAATTGGATTATATTTTGGATGTTACAGAGCATGAAGGAAGATACAACAATCTCTTTTGAACTTAGGGTTTCCATTTCTACAAAGCTTCTACGTAGAGAGACAAAGGAAGGTCCCCTTTTAACTCGAGGCGGTGCCTTTCCTCTGCCAAACATCTGTTGTACTTGT
>c100841.graph_c0
GTTCGTTGTAGAATGTGAAATCTGCAAGATCAATGTTCTGTCTAATATAAAAAACAGAAAATTTGAACCCTTGTCATCAGGGATAGGTTAATTTTATCACGGTGCAGCAATGAACACCTTCCAACTGCACAAGGGACTGTTATCTATCAGTCACCTTGACTTGAATTCTTTCAGCTAGAGATTGTAATGAGCCACACTGGAGCTATATCCTATTCTAGCTCCTCTTCAGCTTGGTTTGAGCTCAGTTTTGGCTCAAATGAGTCTCTGTTATCCATATTTCATATAATTTAATATAAAATATATACTATATGGGATAATATTCATCTGCACTCCCCTACTTCCGGACTGCGCATCATGAAATTCAGAGGTCCCACCCCCTGGGATAGTCCGGATGCTCGGGAACACAGAGCACAGTGCGCGAGTGAATATTTTCCTACTATATATTGTATGTATATATGTA
>c100842.graph_c0
GTCCTTTCCCCTTTGCATTATATACATGGGTTCCTCCTGATTCTATCTAATTTGGAATTTTCATTTATGTAGTTAGTATGAATGTCTTGTCTCATTGATCATATTTGATTATTGGGTTATATTGGGTGGATTTCTTGCAGTTATAGAGAACTTAATTATATTAAACTGAACTAAGTTTCACTTCTAAGGATTAAATACTTCTATAATTGATTAATAGAAGTCAAAGAAAATATAATTTGGACTTGTGAGGACTCCAAAAAAACTAGAAAACAAAAACGAAAAGTCAGTTGTTTTGGTTATGGCTTTGTGCAAAATCATAAGAGTTCCTTTGTTTTTAATGGAGTTGCAGCATTTGATTATAATACAAATCAAATTGCAATTTTTATGATTCACCTAGAAAAAAGCTTAAGAATCTTCAAAAATGGGTTTTGAATTGTTTAGAGCAAGATTTGTCTCAAATCTTATTCATATCCTAAACCATAATATTTTGATAGCAATGGTTGCATTATATTTCTATAGCATGCACGATCATGCTTGTATAATTTTTTTTACGAAAATTCATGTTTACGCTTTGACAAAGAAAAAAGAAGACAAACTGAAGGCATGTTCTGTCCAGTAATCTTACTTTAATCCCTACATATCTTTAATAATAGTTTGGGTTATATTTATTCACATTCAGGAATATTGGAGTATTAGCGG
>c100844.graph_c0
AACCAGTCAAGAGTTCTCCATTTTGAAATTCTGGGAATGACCAAACTGCCCCTGTGCTCTTCCACAGCTGCTACAGATACCTGAGCAGTTTGGATCTAAGATTCTATCAACAAAAGCAAAGCATGAAATCTTGTCTCTTTAATCCCTGATATTTTATTCCAACAAAGGATCAGATGATGTTTCTGAAGGTATTGATCTTCTTCTTGCAATGACAATCTCAACACTGACACGCTCTTCCATCATCTCTGCAATAAGAAGCTCCACAAGCACAAAATCTCTTCCATATGGAAAATCCATCCATGCCCAGATCATCAAATCTGGGTTTTTGCCAGAGACCATACTTTACAATCATCTCCTCAACATGTATGCAAAATCGTCTGATTTCATTGACGCCCGCATACTGTTTGATGAAATGCCCGAG
>c100845.graph_c0
GAAACATAAGCCGCTTGATTCTGGTCAATACAGGTGCTATCCGTTTCGACATTTTCGCCGGTCCATTCACAAGGGATAGCACCTTCATCGTCTCTCCCTTCACCAGTAATGTCTCTTTCATCAAGGACGTGCCATACAAATACGCAAAACACCTCTTACCAATCCTGAACACCGGACAACCAGCCATCGCCGATCTGATAGGGACCAACGTTTTCGATGAAGATTTCCAGATATCGCTCAACAACCT
>c100846.graph_c0
ATTCCTACCAGTACTGTGGACTATTTTTAAAAAATGAGGAGTTTGAAATAAATAATTGGCTTGACCGGATCTTGTGCAGAGGAAGACAAAATCCTCATTTATTTGCTTTGAAACATTAAGCGTCTGGCCCTTTGATTGCTCAAAGCCTTGATATGATACCCTATGATTGCTCAAAGCCTTCATATGATATGTGTCCTCCCCAACTTGAAGTAACTTGAATTCGAGTTCTGGTTGTTGTCCACTTGGATCGAGTATCAACTATATACTTAACACTTATTGTCTATCAGTAGATTGGATCTCATCTGTTGTTGCTTGGATGTATGCAGAGTTAGTTTCTCCATGAGGAAGTGAATGGAAGCTAGGGGCTCTTTTCATGGCTTGGGTCTGCTTTCAGTCTCTCAGACTGTTATTGTCTAAATGATCTGAAAATTGGCCCAGATTGGATGTTCCCAACTGTCCAATCTTGCCCTGGTAAAATCTGCACATTGGCTGCTATTGTCTAACTGAACTTTGAAAGCCACCGATTTTAACTTGTTTCGTGTGATAGAGGATATATTAAGGTGTGAAAGAACTTGAATTACTGAAAGGGTAGGTCCCACACATACAATTGCTCTTAAATGTCATTATTCCTGATAAAGTATCATGATGCCTGACGAGAGCTCATAACACATTTGGAAGCAGCTCATGTCCACAAGATGGGGTTGCAGTTTTAATTTATATTACCAAAAAAAAAAGGGAAAAAAATCAAGATGCCTCAAGCAAATAAAGATGCAATTGGCCAATTTTCTGCTTTGTTCAGATTGGATGAGGG
>c100847.graph_c0
GGGTTTTCACAAAGATCTGCATCTGTACATCATAATAACAGATAAGATAAATATCAGGATGAAAGCCTACATCTTAATTACTTTCACAAACGAAGAAGAATAAACAGTTTTATAGAAGCTAATAGAAGTAGATAGAATTTAAACCCCTATATGCCTGAGAAGGCCAAAATCCTTAAAACTGATGAGATCTGTCTTCTACTCTACATATACAGGAATACTGATTTTAAAAAAAATAAAAACAACAAGATCTGATCAGAAATCTATAAGATCTTATTAGAACATGACTTCATCTTGTCTTCTGCATCAAAAATCAAAACAATATCTAAAAAAACAGATCCAGATAAGAAATAAATCGGTATATTTGAAGATTTCAAAACAACGAAAATCTGACGAATCAGAAATCGAATAACAAGGAGACTTCTTCGAGAGAAGAGAACACGAACCTTGGAAAAGAGAGAGAGAGAGAG
>c100850.graph_c1
GGGGCGGCCCTCACATTATCTAAGATACTTTTAGTAAGTCTTCTTGATTTTTGAACGAGACTTGGCTGATACAAATGAGTTTTAGCCAAGTCATTTTCTCTTAATTGGTTTATAAACTGTCTAACCATTACCTGTTGCAGACAGAATTTCTCATTGGTCCCTTGATTTTTCGACGGTTTCGAGTCGCGCCCAGTTTTAAAACTATGGTTTAGCTTTGGGTTTCCCAGAGGCTGAGAATCAAAATTCATAGGTCAGATTACTGTGTTTGTTTCTTAGTATTTTAGTATCCCCTGAGTGGTTACCATTCAACTGGTGCAGAAAAAACAACTACAATGCTTCCATCGACCACCGTTCATGTAAAGCCCCTAAAATAATAAGTATCTGTTGGCACTCTCATGGAACGGTACGACCATCAGAAAAGATCCCTTAATTCAATTCAAAGTTGGACAGAAACCCCATGGTAAAGCATCAATAGATACAAAACCTTCTCACTAACTCTTAAAAAAAAAACTGCCATGCAAAAGCCCCTTACATACTTTCAGGTAAAGTTGCCATAACTAGTTACTT
>c100851.graph_c0
AAAACCAAGACCCCGCGATTTTCCAGTAACACCTGCTTCATTTTATCCATTTCCCTCCACCTCAAGCGAATAACCGAACCTCTCTCTCTTTTCTCAAGTCTTGCGTTTTTCATCGGCACTAAGAAAATTTCCAGGGTTTCGAATTGGGGTGAAATGAGAAATATTTCAGTGATTTTTAGGTTGAGGGTTCGATTGCTCTCTTCAGGAATTTCTAGAAACTGTGAATTTAAAATTCCTATTTGGGATTTCCTTTTGCATGGTACGGTTTTTACGGTTATTTTGATAGAAAGGGAATGTTTCTAGGGTTTGGCGCTAATTTCTAGGGTTTCCCCGCATCCATGCTTGCATATCTGCTGCAGTGGTTTGAATTTCATTTTGCATTGTAGGCAGTGCAGGGCCTTTTTTTGCCGAAGAAGTGAAAAACAGTGTAGGGTTTCATTTGGACGATACTTCTAGGGTTTTTACTTGTTTGGGTTTCCATTTTCGAGGGATTCTCTGATTTTCAG
>c100852.graph_c0
GGTGGCTGTAATGTCTTCTCTATTTTAGTGGAACTATAATTAACTTAAAAAAAAAAAAAAGTGGAAAGTGAAAAATAAAAAAAAATTTATATCGAAGGGTGTCACAACTCTTTGGATCGGGCTAATCTCTTCGAATCCAAGGGGAGCAGAGTAAATCCCATGTGGCCCCAATATGATAGCATAGTTTTGAATCCTCAACCTCCAGGAGCAAACTGTGGTCAACTCCACTGTGGGCCAGACTAATCCCTTCGTACCCAAAGTGAAAAATAATAATAACCCACAGTTTGGGAGACTACTGATGCCTGCAACAAGAAACAATTGATAACAAGCTCTTAATTTCAAGGTTAACACAAAGGCCAAAATCTCTATTTGCTTGTCCTCGGATCAATGCATTTTACATATAACAAGTTGGTGGAGAAGCTTGGCCTTTTAAAGGGAGAGTCCTGACTCCTCATCCTCTTCAAGGGTGGAAGTGTAAACAAAGAAGAGAGCCCAGATGAGAGCAAACACACCCAGAAGGATCCACCCAAGAACGTTGTTGCTCACGCCCAAACTCAGCCCTGTTCCTTCTGTGGTCATCCTCTCATCCACTAAGGCCAACGCAGGGCTCGATGCGGTCACCGCACACATGGCCGCCGTGAGTGATGCTCCCATGCCCACATTCTTGCCTGTGTTGCATGTTGAAGGCTTCTCATCTGAAGAACAACTGACTCTTCCCTTCCTTGCAATTGCAGGCAAGCCTAGAGCAGGTGCTGAGGAGACCCCCACTGCCTTCTTAAGCACAAGGGTTGAACCTGCTATGGACGAAGTGGGTGCACTTGCAGTGATGGTGGCCATTTGTCTTCAATATGCAGAGAAGAGGAGATAGAAAGGAGGGGGGAGAATAACTGGTGTGGTGTTGTTGCAAGGACCAGTTGTAGCTTATTTCATGGACTAAAAACAAATTATTACAAAGGCTATAGTCATGCACCACACAAACATGGATAAAGGGATAGCAGGCCTTCAAAACCTCATCCTCACATGCCCAACCAGCTTCCTCCACGTAGCTGAATATCGATCAGTTTCCCCTTTCAAGATACCACATTCTCCACACAGAGCCTTACTTCTAGAAGCATGTGAACCAACCAAG
>c100853.graph_c0
GGGGGCCACAAAAGGCCGGACGGGAATGTTATTATTTCCAATTATGACAAAAAAACACAAGTTAAAATCCAAAACCAAGCCAATAATTTCCGGAAACAAAGCATATGAAAAGGCTCACAGTTCTCACATTTATACAGTAGATGGTAGAATGCATGATCACAAACGCCATATATTATTTATTAACACAATGTTCAAGTCCAGAGAGAAAGGTAGGAGGAAGATCCCAAACCATCACAAATGTTTTCCAATTAAGTGGCTTCTGCAATGGAGACATGAACTTTAGCAAGAGAAGCCCTGAAA
>c100853.graph_c1
AGCAAGAGAAGCCCTGAAACTGCTTCCACACTTGGAGTCCTGGCCCCCGCCAACTGATAACTCTGCAATTTTGCTTGGCATCACTTCACTCTGTTTATCAAAACAATCCAACGGCAGTGGTCTAGCACTTGATGCAGTGCTCCATCTGTCTTCGGTGATTGGCTCATCCAAAACATCCAATTGTGGAGATTTATTAACAGACTCTTCTGACCTTAACTGCATTAAATTAGTAGTACTGACACCAATGTTTCTCCTGCTATTCACATGATGATACTTCCTTTCACTATAGCTCCCCCGAGGAGATTTAGATTTGCCCCTGTACTTGTGCTTCTGGTCTTTCTTCTTGGTTGTTTTGTGGCGTTGGTGCTGACTCTTCACGGTGTGCGATAGGGAAGTAGTAGGAGGGTCATACACATCAGGTGCCCATGAGACATTCAGCTTCACCAGTCGCAGTGTACCCTGCTGCTGTCCACGGCCACCTTTCATTGCAGAAACCAGCTTTGTAGGATCCTGAAAAATTAAATAAATAAAATAAAAGCAGCAAAGTCATTCTAAAGCAAAAGAATACTCAATGGTGCTACGAGTATAATCAAAATTGACCCCATCAAAATTCTGCAGTATGAAAAAATTGCAAACCGTACAGCAATGCAACTTGTTACTAAAAAAAACAGTGGCCTTTCCAAAGGGAGGGAGGGCTCATGATTGGAACCAAATGCACATTAGATTCAGTAAGACGGAAAGAGAAAGCGGGATATATCTTCCCTCAGATTATTATTTAAAGAACCATATGCTCACAACAGCCCATTGCCTACAATACCTTCACAATGGATCGGATGAGTTACAAAATTTGCTAGTTAGAAATGTCCACTCTAGGAATAACCTTCAATTGAATCTAAGTGAGACATCAGACTGTAGTCAATGCACGGCAAATCCCATCAGATTGACAGGAGGTATAGGACCTTGAAAATGAAACCAGAGGATGTAAAGATACAATGAAGAGTACTCATTATATTTTTATGCCCAAATGCCAGCAGTGCTAACCGCTCAAAAAAGTAAAACTATTGTGAATCAGGCAATTTACATACACATCCATGATCTTGGTTTTCAGTTTTCAGCACTTCACACCCAATGGAATCCCACTTGCCTAGTTTATCAAGATAGTTGGAAAACCTCCACCGCATCCACAAAACTTCCAAAGGAAGAATGACGGCACATGGGATTCCTATTTAACCATCATCTTGGTCTTTAACTAAGCACCAATGATAAGGTGCTGCACAGAAGAGTCTGTCAAAAGAATATATTGTTTGGAAAGAATCTGACCTGAACATGTAGAGCTTCTAGATATGTAAAGCACAAGAGGTAGTAGATATGATATACTCACAGGCATTGAACTTGAGCGTACACAAGAAGGATTATCATACATTTGAGAGCTTCGGCCAAGCAGAGATGCACCATTCAATGCATATGACAGTGTCTTTCCCGATGACGGAAATGTTGCAGACTTCGTTAAATTTCCAGGGGTCTTTGTGCCATAGTCACTCTTCTGATGGACATTCAACACTGGGTACTCCTTGTCATCACTATCCAAAATTGAAGCATGGTCTTGTACCCCTTCCAGAGAATCTTCTCGAATATGTAGGATTCCTCTGAGGGCAGTTTCAAGTTCTATCATCGAGCCATCATTCCTAGTAATAGATGTACCATCCACATCCTTCTGAGATATCAATACTATAGATGGGTCTCCCATTTTACAACAAGCACCTTGCCCGTGCTTTGTACGCACTGATAACTCTGAAGTGGTGACCAATAGAGTGCGCAGTTGTAGGGATAAAAACACTCCTCGTGCAAAAATCACAAAATACCAACAGATCACCACGATCTTGATGCGCCTAAATCAAATCCGATCTCGACTTCTCTCAATCTCTTTCAGATCCAAGGAAAAAGAGCAAAAAGAAGAAGAAACGATACAGAACCCAACCGACCGATCTCAAATTCTCAAGCCCCGCAGTCTCTCGTTCCAGATGCAGCAAACAGAGAACAAAAGAGAAATGGGAGAAAACCGAAACACTAACACAACAGAAGCACCATTCGTAGAAAACTTAATATCAGCTAAGATTACCACGCCGATTCCATTTTTCAAGCTTTTTCAGACGAAAAGGACAAGATCCACCATGAAAAGACGTAGCAGAAGGGATCATCATCGCGCGGCGGGGGAGGAATTCTCCGAGCACCGAAGACATTGCCGATGCTCCCCAACAACCCTAGCTGAAGAACCAAAACCCTAATCCAGGGCTTCCAGACGAAGAATCTCGAGATCGATCGAAGAAAAACCCTCGCAGAAGTAGAGAATCGTGAGAGATTTGCCTCAAATCAACCCATTAGAAGACCGATTGCAGAGAGGATTCAAAACGAGATTGGAATTGGATTTTGGAATCTGATGGGAAGAGAAGGGAGAGGAGGTTTCAAGGATTGTAACGGCTGTTCTGAGAGAGGTACGGCAGGAGAGATGAAGGACGAAAAGAAGGGCGG
>c100854.graph_c0
AGTGCAGAACATAAATCATCAGTGCGAACAATTCGATGTTAAATTATACCAACTAAAATCTGTATCAAGATTTACTGTCATAATAACCAGAGTAAAAATATGTATCAATATAGACCCAACACAAGTGCTAAATACTCAGTTCAACACTTCCAGACCCAGAAAAGTTTAGAGACAGGAACACATTGAGAATGAGAATTGGTAGGTTGAGATACAGTGCCTACTCTGAAAGGGTTGATTTGAGCTCACCGCTGCTGTGCAGTTCCAACACAATGTCACATCCCCCAATCAATTCACCTTTGTGGTAAAGCTGTGGAAAGGTGGGCCAGTTCGAAAATGTCTTCAAACCCTGCCTCACTTCATCATCTGTTAGTATATCAAAGGATCCGAAACTGATGCCATCTTCTCTCAAAGCATTCACAACCTTGGAGCTGAAACCGCATCGTGGAGCGTCAGGTGTACCCTTCATAAAAAGAATTGTTGGAGATGAAGAAATCAGATTCTTTAGCCGATCCTCAAGACTTTCTTTTGAAACAATACCCTTTTCAATGAACAGCCTCTGGAGCTCTCCACTCTTCTGCATCTCTAAGACAATGTCAGATCCTCCAATAAGTTCACCCTTTATATATAGCTGGGGATAACTAGACCAGTTTGAGAAGACTTTAAGGCCTTGACGGACTTCATCATCAGTAAGGACATCAAAGCTCCCAAAACCCACCTTCTCTAGCTGAAGGATCTCAACCACCTTGCGACTGAAACCGCACTTCGGTTCTTCTGGGCTTCCTTTCATGAACAACATGACAGGGTTCAAATTAACAAGGCCTTTAAGCCGGTCAGTTAAATTGGTGTTTAAACCAGAAGTTGAATCAGATATGCCACCCTCCAGCGACTTTTCTGATGCATCTGAAATTGGAAGAATTCCATGATCTCTGAAAACTTCCTTCAGCTCACCACTTTCATGCATGGCAATCACAATATCACAACCACCAAGGAGCTCACCCTTGCAAAAGAGCTGAGGGAAAGTGGGCCAGTTGGAGAACTTTTTCATCCCATCACGAGCCTCATTATCTGAAAGTATATCAAAGCTCCCGAACTTGATCCCTTCATCCTTGAGAACATCAACCACTTTTCGGCTGAAGCCACACTTGGGTTGTTCAGGGCTCCCTTTCATGAAGAGGAAGACAGGGTGTGAGTCTACTAGCTGTTGTAAGCGCTCCTTCAGTGAATGGCTGAGATCAGATTTAGAGCTCTCTGTTTGGGAAGAAGCACCATTTTCCTTAGCCAATTCCTTCACTGTTTCAAGGACAGCAGGTCCTGCAGCCATTCCAAGGCTAGCAGGAGCAGTTATTTCTGTTATATTGGAAGCTCCAGCAACTTTTAATACTTTGTTGGCCAAACTTGATGGGTTTGCGCCCTCCAATGTATCAAAAAGTTTTCCATCCTTGAAAAATACAAAATAAGGCACTGCAGAAACCGAATATGACTCAGAAATCTCAGGCAGCTCCTCAGCTTCAACACGGAAGAAATGGGCGTGAGGGAAATCGATAGAGAGATGGGCAAAGACTTTGTCCATATGCTTGGAAGCGTCGCACCACGACGCCCAGAAGTGAAGGAAAACTGGTGCTCCCTCCTGGATCACCTTAGCAAGCTCCTCCTTGGACTGCAGATCTTTAGCAAACCCAACCATCTTAGTCGTCTTCTTCTTTTTTGGTCGTCTTCTTCTTTTGGGGCGAGAGGAGATGTGAAAGGGCTATGGGAGTGAAGCAGAAGGGCATGAAAACAAGTACACAGCCTATAGATACTCCCGATGGGGTGAATGAATACCACACTTCTTTTTCCTTTTATT
>c100855.graph_c0
GTGCAAAAAAGTTAAAAAGATAATGTTGATCATAGTCAAACGACTCTGGTACCATTATCTAAATTTGGGTCATGAAATTTAAAAAATAAAATTTAAAGTGAGCCAATATGTCAAAACCCCAATATCCAAATTCATACTATAGTCATACTTCTCCAACCCACTGACTAGGTTCAAAATAAATCCGGGCGAGTTGACCAGTAGACACCAGGTCAACTACATGGTTCATTAAATTAATGTAATTATTTTGTGAATATAAGTACATACATTTTTAATACCTTAAAAAATAAAATAAAAATAAAA
>c100855.graph_c1
GGTGATCAGATTTGTATTTACTTTTCATAAAATGTCTGTTTTGTATTCTATAAAATATGAATTTGTTCAATAGTTGCAAAAAGATATATAATATAGAAATTGATAAATCCCTTGATATCATGGGATATGGTGCAAAAAATAGTATGGACCAGAGTCCTAAATTTGAGTCATGAAATTGGAAAAAGTCAATTTAAGGTGAACCAAAATGTCAAAACCCTTCCTTTTTTTATATATATATCCAGTGGAC
>c100856.graph_c0
CTGCTGTGAAGCCACTGAGTCCCTGTAACAAGCACCCAAAAAACATACAGCTGAGGATCAATTCTCCAGAACACCATGCAAATTCCTGCAACCTCTAGTGGGTTGCCATCGTTAATACATATGCATGTCAGCAGCCTGAAATCCGTGGTCAATAAAGGAAGATTGAACTATATTGCTTTTCCAATTGCCAAGTTAATTTGATCAGCTAGCTAGCTTATACAAGGCCTAGAAACTTCAATTTTGCACAATTCAGCGTCGAAACACTACAGTAGTACCAAATCCACTGGAGATTGTAATTTATCTCCCAGGACACGAGCTACTAAAGCAGCAAATGGGTTGAATTGTGCAATTACCATCAGCATTTCATATTTTAAATTTCCTAGAAGTCTACACTGGTAATTTTGTTGTCCATGATGCACTTTTACACGAAGCAAACCCTAAATAGATGGGGTTGGGTTTCAATGACAATCTACTATTATTCTTGAATAGCACCACAAGGGAGCTGTCACATAGCACATTTCACTCTAG
>c100857.graph_c0
GGGCTAAGTTTGCGTGCTGCAGTGACCTGGTGGTTAACTGCCAAATTCCGTTGTTACAATAACAGCGTGTACACTCGTGGTTAGCCCTTAGTTAGCTCGGGGTTAACCCCCAGCTAACCCCCAACATACATTTCTTCAATTTGACGTGCAGTTAGCCCGCGGCTAGCCGTAATGACCAACCACGGCTAACCGTAAGGTAAACGAAATACCTAGTTTTGTTAGGTGGTTTTGGGACCTAGATTTGGACCTTAGTTTTGGACCCTTGAACCTCAATTTATGCCCAATGGGTTTCTAGTGTTAGAGGGTGACGTTTGAGCTCACACACATTCTCATGGAAACTTGTTTCTTAGACTTCTTTTACCCTGAACCAAATGTGTTAACTTAAAGCATTTGACGT
[truncated: 73,013,705 more chars]
