# Supplementary material for: Mining of candidate genes involved in the biosynthesis of dextrorotatory borneol in Cinnamomum burmannii by transcriptomic analysis on three chemotypes
Source: PeerJ. 2020 Jun 10;8:e9311. doi: 10.7717/peerj.9311 (PMC7293187; doi:10.7717/peerj.9311)
Supplement: Data S6 [file peerj-08-9311-s006.xls]

## Sheet: Integrated_Function.anno
#GeneID	GO_annotation	KEGG_annotation	KOG_class	Pfam_annotation	Swissprot_annotation	nr_annotation
c113782.graph_c1	Molecular Function: peptidase activity (GO:0008233);; Molecular Function: metal ion binding (GO:0046872);;	--	[O]	Zinc finger, C3HC4 type (RING finger);; Zinc finger, C3HC4 type (RING finger);; RING-type zinc-finger;; Ring finger domain;; Zinc finger, C3HC4 type (RING finger)	--	hypothetical protein AC579_2133 [Pseudocercospora musae]
c116252.graph_c1	Cellular Component: cytoplasm (GO:0005737);; Biological Process: translational termination (GO:0006415);; Molecular Function: translation release factor activity, codon specific (GO:0016149);;	K03265|7.21037e-98|jcu:105630255|K03265 peptide chain release factor subunit 1 | (RefSeq) eukaryotic peptide chain release factor subunit 1-3	[J]	eRF1 domain 3	Eukaryotic peptide chain release factor subunit 1-2 OS=Brassica oleracea var. botrytis OX=3715 GN=ERF1-2 PE=1 SV=1	unknown [Populus trichocarpa]
c118361.graph_c1	Cellular Component: cytosol (GO:0005829);; Biological Process: proteolysis (GO:0006508);; Biological Process: glutamine metabolic process (GO:0006541);; Molecular Function: peptidase activity (GO:0008233);; Molecular Function: transferase activity (GO:0016740);; Biological Process: glucosinolate metabolic process (GO:0019760);;	--	[F]	Glutamine amidotransferase class-I;; Peptidase C26	Gamma-glutamyl peptidase 5 OS=Arabidopsis thaliana OX=3702 GN=GGP5 PE=2 SV=1	gamma-glutamyl peptidase 5-like [Olea europaea var. sylvestris]
c85408.graph_c0	Cellular Component: membrane (GO:0016020);;	--	--	--	--	hypothetical protein DOTSEDRAFT_70624 [Dothistroma septosporum NZE10]
c137827.graph_c0	--	--	--	Protein tyrosine kinase;; Protein kinase domain	Putative U-box domain-containing protein 50 OS=Arabidopsis thaliana OX=3702 GN=PUB50 PE=3 SV=1	PREDICTED: putative U-box domain-containing protein 50, partial [Vitis vinifera]
c118830.graph_c0	Molecular Function: aspartic-type endopeptidase activity (GO:0004190);; Biological Process: carbohydrate metabolic process (GO:0005975);; Biological Process: proteolysis (GO:0006508);; Cellular Component: integral component of membrane (GO:0016021);; Molecular Function: transferase activity, transferring hexosyl groups (GO:0016758);; Biological Process: lipid glycosylation (GO:0030259);;	K08245|7.92299e-25|pvu:PHAVU_003G0808000|K08245 phytepsin [EC:3.4.23.40] | (RefSeq) hypothetical protein	[O]	Eukaryotic aspartyl protease;; Xylanase inhibitor N-terminal	Phytepsin OS=Hordeum vulgare OX=4513 PE=1 SV=1	hypothetical protein AC578_2723 [Mycosphaerella eumusae]
c165309.graph_c0	Cellular Component: membrane (GO:0016020);;	--	--	--	--	putative amino-acid permease [Cercospora beticola]
c146117.graph_c0	--	--	--	--	--	hypothetical protein CB0940_00647 [Cercospora beticola]
c138222.graph_c0	Cellular Component: endosome (GO:0005768);; Cellular Component: vacuolar membrane (GO:0005774);; Cellular Component: trans-Golgi network (GO:0005802);; Molecular Function: S-adenosylmethionine-dependent methyltransferase activity (GO:0008757);; Cellular Component: integral component of membrane (GO:0016021);; Biological Process: methylation (GO:0032259);;	--	--	Putative S-adenosyl-L-methionine-dependent methyltransferase;; Methyltransferase domain	Probable methyltransferase PMT8 OS=Arabidopsis thaliana OX=3702 GN=At1g04430 PE=2 SV=1	putative S-adenosyl-L-methionine-dependent methyltransferase [Macleaya cordata]
c129719.graph_c1	--	--	--	--	--	PREDICTED: uncharacterized protein LOC104600492 [Nelumbo nucifera]
c77930.graph_c0	--	--	--	--	Formin-like protein 5 OS=Oryza sativa subsp. japonica OX=39947 GN=FH5 PE=2 SV=2	Tensin phosphatase [Macleaya cordata]
c118567.graph_c0	Cellular Component: integral component of membrane (GO:0016021);;	--	--	Domain of unknown function (DUF4750)	--	PREDICTED: uncharacterized protein LOC103488423 isoform X2 [Cucumis melo]
c154365.graph_c0	Biological Process: metabolic process (GO:0008152);; Molecular Function: carbon-sulfur lyase activity (GO:0016846);;	--	--	Glutathione-dependent formaldehyde-activating enzyme	--	hypothetical protein CALCODRAFT_524711 [Calocera cornea HHB12733]
c181509.graph_c0	--	--	--	ALIX V-shaped domain binding to HIV	--	hypothetical protein MYCFIDRAFT_156464 [Pseudocercospora fijiensis CIRAD86]
c104664.graph_c1	Molecular Function: transporter activity (GO:0005215);; Biological Process: transport (GO:0006810);; Cellular Component: integral component of membrane (GO:0016021);;	--	[E]	POT family	Protein NRT1/ PTR FAMILY 2.13 OS=Arabidopsis thaliana OX=3702 GN=NPF2.13 PE=1 SV=1	PREDICTED: protein NRT1/ PTR FAMILY 2.13 [Solanum tuberosum]
c89978.graph_c0	Molecular Function: ferric iron binding (GO:0008199);; Biological Process: catechol-containing compound metabolic process (GO:0009712);; Molecular Function: catechol 1,2-dioxygenase activity (GO:0018576);; Biological Process: oxidation-reduction process (GO:0055114);;	--	--	Catechol dioxygenase N terminus;; Dioxygenase	--	hypothetical protein AC579_2819 [Pseudocercospora musae]
c107975.graph_c1	Molecular Function: monooxygenase activity (GO:0004497);; Molecular Function: iron ion binding (GO:0005506);; Molecular Function: oxidoreductase activity, acting on paired donors, with incorporation or reduction of molecular oxygen (GO:0016705);; Molecular Function: heme binding (GO:0020037);; Biological Process: oxidation-reduction process (GO:0055114);;	K00517|6.81982e-31|brp:103854776|K00517 [EC:1.14.-.-] | (RefSeq) cytochrome P450 71B11-like	[Q]	Cytochrome P450	Trans-cinnamate 4-monooxygenase OS=Vigna radiata var. radiata OX=3916 GN=CYP73A2 PE=1 SV=1	phenylacetate 2-hydroxylase [Exophiala xenobiotica]
c120143.graph_c0	Molecular Function: thioredoxin-disulfide reductase activity (GO:0004791);; Cellular Component: cytoplasm (GO:0005737);; Biological Process: removal of superoxide radicals (GO:0019430);; Biological Process: cell redox homeostasis (GO:0045454);; Biological Process: oxidation-reduction process (GO:0055114);;	K00384|0|cit:102626278|K00384 thioredoxin reductase (NADPH) [EC:1.8.1.9] | (RefSeq) thioredoxin reductase NTRC	[O]	Pyridine nucleotide-disulphide oxidoreductase;; Pyridine nucleotide-disulphide oxidoreductase;; Pyridine nucleotide-disulphide oxidoreductase;; HI0933-like protein;; FAD binding domain;; Thioredoxin;; Pyridine nucleotide-disulphide oxidoreductase;; Glutaredoxin	Thioredoxin reductase NTRC OS=Oryza sativa subsp. japonica OX=39947 GN=Os07g0657900 PE=1 SV=2	thioredoxin reductase NTRC isoform X1 [Herrania umbratica]
c139383.graph_c0	Molecular Function: zinc ion binding (GO:0008270);;	K16280|5.03256e-120|nnu:104594319|K16280 E3 ubiquitin-protein ligase RGLG [EC:2.3.2.27] | (RefSeq) E3 ubiquitin-protein ligase RGLG2-like	[T]	Copine	E3 ubiquitin-protein ligase RGLG1 OS=Arabidopsis thaliana OX=3702 GN=RGLG1 PE=1 SV=1	PREDICTED: E3 ubiquitin-protein ligase RGLG2-like [Nelumbo nucifera]
c171021.graph_c0	Molecular Function: peroxidase activity (GO:0004601);; Cellular Component: integral component of membrane (GO:0016021);; Biological Process: cellular oxidant detoxification (GO:0098869);;	--	--	--	--	hypothetical protein SNOG_12270 [Parastagonospora nodorum SN15]
c191472.graph_c0	Molecular Function: hydrolase activity, acting on ester bonds (GO:0016788);;	--	--	Phosphoesterase family	--	hypothetical protein AC578_4156 [Mycosphaerella eumusae]
c136893.graph_c0	Molecular Function: calcium ion binding (GO:0005509);; Cellular Component: chloroplast thylakoid membrane (GO:0009535);; Cellular Component: photosystem II oxygen evolving complex (GO:0009654);; Cellular Component: integral component of membrane (GO:0016021);; Cellular Component: extrinsic component of membrane (GO:0019898);; Biological Process: photosystem II stabilization (GO:0042549);;	K02716|7.43818e-131|csl:COCSUDRAFT_30990|K02716 photosystem II oxygen-evolving enhancer protein 1 | (RefSeq) 33kDa oxygen evolving protein of photosystem II	--	Manganese-stabilising protein / photosystem II polypeptide	Oxygen-evolving enhancer protein 1, chloroplastic OS=Chlamydomonas reinhardtii OX=3055 GN=PSBO PE=2 SV=1	33kDa oxygen evolving protein of photosystem II [Coccomyxa subellipsoidea C-169]
c162280.graph_c0	Molecular Function: RNA polymerase II core promoter proximal region sequence-specific DNA binding (GO:0000978);; Molecular Function: transcriptional activator activity, RNA polymerase II core promoter proximal region sequence-specific binding (GO:0001077);; Cellular Component: nucleus (GO:0005634);; Cellular Component: cytosol (GO:0005829);; Cellular Component: integral component of membrane (GO:…	--	[R]	Zinc finger, C2H2 type	--	hypothetical protein AC579_5106 [Pseudocercospora musae]
c164776.graph_c0	Molecular Function: hydrolase activity, hydrolyzing O-glycosyl compounds (GO:0004553);; Biological Process: carbohydrate metabolic process (GO:0005975);;	K01188|1.77783e-16|mdm:103422589|K01188 beta-glucosidase [EC:3.2.1.21] | (RefSeq) beta-glucosidase 13-like	[G]	Glycosyl hydrolase family 1	Beta-glucosidase 13 OS=Arabidopsis thaliana OX=3702 GN=BGLU13 PE=2 SV=1	beta-glucosidase [Capronia epimyces CBS 606.96]
c188269.graph_c0	Molecular Function: glycine hydroxymethyltransferase activity (GO:0004372);; Biological Process: glycine metabolic process (GO:0006544);; Biological Process: L-serine metabolic process (GO:0006563);; Molecular Function: methyltransferase activity (GO:0008168);; Molecular Function: pyridoxal phosphate binding (GO:0030170);; Biological Process: methylation (GO:0032259);; Biological Process: tetrahy…	K00600|7.69098e-09|gsl:Gasu_21520|K00600 glycine hydroxymethyltransferase [EC:2.1.2.1] | (RefSeq) glycine/serine hydroxymethyltransferase	[E]	Serine hydroxymethyltransferase	Serine hydroxymethyltransferase 5 OS=Arabidopsis thaliana OX=3702 GN=SHM5 PE=3 SV=1	probable glycine hydroxymethyltransferase [Ramularia collo-cygni]
c131823.graph_c0	Molecular Function: small protein activating enzyme activity (GO:0008641);; Cellular Component: plastid (GO:0009536);; Cellular Component: integral component of membrane (GO:0016021);;	--	[O]	ThiF family	Probable molybdopterin-synthase adenylyltransferase OS=Porphyra purpurea OX=2787 GN=moeB PE=3 SV=1	tRNA threonylcarbamoyladenosine dehydratase isoform X4 [Durio zibethinus]
c138331.graph_c0	--	--	--	Alpha/beta hydrolase family;; alpha/beta hydrolase fold	Strigolactone esterase D14 OS=Arabidopsis thaliana OX=3702 GN=D14 PE=1 SV=1	PREDICTED: strigolactone esterase D14-like [Nelumbo nucifera]
c179321.graph_c0	Molecular Function: nucleic acid binding (GO:0003676);; Cellular Component: nucleus (GO:0005634);;	--	--	--	--	hypothetical protein AC579_5550 [Pseudocercospora musae]
c85723.graph_c0	--	--	--	--	--	hypothetical protein PaG_04944 [Moesziomyces aphidis DSM 70725]
c122336.graph_c0	--	--	[O]	Zinc finger, C3HC4 type (RING finger);; Ring finger domain;; Zinc finger, C3HC4 type (RING finger);; Zinc finger, C3HC4 type (RING finger);; zinc-RING finger domain;; RING-type zinc-finger	--	PREDICTED: uncharacterized RING finger protein C548.05c-like isoform X1 [Nelumbo nucifera]
c87465.graph_c0	Cellular Component: mitochondrial inner membrane (GO:0005743);; Cellular Component: integral component of membrane (GO:0016021);;	K17785|3.80674e-148|nnu:104600074|K17785 mitofilin | (RefSeq) MICOS complex subunit MIC60	--	Mitochondrial inner membrane protein	--	PREDICTED: MICOS complex subunit MIC60 [Nelumbo nucifera]
c126574.graph_c1	Cellular Component: cell (GO:0005623);; Molecular Function: electron carrier activity (GO:0009055);; Molecular Function: protein disulfide oxidoreductase activity (GO:0015035);; Biological Process: cell redox homeostasis (GO:0045454);; Biological Process: oxidation-reduction process (GO:0055114);;	--	--	--	Uncharacterized protein At5g39865 OS=Arabidopsis thaliana OX=3702 GN=At5g39865 PE=2 SV=1	Glutaredoxin [Macleaya cordata]
c90629.graph_c0	Molecular Function: translation elongation factor activity (GO:0003746);; Molecular Function: GTPase activity (GO:0003924);; Molecular Function: GTP binding (GO:0005525);; Cellular Component: cytoplasm (GO:0005737);; Biological Process: translational elongation (GO:0006414);;	K03231|2.2504e-54|cam:105852108|K03231 elongation factor 1-alpha | (RefSeq) EF-1alpha; elongation factor 1-alpha-like	[J]	Elongation factor Tu GTP binding domain	Elongation factor 1-alpha OS=Euglena gracilis OX=3039 GN=TEF PE=2 SV=1	translation elongation factor 1-alpha, partial [Cunninghamella elegans]
c169357.graph_c0	--	--	--	--	--	hypothetical protein CFIO01_08608 [Colletotrichum fioriniae PJ7]
c106876.graph_c0	--	--	--	CFEM domain	--	hypothetical protein A1O3_07990 [Capronia epimyces CBS 606.96]
c93447.graph_c0	--	--	--	--	--	hypothetical protein GOBAR_DD06575 [Gossypium barbadense]
c114617.graph_c0	--	--	--	Remorin, C-terminal region;; Remorin, C-terminal region	--	PREDICTED: uncharacterized protein LOC100257562 isoform X2 [Vitis vinifera]
c129837.graph_c0	Molecular Function: oxidoreductase activity (GO:0016491);; Molecular Function: lyase activity (GO:0016829);; Biological Process: single-organism metabolic process (GO:0044710);;	K13832|3.57906e-101|pop:POPTR_0014s13020g|K13832 3-dehydroquinate dehydratase / shikimate dehydrogenase [EC:4.2.1.10 1.1.1.25] | (RefSeq) POPTRDRAFT_246004, POPTRDRAFT_824203; hypothetical protein	[E]	Type I 3-dehydroquinase;; Shikimate dehydrogenase substrate binding domain	Bifunctional 3-dehydroquinate dehydratase/shikimate dehydrogenase, chloroplastic OS=Arabidopsis thaliana OX=3702 GN=EMB3004 PE=1 SV=1	bifunctional 3-dehydroquinate dehydratase/shikimate dehydrogenase, chloroplastic-like isoform X1 [Quercus suber]
c127350.graph_c0	Molecular Function: carboxypeptidase activity (GO:0004180);;	K16296|0|egu:105055845|K16296 serine carboxypeptidase-like clade I [EC:3.4.16.-] | (RefSeq) serine carboxypeptidase-like 2	[OE]	Serine carboxypeptidase	Serine carboxypeptidase-like 18 OS=Arabidopsis thaliana OX=3702 GN=SCPL18 PE=2 SV=2	PREDICTED: serine carboxypeptidase-like 18 [Elaeis guineensis]
c195382.graph_c0	Molecular Function: ATP binding (GO:0005524);; Cellular Component: integral component of membrane (GO:0016021);; Molecular Function: cation-transporting ATPase activity (GO:0019829);; Molecular Function: metal ion binding (GO:0046872);; Biological Process: cation transmembrane transport (GO:0098655);;	--	[P]	--	--	potassium/sodium efflux P-type ATPase, fungal-type [Exophiala mesophila]
c127208.graph_c1	Molecular Function: hydrolase activity (GO:0016787);;	--	[R]	--	--	hypothetical protein MtrDRAFT_AC172742g23v1 [Medicago truncatula]
c120244.graph_c0	--	--	--	Bacterial trigger factor protein (TF)	--	PREDICTED: uncharacterized protein LOC105034301 isoform X1 [Elaeis guineensis]
c99131.graph_c0	--	--	--	Fasciclin domain	--	hypothetical protein B0A48_07438 [Rachicladosporium antarcticum]
c104373.graph_c0	Molecular Function: pyruvate dehydrogenase (acetyl-transferring) activity (GO:0004739);; Biological Process: acetyl-CoA biosynthetic process from pyruvate (GO:0006086);; Cellular Component: intracellular membrane-bounded organelle (GO:0043231);; Biological Process: oxidation-reduction process (GO:0055114);;	K00161|1.23035e-43|ppp:PHYPADRAFT_105993|K00161 pyruvate dehydrogenase E1 component alpha subunit [EC:1.2.4.1] | (RefSeq) hypothetical protein	[C]	Dehydrogenase E1 component;; 1-deoxy-D-xylulose-5-phosphate synthase	Pyruvate dehydrogenase E1 component subunit alpha, mitochondrial OS=Solanum tuberosum OX=4113 PE=1 SV=1	Pyruvate dehydrogenase E1 component subunit alpha, mitochondrial [Rachicladosporium sp. CCFEE 5018]
c123912.graph_c0	Biological Process: sulfate assimilation (GO:0000103);; Biological Process: protein folding (GO:0006457);; Biological Process: glycerol ether metabolic process (GO:0006662);; Molecular Function: enzyme activator activity (GO:0008047);; Cellular Component: chloroplast stroma (GO:0009570);; Molecular Function: protein disulfide oxidoreductase activity (GO:0015035);; Molecular Function: oxidoreducta…	K03671|1.08462e-31|vcn:VOLCADRAFT_58287|K03671 thioredoxin 1 | (RefSeq) hypothetical protein	[O]	Thioredoxin;; Thioredoxin-like;; AhpC/TSA family	Thioredoxin X, chloroplastic OS=Oryza sativa subsp. japonica OX=39947 GN=TRX-X PE=2 SV=1	hypothetical protein GPECTOR_3g109 [Gonium pectorale]
c136300.graph_c0	Cellular Component: mitochondrion (GO:0005739);; Cellular Component: plastid (GO:0009536);;	--	[I]	CRAL/TRIO domain	--	PREDICTED: motile sperm domain-containing protein 2 [Nelumbo nucifera]
c118970.graph_c0	--	--	--	C2 domain	--	--
c131854.graph_c0	Molecular Function: hydrolase activity, hydrolyzing O-glycosyl compounds (GO:0004553);; Biological Process: carbohydrate metabolic process (GO:0005975);; Molecular Function: carbohydrate binding (GO:0030246);;	--	[GMO]	Glycosyl hydrolases family 31;; Galactose mutarotase-like	Alpha-glucosidase OS=Hordeum vulgare OX=4513 PE=2 SV=1	PREDICTED: uncharacterized protein LOC109003360 [Juglans regia]
c135490.graph_c0	--	--	[R]	PPR repeat family;; PPR repeat;; PPR repeat;; Pentatricopeptide repeat domain;; Pentacotripeptide-repeat region of PRORP	Pentatricopeptide repeat-containing protein At4g20740 OS=Arabidopsis thaliana OX=3702 GN=At4g20740 PE=3 SV=1	PREDICTED: pentatricopeptide repeat-containing protein At4g20740 [Nelumbo nucifera]
c131675.graph_c2	Cellular Component: membrane (GO:0016020);; Molecular Function: transferase activity, transferring acyl groups (GO:0016746);; Molecular Function: metal ion binding (GO:0046872);;	K20029|2.0847e-65|atr:18436188|K20029 palmitoyltransferase ZDHHC3/7/25 [EC:2.3.1.225] | (RefSeq) probable protein S-acyltransferase 16	[R]	DHHC palmitoyltransferase	Probable protein S-acyltransferase 16 OS=Arabidopsis thaliana OX=3702 GN=PAT16 PE=2 SV=1	hypothetical protein AQUCO_00900936v1 [Aquilegia coerulea]
c136851.graph_c1	--	K15032|1.21064e-77|pop:POPTR_0014s12770g|K15032 mTERF domain-containing protein, mitochondrial | (RefSeq) POPTRDRAFT_897202; hypothetical protein	[KR]	mTERF	Transcription termination factor MTERF2, chloroplastic OS=Arabidopsis thaliana OX=3702 GN=MTERF2 PE=3 SV=1	Mitochodrial transcription termination factor-related [Macleaya cordata]
c137793.graph_c0	--	K00889|3.48726e-12|egu:105048729|K00889 1-phosphatidylinositol-4-phosphate 5-kinase [EC:2.7.1.68] | (RefSeq) phosphatidylinositol 4-phosphate 5-kinase 2-like	[T]	--	Phosphatidylinositol 4-phosphate 5-kinase 1 OS=Arabidopsis thaliana OX=3702 GN=PIP5K1 PE=1 SV=1	hypothetical protein GLYMA_08G004600 [Glycine max]
c134762.graph_c0	Molecular Function: acetyl-CoA carboxylase activity (GO:0003989);; Molecular Function: biotin carboxylase activity (GO:0004075);; Molecular Function: ATP binding (GO:0005524);; Biological Process: fatty acid biosynthetic process (GO:0006633);; Molecular Function: metal ion binding (GO:0046872);;	K11262|0|nnu:104605928|K11262 acetyl-CoA carboxylase / biotin carboxylase 1 [EC:6.4.1.2 6.3.4.14] | (RefSeq) acetyl-CoA carboxylase 1-like	[I]	Acetyl-CoA carboxylase, central region;; Carboxyl transferase domain;; Carbamoyl-phosphate synthase L chain, ATP binding domain;; Biotin carboxylase, N-terminal domain;; Biotin carboxylase C-terminal domain;; Biotin-requiring enzyme;; ATP-grasp domain;; ATP-grasp domain;; D-ala D-ala ligase C-terminus	Acetyl-CoA carboxylase 1 OS=Arabidopsis thaliana OX=3702 GN=ACC1 PE=1 SV=1	PREDICTED: acetyl-CoA carboxylase 1-like [Nelumbo nucifera]
c115892.graph_c0	Cellular Component: nucleus (GO:0005634);; Biological Process: protein sumoylation (GO:0016925);; Molecular Function: protein tag (GO:0031386);;	K12160|2.84387e-55|pda:103695948|K12160 small ubiquitin-related modifier | (RefSeq) small ubiquitin-related modifier 2-like	[O]	Ubiquitin-2 like Rad60 SUMO-like;; Ubiquitin family	Small ubiquitin-related modifier 2 OS=Arabidopsis thaliana OX=3702 GN=SUMO2 PE=1 SV=1	PREDICTED: small ubiquitin-related modifier 2-like [Phoenix dactylifera]
c182482.graph_c0	--	--	--	--	--	37S ribosomal protein S7 [Taphrina deformans PYCC 5710]
c133039.graph_c0	Molecular Function: DNA binding (GO:0003677);; Biological Process: response to stress (GO:0006950);; Biological Process: cellular process (GO:0009987);;	K09419|1.24164e-137|nnu:104600682|K09419 heat shock transcription factor, other eukaryote | (RefSeq) heat shock factor protein HSF30	[K]	HSF-type DNA-binding	Heat shock factor protein HSF30 OS=Solanum peruvianum OX=4082 GN=HSF30 PE=2 SV=1	PREDICTED: heat shock factor protein HSF30 [Nelumbo nucifera]
c135788.graph_c0	--	--	--	--	--	hypothetical protein CSIM01_05390 [Colletotrichum simmondsii]
c137729.graph_c0	Cellular Component: membrane (GO:0016020);;	--	[R]	PPR repeat;; PPR repeat family;; PPR repeat;; Pentatricopeptide repeat domain	Pentatricopeptide repeat-containing protein At1g32415, mitochondrial OS=Arabidopsis thaliana OX=3702 GN=PCMP-E56 PE=2 SV=1	PREDICTED: pentatricopeptide repeat-containing protein At1g32415, mitochondrial [Nelumbo nucifera]
c115591.graph_c1	Cellular Component: membrane (GO:0016020);;	--	--	PLAC8 family	Cell number regulator 10 OS=Zea mays OX=4577 GN=CNR10 PE=2 SV=1	Uncharacterized protein family Cys-rich [Macleaya cordata]
c98193.graph_c0	Cellular Component: membrane (GO:0016020);; Molecular Function: organic cyclic compound binding (GO:0097159);; Molecular Function: heterocyclic compound binding (GO:1901363);;	--	[R]	--	Retrovirus-related Pol polyprotein from transposon RE1 OS=Arabidopsis thaliana OX=3702 GN=RE1 PE=2 SV=1	polyprotein [Arabidopsis thaliana]
c174597.graph_c0	Cellular Component: integral component of membrane (GO:0016021);; Molecular Function: substrate-specific transmembrane transporter activity (GO:0022891);; Biological Process: transmembrane transport (GO:0055085);;	--	[R]	Sugar (and other) transporter	Hexose carrier protein HEX6 OS=Ricinus communis OX=3988 GN=HEX6 PE=2 SV=1	hypothetical protein V496_01164 [Pseudogymnoascus sp. VKM F-4515 (FW-2607)]
c126537.graph_c0	Molecular Function: dicarboxylic acid transmembrane transporter activity (GO:0005310);; Cellular Component: cell wall (GO:0005618);; Cellular Component: mitochondrion (GO:0005739);; Cellular Component: vacuolar membrane (GO:0005774);; Biological Process: dicarboxylic acid transport (GO:0006835);; Cellular Component: plasmodesma (GO:0009506);; Cellular Component: chloroplast envelope (GO:0009941);…	K15104|0|atr:18448823|K15104 solute carrier family 25 (mitochondrial oxoglutarate transporter), member 11 | (RefSeq) mitochondrial dicarboxylate/tricarboxylate transporter DTC	[C]	Mitochondrial carrier protein	Mitochondrial dicarboxylate/tricarboxylate transporter DTC OS=Arabidopsis thaliana OX=3702 GN=DTC PE=1 SV=1	Mitochondrial substrate/solute carrier [Macleaya cordata]
c84706.graph_c0	Molecular Function: methyltransferase activity (GO:0008168);; Biological Process: lipid biosynthetic process (GO:0008610);; Biological Process: methylation (GO:0032259);;	K13384|0|nnu:104600628|K13384 (S)-coclaurine N-methyltransferase [EC:2.1.1.140] | (RefSeq) (S)-coclaurine N-methyltransferase-like	--	Mycolic acid cyclopropane synthetase;; Methyltransferase domain;; Methyltransferase domain;; Methyltransferase domain;; Methyltransferase domain;; Methyltransferase domain;; Methyltransferase small domain;; Tellurite resistance protein TehB;; Putative methyltransferase;; rRNA small subunit methyltransferase G;; Nodulation protein S (NodS)	(S)-coclaurine N-methyltransferase OS=Thalictrum flavum subsp. glaucum OX=150095 PE=1 SV=1	PREDICTED: (S)-coclaurine N-methyltransferase-like [Nelumbo nucifera]
c127424.graph_c0	Molecular Function: cytochrome-c oxidase activity (GO:0004129);; Cellular Component: mitochondrial respiratory chain complex IV (GO:0005751);; Biological Process: mitochondrial electron transport, cytochrome c to oxygen (GO:0006123);; Molecular Function: zinc ion binding (GO:0008270);; Biological Process: aerobic respiration (GO:0009060);; Biological Process: hydrogen ion transmembrane transport …	K02265|6.48546e-12|cme:CYME_CML098C|K02265 cytochrome c oxidase subunit 5b | (RefSeq) cytochrome c oxidase subunit Vb	[C]	Cytochrome c oxidase subunit Vb	--	cytochrome c oxidase subunit 5b [Capronia epimyces CBS 606.96]
c77159.graph_c0	--	--	--	--	--	formate dehydrogenase-like [Quercus suber]
c183442.graph_c0	Biological Process: carbohydrate transport (GO:0008643);; Cellular Component: integral component of membrane (GO:0016021);; Molecular Function: substrate-specific transmembrane transporter activity (GO:0022891);; Biological Process: transmembrane transport (GO:0055085);;	--	[R]	Sugar (and other) transporter	H(+)/hexose cotransporter 1 OS=Parachlorella kessleri OX=3074 GN=HUP1 PE=2 SV=2	general substrate transporter [Trametes coccinea BRFM310]
c133353.graph_c2	--	--	[V]	NAD(P)H-binding;; NAD dependent epimerase/dehydratase family;; 3-beta hydroxysteroid dehydrogenase/isomerase family;; NmrA-like family	Cinnamoyl-CoA reductase-like SNL6 OS=Oryza sativa subsp. japonica OX=39947 GN=SNL6 PE=3 SV=1	cinnamoyl-coa reductase-like snl6 [Quercus suber]
c136735.graph_c1	Molecular Function: protein complex scaffold activity (GO:0032947);; Biological Process: proteasome assembly (GO:0043248);;	K11886|0|egu:105045461|K11886 proteasome component ECM29 | (RefSeq) proteasome-associated protein ECM29 homolog	[S]	Proteasome stabiliser;; Vacuolar 14 Fab1-binding region;; HEAT-like repeat	--	Proteasome stabiliser ECM29 [Macleaya cordata]
c118139.graph_c0	Molecular Function: catalytic activity (GO:0003824);; Biological Process: macromolecule metabolic process (GO:0043170);; Biological Process: cellular metabolic process (GO:0044237);; Biological Process: primary metabolic process (GO:0044238);;	--	[R]	--	--	hypothetical protein VITISV_026527 [Vitis vinifera]
c135597.graph_c2	Molecular Function: ligase activity (GO:0016874);;	--	--	Mur ligase middle domain;; Mur ligase family, glutamate ligase domain	--	PREDICTED: UDP-N-acetylmuramoyl-tripeptide--D-alanyl-D-alanine ligase-like isoform X1 [Phoenix dactylifera]
c65307.graph_c0	Molecular Function: protein serine/threonine kinase activity (GO:0004674);; Molecular Function: ATP binding (GO:0005524);; Biological Process: protein phosphorylation (GO:0006468);; Cellular Component: integral component of membrane (GO:0016021);;	--	--	Protein kinase domain;; Protein tyrosine kinase	Probable LRR receptor-like serine/threonine-protein kinase At3g47570 OS=Arabidopsis thaliana OX=3702 GN=At3g47570 PE=2 SV=1	kinase-like protein pac.Erf.7, partial [Platanus x hispanica]
c191595.graph_c0	Molecular Function: carnitine O-acetyltransferase activity (GO:0004092);; Cellular Component: mitochondrion (GO:0005739);; Cellular Component: peroxisome (GO:0005777);; Biological Process: carnitine metabolic process (GO:0009437);;	--	[I]	Choline/Carnitine o-acyltransferase	--	acyltransferase ChoActase/COT/CPT [Paraphaeosphaeria sporulosa]
c77227.graph_c0	Cellular Component: plasma membrane (GO:0005886);; Molecular Function: nitrate transmembrane transporter activity (GO:0015112);; Biological Process: nitrate transport (GO:0015706);; Cellular Component: integral component of membrane (GO:0016021);;	--	[E]	POT family	Protein NRT1/ PTR FAMILY 7.2 OS=Arabidopsis thaliana OX=3702 GN=NPF7.2 PE=2 SV=2	hypothetical protein TSUD_157210 [Trifolium subterraneum]
c128218.graph_c0	Cellular Component: nucleus (GO:0005634);; Biological Process: post-embryonic animal morphogenesis (GO:0009886);; Biological Process: organ boundary specification between lateral organs and the meristem (GO:0010199);; Biological Process: maintenance of shoot apical meristem identity (GO:0010492);; Biological Process: petal development (GO:0048441);; Biological Process: specification of petal numb…	--	--	Protein of unknown function (DUF640)	Protein LIGHT-DEPENDENT SHORT HYPOCOTYLS 3 OS=Arabidopsis thaliana OX=3702 GN=LSH3 PE=1 SV=1	PREDICTED: protein LIGHT-DEPENDENT SHORT HYPOCOTYLS 4 [Vitis vinifera]
c125848.graph_c0	Biological Process: cellular process (GO:0009987);;	K18749|8.59653e-159|nnu:104603068|K18749 protein LSM14 | (RefSeq) protein decapping 5-like	[U]	Scd6-like Sm domain;; FDF domain;; Ataxin 2 SM domain;; Glutaredoxin	Protein decapping 5 OS=Arabidopsis thaliana OX=3702 GN=DCP5 PE=1 SV=1	FDF domain [Macleaya cordata]
c135067.graph_c0	Molecular Function: hydrolase activity (GO:0016787);;	K21026|3.00678e-154|pmum:103324870|K21026 acetylajmaline esterase [EC:3.1.1.80] | (RefSeq) GDSL esterase/lipase At5g45910	--	GDSL-like Lipase/Acylhydrolase	GDSL esterase/lipase At5g45910 OS=Arabidopsis thaliana OX=3702 GN=At5g45910 PE=2 SV=1	GDSL esterase/lipase At5g45910-like [Quercus suber]
c196179.graph_c0	Biological Process: cellular process (GO:0009987);;	--	--	--	--	hypothetical protein PV09_04742 [Verruconis gallopava]
c10232.graph_c0	--	--	[I]	Acyl CoA binding protein	--	hypothetical protein AC578_4997 [Mycosphaerella eumusae]
c132673.graph_c0	--	--	[R]	--	--	PREDICTED: uncharacterized protein LOC103333039 [Prunus mume]
c184206.graph_c0	Cellular Component: integral component of membrane (GO:0016021);; Molecular Function: transferase activity (GO:0016740);;	--	--	Anp1	--	putative ANP1 protein [Microdochium bolleyi]
c186394.graph_c0	--	--	--	--	--	hypothetical protein AB675_2948 [Phialophora attae]
c179657.graph_c0	Cellular Component: actomyosin contractile ring (GO:0005826);; Cellular Component: Arp2/3 protein complex (GO:0005885);; Biological Process: microtubule-based process (GO:0007017);; Molecular Function: microtubule binding (GO:0008017);; Cellular Component: endocytic vesicle (GO:0030139);; Cellular Component: actin cortical patch (GO:0030479);; Molecular Function: protein binding, bridging (GO:003…	--	[Z]	Domain of unknown function (DUF1899)	--	TPA: putative coronin homolog (Eurofung) [Aspergillus nidulans FGSC A4]
c126217.graph_c1	Cellular Component: integral component of membrane (GO:0016021);; Molecular Function: oxidoreductase activity, acting on CH-OH group of donors (GO:0016614);; Molecular Function: flavin adenine dinucleotide binding (GO:0050660);; Biological Process: oxidation-reduction process (GO:0055114);;	--	[S]	Transporter associated domain;; CBS domain	DUF21 domain-containing protein At1g55930, chloroplastic OS=Arabidopsis thaliana OX=3702 GN=CBSDUFCH2 PE=2 SV=2	DUF21 domain-containing protein At1g55930, chloroplastic isoform X2 [Sesamum indicum]
c114593.graph_c0	--	--	--	Plant protein of unknown function (DUF868)	--	uncharacterized protein LOC110415527 [Herrania umbratica]
c77862.graph_c0	Molecular Function: nucleic acid binding (GO:0003676);; Molecular Function: helicase activity (GO:0004386);; Molecular Function: ATP binding (GO:0005524);;	--	[R]	PPR repeat;; PPR repeat	Pentatricopeptide repeat-containing protein At4g16835, mitochondrial OS=Arabidopsis thaliana OX=3702 GN=DYW10 PE=2 SV=3	Pentatricopeptide repeat [Macleaya cordata]
c82301.graph_c1	Molecular Function: ATP binding (GO:0005524);; Biological Process: protein folding (GO:0006457);; Molecular Function: 2-alkenal reductase [NAD(P)] activity (GO:0032440);; Molecular Function: unfolded protein binding (GO:0051082);; Biological Process: oxidation-reduction process (GO:0055114);;	K03283|1.24855e-107|nnu:104586952|K03283 heat shock 70kDa protein 1/8 | (RefSeq) stromal 70 kDa heat shock-related protein, chloroplastic-like	[O]	Hsp70 protein;; MreB/Mbl protein	Stromal 70 kDa heat shock-related protein, chloroplastic OS=Pisum sativum OX=3888 GN=HSP70 PE=2 SV=1	hypothetical protein GLYMA_12G1662002, partial [Glycine max]
c181788.graph_c0	Molecular Function: nucleic acid binding (GO:0003676);; Molecular Function: helicase activity (GO:0004386);; Molecular Function: ATP binding (GO:0005524);;	K06877|1.81313e-21|csl:COCSUDRAFT_14219|K06877 DEAD/DEAH box helicase domain-containing protein | (RefSeq) DEAD-domain-containing protein	[A]	--	--	hypothetical protein BCR35DRAFT_322093 [Leucosporidium creatinivorum]
c116954.graph_c0	Cellular Component: integral component of membrane (GO:0016021);;	--	--	--	--	PREDICTED: probable methyltransferase PMT11 [Vitis vinifera]
c128358.graph_c0	--	--	--	Arginine/serine-rich protein PNISR	--	PREDICTED: uncharacterized protein LOC104593088 isoform X4 [Nelumbo nucifera]
c160733.graph_c0	Molecular Function: oxidoreductase activity, acting on the CH-OH group of donors, NAD or NADP as acceptor (GO:0016616);; Molecular Function: metal ion binding (GO:0046872);; Biological Process: oxidation-reduction process (GO:0055114);;	--	--	--	--	isocitrate dehydrogenase [NAD] subunit 2, mitochondrial [Capronia coronata CBS 617.96]
c136066.graph_c1	--	--	--	Protein of unknown function (DUF674)	--	uncharacterized protein LOC110111134 [Dendrobium catenatum]
c148855.graph_c0	Molecular Function: acid phosphatase activity (GO:0003993);; Cellular Component: integral component of membrane (GO:0016021);; Biological Process: dephosphorylation (GO:0016311);;	--	--	Histidine phosphatase superfamily (branch 2)	--	hypothetical protein FE78DRAFT_170187 [Acidomyces richmondensis]
c120270.graph_c0	--	--	--	Late embryogenesis abundant protein	Uncharacterized protein At1g08160 OS=Arabidopsis thaliana OX=3702 GN=At1g08160 PE=2 SV=1	PREDICTED: uncharacterized protein At1g08160-like [Nelumbo nucifera]
c94071.graph_c0	Molecular Function: RNA polymerase II transcription factor activity, sequence-specific DNA binding (GO:0000981);; Cellular Component: nucleus (GO:0005634);; Biological Process: regulation of transcription from RNA polymerase II promoter (GO:0006357);; Molecular Function: zinc ion binding (GO:0008270);;	--	--	Fungal Zn(2)-Cys(6) binuclear cluster domain	--	hypothetical protein MYCFIDRAFT_215244 [Pseudocercospora fijiensis CIRAD86]
c195051.graph_c0	Cellular Component: integral component of membrane (GO:0016021);;	--	--	--	--	uncharacterized protein LOC112022005 [Quercus suber]
c163868.graph_c0	--	--	--	--	--	hypothetical protein AC578_1426 [Mycosphaerella eumusae]
c170158.graph_c0	Molecular Function: motor activity (GO:0003774);; Molecular Function: ATP binding (GO:0005524);; Cellular Component: myosin complex (GO:0016459);;	--	[Z]	Unconventional myosin tail, actin- and lipid-binding	--	myosin-1 [Exophiala sideris]
c133995.graph_c1	--	--	--	Protein BYPASS1-related	--	PREDICTED: uncharacterized protein LOC104599908 [Nelumbo nucifera]
c84580.graph_c0	Cellular Component: integral component of membrane (GO:0016021);;	--	--	Tetratricopeptide repeat;; Tetratricopeptide repeat	--	PREDICTED: uncharacterized protein LOC104599565 [Nelumbo nucifera]
c132197.graph_c0	Molecular Function: ubiquitin-protein transferase activity (GO:0004842);; Cellular Component: Cul3-RING ubiquitin ligase complex (GO:0031463);;	--	[R]	Kelch motif;; Kelch motif;; Galactose oxidase, central domain	F-box/kelch-repeat protein OR23 OS=Arabidopsis thaliana OX=3702 GN=OR23 PE=2 SV=1	PREDICTED: F-box/kelch-repeat protein OR23 [Nelumbo nucifera]
c68723.graph_c0	Molecular Function: protein kinase activity (GO:0004672);; Molecular Function: ATP binding (GO:0005524);; Biological Process: protein phosphorylation (GO:0006468);;	--	[T]	Protein tyrosine kinase;; Protein kinase domain	Serine/threonine-protein kinase PCRK1 OS=Arabidopsis thaliana OX=3702 GN=PCRK1 PE=1 SV=1	PREDICTED: probable serine/threonine-protein kinase PBL19 isoform X1 [Elaeis guineensis]
c109470.graph_c0	--	K04554|6.64601e-26|nnu:104609246|K04554 ubiquitin-conjugating enzyme E2 J2 [EC:2.3.2.23] | (RefSeq) ubiquitin-conjugating enzyme E2 34-like	[O]	--	Ubiquitin-conjugating enzyme E2 34 OS=Arabidopsis thaliana OX=3702 GN=UBC34 PE=2 SV=1	Ubiquitin-conjugating enzyme [Macleaya cordata]
c127226.graph_c0	Cellular Component: integral component of membrane (GO:0016021);;	--	[T]	MBOAT, membrane-bound O-acyltransferase family	--	hypothetical protein PRUPE_1G583400 [Prunus persica]
c114750.graph_c0	--	--	[S]	RWD domain	--	PREDICTED: RWD domain-containing protein 1 isoform X2 [Nelumbo nucifera]
c192956.graph_c0	--	--	--	--	--	hypothetical protein G7K_5680-t1 [Saitoella complicata NRRL Y-17804]
c95996.graph_c0	--	--	--	--	--	hypothetical protein, variant [Exophiala mesophila]
c168907.graph_c0	Molecular Function: nucleic acid binding (GO:0003676);; Molecular Function: metal ion binding (GO:0046872);;	--	--	--	--	hypothetical protein CBER1_00377 [Cercospora berteroae]
c129211.graph_c0	--	--	--	--	--	hypothetical protein, variant [Exophiala mesophila]
c136722.graph_c0	--	K09587|3.95748e-06|atr:18424579|K09587 steroid 22-alpha-hydroxylase [EC:1.14.13.-] | (RefSeq) uncharacterized LOC18424579	--	--	Cytochrome P450 90B2 OS=Oryza sativa subsp. japonica OX=39947 GN=CYP90B2 PE=1 SV=1	--
c126323.graph_c3	Molecular Function: serine-type carboxypeptidase activity (GO:0004185);; Biological Process: proteolysis (GO:0006508);;	K09646|7.6756e-10|sind:105170767|K09646 serine carboxypeptidase 1 [EC:3.4.16.-] | (RefSeq) serine carboxypeptidase-like 51	--	--	Serine carboxypeptidase-like 51 OS=Arabidopsis thaliana OX=3702 GN=SCPL51 PE=2 SV=2	serine carboxypeptidase-like 51 [Sesamum indicum]
c68436.graph_c0	Molecular Function: ATP binding (GO:0005524);; Biological Process: protein folding (GO:0006457);; Molecular Function: unfolded protein binding (GO:0051082);;	K03283|8.35432e-46|nnu:104589571|K03283 heat shock 70kDa protein 1/8 | (RefSeq) heat shock 70 kDa protein, mitochondrial	[O]	Hsp70 protein;; NAD-specific glutamate dehydrogenase	Heat shock 70 kDa protein, mitochondrial OS=Phaseolus vulgaris OX=3885 PE=2 SV=1	Heat shock protein 70 family, partial [Parasponia andersonii]
c116468.graph_c0	Molecular Function: hydrolase activity, acting on carbon-nitrogen (but not peptide) bonds, in linear amides (GO:0016811);;	K01455|7.15784e-37|fve:101307925|K01455 formamidase [EC:3.5.1.49] | (RefSeq) putative formamidase C869.04	--	Acetamidase/Formamidase family	--	hypothetical protein Z518_09886 [Rhinocladiella mackenziei CBS 650.93]
c135149.graph_c0	--	--	[R]	Leucine Rich repeat	F-box protein At-B OS=Arabidopsis thaliana OX=3702 GN=ATB PE=2 SV=1	PREDICTED: F-box protein At-B [Phoenix dactylifera]
c197380.graph_c0	Molecular Function: phosphorylase activity (GO:0004645);; Biological Process: carbohydrate metabolic process (GO:0005975);; Molecular Function: anion binding (GO:0043168);;	K00688|6.21244e-21|vvi:100264186|K00688 glycogen phosphorylase [EC:2.4.1.1] | (RefSeq) glycogen phosphorylase 1	[G]	--	Alpha-glucan phosphorylase, H isozyme OS=Triticum aestivum OX=4565 PE=2 SV=1	PREDICTED: glycogen phosphorylase 1 isoform X2 [Vitis vinifera]
c102616.graph_c4	--	K20353|1.06877e-20|nnu:104602349|K20353 COPII coat assembly protein SEC16 | (RefSeq) protein transport protein SEC16A homolog	--	--	--	PREDICTED: protein transport protein SEC16A homolog isoform X2 [Nelumbo nucifera]
c131593.graph_c0	Molecular Function: methyltransferase activity (GO:0008168);; Cellular Component: chloroplast (GO:0009507);; Biological Process: methylation (GO:0032259);;	--	--	Putative rRNA methylase;; Reverse transcriptase-like	--	putative rRNA methylase YtqB, partial [Ananas comosus]
c168110.graph_c0	--	--	--	--	--	--
c185378.graph_c0	--	--	[B]	--	--	--
c105496.graph_c0	--	--	--	--	--	PREDICTED: NAC domain-containing protein 37-like [Elaeis guineensis]
c94204.graph_c0	Cellular Component: nuclear pore (GO:0005643);; Biological Process: nucleocytoplasmic transport (GO:0006913);; Molecular Function: structural constituent of nuclear pore (GO:0017056);;	--	--	BTB/POZ domain	--	hypothetical protein AC579_8353 [Pseudocercospora musae]
c179239.graph_c0	Biological Process: pheromone-dependent signal transduction involved in conjugation with cellular fusion (GO:0000750);; Molecular Function: DNA binding (GO:0003677);; Molecular Function: guanyl-nucleotide exchange factor activity (GO:0005085);; Molecular Function: ATP binding (GO:0005524);; Cellular Component: cytosol (GO:0005829);; Biological Process: posttranslational protein targeting to endop…	K01551|2.76678e-24|sot:102598324|K01551 arsenite-transporting ATPase [EC:3.6.3.16] | (RefSeq) ATPase GET3	[P]	Anion-transporting ATPase	ATPase ARSA2 OS=Chlamydomonas reinhardtii OX=3055 GN=ARSA2 PE=1 SV=2	hypothetical protein SNOG_06503 [Parastagonospora nodorum SN15]
c195111.graph_c0	Molecular Function: methylenetetrahydrofolate reductase (NAD(P)H) activity (GO:0004489);; Cellular Component: mitochondrion (GO:0005739);; Biological Process: methionine biosynthetic process (GO:0009086);; Biological Process: tetrahydrofolate interconversion (GO:0035999);; Biological Process: oxidation-reduction process (GO:0055114);;	K00297|3.52416e-21|ppp:PHYPADRAFT_228287|K00297 methylenetetrahydrofolate reductase (NADPH) [EC:1.5.1.20] | (RefSeq) hypothetical protein	[E]	--	Methylenetetrahydrofolate reductase 1 OS=Arabidopsis thaliana OX=3702 GN=MTHFR1 PE=1 SV=1	hypothetical protein BTJ68_02263 [Hortaea werneckii EXF-2000]
c5120.graph_c0	Molecular Function: succinate-semialdehyde dehydrogenase [NAD(P)+] activity (GO:0009013);; Biological Process: gamma-aminobutyric acid catabolic process (GO:0009450);; Biological Process: oxidation-reduction process (GO:0055114);;	--	[C]	Aldehyde dehydrogenase family	Succinate-semialdehyde dehydrogenase, mitochondrial OS=Oryza sativa subsp. japonica OX=39947 GN=ALDH5F1 PE=3 SV=1	hypothetical protein BAUCODRAFT_73540 [Baudoinia panamericana UAMH 10762]
c124967.graph_c0	Biological Process: regulation of biological process (GO:0050789);; Biological Process: response to stimulus (GO:0050896);;	K13464|6.30983e-58|nnu:104607376|K13464 jasmonate ZIM domain-containing protein | (RefSeq) protein TIFY 6B-like	--	tify domain;; Divergent CCT motif	Protein TIFY 6B OS=Arabidopsis thaliana OX=3702 GN=TIFY6B PE=1 SV=1	Tify [Macleaya cordata]
c98206.graph_c0	--	--	--	--	--	hypothetical protein AC579_2636 [Pseudocercospora musae]
c180028.graph_c0	--	--	--	--	--	hypothetical protein AC578_8217 [Mycosphaerella eumusae]
c134398.graph_c0	--	--	[R]	--	--	hypothetical protein BVC80_1701g6 [Macleaya cordata]
c94013.graph_c0	--	--	--	--	--	hypothetical protein AC579_3492 [Pseudocercospora musae]
c123653.graph_c0	Cellular Component: vacuolar membrane (GO:0005774);; Cellular Component: plasma membrane (GO:0005886);; Biological Process: plant-type secondary cell wall biogenesis (GO:0009834);; Biological Process: cellulose microfibril organization (GO:0010215);; Cellular Component: integral component of membrane (GO:0016021);; Biological Process: cell growth (GO:0016049);; Cellular Component: anchored compon…	--	--	COBRA-like protein	COBRA-like protein 4 OS=Arabidopsis thaliana OX=3702 GN=COBL4 PE=2 SV=2	COBRA [Macleaya cordata]
c137769.graph_c0	Molecular Function: protein serine/threonine phosphatase activity (GO:0004722);; Biological Process: protein dephosphorylation (GO:0006470);; Molecular Function: metal ion binding (GO:0046872);;	K17506|4.95966e-63|cic:CICLE_v10001891mg|K17506 protein phosphatase 1L [EC:3.1.3.16] | (RefSeq) hypothetical protein	[T]	Protein phosphatase 2C	Probable protein phosphatase 2C 11 OS=Arabidopsis thaliana OX=3702 GN=At1g43900 PE=2 SV=1	PREDICTED: probable protein phosphatase 2C 11 isoform X2 [Elaeis guineensis]
c132693.graph_c0	--	--	[L]	DDE superfamily endonuclease;; Plant transposon protein	--	putative nuclease HARBI1 [Amborella trichopoda]
c138467.graph_c0	--	--	--	2'-5' RNA ligase superfamily;; LigT like Phosphoesterase	--	PREDICTED: uncharacterized protein LOC107415389 [Ziziphus jujuba]
c76328.graph_c0	Molecular Function: protein serine/threonine kinase activity (GO:0004674);; Molecular Function: calcium ion binding (GO:0005509);; Molecular Function: ATP binding (GO:0005524);; Biological Process: protein phosphorylation (GO:0006468);;	K13412|3.53935e-11|pop:POPTR_0005s11560g|K13412 calcium-dependent protein kinase [EC:2.7.11.1] | (RefSeq) hypothetical protein	[T]	--	Calcium-dependent protein kinase 18 OS=Oryza sativa subsp. japonica OX=39947 GN=CPK18 PE=1 SV=1	hypothetical protein GOBAR_AA20865 [Gossypium barbadense]
c132420.graph_c1	--	--	--	Protein of unknown function (DUF1005);; Protein of unknown function (DUF1005)	--	hypothetical protein CDL12_06215 [Handroanthus impetiginosus]
c195045.graph_c0	Molecular Function: ATP binding (GO:0005524);; Cellular Component: chaperonin-containing T-complex (GO:0005832);; Biological Process: protein folding (GO:0006457);; Molecular Function: unfolded protein binding (GO:0051082);;	K09497|2.10211e-36|mis:MICPUN_93952|K09497 T-complex protein 1 subunit epsilon | (RefSeq) hypothetical protein	[O]	TCP-1/cpn60 chaperonin family	T-complex protein 1 subunit epsilon OS=Arabidopsis thaliana OX=3702 GN=CCT5 PE=1 SV=1	hypothetical protein BAUCODRAFT_348787 [Baudoinia panamericana UAMH 10762]
c139894.graph_c0	Molecular Function: transferase activity (GO:0016740);;	K00799|7.16204e-31|gsl:Gasu_28980|K00799 glutathione S-transferase [EC:2.5.1.18] | (RefSeq) glutathione S-transferase	[O]	Glutathione S-transferase, N-terminal domain;; Glutathione S-transferase, C-terminal domain;; Glutathione S-transferase, C-terminal domain;; Glutathione S-transferase, N-terminal domain;; Glutathione S-transferase, N-terminal domain;; Glutathione S-transferase, C-terminal domain	Probable elongation factor 1-gamma 1 OS=Arabidopsis thaliana OX=3702 GN=At1g09640 PE=1 SV=1	hypothetical protein AC578_7429 [Mycosphaerella eumusae]
c90391.graph_c0	--	--	--	--	--	hypothetical protein AC579_7111 [Pseudocercospora musae]
c103208.graph_c0	Cellular Component: multivesicular body (GO:0005771);; Biological Process: vacuolar transport (GO:0007034);; Cellular Component: endosome membrane (GO:0010008);; Biological Process: protein transport (GO:0015031);; Biological Process: intralumenal vesicle formation (GO:0070676);;	K12191|7.24345e-13|atr:18436033|K12191 charged multivesicular body protein 2A | (RefSeq) vacuolar protein sorting-associated protein 2 homolog 1	[U]	--	Vacuolar protein sorting-associated protein 2 homolog 1 OS=Arabidopsis thaliana OX=3702 GN=VPS2.1 PE=1 SV=2	vacuolar protein sorting-associated protein 2 homolog 1 [Amborella trichopoda]
c136335.graph_c2	Biological Process: intracellular protein transport (GO:0006886);; Biological Process: ER to Golgi vesicle-mediated transport (GO:0006888);; Molecular Function: zinc ion binding (GO:0008270);; Cellular Component: COPII vesicle coat (GO:0030127);;	K14006|5.62486e-30|cic:CICLE_v10019144mg|K14006 protein transport protein SEC23 | (RefSeq) hypothetical protein	[U]	Sec23/Sec24 zinc finger	--	hypothetical protein CISIN_1g004199mg [Citrus sinensis]
c133554.graph_c0	--	--	--	Plant protein of unknown function (DUF936);; Plant protein of unknown function (DUF936)	--	uncharacterized protein LOC110669361 [Hevea brasiliensis]
c94797.graph_c0	--	--	[M]	Ankyrin repeats (3 copies);; Ankyrin repeat;; Ankyrin repeats (many copies);; Ankyrin repeat;; Ankyrin repeats (many copies)	--	PREDICTED: ankyrin repeat-containing protein At3g12360-like [Fragaria vesca subsp. vesca]
c126114.graph_c0	Molecular Function: phosphorelay sensor kinase activity (GO:0000155);; Biological Process: phosphorelay signal transduction system (GO:0000160);; Cellular Component: intracellular (GO:0005622);; Cellular Component: integral component of membrane (GO:0016021);; Biological Process: signal transduction by protein phosphorylation (GO:0023014);;	K14509|0|pda:103719768|K14509 ethylene receptor [EC:2.7.13.-] | (RefSeq) probable ethylene response sensor 1	[T]	His Kinase A (phospho-acceptor) domain;; GAF domain;; Histidine kinase-, DNA gyrase B-, and HSP90-like ATPase	Probable ethylene response sensor 1 OS=Oryza sativa subsp. japonica OX=39947 GN=ERS1 PE=2 SV=1	PREDICTED: probable ethylene response sensor 1 [Phoenix dactylifera]
c135015.graph_c0	Cellular Component: 1,3-beta-D-glucan synthase complex (GO:0000148);; Molecular Function: 1,3-beta-D-glucan synthase activity (GO:0003843);; Biological Process: (1->3)-beta-D-glucan biosynthetic process (GO:0006075);; Cellular Component: integral component of membrane (GO:0016021);;	K11000|0|pda:103708176|K11000 callose synthase [EC:2.4.1.-] | (RefSeq) callose synthase 7-like	[M]	1,3-beta-glucan synthase component;; 1,3-beta-glucan synthase subunit FKS1, domain-1;; Vta1 like	Callose synthase 7 OS=Arabidopsis thaliana OX=3702 GN=CALS7 PE=3 SV=3	hypothetical protein AQUCO_02200132v1 [Aquilegia coerulea]
c117016.graph_c0	Cellular Component: nucleolus (GO:0005730);; Biological Process: rRNA processing (GO:0006364);; Biological Process: embryo sac development (GO:0009553);;	K14558|0|pda:103717859|K14558 periodic tryptophan protein 2 | (RefSeq) periodic tryptophan protein 2 homolog	[A]	WD domain, G-beta repeat;; Dip2/Utp12 Family;; Anaphase-promoting complex subunit 4 WD40 domain	Periodic tryptophan protein 2 OS=Arabidopsis thaliana OX=3702 GN=PWP2 PE=1 SV=1	PREDICTED: periodic tryptophan protein 2 homolog [Phoenix dactylifera]
c103930.graph_c0	Molecular Function: magnesium ion binding (GO:0000287);; Molecular Function: ATP binding (GO:0005524);; Cellular Component: intracellular (GO:0005622);; Biological Process: phosphorylation (GO:0016310);; Biological Process: inositol trisphosphate metabolic process (GO:0032957);; Molecular Function: inositol tetrakisphosphate 1-kinase activity (GO:0047325);; Molecular Function: inositol-1,3,4-tris…	K00913|3.83481e-37|egu:105058175|K00913 inositol-1,3,4-trisphosphate 5/6-kinase / inositol-tetrakisphosphate 1-kinase [EC:2.7.1.159 2.7.1.134] | (RefSeq) inositol-tetrakisphosphate 1-kinase 1	--	Inositol 1, 3, 4-trisphosphate 5/6-kinase	Inositol-tetrakisphosphate 1-kinase 3 OS=Oryza sativa subsp. japonica OX=39947 GN=ITPK3 OsIPK1?? (OsMIK) PE=2 SV=1	PREDICTED: inositol-tetrakisphosphate 1-kinase 1 isoform X1 [Elaeis guineensis]
c179945.graph_c0	Molecular Function: homoserine O-acetyltransferase activity (GO:0004414);; Cellular Component: cytoplasm (GO:0005737);; Biological Process: methionine biosynthetic process (GO:0009086);;	--	--	--	--	homoserine O-acetyltransferase [Capronia coronata CBS 617.96]
c131345.graph_c0	Molecular Function: catalytic activity (GO:0003824);;	--	[F]	MafB19-like deaminase;; Cytidine and deoxycytidylate deaminase zinc-binding region	tRNA(adenine(34)) deaminase, chloroplastic OS=Arabidopsis thaliana OX=3702 GN=TADA PE=1 SV=1	hypothetical protein NECHADRAFT_93328 [[Nectria] haematococca mpVI 77-13-4]
c121497.graph_c0	Cellular Component: Golgi apparatus (GO:0005794);; Cellular Component: plasma membrane (GO:0005886);; Cellular Component: integral component of membrane (GO:0016021);; Cellular Component: eisosome (GO:0032126);; Cellular Component: growing cell tip (GO:0035838);; Biological Process: eisosome assembly (GO:0070941);; Biological Process: protein localization to plasma membrane (GO:0090002);;	--	--	Membrane-associating domain	--	hypothetical protein AC579_7827 [Pseudocercospora musae]
c149384.graph_c0	Molecular Function: structural constituent of cell wall (GO:0005199);; Cellular Component: extracellular region (GO:0005576);; Cellular Component: endoplasmic reticulum (GO:0005783);; Cellular Component: plasma membrane (GO:0005886);; Cellular Component: cellular bud tip (GO:0005934);; Cellular Component: fungal-type cell wall (GO:0009277);; Cellular Component: integral component of membrane (GO:…	--	--	--	--	hypothetical protein FE78DRAFT_41222 [Acidomyces richmondensis]
c43239.graph_c0	Molecular Function: oxidoreductase activity (GO:0016491);; Biological Process: oxidation-reduction process (GO:0055114);;	--	--	Pyridine nucleotide-disulphide oxidoreductase;; FAD binding domain	--	hypothetical protein H072_11051 [Dactylellina haptotyla CBS 200.50]
c185751.graph_c0	--	--	--	--	--	hypothetical protein SNOG_05918 [Parastagonospora nodorum SN15]
c135455.graph_c3	Molecular Function: protein serine/threonine kinase activity (GO:0004674);; Molecular Function: ATP binding (GO:0005524);; Biological Process: protein phosphorylation (GO:0006468);; Cellular Component: integral component of membrane (GO:0016021);;	--	--	Leucine rich repeat N-terminal domain;; Leucine Rich repeats (2 copies);; Leucine rich repeat;; Protein tyrosine kinase	Protein NSP-INTERACTING KINASE 1 OS=Arabidopsis thaliana OX=3702 GN=NIK1 PE=1 SV=1	PREDICTED: protein NSP-INTERACTING KINASE 1-like [Nelumbo nucifera]
c135114.graph_c1	--	--	--	Protein of unknown function (DUF632)	Nitrate regulatory gene2 protein OS=Arabidopsis thaliana OX=3702 GN=NRG2 PE=1 SV=1	PREDICTED: uncharacterized protein LOC104601549 [Nelumbo nucifera]
c126206.graph_c0	--	--	--	--	Transcription factor bHLH150 OS=Arabidopsis thaliana OX=3702 GN=BHLH150 PE=1 SV=1	PREDICTED: transcription factor bHLH147 isoform X1 [Vitis vinifera]
c132464.graph_c0	--	--	--	--	--	PREDICTED: dof zinc finger protein DOF1.1 isoform X2 [Vitis vinifera]
c136837.graph_c0	--	--	--	FBD	Putative F-box/LRR-repeat protein At3g28410 OS=Arabidopsis thaliana OX=3702 GN=At3g28410 PE=4 SV=2	PREDICTED: F-box/LRR-repeat protein At3g26922-like [Phoenix dactylifera]
c89205.graph_c0	--	--	--	--	--	BYS1 domain protein, putative [Byssochlamys spectabilis No. 5]
c129803.graph_c0	Molecular Function: phosphorelay sensor kinase activity (GO:0000155);; Biological Process: phosphorelay signal transduction system (GO:0000160);; Cellular Component: intracellular (GO:0005622);; Biological Process: response to osmotic stress (GO:0006970);; Biological Process: regulation of flower development (GO:0009909);; Biological Process: regulation of seed germination (GO:0010029);; Biologic…	K14489|0|nnu:104591747|K14489 arabidopsis histidine kinase 2/3/4 (cytokinin receptor) [EC:2.7.13.3] | (RefSeq) histidine kinase 3-like	[T]	CHASE domain;; Histidine kinase-, DNA gyrase B-, and HSP90-like ATPase;; Response regulator receiver domain;; His Kinase A (phospho-acceptor) domain	Histidine kinase 3 OS=Arabidopsis thaliana OX=3702 GN=AHK3 PE=1 SV=1	PREDICTED: histidine kinase 3-like [Nelumbo nucifera]
c100350.graph_c0	Molecular Function: oxidoreductase activity, acting on CH-OH group of donors (GO:0016614);; Molecular Function: flavin adenine dinucleotide binding (GO:0050660);; Biological Process: oxidation-reduction process (GO:0055114);;	--	[R]	GMC oxidoreductase;; GMC oxidoreductase	Protein HOTHEAD OS=Arabidopsis thaliana OX=3702 GN=HTH PE=1 SV=1	PREDICTED: protein HOTHEAD-like [Nelumbo nucifera]
c121235.graph_c0	--	--	[O]	Ring finger domain;; RING-like zinc finger;; RING-H2 zinc finger domain;; Zinc finger, C3HC4 type (RING finger);; Zinc finger, C3HC4 type (RING finger)	RING-H2 finger protein ATL67 OS=Arabidopsis thaliana OX=3702 GN=ATL67 PE=2 SV=1	unnamed protein product, partial [Vitis vinifera]
c184169.graph_c0	Molecular Function: aminopeptidase activity (GO:0004177);; Molecular Function: epoxide hydrolase activity (GO:0004301);; Molecular Function: zinc ion binding (GO:0008270);; Biological Process: peptide catabolic process (GO:0043171);; Cellular Component: intracellular part (GO:0044424);;	K01254|2.9482e-18|apro:F751_3165|K01254 leukotriene-A4 hydrolase [EC:3.3.2.6] | (RefSeq) Leukotriene A-4 hydrolase	[IOVE]	Peptidase family M1 domain	Leukotriene A-4 hydrolase homolog OS=Oryza sativa subsp. japonica OX=39947 GN=LKHA4 PE=2 SV=1	hypothetical protein K493DRAFT_232463 [Basidiobolus meristosporus CBS 931.73]
c184153.graph_c0	Molecular Function: N,N-dimethylaniline monooxygenase activity (GO:0004499);; Molecular Function: flavin adenine dinucleotide binding (GO:0050660);; Molecular Function: NADP binding (GO:0050661);; Biological Process: oxidation-reduction process (GO:0055114);;	--	--	--	--	hypothetical protein A1O9_07569 [Exophiala aquamarina CBS 119918]
c132907.graph_c0	Molecular Function: endopeptidase activity (GO:0004175);; Cellular Component: nucleus (GO:0005634);; Biological Process: protein desumoylation (GO:0016926);; Molecular Function: SUMO-specific protease activity (GO:0016929);;	K16287|2.50777e-87|vvi:100241600|K16287 ubiquitin-like-specific protease 1C/D [EC:3.4.22.68] | (RefSeq) ubiquitin-like-specific protease 1D	[O]	Ulp1 protease family, C-terminal catalytic domain;; Protein kinase domain	Ubiquitin-like-specific protease 1D OS=Arabidopsis thaliana OX=3702 GN=ULP1D PE=1 SV=1	unnamed protein product, partial [Vitis vinifera]
c7379.graph_c0	Molecular Function: adenosylmethionine decarboxylase activity (GO:0004014);; Biological Process: spermine biosynthetic process (GO:0006597);; Biological Process: spermidine biosynthetic process (GO:0008295);;	K01611|1.68719e-10|sbi:SORBI_02g025110|K01611 S-adenosylmethionine decarboxylase [EC:4.1.1.50] | (RefSeq) SORBIDRAFT_02g025110, Sb02g025110; hypothetical protein	[T]	Adenosylmethionine decarboxylase	S-adenosylmethionine decarboxylase proenzyme 4 OS=Arabidopsis thaliana OX=3702 GN=SAMDC4 PE=1 SV=1	unnamed protein product [Zymoseptoria tritici ST99CH_1E4]
c157259.graph_c0	Biological Process: proteolysis (GO:0006508);; Molecular Function: serine-type peptidase activity (GO:0008236);;	--	[O]	WD40-like Beta Propeller Repeat	--	hypothetical protein MYCFIDRAFT_159817 [Pseudocercospora fijiensis CIRAD86]
c91017.graph_c0	--	--	[M]	Scramblase	--	phospholipid scramblase 2-like protein [Blastocystis sp. subtype 4]
c195101.graph_c0	Molecular Function: nucleic acid binding (GO:0003676);; Molecular Function: metal ion binding (GO:0046872);;	--	[R]	Zinc finger, C2H2 type;; Zinc-finger of C2H2 type	Probable lysine-specific demethylase ELF6 OS=Arabidopsis thaliana OX=3702 GN=ELF6 PE=1 SV=1	hypothetical protein CSIM01_03031 [Colletotrichum simmondsii]
c113087.graph_c0	Molecular Function: lipid binding (GO:0008289);; Cellular Component: integral component of membrane (GO:0016021);;	--	[I]	--	--	hypothetical protein AQUCO_03700275v1 [Aquilegia coerulea]
c113236.graph_c0	--	--	--	Viral movement protein (MP)	--	PREDICTED: uncharacterized protein LOC107991186 [Cucumis melo]
c131386.graph_c1	Molecular Function: nucleic acid binding (GO:0003676);; Molecular Function: helicase activity (GO:0004386);; Molecular Function: ATP binding (GO:0005524);;	K11594|1.76472e-125|aip:107624628|K11594 ATP-dependent RNA helicase DDX3X [EC:3.6.4.13] | (RefSeq) DEAD-box ATP-dependent RNA helicase 52C-like	[A]	Helicase conserved C-terminal domain	DEAD-box ATP-dependent RNA helicase 52C OS=Oryza sativa subsp. japonica OX=39947 GN=Os11g0599500 PE=3 SV=1	unnamed protein product, partial [Vitis vinifera]
c188494.graph_c0	Molecular Function: DNA binding (GO:0003677);; Molecular Function: helicase activity (GO:0004386);; Molecular Function: ATP binding (GO:0005524);; Cellular Component: NURF complex (GO:0016589);; Molecular Function: ATPase activity (GO:0016887);; Molecular Function: nucleosome binding (GO:0031491);; Biological Process: ATP-dependent chromatin remodeling (GO:0043044);;	K11654|6.25571e-10|cvr:CHLNCDRAFT_34395|K11654 SWI/SNF-related matrix-associated actin-dependent regulator of chromatin subfamily A member 5 [EC:3.6.4.-] | (RefSeq) hypothetical protein	[K]	SLIDE	ISWI chromatin-remodeling complex ATPase CHR17 OS=Arabidopsis thaliana OX=3702 GN=CHR17 PE=1 SV=1	hypothetical protein PV08_10406 [Exophiala spinifera]
c193589.graph_c0	--	--	--	--	--	hypothetical protein BATDEDRAFT_91373 [Batrachochytrium dendrobatidis JAM81]
c89254.graph_c0	Cellular Component: integral component of membrane (GO:0016021);;	--	[R]	Calcium-dependent channel, 7TM region, putative phosphate	--	hypothetical protein CFIO01_03089 [Colletotrichum fioriniae PJ7]
c68056.graph_c0	--	--	[O]	--	Ubiquitin-conjugating enzyme E2 10 OS=Arabidopsis thaliana OX=3702 GN=UBC10 PE=1 SV=1	putative ubiquitin-conjugating enzyme/RWD-like protein [Helianthus annuus]
c64980.graph_c0	Molecular Function: monooxygenase activity (GO:0004497);; Molecular Function: iron ion binding (GO:0005506);; Cellular Component: integral component of membrane (GO:0016021);; Molecular Function: oxidoreductase activity, acting on paired donors, with incorporation or reduction of molecular oxygen (GO:0016705);; Molecular Function: heme binding (GO:0020037);; Biological Process: oxidation-reductio…	--	--	--	--	hypothetical protein AC578_539 [Mycosphaerella eumusae]
c136886.graph_c0	--	--	--	Domain of unknown function (DUF3883)	--	hypothetical protein AQUCO_05800225v1 [Aquilegia coerulea]
c42623.graph_c0	--	--	--	--	--	hypothetical protein MELLADRAFT_118503 [Melampsora larici-populina 98AG31]
c194656.graph_c0	Cellular Component: integral component of membrane (GO:0016021);; Biological Process: transmembrane transport (GO:0055085);;	--	[G]	--	--	hypothetical protein B0A48_12961 [Rachicladosporium antarcticum]
c185770.graph_c0	Biological Process: lipid metabolic process (GO:0006629);; Molecular Function: acetoacetate-CoA ligase activity (GO:0030729);;	--	--	--	--	acetoacetate-CoA ligase [Cyphellophora europaea CBS 101466]
c117334.graph_c0	Cellular Component: endoplasmic reticulum membrane (GO:0005789);; Cellular Component: integral component of membrane (GO:0016021);; Molecular Function: transferase activity, transferring glycosyl groups (GO:0016757);; Biological Process: protein N-linked glycosylation via asparagine (GO:0018279);;	K12670|0|pda:103704557|K12670 oligosaccharyltransferase complex subunit beta | (RefSeq) dolichyl-diphosphooligosaccharide--protein glycosyltransferase 48 kDa subunit	[O]	Oligosaccharyltransferase 48 kDa subunit beta	Dolichyl-diphosphooligosaccharide--protein glycosyltransferase 48 kDa subunit OS=Oryza sativa subsp. japonica OX=39947 GN=OST48 PE=2 SV=1	PREDICTED: dolichyl-diphosphooligosaccharide--protein glycosyltransferase 48 kDa subunit [Elaeis guineensis]
c124021.graph_c1	--	--	--	--	--	PREDICTED: transposon Ty3-G Gag-Pol polyprotein [Populus euphratica]
c187672.graph_c0	Molecular Function: ATP binding (GO:0005524);; Cellular Component: integral component of membrane (GO:0016021);; Molecular Function: ATPase activity, coupled to transmembrane movement of substances (GO:0042626);; Biological Process: transmembrane transport (GO:0055085);;	--	--	--	--	ATP-binding/permease protein CydC [Beauveria bassiana D1-5]
c128181.graph_c0	Cellular Component: Golgi membrane (GO:0000139);; Molecular Function: structural molecule activity (GO:0005198);; Biological Process: intracellular protein transport (GO:0006886);; Biological Process: ER to Golgi vesicle-mediated transport (GO:0006888);; Biological Process: retrograde vesicle-mediated transport, Golgi to ER (GO:0006890);; Biological Process: intra-Golgi vesicle-mediated transport…	K05236|0|nnu:104607548|K05236 coatomer subunit alpha | (RefSeq) coatomer subunit alpha-1-like	[U]	Coatomer (COPI) alpha subunit C-terminus;; Coatomer WD associated region;; WD domain, G-beta repeat;; Anaphase-promoting complex subunit 4 WD40 domain	Coatomer subunit alpha-1 OS=Arabidopsis thaliana OX=3702 GN=At1g62020 PE=2 SV=2	PREDICTED: coatomer subunit alpha-1-like [Nelumbo nucifera]
c98220.graph_c0	--	--	[YU]	--	Nuclear pore complex protein NUP1 OS=Arabidopsis thaliana OX=3702 GN=NUP1 PE=1 SV=1	PREDICTED: nuclear pore complex protein NUP1-like isoform X2 [Phoenix dactylifera]
c193539.graph_c0	Molecular Function: carbamoyl-phosphate synthase (glutamine-hydrolyzing) activity (GO:0004088);; Cellular Component: carbamoyl-phosphate synthase complex (GO:0005951);; Biological Process: 'de novo' pyrimidine nucleobase biosynthetic process (GO:0006207);; Biological Process: arginine biosynthetic process (GO:0006526);; Biological Process: glutamine metabolic process (GO:0006541);;	K11541|1.79113e-14|cme:CYME_CMQ255C|K11541 carbamoyl-phosphate synthase / aspartate carbamoyltransferase [EC:6.3.5.5 2.1.3.2] | (RefSeq) CAD complex	[R]	--	Carbamoyl-phosphate synthase small chain, chloroplastic OS=Arabidopsis thaliana OX=3702 GN=CARA PE=1 SV=1	hypothetical protein FE78DRAFT_159806 [Acidomyces richmondensis]
c135592.graph_c0	--	--	[O]	DnaJ domain	Chaperone protein dnaJ A6, chloroplastic OS=Arabidopsis thaliana OX=3702 GN=DJA6 PE=2 SV=2	DnaJ domain [Macleaya cordata]
c132886.graph_c0	Cellular Component: mitochondrion (GO:0005739);; Biological Process: glycerophospholipid biosynthetic process (GO:0046474);;	--	[R]	HAD-hyrolase-like	--	PREDICTED: uncharacterized protein YKR070W isoform X7 [Vitis vinifera]
c138715.graph_c0	Cellular Component: Golgi membrane (GO:0000139);; Biological Process: retrograde transport, vesicle recycling within Golgi (GO:0000301);; Biological Process: Golgi organization (GO:0007030);; Cellular Component: integral component of membrane (GO:0016021);; Cellular Component: Golgi cisterna (GO:0031985);;	--	--	Golgin subfamily A member 5	Golgin candidate 2 OS=Arabidopsis thaliana OX=3702 GN=GC2 PE=1 SV=1	PREDICTED: golgin candidate 2 [Nelumbo nucifera]
c136031.graph_c0	Molecular Function: organic cyclic compound binding (GO:0097159);; Molecular Function: heterocyclic compound binding (GO:1901363);;	K13192|0|nnu:104591455|K13192 RNA-binding protein 26 | (RefSeq) zinc finger CCCH domain-containing protein 27	[R]	RNA recognition motif. (a.k.a. RRM, RBD, or RNP domain);; PWI domain	Zinc finger CCCH domain-containing protein 27 OS=Oryza sativa subsp. japonica OX=39947 GN=Os04g0394300 PE=2 SV=2	PREDICTED: zinc finger CCCH domain-containing protein 27 [Nelumbo nucifera]
c114412.graph_c1	--	--	[T]	--	Putative disease resistance RPP13-like protein 1 OS=Arabidopsis thaliana OX=3702 GN=RPPL1 PE=3 SV=1	PREDICTED: putative disease resistance protein RGA3 [Nelumbo nucifera]
c130691.graph_c0	Molecular Function: ATP binding (GO:0005524);; Molecular Function: acid-amino acid ligase activity (GO:0016881);; Molecular Function: NEDD8 activating enzyme activity (GO:0019781);; Biological Process: protein neddylation (GO:0045116);;	K10686|0|csv:101209336|K10686 ubiquitin-activating enzyme E1 C [EC:6.2.1.45] | (RefSeq) NEDD8-activating enzyme E1 catalytic subunit	[O]	ThiF family;; E2 binding domain	NEDD8-activating enzyme E1 catalytic subunit OS=Arabidopsis thaliana OX=3702 GN=ECR1 PE=1 SV=2	hypothetical protein AQUCO_05400140v1 [Aquilegia coerulea]
c182323.graph_c0	Molecular Function: hydrolase activity (GO:0016787);;	--	--	--	--	hypothetical protein GALMADRAFT_236180 [Galerina marginata CBS 339.88]
c172281.graph_c0	--	--	--	--	--	hypothetical protein BCR37DRAFT_375506 [Protomyces lactucaedebilis]
c78891.graph_c1	Cellular Component: membrane (GO:0016020);; Molecular Function: kinase activity (GO:0016301);; Biological Process: phosphorylation (GO:0016310);;	--	--	--	--	serine/threonine-protein kinase CDG1-like [Herrania umbratica]
c88699.graph_c0	Biological Process: mitochondrion inheritance (GO:0000001);; Biological Process: chronological cell aging (GO:0001300);; Molecular Function: GTPase activity (GO:0003924);; Molecular Function: GTP binding (GO:0005525);; Cellular Component: mitochondrial outer membrane (GO:0005741);; Cellular Component: peroxisome (GO:0005777);; Biological Process: peroxisome fission (GO:0016559);; Cellular Compone…	K17065|1.62199e-31|rcu:8274150|K17065 dynamin 1-like protein [EC:3.6.5.5] | (RefSeq) dynamin-related protein 3A	[UR]	Dynamin central region	Dynamin-related protein 3B OS=Arabidopsis thaliana OX=3702 GN=DRP3B PE=1 SV=2	dynamin GTPase [Exophiala aquamarina CBS 119918]
c103751.graph_c0	Cellular Component: integral component of membrane (GO:0016021);;	--	[S]	SNARE associated Golgi protein	--	PREDICTED: uncharacterized protein LOC104596428 [Nelumbo nucifera]
c114107.graph_c0	Molecular Function: beta-glucosidase activity (GO:0008422);; Biological Process: cellulose catabolic process (GO:0030245);; Molecular Function: scopolin beta-glucosidase activity (GO:0102483);;	--	--	Glycosyl hydrolase family 3 C-terminal domain	Putative beta-D-xylosidase (Fragment) OS=Prunus persica OX=3760 PE=2 SV=1	glycoside hydrolase family 3 protein [Dothistroma septosporum NZE10]
c81455.graph_c1	Cellular Component: mitochondrial outer membrane (GO:0005741);; Molecular Function: voltage-gated anion channel activity (GO:0008308);; Biological Process: regulation of anion transmembrane transport (GO:1903959);;	--	[P]	Eukaryotic porin	--	hypothetical protein PFL1_04609 [Anthracocystis flocculosa PF-1]
c83471.graph_c0	Molecular Function: nucleotide binding (GO:0000166);; Biological Process: nuclear-transcribed mRNA catabolic process, nonsense-mediated decay (GO:0000184);; Biological Process: regulation of alternative mRNA splicing, via spliceosome (GO:0000381);; Molecular Function: mRNA binding (GO:0003729);; Cellular Component: nucleolus (GO:0005730);; Cellular Component: cytoplasm (GO:0005737);; Cellular Com…	K12876|4.37046e-99|vvi:100260882|K12876 RNA-binding protein 8A | (RefSeq) RNA-binding protein 8A	[R]	RNA recognition motif. (a.k.a. RRM, RBD, or RNP domain)	RNA-binding protein Y14 OS=Arabidopsis thaliana OX=3702 GN=Y14 PE=1 SV=1	PREDICTED: RNA-binding protein 8A [Vitis vinifera]
c195194.graph_c0	Molecular Function: ATP binding (GO:0005524);; Cellular Component: mRNA cleavage factor complex (GO:0005849);; Biological Process: mRNA 3'-end processing (GO:0031124);;	K14399|2.15902e-11|cvr:CHLNCDRAFT_33545|K14399 polyribonucleotide 5'-hydroxyl-kinase [EC:2.7.1.78] | (RefSeq) hypothetical protein	[A]	Pre-mRNA cleavage complex II protein Clp1	Protein CLP1 homolog OS=Arabidopsis thaliana OX=3702 GN=CLPS3 PE=1 SV=1	protein CLP1 homolog [Asparagus officinalis]
c163336.graph_c0	Molecular Function: ATPase activator activity (GO:0001671);; Biological Process: response to stress (GO:0006950);; Biological Process: positive regulation of ATPase activity (GO:0032781);; Molecular Function: chaperone binding (GO:0051087);;	--	[S]	Activator of Hsp90 ATPase, N-terminal	--	Uncharacterized protein C1711.08 [Taphrina deformans PYCC 5710]
c73553.graph_c0	Molecular Function: zinc ion binding (GO:0008270);; Molecular Function: oxidoreductase activity (GO:0016491);; Biological Process: oxidation-reduction process (GO:0055114);;	--	[Q]	Alcohol dehydrogenase GroES-like domain	Alcohol dehydrogenase class-3 OS=Arabidopsis thaliana OX=3702 GN=ADH2 PE=1 SV=2	hypothetical protein AC578_11100 [Mycosphaerella eumusae]
c114522.graph_c1	--	--	[R]	PPR repeat;; PPR repeat family;; PPR repeat;; Pentatricopeptide repeat domain	Putative pentatricopeptide repeat-containing protein At3g15930 OS=Arabidopsis thaliana OX=3702 GN=PCMP-E51 PE=3 SV=2	PREDICTED: pentatricopeptide repeat-containing protein At5g66520-like [Nelumbo nucifera]
c152021.graph_c0	--	--	[R]	Leucine rich repeat;; Leucine Rich repeats (2 copies)	Receptor like protein 21 OS=Arabidopsis thaliana OX=3702 GN=RLP21 PE=3 SV=2	PREDICTED: leucine-rich repeat receptor-like protein kinase PEPR1 [Capsicum annuum]
c125087.graph_c0	--	K10268|1.92543e-100|mus:103984848|K10268 F-box and leucine-rich repeat protein 2/20 | (RefSeq) F-box protein At5g51380-like	[R]	--	F-box protein At5g51370 OS=Arabidopsis thaliana OX=3702 GN=At5g51370 PE=2 SV=1	PREDICTED: F-box protein At5g51380-like [Musa acuminata subsp. malaccensis]
c112375.graph_c0	Molecular Function: structural constituent of ribosome (GO:0003735);; Cellular Component: nucleolus (GO:0005730);; Cellular Component: cytosol (GO:0005829);; Cellular Component: ribosome (GO:0005840);; Biological Process: translation (GO:0006412);; Cellular Component: integral component of membrane (GO:0016021);; Biological Process: transmembrane transport (GO:0055085);;	K02891|1.31271e-23|nnu:104600743|K02891 large subunit ribosomal protein L22e | (RefSeq) 60S ribosomal protein L22-2-like	[J]	Ribosomal L22e protein family	60S ribosomal protein L22-2 OS=Arabidopsis thaliana OX=3702 GN=RPL22B PE=2 SV=1	ribosomal protein L22e [Capronia epimyces CBS 606.96]
c182972.graph_c0	--	--	--	Putative conjugal transfer nickase/helicase TraI C-term	--	hypothetical protein A4X03_g9113, partial [Tilletia caries]
c122852.graph_c1	Cellular Component: cell cortex of cell tip (GO:0051285);;	--	--	--	--	hypothetical protein Z519_00883 [Cladophialophora bantiana CBS 173.52]
c153943.graph_c0	Molecular Function: actin binding (GO:0003779);; Cellular Component: nucleus (GO:0005634);; Biological Process: actin filament organization (GO:0007015);; Cellular Component: actin cytoskeleton (GO:0015629);; Biological Process: vesicle-mediated transport (GO:0016192);; Cellular Component: cytoplasmic part (GO:0044444);; Cellular Component: intracellular organelle part (GO:0044446);;	K05765|4.25284e-25|atr:18435985|K05765 cofilin | (RefSeq) actin-depolymerizing factor 7	[Z]	Cofilin/tropomyosin-type actin-binding protein	Actin-depolymerizing factor 12 OS=Arabidopsis thaliana OX=3702 GN=ADF12 PE=2 SV=2	Cofilin [Bifiguratus adelaidae]
c115193.graph_c1	Molecular Function: pyruvate dehydrogenase (acetyl-transferring) activity (GO:0004739);; Biological Process: acetyl-CoA biosynthetic process from pyruvate (GO:0006086);; Cellular Component: intracellular membrane-bounded organelle (GO:0043231);; Biological Process: oxidation-reduction process (GO:0055114);;	K00161|6.54656e-78|nnu:104596102|K00161 pyruvate dehydrogenase E1 component alpha subunit [EC:1.2.4.1] | (RefSeq) pyruvate dehydrogenase E1 component subunit alpha, mitochondrial-like	[C]	Dehydrogenase E1 component;; 1-deoxy-D-xylulose-5-phosphate synthase	Pyruvate dehydrogenase E1 component subunit alpha, mitochondrial OS=Solanum tuberosum OX=4113 PE=1 SV=1	Dehydrogenase [Macleaya cordata]
c96346.graph_c0	--	--	--	Methyltransferase domain;; Methyltransferase domain	--	hypothetical protein BAUCODRAFT_160615 [Baudoinia panamericana UAMH 10762]
c125796.graph_c0	Molecular Function: peroxidase activity (GO:0004601);; Cellular Component: extracellular region (GO:0005576);; Biological Process: response to oxidative stress (GO:0006979);; Cellular Component: plant-type cell wall (GO:0009505);; Biological Process: plant-type cell wall organization (GO:0009664);; Molecular Function: heme binding (GO:0020037);; Biological Process: hydrogen peroxide catabolic pro…	K00430|0|tcc:TCM_007520|K00430 peroxidase [EC:1.11.1.7] | (RefSeq) Peroxidase N1	--	Peroxidase	Peroxidase N1 OS=Nicotiana tabacum OX=4097 GN=poxN1 PE=1 SV=1	peroxidase N1-like [Durio zibethinus]
c133504.graph_c0	--	--	--	Domain of unknown function (DUF4216)	--	protein of unknown function DUF4216 [Macleaya cordata]
c130001.graph_c0	--	--	--	FAR1 DNA-binding domain	Protein FAR1-RELATED SEQUENCE 7 OS=Arabidopsis thaliana OX=3702 GN=FRS7 PE=2 SV=1	uncharacterized protein LOC110111362 isoform X1 [Dendrobium catenatum]
c130369.graph_c0	--	--	[R]	PPR repeat family;; PPR repeat;; PPR repeat;; Pentatricopeptide repeat domain;; DYW family of nucleic acid deaminases	Pentatricopeptide repeat-containing protein DOT4, chloroplastic OS=Arabidopsis thaliana OX=3702 GN=DOT4 PE=2 SV=1	pentatricopeptide repeat-containing protein At3g26782, mitochondrial-like [Asparagus officinalis]
c151101.graph_c0	Molecular Function: monooxygenase activity (GO:0004497);; Molecular Function: iron ion binding (GO:0005506);; Cellular Component: integral component of membrane (GO:0016021);; Molecular Function: oxidoreductase activity, acting on paired donors, with incorporation or reduction of molecular oxygen (GO:0016705);; Molecular Function: heme binding (GO:0020037);; Biological Process: oxidation-reductio…	--	[Q]	Cytochrome P450	Cytochrome P450 71B26 OS=Arabidopsis thaliana OX=3702 GN=CYP71B26 PE=2 SV=1	phenylacetate 2-hydroxylase [Coniosporium apollinis CBS 100218]
c129229.graph_c0	Molecular Function: adenyl-nucleotide exchange factor activity (GO:0000774);; Cellular Component: mitochondrial inner membrane (GO:0005743);; Biological Process: protein folding (GO:0006457);; Biological Process: mitochondrial pyruvate transport (GO:0006850);; Molecular Function: protein homodimerization activity (GO:0042803);; Biological Process: regulation of catalytic activity (GO:0050790);; M…	K03687|7.33959e-111|pda:103713778|K03687 molecular chaperone GrpE | (RefSeq) protein GrpE-like	[O]	GrpE	GrpE protein homolog 2, mitochondrial OS=Arabidopsis thaliana OX=3702 GN=Mge2 PE=1 SV=1	PREDICTED: protein GrpE-like [Phoenix dactylifera]
c94647.graph_c1	Molecular Function: sugar:proton symporter activity (GO:0005351);; Molecular Function: glucose transmembrane transporter activity (GO:0005355);; Cellular Component: integral component of plasma membrane (GO:0005887);; Biological Process: proton transport (GO:0015992);; Biological Process: glucose import (GO:0046323);; Biological Process: glucose transmembrane transport (GO:1904659);;	--	--	--	--	hypothetical protein CSIM01_00944 [Colletotrichum simmondsii]
c153045.graph_c0	--	--	--	--	--	PREDICTED: uncharacterized protein LOC107062399 [Solanum tuberosum]
c137925.graph_c0	Molecular Function: nucleic acid binding (GO:0003676);; Cellular Component: nucleus (GO:0005634);; Molecular Function: zinc ion binding (GO:0008270);; Biological Process: DNA integration (GO:0015074);; Cellular Component: integral component of membrane (GO:0016021);;	--	[R]	Reverse transcriptase (RNA-dependent DNA polymerase)	RNA-directed DNA polymerase homolog OS=Oenothera berteroana OX=3950 PE=4 SV=1	hypothetical protein VITISV_018984 [Vitis vinifera]
c128600.graph_c2	Molecular Function: GTP binding (GO:0005525);; Cellular Component: intracellular (GO:0005622);; Biological Process: small GTPase mediated signal transduction (GO:0007264);; Biological Process: defense response to virus (GO:0051607);;	K07955|7.49452e-18|cic:CICLE_v10029604mg|K07955 ADP-ribosylation factor-like protein 8 | (RefSeq) hypothetical protein	[R]	--	ADP-ribosylation factor-like protein 8c OS=Arabidopsis thaliana OX=3702 GN=ARL8C PE=2 SV=1	hypothetical protein CRG98_040707 [Punica granatum]
c134923.graph_c0	Molecular Function: protein kinase activity (GO:0004672);; Molecular Function: ATP binding (GO:0005524);; Biological Process: protein phosphorylation (GO:0006468);;	K06228|0|nnu:104589384|K06228 fused [EC:2.7.11.1] | (RefSeq) serine/threonine-protein kinase TIO	--	Protein kinase domain;; Protein tyrosine kinase;; HEAT repeats;; Kinase-like;; Armadillo/beta-catenin-like repeat;; HEAT repeat;; HEAT-like repeat	Serine/threonine-protein kinase TIO OS=Arabidopsis thaliana OX=3702 GN=TIO PE=1 SV=1	Armadillo [Macleaya cordata]
c163989.graph_c0	--	--	[TU]	Munc13 (mammalian uncoordinated) homology domain	--	--
c96540.graph_c0	Biological Process: cellular glucose homeostasis (GO:0001678);; Molecular Function: structural constituent of ribosome (GO:0003735);; Molecular Function: glucokinase activity (GO:0004340);; Molecular Function: ATP binding (GO:0005524);; Molecular Function: glucose binding (GO:0005536);; Cellular Component: nucleus (GO:0005634);; Cellular Component: cytosol (GO:0005829);; Cellular Component: ribos…	K00844|1.06843e-14|dosa:Os05t0187100-01|K00844 hexokinase [EC:2.7.1.1] | (RAP-DB) Os05g0187100, HEXOKINASE-7, HXK7; Similar to Hexokinase.	[G]	Hexokinase	Hexokinase-7 OS=Oryza sativa subsp. japonica OX=39947 GN=HXK7 PE=2 SV=2	hypothetical protein COCC4DRAFT_54354 [Bipolaris maydis ATCC 48331]
c131583.graph_c1	--	--	[R]	--	Pentatricopeptide repeat-containing protein At1g08070, chloroplastic OS=Arabidopsis thaliana OX=3702 GN=PCMP-H12 PE=2 SV=1	pentatricopeptide repeat-containing protein At3g51320 [Amborella trichopoda]
c194143.graph_c0	Biological Process: carbohydrate metabolic process (GO:0005975);; Biological Process: response to stress (GO:0006950);; Molecular Function: hydrolase activity (GO:0016787);; Cellular Component: cell part (GO:0044464);; Biological Process: cellular response to stimulus (GO:0051716);;	--	[G]	Glycosyl hydrolase family 65 central catalytic domain	--	glycoside hydrolase family 65 protein [Piloderma croceum F 1598]
c128307.graph_c0	Molecular Function: transcription cofactor activity (GO:0003712);; Cellular Component: RISC complex (GO:0016442);; Biological Process: posttranscriptional gene silencing by RNA (GO:0035194);; Biological Process: regulation of nucleic acid-templated transcription (GO:1903506);;	K15979|0|nnu:104592690|K15979 staphylococcal nuclease domain-containing protein 1 | (RefSeq) staphylococcal nuclease domain-containing protein 1	[K]	Staphylococcal nuclease homologue;; Tudor domain	Ribonuclease TUDOR 1 OS=Arabidopsis thaliana OX=3702 GN=TSN1 PE=1 SV=1	Tudor domain [Macleaya cordata]
c120554.graph_c2	Molecular Function: polygalacturonase activity (GO:0004650);; Cellular Component: extracellular region (GO:0005576);; Biological Process: carbohydrate metabolic process (GO:0005975);; Molecular Function: lyase activity (GO:0016829);; Biological Process: cell wall organization (GO:0071555);;	--	--	--	Probable polygalacturonase OS=Vitis vinifera OX=29760 GN=GSVIVT00026920001 PE=1 SV=1	PREDICTED: probable polygalacturonase [Nelumbo nucifera]
c179049.graph_c0	--	K03934|2.34293e-06|apro:F751_1133|K03934 NADH dehydrogenase (ubiquinone) Fe-S protein 1 [EC:1.6.5.3 1.6.99.3] | (RefSeq) NADH dehydrogenase [ubiquinone] iron-sulfur protein 1, mitochondrial	[C]	NADH-ubiquinone oxidoreductase subunit G, C-terminal	--	NADH-ubiquinone oxidoreductase 78 kDa subunit, mitochondrial [Taphrina deformans PYCC 5710]
c130585.graph_c0	--	--	[BK]	Ubiquitin-binding WIYLD domain;; Pre-SET motif;; SET domain	Histone-lysine N-methyltransferase SUVR4 OS=Arabidopsis thaliana OX=3702 GN=SUVR4 PE=1 SV=2	PREDICTED: probable inactive histone-lysine N-methyltransferase SUVR2 [Nelumbo nucifera]
c122804.graph_c0	Molecular Function: protein histidine kinase activity (GO:0004673);; Molecular Function: ATP binding (GO:0005524);; Cellular Component: mitochondrion (GO:0005739);; Biological Process: starch catabolic process (GO:0005983);; Cellular Component: chloroplast stroma (GO:0009570);; Biological Process: cold acclimation (GO:0009631);; Cellular Component: chloroplast envelope (GO:0009941);; Biological P…	K08244|0|nnu:104591440|K08244 alpha-glucan, water dikinase [EC:2.7.9.4] | (RefSeq) GWD; alpha-glucan water dikinase, chloroplastic	--	Pyruvate phosphate dikinase, PEP/pyruvate binding domain	Alpha-glucan water dikinase, chloroplastic OS=Citrus reticulata OX=85571 GN=R1 PE=2 SV=1	PREDICTED: alpha-glucan water dikinase, chloroplastic isoform X2 [Nelumbo nucifera]
c9990.graph_c0	--	--	--	Chitin synthesis regulation, resistance to Congo red	--	--
c196732.graph_c0	Biological Process: mRNA splicing, via spliceosome (GO:0000398);; Molecular Function: RNA binding (GO:0003723);; Cellular Component: small nucleolar ribonucleoprotein complex (GO:0005732);;	K12626|1.58686e-31|aly:ARALYDRAFT_484298|K12626 U6 snRNA-associated Sm-like protein LSm7 | (RefSeq) hypothetical protein	[A]	LSM domain	Sm-like protein LSM7 OS=Arabidopsis thaliana OX=3702 GN=LSM7 PE=1 SV=1	related to snRNP protein [Ramularia collo-cygni]
c128203.graph_c0	Cellular Component: plasma membrane (GO:0005886);; Biological Process: regulation of abscisic acid-activated signaling pathway (GO:0009787);; Biological Process: maintenance of seed dormancy (GO:0010231);; Molecular Function: abscisic acid binding (GO:0010427);;	--	[V]	Lanthionine synthetase C-like protein	LanC-like protein GCR2 OS=Arabidopsis thaliana OX=3702 GN=GCR2 PE=1 SV=1	Lanthionine synthetase C-like [Macleaya cordata]
c114097.graph_c0	Molecular Function: transcription factor activity, sequence-specific DNA binding (GO:0003700);; Biological Process: regulation of transcription, DNA-templated (GO:0006355);; Molecular Function: sequence-specific DNA binding (GO:0043565);;	--	--	--	Probable WRKY transcription factor 65 OS=Arabidopsis thaliana OX=3702 GN=WRKY65 PE=2 SV=1	PREDICTED: probable WRKY transcription factor 69 [Nelumbo nucifera]
c183322.graph_c0	--	--	[CR]	--	--	--
c152466.graph_c0	Molecular Function: glutathione transferase activity (GO:0004364);; Cellular Component: cytosol (GO:0005829);; Biological Process: glutathione metabolic process (GO:0006749);; Biological Process: aromatic amino acid family metabolic process (GO:0009072);; Biological Process: toxin catabolic process (GO:0009407);; Molecular Function: maleylacetoacetate isomerase activity (GO:0016034);; Biological …	K01800|2.70065e-10|ath:AT2G02390|K01800 maleylacetoacetate isomerase [EC:5.2.1.2] | (RefSeq) GSTZ1; glutathione S-transferase zeta 1	[O]	Glutathione S-transferase, N-terminal domain	Glutathione S-transferase Z1 OS=Arabidopsis thaliana OX=3702 GN=GSTZ1 PE=1 SV=1	maleylacetoacetate isomerase [Batrachochytrium salamandrivorans]
c132638.graph_c0	--	--	--	--	--	unnamed protein product [Coffea canephora]
c195500.graph_c0	--	--	--	Keratinocyte-associated protein 2	--	--
c127133.graph_c0	--	K09841|4.54609e-136|nnu:104612004|K09841 xanthoxin dehydrogenase [EC:1.1.1.288] | (RefSeq) xanthoxin dehydrogenase	[R]	Enoyl-(Acyl carrier protein) reductase;; short chain dehydrogenase	Zerumbone synthase OS=Zingiber zerumbet OX=311405 GN=ZSD1 PE=1 SV=1	zerumbone synthase [Asparagus officinalis]
c120142.graph_c0	Cellular Component: integral component of membrane (GO:0016021);;	K08497|1.42873e-61|atr:18444113|K08497 protein transport protein SEC20 | (RefSeq) uncharacterized LOC18444113	--	--	--	uncharacterized protein LOC109839563 [Asparagus officinalis]
c136927.graph_c0	Molecular Function: hydrolase activity (GO:0016787);;	--	--	alpha/beta hydrolase fold;; Alpha/beta hydrolase family	--	hypothetical protein PV05_10550 [Exophiala xenobiotica]
c132634.graph_c3	Molecular Function: beta-1,4-mannosylglycoprotein 4-beta-N-acetylglucosaminyltransferase activity (GO:0003830);; Biological Process: protein N-linked glycosylation (GO:0006487);; Cellular Component: integral component of membrane (GO:0016021);;	K00737|1.30432e-12|mtr:MTR_3g096150|K00737 beta-1,4-mannosyl-glycoprotein beta-1,4-N-acetylglucosaminyltransferase [EC:2.4.1.144] | (RefSeq) beta-1,4-N-acetylglucosaminyltransferase-like protein	--	--	--	Glycosyl transferase [Parasponia andersonii]
c187330.graph_c0	Molecular Function: transferase activity (GO:0016740);; Cellular Component: intracellular part (GO:0044424);;	--	[R]	Acetyltransferase (GNAT) family	--	acyl-CoA N-acyltransferase, partial [Aspergillus steynii IBT 23096]
c122880.graph_c0	Molecular Function: calcium ion binding (GO:0005509);;	K13448|3.64717e-77|atr:105421236|K13448 calcium-binding protein CML | (RefSeq) calmodulin-like protein 3	[T]	EF hand;; EF-hand domain;; EF hand;; EF-hand domain pair;; EF-hand domain pair;; Secreted protein acidic and rich in cysteine Ca binding region;; Cytoskeletal-regulatory complex EF hand	Calmodulin-like protein 7 OS=Arabidopsis thaliana OX=3702 GN=CML7 PE=2 SV=1	EF-hand domain [Macleaya cordata]
c80456.graph_c0	Biological Process: histidine biosynthetic process (GO:0000105);; Molecular Function: histidinol dehydrogenase activity (GO:0004399);; Molecular Function: zinc ion binding (GO:0008270);; Biological Process: pollen development (GO:0009555);; Cellular Component: chloroplast stroma (GO:0009570);; Molecular Function: NAD binding (GO:0051287);; Biological Process: oxidation-reduction process (GO:00551…	K00013|0|egu:105046721|K00013 histidinol dehydrogenase [EC:1.1.1.23] | (RefSeq) histidinol dehydrogenase, chloroplastic	[E]	Histidinol dehydrogenase	Histidinol dehydrogenase, chloroplastic OS=Oryza sativa subsp. japonica OX=39947 GN=HDH PE=2 SV=1	PREDICTED: histidinol dehydrogenase, chloroplastic isoform X1 [Elaeis guineensis]
c124897.graph_c0	--	--	[T]	NB-ARC domain	Putative disease resistance RPP13-like protein 1 OS=Arabidopsis thaliana OX=3702 GN=RPPL1 PE=3 SV=1	CC-NBS-LRR resistance protein, partial [Trifolium pratense]
c171169.graph_c0	--	--	--	--	--	--
c100585.graph_c0	Cellular Component: extracellular region (GO:0005576);; Cellular Component: cell wall (GO:0005618);; Biological Process: plant-type cell wall organization (GO:0009664);; Cellular Component: membrane (GO:0016020);;	--	--	Pollen allergen;; Lytic transglycolase	Expansin-A8 OS=Arabidopsis thaliana OX=3702 GN=EXPA8 PE=2 SV=1	PREDICTED: expansin-A8 [Eucalyptus grandis]
c129814.graph_c0	Biological Process: cellular amino acid metabolic process (GO:0006520);; Molecular Function: oxidoreductase activity (GO:0016491);; Biological Process: oxidation-reduction process (GO:0055114);;	K00262|0|nnu:104604421|K00262 glutamate dehydrogenase (NADP+) [EC:1.4.1.4] | (RefSeq) NADP-specific glutamate dehydrogenase-like	[E]	Glutamate/Leucine/Phenylalanine/Valine dehydrogenase;; Glu/Leu/Phe/Val dehydrogenase, dimerisation domain	NADP-specific glutamate dehydrogenase (Fragment) OS=Chlorella sorokiniana OX=3076 PE=2 SV=1	PREDICTED: NADP-specific glutamate dehydrogenase-like isoform X2 [Nelumbo nucifera]
c125310.graph_c2	--	--	--	--	--	PREDICTED: uncharacterized protein LOC104599327 [Nelumbo nucifera]
c25716.graph_c0	Cellular Component: membrane (GO:0016020);;	--	--	--	--	hypothetical protein, variant [Exophiala mesophila]
c154905.graph_c0	--	K09966|2.33569e-17|cme:CYME_CML117C|K09966 uncharacterized protein | (RefSeq) hypothetical protein	--	Uncharacterized protein conserved in bacteria (DUF2237)	--	hypothetical protein AB675_2881, partial [Phialophora attae]
c31227.graph_c0	Biological Process: carbohydrate metabolic process (GO:0005975);; Biological Process: tricarboxylic acid cycle (GO:0006099);; Biological Process: malate metabolic process (GO:0006108);; Molecular Function: L-malate dehydrogenase activity (GO:0030060);;	K00026|1.96006e-31|cvr:CHLNCDRAFT_18230|K00026 malate dehydrogenase [EC:1.1.1.37] | (RefSeq) hypothetical protein	[C]	lactate/malate dehydrogenase, NAD binding domain	Malate dehydrogenase, mitochondrial OS=Fragaria ananassa OX=3747 GN=MMDHI PE=1 SV=1	L-lactate/malate dehydrogenase domain-containing protein [Rozella allomycis CSF55]
c121969.graph_c0	Cellular Component: vacuolar membrane (GO:0005774);; Cellular Component: peroxisome (GO:0005777);;	K13237|2.8425e-170|nnu:104599664|K13237 peroxisomal 2,4-dienoyl-CoA reductase [EC:1.3.1.34] | (RefSeq) peroxisomal 2,4-dienoyl-CoA reductase	[R]	Enoyl-(Acyl carrier protein) reductase;; short chain dehydrogenase;; KR domain	Peroxisomal 2,4-dienoyl-CoA reductase OS=Arabidopsis thaliana OX=3702 GN=At3g12800 PE=2 SV=1	PREDICTED: peroxisomal 2,4-dienoyl-CoA reductase [Nelumbo nucifera]
c134552.graph_c2	--	--	--	Domain of unknown function (DUF4378);; DUF761-associated sequence motif	Protein TRM32 OS=Arabidopsis thaliana OX=3702 GN=TRM32 PE=2 SV=1	protein of unknown function DUF4378 [Macleaya cordata]
c129527.graph_c0	Cellular Component: origin recognition complex (GO:0000808);; Cellular Component: nucleus (GO:0005634);; Biological Process: DNA replication (GO:0006260);;	K02604|0|vvi:100253929|K02604 origin recognition complex subunit 2 | (RefSeq) origin of replication complex subunit 2	[L]	Origin recognition complex subunit 2	Origin of replication complex subunit 2 OS=Arabidopsis thaliana OX=3702 GN=ORC2 PE=1 SV=1	PREDICTED: origin of replication complex subunit 2 [Vitis vinifera]
c94843.graph_c0	--	--	--	Transposase family tnp2	--	uncharacterized protein LOC109947087 [Prunus persica]
c126362.graph_c0	Cellular Component: plasma membrane (GO:0005886);; Molecular Function: phytanoyl-CoA dioxygenase activity (GO:0048244);; Biological Process: oxidation-reduction process (GO:0055114);;	K00477|8.56747e-170|nnu:104609962|K00477 phytanoyl-CoA hydroxylase [EC:1.14.11.18] | (RefSeq) phytanoyl-CoA dioxygenase	[I]	Phytanoyl-CoA dioxygenase (PhyH)	Phytanoyl-CoA dioxygenase OS=Arabidopsis thaliana OX=3702 GN=PAHX PE=2 SV=2	PREDICTED: phytanoyl-CoA dioxygenase [Nelumbo nucifera]
c137874.graph_c0	--	--	[R]	Leucine rich repeat;; Leucine Rich Repeat;; Leucine Rich repeats (2 copies);; Leucine Rich repeat	Receptor-like protein 7 OS=Arabidopsis thaliana OX=3702 GN=RLP7 PE=3 SV=2	PREDICTED: receptor-like protein 12 isoform X1 [Populus euphratica]
c135369.graph_c0	Biological Process: protein geranylgeranylation (GO:0018344);; Cellular Component: cytoplasmic part (GO:0044444);; Biological Process: single-organism process (GO:0044699);; Biological Process: regulation of cellular process (GO:0050794);;	--	[TU]	GDP dissociation inhibitor	Rab escort protein 1 OS=Arabidopsis thaliana OX=3702 GN=REP PE=1 SV=2	PREDICTED: rab escort protein 1 isoform X2 [Nelumbo nucifera]
c83648.graph_c0	Molecular Function: transferase activity, transferring acyl groups (GO:0016746);;	--	[I]	Choline/Carnitine o-acyltransferase	--	hypothetical protein AC579_371 [Pseudocercospora musae]
c72121.graph_c0	Molecular Function: oxidoreductase activity (GO:0016491);; Molecular Function: metal ion binding (GO:0046872);;	--	[QI]	Cytochrome P450	11-oxo-beta-amyrin 30-oxidase OS=Medicago truncatula OX=3880 GN=CYP72A63 PE=1 SV=1	PREDICTED: cytochrome P450 CYP72A219-like [Phoenix dactylifera]
c170578.graph_c0	--	--	--	TerD domain	--	hypothetical protein SMAC_10298 [Sordaria macrospora k-hell]
c84381.graph_c1	Molecular Function: structural constituent of ribosome (GO:0003735);; Molecular Function: transporter activity (GO:0005215);; Cellular Component: mitochondrial inner membrane (GO:0005743);; Biological Process: translation (GO:0006412);; Cellular Component: integral component of membrane (GO:0016021);; Biological Process: transmembrane transport (GO:0055085);;	K05863|8.17204e-35|gsl:Gasu_45710|K05863 solute carrier family 25 (mitochondrial adenine nucleotide translocator), member 4/5/6/31 | (RefSeq) mitochondrial carrier, adenine nucleotidetranslocator	[C]	Mitochondrial carrier protein	ADP,ATP carrier protein OS=Parachlorella kessleri OX=3074 PE=3 SV=1	ADP/ATP translocase 2 [Smittium culicis]
c107515.graph_c0	--	--	--	Glutathione S-transferase, C-terminal domain	--	hypothetical protein AB675_8553 [Phialophora attae]
c126312.graph_c0	--	--	[R]	SPRY domain;; CTLH/CRA C-terminal to LisH motif domain	Ran-binding protein M homolog OS=Arabidopsis thaliana OX=3702 GN=RANBPM PE=1 SV=1	PREDICTED: ran-binding protein 10-like [Nelumbo nucifera]
c127786.graph_c0	--	--	[R]	PPR repeat family;; PPR repeat;; PPR repeat;; Pentatricopeptide repeat domain	Pentatricopeptide repeat-containing protein At3g22690 OS=Arabidopsis thaliana OX=3702 GN=PCMP-H56 PE=3 SV=1	pentatricopeptide repeat-containing protein At5g27110-like [Ananas comosus]
c125696.graph_c0	--	--	--	--	--	PREDICTED: uncharacterized protein LOC104602168 [Nelumbo nucifera]
c106776.graph_c2	Molecular Function: transcription factor activity, sequence-specific DNA binding (GO:0003700);; Cellular Component: nucleus (GO:0005634);; Biological Process: regulation of transcription, DNA-templated (GO:0006355);; Molecular Function: lipid binding (GO:0008289);; Biological Process: determination of bilateral symmetry (GO:0009855);; Biological Process: polarity specification of adaxial/abaxial …	K09338|2.18803e-24|bdi:100844190|K09338 homeobox-leucine zipper protein | (RefSeq) homeobox-leucine zipper protein HOX9	--	MEKHLA domain	Homeobox-leucine zipper protein HOX9 OS=Oryza sativa subsp. japonica OX=39947 GN=HOX9 PE=2 SV=1	Homeobox-leucine zipper protein HOX9 [Dichanthelium oligosanthes]
c116431.graph_c0	Molecular Function: protein serine/threonine kinase activity (GO:0004674);; Molecular Function: ATP binding (GO:0005524);; Cellular Component: nucleus (GO:0005634);; Cellular Component: cytoplasm (GO:0005737);; Biological Process: protein phosphorylation (GO:0006468);; Biological Process: intracellular signal transduction (GO:0035556);;	K14498|1.8045e-107|egu:105037936|K14498 serine/threonine-protein kinase SRK2 [EC:2.7.11.1] | (RefSeq) serine/threonine-protein kinase SAPK7	[T]	Protein kinase domain;; Protein tyrosine kinase	Serine/threonine-protein kinase SAPK7 OS=Oryza sativa subsp. japonica OX=39947 GN=SAPK7 PE=2 SV=2	unnamed protein product [Coffea canephora]
c183420.graph_c0	Cellular Component: nucleus (GO:0005634);; Cellular Component: cytoplasm (GO:0005737);; Biological Process: chromosome segregation (GO:0007059);; Cellular Component: membrane (GO:0016020);; Biological Process: iron-sulfur cluster assembly (GO:0016226);;	--	[S]	--	--	hypothetical protein SNOG_15165 [Parastagonospora nodorum SN15]
c136357.graph_c0	--	--	--	--	--	PREDICTED: uncharacterized protein LOC100247671 [Vitis vinifera]
c138862.graph_c0	Molecular Function: GTP binding (GO:0005525);; Cellular Component: endosome (GO:0005768);; Biological Process: small GTPase mediated signal transduction (GO:0007264);;	K07904|8.82649e-65|cic:CICLE_v10026427mg|K07904 Ras-related protein Rab-11A | (RefSeq) hypothetical protein	[U]	Ras family	Ras-related protein Rab11A OS=Lotus japonicus OX=34305 GN=RAB11A PE=2 SV=1	hypothetical protein TSUD_321730 [Trifolium subterraneum]
c127571.graph_c0	--	--	--	--	--	hypothetical protein CB0940_05277 [Cercospora beticola]
c136790.graph_c0	--	--	--	Plant protein of unknown function	UPF0481 protein At3g47200 OS=Arabidopsis thaliana OX=3702 GN=At3g47200 PE=2 SV=1	PREDICTED: UPF0481 protein At3g47200-like [Pyrus x bretschneideri]
c118341.graph_c1	--	--	--	--	--	PREDICTED: uncharacterized protein LOC104594586 isoform X1 [Nelumbo nucifera]
c96777.graph_c0	--	--	--	--	--	hypothetical protein AC578_8196 [Mycosphaerella eumusae]
c169853.graph_c0	Cellular Component: membrane (GO:0016020);;	--	--	--	--	hypothetical protein B0A51_12950, partial [Rachicladosporium sp. CCFEE 5018]
c162099.graph_c0	Molecular Function: nucleic acid binding (GO:0003676);; Biological Process: metabolic process (GO:0008152);; Molecular Function: metal ion binding (GO:0046872);;	--	--	--	--	hypothetical protein AC579_1470 [Pseudocercospora musae]
c139570.graph_c0	Molecular Function: methionine adenosyltransferase activity (GO:0004478);; Molecular Function: ATP binding (GO:0005524);; Cellular Component: cytoplasm (GO:0005737);; Biological Process: S-adenosylmethionine biosynthetic process (GO:0006556);; Biological Process: one-carbon metabolic process (GO:0006730);; Molecular Function: metal ion binding (GO:0046872);;	K00789|4.54097e-27|pper:PRUPE_ppa006841mg|K00789 S-adenosylmethionine synthetase [EC:2.5.1.6] | (RefSeq) hypothetical protein	[H]	S-adenosylmethionine synthetase, N-terminal domain	S-adenosylmethionine synthase OS=Carica papaya OX=3649 GN=SAMS PE=2 SV=1	S-adenosylmethionine synthase 2-like [Olea europaea var. sylvestris]
c185682.graph_c0	Molecular Function: secondary active sulfate transmembrane transporter activity (GO:0008271);; Cellular Component: integral component of membrane (GO:0016021);; Biological Process: sulfate transmembrane transport (GO:1902358);;	K18059|1.55813e-18|csl:COCSUDRAFT_27397|K18059 sulfate transporter 4 | (RefSeq) sulfate permease	[P]	Sulfate permease family	Sulfate transporter 4.1, chloroplastic OS=Arabidopsis thaliana OX=3702 GN=SULTR4;1 PE=1 SV=1	sulfate permease [Coccomyxa subellipsoidea C-169]
c125769.graph_c0	--	--	[O]	Xylanase inhibitor C-terminal	Aspartyl protease family protein 2 OS=Arabidopsis thaliana OX=3702 GN=APF2 PE=2 SV=1	PREDICTED: aspartic proteinase nepenthesin-1-like [Nelumbo nucifera]
c127288.graph_c0	Molecular Function: sphingomyelin phosphodiesterase activity (GO:0004767);; Molecular Function: GTP binding (GO:0005525);; Cellular Component: intracellular (GO:0005622);; Biological Process: small GTPase mediated signal transduction (GO:0007264);;	K07897|1.91067e-144|vvi:100249742|K07897 Ras-related protein Rab-7A | (RefSeq) ras-related protein Rab7	[R]	Ras family;; Ras of Complex, Roc, domain of DAPkinase;; ADP-ribosylation factor family;; 50S ribosome-binding GTPase;; Elongation factor Tu GTP binding domain;; Gtr1/RagA G protein conserved region	Ras-related protein Rab7 OS=Prunus armeniaca OX=36596 PE=2 SV=1	PREDICTED: ras-related protein Rab7 [Juglans regia]
c128588.graph_c0	--	K06062|0|nnu:104589649|K06062 histone acetyltransferase [EC:2.3.1.48] | (RefSeq) histone acetyltransferase GCN5	[BK]	Bromodomain;; Acetyltransferase (GNAT) family;; Acetyltransferase (GNAT) domain	Histone acetyltransferase GCN5 OS=Arabidopsis thaliana OX=3702 GN=HAG1 PE=1 SV=1	PREDICTED: histone acetyltransferase GCN5 isoform X2 [Nelumbo nucifera]
c132334.graph_c1	--	--	[K]	--	ENHANCER OF AG-4 protein 2 OS=Arabidopsis thaliana OX=3702 GN=HUA2 PE=2 SV=1	PREDICTED: ENHANCER OF AG-4 protein 2-like isoform X1 [Elaeis guineensis]
c173765.graph_c0	Cellular Component: nuclear pore (GO:0005643);; Biological Process: nucleocytoplasmic transport (GO:0006913);; Biological Process: carbohydrate transport (GO:0008643);; Cellular Component: integral component of membrane (GO:0016021);; Molecular Function: structural constituent of nuclear pore (GO:0017056);; Molecular Function: substrate-specific transmembrane transporter activity (GO:0022891);; B…	--	--	--	--	high-affinity glucose transporter SNF3 [Colletotrichum higginsianum]
c108513.graph_c0	--	--	[R]	Retrotransposon gag protein	--	PREDICTED: uncharacterized protein LOC103700405, partial [Phoenix dactylifera]
c104371.graph_c0	Biological Process: biosynthetic process (GO:0009058);; Molecular Function: transferase activity (GO:0016740);; Molecular Function: hydrolase activity, acting on ester bonds (GO:0016788);; Molecular Function: phosphopantetheine binding (GO:0031177);;	--	--	Phosphopantetheine attachment site	--	hypothetical protein AC578_4652 [Mycosphaerella eumusae]
c136524.graph_c0	--	--	--	OST-HTH/LOTUS domain	--	PREDICTED: uncharacterized protein LOC103701216 [Phoenix dactylifera]
c137845.graph_c1	Molecular Function: nucleotide-sugar transmembrane transporter activity (GO:0005338);; Biological Process: carbohydrate transport (GO:0008643);; Biological Process: nucleotide-sugar transport (GO:0015780);; Cellular Component: integral component of membrane (GO:0016021);; Biological Process: nucleotide transmembrane transport (GO:1901679);;	--	[GE]	--	UDP-rhamnose/UDP-galactose transporter 5 OS=Arabidopsis thaliana OX=3702 GN=URGT5 PE=1 SV=1	hypothetical protein COLO4_13787 [Corchorus olitorius]
c124871.graph_c0	Molecular Function: nucleotide binding (GO:0000166);; Molecular Function: nucleic acid binding (GO:0003676);; Cellular Component: viral nucleocapsid (GO:0019013);; Cellular Component: intracellular ribonucleoprotein complex (GO:0030529);;	K12898|6.41399e-125|cmo:103485191|K12898 heterogeneous nuclear ribonucleoprotein F/H | (RefSeq) heterogeneous nuclear ribonucleoprotein F	[A]	RNA recognition motif. (a.k.a. RRM, RBD, or RNP domain)	--	PREDICTED: heterogeneous nuclear ribonucleoprotein H3 isoform X1 [Ziziphus jujuba]
c68118.graph_c0	--	--	[S]	rRNA-processing protein Efg1	--	rRNA-processing protein EFG1-like isoform X1 [Hevea brasiliensis]
c69955.graph_c0	Molecular Function: DNA binding (GO:0003677);; Molecular Function: cyanate hydratase activity (GO:0008824);; Biological Process: cyanate metabolic process (GO:0009439);;	--	--	Cyanate lyase C-terminal domain	Cyanate hydratase OS=Physcomitrella patens subsp. patens OX=3218 GN=CYN PE=3 SV=1	hypothetical protein MYCFIDRAFT_52597 [Pseudocercospora fijiensis CIRAD86]
c124505.graph_c0	Cellular Component: chloroplast stroma (GO:0009570);;	--	[F]	5' nucleotidase family;; 5' nucleotidase family	--	PREDICTED: 5&apos;-nucleotidase domain-containing protein 4 isoform X1 [Elaeis guineensis]
c101471.graph_c0	--	--	--	--	--	PREDICTED: uncharacterized protein LOC104601984 isoform X1 [Nelumbo nucifera]
c130815.graph_c0	Molecular Function: L-aspartate:2-oxoglutarate aminotransferase activity (GO:0004069);; Biological Process: cellular amino acid metabolic process (GO:0006520);; Biological Process: biosynthetic process (GO:0009058);; Molecular Function: pyridoxal phosphate binding (GO:0030170);; Molecular Function: L-phenylalanine:2-oxoglutarate aminotransferase activity (GO:0080130);;	K14454|0|nnu:104595171|K14454 aspartate aminotransferase, cytoplasmic [EC:2.6.1.1] | (RefSeq) aspartate aminotransferase, cytoplasmic-like	[E]	Aminotransferase class I and II	Aspartate aminotransferase, cytoplasmic OS=Oryza sativa subsp. japonica OX=39947 GN=Os01g0760600 PE=2 SV=1	Aspartate/other aminotransferase [Macleaya cordata]
c157881.graph_c0	--	--	--	TCP family transcription factor	Transcription factor TCP13 OS=Arabidopsis thaliana OX=3702 GN=TCP13 PE=1 SV=1	PREDICTED: transcription factor TCP5-like [Nelumbo nucifera]
c189450.graph_c0	Biological Process: fatty acid biosynthetic process (GO:0006633);; Molecular Function: thiolester hydrolase activity (GO:0016790);; Molecular Function: isomerase activity (GO:0016853);;	--	--	--	--	Thioesterase/thiol ester dehydrase-isomerase [Lepidopterella palustris CBS 459.81]
c121961.graph_c0	--	--	[R]	PPR repeat;; PPR repeat family;; PPR repeat;; Pentatricopeptide repeat domain	Putative pentatricopeptide repeat-containing protein At3g23330 OS=Arabidopsis thaliana OX=3702 GN=PCMP-H32 PE=3 SV=1	PREDICTED: pentatricopeptide repeat-containing protein At2g33680-like [Nelumbo nucifera]
c130162.graph_c0	Cellular Component: mitochondrion (GO:0005739);; Cellular Component: chloroplast stroma (GO:0009570);; Cellular Component: membrane (GO:0016020);; Molecular Function: oxidoreductase activity (GO:0016491);; Molecular Function: heme binding (GO:0020037);; Cellular Component: apoplast (GO:0048046);; Molecular Function: iron-sulfur cluster binding (GO:0051536);; Biological Process: oxidation-reductio…	K00366|0|nnu:104601782|K00366 ferredoxin-nitrite reductase [EC:1.7.7.1] | (RefSeq) ferredoxin--nitrite reductase, chloroplastic	[P]	Nitrite and sulphite reductase 4Fe-4S domain;; Nitrite/Sulfite reductase ferredoxin-like half domain	Ferredoxin--nitrite reductase, chloroplastic OS=Betula pendula OX=3505 GN=NIR1 PE=2 SV=1	Nitrite/Sulfite reductase ferredoxin-like domain [Macleaya cordata]
c123881.graph_c0	Molecular Function: protein dimerization activity (GO:0046983);;	--	--	--	Transcription factor bHLH93 OS=Arabidopsis thaliana OX=3702 GN=BHLH93 PE=1 SV=1	PREDICTED: transcription factor bHLH93 [Elaeis guineensis]
c130128.graph_c0	--	--	--	--	--	hypothetical protein BVC80_1719g72 [Macleaya cordata]
c24210.graph_c0	Molecular Function: DNA binding (GO:0003677);; Molecular Function: biotin carboxylase activity (GO:0004075);; Molecular Function: pyruvate carboxylase activity (GO:0004736);; Molecular Function: ATP binding (GO:0005524);; Cellular Component: cytosol (GO:0005829);; Biological Process: pyruvate metabolic process (GO:0006090);; Biological Process: gluconeogenesis (GO:0006094);; Molecular Function: b…	K01958|5.46522e-09|bpg:Bathy04g00980|K01958 pyruvate carboxylase [EC:6.4.1.1] | (RefSeq) pyruvate carboxylase	[C]	--	--	hypothetical protein DOTSEDRAFT_75258 [Dothistroma septosporum NZE10]
c121092.graph_c0	Cellular Component: integral component of membrane (GO:0016021);;	--	--	Early nodulin 93 ENOD93 protein	Early nodulin-93 OS=Glycine max OX=3847 PE=2 SV=1	PREDICTED: early nodulin-93-like isoform X1 [Nelumbo nucifera]
c141813.graph_c0	Molecular Function: protein serine/threonine kinase activity (GO:0004674);; Molecular Function: ATP binding (GO:0005524);; Biological Process: protein phosphorylation (GO:0006468);; Cellular Component: integral component of membrane (GO:0016021);; Biological Process: recognition of pollen (GO:0048544);;	K04733|5.01511e-11|pmum:103320381|K04733 interleukin-1 receptor-associated kinase 4 [EC:2.7.11.1] | (RefSeq) putative receptor protein kinase ZmPK1	--	--	--	PREDICTED: putative receptor protein kinase ZmPK1 [Ziziphus jujuba]
c68895.graph_c0	Cellular Component: nucleus (GO:0005634);; Molecular Function: methyltransferase activity (GO:0008168);; Molecular Function: zinc ion binding (GO:0008270);; Cellular Component: integral component of membrane (GO:0016021);; Biological Process: methylation (GO:0032259);;	--	[BK]	SET domain	Histone-lysine N-methyltransferase ATX4 OS=Arabidopsis thaliana OX=3702 GN=ATX4 PE=2 SV=3	histone-lysine N-methyltransferase ATX4-like [Cucurbita pepo subsp. pepo]
c119309.graph_c0	--	--	--	F-box domain	F-box/kelch-repeat protein At5g43190 OS=Arabidopsis thaliana OX=3702 GN=At5g43190 PE=2 SV=1	PREDICTED: F-box/kelch-repeat protein At5g43190 [Nelumbo nucifera]
c155763.graph_c0	Molecular Function: zinc ion binding (GO:0008270);;	--	[R]	PPR repeat;; PPR repeat family;; PPR repeat	Putative pentatricopeptide repeat-containing protein At3g23330 OS=Arabidopsis thaliana OX=3702 GN=PCMP-H32 PE=3 SV=1	PREDICTED: putative pentatricopeptide repeat-containing protein At3g23330 [Nelumbo nucifera]
c126062.graph_c0	Molecular Function: protein serine/threonine kinase activity (GO:0004674);; Molecular Function: ATP binding (GO:0005524);; Biological Process: protein phosphorylation (GO:0006468);; Biological Process: signal transduction (GO:0007165);;	K07198|5.21746e-26|egu:105050362|K07198 5'-AMP-activated protein kinase, catalytic alpha subunit [EC:2.7.11.11] | (RefSeq) CBL-interacting serine/threonine-protein kinase 21-like	--	--	--	PREDICTED: CBL-interacting serine/threonine-protein kinase 21-like isoform X2 [Elaeis guineensis]
c184682.graph_c0	Molecular Function: RNA polymerase II transcription factor activity, sequence-specific DNA binding (GO:0000981);; Molecular Function: DNA binding (GO:0003677);; Cellular Component: nucleus (GO:0005634);; Biological Process: regulation of transcription from RNA polymerase II promoter (GO:0006357);; Molecular Function: zinc ion binding (GO:0008270);;	--	--	--	--	hypothetical protein B5807_09494 [Epicoccum nigrum]
c101915.graph_c0	Molecular Function: hydrolase activity (GO:0016787);;	K19882|2.16516e-39|jcu:105643392|K19882 O-palmitoleoyl-L-serine hydrolase [EC:3.1.1.98] | (RefSeq) pectin acetylesterase 8	[M]	Pectinacetylesterase	Pectin acetylesterase 8 OS=Arabidopsis thaliana OX=3702 GN=PAE8 PE=2 SV=1	hypothetical protein JCGZ_19476 [Jatropha curcas]
c67844.graph_c0	Biological Process: multicellular organism development (GO:0007275);;	--	--	YABBY protein;; HMG-box domain	Axial regulator YABBY 5 OS=Arabidopsis thaliana OX=3702 GN=YAB5 PE=1 SV=1	PREDICTED: axial regulator YABBY 5-like isoform X3 [Nelumbo nucifera]
c169970.graph_c0	Molecular Function: ATP binding (GO:0005524);; Cellular Component: plasma membrane (GO:0005886);; Biological Process: drug transmembrane transport (GO:0006855);; Cellular Component: integral component of membrane (GO:0016021);; Molecular Function: ATPase activity, coupled to transmembrane movement of substances (GO:0042626);;	--	--	--	--	Oligomycin resistance ATP-dependent permease YOR1 [Phialophora attae]
c123386.graph_c0	--	--	--	--	--	hypothetical protein VITISV_044198 [Vitis vinifera]
c112742.graph_c0	Molecular Function: metal ion binding (GO:0046872);;	--	[R]	Zinc finger C-x8-C-x5-C-x3-H type (and similar);; Torus domain;; RNA-binding, Nab2-type zinc finger	Zinc finger CCCH domain-containing protein ZFN-like OS=Pisum sativum OX=3888 PE=2 SV=1	zinc finger protein [Macleaya cordata]
c99594.graph_c0	Molecular Function: translation elongation factor activity (GO:0003746);; Molecular Function: GTPase activity (GO:0003924);; Molecular Function: GTP binding (GO:0005525);; Cellular Component: cytoplasm (GO:0005737);; Biological Process: translational elongation (GO:0006414);;	K03231|5.23932e-45|gsl:Gasu_19840|K03231 elongation factor 1-alpha | (RefSeq) elongation factor EF-1 alpha subunit	[J]	Elongation factor Tu C-terminal domain	Elongation factor 1-alpha C OS=Porphyra purpurea OX=2787 GN=TEF-C PE=2 SV=1	elongation factor 1-alpha 1 [Phytophthora parasitica P1569]
c193020.graph_c0	Molecular Function: ATP citrate synthase activity (GO:0003878);; Molecular Function: ATP binding (GO:0005524);; Cellular Component: cytoplasm (GO:0005737);; Biological Process: acetyl-CoA biosynthetic process (GO:0006085);; Biological Process: citrate metabolic process (GO:0006101);; Biological Process: lipid metabolic process (GO:0006629);; Molecular Function: metal ion binding (GO:0046872);; Mo…	K01648|8.693e-10|pxb:103961236|K01648 ATP citrate (pro-S)-lyase [EC:2.3.3.8] | (RefSeq) ATP-citrate synthase alpha chain protein 2-like	[C]	ATP citrate lyase citrate-binding	ATP-citrate synthase alpha chain protein 3 OS=Arabidopsis thaliana OX=3702 GN=ACLA-3 PE=2 SV=1	ATP-citrate synthase [Saprolegnia diclina VS20]
c161948.graph_c0	Cellular Component: membrane (GO:0016020);;	--	--	--	--	hypothetical protein PENVUL_c011G06348 [Penicillium vulpinum]
c83476.graph_c0	--	--	--	--	--	PREDICTED: uncharacterized protein LOC100266970 [Vitis vinifera]
c134627.graph_c0	Cellular Component: nucleus (GO:0005634);; Cellular Component: cytoplasm (GO:0005737);; Biological Process: apoptotic process (GO:0006915);; Biological Process: multicellular organism development (GO:0007275);; Molecular Function: zinc ion binding (GO:0008270);; Cellular Component: integral component of membrane (GO:0016021);; Molecular Function: ligase activity (GO:0016874);; Biological Process:…	K04506|1.05367e-72|pop:POPTR_0002s17250g|K04506 E3 ubiquitin-protein ligase SIAH1 [EC:2.3.2.27] | (RefSeq) POPTRDRAFT_1072377; hypothetical protein	[R]	Seven in absentia protein family	E3 ubiquitin-protein ligase SINAT3 OS=Arabidopsis thaliana OX=3702 GN=SINAT3 PE=1 SV=1	E3 ubiquitin-protein ligase SINAT3 isoform X2 [Hevea brasiliensis]
c193716.graph_c0	Biological Process: carbohydrate transport (GO:0008643);; Cellular Component: integral component of membrane (GO:0016021);; Molecular Function: substrate-specific transmembrane transporter activity (GO:0022891);; Biological Process: transmembrane transport (GO:0055085);;	--	[R]	Sugar (and other) transporter;; Major Facilitator Superfamily	Sugar transport protein 13 OS=Arabidopsis thaliana OX=3702 GN=STP13 PE=1 SV=2	hypothetical protein AC579_342 [Pseudocercospora musae]
c131246.graph_c1	--	K15501|7.45039e-24|bna:106362268|K15501 serine/threonine-protein phosphatase 6 regulatory subunit 3 | (RefSeq) serine/threonine-protein phosphatase 6 regulatory subunit 3-like	[D]	--	--	hypothetical protein CRG98_015736 [Punica granatum]
c113014.graph_c0	Molecular Function: acetate-CoA ligase activity (GO:0003987);; Molecular Function: ATP binding (GO:0005524);; Molecular Function: AMP binding (GO:0016208);; Biological Process: acetyl-CoA biosynthetic process from acetate (GO:0019427);;	K01895|8.90717e-94|cvr:CHLNCDRAFT_32259|K01895 acetyl-CoA synthetase [EC:6.2.1.1] | (RefSeq) hypothetical protein	[I]	AMP-binding enzyme	Acetyl-coenzyme A synthetase, chloroplastic/glyoxysomal OS=Arabidopsis thaliana OX=3702 GN=ACS PE=1 SV=1	hypothetical protein MYCFIDRAFT_55238 [Pseudocercospora fijiensis CIRAD86]
c133776.graph_c0	Biological Process: metabolic process (GO:0008152);; Molecular Function: transferase activity (GO:0016740);;	--	[E]	Spermine/spermidine synthase domain;; Methyltransferase domain;; Methyltransferase domain;; Methyltransferase domain;; Thiopurine S-methyltransferase (TPMT)	--	PREDICTED: methyltransferase-like protein 13 isoform X1 [Glycine max]
c153488.graph_c0	Biological Process: purine ribonucleoside monophosphate biosynthetic process (GO:0009168);; Molecular Function: deaminase activity (GO:0019239);;	K01490|3.17933e-08|mtr:MTR_8g469750|K01490 AMP deaminase [EC:3.5.4.6] | (RefSeq) adenosine/AMP deaminase	[F]	Adenosine/AMP deaminase	Probable AMP deaminase OS=Oryza sativa subsp. japonica OX=39947 GN=AMPD PE=2 SV=1	AMP deaminase, partial [Oryza sativa Japonica Group]
c138962.graph_c0	--	--	--	Agenet domain	DUF724 domain-containing protein 6 OS=Arabidopsis thaliana OX=3702 GN=DUF6 PE=2 SV=1	Agenet-like domain [Macleaya cordata]
c62616.graph_c0	Molecular Function: nucleic acid binding (GO:0003676);;	--	--	--	--	hypothetical protein PV10_01979 [Exophiala mesophila]
c185675.graph_c0	Molecular Function: NADPH-hemoprotein reductase activity (GO:0003958);; Cellular Component: endoplasmic reticulum membrane (GO:0005789);; Molecular Function: FMN binding (GO:0010181);; Cellular Component: integral component of membrane (GO:0016021);; Biological Process: oxidation-reduction process (GO:0055114);;	K00327|4.68954e-12|olu:OSTLU_44507|K00327 NADPH-ferrihemoprotein reductase [EC:1.6.2.4] | (RefSeq) hypothetical protein	[C]	FAD binding domain	NADPH--cytochrome P450 reductase 2 OS=Arabidopsis thaliana OX=3702 GN=ATR2 PE=1 SV=1	NADPH--cytochrome [Phialophora attae]
c169095.graph_c0	Molecular Function: oxidoreductase activity (GO:0016491);; Molecular Function: ion binding (GO:0043167);;	K01832|1.21889e-13|csl:COCSUDRAFT_39702|K01832 thromboxane-A synthase [EC:5.3.99.5] | (RefSeq) cytochrome P450	[Q]	Cytochrome P450	Cytochrome P450 82C4 OS=Arabidopsis thaliana OX=3702 GN=CYP82C4 PE=2 SV=1	cytochrome p450 [Lentinula edodes]
c159498.graph_c0	Molecular Function: structural constituent of ribosome (GO:0003735);; Biological Process: rRNA processing (GO:0006364);; Biological Process: translation (GO:0006412);; Cellular Component: cytosolic large ribosomal subunit (GO:0022625);; Molecular Function: pre-mRNA 5'-splice site binding (GO:0030627);; Biological Process: negative regulation of mRNA splicing, via spliceosome (GO:0048025);;	K02908|2.08578e-31|ppp:PHYPADRAFT_213651|K02908 large subunit ribosomal protein L30e | (RefSeq) hypothetical protein	[J]	Ribosomal protein L7Ae/L30e/S12e/Gadd45 family	60S ribosomal protein L30 OS=Lupinus luteus OX=3873 GN=RPL30 PE=3 SV=1	L30e-like protein [Conidiobolus coronatus NRRL 28638]
c124107.graph_c0	--	--	--	Protein of unknown function (DUF4005);; IQ calmodulin-binding motif	--	hypothetical protein AQUCO_00100229v1 [Aquilegia coerulea]
c178618.graph_c0	Cellular Component: nucleus (GO:0005634);; Biological Process: coenzyme A biosynthetic process (GO:0015937);; Cellular Component: membrane (GO:0016020);; Molecular Function: nucleotidyltransferase activity (GO:0016779);; Cellular Component: CoA-synthesizing protein complex (GO:1990143);;	K02201|6.94517e-08|gsl:Gasu_62590|K02201 pantetheine-phosphate adenylyltransferase [EC:2.7.7.3] | (RefSeq) pantetheine-phosphate adenylyltransferase	[R]	--	--	hypothetical protein BTJ68_05738 [Hortaea werneckii EXF-2000]
c155438.graph_c0	--	--	--	--	--	hypothetical protein AMTR_s00012p00235430 [Amborella trichopoda]
c73865.graph_c0	Molecular Function: DNA binding (GO:0003677);; Molecular Function: motor activity (GO:0003774);; Molecular Function: ATP binding (GO:0005524);; Cellular Component: integral component of membrane (GO:0016021);; Cellular Component: myosin complex (GO:0016459);; Molecular Function: transferase activity, transferring hexosyl groups (GO:0016758);;	--	--	Chitin synthase	--	chitin synthase [Coniosporium apollinis CBS 100218]
c189692.graph_c0	Molecular Function: monooxygenase activity (GO:0004497);; Molecular Function: iron ion binding (GO:0005506);; Molecular Function: oxidoreductase activity, acting on paired donors, with incorporation or reduction of molecular oxygen (GO:0016705);; Molecular Function: heme binding (GO:0020037);; Biological Process: oxidation-reduction process (GO:0055114);;	--	--	--	--	hypothetical protein PV11_07446 [Exophiala sideris]
c192018.graph_c0	Molecular Function: calcium ion binding (GO:0005509);; Cellular Component: integral component of membrane (GO:0016021);; Molecular Function: oxidoreductase activity (GO:0016491);; Biological Process: oxidation-reduction process (GO:0055114);;	K17871|1.81528e-08|ppp:PHYPADRAFT_130383|K17871 NADH:ubiquinone reductase (non-electrogenic) [EC:1.6.5.9] | (RefSeq) hypothetical protein	[C]	--	External alternative NAD(P)H-ubiquinone oxidoreductase B1, mitochondrial OS=Arabidopsis thaliana OX=3702 GN=NDB1 PE=1 SV=1	hypothetical protein FE78DRAFT_66495 [Acidomyces richmondensis]
c193748.graph_c0	Molecular Function: 3-isopropylmalate dehydratase activity (GO:0003861);; Biological Process: leucine biosynthetic process (GO:0009098);; Cellular Component: 3-isopropylmalate dehydratase complex (GO:0009316);; Molecular Function: 4 iron, 4 sulfur cluster binding (GO:0051539);;	K01702|7.38929e-29|olu:OSTLU_28677|K01702 3-isopropylmalate dehydratase [EC:4.2.1.33] | (RefSeq) hypothetical protein	[E]	Aconitase family (aconitate hydratase)	3-isopropylmalate dehydratase large subunit, chloroplastic OS=Arabidopsis thaliana OX=3702 GN=IIL1 PE=1 SV=1	hypothetical protein BAUCODRAFT_245692 [Baudoinia panamericana UAMH 10762]
c170848.graph_c0	--	--	--	--	--	--
c124948.graph_c0	Cellular Component: intracellular part (GO:0044424);;	--	--	S1 RNA binding domain	30S ribosomal protein S1, chloroplastic OS=Arabidopsis thaliana OX=3702 GN=RPS1 PE=1 SV=1	S1-domain-containing protein [Coccomyxa subellipsoidea C-169]
c196130.graph_c0	--	--	--	--	--	--
c134092.graph_c0	--	--	--	Domain of unknown function (DUF4283)	--	--
c138339.graph_c0	--	--	[O]	Ring finger domain;; RING-like zinc finger;; Zinc finger, C3HC4 type (RING finger);; RING-H2 zinc finger domain;; Zinc finger, C3HC4 type (RING finger);; zinc-RING finger domain;; RING-type zinc-finger;; Anaphase-promoting complex subunit 11 RING-H2 finger	RING-H2 finger protein ATL79 OS=Arabidopsis thaliana OX=3702 GN=ATL79 PE=2 SV=1	PREDICTED: RING-H2 finger protein ATL79-like [Elaeis guineensis]
c116163.graph_c0	Molecular Function: protein serine/threonine kinase activity (GO:0004674);; Molecular Function: ATP binding (GO:0005524);; Biological Process: protein phosphorylation (GO:0006468);; Cellular Component: integral component of membrane (GO:0016021);; Molecular Function: carbohydrate binding (GO:0030246);;	--	--	Protein tyrosine kinase;; Protein kinase domain	L-type lectin-domain containing receptor kinase V.9 OS=Arabidopsis thaliana OX=3702 GN=LECRK59 PE=2 SV=1	L-type lectin-domain containing receptor kinase IV.2-like [Hevea brasiliensis]
c130741.graph_c1	Molecular Function: protein serine/threonine kinase activity (GO:0004674);; Molecular Function: ATP binding (GO:0005524);; Biological Process: protein phosphorylation (GO:0006468);; Cellular Component: integral component of membrane (GO:0016021);;	--	[T]	Protein tyrosine kinase;; Protein kinase domain;; Phosphotransferase enzyme family	Probable serine/threonine-protein kinase PBL7 OS=Arabidopsis thaliana OX=3702 GN=PBL7 PE=1 SV=1	PREDICTED: probable serine/threonine-protein kinase PBL7 [Elaeis guineensis]
c109827.graph_c0	Molecular Function: DNA binding (GO:0003677);;	--	--	Protein of unknown function (DUF3755)	--	PREDICTED: uncharacterized protein LOC104587006 isoform X1 [Nelumbo nucifera]
c121347.graph_c0	Molecular Function: glutathione transferase activity (GO:0004364);; Cellular Component: cytoplasm (GO:0005737);; Biological Process: glutathione metabolic process (GO:0006749);; Biological Process: toxin catabolic process (GO:0009407);;	K00799|1.01584e-46|nnu:104607862|K00799 glutathione S-transferase [EC:2.5.1.18] | (RefSeq) glutathione transferase GST 23-like	[O]	Glutathione S-transferase, C-terminal domain	Glutathione transferase GST 23 OS=Zea mays OX=4577 PE=2 SV=1	PREDICTED: glutathione transferase GST 23-like [Nelumbo nucifera]
c6025.graph_c0	--	--	--	Pentapeptide repeats (8 copies)	Thylakoid lumenal 17.4 kDa protein, chloroplastic OS=Arabidopsis thaliana OX=3702 GN=TL17 PE=1 SV=2	Thylakoid lumenal 17.4 kDa protein, chloroplastic [Monoraphidium neglectum]
c131822.graph_c0	--	--	--	Transcriptional regulator of RNA polII, SAGA, subunit	--	Transcriptional coactivator Hfi1/Transcriptional adapter 1 [Macleaya cordata]
c166857.graph_c0	--	--	--	Transcription factor subunit Med10 of Mediator complex	--	--
c137142.graph_c0	Molecular Function: 3'-5'-exoribonuclease activity (GO:0000175);; Cellular Component: nuclear exosome (RNase complex) (GO:0000176);; Cellular Component: cytoplasmic exosome (RNase complex) (GO:0000177);; Cellular Component: P-body (GO:0000932);; Biological Process: rRNA processing (GO:0006364);; Biological Process: mRNA catabolic process (GO:0006402);; Biological Process: rRNA catabolic process (…	K18758|0|nnu:104608511|K18758 DIS3-like exonuclease 2 [EC:3.1.13.-] | (RefSeq) DIS3-like exonuclease 2	[J]	RNB domain	DIS3-like exonuclease 2 OS=Arabidopsis thaliana OX=3702 GN=SOV PE=1 SV=1	PREDICTED: DIS3-like exonuclease 2 [Nelumbo nucifera]
c132929.graph_c4	--	--	[R]	--	Protein indeterminate-domain 11 OS=Arabidopsis thaliana OX=3702 GN=IDD11 PE=2 SV=1	PREDICTED: protein indeterminate-domain 7 isoform X1 [Nelumbo nucifera]
c164960.graph_c0	Biological Process: lipid metabolic process (GO:0006629);; Molecular Function: hydrolase activity (GO:0016787);;	--	--	--	GDSL esterase/lipase At4g10955 OS=Arabidopsis thaliana OX=3702 GN=At4g10955 PE=2 SV=1	PREDICTED: GDSL esterase/lipase At4g10955 [Erythranthe guttata]
c138844.graph_c0	--	--	--	--	--	Rapid ALkalinization Factor [Macleaya cordata]
c181329.graph_c0	--	--	--	Cysteine-rich TM module stress tolerance	--	--
c78832.graph_c0	--	--	[R]	--	--	ribonuclease H, partial [Trifolium pratense]
c166016.graph_c0	Molecular Function: protein kinase activity (GO:0004672);; Biological Process: protein phosphorylation (GO:0006468);;	--	[T]	Protein kinase domain;; Protein tyrosine kinase	Serine/threonine-protein kinase STY13 OS=Arabidopsis thaliana OX=3702 GN=STY13 PE=1 SV=2	PREDICTED: serine/threonine-protein kinase HT1-like [Glycine max]
c186827.graph_c0	Molecular Function: calcium ion binding (GO:0005509);; Cellular Component: endoplasmic reticulum (GO:0005783);; Biological Process: protein folding (GO:0006457);; Cellular Component: integral component of membrane (GO:0016021);; Molecular Function: unfolded protein binding (GO:0051082);;	K08054|6.78516e-25|csl:COCSUDRAFT_17524|K08054 calnexin | (RefSeq) Calreticulin/calnexin	[O]	Calreticulin family	Calnexin homolog 1 OS=Arabidopsis thaliana OX=3702 GN=CNX1 PE=1 SV=1	calreticulin precursor [Stemphylium lycopersici]
c21425.graph_c0	Molecular Function: ATP binding (GO:0005524);; Cellular Component: cytoplasm (GO:0005737);; Molecular Function: nucleoside-triphosphatase activity (GO:0017111);;	K06027|1.66853e-33|mis:MICPUN_106780|K06027 vesicle-fusing ATPase [EC:3.6.4.6] | (RefSeq) hypothetical protein	[O]	ATPase family associated with various cellular activities (AAA)	Vesicle-fusing ATPase OS=Arabidopsis thaliana OX=3702 GN=NSF PE=2 SV=2	AAA-domain-containing protein [Paraphaeosphaeria sporulosa]
c109610.graph_c0	Molecular Function: hydrolase activity, hydrolyzing O-glycosyl compounds (GO:0004553);; Biological Process: carbohydrate metabolic process (GO:0005975);;	--	--	Cellulase (glycosyl hydrolase family 5)	--	glycoside hydrolase family 5 protein [Dothistroma septosporum NZE10]
c79304.graph_c1	--	--	--	--	Putative uncharacterized protein ycf15 OS=Helianthus annuus OX=4232 GN=ycf15-A PE=5 SV=1	hypothetical chloroplast RF15 (chloroplast) [Ranunculus occidentalis]
c6193.graph_c1	Molecular Function: calcium ion binding (GO:0005509);; Cellular Component: mitochondrion (GO:0005739);; Cellular Component: vacuolar membrane (GO:0005774);; Cellular Component: endoplasmic reticulum (GO:0005783);; Cellular Component: Golgi apparatus (GO:0005794);; Cellular Component: cytosol (GO:0005829);; Biological Process: response to oxidative stress (GO:0006979);; Cellular Component: plasmod…	K08057|2.23211e-48|thj:104823722|K08057 calreticulin | (RefSeq) calreticulin-1-like	[O]	Calreticulin family	Calreticulin-1 OS=Arabidopsis thaliana OX=3702 GN=CRT1 PE=1 SV=1	calreticulin, partial [Arabidopsis thaliana]
c133541.graph_c0	Cellular Component: membrane (GO:0016020);;	--	[S]	Protein of unknown function (DUF1279)	--	PREDICTED: uncharacterized protein LOC100246973 [Vitis vinifera]
c129612.graph_c2	--	--	--	Double-stranded RNA binding motif	Double-stranded RNA-binding protein 2 OS=Oryza sativa subsp. japonica OX=39947 GN=DRB2 PE=2 SV=1	PREDICTED: double-stranded RNA-binding protein 2 [Elaeis guineensis]
c188463.graph_c0	Biological Process: mRNA splicing, via spliceosome (GO:0000398);; Cellular Component: P-body (GO:0000932);; Molecular Function: RNA binding (GO:0003723);; Cellular Component: spliceosomal complex (GO:0005681);; Cellular Component: U6 snRNP (GO:0005688);; Cellular Component: nucleolus (GO:0005730);; Cellular Component: small nucleolar ribonucleoprotein complex (GO:0005732);; Biological Process: tR…	K12625|1.50742e-26|egr:104440627|K12625 U6 snRNA-associated Sm-like protein LSm6 | (RefSeq) sm-like protein LSM36B	[A]	LSM domain	Sm-like protein LSM6A OS=Arabidopsis thaliana OX=3702 GN=LSM6A PE=1 SV=1	U6 snRNA-associated Sm-like protein LSm6 [Phialophora attae]
c132998.graph_c4	Cellular Component: nucleus (GO:0005634);; Biological Process: response to cold (GO:0009409);; Biological Process: negative regulation of circadian rhythm (GO:0042754);; Biological Process: regulation of protein homodimerization activity (GO:0043496);; Molecular Function: sequence-specific DNA binding (GO:0043565);; Biological Process: negative regulation of transcription, DNA-templated (GO:00458…	K12133|1.19265e-101|vvi:100250535|K12133 MYB-related transcription factor LHY | (RefSeq) protein LHY	[O]	Myb-like DNA-binding domain;; Myb-like DNA-binding domain	Protein CCA1 OS=Arabidopsis thaliana OX=3702 GN=CCA1 PE=1 SV=1	PREDICTED: protein LHY isoform X3 [Vitis vinifera]
c127430.graph_c1	--	--	--	--	--	zinc finger protein [Macleaya cordata]
c181907.graph_c0	--	--	--	CRAL/TRIO domain	--	hypothetical protein GUITHDRAFT_149421 [Guillardia theta CCMP2712]
c128402.graph_c0	Cellular Component: integral component of membrane (GO:0016021);; Biological Process: rRNA base methylation (GO:0070475);; Molecular Function: rRNA (cytosine-N4-)-methyltransferase activity (GO:0071424);;	--	[R]	MraW methylase family	--	PREDICTED: uncharacterized protein LOC104593820 isoform X1 [Nelumbo nucifera]
c125999.graph_c0	Cellular Component: integral component of membrane (GO:0016021);;	--	--	--	--	PREDICTED: uncharacterized protein LOC104593734 [Nelumbo nucifera]
c197447.graph_c0	--	--	--	--	--	uncharacterized protein RCC_03380 [Ramularia collo-cygni]
c139496.graph_c0	--	--	--	Insect cuticle protein	--	--
c124621.graph_c0	Cellular Component: nucleus (GO:0005634);; Cellular Component: cytoplasm (GO:0005737);; Molecular Function: zinc ion binding (GO:0008270);; Biological Process: regulation of nitric-oxide synthase activity (GO:0050999);;	K13125|0|egu:105046970|K13125 nitric oxide synthase-interacting protein | (RefSeq) nitric oxide synthase-interacting protein	[S]	Zinc-finger of nitric oxide synthase-interacting protein	E3 ubiquitin-protein ligase CSU1 OS=Arabidopsis thaliana OX=3702 GN=CSU1 PE=1 SV=1	PREDICTED: nitric oxide synthase-interacting protein [Elaeis guineensis]
c100462.graph_c0	Molecular Function: DNA-directed 5'-3' RNA polymerase activity (GO:0003899);; Biological Process: positive regulation of autophagy (GO:0010508);; Cellular Component: integral component of membrane (GO:0016021);; Biological Process: RNA biosynthetic process (GO:0032774);;	--	--	Vacuolar sorting 38 and autophagy-related subunit 14	--	PREDICTED: uncharacterized protein LOC104605893 [Nelumbo nucifera]
c187980.graph_c0	--	--	[G]	Major intrinsic protein	--	--
c181922.graph_c0	Molecular Function: exopeptidase activity (GO:0008238);; Biological Process: organic substance metabolic process (GO:0071704);;	K01302|7.22035e-13|smo:SELMODRAFT_412492|K01302 carboxypeptidase Q [EC:3.4.17.-] | (RefSeq) hypothetical protein	[OPR]	--	--	Peptidase M28 family protein [Klebsormidium nitens]
c136699.graph_c1	Molecular Function: serine-type carboxypeptidase activity (GO:0004185);; Biological Process: proteolysis (GO:0006508);; Molecular Function: dipeptidyl-peptidase activity (GO:0008239);;	K01285|6.02248e-126|nnu:104590682|K01285 lysosomal Pro-X carboxypeptidase [EC:3.4.16.2] | (RefSeq) lysosomal Pro-X carboxypeptidase-like	[OR]	Serine carboxypeptidase S28	Probable serine protease EDA2 OS=Arabidopsis thaliana OX=3702 GN=EDA2 PE=2 SV=2	PREDICTED: lysosomal Pro-X carboxypeptidase-like [Nelumbo nucifera]
c112439.graph_c1	Cellular Component: integral component of membrane (GO:0016021);;	--	[S]	--	--	uncharacterized protein LOC110749236 [Prunus avium]
c187546.graph_c0	Cellular Component: integral component of membrane (GO:0016021);;	--	--	--	--	DUF676-domain-containing protein [Sphaerulina musiva SO2202]
c119237.graph_c0	Molecular Function: ATP binding (GO:0005524);; Cellular Component: mitochondrion (GO:0005739);; Biological Process: regulation of translational fidelity (GO:0006450);; Cellular Component: chloroplast (GO:0009507);; Cellular Component: glutamyl-tRNA(Gln) amidotransferase complex (GO:0030956);; Biological Process: mitochondrial translation (GO:0032543);; Molecular Function: glutaminyl-tRNA synthase…	K02435|3.99142e-44|vvi:100249085|K02435 aspartyl-tRNA(Asn)/glutamyl-tRNA(Gln) amidotransferase subunit C [EC:6.3.5.6 6.3.5.7] | (RefSeq) glutamyl-tRNA(Gln) amidotransferase subunit C, chloroplastic/mitochondrial-like	[YU]	Glu-tRNAGln amidotransferase C subunit	Glutamyl-tRNA(Gln) amidotransferase subunit C, chloroplastic/mitochondrial OS=Vitis vinifera OX=29760 GN=GATC PE=3 SV=1	Aspartyl/glutamyl-tRNA(Asn/Gln) amidotransferase [Macleaya cordata]
c191996.graph_c0	Molecular Function: glycylpeptide N-tetradecanoyltransferase activity (GO:0004379);; Biological Process: N-terminal protein myristoylation (GO:0006499);; Molecular Function: zinc ion binding (GO:0008270);; Molecular Function: oxidoreductase activity (GO:0016491);; Biological Process: oxidation-reduction process (GO:0055114);;	K00060|8.8299e-12|cme:CYME_CMR237C|K00060 threonine 3-dehydrogenase [EC:1.1.1.103] | (RefSeq) threonine 3-dehydrogenas	[Q]	Alcohol dehydrogenase GroES-like domain	L-idonate 5-dehydrogenase OS=Vitis vinifera OX=29760 GN=VIT_16s0100g00290 PE=1 SV=2	hypothetical protein CLAIMM_13796 [Cladophialophora immunda]
c170337.graph_c0	Molecular Function: nucleic acid binding (GO:0003676);; Molecular Function: helicase activity (GO:0004386);; Molecular Function: ATP binding (GO:0005524);; Cellular Component: cytosol (GO:0005829);;	K14810|2.55147e-17|ppp:PHYPADRAFT_75595|K14810 ATP-dependent RNA helicase DDX56/DBP9 [EC:3.6.4.13] | (RefSeq) hypothetical protein	[A]	--	DEAD-box ATP-dependent RNA helicase 16 OS=Arabidopsis thaliana OX=3702 GN=RH16 PE=2 SV=1	hypothetical protein B0A51_03194 [Rachicladosporium sp. CCFEE 5018]
c104503.graph_c0	--	--	[A]	Surp module;; RNA polymerase II-binding domain.	--	PREDICTED: calcium homeostasis endoplasmic reticulum protein-like [Nelumbo nucifera]
c114981.graph_c0	Molecular Function: monooxygenase activity (GO:0004497);; Molecular Function: iron ion binding (GO:0005506);; Cellular Component: integral component of membrane (GO:0016021);; Molecular Function: oxidoreductase activity, acting on paired donors, with incorporation or reduction of molecular oxygen (GO:0016705);; Molecular Function: heme binding (GO:0020037);; Biological Process: oxidation-reductio…	--	[Q]	Cytochrome P450	Trans-cinnamate 4-monooxygenase OS=Pisum sativum OX=3888 GN=CYP73A9 PE=2 SV=2	hypothetical protein DOTSEDRAFT_68119 [Dothistroma septosporum NZE10]
c123137.graph_c0	Molecular Function: structural constituent of ribosome (GO:0003735);; Cellular Component: ribosome (GO:0005840);; Biological Process: translation (GO:0006412);;	K02951|4.4504e-85|atr:18435934|K02951 small subunit ribosomal protein S12e | (RefSeq) 40S ribosomal protein S12	[J]	Ribosomal protein L7Ae/L30e/S12e/Gadd45 family	40S ribosomal protein S12 OS=Hordeum vulgare OX=4513 GN=RPS12 PE=2 SV=1	40S ribosomal protein S12 [Amborella trichopoda]
c90001.graph_c0	Cellular Component: nucleus (GO:0005634);; Cellular Component: mitochondrion (GO:0005739);; Biological Process: regulation of translation (GO:0006417);; Biological Process: response to heat (GO:0009408);; Biological Process: response to cold (GO:0009409);; Cellular Component: pollen tube (GO:0090406);;	K10295|0|nnu:104590657|K10295 F-box protein 9 | (RefSeq) F-box protein 7	[R]	F-box-like;; F-box domain	F-box protein 7 OS=Arabidopsis thaliana OX=3702 GN=SKIP32 PE=1 SV=1	PREDICTED: F-box protein 7 [Nelumbo nucifera]
c127125.graph_c0	Molecular Function: catalytic activity (GO:0003824);;	--	[S]	Protein similar to CwfJ C-terminus 1	Zinc finger CCCH domain-containing protein 64 OS=Arabidopsis thaliana OX=3702 GN=At5g56900 PE=2 SV=1	PREDICTED: CWF19-like protein 2 [Vitis vinifera]
c195849.graph_c0	--	--	--	Electron transfer flavoprotein domain	--	Electron transfer flavoprotein subunit alpha, mitochondrial [Symbiodinium microadriaticum]
c110464.graph_c0	Molecular Function: GTPase activator activity (GO:0005096);; Biological Process: signal transduction (GO:0007165);; Biological Process: pollen tube growth (GO:0009860);; Cellular Component: integral component of membrane (GO:0016021);; Cellular Component: apical plasma membrane (GO:0016324);; Molecular Function: Rho GTPase binding (GO:0017048);; Biological Process: positive regulation of GTPase a…	--	[T]	RhoGAP domain;; PH domain	Rho GTPase-activating protein REN1 OS=Arabidopsis thaliana OX=3702 GN=REN1 PE=1 SV=2	Rho GTPase-activating protein domain [Macleaya cordata]
c126019.graph_c0	--	--	[R]	--	--	uncharacterized protein LOC109805492 [Cajanus cajan]
c192934.graph_c0	Molecular Function: farnesyltranstransferase activity (GO:0004311);; Cellular Component: endoplasmic reticulum (GO:0005783);; Biological Process: lipid biosynthetic process (GO:0008610);; Cellular Component: nuclear outer membrane-endoplasmic reticulum membrane network (GO:0042175);; Cellular Component: membrane part (GO:0044425);; Cellular Component: intracellular organelle part (GO:0044446);;	--	--	--	--	farnesyl-diphosphate farnesyltransferase [Pseudogymnoascus sp. 24MN13]
c103708.graph_c0	--	K17607|6.46076e-131|pda:103700825|K17607 type 2A phosphatase activator TIP41 | (RefSeq) TIP41-like protein	[S]	TIP41-like family	TIP41-like protein OS=Arabidopsis thaliana OX=3702 GN=TIP41L PE=2 SV=1	TIP41-like protein [Macleaya cordata]
c116820.graph_c1	--	--	[R]	Tub family;; F-box domain	Tubby-like F-box protein 8 OS=Oryza sativa subsp. japonica OX=39947 GN=TULP8 PE=2 SV=1	Tubby [Macleaya cordata]
c136633.graph_c0	--	K11699|0|mus:103973036|K11699 RNA-dependent RNA polymerase [EC:2.7.7.48] | (RefSeq) probable RNA-dependent RNA polymerase 5 isoform X1	[A]	RNA dependent RNA polymerase	Probable RNA-dependent RNA polymerase 5 OS=Arabidopsis thaliana OX=3702 GN=RDR5 PE=2 SV=2	PREDICTED: probable RNA-dependent RNA polymerase 3 isoform X1 [Nelumbo nucifera]
c170931.graph_c0	Molecular Function: oxidoreductase activity (GO:0016491);; Molecular Function: metal ion binding (GO:0046872);; Biological Process: oxidation-reduction process (GO:0055114);;	--	[C]	--	--	hypothetical protein PV10_04399 [Exophiala mesophila]
c134805.graph_c0	--	--	--	Protein of unknown function (DUF4005);; IQ calmodulin-binding motif	Protein IQ-DOMAIN 1 OS=Arabidopsis thaliana OX=3702 GN=IQD1 PE=1 SV=1	PREDICTED: protein IQ-DOMAIN 1-like [Nelumbo nucifera]
c131767.graph_c1	Cellular Component: cytoplasm (GO:0005737);; Molecular Function: S-adenosylmethionine-dependent methyltransferase activity (GO:0008757);; Cellular Component: integral component of membrane (GO:0016021);; Biological Process: methylation (GO:0032259);;	--	--	Methyltransferase domain;; Methyltransferase FkbM domain	--	Methyltransferase FkbM [Macleaya cordata]
c106431.graph_c0	Cellular Component: membrane (GO:0016020);; Molecular Function: transferase activity (GO:0016740);;	K06119|4.51554e-67|csl:COCSUDRAFT_18860|K06119 sulfoquinovosyltransferase [EC:2.4.1.-] | (RefSeq) UDP-Glycosyltransferase/glycogen phosphorylase	[MOI]	Glycosyltransferase Family 4;; Glycosyl transferase 4-like domain;; Glycosyl transferase 4-like	Sulfoquinovosyl transferase SQD2 OS=Arabidopsis thaliana OX=3702 GN=SQD2 PE=1 SV=1	UDP-Glycosyltransferase/glycogen phosphorylase [Coccomyxa subellipsoidea C-169]
c181397.graph_c0	--	--	[R]	Kelch motif;; Kelch motif	--	--
c186145.graph_c0	Cellular Component: Golgi apparatus (GO:0005794);; Biological Process: Golgi to plasma membrane transport (GO:0006893);; Cellular Component: integral component of membrane (GO:0016021);;	--	--	--	--	protein of unknown function DUF221 [Macrophomina phaseolina MS6]
c131431.graph_c0	--	--	--	Transposase-associated domain	--	hypothetical protein AQUCO_04600036v1 [Aquilegia coerulea]
c117132.graph_c0	--	--	--	Ferritin-like domain	--	hypothetical protein PANT_16c00066 [Moesziomyces antarcticus T-34]
c190548.graph_c0	Molecular Function: N,N-dimethylaniline monooxygenase activity (GO:0004499);; Molecular Function: flavin adenine dinucleotide binding (GO:0050660);; Molecular Function: NADP binding (GO:0050661);; Biological Process: oxidation-reduction process (GO:0055114);;	--	--	--	--	putative sterigmatocystin biosynthesis monooxygenase stcw [Quercus suber]
c61976.graph_c0	Molecular Function: hydrolase activity (GO:0016787);;	--	--	--	--	related to esterase [Phialocephala subalpina]
c136854.graph_c0	Molecular Function: glutathione transferase activity (GO:0004364);; Cellular Component: cytoplasm (GO:0005737);; Biological Process: glutathione metabolic process (GO:0006749);; Biological Process: toxin catabolic process (GO:0009407);; Molecular Function: lyase activity (GO:0016829);;	K00799|4.39174e-98|rcu:8278055|K00799 glutathione S-transferase [EC:2.5.1.18] | (RefSeq) probable glutathione S-transferase	[O]	Glutathione S-transferase, N-terminal domain;; Glutathione S-transferase, N-terminal domain;; Glutathione S-transferase, N-terminal domain;; Glutathione S-transferase, C-terminal domain;; Glutathione S-transferase, C-terminal domain;; Glutathione S-transferase, C-terminal domain	Probable glutathione S-transferase OS=Nicotiana tabacum OX=4097 PE=2 SV=1	PREDICTED: probable glutathione S-transferase [Ricinus communis]
c134683.graph_c0	--	--	--	--	--	hypothetical protein, variant [Exophiala xenobiotica]
c170827.graph_c0	--	--	--	--	--	hypothetical protein COCSUDRAFT_16853 [Coccomyxa subellipsoidea C-169]
c144243.graph_c0	Molecular Function: protein serine/threonine kinase activity (GO:0004674);; Molecular Function: ATP binding (GO:0005524);; Biological Process: protein phosphorylation (GO:0006468);; Cellular Component: integral component of membrane (GO:0016021);; Molecular Function: carbohydrate binding (GO:0030246);;	--	[T]	--	Receptor-like serine/threonine-protein kinase ALE2 OS=Arabidopsis thaliana OX=3702 GN=ALE2 PE=1 SV=1	PREDICTED: receptor-like serine/threonine-protein kinase ALE2 isoform X1 [Vitis vinifera]
c121750.graph_c1	--	K11982|3.19574e-08|egu:105052448|K11982 E3 ubiquitin-protein ligase RNF115/126 [EC:2.3.2.27] | (RefSeq) probable E3 ubiquitin-protein ligase RHC1A	[O]	--	Probable E3 ubiquitin-protein ligase RHC1A OS=Arabidopsis thaliana OX=3702 GN=RHC1A PE=2 SV=1	PREDICTED: probable E3 ubiquitin-protein ligase RHC1A [Elaeis guineensis]
c123578.graph_c0	--	K07195|0|vvi:100248374|K07195 exocyst complex component 7 | (RefSeq) exocyst complex component EXO70A1	[U]	Exo70 exocyst complex subunit	Exocyst complex component EXO70H1 OS=Arabidopsis thaliana OX=3702 GN=EXO70H1 PE=1 SV=1	PREDICTED: exocyst complex component EXO70A1 [Vitis vinifera]
c156997.graph_c0	Biological Process: negative regulation of innate immune response (GO:0045824);; Biological Process: defense response to fungus (GO:0050832);; Biological Process: negative regulation of defense response to bacterium (GO:1900425);;	--	--	--	AT-hook motif nuclear-localized protein 20 OS=Arabidopsis thaliana OX=3702 GN=AHL20 PE=2 SV=1	hypothetical protein CISIN_1g040245mg, partial [Citrus sinensis]
c137054.graph_c0	Biological Process: cellular macromolecule metabolic process (GO:0044260);; Biological Process: nucleic acid metabolic process (GO:0090304);;	--	[R]	Integrase core domain	Retrovirus-related Pol polyprotein from transposon TNT 1-94 OS=Nicotiana tabacum OX=4097 PE=2 SV=1	LOW QUALITY PROTEIN: uncharacterized protein LOC112033305 [Quercus suber]
c184675.graph_c0	--	--	--	--	--	hypothetical protein PTT_15691 [Pyrenophora teres f. teres 0-1]
c107197.graph_c0	--	--	[R]	--	Retrovirus-related Pol polyprotein from transposon RE1 OS=Arabidopsis thaliana OX=3702 GN=RE1 PE=2 SV=1	PREDICTED: uncharacterized mitochondrial protein AtMg00810-like [Malus domestica]
c179365.graph_c0	Molecular Function: nucleic acid binding (GO:0003676);; Molecular Function: metal ion binding (GO:0046872);;	--	--	--	--	C2H2 zinc finger protein Zas1A [Tsuchiyaea wingfieldii CBS 7118]
c5452.graph_c0	Molecular Function: D-lactate dehydrogenase (cytochrome) activity (GO:0004458);; Cellular Component: mitochondrial inner membrane (GO:0005743);; Biological Process: aerobic respiration (GO:0009060);; Cellular Component: integral component of membrane (GO:0016021);; Biological Process: cellular carbohydrate metabolic process (GO:0044262);; Molecular Function: flavin adenine dinucleotide binding (G…	K00102|1.53441e-18|sot:102602008|K00102 D-lactate dehydrogenase (cytochrome) [EC:1.1.2.4] | (RefSeq) D-lactate dehydrogenase [cytochrome], mitochondrial	[C]	FAD linked oxidases, C-terminal domain	D-lactate dehydrogenase [cytochrome], mitochondrial OS=Arabidopsis thaliana OX=3702 GN=DLD PE=1 SV=1	D-lactate dehydrogenase (cytochrome) [Capronia epimyces CBS 606.96]
c122594.graph_c0	Molecular Function: catalytic activity (GO:0003824);; Biological Process: metabolic process (GO:0008152);;	--	--	Isochorismatase family	Nicotinamidase 2 OS=Arabidopsis thaliana OX=3702 GN=NIC2 PE=1 SV=1	nicotinamidase 2-like [Lactuca sativa]
c70547.graph_c0	Cellular Component: integral component of membrane (GO:0016021);; Biological Process: transmembrane transport (GO:0055085);;	--	[M]	--	Mechanosensitive ion channel protein 6 OS=Arabidopsis thaliana OX=3702 GN=MSL6 PE=1 SV=1	PREDICTED: mechanosensitive ion channel protein 6-like [Nelumbo nucifera]
c180746.graph_c0	Biological Process: metabolic process (GO:0008152);; Molecular Function: ligase activity (GO:0016874);;	--	--	AMP-binding enzyme	--	hypothetical protein PV10_05835 [Exophiala mesophila]
c112125.graph_c0	--	--	--	--	--	hypothetical protein BVC80_1719g43 [Macleaya cordata]
c170392.graph_c0	Molecular Function: zinc ion binding (GO:0008270);; Molecular Function: oxidoreductase activity (GO:0016491);; Biological Process: oxidation-reduction process (GO:0055114);;	--	[Q]	Alcohol dehydrogenase GroES-like domain	L-idonate 5-dehydrogenase OS=Vitis vinifera OX=29760 GN=VIT_16s0100g00290 PE=1 SV=2	hypothetical protein AC579_10618 [Pseudocercospora musae]
c28742.graph_c0	Biological Process: GPI anchor biosynthetic process (GO:0006506);; Cellular Component: integral component of membrane (GO:0016021);; Molecular Function: phosphatidylinositol N-acetylglucosaminyltransferase activity (GO:0017176);;	--	--	--	--	hypothetical protein Z518_04847 [Rhinocladiella mackenziei CBS 650.93]
c134042.graph_c0	Cellular Component: membrane (GO:0016020);;	--	--	BT1 family	Probable folate-biopterin transporter 7 OS=Arabidopsis thaliana OX=3702 GN=At1g64890 PE=2 SV=1	probable folate-biopterin transporter 7 isoform X1 [Herrania umbratica]
c184234.graph_c0	--	--	[A]	Complex 1 protein (LYR family)	--	iron-sulfur cluster biosynthesis protein isd11 [Zymoseptoria brevis]
c130911.graph_c0	--	--	[KL]	SNF2 family N-terminal domain;; Helicase conserved C-terminal domain;; Zinc finger, C3HC4 type (RING finger)	Helicase-like transcription factor CHR28 OS=Arabidopsis thaliana OX=3702 GN=CHR28 PE=1 SV=1	SNF2-related [Macleaya cordata]
c128816.graph_c0	Molecular Function: DNA binding (GO:0003677);; Molecular Function: ATP binding (GO:0005524);; Cellular Component: NURF complex (GO:0016589);; Molecular Function: ATPase activity (GO:0016887);; Molecular Function: nucleosome binding (GO:0031491);; Biological Process: ATP-dependent chromatin remodeling (GO:0043044);;	K11654|0|nnu:104587602|K11654 SWI/SNF-related matrix-associated actin-dependent regulator of chromatin subfamily A member 5 [EC:3.6.4.-] | (RefSeq) ISWI chromatin-remodeling complex ATPase CHR11	[K]	SNF2 family N-terminal domain;; SLIDE;; Helicase conserved C-terminal domain;; Type III restriction enzyme, res subunit;; HAND;; DNA-binding domain	Probable chromatin-remodeling complex ATPase chain OS=Oryza sativa subsp. japonica OX=39947 GN=Os01g0367900 PE=2 SV=2	PREDICTED: ISWI chromatin-remodeling complex ATPase CHR11 [Nelumbo nucifera]
c105724.graph_c0	Molecular Function: ATP binding (GO:0005524);; Biological Process: ATP synthesis coupled proton transport (GO:0015986);; Biological Process: ATP hydrolysis coupled proton transport (GO:0015991);; Cellular Component: proton-transporting ATP synthase complex, catalytic core F(1) (GO:0045261);; Molecular Function: proton-transporting ATP synthase activity, rotational mechanism (GO:0046933);; Molecul…	K02132|1.43951e-13|ccp:CHC_T00009194001|K02132 F-type H+-transporting ATPase subunit alpha | (RefSeq) ATP synthase subunit alpha, mitochondrial	[C]	ATP synthase alpha/beta family, beta-barrel domain	ATP synthase subunit alpha, mitochondrial OS=Marchantia polymorpha OX=3197 GN=ATPA PE=3 SV=2	ATP synthase subunit alpha, mitochondrial [Sporothrix schenckii ATCC 58251]
c129053.graph_c0	--	--	[R]	--	--	PREDICTED: uncharacterized protein LOC104588662 isoform X2 [Nelumbo nucifera]
c90748.graph_c0	--	--	--	Microtubule-Associated protein Jupiter	--	--
c134334.graph_c0	Molecular Function: catalytic activity (GO:0003824);;	--	--	Protein tyrosine kinase	--	hypothetical protein COLO4_20982 [Corchorus olitorius]
c121607.graph_c2	--	--	[R]	DYW family of nucleic acid deaminases	Pentatricopeptide repeat-containing protein At4g21065 OS=Arabidopsis thaliana OX=3702 GN=PCMP-H28 PE=2 SV=2	PREDICTED: pentatricopeptide repeat-containing protein At3g29230-like [Elaeis guineensis]
c161367.graph_c0	Molecular Function: GTP binding (GO:0005525);; Cellular Component: intracellular (GO:0005622);; Biological Process: small GTPase mediated signal transduction (GO:0007264);;	K04392|1.86392e-63|bna:106450779|K04392 Ras-related C3 botulinum toxin substrate 1 | (RefSeq) rac-like GTP-binding protein ARAC9	[R]	Ras family;; Ras of Complex, Roc, domain of DAPkinase;; ADP-ribosylation factor family	Rac-like GTP-binding protein RAC9 OS=Gossypium hirsutum OX=3635 GN=RAC9 PE=2 SV=1	hypothetical protein, partial, partial [Absidia glauca]
c115008.graph_c0	Cellular Component: membrane (GO:0016020);;	--	--	--	--	Nodulin MtN21 /EamA-like transporter family protein, putative isoform 1 [Theobroma cacao]
c190630.graph_c0	Cellular Component: microfibril (GO:0001527);;	--	--	Microfibril-associated/Pre-mRNA processing	--	hypothetical protein CBER1_06532 [Cercospora berteroae]
c192918.graph_c0	Cellular Component: cytosol (GO:0005829);; Molecular Function: cyclohydrolase activity (GO:0019238);; Molecular Function: identical protein binding (GO:0042802);;	K14652|8.47173e-08|bdi:100839815|K14652 3,4-dihydroxy 2-butanone 4-phosphate synthase / GTP cyclohydrolase II [EC:4.1.99.12 3.5.4.25] | (RefSeq) probable monofunctional riboflavin biosynthesis protein RIBA 3, chloroplastic	[H]	GTP cyclohydrolase II	Probable monofunctional riboflavin biosynthesis protein RIBA 3, chloroplastic OS=Oryza sativa subsp. japonica OX=39947 GN=RIBA3 PE=2 SV=1	hypothetical protein AC578_5349 [Mycosphaerella eumusae]
c130753.graph_c0	--	--	--	--	--	hypothetical protein MYCFIDRAFT_204808 [Pseudocercospora fijiensis CIRAD86]
c136962.graph_c0	--	--	[R]	--	--	uncharacterized protein LOC110882004 [Helianthus annuus]
c125393.graph_c0	Molecular Function: acetate-CoA ligase activity (GO:0003987);; Cellular Component: peroxisome (GO:0005777);; Biological Process: acetate metabolic process (GO:0006083);; Biological Process: glyoxylate cycle (GO:0006097);; Molecular Function: o-succinylbenzoate-CoA ligase activity (GO:0008756);; Biological Process: butyrate metabolic process (GO:0019605);; Molecular Function: butyrate-CoA ligase a…	--	[I]	AMP-binding enzyme;; AMP-binding enzyme C-terminal domain	Acetate/butyrate--CoA ligase AAE7, peroxisomal OS=Arabidopsis thaliana OX=3702 GN=AAE7 PE=1 SV=1	PREDICTED: acetate/butyrate--CoA ligase AAE7, peroxisomal-like [Nelumbo nucifera]
c124603.graph_c1	--	--	--	PLAC8 family	Protein MID1-COMPLEMENTING ACTIVITY 1 OS=Arabidopsis thaliana OX=3702 GN=MCA1 PE=1 SV=1	PREDICTED: protein MID1-COMPLEMENTING ACTIVITY 1-like [Nelumbo nucifera]
c172011.graph_c0	Molecular Function: arylformamidase activity (GO:0004061);; Biological Process: tryptophan catabolic process to kynurenine (GO:0019441);;	--	--	--	--	hypothetical protein SPI_01167 [Sporothrix insectorum RCEF 264]
c120000.graph_c0	Molecular Function: lactoylglutathione lyase activity (GO:0004462);; Cellular Component: nucleus (GO:0005634);; Cellular Component: cytoplasm (GO:0005737);; Biological Process: glutathione metabolic process (GO:0006749);; Biological Process: methylglyoxal catabolic process to D-lactate via S-lactoyl-glutathione (GO:0019243);; Molecular Function: metal ion binding (GO:0046872);;	K01759|1.38021e-45|pop:POPTR_0009s01280g|K01759 lactoylglutathione lyase [EC:4.4.1.5] | (RefSeq) POPTRDRAFT_749645; lactoylglutathione lyase family protein	[G]	Glyoxalase/Bleomycin resistance protein/Dioxygenase superfamily;; Glyoxalase/Bleomycin resistance protein/Dioxygenase superfamily	Lactoylglutathione lyase OS=Brassica juncea OX=3707 GN=GLY I PE=2 SV=1	hypothetical protein BAUCODRAFT_29836 [Baudoinia panamericana UAMH 10762]
c195694.graph_c0	Molecular Function: GTPase activity (GO:0003924);; Molecular Function: signal transducer activity (GO:0004871);; Molecular Function: GTP binding (GO:0005525);; Biological Process: G-protein coupled receptor signaling pathway (GO:0007186);; Molecular Function: G-protein beta/gamma-subunit complex binding (GO:0031683);;	--	[DT]	--	--	G protein alpha subunit [Phycomyces blakesleeanus NRRL 1555(-)]
c149787.graph_c0	Molecular Function: nucleic acid binding (GO:0003676);; Molecular Function: RNA-DNA hybrid ribonuclease activity (GO:0004523);; Biological Process: DNA integration (GO:0015074);; Biological Process: RNA phosphodiester bond hydrolysis, endonucleolytic (GO:0090502);;	--	[R]	--	--	uncharacterized protein LOC112016836 [Quercus suber]
c116835.graph_c0	--	--	--	--	--	PREDICTED: uncharacterized protein LOC105801820 [Gossypium raimondii]
c134824.graph_c3	Molecular Function: malic enzyme activity (GO:0004470);; Molecular Function: metal ion binding (GO:0046872);;	K00029|3.48212e-94|vvi:100233140|K00029 malate dehydrogenase (oxaloacetate-decarboxylating)(NADP+) [EC:1.1.1.40] | (RefSeq) NADP-ME; malate dehydrogenase (NADP+)	[C]	Malic enzyme, NAD binding domain	NADP-dependent malic enzyme OS=Vitis vinifera OX=29760 PE=2 SV=1	NADP-dependent malic enzyme [Vitis vinifera]
c134100.graph_c1	Molecular Function: peptidase activity (GO:0008233);;	K08592|1.55748e-51|nnu:104606165|K08592 sentrin-specific protease 1 [EC:3.4.22.68] | (RefSeq) ubiquitin-like-specific protease ESD4	[O]	Ulp1 protease family, C-terminal catalytic domain	Ubiquitin-like-specific protease ESD4 OS=Arabidopsis thaliana OX=3702 GN=ESD4 PE=1 SV=1	PREDICTED: ubiquitin-like-specific protease ESD4 isoform X3 [Nelumbo nucifera]
c190213.graph_c0	--	--	[R]	--	--	PREDICTED: uncharacterized mitochondrial protein AtMg00820-like [Gossypium hirsutum]
c138123.graph_c0	Molecular Function: GTP binding (GO:0005525);; Biological Process: small GTPase mediated signal transduction (GO:0007264);; Cellular Component: plastid (GO:0009536);;	K07937|7.48747e-130|pper:PRUPE_ppa010615mg|K07937 ADP-ribosylation factor 1 | (RefSeq) hypothetical protein	[U]	ADP-ribosylation factor family;; Ras of Complex, Roc, domain of DAPkinase;; Signal recognition particle receptor beta subunit;; Ras family;; Gtr1/RagA G protein conserved region;; 50S ribosome-binding GTPase	ADP-ribosylation factor 2 OS=Oryza sativa subsp. japonica OX=39947 GN=ARF PE=2 SV=2	unnamed protein product, partial [Vitis vinifera]
c194815.graph_c0	Molecular Function: binding (GO:0005488);;	--	--	--	--	DAO-domain-containing protein [Aureobasidium namibiae CBS 147.97]
c92478.graph_c2	--	--	--	--	AT-hook motif nuclear-localized protein 21 OS=Arabidopsis thaliana OX=3702 GN=AHL21 PE=2 SV=1	hypothetical protein TanjilG_14281 [Lupinus angustifolius]
c121655.graph_c0	--	--	[R]	PPR repeat family;; PPR repeat	Pentatricopeptide repeat-containing protein At2g20540 OS=Arabidopsis thaliana OX=3702 GN=PCMP-E78 PE=2 SV=1	Pentatricopeptide repeat [Macleaya cordata]
c177887.graph_c0	--	--	--	Nuclear pore complex subunit Nro1	--	--
c132717.graph_c0	Biological Process: cellular process (GO:0009987);;	--	[R]	PPR repeat family;; PPR repeat;; PPR repeat;; DYW family of nucleic acid deaminases;; Pentatricopeptide repeat domain;; Pentacotripeptide-repeat region of PRORP	Pentatricopeptide repeat-containing protein At1g15510, chloroplastic OS=Arabidopsis thaliana OX=3702 GN=PCMP-H73 PE=1 SV=1	PREDICTED: pentatricopeptide repeat-containing protein At1g15510, chloroplastic [Nelumbo nucifera]
c117351.graph_c0	--	--	--	--	--	uncharacterized protein LOC110033621 [Phalaenopsis equestris]
c164591.graph_c0	--	--	--	--	--	hypothetical protein Z520_09976 [Fonsecaea multimorphosa CBS 102226]
c135037.graph_c0	Molecular Function: nucleic acid binding (GO:0003676);; Biological Process: response to stress (GO:0006950);; Biological Process: response to abiotic stimulus (GO:0009628);;	K13162|2.70595e-152|nnu:104604056|K13162 poly(rC)-binding protein 2/3/4 | (RefSeq) KH domain-containing protein HEN4	[AR]	KH domain;; KH domain	RNA-binding KH domain-containing protein RCF3 OS=Arabidopsis thaliana OX=3702 GN=RCF3 PE=1 SV=1	PREDICTED: KH domain-containing protein HEN4 isoform X1 [Nelumbo nucifera]
c115158.graph_c0	Molecular Function: oxidoreductase activity (GO:0016491);; Molecular Function: NADP binding (GO:0050661);; Biological Process: oxidation-reduction process (GO:0055114);;	--	--	--	--	hypothetical protein CBER1_00481 [Cercospora berteroae]
c193939.graph_c0	Molecular Function: inorganic diphosphatase activity (GO:0004427);; Molecular Function: hydrogen-translocating pyrophosphatase activity (GO:0009678);; Biological Process: proton transport (GO:0015992);; Cellular Component: integral component of membrane (GO:0016021);; Biological Process: transmembrane transport (GO:0055085);;	K01507|7.96739e-44|vvi:100253207|K01507 inorganic pyrophosphatase [EC:3.6.1.1] | (RefSeq) pyrophosphate-energized vacuolar membrane proton pump 1	--	Inorganic H+ pyrophosphatase	Pyrophosphate-energized vacuolar membrane proton pump 1 OS=Arabidopsis thaliana OX=3702 GN=AVP1 PE=1 SV=1	H+-pyrophosphatase, partial [Dimocarpus longan]
c132256.graph_c0	--	--	[R]	PPR repeat;; PPR repeat family;; PPR repeat;; Pentatricopeptide repeat domain;; Pentacotripeptide-repeat region of PRORP	Pentatricopeptide repeat-containing protein At2g40720 OS=Arabidopsis thaliana OX=3702 GN=PCMP-E26 PE=3 SV=1	Pentatricopeptide repeat [Macleaya cordata]
c134921.graph_c3	--	--	--	Plus-3 domain	--	PREDICTED: uncharacterized protein LOC104612413 isoform X3 [Nelumbo nucifera]
c128924.graph_c0	--	--	[R]	LisH	Transcriptional corepressor LEUNIG_HOMOLOG OS=Arabidopsis thaliana OX=3702 GN=LUH PE=1 SV=1	PREDICTED: transcriptional corepressor LEUNIG_HOMOLOG-like [Nelumbo nucifera]
c119594.graph_c1	--	K02937|1.0105e-58|nnu:104611390|K02937 large subunit ribosomal protein L7e | (RefSeq) 60S ribosomal protein L7-2-like	[J]	--	60S ribosomal protein L7-3 OS=Arabidopsis thaliana OX=3702 GN=RPL7C PE=2 SV=1	ribosomal protein L7e large subunit [Phoebe bournei]
c80606.graph_c0	Biological Process: autophagy (GO:0006914);; Biological Process: cellular response to nitrogen starvation (GO:0006995);;	K08341|4.5048e-58|jcu:105643158|K08341 GABA(A) receptor-associated protein | (RefSeq) autophagy-related protein 8f	[Z]	Autophagy protein Atg8 ubiquitin like;; Ubiquitin-like autophagy protein Apg12	Autophagy-related protein 8g OS=Arabidopsis thaliana OX=3702 GN=ATG8G PE=2 SV=1	autophagy-related protein 8f [Jatropha curcas]
c134011.graph_c0	Biological Process: cellular process (GO:0009987);;	--	--	bHLH-MYC and R2R3-MYB transcription factors N-terminal	Transcription factor LHW OS=Arabidopsis thaliana OX=3702 GN=LHW PE=1 SV=1	Myc-type [Macleaya cordata]
c108306.graph_c0	Cellular Component: endoplasmic reticulum (GO:0005783);; Biological Process: intracellular protein transport (GO:0006886);; Cellular Component: integral component of membrane (GO:0016021);; Molecular Function: oxidoreductase activity (GO:0016491);; Biological Process: oxidation-reduction process (GO:0055114);;	--	--	--	--	PREDICTED: uncharacterized protein LOC104607286 [Nelumbo nucifera]
c89236.graph_c1	--	--	--	--	Gibberellin-regulated protein 6 OS=Arabidopsis thaliana OX=3702 GN=GASA6 PE=3 SV=1	gibberellin-regulated protein 6-like [Asparagus officinalis]
c97620.graph_c0	Cellular Component: integral component of membrane (GO:0016021);;	--	--	Glycosyl transferase family 90	--	hypothetical protein DOTSEDRAFT_67711 [Dothistroma septosporum NZE10]
c113662.graph_c0	Cellular Component: intracellular membrane-bounded organelle (GO:0043231);; Cellular Component: cytoplasmic part (GO:0044444);;	K15032|2.72992e-101|vvi:100853221|K15032 mTERF domain-containing protein, mitochondrial | (RefSeq) transcription termination factor MTEF1, chloroplastic	[KR]	mTERF	Transcription termination factor MTEF1, chloroplastic OS=Arabidopsis thaliana OX=3702 GN=MTERF1 PE=2 SV=2	PREDICTED: transcription termination factor MTEF1, chloroplastic [Vitis vinifera]
c69781.graph_c0	--	--	[R]	--	Retrovirus-related Pol polyprotein from transposon RE1 OS=Arabidopsis thaliana OX=3702 GN=RE1 PE=2 SV=1	hypothetical protein VITISV_017889 [Vitis vinifera]
c137094.graph_c0	--	--	--	Protein of unknown function (DUF295);; F-box domain	--	PREDICTED: uncharacterized protein LOC104603941 [Nelumbo nucifera]
c67883.graph_c0	Molecular Function: FMN binding (GO:0010181);; Molecular Function: oxidoreductase activity (GO:0016491);; Biological Process: tetrapyrrole biosynthetic process (GO:0033014);; Cellular Component: chloroplast part (GO:0044434);; Biological Process: single-organism cellular process (GO:0044763);; Biological Process: oxidation-reduction process (GO:0055114);;	--	--	Protein of unknown function (DUF2470)	Glutamyl-tRNA reductase-binding protein, chloroplastic OS=Arabidopsis thaliana OX=3702 GN=GLUTRBP PE=1 SV=1	PREDICTED: glutamyl-tRNA reductase-binding protein, chloroplastic [Nelumbo nucifera]
c123650.graph_c1	Molecular Function: binding (GO:0005488);; Biological Process: phosphorylation (GO:0016310);; Biological Process: regulation of phosphate metabolic process (GO:0019220);; Cellular Component: intracellular part (GO:0044424);; Biological Process: single-organism process (GO:0044699);; Biological Process: negative regulation of cellular process (GO:0048523);; Biological Process: organic substance me…	K04739|2.59995e-07|cvr:CHLNCDRAFT_135081|K04739 cAMP-dependent protein kinase regulator | (RefSeq) hypothetical protein	[T]	--	--	hypothetical protein Z520_01519 [Fonsecaea multimorphosa CBS 102226]
c99086.graph_c0	Cellular Component: mitochondrion (GO:0005739);; Cellular Component: chromoplast (GO:0009509);; Cellular Component: chloroplast envelope (GO:0009941);; Biological Process: carotenoid biosynthetic process (GO:0016117);; Biological Process: carotene biosynthetic process (GO:0016120);; Molecular Function: carotene 7,8-desaturase activity (GO:0016719);; Molecular Function: delta12-fatty acid dehydrog…	K00514|4.96489e-26|csl:COCSUDRAFT_35471|K00514 zeta-carotene desaturase [EC:1.3.5.6] | (RefSeq) zeta-carotene desaturase	[Q]	Flavin containing amine oxidoreductase	Zeta-carotene desaturase, chloroplastic/chromoplastic OS=Arabidopsis thaliana OX=3702 GN=ZDS1 PE=1 SV=3	hypothetical protein AXG93_1054s1350 [Marchantia polymorpha subsp. ruderalis]
c146935.graph_c0	--	--	[R]	--	Receptor-like protein 51 OS=Arabidopsis thaliana OX=3702 GN=RLP51 PE=1 SV=1	PREDICTED: receptor-like protein 51 [Nelumbo nucifera]
c127990.graph_c1	--	--	--	--	PHD finger protein At2g01810 OS=Arabidopsis thaliana OX=3702 GN=At2g01810 PE=3 SV=1	PREDICTED: uncharacterized protein LOC104599711 isoform X1 [Nelumbo nucifera]
c124396.graph_c0	Cellular Component: integral component of membrane (GO:0016021);;	--	--	Protein of unknown function (DUF502)	Protein CONTINUOUS VASCULAR RING 1 OS=Arabidopsis thaliana OX=3702 GN=COV1 PE=1 SV=2	PREDICTED: protein CONTINUOUS VASCULAR RING 1-like [Juglans regia]
c191739.graph_c0	Molecular Function: catalytic activity (GO:0003824);; Cellular Component: membrane (GO:0016020);;	--	--	--	--	hypothetical protein FE78DRAFT_91997 [Acidomyces richmondensis]
c105160.graph_c0	--	--	--	--	--	ubiquitin 3 binding protein But2 C-terminal domain-domain-containing protein [Protomyces lactucaedebilis]
c66163.graph_c0	--	--	[R]	--	Pentatricopeptide repeat-containing protein At2g29760, chloroplastic OS=Arabidopsis thaliana OX=3702 GN=PCMP-H33 PE=2 SV=1	PREDICTED: pentatricopeptide repeat-containing protein At3g62890-like [Nelumbo nucifera]
c110458.graph_c0	--	K00860|5.40045e-12|nnu:104608329|K00860 adenylylsulfate kinase [EC:2.7.1.25] | (RefSeq) adenylyl-sulfate kinase 3-like	--	--	--	PREDICTED: adenylyl-sulfate kinase 3-like isoform X2 [Nelumbo nucifera]
c180796.graph_c0	Molecular Function: potassium ion transmembrane transporter activity (GO:0015079);; Cellular Component: integral component of membrane (GO:0016021);; Biological Process: potassium ion transmembrane transport (GO:0071805);;	K03549|1.07212e-15|cre:CHLREDRAFT_121889|K03549 KUP system potassium uptake protein | (RefSeq) KUP2; potassium ion uptake transporter	--	K+ potassium transporter	Potassium transporter 22 OS=Oryza sativa subsp. japonica OX=39947 GN=HAK22 PE=2 SV=1	potassium transporter [Aspergillus bombycis]
c115063.graph_c0	Biological Process: vesicle docking involved in exocytosis (GO:0006904);;	K15292|3.52087e-59|egu:105042714|K15292 syntaxin-binding protein 1 | (RefSeq) SNARE-interacting protein KEULE-like	[U]	Sec1 family	SNARE-interacting protein KEULE OS=Arabidopsis thaliana OX=3702 GN=KEU PE=1 SV=2	SNARE-interacting protein KEULE [Ananas comosus]
c181985.graph_c0	--	--	[R]	--	--	hypothetical protein I302_00715 [Kwoniella bestiolae CBS 10118]
c165657.graph_c0	Biological Process: ribosomal large subunit export from nucleus (GO:0000055);; Molecular Function: RNA binding (GO:0003723);; Molecular Function: GTPase activity (GO:0003924);; Molecular Function: GTP binding (GO:0005525);; Cellular Component: nucleolus (GO:0005730);; Biological Process: rRNA processing (GO:0006364);; Cellular Component: preribosome, large subunit precursor (GO:0030687);; Biologi…	--	[R]	--	--	hypothetical protein Z519_09401 [Cladophialophora bantiana CBS 173.52]
c164638.graph_c0	--	--	--	--	--	hypotheticalsprotein [Cercospora beticola]
c132815.graph_c0	--	--	--	Plant protein of unknown function	--	UPF0481 protein At3g47200 [Prunus persica]
c101140.graph_c0	Molecular Function: superoxide dismutase activity (GO:0004784);; Biological Process: removal of superoxide radicals (GO:0019430);; Molecular Function: metal ion binding (GO:0046872);; Biological Process: oxidation-reduction process (GO:0055114);;	K04564|3.77512e-60|gsl:Gasu_06100|K04564 superoxide dismutase, Fe-Mn family [EC:1.15.1.1] | (RefSeq) superoxide dismutase, Fe-Mn family	[P]	Iron/manganese superoxide dismutases, alpha-hairpin domain;; Iron/manganese superoxide dismutases, C-terminal domain	Superoxide dismutase [Mn], mitochondrial OS=Hevea brasiliensis OX=3981 GN=SODA PE=2 SV=1	manganese superoxide dismutase [Malassezia pachydermatis]
c99340.graph_c0	Molecular Function: DNA binding (GO:0003677);; Cellular Component: nucleus (GO:0005634);;	--	--	Homeobox domain	WUSCHEL-related homeobox 4 OS=Arabidopsis thaliana OX=3702 GN=WOX4 PE=1 SV=1	WUSCHEL-related homeobox 4-like [Manihot esculenta]
c126257.graph_c0	Molecular Function: nucleotide binding (GO:0000166);; Molecular Function: protein serine/threonine kinase activity (GO:0004674);; Biological Process: protein phosphorylation (GO:0006468);; Cellular Component: membrane (GO:0016020);; Molecular Function: oxidoreductase activity (GO:0016491);;	--	--	Leucine rich repeat;; Leucine Rich Repeat;; Leucine Rich repeats (2 copies)	LRR receptor-like serine/threonine-protein kinase EFR OS=Arabidopsis thaliana OX=3702 GN=EFR PE=1 SV=1	PREDICTED: LRR receptor-like serine/threonine-protein kinase EFR [Ricinus communis]
c68047.graph_c1	--	K03231|2.90028e-61|bna:106385889|K03231 elongation factor 1-alpha | (RefSeq) elongation factor 1-alpha 1-like	[J]	Elongation factor Tu GTP binding domain	Elongation factor 1-alpha OS=Oryza sativa subsp. japonica OX=39947 GN=REFA1 PE=2 SV=2	translation elongation factor, partial [Rhizophora apiculata]
c162594.graph_c0	Molecular Function: transaminase activity (GO:0008483);; Molecular Function: pyridoxal phosphate binding (GO:0030170);;	K00819|2.95389e-42|mdm:103408898|K00819 ornithine--oxo-acid transaminase [EC:2.6.1.13] | (RefSeq) ornithine aminotransferase, mitochondrial-like	[E]	Aminotransferase class-III	Ornithine aminotransferase, mitochondrial OS=Arabidopsis thaliana OX=3702 GN=DELTA-OAT PE=1 SV=1	ornithine aminotransferase, variant [Exophiala oligosperma]
c134697.graph_c1	Molecular Function: magnesium ion binding (GO:0000287);; Molecular Function: 3'(2'),5'-bisphosphate nucleotidase activity (GO:0008441);; Cellular Component: chloroplast (GO:0009507);; Biological Process: phosphatidylinositol phosphorylation (GO:0046854);;	K01082|0|pda:103711164|K01082 3'(2'), 5'-bisphosphate nucleotidase [EC:3.1.3.7] | (RefSeq) putative PAP-specific phosphatase, mitochondrial	[FP]	Inositol monophosphatase family	Putative PAP-specific phosphatase, mitochondrial OS=Arabidopsis thaliana OX=3702 GN=At4g05090 PE=2 SV=1	PREDICTED: putative PAP-specific phosphatase, mitochondrial isoform X1 [Phoenix dactylifera]
c108596.graph_c2	--	K16190|9.60258e-08|ota:Ot06g00050|K16190 glucuronokinase [EC:2.7.1.43] | (RefSeq) Molybdopterin biosynthesis protein (ISS)	[H]	Probable molybdopterin binding domain	--	putative molybdopterin biosynthesis protein [Colletotrichum chlorophyti]
c193157.graph_c0	Cellular Component: membrane (GO:0016020);;	--	--	--	--	probable cytochrome-c oxidase chain V precursor [Sporisorium reilianum SRZ2]
c194035.graph_c0	Biological Process: formation of translation preinitiation complex (GO:0001731);; Biological Process: formation of cytoplasmic translation initiation complex (GO:0001732);; Biological Process: translation reinitiation (GO:0002188);; Molecular Function: mRNA binding (GO:0003729);; Molecular Function: translation initiation factor activity (GO:0003743);; Molecular Function: protein binding (GO:0005…	K03254|2.67683e-31|csl:COCSUDRAFT_30620|K03254 translation initiation factor 3 subunit A | (RefSeq) hypothetical protein	[J]	--	Eukaryotic translation initiation factor 3 subunit A OS=Arabidopsis thaliana OX=3702 GN=TIF3A1 PE=1 SV=1	hypothetical protein COCSUDRAFT_30620 [Coccomyxa subellipsoidea C-169]
c102914.graph_c1	Molecular Function: hydrolase activity (GO:0016787);;	--	[R]	Ankyrin repeats (3 copies);; Ankyrin repeats (many copies);; Ankyrin repeat;; Ankyrin repeats (many copies);; Ankyrin repeat	Probable E3 ubiquitin-protein ligase XBOS35 OS=Oryza sativa subsp. japonica OX=39947 GN=XBOS35 PE=2 SV=1	hypothetical protein POPTR_0011s15450g [Populus trichocarpa]
c7441.graph_c0	Molecular Function: oxidoreductase activity (GO:0016491);; Biological Process: oxidation-reduction process (GO:0055114);;	--	[R]	Aldo/keto reductase family	NADPH-dependent aldo-keto reductase, chloroplastic OS=Arabidopsis thaliana OX=3702 GN=AKR4C9 PE=1 SV=1	hypothetical protein PV05_07801 [Exophiala xenobiotica]
c111518.graph_c1	--	--	--	--	--	PREDICTED: uncharacterized protein LOC103423901 isoform X2 [Malus domestica]
c142617.graph_c0	Cellular Component: spindle pole (GO:0000922);; Cellular Component: cytoplasm (GO:0005737);; Cellular Component: microtubule organizing center (GO:0005815);; Cellular Component: microtubule (GO:0005874);; Biological Process: microtubule nucleation (GO:0007020);; Molecular Function: gamma-tubulin binding (GO:0043015);;	K16569|1.04107e-35|pda:103710415|K16569 gamma-tubulin complex component 2 | (RefSeq) gamma-tubulin complex component 2	[Z]	--	Gamma-tubulin complex component 2 OS=Arabidopsis thaliana OX=3702 GN=GCP2 PE=1 SV=1	PREDICTED: gamma-tubulin complex component 2 [Phoenix dactylifera]
c188342.graph_c0	Biological Process: allantoin catabolic process (GO:0000256);; Molecular Function: ureidoglycolate hydrolase activity (GO:0004848);; Cellular Component: nucleus (GO:0005634);; Cellular Component: cytosol (GO:0005829);; Molecular Function: ureidoglycolate lyase activity (GO:0050385);;	--	--	Ureidoglycolate lyase	--	hypothetical protein AC578_876 [Mycosphaerella eumusae]
c135676.graph_c0	Molecular Function: binding (GO:0005488);;	--	[L]	Domain of unknown function (DUF4413);; hAT family C-terminal dimerisation region	Zinc finger BED domain-containing protein RICESLEEPER 2 OS=Oryza sativa subsp. japonica OX=39947 GN=Os03g0733400 PE=2 SV=1	hypothetical protein PRUPE_5G142000 [Prunus persica]
c130504.graph_c0	Molecular Function: CTP synthase activity (GO:0003883);; Molecular Function: ATP binding (GO:0005524);; Biological Process: glutamine metabolic process (GO:0006541);; Biological Process: 'de novo' CTP biosynthetic process (GO:0044210);;	K01937|0|egu:105052573|K01937 CTP synthase [EC:6.3.4.2] | (RefSeq) CTP synthase	[F]	CTP synthase N-terminus;; Glutamine amidotransferase class-I;; Glutamine amidotransferase class-I	--	CTP synthase-like isoform X1 [Manihot esculenta]
c128527.graph_c0	Molecular Function: ATP binding (GO:0005524);; Cellular Component: plasma membrane (GO:0005886);; Cellular Component: integral component of membrane (GO:0016021);; Molecular Function: ATPase activity, coupled to transmembrane movement of substances (GO:0042626);; Biological Process: transmembrane transport (GO:0055085);;	--	[Q]	--	ABC transporter G family member 15 OS=Arabidopsis thaliana OX=3702 GN=ABCG15 PE=2 SV=2	PREDICTED: ABC transporter G family member 11 [Vitis vinifera]
c161815.graph_c0	Molecular Function: catalytic activity (GO:0003824);; Cellular Component: cell division site (GO:0032153);; Cellular Component: cell tip (GO:0051286);;	--	[U]	--	--	Lethal(2) giant larvae protein-like protein [Diplodia seriata]
c100840.graph_c0	--	--	--	--	Photosystem II 5 kDa protein, chloroplastic OS=Petunia hybrida OX=4102 PE=1 SV=1	photosystem II 5 kDa protein, chloroplastic-like [Quercus suber]
c121818.graph_c0	Biological Process: protein peptidyl-prolyl isomerization (GO:0000413);; Molecular Function: peptidyl-prolyl cis-trans isomerase activity (GO:0003755);; Molecular Function: calmodulin binding (GO:0005516);; Molecular Function: FK506 binding (GO:0005528);; Cellular Component: endoplasmic reticulum membrane (GO:0005789);; Cellular Component: plasma membrane (GO:0005886);; Biological Process: leaf d…	--	[O]	FKBP-type peptidyl-prolyl cis-trans isomerase;; Tetratricopeptide repeat;; Tetratricopeptide repeat;; Tetratricopeptide repeat;; Tetratricopeptide repeat;; TPR repeat;; Tetratricopeptide repeat	Peptidyl-prolyl cis-trans isomerase FKBP42 OS=Arabidopsis thaliana OX=3702 GN=FKBP42 PE=1 SV=1	peptidyl-prolyl cis-trans isomerase FKBP42 [Carica papaya]
c136884.graph_c0	--	K14403|0|egu:105051523|K14403 cleavage and polyadenylation specificity factor subunit 3 [EC:3.1.27.-] | (RefSeq) cleavage and polyadenylation specificity factor subunit 3-I	[A]	Pre-mRNA 3'-end-processing endonuclease polyadenylation factor C-term;; Beta-Casp domain;; Metallo-beta-lactamase superfamily;; Zn-dependent metallo-hydrolase RNA specificity domain;; Metallo-beta-lactamase superfamily domain;; Beta-lactamase superfamily domain	Cleavage and polyadenylation specificity factor subunit 3-I OS=Arabidopsis thaliana OX=3702 GN=CPSF73-I PE=1 SV=1	PREDICTED: cleavage and polyadenylation specificity factor subunit 3-I [Elaeis guineensis]
c124937.graph_c0	--	--	--	GDSL-like Lipase/Acylhydrolase	GDSL esterase/lipase At5g03610 OS=Arabidopsis thaliana OX=3702 GN=At5g03610 PE=2 SV=1	PREDICTED: GDSL esterase/lipase At5g03610 isoform X2 [Vitis vinifera]
c65491.graph_c0	--	--	[R]	C5HC2 zinc finger	--	PREDICTED: lysine-specific demethylase JMJ706-like isoform X2 [Nelumbo nucifera]
c128570.graph_c1	Biological Process: single-organism cellular process (GO:0044763);;	K16732|1.7504e-158|egu:105047062|K16732 protein regulator of cytokinesis 1 | (RefSeq) 65-kDa microtubule-associated protein 3-like	[DZ]	Microtubule associated protein (MAP65/ASE1 family)	65-kDa microtubule-associated protein 3 OS=Arabidopsis thaliana OX=3702 GN=MAP65-3 PE=1 SV=1	PREDICTED: 65-kDa microtubule-associated protein 3-like [Elaeis guineensis]
c125538.graph_c0	--	--	[O]	Domain of unknown function (DUF4793);; Zinc finger, C3HC4 type (RING finger)	E3 ubiquitin-protein ligase SP1 OS=Arabidopsis thaliana OX=3702 GN=SP1 PE=1 SV=1	uncharacterized protein LOC110639983 isoform X1 [Hevea brasiliensis]
c83720.graph_c0	Molecular Function: zinc ion binding (GO:0008270);; Molecular Function: oxidoreductase activity (GO:0016491);; Biological Process: oxidation-reduction process (GO:0055114);;	--	[CR]	Zinc-binding dehydrogenase;; Zinc-binding dehydrogenase;; Alcohol dehydrogenase GroES-like domain	Chloroplast envelope quinone oxidoreductase homolog OS=Arabidopsis thaliana OX=3702 GN=CEQORH PE=1 SV=1	chloroplast envelope quinone oxidoreductase homolog isoform X2 [Hevea brasiliensis]
c84549.graph_c0	Cellular Component: integral component of membrane (GO:0016021);; Biological Process: positive regulation of catalytic activity (GO:0043085);;	--	--	--	--	hypothetical protein AC579_9916 [Pseudocercospora musae]
c131343.graph_c0	Molecular Function: RNA binding (GO:0003723);;	K14327|0|nnu:104594732|K14327 regulator of nonsense transcripts 2 | (RefSeq) regulator of nonsense transcripts UPF2	[A]	MIF4G domain;; Up-frameshift suppressor 2	Regulator of nonsense transcripts UPF2 OS=Arabidopsis thaliana OX=3702 GN=UPF2 PE=2 SV=1	PREDICTED: regulator of nonsense transcripts UPF2 isoform X1 [Nelumbo nucifera]
c126757.graph_c0	Cellular Component: endoplasmic reticulum (GO:0005783);; Cellular Component: plasmodesma (GO:0009506);; Cellular Component: integral component of membrane (GO:0016021);;	K20724|4.87176e-23|pda:103715954|K20724 transmembrane protein 33 | (RefSeq) transmembrane protein 33 homolog	--	--	--	uncharacterized protein LOC109717657 [Ananas comosus]
c186700.graph_c0	Cellular Component: intracellular part (GO:0044424);;	--	--	--	U-box domain-containing protein 1 OS=Medicago truncatula OX=3880 GN=PUB1 PE=1 SV=1	LOW QUALITY PROTEIN: U-box domain-containing protein 1-like [Hevea brasiliensis]
c191359.graph_c0	Molecular Function: carbamoyl-phosphate synthase (glutamine-hydrolyzing) activity (GO:0004088);; Molecular Function: ATP binding (GO:0005524);; Cellular Component: carbamoyl-phosphate synthase complex (GO:0005951);; Biological Process: 'de novo' pyrimidine nucleobase biosynthetic process (GO:0006207);; Biological Process: arginine biosynthetic process (GO:0006526);; Biological Process: glutamine …	K11540|2.11762e-10|ccp:CHC_T00010056001|K11540 carbamoyl-phosphate synthase / aspartate carbamoyltransferase / dihydroorotase [EC:6.3.5.5 2.1.3.2 3.5.2.3] | (RefSeq) Glutamine-dependent carbamoyl-phosphate synthase, Aspartate carbamoyltransferase, Dihydroorotase	[R]	Glutamine amidotransferase class-I	Carbamoyl-phosphate synthase small chain OS=Gracilaria tenuistipitata var. liui OX=285951 GN=carA PE=3 SV=1	putative carbamoyl-phosphate small subunit [Phaeomoniella chlamydospora]
c175390.graph_c0	Molecular Function: alpha-1,2-mannosyltransferase activity (GO:0000026);; Biological Process: cell wall mannoprotein biosynthetic process (GO:0000032);; Cellular Component: Golgi apparatus (GO:0005794);; Biological Process: protein N-linked glycosylation (GO:0006487);; Biological Process: protein O-linked glycosylation (GO:0006493);; Cellular Component: integral component of membrane (GO:0016021)…	K10967|7.94878e-08|apro:F751_0223|K10967 alpha 1,2-mannosyltransferase [EC:2.4.1.-] | (RefSeq) Glycolipid 2-alpha-mannosyltransferase 1	[G]	--	--	alpha-1,2 mannosyltransferase KTR1 [Aschersonia aleyrodis RCEF 2490]
c195450.graph_c0	--	--	--	MFS/sugar transport protein	Sucrose transport protein SUT3 OS=Oryza sativa subsp. indica OX=39946 GN=SUT3 PE=3 SV=1	hypothetical protein DOTSEDRAFT_152804 [Dothistroma septosporum NZE10]
c41551.graph_c0	--	--	[R]	--	--	PREDICTED: uncharacterized protein LOC103420618 [Malus domestica]
c103596.graph_c0	--	--	[S]	Regulator of chromosome condensation (RCC1) repeat;; Regulator of chromosome condensation (RCC1) repeat;; Ankyrin repeats (many copies);; Ankyrin repeats (many copies);; Ankyrin repeats (3 copies);; Ankyrin repeat;; Ankyrin repeat	Ultraviolet-B receptor UVR8 OS=Arabidopsis thaliana OX=3702 GN=UVR8 PE=1 SV=1	PREDICTED: uncharacterized protein LOC105034843 isoform X1 [Elaeis guineensis]
c168971.graph_c0	Cellular Component: plasma membrane (GO:0005886);; Cellular Component: integral component of membrane (GO:0016021);;	--	--	--	--	SUR7-domain-containing protein [Stagonospora sp. SRC1lsM3a]
c145531.graph_c0	--	--	[R]	--	Protein TPR3 OS=Oryza sativa subsp. japonica OX=39947 GN=TPR3 PE=1 SV=1	PREDICTED: protein TPR3 [Elaeis guineensis]
c155577.graph_c0	Molecular Function: inorganic diphosphatase activity (GO:0004427);; Molecular Function: hydrogen-translocating pyrophosphatase activity (GO:0009678);; Biological Process: proton transport (GO:0015992);; Cellular Component: integral component of membrane (GO:0016021);; Biological Process: transmembrane transport (GO:0055085);;	K01507|9.45807e-34|csl:COCSUDRAFT_29300|K01507 inorganic pyrophosphatase [EC:3.6.1.1] | (RefSeq) vacuolar-type H-pyrophosphatase	--	Inorganic H+ pyrophosphatase	Pyrophosphate-energized vacuolar membrane proton pump OS=Vigna radiata var. radiata OX=3916 PE=1 SV=4	hypothetical protein MNEG_7415 [Monoraphidium neglectum]
c171293.graph_c0	Cellular Component: ribosome (GO:0005840);; Biological Process: translation (GO:0006412);; Biological Process: ribosome biogenesis (GO:0042254);; Biological Process: obsolete mycelium development (GO:0043581);;	K02936|2.2993e-34|cme:CYME_CML317C|K02936 large subunit ribosomal protein L7Ae | (RefSeq) 60S ribosomal protein L7A	[J]	--	60S ribosomal protein L7a-2 OS=Oryza sativa subsp. japonica OX=39947 GN=RPL7A-2 PE=2 SV=1	60S ribosomal protein L7a [Taphrina deformans PYCC 5710]
c113356.graph_c0	Molecular Function: binding (GO:0005488);;	--	[R]	Chlorophyll A-B binding protein;; Integrase core domain	Retrovirus-related Pol polyprotein from transposon TNT 1-94 OS=Nicotiana tabacum OX=4097 PE=2 SV=1	Retrovirus-related Pol polyprotein from transposon TNT 1-94 [Cajanus cajan]
c128332.graph_c0	Biological Process: autophagy of mitochondrion (GO:0000422);; Cellular Component: nucleus (GO:0005634);; Cellular Component: cytosol (GO:0005829);; Biological Process: protein lipidation (GO:0006497);; Biological Process: response to water deprivation (GO:0009414);; Biological Process: leaf senescence (GO:0010150);; Cellular Component: extrinsic component of membrane (GO:0019898);; Molecular Func…	--	[S]	WD domain, G-beta repeat;; Anaphase-promoting complex subunit 4 WD40 domain	Autophagy-related protein 18a OS=Arabidopsis thaliana OX=3702 GN=ATG18A PE=1 SV=1	PREDICTED: autophagy-related protein 18a isoform X1 [Nelumbo nucifera]
c88775.graph_c0	Molecular Function: transketolase activity (GO:0004802);; Cellular Component: nucleus (GO:0005634);; Cellular Component: cytosol (GO:0005829);; Biological Process: metabolic process (GO:0008152);; Molecular Function: metal ion binding (GO:0046872);;	K00615|2.55098e-32|ppp:PHYPADRAFT_84171|K00615 transketolase [EC:2.2.1.1] | (RefSeq) hypothetical protein	[G]	Transketolase, thiamine diphosphate binding domain;; Transketolase, pyrimidine binding domain	Transketolase, chloroplastic (Fragment) OS=Craterostigma plantagineum OX=4153 GN=TKT3 PE=1 SV=1	putative transketolase [Ustilago maydis 521]
c86804.graph_c0	Cellular Component: mitochondrial proton-transporting ATP synthase complex, catalytic core F(1) (GO:0000275);; Molecular Function: zinc ion binding (GO:0008270);; Biological Process: ATP synthesis coupled proton transport (GO:0015986);; Molecular Function: proton-transporting ATP synthase activity, rotational mechanism (GO:0046933);; Molecular Function: proton-transporting ATPase activity, rotati…	K02134|3.22425e-64|pda:103706362|K02134 F-type H+-transporting ATPase subunit delta | (RefSeq) ATP synthase subunit delta', mitochondrial-like	[C]	ATP synthase, Delta/Epsilon chain, beta-sandwich domain	ATP synthase subunit delta&apos;, mitochondrial OS=Ipomoea batatas OX=4120 PE=1 SV=1	ATP synthase subunit delta&apos;, mitochondrial-like, partial [Asparagus officinalis]
c128006.graph_c0	Molecular Function: protein-arginine deiminase activity (GO:0004668);; Biological Process: putrescine biosynthetic process (GO:0009446);; Molecular Function: agmatine deiminase activity (GO:0047632);;	K10536|0|nnu:104597818|K10536 agmatine deiminase [EC:3.5.3.12] | (RefSeq) agmatine deiminase	--	Porphyromonas-type peptidyl-arginine deiminase	Agmatine deiminase OS=Arabidopsis thaliana OX=3702 GN=AIH PE=1 SV=2	PREDICTED: agmatine deiminase [Nelumbo nucifera]
c121450.graph_c0	--	--	--	--	--	PREDICTED: uncharacterized protein LOC109017920 [Juglans regia]
c163804.graph_c0	Molecular Function: malate dehydrogenase (decarboxylating) (NAD+) activity (GO:0004471);; Biological Process: malate metabolic process (GO:0006108);; Molecular Function: metal ion binding (GO:0046872);; Molecular Function: NAD binding (GO:0051287);; Biological Process: oxidation-reduction process (GO:0055114);;	K00029|5.6729e-25|gmx:100800844|K00029 malate dehydrogenase (oxaloacetate-decarboxylating)(NADP+) [EC:1.1.1.40] | (RefSeq) NADP-dependent malic enzyme-like	[C]	Malic enzyme, N-terminal domain	NADP-dependent malic enzyme 3 OS=Arabidopsis thaliana OX=3702 GN=NADP-ME3 PE=1 SV=1	hypothetical protein [Tuber melanosporum Mel28]
c128008.graph_c0	--	K17479|4.36979e-94|tcc:TCM_044369|K17479 glutaredoxin domain-containing cysteine-rich protein 1 | (RefSeq) Glutaredoxin family protein, putative	[O]	Glutaredoxin	Uncharacterized protein At5g39865 OS=Arabidopsis thaliana OX=3702 GN=At5g39865 PE=2 SV=1	uncharacterized protein At3g28850-like [Durio zibethinus]
c122470.graph_c2	Molecular Function: calcium ion binding (GO:0005509);; Molecular Function: oxidoreductase activity (GO:0016491);; Biological Process: oxidation-reduction process (GO:0055114);;	K17871|1.91371e-48|gra:105773913|K17871 NADH:ubiquinone reductase (non-electrogenic) [EC:1.6.5.9] | (RefSeq) external alternative NAD(P)H-ubiquinone oxidoreductase B2, mitochondrial-like	[C]	--	External alternative NAD(P)H-ubiquinone oxidoreductase B2, mitochondrial OS=Arabidopsis thaliana OX=3702 GN=NDB2 PE=1 SV=1	EF-hand domain [Macleaya cordata]
c116760.graph_c2	Molecular Function: magnesium ion binding (GO:0000287);; Molecular Function: pyruvate kinase activity (GO:0004743);; Biological Process: glycolytic process (GO:0006096);; Molecular Function: kinase activity (GO:0016301);; Molecular Function: potassium ion binding (GO:0030955);;	K00873|4.83298e-138|cit:102578009|K00873 pyruvate kinase [EC:2.7.1.40] | (RefSeq) pyruvate kinase	[G]	Pyruvate kinase, barrel domain	Pyruvate kinase, cytosolic isozyme OS=Glycine max OX=3847 PE=2 SV=1	putative pyruvate kinase [Helianthus annuus]
c111762.graph_c0	Molecular Function: transcription corepressor activity (GO:0003714);; Molecular Function: protein binding (GO:0005515);; Cellular Component: nucleus (GO:0005634);; Biological Process: regulation of transcription, DNA-templated (GO:0006355);; Biological Process: pollen development (GO:0009555);; Biological Process: response to wounding (GO:0009611);; Biological Process: flower development (GO:0009…	K13464|5.32549e-13|brp:103852925|K13464 jasmonate ZIM domain-containing protein | (RefSeq) protein TIFY 10B-like	--	--	Protein TIFY 10B OS=Arabidopsis thaliana OX=3702 GN=TIFY10B PE=1 SV=1	BnaA02g17040D [Brassica napus]
c193027.graph_c0	Molecular Function: homoaconitate hydratase activity (GO:0004409);; Cellular Component: mitochondrion (GO:0005739);; Cellular Component: integral component of membrane (GO:0016021);; Biological Process: lysine biosynthetic process via aminoadipic acid (GO:0019878);; Molecular Function: metal ion binding (GO:0046872);; Molecular Function: 4 iron, 4 sulfur cluster binding (GO:0051539);; Biological …	--	[E]	Aconitase family (aconitate hydratase)	3-isopropylmalate dehydratase large subunit, chloroplastic OS=Arabidopsis thaliana OX=3702 GN=IIL1 PE=1 SV=1	homoaconitase, mitochondrial [Cladophialophora immunda]
c97652.graph_c2	Molecular Function: beta-glucosidase activity (GO:0008422);; Biological Process: cellulose catabolic process (GO:0030245);; Molecular Function: scopolin beta-glucosidase activity (GO:0102483);;	--	--	Glycosyl hydrolase family 3 C-terminal domain	Putative beta-D-xylosidase (Fragment) OS=Prunus persica OX=3760 PE=2 SV=1	putative beta-glucosidase a [Quercus suber]
c145705.graph_c0	Molecular Function: sedoheptulose-7-phosphate:D-glyceraldehyde-3-phosphate glyceronetransferase activity (GO:0004801);; Cellular Component: nucleus (GO:0005634);; Cellular Component: cytosol (GO:0005829);; Biological Process: carbohydrate metabolic process (GO:0005975);; Biological Process: pentose-phosphate shunt (GO:0006098);;	K00616|3.43584e-50|gsl:Gasu_24580|K00616 transaldolase [EC:2.2.1.2] | (RefSeq) transaldolase	[G]	Transaldolase/Fructose-6-phosphate aldolase	--	transaldolase [Exophiala sideris]
c186935.graph_c0	Biological Process: glutamine metabolic process (GO:0006541);; Molecular Function: transferase activity (GO:0016740);; Molecular Function: glyoxalase III activity (GO:0019172);; Biological Process: methylglyoxal catabolic process to D-lactate via S-lactoyl-glutathione (GO:0019243);; Biological Process: lactate biosynthetic process (GO:0019249);;	--	--	--	--	class I glutamine amidotransferase-like protein [Stagonospora sp. SRC1lsM3a]
c131913.graph_c0	--	--	[T]	Protein tyrosine kinase;; Protein kinase domain	Probable serine/threonine-protein kinase PBL19 OS=Arabidopsis thaliana OX=3702 GN=PBL19 PE=1 SV=1	probable serine/threonine-protein kinase PBL19 [Hevea brasiliensis]
c110987.graph_c0	Cellular Component: nuclear pore (GO:0005643);; Biological Process: nucleocytoplasmic transport (GO:0006913);; Molecular Function: oxidoreductase activity (GO:0016491);; Molecular Function: structural constituent of nuclear pore (GO:0017056);; Biological Process: oxidation-reduction process (GO:0055114);;	--	[C]	Aldo/keto reductase family	Auxin-induced protein PCNT115 OS=Nicotiana tabacum OX=4097 PE=2 SV=1	Pyridoxal reductase [Elsinoe sp. CQ-2017a]
c190729.graph_c0	Molecular Function: 5-methyltetrahydropteroyltriglutamate-homocysteine S-methyltransferase activity (GO:0003871);; Cellular Component: extracellular region (GO:0005576);; Cellular Component: cytosol (GO:0005829);; Molecular Function: zinc ion binding (GO:0008270);; Molecular Function: methionine synthase activity (GO:0008705);; Biological Process: methionine biosynthetic process (GO:0009086);; Bi…	K00549|1.94124e-31|cme:CYME_CMJ234C|K00549 5-methyltetrahydropteroyltriglutamate--homocysteine methyltransferase [EC:2.1.1.14] | (RefSeq) vitamine B12-independent methionine synthase	[E]	--	5-methyltetrahydropteroyltriglutamate--homocysteine methyltransferase 1 OS=Arabidopsis thaliana OX=3702 GN=MS1 PE=1 SV=1	cobalamin-independent methionine synthase [Rhizophagus irregularis]
c166891.graph_c0	Cellular Component: membrane (GO:0016020);;	--	--	--	--	hypothetical protein PV09_09305 [Verruconis gallopava]
c188876.graph_c0	Biological Process: cytoplasmic translational initiation (GO:0002183);; Molecular Function: translation initiation factor activity (GO:0003743);; Molecular Function: helicase activity (GO:0004386);; Molecular Function: ATP binding (GO:0005524);; Cellular Component: cytosol (GO:0005829);;	--	[A]	--	--	ATP binding [Ascochyta rabiei]
c95589.graph_c0	Molecular Function: oxidoreductase activity, acting on the aldehyde or oxo group of donors, NAD or NADP as acceptor (GO:0016620);; Biological Process: oxidation-reduction process (GO:0055114);;	K17761|9.40927e-31|sot:102597977|K17761 succinate-semialdehyde dehydrogenase, mitochondrial [EC:1.2.1.24] | (RefSeq) succinate-semialdehyde dehydrogenase, mitochondrial	[C]	Aldehyde dehydrogenase family	Succinate-semialdehyde dehydrogenase, mitochondrial OS=Arabidopsis thaliana OX=3702 GN=ALDH5F1 PE=1 SV=2	hypothetical protein Z518_01771 [Rhinocladiella mackenziei CBS 650.93]
c104660.graph_c0	Molecular Function: ATP binding (GO:0005524);; Cellular Component: integral component of membrane (GO:0016021);; Molecular Function: ATPase activity (GO:0016887);;	--	[Q]	ABC-2 type transporter;; ABC transporter;; AAA domain, putative AbiEii toxin, Type IV TA system	ABC transporter G family member 15 OS=Arabidopsis thaliana OX=3702 GN=ABCG15 PE=2 SV=2	PREDICTED: ABC transporter G family member 15 isoform X1 [Eucalyptus grandis]
c41487.graph_c0	Molecular Function: transporter activity (GO:0005215);; Cellular Component: integral component of membrane (GO:0016021);; Biological Process: transmembrane transport (GO:0055085);;	--	--	Major Facilitator Superfamily	--	hypothetical protein MYCFIDRAFT_202645 [Pseudocercospora fijiensis CIRAD86]
c190441.graph_c0	Molecular Function: kinase activity (GO:0016301);;	--	--	--	--	hypothetical protein DOTSEDRAFT_68354 [Dothistroma septosporum NZE10]
c195599.graph_c0	Biological Process: mitotic sister chromatid segregation (GO:0000070);; Cellular Component: nucleus (GO:0005634);; Biological Process: regulation of mitotic cell cycle (GO:0007346);; Biological Process: cellular protein metabolic process (GO:0044267);;	--	--	--	--	protein bimA-like [Quercus suber]
c163871.graph_c0	Biological Process: regulation of transcription, DNA-templated (GO:0006355);; Molecular Function: metal ion binding (GO:0046872);;	--	--	--	--	Predicted protein [Taphrina deformans PYCC 5710]
c85191.graph_c0	Molecular Function: calcium ion binding (GO:0005509);; Biological Process: glycerol-3-phosphate metabolic process (GO:0006072);; Cellular Component: glycerol-3-phosphate dehydrogenase complex (GO:0009331);; Cellular Component: integral component of membrane (GO:0016021);; Molecular Function: sn-glycerol-3-phosphate:ubiquinone-8 oxidoreductase activity (GO:0052591);; Biological Process: oxidation-…	K00111|2.69367e-27|bvg:104884254|K00111 glycerol-3-phosphate dehydrogenase [EC:1.1.5.3] | (RefSeq) glycerol-3-phosphate dehydrogenase SDP6, mitochondrial	[C]	FAD dependent oxidoreductase	Glycerol-3-phosphate dehydrogenase SDP6, mitochondrial OS=Arabidopsis thaliana OX=3702 GN=SDP6 PE=1 SV=1	hypothetical protein L969DRAFT_548382 [Mixia osmundae IAM 14324]
c171960.graph_c0	Molecular Function: structural constituent of ribosome (GO:0003735);; Biological Process: translation (GO:0006412);; Cellular Component: large ribosomal subunit (GO:0015934);;	K02898|4.86803e-35|sind:105177817|K02898 large subunit ribosomal protein L26e | (RefSeq) 60S ribosomal protein L26-1	[J]	Ribosomal proteins L26 eukaryotic, L24P archaeal;; KOW motif	60S ribosomal protein L26-1 OS=Arabidopsis thaliana OX=3702 GN=RPL26A PE=2 SV=2	60s ribosomal protein l26-1 [Chrysochromulina sp. CCMP291]
c131603.graph_c0	Cellular Component: integral component of membrane (GO:0016021);; Biological Process: transmembrane transport (GO:0055085);;	--	[G]	Major Facilitator Superfamily;; Organic Anion Transporter Polypeptide (OATP) family;; Uncharacterised MFS-type transporter YbfB;; Sugar (and other) transporter	Probable sphingolipid transporter spinster homolog 2 OS=Arabidopsis thaliana OX=3702 GN=At5g64500 PE=2 SV=1	probable sphingolipid transporter spinster homolog 2 [Ananas comosus]
c131864.graph_c0	--	K18999|0|nnu:104591832|K18999 RNA polymerase II C-terminal domain phosphatase-like 3/4 [EC:3.1.3.16] | (RefSeq) RNA polymerase II C-terminal domain phosphatase-like 3	[K]	NLI interacting factor-like phosphatase;; BRCA1 C Terminus (BRCT) domain;; twin BRCT domain	RNA polymerase II C-terminal domain phosphatase-like 3 OS=Arabidopsis thaliana OX=3702 GN=CPL3 PE=1 SV=2	PREDICTED: RNA polymerase II C-terminal domain phosphatase-like 3 [Nelumbo nucifera]
c115885.graph_c0	Molecular Function: transporter activity (GO:0005215);; Cellular Component: integral component of membrane (GO:0016021);; Biological Process: transmembrane transport (GO:0055085);;	--	[F]	Permease family	Nucleobase-ascorbate transporter 6 OS=Arabidopsis thaliana OX=3702 GN=NAT6 PE=2 SV=2	nucleobase-ascorbate transporter 6-like [Asparagus officinalis]
c129135.graph_c0	Cellular Component: cell part (GO:0044464);;	--	[U]	VHS domain;; GAT domain	TOM1-like protein 5 OS=Arabidopsis thaliana OX=3702 GN=TOL5 PE=1 SV=1	TOM1-like protein 2 isoform X1 [Herrania umbratica]
c152387.graph_c0	Molecular Function: phosphogluconate dehydrogenase (decarboxylating) activity (GO:0004616);; Biological Process: pentose-phosphate shunt (GO:0006098);; Cellular Component: membrane (GO:0016020);; Biological Process: oxidation-reduction process (GO:0055114);;	--	--	6-phosphogluconate dehydrogenase, C-terminal domain	--	hypothetical protein W97_06565 [Coniosporium apollinis CBS 100218]
c10622.graph_c1	--	--	--	Reverse transcriptase-like	--	hypothetical protein GLYMA_03G018300 [Glycine max]
c191990.graph_c0	--	--	--	--	--	--
c118012.graph_c0	Molecular Function: actin binding (GO:0003779);; Molecular Function: calcium ion binding (GO:0005509);; Cellular Component: actomyosin contractile ring (GO:0005826);; Biological Process: endocytosis (GO:0006897);; Biological Process: ascospore formation (GO:0030437);; Cellular Component: actin cortical patch (GO:0030479);; Molecular Function: protein binding, bridging (GO:0030674);; Biological Pr…	K17275|2.24069e-121|tcc:TCM_002243|K17275 plastin-1 | (RefSeq) Fimbrin-like protein 2	[Z]	Calponin homology (CH) domain	Fimbrin-5 OS=Arabidopsis thaliana OX=3702 GN=FIM5 PE=1 SV=1	actin-bundling protein Sac6 [Byssochlamys spectabilis No. 5]
c24500.graph_c0	--	--	--	F-box-like;; F-box domain	--	hypothetical protein Z520_10855 [Fonsecaea multimorphosa CBS 102226]
c137915.graph_c0	Molecular Function: serine-type endopeptidase activity (GO:0004252);; Cellular Component: cell wall (GO:0005618);;	--	--	Subtilase family;; Peptidase inhibitor I9;; Reverse transcriptase (RNA-dependent DNA polymerase);; zinc-binding in reverse transcriptase	Subtilisin-like protease SBT3.3 OS=Arabidopsis thaliana OX=3702 GN=SBT3.3 PE=2 SV=1	PREDICTED: subtilisin-like protease SBT3.8 isoform X2 [Theobroma cacao]
c86303.graph_c0	Molecular Function: zinc ion binding (GO:0008270);; Molecular Function: oxidoreductase activity (GO:0016491);; Biological Process: oxidation-reduction process (GO:0055114);;	--	[Q]	--	--	GroES-like protein [Phialocephala scopiformis]
c31509.graph_c0	Cellular Component: membrane (GO:0016020);;	--	--	--	--	hypothetical protein MYCFIDRAFT_184582 [Pseudocercospora fijiensis CIRAD86]
c119412.graph_c1	Molecular Function: protein kinase activity (GO:0004672);; Cellular Component: membrane (GO:0016020);; Biological Process: phosphorylation (GO:0016310);;	K04733|1.17716e-97|egu:105037561|K04733 interleukin-1 receptor-associated kinase 4 [EC:2.7.11.1] | (RefSeq) G-type lectin S-receptor-like serine/threonine-protein kinase LECRK4	--	Protein tyrosine kinase;; Protein kinase domain;; PAN-like domain	G-type lectin S-receptor-like serine/threonine-protein kinase RLK1 OS=Arabidopsis thaliana OX=3702 GN=RLK1 PE=2 SV=2	Protein kinase domain [Macleaya cordata]
c141937.graph_c0	Molecular Function: DNA binding (GO:0003677);; Molecular Function: transcription factor activity, sequence-specific DNA binding (GO:0003700);; Cellular Component: nucleus (GO:0005634);; Biological Process: regulation of transcription, DNA-templated (GO:0006355);; Molecular Function: protein dimerization activity (GO:0046983);;	K09264|2.06429e-107|nnu:104605842|K09264 MADS-box transcription factor, plant | (RefSeq) PI; floral homeotic protein PMADS 2	[K]	SRF-type transcription factor (DNA-binding and dimerisation domain);; K-box region	Floral homeotic protein PMADS 2 OS=Petunia hybrida OX=4102 GN=PMADS2 PE=2 SV=1	PI.2 [Persea americana]
c124044.graph_c0	Molecular Function: binding (GO:0005488);;	--	[TU]	ANTH domain;; ENTH domain	Clathrin coat assembly protein AP180 OS=Arabidopsis thaliana OX=3702 GN=AP180 PE=1 SV=1	AP180 N-terminal homology (ANTH) domain [Macleaya cordata]
c169971.graph_c0	Molecular Function: UDP-glucose 6-dehydrogenase activity (GO:0003979);; Cellular Component: nucleus (GO:0005634);; Cellular Component: cytosol (GO:0005829);; Biological Process: carbohydrate metabolic process (GO:0005975);; Biological Process: glycosaminoglycan biosynthetic process (GO:0006024);; Biological Process: UDP-glucuronate biosynthetic process (GO:0006065);; Molecular Function: NAD bindi…	K00012|4.97097e-28|pxb:103955635|K00012 UDPglucose 6-dehydrogenase [EC:1.1.1.22] | (RefSeq) UDP-glucose 6-dehydrogenase 1-like	[GT]	UDP-glucose/GDP-mannose dehydrogenase family, NAD binding domain	UDP-glucose 6-dehydrogenase 3 OS=Arabidopsis thaliana OX=3702 GN=UGD3 PE=1 SV=1	UDP-glucose dehydrogenase [Dunaliella salina]
c174376.graph_c0	Cellular Component: integral component of membrane (GO:0016021);; Biological Process: transmembrane transport (GO:0055085);;	--	[R]	--	--	hypothetical protein AC579_4850 [Pseudocercospora musae]
c28659.graph_c0	--	--	--	--	--	hypothetical protein CC85DRAFT_245133 [Cutaneotrichosporon oleaginosum]
c138005.graph_c0	Molecular Function: catalytic activity (GO:0003824);; Biological Process: protein metabolic process (GO:0019538);; Biological Process: cellular macromolecule metabolic process (GO:0044260);; Molecular Function: metal ion binding (GO:0046872);; Molecular Function: organic cyclic compound binding (GO:0097159);; Molecular Function: heterocyclic compound binding (GO:1901363);;	--	[R]	Reverse transcriptase (RNA-dependent DNA polymerase);; Integrase core domain;; gag-polypeptide of LTR copia-type;; GAG-pre-integrase domain;; Exportin 1-like protein;; Exportin 1-like protein	Retrovirus-related Pol polyprotein from transposon TNT 1-94 OS=Nicotiana tabacum OX=4097 PE=2 SV=1	Gag-protease-integrase-RT-RNaseH polyprotein [Glycine max]
c177709.graph_c0	--	--	--	--	--	ZZ-type zinc finger-containing protein P35G2.11c [Cercospora zeina]
c184564.graph_c0	--	--	--	--	--	amidase signature enzyme [Coniophora puteana RWD-64-598 SS2]
c90490.graph_c0	--	--	--	Domain of unknown function (DUF4283)	--	uncharacterized protein LOC110111967 [Dendrobium catenatum]
c192204.graph_c0	Biological Process: metabolic process (GO:0008152);; Molecular Function: ligase activity (GO:0016874);;	K01904|6.56659e-17|vra:106777374|K01904 4-coumarate--CoA ligase [EC:6.2.1.12] | (RefSeq) 4-coumarate--CoA ligase-like 7	[I]	AMP-binding enzyme	4-coumarate--CoA ligase 2 OS=Arabidopsis thaliana OX=3702 GN=4CL2 PE=1 SV=2	hypothetical protein HMPREF1541_04811 [Cyphellophora europaea CBS 101466]
c126104.graph_c0	Cellular Component: nuclear chromosome (GO:0000228);; Biological Process: chromatin remodeling (GO:0006338);;	K11648|4.42652e-68|nnu:104585574|K11648 SWI/SNF-related matrix-associated actin-dependent regulator of chromatin subfamily B member 1 | (RefSeq) chromatin structure-remodeling complex protein BSH	[BK]	SNF5 / SMARCB1 / INI1	Chromatin structure-remodeling complex protein BSH OS=Arabidopsis thaliana OX=3702 GN=BSH PE=1 SV=2	PREDICTED: chromatin structure-remodeling complex protein BSH-like isoform X1 [Nicotiana tabacum]
c156953.graph_c0	--	--	--	--	--	hypothetical protein AC578_3589 [Mycosphaerella eumusae]
c133496.graph_c1	Cellular Component: membrane (GO:0016020);;	--	--	--	Uncharacterized GPI-anchored protein At4g28100 OS=Arabidopsis thaliana OX=3702 GN=At4g28100 PE=1 SV=1	PREDICTED: uncharacterized GPI-anchored protein At4g28100-like [Nelumbo nucifera]
c133903.graph_c0	--	K15032|2.26822e-82|pda:103717767|K15032 mTERF domain-containing protein, mitochondrial | (RefSeq) transcription termination factor MTERF2, chloroplastic-like	[KR]	mTERF	Transcription termination factor MTERF6, chloroplastic/mitochondrial OS=Arabidopsis thaliana OX=3702 GN=MTERF6 PE=2 SV=1	Mitochodrial transcription termination factor-related [Macleaya cordata]
c130033.graph_c0	Cellular Component: integral component of membrane (GO:0016021);;	K16302|0|nnu:104609154|K16302 metal transporter CNNM | (RefSeq) DUF21 domain-containing protein At2g14520	[S]	Domain of unknown function DUF21;; CBS domain	DUF21 domain-containing protein At2g14520 OS=Arabidopsis thaliana OX=3702 GN=CBSDUF3 PE=2 SV=2	PREDICTED: DUF21 domain-containing protein At2g14520 isoform X1 [Nelumbo nucifera]
c194327.graph_c0	--	K14487|1.65573e-42|nnu:104591887|K14487 auxin responsive GH3 gene family | (RefSeq) indole-3-acetic acid-amido synthetase GH3.17	--	GH3 auxin-responsive promoter	Indole-3-acetic acid-amido synthetase GH3.17 OS=Arabidopsis thaliana OX=3702 GN=GH3.17 PE=1 SV=1	PREDICTED: indole-3-acetic acid-amido synthetase GH3.17 [Nelumbo nucifera]
c90713.graph_c0	Cellular Component: membrane part (GO:0044425);;	--	--	--	--	heme-thiolate peroxidase aromatic peroxygenase like protein [Rutstroemia sp. NJR-2017a BBW]
c172711.graph_c0	Molecular Function: metalloendopeptidase activity (GO:0004222);; Cellular Component: nuclear pore (GO:0005643);; Biological Process: proteolysis (GO:0006508);; Biological Process: nucleocytoplasmic transport (GO:0006913);; Cellular Component: integral component of membrane (GO:0016021);; Molecular Function: structural constituent of nuclear pore (GO:0017056);;	--	--	--	--	hypothetical protein MYCFIDRAFT_26032 [Pseudocercospora fijiensis CIRAD86]
c68708.graph_c0	--	--	--	--	--	PREDICTED: cyclin-dependent kinase inhibitor 7 isoform X2 [Vitis vinifera]
c112474.graph_c0	Cellular Component: integral component of membrane (GO:0016021);;	--	[S]	--	--	TVP38/TMEM64 family membrane protein slr0305-like protein, partial [Trifolium pratense]
c59880.graph_c0	--	K12891|4.7975e-10|pvu:PHAVU_002G208600g|K12891 splicing factor, arginine/serine-rich 2 | (RefSeq) hypothetical protein	[A]	RNA recognition motif. (a.k.a. RRM, RBD, or RNP domain)	Serine/arginine-rich splicing factor SC35 OS=Arabidopsis thaliana OX=3702 GN=SC35 PE=1 SV=1	hypothetical protein LSAT_5X107321 [Lactuca sativa]
c110324.graph_c0	Molecular Function: serine-type endopeptidase activity (GO:0004252);; Cellular Component: cell wall (GO:0005618);;	--	--	Subtilase family	Subtilisin-like protease SBT3.2 OS=Arabidopsis thaliana OX=3702 GN=SBT3.2 PE=2 SV=1	Subtilisin-like protease [Morus notabilis]
c112931.graph_c0	Cellular Component: mitochondrial inner membrane (GO:0005743);; Biological Process: mitochondrial electron transport, ubiquinol to cytochrome c (GO:0006122);; Molecular Function: ubiquinol-cytochrome-c reductase activity (GO:0008121);; Cellular Component: respiratory chain (GO:0070469);; Biological Process: hydrogen ion transmembrane transport (GO:1902600);;	K00416|2.53514e-39|nnu:104599876|K00416 ubiquinol-cytochrome c reductase subunit 6 | (RefSeq) cytochrome b-c1 complex subunit 6-like	[C]	Ubiquinol-cytochrome C reductase hinge protein	Cytochrome b-c1 complex subunit 6 OS=Solanum tuberosum OX=4113 PE=1 SV=2	hypothetical protein CRG98_026555 [Punica granatum]
c192055.graph_c0	--	--	--	--	--	hypothetical protein CFIO01_00819 [Colletotrichum fioriniae PJ7]
c136892.graph_c1	--	K01265|3.24475e-134|nnu:104605917|K01265 methionyl aminopeptidase [EC:3.4.11.18] | (RefSeq) methionine aminopeptidase 1D, chloroplastic/mitochondrial	[O]	Metallopeptidase family M24	Methionine aminopeptidase 1D, chloroplastic/mitochondrial OS=Arabidopsis thaliana OX=3702 GN=MAP1D PE=1 SV=1	methionine aminopeptidase, putative [Ricinus communis]
c172045.graph_c0	--	--	--	DUF761-associated sequence motif	--	PREDICTED: protein LONGIFOLIA 2-like [Nelumbo nucifera]
c196283.graph_c0	Molecular Function: RNA cap binding (GO:0000339);; Cellular Component: nucleus (GO:0005634);; Cellular Component: nuclear cap binding complex (GO:0005846);; Cellular Component: intracellular ribonucleoprotein complex (GO:0030529);; Cellular Component: intracellular organelle part (GO:0044446);; Biological Process: mRNA cis splicing, via spliceosome (GO:0045292);; Biological Process: mRNA transpor…	--	--	--	--	hypothetical protein CAC42_605 [Elsinoe sp. CQ-2017a]
c191325.graph_c0	--	--	--	--	--	hypothetical protein AC578_7625 [Mycosphaerella eumusae]
c175511.graph_c0	Molecular Function: glutamate-cysteine ligase activity (GO:0004357);; Biological Process: glutathione biosynthetic process (GO:0006750);; Cellular Component: integral component of membrane (GO:0016021);;	K11204|4.61951e-11|gsl:Gasu_49180|K11204 glutamate--cysteine ligase catalytic subunit [EC:6.3.2.2] | (RefSeq) glutamate--cysteine ligase catalytic subunit	[H]	--	--	hypothetical protein ANO11243_004830 [fungal sp. No.11243]
c95956.graph_c0	Molecular Function: nucleic acid binding (GO:0003676);; Molecular Function: metal ion binding (GO:0046872);;	--	[R]	Zinc finger, C2H2 type;; Zinc-finger double domain;; C2H2-type zinc finger;; Zinc-finger of C2H2 type;; Zinc-finger double-stranded RNA-binding	Zinc finger transcription factor YY1 OS=Arabidopsis thaliana OX=3702 GN=YY1 PE=1 SV=1	hypothetical protein FE78DRAFT_142107 [Acidomyces richmondensis]
c123836.graph_c0	Cellular Component: integral component of membrane (GO:0016021);; Molecular Function: substrate-specific transmembrane transporter activity (GO:0022891);; Biological Process: transmembrane transport (GO:0055085);;	--	[R]	Sugar (and other) transporter	Polyol transporter 5 OS=Arabidopsis thaliana OX=3702 GN=PLT5 PE=1 SV=2	polyol transporter 5 [Quercus suber]
c153844.graph_c0	Molecular Function: zinc ion binding (GO:0008270);; Molecular Function: oxidoreductase activity (GO:0016491);; Biological Process: oxidation-reduction process (GO:0055114);;	--	--	Zinc-binding dehydrogenase	--	hypothetical protein DOTSEDRAFT_45113 [Dothistroma septosporum NZE10]
c166517.graph_c0	Molecular Function: translation elongation factor activity (GO:0003746);; Molecular Function: GTPase activity (GO:0003924);; Molecular Function: ATP binding (GO:0005524);; Molecular Function: GTP binding (GO:0005525);; Cellular Component: mitochondrion (GO:0005739);; Cellular Component: chloroplast stroma (GO:0009570);; Biological Process: chloroplast organization (GO:0009658);; Biological Proces…	K02355|4.51544e-31|csl:COCSUDRAFT_44074|K02355 elongation factor G | (RefSeq) translation elongation factor G	[J]	Elongation factor Tu GTP binding domain	Elongation factor G, chloroplastic (Fragment) OS=Pisum sativum OX=3888 GN=fusA PE=1 SV=2	translation elongation factor G [Coccomyxa subellipsoidea C-169]
c106594.graph_c0	Biological Process: age-dependent response to reactive oxygen species involved in chronological cell aging (GO:0001320);; Molecular Function: superoxide dismutase activity (GO:0004784);; Cellular Component: nucleus (GO:0005634);; Cellular Component: mitochondrial intermembrane space (GO:0005758);; Cellular Component: cytosol (GO:0005829);; Biological Process: cellular copper ion homeostasis (GO:0…	K04565|7.79624e-18|smo:SELMODRAFT_233596|K04565 superoxide dismutase, Cu-Zn family [EC:1.15.1.1] | (RefSeq) hypothetical protein	[P]	Copper/zinc superoxide dismutase (SODC)	Superoxide dismutase [Cu-Zn] OS=Solidago canadensis var. scabra OX=59294 GN=SODCC PE=2 SV=3	superoxide dismutase, partial [Colletotrichum incanum]
c132992.graph_c0	Biological Process: regulation of pH (GO:0006885);; Molecular Function: sodium:proton antiporter activity (GO:0015385);; Cellular Component: integral component of membrane (GO:0016021);; Biological Process: sodium ion transmembrane transport (GO:0035725);; Biological Process: hydrogen ion transmembrane transport (GO:1902600);;	--	[P]	Sodium/hydrogen exchanger family	Sodium/hydrogen exchanger 2 OS=Arabidopsis thaliana OX=3702 GN=NHX2 PE=2 SV=2	PREDICTED: sodium/hydrogen exchanger 1-like [Nelumbo nucifera]
c68288.graph_c1	Cellular Component: nucleus (GO:0005634);;	K05868|7.87394e-138|nnu:104593604|K05868 cyclin B | (RefSeq) G2/mitotic-specific cyclin S13-7	[D]	Cyclin, N-terminal domain;; Cyclin, C-terminal domain	G2/mitotic-specific cyclin S13-7 (Fragment) OS=Glycine max OX=3847 PE=2 SV=1	mitotic cyclin B1 [Persea americana]
c111482.graph_c0	--	--	--	--	--	PREDICTED: uncharacterized protein LOC104608032 [Nelumbo nucifera]
c10381.graph_c1	Cellular Component: integral component of membrane (GO:0016021);; Molecular Function: substrate-specific transmembrane transporter activity (GO:0022891);; Biological Process: transmembrane transport (GO:0055085);;	--	[R]	Sugar (and other) transporter	--	hypothetical protein CNYM01_11105 [Colletotrichum nymphaeae SA-01]
c129315.graph_c0	Molecular Function: nucleotide binding (GO:0000166);; Molecular Function: signal transducer, downstream of receptor, with serine/threonine kinase activity (GO:0004702);; Cellular Component: chromosome (GO:0005694);; Cellular Component: cytoplasm (GO:0005737);; Biological Process: protein phosphorylation (GO:0006468);; Cellular Component: intracellular membrane-bounded organelle (GO:0043231);;	--	[T]	Protein kinase domain;; Protein tyrosine kinase	MAP3K epsilon protein kinase 1 OS=Arabidopsis thaliana OX=3702 GN=M3KE1 PE=1 SV=1	PREDICTED: serine/threonine-protein kinase dst1 [Nelumbo nucifera]
c134518.graph_c1	--	--	--	--	--	probable disease resistance protein At1g58602 isoform X2 [Hevea brasiliensis]
c189362.graph_c0	Cellular Component: nucleus (GO:0005634);; Molecular Function: zinc ion binding (GO:0008270);;	--	[L]	--	--	hypothetical protein K432DRAFT_298229 [Lepidopterella palustris CBS 459.81]
c164598.graph_c0	--	--	--	--	--	hypothetical protein DOTSEDRAFT_74433 [Dothistroma septosporum NZE10]
c197501.graph_c0	Molecular Function: phosphorylase activity (GO:0004645);; Biological Process: glycogen metabolic process (GO:0005977);; Biological Process: biosynthetic process (GO:0009058);; Molecular Function: nucleotidyltransferase activity (GO:0016779);; Molecular Function: hydrolase activity (GO:0016787);; Molecular Function: ion binding (GO:0043167);;	K00700|4.82804e-08|brp:103867285|K00700 1,4-alpha-glucan branching enzyme [EC:2.4.1.18] | (RefSeq) 1,4-alpha-glucan-branching enzyme 2-1, chloroplastic/amyloplastic	[G]	Carbohydrate-binding module 48 (Isoamylase N-terminal domain)	1,4-alpha-glucan-branching enzyme 2-1, chloroplastic/amyloplastic OS=Arabidopsis thaliana OX=3702 GN=SBE2.1 PE=1 SV=1	Glycogen phosphorylase [Beauveria bassiana D1-5]
c110671.graph_c0	Biological Process: response to hormone (GO:0009725);; Cellular Component: integral component of membrane (GO:0016021);;	K07297|2.47164e-120|pop:POPTR_0014s00900g|K07297 adiponectin receptor | (RefSeq) POPTRDRAFT_571983; hypothetical protein	[RT]	Haemolysin-III related	Heptahelical transmembrane protein 4 OS=Arabidopsis thaliana OX=3702 GN=HHP4 PE=2 SV=1	ADIPOR-like receptor protein [Gossypium arboreum]
c113575.graph_c0	Cellular Component: endoplasmic reticulum (GO:0005783);; Biological Process: protein retention in ER lumen (GO:0006621);; Cellular Component: integral component of membrane (GO:0016021);; Molecular Function: ER retention sequence binding (GO:0046923);;	--	[U]	ER lumen protein retaining receptor	ER lumen protein-retaining receptor A OS=Arabidopsis thaliana OX=3702 GN=ERD2A PE=2 SV=1	putative ER lumen protein-retaining receptor C28H8.4 [Amborella trichopoda]
c129252.graph_c0	--	--	--	--	--	hypothetical protein GLYMA_U007300 [Glycine max]
c110616.graph_c0	--	K17964|0|nnu:104601620|K17964 leucine-rich PPR motif-containing protein, mitochondrial | (RefSeq) putative pentatricopeptide repeat-containing protein At1g31840	[R]	PPR repeat family;; PPR repeat;; PPR repeat;; Pentatricopeptide repeat domain;; Pentacotripeptide-repeat region of PRORP;; Tetratricopeptide repeat;; Mitochondrial 28S ribosomal protein S27;; Mitochondrial ribonuclease P subunit (RPM2);; Tetratricopeptide repeat;; Tetratricopeptide repeat	Putative pentatricopeptide repeat-containing protein At1g31840 OS=Arabidopsis thaliana OX=3702 GN=At1g31840 PE=3 SV=2	PREDICTED: putative pentatricopeptide repeat-containing protein At1g31840 isoform X1 [Nelumbo nucifera]
c78790.graph_c0	--	K13457|2.71235e-19|vvi:100258324|K13457 disease resistance protein RPM1 | (RefSeq) putative disease resistance protein At1g50180	[T]	--	Probable disease resistance RPP8-like protein 2 OS=Arabidopsis thaliana OX=3702 GN=RPP8L2 PE=3 SV=1	PREDICTED: putative disease resistance protein At1g50180 [Nelumbo nucifera]
c125240.graph_c0	Cellular Component: vacuolar membrane (GO:0005774);; Molecular Function: S-adenosylmethionine-dependent methyltransferase activity (GO:0008757);; Cellular Component: integral component of membrane (GO:0016021);; Biological Process: methylation (GO:0032259);;	--	--	Methyltransferase domain;; Methyltransferase domain;; Methyltransferase domain	--	PREDICTED: uncharacterized protein LOC104605635 [Nelumbo nucifera]
c186425.graph_c0	--	--	--	--	--	hypothetical protein AC579_6039 [Pseudocercospora musae]
c124018.graph_c0	Molecular Function: ribose-5-phosphate isomerase activity (GO:0004751);; Biological Process: pentose-phosphate shunt, non-oxidative branch (GO:0009052);;	K01807|3.40502e-131|gmx:100795150|K01807 ribose 5-phosphate isomerase A [EC:5.3.1.6] | (RefSeq) probable ribose-5-phosphate isomerase 2	[G]	Ribose 5-phosphate isomerase A (phosphoriboisomerase A)	Probable ribose-5-phosphate isomerase 2 OS=Arabidopsis thaliana OX=3702 GN=RPI2 PE=1 SV=1	probable ribose-5-phosphate isomerase 2 [Spinacia oleracea]
c129202.graph_c0	--	--	[KR]	mTERF;; mTERF	Transcription termination factor MTEF18, mitochondrial OS=Arabidopsis thaliana OX=3702 GN=MTERF18 PE=1 SV=1	Mitochodrial transcription termination factor-related [Macleaya cordata]
c137045.graph_c0	--	--	--	Anaphase-promoting complex subunit 4 WD40 domain;; WD domain, G-beta repeat;; WD40-like Beta Propeller Repeat	U4/U6 small nuclear ribonucleoprotein PRP4-like protein OS=Arabidopsis thaliana OX=3702 GN=LIS PE=2 SV=1	hypothetical protein AQUCO_01400588v1 [Aquilegia coerulea]
c119603.graph_c1	--	--	--	--	Putative WEB family protein At1g65010, chloroplastic OS=Arabidopsis thaliana OX=3702 GN=At1g65010 PE=1 SV=1	PREDICTED: WEB family protein At3g02930, chloroplastic-like [Phoenix dactylifera]
c116858.graph_c0	--	K10664|1.17749e-92|nnu:104604112|K10664 E3 ubiquitin-protein ligase ATL6/9/15/31/42/55 [EC:2.3.2.27] | (RefSeq) E3 ubiquitin-protein ligase ATL6-like	[O]	Ring finger domain;; RING-like zinc finger;; RING-H2 zinc finger domain;; Zinc finger, C3HC4 type (RING finger);; Anaphase-promoting complex subunit 11 RING-H2 finger;; Zinc finger, C3HC4 type (RING finger)	E3 ubiquitin-protein ligase ATL6 OS=Arabidopsis thaliana OX=3702 GN=ATL6 PE=1 SV=2	PREDICTED: E3 ubiquitin-protein ligase ATL6-like [Nelumbo nucifera]
c68029.graph_c1	--	K02975|1.68462e-40|fve:101301719|K02975 small subunit ribosomal protein S25e | (RefSeq) 40S ribosomal protein S25	[J]	S25 ribosomal protein	40S ribosomal protein S25-4 OS=Arabidopsis thaliana OX=3702 GN=RPS25E PE=3 SV=1	hypothetical protein AQUCO_07200113v1 [Aquilegia coerulea]
c85222.graph_c1	Molecular Function: damaged DNA binding (GO:0003684);; Cellular Component: nucleus (GO:0005634);; Cellular Component: cytoplasm (GO:0005737);; Biological Process: nucleotide-excision repair (GO:0006289);; Molecular Function: polyubiquitin modification-dependent protein binding (GO:0031593);; Biological Process: proteasome-mediated ubiquitin-dependent protein catabolic process (GO:0043161);; Molec…	K10839|2.31618e-33|nnu:104601781|K10839 UV excision repair protein RAD23 | (RefSeq) ubiquitin receptor RAD23c-like	[L]	UBA/TS-N domain;; CUE domain	Ubiquitin receptor RAD23d OS=Arabidopsis thaliana OX=3702 GN=RAD23D PE=1 SV=2	PREDICTED: ubiquitin receptor RAD23c-like isoform X1 [Nelumbo nucifera]
c182717.graph_c0	Molecular Function: nitrite reductase [NAD(P)H] activity (GO:0008942);; Cellular Component: integral component of membrane (GO:0016021);; Molecular Function: heme binding (GO:0020037);; Biological Process: nitrate assimilation (GO:0042128);; Molecular Function: metal ion binding (GO:0046872);; Molecular Function: flavin adenine dinucleotide binding (GO:0050660);; Molecular Function: NADP binding …	--	--	--	--	nitrite reductase-like protein [Chaetomium thermophilum var. thermophilum DSM 1495]
c135436.graph_c0	--	--	[L]	DDE superfamily endonuclease;; Plant transposon protein	--	PREDICTED: uncharacterized protein LOC107177014 [Citrus sinensis]
c193333.graph_c0	Molecular Function: protein tyrosine phosphatase activity (GO:0004725);; Molecular Function: protein tyrosine/serine/threonine phosphatase activity (GO:0008138);; Biological Process: peptidyl-tyrosine dephosphorylation (GO:0035335);;	K14819|1.07619e-26|sly:101263301|K14819 dual specificity phosphatase 12 [EC:3.1.3.16 3.1.3.48] | (RefSeq) tyrosine-protein phosphatase yvh1-like	[V]	--	--	dual specificity protein phosphatase 12 [Stagonospora sp. SRC1lsM3a]
c153637.graph_c0	Molecular Function: metal ion binding (GO:0046872);;	K00083|1.96685e-32|rcu:8260966|K00083 cinnamyl-alcohol dehydrogenase [EC:1.1.1.195] | (RefSeq) probable mannitol dehydrogenase	[Q]	Alcohol dehydrogenase GroES-like domain	Probable mannitol dehydrogenase OS=Medicago sativa OX=3879 GN=CAD1 PE=1 SV=1	NADPH-dependent alcohol dehydrogenase [Armillaria gallica]
c67924.graph_c0	--	K15082|0|nnu:104609326|K15082 DNA repair protein RAD7 | (RefSeq) uncharacterized LOC104609326	[R]	--	F-box protein SKP2B OS=Arabidopsis thaliana OX=3702 GN=SKP2B PE=1 SV=1	Leucine-rich repeat [Macleaya cordata]
c130912.graph_c0	Cellular Component: Golgi apparatus (GO:0005794);; Cellular Component: integral component of membrane (GO:0016021);; Molecular Function: O-acetyltransferase activity (GO:0016413);; Biological Process: cell wall organization or biogenesis (GO:0071554);;	--	--	GDSL/SGNH-like Acyl-Esterase family found in Pmr5 and Cas1p;; PMR5 N terminal Domain;; GDSL/SGNH-like Acyl-Esterase family found in Pmr5 and Cas1p	Protein trichome birefringence-like 5 OS=Arabidopsis thaliana OX=3702 GN=TBL5 PE=2 SV=1	protein trichome birefringence-like 5 [Spinacia oleracea]
c163585.graph_c0	--	--	--	--	--	hypothetical protein PV10_01553 [Exophiala mesophila]
c116504.graph_c0	Molecular Function: nucleic acid binding (GO:0003676);; Molecular Function: RNA-DNA hybrid ribonuclease activity (GO:0004523);; Biological Process: DNA integration (GO:0015074);; Biological Process: RNA phosphodiester bond hydrolysis, endonucleolytic (GO:0090502);;	--	[R]	Reverse transcriptase (RNA-dependent DNA polymerase)	--	retrovirus-related pol polyprotein from transposon 17.6 [Quercus suber]
c136314.graph_c0	Molecular Function: protein kinase activity (GO:0004672);; Biological Process: cellular process (GO:0009987);; Cellular Component: membrane (GO:0016020);;	--	--	--	--	PREDICTED: putative wall-associated receptor kinase-like 16 [Nelumbo nucifera]
c166141.graph_c0	Cellular Component: integral component of membrane (GO:0016021);;	--	--	--	--	hypothetical protein CBER1_11025 [Cercospora berteroae]
c156461.graph_c0	Molecular Function: RNA polymerase II transcription factor activity, sequence-specific DNA binding (GO:0000981);; Cellular Component: nucleus (GO:0005634);; Biological Process: regulation of transcription from RNA polymerase II promoter (GO:0006357);; Molecular Function: zinc ion binding (GO:0008270);;	--	--	--	--	hypothetical protein AC578_8839 [Mycosphaerella eumusae]
c177143.graph_c0	Molecular Function: nucleotide binding (GO:0000166);; Cellular Component: ruffle membrane (GO:0032587);; Molecular Function: phosphatidylinositol binding (GO:0035091);; Biological Process: regulation of ruffle assembly (GO:1900027);;	--	--	--	--	DUF500-domain-containing protein [Stagonospora sp. SRC1lsM3a]
c159466.graph_c0	Molecular Function: phosphogluconate dehydrogenase (decarboxylating) activity (GO:0004616);; Biological Process: pentose-phosphate shunt (GO:0006098);; Biological Process: oxidation-reduction process (GO:0055114);;	K00033|1.66395e-29|apro:F751_1320|K00033 6-phosphogluconate dehydrogenase [EC:1.1.1.44 1.1.1.343] | (RefSeq) 6-phosphogluconate dehydrogenase, decarboxylating	[G]	6-phosphogluconate dehydrogenase, C-terminal domain	6-phosphogluconate dehydrogenase, decarboxylating 1 OS=Oryza sativa subsp. japonica OX=39947 GN=G6PGH1 PE=2 SV=1	6-phosphogluconate dehydrogenase decarboxylating, partial [Polytomella parva]
c125685.graph_c1	Biological Process: formation of translation preinitiation complex (GO:0001731);; Molecular Function: translation initiation factor activity (GO:0003743);; Cellular Component: eukaryotic translation initiation factor 3 complex (GO:0005852);; Biological Process: regulation of translational initiation (GO:0006446);; Cellular Component: eukaryotic 43S preinitiation complex (GO:0016282);; Cellular Co…	K15029|0|nnu:104592171|K15029 translation initiation factor 3 subunit L | (RefSeq) eukaryotic translation initiation factor 3 subunit L-like	[JK]	RNA polymerase I-associated factor PAF67	--	PREDICTED: eukaryotic translation initiation factor 3 subunit L-like [Nelumbo nucifera]
c86252.graph_c2	--	--	--	Putative stress-responsive nuclear envelope protein	--	Proteophosphoglycan ppg4 [Rhodotorula toruloides ATCC 204091]
c189715.graph_c0	--	--	[E]	--	--	fad dependent oxidoreductase [Chrysochromulina sp. CCMP291]
c190132.graph_c0	Cellular Component: cytosol (GO:0005829);; Biological Process: intracellular protein transport (GO:0006886);; Molecular Function: Ran GTPase binding (GO:0008536);; Cellular Component: nuclear membrane (GO:0031965);; Cellular Component: nuclear periphery (GO:0034399);;	--	[YU]	--	--	hypothetical protein AC578_2104 [Mycosphaerella eumusae]
c118961.graph_c0	--	K11269|0|pda:103704175|K11269 chromosome transmission fidelity protein 18 | (RefSeq) chromosome transmission fidelity protein 18 homolog	[DL]	ATPase family associated with various cellular activities (AAA);; Rad17 cell cycle checkpoint protein;; Holliday junction DNA helicase ruvB N-terminus;; AAA domain (dynein-related subfamily)	Replication factor C subunit 1 OS=Oryza sativa subsp. japonica OX=39947 GN=RFC1 PE=2 SV=2	PREDICTED: chromosome transmission fidelity protein 18 homolog [Nelumbo nucifera]
c104561.graph_c0	Molecular Function: cyclin-dependent protein serine/threonine kinase activity (GO:0004693);; Molecular Function: ATP binding (GO:0005524);; Biological Process: protein phosphorylation (GO:0006468);; Molecular Function: RNA polymerase II carboxy-terminal domain kinase activity (GO:0008353);; Biological Process: regulation of cell cycle (GO:0051726);;	K07760|0|egu:105046039|K07760 cyclin-dependent kinase [EC:2.7.11.22] | (RefSeq) cyclin-dependent kinase B1-1	[R]	Protein kinase domain;; Protein tyrosine kinase;; Phosphotransferase enzyme family;; Lipopolysaccharide kinase (Kdo/WaaP) family	Cyclin-dependent kinase B1-1 OS=Oryza sativa subsp. japonica OX=39947 GN=CDKB1-1 PE=2 SV=1	cyclin dependent kinase B [Persea americana]
c113500.graph_c0	--	--	--	Development and cell death domain	B2 protein OS=Daucus carota OX=4039 PE=2 SV=1	b2 protein [Quercus suber]
c128544.graph_c0	Cellular Component: integral component of membrane (GO:0016021);;	--	--	Transmembrane amino acid transporter protein	--	hypothetical protein PV10_04824 [Exophiala mesophila]
c123314.graph_c1	Molecular Function: nucleotide binding (GO:0000166);; Biological Process: cellular process (GO:0009987);;	K10990|1.23007e-65|nnu:104591774|K10990 RecQ-mediated genome instability protein 1 | (RefSeq) recQ-mediated genome instability protein 1	--	RecQ mediated genome instability protein	RecQ-mediated genome instability protein 1 OS=Arabidopsis thaliana OX=3702 GN=RMI1 PE=1 SV=1	PREDICTED: recQ-mediated genome instability protein 1 [Nelumbo nucifera]
c165934.graph_c0	--	--	[T]	Glutathione S-transferase N-terminal domain;; Glutathione S-transferase, N-terminal domain;; Outer mitochondrial membrane transport complex protein;; Glutathione S-transferase, N-terminal domain	--	hypothetical protein HMPREF1541_08705 [Cyphellophora europaea CBS 101466]
c122319.graph_c0	Biological Process: mRNA splicing, via spliceosome (GO:0000398);; Molecular Function: RNA binding (GO:0003723);; Cellular Component: U1 snRNP (GO:0005685);; Cellular Component: small nucleolar ribonucleoprotein complex (GO:0005732);; Cellular Component: viral nucleocapsid (GO:0019013);; Cellular Component: catalytic step 2 spliceosome (GO:0071013);;	K11098|2.45901e-45|aip:107631520|K11098 small nuclear ribonucleoprotein F | (RefSeq) probable small nuclear ribonucleoprotein F	[A]	LSM domain	Probable small nuclear ribonucleoprotein F OS=Arabidopsis thaliana OX=3702 GN=At4g30220 PE=3 SV=1	hypothetical protein DCAR_012974 [Daucus carota subsp. sativus]
c183805.graph_c0	--	--	--	--	--	hypothetical protein BCR35DRAFT_308034 [Leucosporidium creatinivorum]
c126392.graph_c0	--	--	[R]	--	--	PREDICTED: uncharacterized protein LOC109123051 [Vitis vinifera]
c120718.graph_c0	Molecular Function: DNA binding (GO:0003677);; Cellular Component: nucleus (GO:0005634);; Biological Process: regulation of transcription, DNA-templated (GO:0006355);; Biological Process: auxin-activated signaling pathway (GO:0009734);; Biological Process: flower development (GO:0009908);;	--	--	--	--	auxin response factor 8 [Quercus suber]
c126373.graph_c0	Molecular Function: nucleic acid binding (GO:0003676);; Molecular Function: ATP-dependent RNA helicase activity (GO:0004004);; Molecular Function: ATP binding (GO:0005524);; Biological Process: RNA secondary structure unwinding (GO:0010501);;	--	[A]	DEAD/DEAH box helicase;; Helicase conserved C-terminal domain	DEAD-box ATP-dependent RNA helicase 53, mitochondrial OS=Arabidopsis thaliana OX=3702 GN=RH53 PE=1 SV=1	PREDICTED: DEAD-box ATP-dependent RNA helicase 53-like [Nelumbo nucifera]
c118306.graph_c0	Cellular Component: viral nucleocapsid (GO:0019013);; Cellular Component: intracellular ribonucleoprotein complex (GO:0030529);;	K12620|1.47112e-64|egu:105056709|K12620 U6 snRNA-associated Sm-like protein LSm1 | (RefSeq) sm-like protein LSM1B	[A]	LSM domain	Sm-like protein LSM1B OS=Arabidopsis thaliana OX=3702 GN=LSM1B PE=1 SV=1	PREDICTED: sm-like protein LSM1B [Elaeis guineensis]
c164079.graph_c0	--	--	--	--	--	hypothetical protein B0A48_10897 [Rachicladosporium antarcticum]
c135207.graph_c0	--	--	--	--	Uncharacterized protein At5g64816 OS=Arabidopsis thaliana OX=3702 GN=At5g64816 PE=2 SV=1	PREDICTED: uncharacterized protein At5g64816 [Elaeis guineensis]
c65903.graph_c0	Cellular Component: cell (GO:0005623);; Molecular Function: electron carrier activity (GO:0009055);; Molecular Function: protein disulfide oxidoreductase activity (GO:0015035);; Biological Process: cell redox homeostasis (GO:0045454);; Biological Process: oxidation-reduction process (GO:0055114);;	K03676|3.45904e-47|pop:POPTR_0006s24340g|K03676 glutaredoxin 3 | (RefSeq) POPTRDRAFT_415708; hypothetical protein	[O]	Glutaredoxin	Glutaredoxin-C6 OS=Arabidopsis thaliana OX=3702 GN=GRXC6 PE=2 SV=2	hypothetical protein POPTR_0006s24340g [Populus trichocarpa]
c117051.graph_c0	Biological Process: carbohydrate transport (GO:0008643);; Cellular Component: integral component of membrane (GO:0016021);; Molecular Function: substrate-specific transmembrane transporter activity (GO:0022891);; Biological Process: transmembrane transport (GO:0055085);;	--	[R]	Sugar (and other) transporter	Sugar transport protein 9 OS=Arabidopsis thaliana OX=3702 GN=STP9 PE=1 SV=1	hypothetical protein PILCRDRAFT_821397 [Piloderma croceum F 1598]
c177651.graph_c0	Cellular Component: plastid (GO:0009536);;	--	[R]	--	--	Retrovirus-related Pol polyprotein from transposon TNT 1-94 [Cajanus cajan]
c7254.graph_c0	--	--	--	--	--	hypothetical protein MGG_07930 [Magnaporthe oryzae 70-15]
c165594.graph_c0	Molecular Function: mRNA binding (GO:0003729);; Cellular Component: nucleus (GO:0005634);; Cellular Component: cytosol (GO:0005829);; Biological Process: protein folding (GO:0006457);; Molecular Function: Hsp70 protein binding (GO:0030544);; Molecular Function: ATPase inhibitor activity (GO:0042030);; Biological Process: negative regulation of catalytic activity (GO:0043086);; Molecular Function:…	K09553|1.52891e-24|bpg:Bathy05g00560|K09553 stress-induced-phosphoprotein 1 | (RefSeq) hypothetical protein	[O]	Tetratricopeptide repeat;; Tetratricopeptide repeat;; Tetratricopeptide repeat;; Tetratricopeptide repeat	Hsp70-Hsp90 organizing protein OS=Triticum aestivum OX=4565 GN=HOP PE=1 SV=1	hypothetical protein B0A51_07028 [Rachicladosporium sp. CCFEE 5018]
c77872.graph_c0	Molecular Function: ATP binding (GO:0005524);; Biological Process: protein folding (GO:0006457);; Molecular Function: unfolded protein binding (GO:0051082);;	K03283|5.29925e-36|aip:107620041|K03283 heat shock 70kDa protein 1/8 | (RefSeq) heat shock 70 kDa protein, mitochondrial-like	[O]	Hsp70 protein;; NAD-specific glutamate dehydrogenase	Heat shock 70 kDa protein 10, mitochondrial OS=Arabidopsis thaliana OX=3702 GN=HSP70-10 PE=1 SV=1	Heat shock 70 kDa protein, mitochondrial [Ananas comosus]
c192756.graph_c0	Cellular Component: membrane (GO:0016020);;	--	--	Protein of unknown function (DUF3533)	--	hypothetical protein AYO20_03231 [Fonsecaea nubica]
c185181.graph_c0	Molecular Function: transferase activity (GO:0016740);;	--	--	--	--	acetylornithine aminotransferase mitochondrial precursor [Stagonospora sp. SRC1lsM3a]
c118201.graph_c0	Biological Process: ribosomal large subunit assembly (GO:0000027);; Molecular Function: structural constituent of ribosome (GO:0003735);; Biological Process: translation (GO:0006412);; Cellular Component: cytosolic large ribosomal subunit (GO:0022625);; Biological Process: assembly of large subunit precursor of preribosome (GO:1902626);;	K02896|9.41063e-14|csl:COCSUDRAFT_9007|K02896 large subunit ribosomal protein L24e | (RefSeq) ribosomal protein L24 component of cytosolic 80S ribosome and 60S large subunit	[J]	Ribosomal protein L24e	60S ribosomal protein L24 OS=Hordeum vulgare OX=4513 GN=RPL24 PE=2 SV=1	hypothetical protein ANO14919_108540 [fungal sp. No.14919]
c156196.graph_c0	--	--	--	--	--	hypothetical protein AC579_7892 [Pseudocercospora musae]
c136817.graph_c0	Cellular Component: Golgi membrane (GO:0000139);; Biological Process: protein glycosylation (GO:0006486);; Molecular Function: galactosyltransferase activity (GO:0008378);; Cellular Component: integral component of membrane (GO:0016021);;	K20855|0|nnu:104588721|K20855 beta-1,3-galactosyltransferase 1/2/3/4/5/7/8 [EC:2.4.1.-] | (RefSeq) beta-1,3-galactosyltransferase 7	[G]	Galactosyltransferase;; Domain of unknown function (DUF4094)	Beta-1,3-galactosyltransferase 7 OS=Arabidopsis thaliana OX=3702 GN=B3GALT7 PE=2 SV=1	PREDICTED: beta-1,3-galactosyltransferase 7 [Nelumbo nucifera]
c134291.graph_c2	--	--	--	PDDEXK-like family of unknown function	--	Protein of unknown function DUF506 [Macleaya cordata]
c33451.graph_c0	--	--	--	PLAC8 family	--	hypothetical protein GPECTOR_15g310 [Gonium pectorale]
c143790.graph_c0	--	--	--	--	--	hypothetical protein CQW23_22348 [Capsicum baccatum]
c95681.graph_c0	--	K10891|0|nnu:104590503|K10891 fanconi anemia group D2 protein | (RefSeq) Fanconi anemia group D2 protein	[S]	Fanconi anaemia protein FancD2 nuclease	--	PREDICTED: Fanconi anemia group D2 protein [Nelumbo nucifera]
c147781.graph_c0	Molecular Function: hydrolase activity (GO:0016787);;	--	[V]	alpha/beta hydrolase fold;; Carboxylesterase family	2-hydroxyisoflavanone dehydratase OS=Glycine max OX=3847 GN=HIDH PE=1 SV=1	hypothetical protein AQUCO_01500115v1 [Aquilegia coerulea]
c160433.graph_c0	Molecular Function: oxidoreductase activity (GO:0016491);; Biological Process: oxidation-reduction process (GO:0055114);;	--	[C]	FAD binding domain	--	Fumarate flavoprotein subunit [Phialophora attae]
c184641.graph_c0	Biological Process: biosynthetic process (GO:0009058);; Cellular Component: integral component of membrane (GO:0016021);; Molecular Function: transferase activity (GO:0016740);; Molecular Function: pyridoxal phosphate binding (GO:0030170);; Biological Process: cellular response to drug (GO:0035690);;	K00654|4.7329e-27|bdi:100839037|K00654 serine palmitoyltransferase [EC:2.3.1.50] | (RefSeq) long chain base biosynthesis protein 2a	[O]	Aminotransferase class I and II	Long chain base biosynthesis protein 2a OS=Oryza sativa subsp. japonica OX=39947 GN=Os11g0516000 PE=2 SV=1	hypothetical protein CEUSTIGMA_g436.t1 [Chlamydomonas eustigma]
c120332.graph_c0	Cellular Component: integral component of membrane (GO:0016021);;	--	[TR]	TLC domain	--	TRAM/LAG1/CLN8 homology domain [Macleaya cordata]
c98807.graph_c1	Cellular Component: nucleus (GO:0005634);; Cellular Component: cytoplasm (GO:0005737);;	--	[S]	Armadillo/beta-catenin-like repeat;; U-box domain	U-box domain-containing protein 10 OS=Arabidopsis thaliana OX=3702 GN=PUB10 PE=2 SV=1	hypothetical protein AQUCO_00201232v1 [Aquilegia coerulea]
c135005.graph_c0	Cellular Component: cilium (GO:0005929);; Molecular Function: phosphatidylinositol binding (GO:0035091);; Biological Process: protein localization to cilium (GO:0061512);;	--	[R]	Tub family;; F-box domain;; F-box-like	Tubby-like F-box protein 14 OS=Oryza sativa subsp. japonica OX=39947 GN=TULP14 PE=2 SV=1	tubby-like F-box protein 8 [Jatropha curcas]
c162326.graph_c0	Molecular Function: inositol-3-phosphate synthase activity (GO:0004512);; Cellular Component: ribosome (GO:0005840);; Biological Process: inositol biosynthetic process (GO:0006021);; Biological Process: phospholipid biosynthetic process (GO:0008654);;	K01858|1.59971e-44|pxb:103942634|K01858 myo-inositol-1-phosphate synthase [EC:5.5.1.4] | (RefSeq) inositol-3-phosphate synthase 1-A-like	[I]	Myo-inositol-1-phosphate synthase;; Myo-inositol-1-phosphate synthase	Inositol-3-phosphate synthase OS=Brassica napus OX=3708 PE=2 SV=2	PREDICTED: inositol-3-phosphate synthase 1-A-like [Pyrus x bretschneideri]
c125497.graph_c0	Molecular Function: protein serine/threonine kinase activity (GO:0004674);; Molecular Function: ATP binding (GO:0005524);; Cellular Component: plasma membrane (GO:0005886);; Biological Process: protein autophosphorylation (GO:0046777);;	--	[T]	Protein tyrosine kinase;; Protein kinase domain	Cold-responsive protein kinase 1 OS=Arabidopsis thaliana OX=3702 GN=CRPK1 PE=1 SV=1	cold-responsive protein kinase 1 [Quercus suber]
c119484.graph_c1	Cellular Component: Golgi membrane (GO:0000139);; Biological Process: glucuronoxylan biosynthetic process (GO:0010417);; Cellular Component: integral component of membrane (GO:0016021);; Biological Process: pectin biosynthetic process (GO:0045489);; Molecular Function: polygalacturonate 4-alpha-galacturonosyltransferase activity (GO:0047262);; Biological Process: cell wall organization (GO:007155…	K20867|4.01598e-126|nnu:104585697|K20867 galacturonosyltransferase 12/13/14/15 [EC:2.4.1.-] | (RefSeq) probable galacturonosyltransferase 12	--	Glycosyl transferase family 8	Probable galacturonosyltransferase 12 OS=Arabidopsis thaliana OX=3702 GN=GAUT12 PE=2 SV=1	hypothetical protein AQUCO_00500444v1 [Aquilegia coerulea]
c122392.graph_c2	--	--	--	--	Polycomb group protein EMBRYONIC FLOWER 2 OS=Arabidopsis thaliana OX=3702 GN=EMF2 PE=1 SV=2	embryonic flower 2 [Acorus americanus]
c129269.graph_c1	--	--	--	--	--	DNA repair protein rhp54 [Morus notabilis]
c98611.graph_c0	Biological Process: ribosomal large subunit assembly (GO:0000027);; Molecular Function: nucleotide binding (GO:0000166);; Molecular Function: RNA binding (GO:0003723);; Molecular Function: structural constituent of ribosome (GO:0003735);; Biological Process: translation (GO:0006412);; Cellular Component: plastid (GO:0009536);; Cellular Component: cytosolic large ribosomal subunit (GO:0022625);;	K02893|7.12055e-16|sita:101781149|K02893 large subunit ribosomal protein L23Ae | (RefSeq) 60S ribosomal protein L23A	[J]	Ribosomal protein L23, N-terminal domain	60S ribosomal protein L23A OS=Fritillaria agrestis OX=64177 GN=RPL23A PE=2 SV=1	60S ribosomal protein L23A, partial [Dichanthelium oligosanthes]
c162608.graph_c0	--	--	--	CFEM domain	--	hypothetical protein FE78DRAFT_87087 [Acidomyces richmondensis]
c69033.graph_c0	Cellular Component: membrane (GO:0016020);; Molecular Function: metal ion binding (GO:0046872);;	K16281|1.20924e-68|nnu:104610658|K16281 RING-H2 zinc finger protein RHA1 | (RefSeq) E3 ubiquitin-protein ligase RHA1B-like	[O]	Ring finger domain;; RING-like zinc finger;; Zinc finger, C3HC4 type (RING finger);; Zinc finger, C3HC4 type (RING finger);; zinc-RING finger domain;; Anaphase-promoting complex subunit 11 RING-H2 finger;; Ring finger domain;; RING-like zinc finger;; Zinc finger, C3HC4 type (RING finger);; Zinc finger, C3HC4 type (RING finger);; zinc-RING finger domain;; Anaphase-promoting complex subunit 11 RING…	E3 ubiquitin-protein ligase RHA1B OS=Arabidopsis thaliana OX=3702 GN=RHA1B PE=2 SV=1	E3 ubiquitin-protein ligase RHA1B-like [Olea europaea var. sylvestris]
c170959.graph_c0	Cellular Component: integral component of membrane (GO:0016021);; Biological Process: sterol metabolic process (GO:0016125);; Molecular Function: cholestenol delta-isomerase activity (GO:0047750);;	--	--	--	--	hypothetical protein DOTSEDRAFT_69373 [Dothistroma septosporum NZE10]
c116411.graph_c0	--	--	[E]	FACT complex subunit (SPT16/CDC68)	FACT complex subunit SPT16 OS=Oryza sativa subsp. japonica OX=39947 GN=SPT16 PE=2 SV=2	Peptidase M24 [Macleaya cordata]
c126252.graph_c0	--	K20298|0|vvi:100267922|K20298 vacuolar protein sorting-associated protein 52 | (RefSeq) vacuolar protein sorting-associated protein 52 A	[UZ]	Vps52 / Sac2 family;; Exocyst complex component Sec3	Vacuolar protein sorting-associated protein 52 A OS=Arabidopsis thaliana OX=3702 GN=VPS52 PE=1 SV=1	PREDICTED: vacuolar protein sorting-associated protein 52 A [Vitis vinifera]
c126464.graph_c0	Cellular Component: integral component of peroxisomal membrane (GO:0005779);; Biological Process: peroxisome fission (GO:0016559);;	--	--	Peroxisomal biogenesis factor 11 (PEX11)	--	hypothetical protein AC578_2315 [Mycosphaerella eumusae]
c174841.graph_c0	--	--	--	--	--	hypothetical protein HMPREF1120_03332 [Exophiala dermatitidis NIH/UT8656]
c190093.graph_c0	Biological Process: mitotic sister chromatid segregation (GO:0000070);; Biological Process: negative regulation of transcription from RNA polymerase II promoter (GO:0000122);; Cellular Component: chromosome, centromeric region (GO:0000775);; Cellular Component: chromosome, telomeric region (GO:0000781);; Cellular Component: cytosol (GO:0005829);; Biological Process: transcription-coupled nucleoti…	K10609|2.37227e-21|vcn:VOLCADRAFT_57881|K10609 cullin 4 | (RefSeq) hypothetical protein	[D]	Cullin family	Cullin-4 OS=Arabidopsis thaliana OX=3702 GN=CUL4 PE=1 SV=1	hypothetical protein PV11_02990 [Exophiala sideris]
c165138.graph_c0	Molecular Function: binding (GO:0005488);; Biological Process: metabolic process (GO:0008152);;	--	--	--	--	hypothetical protein VITISV_029384 [Vitis vinifera]
c67936.graph_c0	--	--	[P]	--	Heavy metal-associated isoprenylated plant protein 27 OS=Arabidopsis thaliana OX=3702 GN=HIPP27 PE=1 SV=1	Heavy metal-associated isoprenylated plant protein 27 [Dichanthelium oligosanthes]
c113650.graph_c0	Biological Process: inflorescence development (GO:0010229);; Biological Process: phyllome development (GO:0048827);;	K12456|1.05885e-21|pop:POPTR_0004s05710g|K12456 anaphase-promoting complex subunit 13 | (RefSeq) POPTRDRAFT_647861; hypothetical protein	--	Apc13p protein	Anaphase-promoting complex subunit 13 OS=Arabidopsis thaliana OX=3702 GN=APC13 PE=1 SV=1	hypothetical protein POPTR_0004s05710g [Populus trichocarpa]
c186784.graph_c0	--	--	--	--	--	hypothetical protein CEUSTIGMA_g2037.t1 [Chlamydomonas eustigma]
c17060.graph_c0	Molecular Function: hydrolase activity, hydrolyzing O-glycosyl compounds (GO:0004553);; Biological Process: metabolic process (GO:0008152);;	K12309|1.04149e-15|cvr:CHLNCDRAFT_59088|K12309 beta-galactosidase [EC:3.2.1.23] | (RefSeq) hypothetical protein	[G]	Glycosyl hydrolases family 35;; Beta-galactosidase	Beta-galactosidase 8 OS=Oryza sativa subsp. japonica OX=39947 GN=Os05g0539400 PE=2 SV=1	hypothetical protein CHLNCDRAFT_59088 [Chlorella variabilis]
c113072.graph_c0	Molecular Function: transferase activity, transferring acyl groups other than amino-acyl groups (GO:0016747);;	--	--	Transferase family	BAHD acyltransferase DCR OS=Arabidopsis thaliana OX=3702 GN=DCR PE=2 SV=1	PREDICTED: BAHD acyltransferase DCR [Theobroma cacao]
c24715.graph_c0	--	--	--	--	--	uncharacterized protein RCC_03543 [Ramularia collo-cygni]
c21728.graph_c0	Molecular Function: oxidoreductase activity (GO:0016491);; Molecular Function: ion binding (GO:0043167);;	--	[F]	Aldehyde oxidase and xanthine dehydrogenase, a/b hammerhead domain	Putative aldehyde oxidase-like protein OS=Oryza sativa subsp. japonica OX=39947 GN=Os07g0281700 PE=3 SV=1	molybdenum cofactor-binding domain-containing protein [Coccomyxa subellipsoidea C-169]
c81214.graph_c0	Molecular Function: threonine synthase activity (GO:0004795);; Cellular Component: cytoplasm (GO:0005737);; Biological Process: cellular amino acid metabolic process (GO:0006520);; Molecular Function: pyridoxal phosphate binding (GO:0030170);;	K01733|1.5656e-101|csl:COCSUDRAFT_67802|K01733 threonine synthase [EC:4.2.3.1] | (RefSeq) threonine synthase	--	Pyridoxal-phosphate dependent enzyme	Threonine synthase, chloroplastic OS=Solanum tuberosum OX=4113 PE=2 SV=1	threonine synthase [Coccomyxa subellipsoidea C-169]
c145754.graph_c0	Cellular Component: membrane (GO:0016020);;	--	[R]	--	--	PREDICTED: uncharacterized protein LOC109015849, partial [Juglans regia]
c130289.graph_c0	Molecular Function: zinc ion binding (GO:0008270);;	K11982|2.79984e-14|aly:ARALYDRAFT_479513|K11982 E3 ubiquitin-protein ligase RNF115/126 [EC:2.3.2.27] | (RefSeq) zinc finger family protein	[O]	zinc-ribbon	E3 ubiquitin-protein ligase RING1 OS=Gossypium hirsutum OX=3635 GN=RING1 PE=1 SV=1	zinc finger family protein [Arabidopsis lyrata subsp. lyrata]
c68761.graph_c0	Molecular Function: transporter activity (GO:0005215);; Cellular Component: integral component of membrane (GO:0016021);; Biological Process: carbohydrate transmembrane transport (GO:0034219);;	K15283|5.64272e-175|nnu:104598928|K15283 solute carrier family 35, member E1 | (RefSeq) triose phosphate/phosphate translocator, chloroplastic-like	[GE]	Triose-phosphate Transporter family;; EamA-like transporter family	Triose phosphate/phosphate translocator, chloroplastic OS=Spinacia oleracea OX=3562 PE=1 SV=1	PREDICTED: triose phosphate/phosphate translocator, chloroplastic-like isoform X2 [Nelumbo nucifera]
c12202.graph_c0	--	K14015|5.17291e-38|csl:COCSUDRAFT_49073|K14015 nuclear protein localization protein 4 homolog | (RefSeq) NPL4-domain-containing protein	[YU]	NPL4 family	NPL4-like protein 2 OS=Arabidopsis thaliana OX=3702 GN=At2g47970 PE=1 SV=1	NPL4-domain-containing protein [Coccomyxa subellipsoidea C-169]
c153560.graph_c0	Biological Process: spliceosomal tri-snRNP complex assembly (GO:0000244);; Molecular Function: second spliceosomal transesterification activity (GO:0000386);; Cellular Component: U5 snRNP (GO:0005682);; Molecular Function: U6 snRNA binding (GO:0017070);; Molecular Function: U1 snRNA binding (GO:0030619);; Molecular Function: U2 snRNA binding (GO:0030620);; Molecular Function: U5 snRNA binding (GO…	K12856|1.62675e-33|mpp:MICPUCDRAFT_48200|K12856 pre-mRNA-processing factor 8 | (RefSeq) hypothetical protein	[A]	--	Pre-mRNA-processing-splicing factor 8A OS=Arabidopsis thaliana OX=3702 GN=PRP8A PE=1 SV=1	PROCN-domain-containing protein [Gonapodya prolifera JEL478]
c121338.graph_c0	Cellular Component: nuclear pore (GO:0005643);; Biological Process: nucleocytoplasmic transport (GO:0006913);; Molecular Function: oxidoreductase activity (GO:0016491);; Molecular Function: structural constituent of nuclear pore (GO:0017056);; Biological Process: oxidation-reduction process (GO:0055114);;	--	[R]	Aldo/keto reductase family	NADPH-dependent aldo-keto reductase, chloroplastic OS=Arabidopsis thaliana OX=3702 GN=AKR4C9 PE=1 SV=1	hypothetical protein AC578_5824 [Mycosphaerella eumusae]
c124342.graph_c0	Molecular Function: catalytic activity (GO:0003824);; Biological Process: primary metabolic process (GO:0044238);; Biological Process: cellular macromolecule metabolic process (GO:0044260);; Molecular Function: organic cyclic compound binding (GO:0097159);; Molecular Function: heterocyclic compound binding (GO:1901363);;	--	[R]	Reverse transcriptase (RNA-dependent DNA polymerase);; RNA recognition motif. (a.k.a. RRM, RBD, or RNP domain)	Uncharacterized mitochondrial protein AtMg01250 OS=Arabidopsis thaliana OX=3702 GN=AtMg01250 PE=4 SV=1	line-1 retrotransposable element orf2 protein [Quercus suber]
c162745.graph_c0	--	--	--	Retrotransposon gag protein	--	PREDICTED: uncharacterized protein LOC103995568 isoform X2 [Musa acuminata subsp. malaccensis]
c65438.graph_c0	Molecular Function: hydrolase activity, hydrolyzing O-glycosyl compounds (GO:0004553);; Biological Process: carbohydrate metabolic process (GO:0005975);;	K05350|2.93357e-44|pda:103722979|K05350 beta-glucosidase [EC:3.2.1.21] | (RefSeq) beta-glucosidase 1-like	[G]	Glycosyl hydrolase family 1	Beta-glucosidase 44 OS=Arabidopsis thaliana OX=3702 GN=BGLU44 PE=2 SV=1	hypothetical protein CISIN_1g0406881mg, partial [Citrus sinensis]
c104121.graph_c0	--	--	[R]	Reverse transcriptase (RNA-dependent DNA polymerase)	Putative ribonuclease H protein At1g65750 OS=Arabidopsis thaliana OX=3702 GN=At1g65750 PE=3 SV=1	LOW QUALITY PROTEIN: uncharacterized protein LOC17891465 [Capsella rubella]
c157537.graph_c0	Molecular Function: catalytic activity (GO:0003824);; Biological Process: carbohydrate metabolic process (GO:0005975);; Molecular Function: carbohydrate binding (GO:0030246);;	--	--	Glycosyl hydrolase family 65, C-terminal domain	--	hypothetical protein BTJ68_08718 [Hortaea werneckii EXF-2000]
c140646.graph_c0	--	--	--	--	--	Retrovirus-related Pol polyprotein LINE-1 [Zea mays]
c129391.graph_c0	--	--	--	--	Putative E3 ubiquitin-protein ligase LIN OS=Medicago truncatula OX=3880 GN=LIN PE=2 SV=1	PREDICTED: putative E3 ubiquitin-protein ligase LIN [Nelumbo nucifera]
c129854.graph_c1	Cellular Component: plasma membrane (GO:0005886);; Cellular Component: integral component of membrane (GO:0016021);; Molecular Function: glutaminyl-peptide cyclotransferase activity (GO:0016603);; Biological Process: peptidyl-pyroglutamic acid biosynthetic process, using glutaminyl-peptide cyclotransferase (GO:0017186);;	--	--	Glutamine cyclotransferase	Glutaminyl-peptide cyclotransferase OS=Arabidopsis thaliana OX=3702 GN=QCT PE=1 SV=1	PREDICTED: glutaminyl-peptide cyclotransferase isoform X1 [Nelumbo nucifera]
c122910.graph_c0	Molecular Function: FMN binding (GO:0010181);; Molecular Function: oxidoreductase activity (GO:0016491);; Biological Process: oxidation-reduction process (GO:0055114);;	--	--	Pyridoxamine 5'-phosphate oxidase like;; Pyridoxamine 5'-phosphate oxidase;; Putative FMN-binding domain	--	hypothetical protein DOTSEDRAFT_73245 [Dothistroma septosporum NZE10]
c197295.graph_c0	Molecular Function: transferase activity (GO:0016740);;	K00799|3.06384e-07|sita:101781774|K00799 glutathione S-transferase [EC:2.5.1.18] | (RefSeq) glutathione S-transferase 1	[O]	Glutathione S-transferase, N-terminal domain;; Glutathione S-transferase, N-terminal domain;; Glutathione S-transferase, N-terminal domain	Probable glutathione S-transferase GSTF2 OS=Oryza sativa subsp. japonica OX=39947 GN=GSTF2 PE=1 SV=3	putative glutathione S-transferase [Rosellinia necatrix]
c166199.graph_c0	--	--	--	--	--	hypothetical protein B0A48_08638 [Rachicladosporium antarcticum]
c112873.graph_c0	Cellular Component: nucleus (GO:0005634);; Cellular Component: macromolecular complex (GO:0032991);; Biological Process: single-organism cellular process (GO:0044763);; Biological Process: seed development (GO:0048316);; Biological Process: shoot system development (GO:0048367);; Biological Process: regulation of cellular process (GO:0050794);; Biological Process: genetic imprinting (GO:0071514);;	K10752|0|nnu:104604257|K10752 histone-binding protein RBBP4 | (RefSeq) WD-40 repeat-containing protein MSI2-like	[B]	Histone-binding protein RBBP4 or subunit C of CAF1 complex;; WD domain, G-beta repeat	Histone-binding protein MSI1 OS=Arabidopsis thaliana OX=3702 GN=MSI1 PE=1 SV=1	PREDICTED: WD-40 repeat-containing protein MSI2-like [Nelumbo nucifera]
c155414.graph_c0	Molecular Function: FMN binding (GO:0010181);; Molecular Function: oxidoreductase activity (GO:0016491);; Molecular Function: heme binding (GO:0020037);; Molecular Function: metal ion binding (GO:0046872);; Biological Process: oxidation-reduction process (GO:0055114);;	K11517|2.94133e-11|bvg:104883850|K11517 (S)-2-hydroxy-acid oxidase [EC:1.1.3.15] | (RefSeq) peroxisomal (S)-2-hydroxy-acid oxidase GLO1-like	[C]	FMN-dependent dehydrogenase	Peroxisomal (S)-2-hydroxy-acid oxidase GLO4 OS=Oryza sativa subsp. japonica OX=39947 GN=GLO4 PE=2 SV=2	hypothetical protein AC579_2133 [Pseudocercospora musae]
c133498.graph_c0	--	--	[K]	--	--	Bromo adjacent homology (BAH) domain [Macleaya cordata]
c136098.graph_c0	Molecular Function: nucleotide binding (GO:0000166);; Molecular Function: DNA binding (GO:0003677);; Molecular Function: DNA-directed DNA polymerase activity (GO:0003887);; Biological Process: DNA replication (GO:0006260);; Molecular Function: 3'-5' exonuclease activity (GO:0008408);; Biological Process: DNA biosynthetic process (GO:0071897);; Biological Process: nucleic acid phosphodiester bond …	K02327|0|sind:105178056|K02327 DNA polymerase delta subunit 1 [EC:2.7.7.7] | (RefSeq) DNA polymerase delta catalytic subunit	[L]	DNA polymerase family B;; DNA polymerase family B, exonuclease domain;; C4-type zinc-finger of DNA polymerase delta;; DNA polymerase type B, organellar and viral	DNA polymerase delta catalytic subunit OS=Oryza sativa subsp. japonica OX=39947 GN=POLD1 PE=2 SV=1	PREDICTED: DNA polymerase delta catalytic subunit [Theobroma cacao]
c134467.graph_c0	Cellular Component: membrane (GO:0016020);;	--	[R]	PPR repeat family;; PPR repeat;; Pentatricopeptide repeat domain;; PPR repeat;; Pentacotripeptide-repeat region of PRORP	Pentatricopeptide repeat-containing protein At1g77360, mitochondrial OS=Arabidopsis thaliana OX=3702 GN=At1g77360 PE=2 SV=2	pentatricopeptide repeat-containing protein At1g77360, mitochondrial-like [Prunus avium]
c122946.graph_c0	Cellular Component: microtubule (GO:0005874);;	--	--	HEAT repeats	Microtubule-associated protein TORTIFOLIA1 OS=Arabidopsis thaliana OX=3702 GN=TOR1 PE=1 SV=2	PREDICTED: microtubule-associated protein TORTIFOLIA1-like [Nelumbo nucifera]
c90367.graph_c0	Molecular Function: magnesium ion binding (GO:0000287);; Molecular Function: holo-[acyl-carrier-protein] synthase activity (GO:0008897);; Cellular Component: integral component of membrane (GO:0016021);;	--	--	--	--	ATP synthase F0 [Colletotrichum nymphaeae SA-01]
c182538.graph_c0	Molecular Function: ATP binding (GO:0005524);; Cellular Component: integral component of membrane (GO:0016021);; Molecular Function: ATPase activity (GO:0016887);;	--	[Q]	ABC transporter	ABC transporter G family member 11 OS=Arabidopsis thaliana OX=3702 GN=ABCG11 PE=1 SV=1	abc transporter g family member 1 [Quercus suber]
c102080.graph_c1	--	--	--	--	--	hypothetical protein CDL12_27644 [Handroanthus impetiginosus]
c136083.graph_c0	Molecular Function: N-acetyltransferase activity (GO:0008080);;	--	--	--	--	PREDICTED: uncharacterized protein LOC103705960 isoform X1 [Phoenix dactylifera]
c165817.graph_c0	Molecular Function: oxidoreductase activity (GO:0016491);; Biological Process: oxidation-reduction process (GO:0055114);;	--	[R]	Aldo/keto reductase family	NADP-dependent D-sorbitol-6-phosphate dehydrogenase OS=Malus domestica OX=3750 GN=S6PDH PE=2 SV=1	hypothetical protein SELMODRAFT_148055 [Selaginella moellendorffii]
c173083.graph_c0	--	--	--	Bacteriophage T4 beta-glucosyltransferase	--	--
c84754.graph_c0	Biological Process: metabolic process (GO:0008152);; Molecular Function: hydrolase activity (GO:0016787);;	--	[R]	Haloacid dehalogenase-like hydrolase;; haloacid dehalogenase-like hydrolase;; HAD-hyrolase-like	Haloacid dehalogenase-like hydrolase domain-containing protein At4g39970 OS=Arabidopsis thaliana OX=3702 GN=At4g39970 PE=2 SV=1	hypothetical protein MYCGRDRAFT_103718 [Zymoseptoria tritici IPO323]
c165919.graph_c0	Cellular Component: nucleus (GO:0005634);; Cellular Component: cytosol (GO:0005829);; Biological Process: iron-sulfur cluster assembly (GO:0016226);; Biological Process: establishment of mitotic sister chromatid cohesion (GO:0034087);;	--	[S]	Iron-sulfur cluster assembly protein	Protein AE7-like 1 OS=Arabidopsis thaliana OX=3702 GN=AEL1 PE=3 SV=1	hypothetical protein AC579_10523 [Pseudocercospora musae]
c113205.graph_c0	--	--	--	linker histone H1 and H5 family;; AT hook motif	Histone H1.2 OS=Arabidopsis thaliana OX=3702 GN=At2g30620 PE=1 SV=1	PREDICTED: histone H1-like [Nelumbo nucifera]
c192417.graph_c0	Molecular Function: RNA binding (GO:0003723);; Molecular Function: threonine-tRNA ligase activity (GO:0004829);; Molecular Function: ATP binding (GO:0005524);; Cellular Component: cytosol (GO:0005829);; Biological Process: threonyl-tRNA aminoacylation (GO:0006435);;	K01868|6.34058e-18|obr:102713656|K01868 threonyl-tRNA synthetase [EC:6.1.1.3] | (RefSeq) threonine--tRNA ligase, mitochondrial 1	[J]	--	Threonine--tRNA ligase, mitochondrial 1 OS=Arabidopsis thaliana OX=3702 GN=THRRS PE=1 SV=3	threonyl-tRNA synthetase [Colletotrichum gloeosporioides Cg-14]
c67162.graph_c0	--	--	--	Glutathione-dependent formaldehyde-activating enzyme	--	hypothetical protein PV07_01685 [Cladophialophora immunda]
c168531.graph_c0	Molecular Function: ATP binding (GO:0005524);; Biological Process: glycogen biosynthetic process (GO:0005978);; Molecular Function: glucose-1-phosphate adenylyltransferase activity (GO:0008878);; Cellular Component: chloroplast (GO:0009507);; Biological Process: starch biosynthetic process (GO:0019252);;	K00975|4.35019e-58|csl:COCSUDRAFT_28274|K00975 glucose-1-phosphate adenylyltransferase [EC:2.7.7.27] | (RefSeq) glucose-1-phosphate adenylyltransferase	[M]	Nucleotidyl transferase	Glucose-1-phosphate adenylyltransferase large subunit 2, chloroplastic OS=Arabidopsis thaliana OX=3702 GN=APL2 PE=1 SV=2	glucose-1-phosphate adenylyltransferase [Coccomyxa subellipsoidea C-169]
c109462.graph_c0	Molecular Function: phosphatidylserine decarboxylase activity (GO:0004609);; Biological Process: phospholipid biosynthetic process (GO:0008654);;	K01613|3.07312e-16|egr:104452757|K01613 phosphatidylserine decarboxylase [EC:4.1.1.65] | (RefSeq) phosphatidylserine decarboxylase proenzyme 2	[I]	Phosphatidylserine decarboxylase;; Phophatidylserine decarboxylase	Phosphatidylserine decarboxylase proenzyme 3 OS=Arabidopsis thaliana OX=3702 GN=PSD3 PE=1 SV=1	hypothetical protein SEPMUDRAFT_145883 [Sphaerulina musiva SO2202]
c11850.graph_c0	Cellular Component: membrane (GO:0016020);;	--	--	--	--	hypothetical protein Z517_01571 [Fonsecaea pedrosoi CBS 271.37]
c133307.graph_c7	Cellular Component: integral component of membrane (GO:0016021);; Biological Process: transmembrane transport (GO:0055085);;	--	[R]	Major Facilitator Superfamily;; SPX domain;; Sugar (and other) transporter	SPX domain-containing membrane protein At4g22990 OS=Arabidopsis thaliana OX=3702 GN=At4g22990 PE=2 SV=2	PREDICTED: SPX domain-containing membrane protein At4g22990 [Vitis vinifera]
c178441.graph_c0	--	--	[A]	Complex 1 protein (LYR family);; Complex1_LYR-like	--	hypothetical protein DOTSEDRAFT_38920 [Dothistroma septosporum NZE10]
c70939.graph_c0	Molecular Function: transketolase activity (GO:0004802);; Cellular Component: nucleus (GO:0005634);; Cellular Component: cytosol (GO:0005829);; Biological Process: metabolic process (GO:0008152);; Molecular Function: metal ion binding (GO:0046872);;	K00615|1.152e-52|smo:SELMODRAFT_161485|K00615 transketolase [EC:2.2.1.1] | (RefSeq) hypothetical protein	[G]	Transketolase, pyrimidine binding domain	Transketolase, chloroplastic (Fragment) OS=Craterostigma plantagineum OX=4153 GN=TKT3 PE=1 SV=1	Probable TRANSKETOLASE [Taphrina deformans PYCC 5710]
c183140.graph_c0	Molecular Function: phosphopantothenate--cysteine ligase activity (GO:0004632);; Cellular Component: nucleus (GO:0005634);; Cellular Component: chloroplast (GO:0009507);; Biological Process: coenzyme A biosynthetic process (GO:0015937);;	K01922|1.57188e-08|pmum:103332954|K01922 phosphopantothenate-cysteine ligase [EC:6.3.2.5] | (RefSeq) phosphopantothenate--cysteine ligase 2-like	[R]	--	Phosphopantothenate--cysteine ligase 1 OS=Arabidopsis thaliana OX=3702 GN=PPCS1 PE=2 SV=1	DNA/pantothenate metabolism flavoprotein, C-terminal [Parasponia andersonii]
c131728.graph_c0	--	--	--	Protein of unknown function (DUF1635)	--	Protein of unknown function DUF1635 [Macleaya cordata]
c128475.graph_c1	Cellular Component: mitochondrion (GO:0005739);; Biological Process: metabolic process (GO:0008152);; Molecular Function: zinc ion binding (GO:0008270);; Molecular Function: acetyltransferase activity (GO:0016407);; Molecular Function: dihydrolipoyllysine-residue (2-methylpropanoyl)transferase activity (GO:0043754);;	K09699|0|nnu:104598904|K09699 2-oxoisovalerate dehydrogenase E2 component (dihydrolipoyl transacylase) [EC:2.3.1.168] | (RefSeq) lipoamide acyltransferase component of branched-chain alpha-keto acid dehydrogenase complex, mitochondrial	[C]	2-oxoacid dehydrogenases acyltransferase (catalytic domain);; e3 binding domain	Lipoamide acyltransferase component of branched-chain alpha-keto acid dehydrogenase complex, mitochondrial OS=Arabidopsis thaliana OX=3702 GN=BCE2 PE=1 SV=1	Biotin/lipoyl attachment [Macleaya cordata]
c187386.graph_c0	--	--	--	--	--	hypothetical protein DOTSEDRAFT_119116 [Dothistroma septosporum NZE10]
c122320.graph_c0	Cellular Component: extracellular region (GO:0005576);; Cellular Component: cell wall (GO:0005618);; Cellular Component: integral component of membrane (GO:0016021);; Molecular Function: pectinesterase activity (GO:0030599);; Biological Process: cell wall modification (GO:0042545);; Biological Process: negative regulation of catalytic activity (GO:0043086);; Molecular Function: aspartyl esterase …	K01051|0|nnu:104609247|K01051 pectinesterase [EC:3.1.1.11] | (RefSeq) pectinesterase	--	Pectinesterase;; Plant invertase/pectin methylesterase inhibitor	Pectinesterase 3 OS=Citrus sinensis OX=2711 PE=1 SV=1	PREDICTED: pectinesterase [Nelumbo nucifera]
c167376.graph_c0	Molecular Function: zinc ion binding (GO:0008270);; Molecular Function: oxidoreductase activity (GO:0016491);; Biological Process: oxidation-reduction process (GO:0055114);;	--	[CR]	--	Quinone-oxidoreductase QR1, chloroplastic OS=Triphysaria versicolor OX=64093 PE=1 SV=1	hypothetical protein MYCFIDRAFT_212554 [Pseudocercospora fijiensis CIRAD86]
c115852.graph_c0	Molecular Function: nucleic acid binding (GO:0003676);; Molecular Function: beta-galactosidase activity (GO:0004565);; Biological Process: carbohydrate metabolic process (GO:0005975);; Cellular Component: integral component of membrane (GO:0016021);; Molecular Function: metal ion binding (GO:0046872);;	K12309|0|egu:105047685|K12309 beta-galactosidase [EC:3.2.1.23] | (RefSeq) beta-galactosidase 8	[G]	Glycosyl hydrolases family 35;; Beta-galactosidase;; Beta-galactosidase jelly roll domain	Beta-galactosidase 8 OS=Oryza sativa subsp. japonica OX=39947 GN=Os05g0539400 PE=2 SV=1	PREDICTED: beta-galactosidase 8 isoform X1 [Elaeis guineensis]
c130626.graph_c1	Molecular Function: protein-lysine N-methyltransferase activity (GO:0016279);; Biological Process: peptidyl-lysine monomethylation (GO:0018026);;	--	--	SET domain;; Rubisco LSMT substrate-binding	--	histone-lysine N-methyltransferase setd3 [Ananas comosus]
c171398.graph_c0	Molecular Function: hydrolase activity, hydrolyzing O-glycosyl compounds (GO:0004553);; Biological Process: carbohydrate metabolic process (GO:0005975);;	K01183|2.55774e-09|sbi:SORBI_01g050530|K01183 chitinase [EC:3.2.1.14] | (RefSeq) SORBIDRAFT_01g050530, Sb01g050530; hypothetical protein	[M]	--	Basic endochitinase OS=Nicotiana tabacum OX=4097 PE=2 SV=1	glycoside hydrolase family 18 protein [Dothistroma septosporum NZE10]
c126095.graph_c0	Molecular Function: acid phosphatase activity (GO:0003993);; Biological Process: dephosphorylation (GO:0016311);;	--	--	HAD superfamily, subfamily IIIB (Acid phosphatase)	Acid phosphatase 1 OS=Solanum lycopersicum OX=4081 GN=APS1 PE=2 SV=1	Acid phosphatase (Class B) [Macleaya cordata]
c192708.graph_c0	Molecular Function: hydrolase activity (GO:0016787);;	--	--	Asparaginase	--	N-terminal nucleophile aminohydrolase [Stagonospora sp. SRC1lsM3a]
c133830.graph_c0	Molecular Function: transferase activity, transferring hexosyl groups (GO:0016758);;	K07432|3.43852e-69|nnu:104601655|K07432 beta-1,4-N-acetylglucosaminyltransferase [EC:2.4.1.141] | (RefSeq) UDP-N-acetylglucosamine transferase subunit ALG13 homolog	[R]	Glycosyltransferase family 28 C-terminal domain;; Glycosyltransferase family 28 C-terminal domain	--	PREDICTED: UDP-N-acetylglucosamine transferase subunit ALG13 homolog [Nelumbo nucifera]
c120504.graph_c1	--	--	--	--	--	PREDICTED: uncharacterized protein LOC104095213 [Nicotiana tomentosiformis]
c181636.graph_c0	--	--	[O]	Glutathione S-transferase, N-terminal domain	Glutathione S-transferase U12 OS=Arabidopsis thaliana OX=3702 GN=GSTU12 PE=2 SV=2	BQ2448_6855 [Microbotryum intermedium]
c128418.graph_c0	Biological Process: metabolic process (GO:0008152);; Molecular Function: amino acid binding (GO:0016597);; Molecular Function: nucleotidyltransferase activity (GO:0016779);;	--	--	ACT domain;; ACT domain;; ACT domain	ACT domain-containing protein ACR8 OS=Arabidopsis thaliana OX=3702 GN=ACR8 PE=2 SV=1	ACT domain [Macleaya cordata]
c110681.graph_c0	Molecular Function: protein serine/threonine kinase activity (GO:0004674);; Molecular Function: ATP binding (GO:0005524);; Biological Process: protein phosphorylation (GO:0006468);; Cellular Component: membrane (GO:0016020);;	--	[T]	--	Receptor-like protein kinase ANXUR2 OS=Arabidopsis thaliana OX=3702 GN=ANX2 PE=2 SV=1	hypothetical protein TSUD_34020 [Trifolium subterraneum]
c137981.graph_c0	Molecular Function: DNA binding (GO:0003677);; Molecular Function: GTPase activity (GO:0003924);; Molecular Function: GTP binding (GO:0005525);; Cellular Component: nucleus (GO:0005634);; Cellular Component: mitochondrial inner membrane (GO:0005743);; Cellular Component: mitochondrial matrix (GO:0005759);; Biological Process: regulation of transcription, DNA-templated (GO:0006355);; Biological Pr…	--	[J]	Elongation factor Tu GTP binding domain;; GTP-binding protein LepA C-terminus;; Elongation factor G C-terminus;; PPR repeat;; PPR repeat family;; PPR repeat;; Pentatricopeptide repeat domain;; Pentacotripeptide-repeat region of PRORP;; Mitochondrial 28S ribosomal protein S27;; Tetratricopeptide repeat	Translation factor GUF1 homolog, mitochondrial OS=Ricinus communis OX=3988 GN=RCOM_0855130 PE=3 SV=1	PREDICTED: translation factor GUF1 homolog, mitochondrial [Nelumbo nucifera]
c86670.graph_c0	--	--	--	Glycosyl hydrolases family 2, sugar binding domain	--	hypothetical protein MPER_09268, partial [Moniliophthora perniciosa FA553]
c119304.graph_c0	Molecular Function: zinc ion binding (GO:0008270);;	--	[R]	PPR repeat family;; PPR repeat;; PPR repeat;; Pentatricopeptide repeat domain;; Pentacotripeptide-repeat region of PRORP	Pentatricopeptide repeat-containing protein At1g11290, chloroplastic OS=Arabidopsis thaliana OX=3702 GN=PCMP-H40 PE=2 SV=1	PREDICTED: pentatricopeptide repeat-containing protein At4g33170-like [Nelumbo nucifera]
c2348.graph_c0	--	K08360|1.01027e-19|csl:COCSUDRAFT_44519|K08360 cytochrome b-561 [EC:1.16.5.1] | (RefSeq) cytochrome b561	[C]	--	--	cytochrome b561 [Coccomyxa subellipsoidea C-169]
c117697.graph_c0	Molecular Function: protein histidine kinase activity (GO:0004673);; Molecular Function: protein serine/threonine kinase activity (GO:0004674);; Molecular Function: binding (GO:0005488);; Cellular Component: endoplasmic reticulum (GO:0005783);; Biological Process: regulation of transcription, DNA-templated (GO:0006355);; Biological Process: protein phosphorylation (GO:0006468);; Biological Proces…	K14509|5.14912e-71|sbi:SORBI_06g001740|K14509 ethylene receptor [EC:2.7.13.-] | (RefSeq) SORBIDRAFT_06g001740, Sb06g001740; hypothetical protein	[T]	GAF domain	Ethylene receptor 2 OS=Oryza sativa subsp. indica OX=39946 GN=ETR2 PE=2 SV=3	ethylene receptor 2 [Sorghum bicolor]
c133609.graph_c1	--	--	[R]	--	J domain-containing protein required for chloroplast accumulation response 1 OS=Arabidopsis thaliana OX=3702 GN=JAC1 PE=1 SV=1	hypothetical protein BVC80_1831g223 [Macleaya cordata]
c120734.graph_c2	Molecular Function: catalytic activity (GO:0003824);; Biological Process: metabolic process (GO:0008152);;	K01735|1.79211e-14|cme:CYME_CMP183C|K01735 3-dehydroquinate synthase [EC:4.2.3.4] | (RefSeq) probable 2-epi-valiolone synthase	--	3-dehydroquinate synthase	--	hypothetical protein MYCFIDRAFT_33875 [Pseudocercospora fijiensis CIRAD86]
c134999.graph_c0	--	--	[T]	Leucine Rich repeats (2 copies)	Putative disease resistance protein RGA3 OS=Solanum bulbocastanum OX=147425 GN=RGA3 PE=2 SV=2	PREDICTED: putative disease resistance protein RGA1 [Nelumbo nucifera]
c128057.graph_c0	Molecular Function: nucleoside diphosphate kinase activity (GO:0004550);; Molecular Function: ATP binding (GO:0005524);; Cellular Component: intracellular (GO:0005622);; Biological Process: nucleoside diphosphate phosphorylation (GO:0006165);; Biological Process: GTP biosynthetic process (GO:0006183);; Biological Process: UTP biosynthetic process (GO:0006228);; Biological Process: CTP biosyntheti…	K20790|7.73298e-75|cit:102618457|K20790 nucleoside diphosphate kinase homolog 5 | (RefSeq) probable nucleoside diphosphate kinase 5	[F]	Nucleoside diphosphate kinase	Probable nucleoside diphosphate kinase 5 OS=Arabidopsis thaliana OX=3702 GN=At1g17410 PE=2 SV=1	probable nucleoside diphosphate kinase 5 isoform X1 [Citrus clementina]
c119468.graph_c0	Cellular Component: integral component of membrane (GO:0016021);;	--	--	--	--	uncharacterized protein LOC111290876 [Durio zibethinus]
c182463.graph_c0	Cellular Component: fungal-type vacuole membrane (GO:0000329);; Cellular Component: endoplasmic reticulum membrane (GO:0005789);; Biological Process: hydrogen transport (GO:0006818);; Molecular Function: calcium:proton antiporter activity (GO:0015369);; Molecular Function: sodium:proton antiporter activity (GO:0015385);; Molecular Function: potassium:proton antiporter activity (GO:0015386);; Cell…	--	[P]	--	--	Sodium/calcium exchanger protein [Colletotrichum higginsianum IMI 349063]
c97619.graph_c0	--	--	--	--	--	Retrovirus-related Pol polyprotein from transposon TNT 1-94 [Cajanus cajan]
c186448.graph_c0	Molecular Function: phosphomannomutase activity (GO:0004615);; Cellular Component: cytosol (GO:0005829);; Biological Process: GDP-mannose biosynthetic process (GO:0009298);; Biological Process: L-ascorbic acid biosynthetic process (GO:0019853);;	K17497|1.49382e-29|sind:105173180|K17497 phosphomannomutase [EC:5.4.2.8] | (RefSeq) phosphomannomutase	[I]	Eukaryotic phosphomannomutase	Phosphomannomutase OS=Solanum lycopersicum OX=4081 PE=2 SV=1	phosphomannomutase [Sesamum indicum]
c184538.graph_c0	--	--	--	Zinc finger, C3HC4 type (RING finger)	--	--
c164835.graph_c0	Molecular Function: binding (GO:0005488);;	--	[R]	--	--	hypothetical protein VITISV_017889 [Vitis vinifera]
c163259.graph_c0	Molecular Function: peroxidase activity (GO:0004601);; Molecular Function: hydrogen ion transmembrane transporter activity (GO:0015078);; Biological Process: ATP hydrolysis coupled proton transport (GO:0015991);; Cellular Component: integral component of membrane (GO:0016021);; Cellular Component: proton-transporting V-type ATPase, V0 domain (GO:0033179);; Biological Process: cellular oxidant det…	--	--	--	--	hypothetical protein B5807_03791 [Epicoccum nigrum]
c125818.graph_c1	Molecular Function: protein serine/threonine kinase activity (GO:0004674);; Molecular Function: ATP binding (GO:0005524);; Biological Process: protein phosphorylation (GO:0006468);;	K08819|1.40005e-23|nnu:104587605|K08819 cyclin-dependent kinase 12/13 [EC:2.7.11.22 2.7.11.23] | (RefSeq) probable serine/threonine-protein kinase At1g54610	[D]	--	Probable serine/threonine-protein kinase At1g54610 OS=Arabidopsis thaliana OX=3702 GN=At1g54610 PE=1 SV=1	Pkinase domain-containing protein [Cephalotus follicularis]
c155343.graph_c0	Biological Process: signal transduction (GO:0007165);; Molecular Function: kinase activity (GO:0016301);; Biological Process: phosphorylation (GO:0016310);;	K19691|5.61294e-15|smo:SELMODRAFT_100467|K19691 osomolarity two-component system, sensor histidine kinase NIK1 [EC:2.7.13.3] | (RefSeq) PRR3; pseudo response regulator	[T]	Response regulator receiver domain	Probable histidine kinase 2 OS=Oryza sativa subsp. japonica OX=39947 GN=HK2 PE=2 SV=1	hypothetical protein COCC4DRAFT_205550 [Bipolaris maydis ATCC 48331]
c122921.graph_c0	Biological Process: protein dephosphorylation (GO:0006470);; Molecular Function: protein tyrosine/serine/threonine phosphatase activity (GO:0008138);;	--	[V]	Dual specificity phosphatase, catalytic domain;; Protein-tyrosine phosphatase;; Rit1 DUSP-like domain	Dual specificity protein phosphatase 1 OS=Arabidopsis thaliana OX=3702 GN=DSPTP1 PE=1 SV=1	dual specificity protein phosphatase 1-like [Phalaenopsis equestris]
c121625.graph_c0	Molecular Function: protein serine/threonine kinase activity (GO:0004674);; Molecular Function: ATP binding (GO:0005524);; Biological Process: protein phosphorylation (GO:0006468);; Biological Process: signal transduction (GO:0007165);; Cellular Component: integral component of membrane (GO:0016021);; Molecular Function: transmembrane receptor protein kinase activity (GO:0019199);;	K13418|1.1527e-77|pvu:PHAVU_004G086300g|K13418 somatic embryogenesis receptor kinase 1 [EC:2.7.10.1 2.7.11.1] | (RefSeq) hypothetical protein	--	Leucine rich repeat N-terminal domain	Somatic embryogenesis receptor kinase 2 OS=Arabidopsis thaliana OX=3702 GN=SERK2 PE=1 SV=1	PREDICTED: somatic embryogenesis receptor kinase 1 isoform X1 [Nelumbo nucifera]
c129757.graph_c3	--	--	--	--	--	hypothetical protein BVC80_243g1 [Macleaya cordata]
c128665.graph_c0	Molecular Function: nucleotide binding (GO:0000166);; Molecular Function: mRNA binding (GO:0003729);; Cellular Component: nucleus (GO:0005634);;	--	[R]	RNA recognition motif. (a.k.a. RRM, RBD, or RNP domain)	Probable RNA-binding protein ARP1 OS=Arabidopsis thaliana OX=3702 GN=ARP1 PE=2 SV=1	RNA-binding (RRM/RBD/RNP motifs) family protein [Arabidopsis thaliana]
c131141.graph_c2	--	--	--	Frigida-like protein	Protein FRIGIDA OS=Arabidopsis thaliana OX=3702 GN=FRI PE=1 SV=1	PREDICTED: protein FRIGIDA [Elaeis guineensis]
c83233.graph_c0	--	K01810|7.43961e-07|tcc:TCM_034484|K01810 glucose-6-phosphate isomerase [EC:5.3.1.9] | (RefSeq) Glucose-6-phosphate isomerase isoform 1	--	--	Glucose-6-phosphate isomerase 1, chloroplastic OS=Arabidopsis thaliana OX=3702 GN=PGI1 PE=1 SV=1	hypothetical protein GLYMA_14G180500 [Glycine max]
c136281.graph_c0	--	K03327|0|mus:103975584|K03327 multidrug resistance protein, MATE family | (RefSeq) protein DETOXIFICATION 40-like	[R]	MatE	Protein DETOXIFICATION 40 OS=Arabidopsis thaliana OX=3702 GN=DTX40 PE=1 SV=1	Multi antimicrobial extrusion protein [Macleaya cordata]
c136209.graph_c0	Molecular Function: succinate-semialdehyde dehydrogenase [NAD(P)+] activity (GO:0009013);; Biological Process: gamma-aminobutyric acid catabolic process (GO:0009450);; Biological Process: oxidation-reduction process (GO:0055114);;	K17761|1.7931e-174|nnu:104605350|K17761 succinate-semialdehyde dehydrogenase, mitochondrial [EC:1.2.1.24] | (RefSeq) succinate-semialdehyde dehydrogenase, mitochondrial	[C]	Aldehyde dehydrogenase family	Succinate-semialdehyde dehydrogenase, mitochondrial OS=Arabidopsis thaliana OX=3702 GN=ALDH5F1 PE=1 SV=2	succinate-semialdehyde dehydrogenase (NADP+) [Capronia epimyces CBS 606.96]
c173714.graph_c0	--	--	--	--	--	hypothetical protein DOTSEDRAFT_71701 [Dothistroma septosporum NZE10]
c139869.graph_c0	Biological Process: transcription, DNA-templated (GO:0006351);;	--	--	--	NAC domain-containing protein 43 OS=Arabidopsis thaliana OX=3702 GN=NAC043 PE=2 SV=2	NAC domain-containing protein 43-like [Herrania umbratica]
c107455.graph_c1	Cellular Component: vacuolar membrane (GO:0005774);; Cellular Component: plasma membrane (GO:0005886);; Biological Process: regulation of pH (GO:0006885);; Biological Process: response to salt stress (GO:0009651);; Molecular Function: sodium:proton antiporter activity (GO:0015385);; Cellular Component: integral component of membrane (GO:0016021);; Biological Process: sodium ion transmembrane tran…	--	[P]	--	Sodium/hydrogen exchanger 2 OS=Arabidopsis thaliana OX=3702 GN=NHX2 PE=2 SV=2	PREDICTED: sodium/hydrogen exchanger 2-like [Phoenix dactylifera]
c117662.graph_c0	Molecular Function: DNA binding (GO:0003677);; Cellular Component: integral component of membrane (GO:0016021);;	K09422|1.44472e-69|atr:18439271|K09422 myb proto-oncogene protein, plant | (RefSeq) transcriptional activator Myb	[K]	Myb-like DNA-binding domain;; Myb-like DNA-binding domain	Transcription factor MYB52 OS=Arabidopsis thaliana OX=3702 GN=MYB52 PE=2 SV=1	transcription factor MYB52 [Amborella trichopoda]
c134420.graph_c1	Molecular Function: protein serine/threonine kinase activity (GO:0004674);; Molecular Function: ATP binding (GO:0005524);; Biological Process: protein phosphorylation (GO:0006468);; Cellular Component: integral component of membrane (GO:0016021);;	K13436|0|nnu:104611259|K13436 pto-interacting protein 1 [EC:2.7.11.1] | (RefSeq) pto-interacting protein 1-like	[T]	Protein tyrosine kinase;; Protein kinase domain	Pto-interacting protein 1 OS=Solanum lycopersicum OX=4081 GN=PTI1 PE=1 SV=2	PREDICTED: pto-interacting protein 1-like [Nelumbo nucifera]
c112234.graph_c0	Molecular Function: oxidoreductase activity (GO:0016491);; Molecular Function: metal ion binding (GO:0046872);; Biological Process: oxidation-reduction process (GO:0055114);;	--	--	--	--	hypothetical protein DOTSEDRAFT_142792 [Dothistroma septosporum NZE10]
c135399.graph_c0	--	--	[G]	Histidine phosphatase superfamily (branch 1)	Phosphoglycerate mutase-like protein 1 OS=Arabidopsis thaliana OX=3702 GN=At5g64460 PE=2 SV=1	phosphoglycerate mutase-like protein 1 isoform X1 [Ananas comosus]
c176806.graph_c0	Molecular Function: isomerase activity (GO:0016853);;	--	--	--	--	unnamed protein product [Zymoseptoria tritici ST99CH_1E4]
c133125.graph_c0	Cellular Component: integral component of membrane (GO:0016021);;	--	[S]	UNC-50 family	--	hypothetical protein AQUCO_08300044v1 [Aquilegia coerulea]
c135943.graph_c1	--	--	--	--	--	PREDICTED: uncharacterized protein LOC103707950 [Phoenix dactylifera]
c181334.graph_c0	Molecular Function: 6-phosphofructo-2-kinase activity (GO:0003873);; Molecular Function: ATP binding (GO:0005524);; Biological Process: fructose metabolic process (GO:0006000);; Biological Process: fructose 2,6-bisphosphate metabolic process (GO:0006003);; Biological Process: carbohydrate phosphorylation (GO:0046835);;	--	--	--	--	related to 6-phosphofructo-2-kinase 1 [Ramularia collo-cygni]
c128285.graph_c0	Molecular Function: phosphoprotein phosphatase activity (GO:0004721);; Cellular Component: nuclear envelope (GO:0005635);; Cellular Component: cytosol (GO:0005829);; Biological Process: protein dephosphorylation (GO:0006470);; Cellular Component: plasmodesma (GO:0009506);; Biological Process: red or far-red light signaling pathway (GO:0010017);; Biological Process: chloroplast-nucleus signaling p…	K04460|0|atr:18442398|K04460 serine/threonine-protein phosphatase 5 [EC:3.1.3.16] | (RefSeq) serine/threonine-protein phosphatase 5	[R]	Calcineurin-like phosphoesterase;; PPP5 TPR repeat region;; Tetratricopeptide repeat;; Tetratricopeptide repeat;; TPR repeat;; Tetratricopeptide repeat;; Tetratricopeptide repeat;; Tetratricopeptide repeat;; Tetratricopeptide repeat;; Tetratricopeptide repeat	Serine/threonine-protein phosphatase 5 OS=Solanum lycopersicum OX=4081 GN=PP5 PE=1 SV=1	serine/threonine-protein phosphatase 5 [Asparagus officinalis]
c120966.graph_c0	Molecular Function: P-P-bond-hydrolysis-driven protein transmembrane transporter activity (GO:0015450);; Cellular Component: mitochondrial intermembrane space protein transporter complex (GO:0042719);; Cellular Component: mitochondrial inner membrane protein insertion complex (GO:0042721);; Biological Process: protein import into mitochondrial inner membrane (GO:0045039);; Molecular Function: met…	K17777|3.93817e-34|vvi:100244947|K17777 mitochondrial import inner membrane translocase subunit TIM9 | (RefSeq) mitochondrial import inner membrane translocase subunit Tim9	[U]	Tim10/DDP family zinc finger	Mitochondrial import inner membrane translocase subunit Tim9 OS=Oryza sativa subsp. japonica OX=39947 GN=TIM9 PE=3 SV=2	PREDICTED: mitochondrial import inner membrane translocase subunit Tim9 [Vitis vinifera]
c181442.graph_c0	Molecular Function: nucleotide binding (GO:0000166);; Molecular Function: nucleic acid binding (GO:0003676);;	--	--	RNA recognition motif. (a.k.a. RRM, RBD, or RNP domain)	--	RNA-binding, RBD [Glarea lozoyensis ATCC 20868]
c125641.graph_c1	Molecular Function: signal transducer activity (GO:0004871);; Cellular Component: cytoplasm (GO:0005737);; Biological Process: regulation of transcription, DNA-templated (GO:0006355);; Biological Process: signal transduction (GO:0007165);; Biological Process: photomorphogenesis (GO:0009640);;	--	--	GRAS domain family	Scarecrow-like transcription factor PAT1 OS=Arabidopsis thaliana OX=3702 GN=PAT1 PE=2 SV=1	PREDICTED: LOW QUALITY PROTEIN: chitin-inducible gibberellin-responsive protein 2-like [Phoenix dactylifera]
c193512.graph_c0	Cellular Component: integral component of membrane (GO:0016021);; Biological Process: carotenoid biosynthetic process (GO:0016117);; Molecular Function: oxidoreductase activity (GO:0016491);; Biological Process: oxidation-reduction process (GO:0055114);;	--	--	--	--	hypothetical protein CBER1_11832 [Cercospora berteroae]
c120348.graph_c0	--	K13348|3.04909e-19|cme:CYME_CMS031C|K13348 protein Mpv17 | (RefSeq) similar to peroxisomal membrane protein PMP22	[R]	Mpv17 / PMP22 family	--	similar to peroxisomal membrane protein PMP22 [Cyanidioschyzon merolae strain 10D]
c103242.graph_c0	--	--	[DO]	Caspase domain	Metacaspase-1 OS=Arabidopsis thaliana OX=3702 GN=AMC1 PE=1 SV=1	metacaspase-1-like [Asparagus officinalis]
c135429.graph_c1	--	--	--	--	--	Pentatricopeptide repeat-containing protein [Apostasia shenzhenica]
c137386.graph_c0	--	--	--	Plant mobile domain;; Plant mobile domain	Protein MAIN-LIKE 2 OS=Arabidopsis thaliana OX=3702 GN=At2g04865 PE=1 SV=1	protein MAIN-LIKE 2-like isoform X2 [Quercus suber]
c190594.graph_c0	Molecular Function: metal ion binding (GO:0046872);;	--	[R]	--	Zinc finger CCCH domain-containing protein 30 OS=Arabidopsis thaliana OX=3702 GN=At2g41900 PE=1 SV=2	hypothetical protein COCSUDRAFT_15780, partial [Coccomyxa subellipsoidea C-169]
c170880.graph_c0	--	--	--	--	--	hypothetical protein SNOG_13026 [Parastagonospora nodorum SN15]
c113452.graph_c0	Molecular Function: hydrolase activity (GO:0016787);;	K05605|1.09278e-25|egr:104437512|K05605 3-hydroxyisobutyryl-CoA hydrolase [EC:3.1.2.4] | (RefSeq) 3-hydroxyisobutyryl-CoA hydrolase-like protein 2, mitochondrial	[I]	--	3-hydroxyisobutyryl-CoA hydrolase-like protein 2, mitochondrial OS=Arabidopsis thaliana OX=3702 GN=At4g31810 PE=1 SV=1	PREDICTED: 3-hydroxyisobutyryl-CoA hydrolase-like protein 2, mitochondrial [Eucalyptus grandis]
c176333.graph_c0	--	--	--	Protein of unknown function (DUF1769)	--	hypothetical protein MYCFIDRAFT_209649 [Pseudocercospora fijiensis CIRAD86]
c131764.graph_c0	Molecular Function: catalytic activity (GO:0003824);; Biological Process: biosynthetic process (GO:0009058);;	--	--	Cytidylyltransferase-like	--	PREDICTED: uncharacterized protein LOC104613296 isoform X1 [Nelumbo nucifera]
c130182.graph_c0	--	--	[R]	PPR repeat family;; PPR repeat;; PPR repeat;; Pentatricopeptide repeat domain;; Pentacotripeptide-repeat region of PRORP	Pentatricopeptide repeat-containing protein At4g33990 OS=Arabidopsis thaliana OX=3702 GN=EMB2758 PE=3 SV=2	Pentatricopeptide repeat [Macleaya cordata]
c133439.graph_c0	Molecular Function: glycine hydroxymethyltransferase activity (GO:0004372);; Biological Process: glycine metabolic process (GO:0006544);; Biological Process: L-serine metabolic process (GO:0006563);; Molecular Function: methyltransferase activity (GO:0008168);; Molecular Function: pyridoxal phosphate binding (GO:0030170);; Biological Process: methylation (GO:0032259);; Biological Process: tetrahy…	K00600|0|cit:102610283|K00600 glycine hydroxymethyltransferase [EC:2.1.2.1] | (RefSeq) serine hydroxymethyltransferase 3, chloroplastic	[E]	Serine hydroxymethyltransferase	Serine hydroxymethyltransferase 3, chloroplastic OS=Arabidopsis thaliana OX=3702 GN=SHM3 PE=1 SV=2	hypothetical protein CUMW_175760 [Citrus unshiu]
c124139.graph_c0	Molecular Function: monooxygenase activity (GO:0004497);; Molecular Function: iron ion binding (GO:0005506);; Cellular Component: integral component of membrane (GO:0016021);; Molecular Function: oxidoreductase activity, acting on paired donors, with incorporation or reduction of molecular oxygen (GO:0016705);; Molecular Function: heme binding (GO:0020037);; Biological Process: oxidation-reductio…	K04123|9.56506e-55|egu:105048520|K04123 ent-kaurenoic acid hydroxylase [EC:1.14.13.79] | (RefSeq) ent-kaurenoic acid oxidase 2	[QI]	--	Ent-kaurenoic acid oxidase 2 OS=Arabidopsis thaliana OX=3702 GN=KAO2 PE=2 SV=2	PREDICTED: ent-kaurenoic acid oxidase 2 [Elaeis guineensis]
c180624.graph_c0	Cellular Component: nuclear pore (GO:0005643);; Molecular Function: structural constituent of nuclear pore (GO:0017056);;	--	--	Nsp1-like C-terminal region	--	hypothetical protein HMPREF1541_07517 [Cyphellophora europaea CBS 101466]
c138716.graph_c0	Cellular Component: membrane (GO:0016020);;	--	[S]	AI-2E family transporter	--	PREDICTED: uncharacterized protein LOC104588694 [Nelumbo nucifera]
c170169.graph_c0	--	--	--	--	--	--
c176603.graph_c0	Molecular Function: ATP binding (GO:0005524);; Cellular Component: cytosol (GO:0005829);; Biological Process: ubiquitin-dependent protein catabolic process (GO:0006511);; Molecular Function: peptidase activity (GO:0008233);; Cellular Component: proteasome regulatory particle, base subcomplex (GO:0008540);; Cellular Component: nuclear periphery (GO:0034399);; Molecular Function: identical protein …	K03063|1.18047e-39|fve:101290742|K03063 26S proteasome regulatory subunit T3 | (RefSeq) 26S protease regulatory subunit 6B homolog	[O]	ATPase family associated with various cellular activities (AAA);; AAA domain (dynein-related subfamily)	26S proteasome regulatory subunit 6B homolog OS=Arabidopsis thaliana OX=3702 GN=RPT3 PE=1 SV=1	putative 26S protease regulatory subunit 6B like protein [Glarea lozoyensis 74030]
c101327.graph_c0	--	--	[K]	Ubiquitin family	--	PREDICTED: polyubiquitin 9 [Nelumbo nucifera]
c127598.graph_c0	Biological Process: transport (GO:0006810);; Cellular Component: integral component of membrane (GO:0016021);;	K15119|5.5487e-40|bna:106374495|K15119 solute carrier family 25, member 39/40 | (RefSeq) mitochondrial carrier protein MTM1-like	[C]	Mitochondrial carrier protein	Mitochondrial carrier protein MTM1 OS=Arabidopsis thaliana OX=3702 GN=MTM1 PE=2 SV=1	PREDICTED: mitochondrial carrier protein MTM1-like [Raphanus sativus]
c125920.graph_c0	Cellular Component: nucleolus (GO:0005730);; Biological Process: megagametogenesis (GO:0009561);;	K14788|0|nnu:104598336|K14788 ribosome biogenesis protein ENP2 | (RefSeq) nucleolar protein 10	[R]	NUC153 domain	--	PREDICTED: nucleolar protein 10 [Nelumbo nucifera]
c108287.graph_c1	Cellular Component: integral component of membrane (GO:0016021);;	K14207|1.21325e-30|pda:103712749|K14207 solute carrier family 38 (sodium-coupled neutral amino acid transporter), member 2 | (RefSeq) probable sodium-coupled neutral amino acid transporter 6	[E]	--	Amino acid transporter AVT6B OS=Arabidopsis thaliana OX=3702 GN=AVT6B PE=3 SV=1	amino acid transporter AVT6A-like [Hevea brasiliensis]
c133213.graph_c0	--	--	[R]	PPR repeat;; PPR repeat family;; PPR repeat;; Pentatricopeptide repeat domain;; Pentacotripeptide-repeat region of PRORP;; Tetratricopeptide repeat	Putative pentatricopeptide repeat-containing protein At1g77010, mitochondrial OS=Arabidopsis thaliana OX=3702 GN=PCMP-E5 PE=3 SV=1	PREDICTED: putative pentatricopeptide repeat-containing protein At1g77010, mitochondrial [Nelumbo nucifera]
c128721.graph_c0	Molecular Function: cysteine-type endopeptidase activity (GO:0004197);; Biological Process: proteolysis (GO:0006508);; Biological Process: regulation of catalytic activity (GO:0050790);;	K01363|0|nnu:104590324|K01363 cathepsin B [EC:3.4.22.1] | (RefSeq) cathepsin B-like	[O]	Papain family cysteine protease;; Peptidase family C1 propeptide	Cathepsin B-like protease 2 OS=Arabidopsis thaliana OX=3702 GN=CATHB2 PE=2 SV=1	PREDICTED: cathepsin B-like [Nelumbo nucifera]
c86857.graph_c0	--	--	--	Protein of unknown function (DUF1639)	--	uncharacterized protein LOC18055115 isoform X3 [Citrus clementina]
c138632.graph_c0	--	K17710|0|tcc:TCM_037144|K17710 pentatricopeptide repeat domain-containing protein 1 | (RefSeq) Tetratricopeptide repeat-like superfamily protein isoform 1	[R]	PPR repeat family;; PPR repeat;; Pentatricopeptide repeat domain;; PPR repeat;; Pentacotripeptide-repeat region of PRORP;; Mitochondrial ATPase expression	Pentatricopeptide repeat-containing protein At5g25630 OS=Arabidopsis thaliana OX=3702 GN=At5g25630 PE=2 SV=2	Tetratricopeptide repeat-like superfamily protein isoform 1 [Theobroma cacao]
c174800.graph_c0	Molecular Function: FMN binding (GO:0010181);; Molecular Function: oxidoreductase activity (GO:0016491);; Biological Process: oxidation-reduction process (GO:0055114);;	--	--	--	--	hypothetical protein AC578_10485 [Mycosphaerella eumusae]
c127862.graph_c0	Molecular Function: N-acetyltransferase activity (GO:0008080);; Cellular Component: integral component of membrane (GO:0016021);;	--	--	Ubiquinol-cytochrome-c reductase complex subunit (QCR10)	--	hypothetical protein A1O9_03689 [Exophiala aquamarina CBS 119918]
c110481.graph_c0	Cellular Component: fungal-type vacuole membrane (GO:0000329);; Cellular Component: endoplasmic reticulum (GO:0005783);; Biological Process: cellular calcium ion homeostasis (GO:0006874);; Molecular Function: calcium:proton antiporter activity (GO:0015369);; Molecular Function: potassium:proton antiporter activity (GO:0015386);; Cellular Component: integral component of membrane (GO:0016021);; Bi…	K07300|1.11544e-56|apro:F751_1428|K07300 Ca2+:H+ antiporter | (RefSeq) Vacuolar calcium ion transporter	[P]	Sodium/calcium exchanger protein	Vacuolar cation/proton exchanger 3 OS=Oryza sativa subsp. japonica OX=39947 GN=CAX3 PE=2 SV=2	calcium/proton exchanger [Rhinocladiella mackenziei CBS 650.93]
c137256.graph_c5	Biological Process: carbohydrate transport (GO:0008643);; Cellular Component: integral component of membrane (GO:0016021);;	--	[GE]	Triose-phosphate Transporter family	Probable sugar phosphate/phosphate translocator At5g25400 OS=Arabidopsis thaliana OX=3702 GN=At5g25400 PE=2 SV=1	PREDICTED: probable sugar phosphate/phosphate translocator At4g32390 [Ricinus communis]
c138054.graph_c2	--	--	--	--	Probable disease resistance protein At1g58602 OS=Arabidopsis thaliana OX=3702 GN=At1g58602 PE=2 SV=1	hypothetical protein BVC80_1791g17 [Macleaya cordata]
c188873.graph_c0	Molecular Function: ATP binding (GO:0005524);;	--	--	--	--	hypothetical protein AC579_6750 [Pseudocercospora musae]
c71347.graph_c0	Molecular Function: electron carrier activity (GO:0009055);; Cellular Component: chloroplast stroma (GO:0009570);; Biological Process: electron transport chain (GO:0022900);; Molecular Function: metal ion binding (GO:0046872);; Molecular Function: 2 iron, 2 sulfur cluster binding (GO:0051537);;	K02639|1.14828e-41|mpp:MICPUCDRAFT_30100|K02639 ferredoxin | (RefSeq) PETF3; ferredoxin, chloroplast precursor	--	2Fe-2S iron-sulfur cluster binding domain	Ferredoxin, chloroplastic OS=Chlamydomonas reinhardtii OX=3055 GN=PETF PE=1 SV=2	chloroplast ferredoxin [Acetabularia acetabulum]
c104815.graph_c0	--	--	--	zinc-binding in reverse transcriptase	--	PREDICTED: uncharacterized protein LOC109013872 [Juglans regia]
c87777.graph_c0	Cellular Component: integral component of membrane (GO:0016021);; Biological Process: transmembrane transport (GO:0055085);;	--	--	Voltage-dependent anion channel	--	hypothetical protein AC579_4200 [Pseudocercospora musae]
c67841.graph_c0	Biological Process: diacylglycerol biosynthetic process (GO:0006651);; Molecular Function: phosphatidate phosphatase activity (GO:0008195);; Cellular Component: chloroplast (GO:0009507);; Cellular Component: membrane (GO:0016020);;	--	[I]	--	Lipid phosphate phosphatase epsilon 2, chloroplastic OS=Arabidopsis thaliana OX=3702 GN=LPPE2 PE=1 SV=1	PREDICTED: lipid phosphate phosphatase epsilon 2, chloroplastic-like [Nelumbo nucifera]
c134928.graph_c0	--	--	[C]	Aldo/keto reductase family	Probable voltage-gated potassium channel subunit beta OS=Oryza sativa subsp. japonica OX=39947 GN=KOB1 PE=1 SV=2	hypothetical protein FE78DRAFT_148638 [Acidomyces richmondensis]
c161272.graph_c0	--	--	[R]	--	--	uncharacterized protein LOC111997457 [Quercus suber]
c115477.graph_c0	Molecular Function: stearoyl-CoA 9-desaturase activity (GO:0004768);; Biological Process: unsaturated fatty acid biosynthetic process (GO:0006636);; Cellular Component: integral component of membrane (GO:0016021);; Molecular Function: heme binding (GO:0020037);; Molecular Function: metal ion binding (GO:0046872);; Biological Process: oxidation-reduction process (GO:0055114);;	--	--	--	--	hypothetical protein MYCFIDRAFT_212294 [Pseudocercospora fijiensis CIRAD86]
c138596.graph_c0	Molecular Function: phosphoprotein phosphatase activity (GO:0004721);; Biological Process: protein dephosphorylation (GO:0006470);;	K04382|6.31159e-13|nnu:104597631|K04382 serine/threonine-protein phosphatase 2A catalytic subunit [EC:3.1.3.16] | (RefSeq) serine/threonine-protein phosphatase PP2A catalytic subunit	[T]	--	Serine/threonine-protein phosphatase PP2A catalytic subunit OS=Nicotiana tabacum OX=4097 PE=2 SV=1	hypothetical protein AQUCO_00400705v1 [Aquilegia coerulea]
c182876.graph_c0	Molecular Function: aldose 1-epimerase activity (GO:0004034);; Biological Process: carbohydrate metabolic process (GO:0005975);; Molecular Function: carbohydrate binding (GO:0030246);;	--	--	--	--	probable aldose 1-epimerase [Ramularia collo-cygni]
c68089.graph_c0	Molecular Function: DNA binding (GO:0003677);; Cellular Component: nucleus (GO:0005634);; Biological Process: leading strand elongation (GO:0006272);; Biological Process: regulation of DNA replication (GO:0006275);; Biological Process: mismatch repair (GO:0006298);; Biological Process: translesion synthesis (GO:0019985);; Molecular Function: DNA polymerase processivity factor activity (GO:0030337…	K04802|8.9637e-168|vvi:100248466|K04802 proliferating cell nuclear antigen | (RefSeq) proliferating cell nuclear antigen-like	[L]	Proliferating cell nuclear antigen, C-terminal domain;; Proliferating cell nuclear antigen, N-terminal domain;; Rad9	Proliferating cell nuclear antigen OS=Nicotiana tabacum OX=4097 GN=PCNA PE=2 SV=1	proliferation cell nuclear antigen [Persea americana]
c126065.graph_c0	Molecular Function: metal ion binding (GO:0046872);;	K11968|7.67446e-11|gra:105795492|K11968 ariadne-1 [EC:2.3.2.27] | (RefSeq) probable E3 ubiquitin-protein ligase ARI2	[O]	--	Probable E3 ubiquitin-protein ligase ARI1 OS=Arabidopsis thaliana OX=3702 GN=ARI1 PE=2 SV=1	probable E3 ubiquitin-protein ligase ARI2 [Durio zibethinus]
c167810.graph_c0	Molecular Function: ATP binding (GO:0005524);; Cellular Component: mitochondrial inner membrane (GO:0005743);; Molecular Function: protein transmembrane transporter activity (GO:0008320);; Biological Process: aerobic respiration (GO:0009060);; Biological Process: protein insertion into mitochondrial membrane from inner side (GO:0032979);; Biological Process: mitochondrial respiratory chain comple…	--	[O]	BCS1 N terminal	--	hypothetical protein BTJ68_04874 [Hortaea werneckii EXF-2000]
c37039.graph_c0	--	--	[TZ]	Class II Aldolase and Adducin N-terminal domain	--	hypothetical protein ANO11243_079550 [fungal sp. No.11243]
c88832.graph_c0	Molecular Function: mannitol-1-phosphate 5-dehydrogenase activity (GO:0008926);; Biological Process: mannitol metabolic process (GO:0019594);; Molecular Function: coenzyme binding (GO:0050662);; Biological Process: oxidation-reduction process (GO:0055114);;	--	--	--	--	hypothetical protein HMPREF1541_05043 [Cyphellophora europaea CBS 101466]
c121457.graph_c0	--	K17525|1.238e-145|cic:CICLE_v10020161mg|K17525 chitinase domain-containing protein 1 | (RefSeq) hypothetical protein	--	--	Rhodanese-like domain-containing protein 4, chloroplastic OS=Arabidopsis thaliana OX=3702 GN=STR4 PE=1 SV=2	rhodanese-like domain-containing protein 4, chloroplastic isoform X2 [Citrus clementina]
c195099.graph_c0	Biological Process: MAPK cascade (GO:0000165);; Molecular Function: MAP kinase activity (GO:0004707);; Molecular Function: ATP binding (GO:0005524);; Cellular Component: nucleus (GO:0005634);; Cellular Component: cytoplasm (GO:0005737);; Biological Process: regulation of transcription, DNA-templated (GO:0006355);;	--	[T]	--	Mitogen-activated protein kinase 6 OS=Arabidopsis thaliana OX=3702 GN=MPK6 PE=1 SV=1	mitogen-activated protein kinase [Ceraceosorus bombacis]
c102477.graph_c1	Cellular Component: integral component of membrane (GO:0016021);;	K10703|2.44683e-62|egu:105044431|K10703 very-long-chain (3R)-3-hydroxyacyl-CoA dehydratase [EC:4.2.1.134] | (RefSeq) very-long-chain (3R)-3-hydroxyacyl-CoA dehydratase PASTICCINO 2A	[R]	Protein tyrosine phosphatase-like protein, PTPLA	Very-long-chain (3R)-3-hydroxyacyl-CoA dehydratase PASTICCINO 2A OS=Oryza sativa subsp. japonica OX=39947 GN=PAS2A PE=2 SV=2	very-long-chain (3R)-3-hydroxyacyl-CoA dehydratase PASTICCINO 2A [Ananas comosus]
c185407.graph_c0	Molecular Function: transferase activity (GO:0016740);;	--	--	Domain of unknown function (DUF384)	--	hypothetical protein [Sporisorium scitamineum]
c186417.graph_c0	Molecular Function: serine-type endopeptidase activity (GO:0004252);; Cellular Component: cell wall (GO:0005618);;	--	--	Subtilase family	Subtilisin-like protease SBT1.8 OS=Arabidopsis thaliana OX=3702 GN=SBT1.8 PE=1 SV=1	PREDICTED: subtilisin-like protease SBT1.7 [Musa acuminata subsp. malaccensis]
c137612.graph_c0	Biological Process: tricarboxylic acid cycle (GO:0006099);; Molecular Function: phosphoenolpyruvate carboxylase activity (GO:0008964);; Biological Process: carbon fixation (GO:0015977);;	K01595|0|pda:103723066|K01595 phosphoenolpyruvate carboxylase [EC:4.1.1.31] | (RefSeq) uncharacterized LOC103723066	--	Phosphoenolpyruvate carboxylase	Phosphoenolpyruvate carboxylase 2 OS=Flaveria trinervia OX=4227 GN=PPCC PE=1 SV=1	Phosphoenolpyruvate carboxylase [Macleaya cordata]
c122331.graph_c0	Molecular Function: ATP binding (GO:0005524);; Cellular Component: proteasome regulatory particle, base subcomplex (GO:0008540);; Molecular Function: TBP-class protein binding (GO:0017025);; Biological Process: ubiquitin-dependent ERAD pathway (GO:0030433);; Cellular Component: nuclear proteasome complex (GO:0031595);; Cellular Component: cytosolic proteasome complex (GO:0031597);; Molecular Func…	K03066|9.17174e-60|nnu:104595314|K03066 26S proteasome regulatory subunit T6 | (RefSeq) 26S protease regulatory subunit 8 homolog A	[O]	--	26S proteasome regulatory subunit 8 homolog A OS=Arabidopsis thaliana OX=3702 GN=RPT6A PE=1 SV=1	PREDICTED: 26S protease regulatory subunit 8 homolog A [Nelumbo nucifera]
c188278.graph_c0	Molecular Function: catalytic activity (GO:0003824);; Biological Process: cellular macromolecule metabolic process (GO:0044260);; Biological Process: nucleic acid metabolic process (GO:0090304);;	--	[R]	--	--	PREDICTED: uncharacterized protein LOC107177743 [Citrus sinensis]
c80691.graph_c0	Molecular Function: lactoylglutathione lyase activity (GO:0004462);; Cellular Component: nucleus (GO:0005634);; Cellular Component: cytoplasm (GO:0005737);; Biological Process: glutathione metabolic process (GO:0006749);; Biological Process: methylglyoxal catabolic process to D-lactate via S-lactoyl-glutathione (GO:0019243);; Molecular Function: metal ion binding (GO:0046872);;	K01759|1.03547e-12|sind:105170260|K01759 lactoylglutathione lyase [EC:4.4.1.5] | (RefSeq) lactoylglutathione lyase	[G]	--	Lactoylglutathione lyase OS=Solanum lycopersicum OX=4081 GN=GLX1 PE=2 SV=1	hypothetical protein DOTSEDRAFT_69066 [Dothistroma septosporum NZE10]
c130768.graph_c0	--	--	--	--	Protein HEADING DATE REPRESSOR 1 OS=Oryza sativa subsp. japonica OX=39947 GN=HDR1 PE=1 SV=1	Myosin phosphatase Rho-interacting [Gossypium arboreum]
c121311.graph_c0	--	--	--	--	--	hypothetical protein BVC80_1739g26 [Macleaya cordata]
c136590.graph_c0	--	K14768|0|egu:105038801|K14768 U3 small nucleolar RNA-associated protein 7 | (RefSeq) probable U3 small nucleolar RNA-associated protein 7	[A]	BING4CT (NUC141) domain;; WD domain, G-beta repeat;; Anaphase-promoting complex subunit 4 WD40 domain	Pre-mRNA-processing factor 19 OS=Oryza sativa subsp. japonica OX=39947 GN=PRP19 PE=2 SV=1	WD40 repeat [Macleaya cordata]
c132654.graph_c1	Cellular Component: integral component of plasma membrane (GO:0005887);; Biological Process: water transport (GO:0006833);; Biological Process: cellular water homeostasis (GO:0009992);; Molecular Function: water channel activity (GO:0015250);; Molecular Function: glycerol channel activity (GO:0015254);; Biological Process: glycerol transport (GO:0015793);; Biological Process: ion transmembrane tr…	K09874|3.64112e-91|mus:103987833|K09874 aquaporin NIP | (RefSeq) aquaporin NIP1-1	[G]	Major intrinsic protein	Aquaporin NIP1-1 OS=Oryza sativa subsp. japonica OX=39947 GN=NIP1-1 PE=2 SV=1	PREDICTED: aquaporin NIP1-1 [Musa acuminata subsp. malaccensis]
c121404.graph_c0	--	--	[R]	Leucine rich repeat;; Leucine Rich repeats (2 copies);; Leucine Rich Repeat	Receptor-like protein 6 OS=Arabidopsis thaliana OX=3702 GN=RLP6 PE=3 SV=1	hypothetical protein CUMW_227860 [Citrus unshiu]
c116416.graph_c0	Cellular Component: integral component of membrane (GO:0016021);;	--	--	--	--	PREDICTED: uncharacterized protein LOC103697202 [Phoenix dactylifera]
c141715.graph_c0	Biological Process: carbohydrate metabolic process (GO:0005975);; Cellular Component: integral component of membrane (GO:0016021);; Molecular Function: oxidoreductase activity, acting on the CH-OH group of donors, quinone or similar compound as acceptor (GO:0016901);; Molecular Function: quinone binding (GO:0048038);; Biological Process: oxidation-reduction process (GO:0055114);;	--	--	--	HIPL1 protein OS=Arabidopsis thaliana OX=3702 GN=HIPL1 PE=1 SV=2	Glucose/Sorbosone dehydrogenase [Macleaya cordata]
c173501.graph_c0	Molecular Function: ATP binding (GO:0005524);; Biological Process: transport (GO:0006810);; Cellular Component: integral component of membrane (GO:0016021);; Molecular Function: ATPase activity (GO:0016887);;	--	[Q]	--	ABC transporter G family member 51 OS=Oryza sativa subsp. japonica OX=39947 GN=ABCG51 PE=3 SV=1	ABC transporter G family member 31 isoform X1 [Momordica charantia]
c133880.graph_c0	Cellular Component: nucleus (GO:0005634);; Cellular Component: cytosol (GO:0005829);; Biological Process: regulation of transcription, DNA-templated (GO:0006355);; Molecular Function: histone-arginine N-methyltransferase activity (GO:0008469);; Biological Process: regulation of flower development (GO:0009909);; Biological Process: positive regulation of vernalization response (GO:0010220);; Biolo…	K02516|0|nnu:104590273|K02516 type II protein arginine methyltransferase [EC:2.1.1.320] | (RefSeq) protein arginine N-methyltransferase 1.5	[D]	PRMT5 TIM barrel domain;; PRMT5 arginine-N-methyltransferase;; PRMT5 oligomerisation domain;; Met-10+ like-protein	Protein arginine N-methyltransferase 5 OS=Oryza sativa subsp. japonica OX=39947 GN=PRMT5 PE=2 SV=1	PREDICTED: protein arginine N-methyltransferase 1.5 [Nelumbo nucifera]
c161074.graph_c0	Molecular Function: zinc ion binding (GO:0008270);; Molecular Function: oxidoreductase activity (GO:0016491);; Biological Process: oxidation-reduction process (GO:0055114);;	--	--	Zinc-binding dehydrogenase	--	Alcohol dehydrogenase superfamily zinc-containing [Macrophomina phaseolina MS6]
c118842.graph_c0	--	--	--	--	Chitin elicitor-binding protein OS=Oryza sativa subsp. japonica OX=39947 GN=CEBIP PE=1 SV=1	lysM domain-containing GPI-anchored protein 2 [Spinacia oleracea]
c169421.graph_c0	--	--	--	Eukaryotic aspartyl protease	--	hypothetical protein L969DRAFT_49188 [Mixia osmundae IAM 14324]
c71903.graph_c0	Molecular Function: protein serine/threonine kinase activity (GO:0004674);; Molecular Function: ATP binding (GO:0005524);; Biological Process: protein phosphorylation (GO:0006468);;	--	--	--	--	hypothetical protein MYCFIDRAFT_154099 [Pseudocercospora fijiensis CIRAD86]
c126014.graph_c0	--	--	[R]	PPR repeat family;; PPR repeat;; PPR repeat;; Pentatricopeptide repeat domain;; Pentacotripeptide-repeat region of PRORP;; Tetratricopeptide repeat	Pentatricopeptide repeat-containing protein At3g14730 OS=Arabidopsis thaliana OX=3702 GN=PCMP-E31 PE=2 SV=1	PREDICTED: pentatricopeptide repeat-containing protein At3g14730 [Vitis vinifera]
c117285.graph_c0	--	--	--	Myb/SANT-like DNA-binding domain	Uncharacterized protein At2g29880 OS=Arabidopsis thaliana OX=3702 GN=At2g29880 PE=2 SV=1	hypothetical protein L195_g030482 [Trifolium pratense]
c138292.graph_c0	--	--	[R]	Casein kinase substrate phosphoprotein PP28	--	28 kDa heat- and acid-stable phosphoprotein [Amborella trichopoda]
c142050.graph_c0	Molecular Function: nucleic acid binding (GO:0003676);; Molecular Function: zinc ion binding (GO:0008270);; Biological Process: DNA integration (GO:0015074);;	--	[R]	--	Retrovirus-related Pol polyprotein from transposon RE1 OS=Arabidopsis thaliana OX=3702 GN=RE1 PE=2 SV=1	PREDICTED: uncharacterized mitochondrial protein AtMg00810-like [Ricinus communis]
c131701.graph_c3	Molecular Function: zinc ion binding (GO:0008270);;	K18164|0|mus:103993889|K18164 NADH dehydrogenase [ubiquinone] 1 alpha subcomplex assembly factor 7 | (RefSeq) NADH dehydrogenase [ubiquinone] complex I, assembly factor 7	[S]	Putative S-adenosyl-L-methionine-dependent methyltransferase	--	protein arginine methyltransferase ndufaf7 like, mitochondrial [Quercus suber]
c131739.graph_c0	Biological Process: cellular protein modification process (GO:0006464);; Cellular Component: chloroplast (GO:0009507);; Molecular Function: ligase activity (GO:0016874);;	K16609|0|nnu:104600552|K16609 tubulin--tyrosine ligase-like protein 12 | (RefSeq) tubulin--tyrosine ligase-like protein 12	[O]	Tubulin-tyrosine ligase family;; Ring finger domain;; RING-H2 zinc finger domain;; RING-like zinc finger;; Zinc finger, C3HC4 type (RING finger);; RING-type zinc-finger;; Zinc finger, C3HC4 type (RING finger)	RING-H2 finger protein ATL67 OS=Arabidopsis thaliana OX=3702 GN=ATL67 PE=2 SV=1	PREDICTED: tubulin--tyrosine ligase-like protein 12 [Nelumbo nucifera]
c158857.graph_c0	Molecular Function: fructose-bisphosphate aldolase activity (GO:0004332);; Biological Process: glycolytic process (GO:0006096);;	K01623|4.83976e-11|csl:COCSUDRAFT_52754|K01623 fructose-bisphosphate aldolase, class I [EC:4.1.2.13] | (RefSeq) cytosolic aldolase	[G]	Fructose-bisphosphate aldolase class-I	Fructose-bisphosphate aldolase 2, cytoplasmic OS=Oryza sativa subsp. japonica OX=39947 GN=FBA2 PE=2 SV=1	hypothetical protein Z520_04219 [Fonsecaea multimorphosa CBS 102226]
c132372.graph_c0	Biological Process: ribosomal large subunit assembly (GO:0000027);; Molecular Function: structural constituent of ribosome (GO:0003735);; Biological Process: translation (GO:0006412);; Molecular Function: 5S rRNA binding (GO:0008097);; Cellular Component: cytosolic large ribosomal subunit (GO:0022625);;	K02932|2.09208e-173|nnu:104598220|K02932 large subunit ribosomal protein L5e | (RefSeq) 60S ribosomal protein L5	[J]	Ribosomal large subunit proteins 60S L5, and 50S L18;; Ribosomal L18 C-terminal region	60S ribosomal protein L5 OS=Cucumis sativus OX=3659 GN=RPL5 PE=2 SV=1	PREDICTED: 60S ribosomal protein L5 [Nelumbo nucifera]
c184531.graph_c0	Biological Process: carbohydrate transport (GO:0008643);; Cellular Component: integral component of membrane (GO:0016021);; Molecular Function: substrate-specific transmembrane transporter activity (GO:0022891);; Biological Process: transmembrane transport (GO:0055085);;	--	[R]	Sugar (and other) transporter	Sugar transport protein MST8 OS=Oryza sativa subsp. japonica OX=39947 GN=MST8 PE=2 SV=2	hypothetical protein V500_01825 [Pseudogymnoascus sp. VKM F-4518 (FW-2643)]
c191065.graph_c0	Molecular Function: RNA polymerase II transcription factor activity, sequence-specific DNA binding (GO:0000981);; Cellular Component: nucleus (GO:0005634);; Biological Process: regulation of transcription from RNA polymerase II promoter (GO:0006357);; Molecular Function: zinc ion binding (GO:0008270);;	--	--	--	--	hypothetical protein AB675_5782 [Phialophora attae]
c134801.graph_c0	--	--	--	--	Pentatricopeptide repeat-containing protein At4g21190 OS=Arabidopsis thaliana OX=3702 GN=EMB1417 PE=2 SV=1	PREDICTED: pentatricopeptide repeat-containing protein At4g18975, chloroplastic [Nelumbo nucifera]
c176420.graph_c0	--	K13457|2.47966e-07|pvu:PHAVU_006G051500g|K13457 disease resistance protein RPM1 | (RefSeq) hypothetical protein	--	--	--	hypothetical protein PHAVU_006G051500g [Phaseolus vulgaris]
c70437.graph_c0	Molecular Function: peroxidase activity (GO:0004601);; Cellular Component: extracellular region (GO:0005576);; Biological Process: response to oxidative stress (GO:0006979);; Molecular Function: heme binding (GO:0020037);; Biological Process: hydrogen peroxide catabolic process (GO:0042744);; Molecular Function: metal ion binding (GO:0046872);; Biological Process: oxidation-reduction process (GO:…	K00430|8.5138e-27|gmx:100783236|K00430 peroxidase [EC:1.11.1.7] | (RefSeq) peroxidase 11	--	--	Peroxidase 11 OS=Arabidopsis thaliana OX=3702 GN=PER11 PE=1 SV=1	PREDICTED: peroxidase 11 [Glycine max]
c168586.graph_c0	--	--	[R]	--	--	PREDICTED: uncharacterized protein LOC109159779 [Ipomoea nil]
c162071.graph_c0	Molecular Function: 1,4-alpha-glucan branching enzyme activity (GO:0003844);; Molecular Function: hydrolase activity, hydrolyzing O-glycosyl compounds (GO:0004553);; Biological Process: glycogen biosynthetic process (GO:0005978);; Molecular Function: cation binding (GO:0043169);;	K00700|3.97232e-19|atr:18441379|K00700 1,4-alpha-glucan branching enzyme [EC:2.4.1.18] | (RefSeq) 1,4-alpha-glucan-branching enzyme 2-2, chloroplastic/amyloplastic	[G]	Alpha amylase, C-terminal all-beta domain	1,4-alpha-glucan-branching enzyme 2-1, chloroplastic/amyloplastic OS=Arabidopsis thaliana OX=3702 GN=SBE2.1 PE=1 SV=1	1,4-alpha-glucan-branching enzyme [Cryptococcus gattii VGII LA55]
c88408.graph_c0	--	--	--	Dictyostelium (slime mold) repeat	--	--
c86067.graph_c0	Cellular Component: membrane (GO:0016020);;	--	--	--	Transcription factor UNE10 OS=Arabidopsis thaliana OX=3702 GN=UNE10 PE=2 SV=1	unnamed protein product, partial [Vitis vinifera]
c125755.graph_c0	--	K13459|9.77421e-11|gra:105768344|K13459 disease resistance protein RPS2 | (RefSeq) probable disease resistance protein At1g61300	[T]	NB-ARC domain	Probable disease resistance protein At1g61190 OS=Arabidopsis thaliana OX=3702 GN=At1g61190 PE=3 SV=1	NBS-containing resistance-like protein, partial [Platanus x hispanica]
c116624.graph_c0	Biological Process: regulation of transcription, DNA-templated (GO:0006355);; Molecular Function: metal ion binding (GO:0046872);;	--	--	--	--	hypothetical protein HMPREF1541_02579 [Cyphellophora europaea CBS 101466]
c138176.graph_c0	Biological Process: proton transport (GO:0015992);; Cellular Component: vacuolar proton-transporting V-type ATPase complex (GO:0016471);; Molecular Function: hydrolase activity, acting on acid anhydrides, catalyzing transmembrane movement of substances (GO:0016820);; Biological Process: transmembrane transport (GO:0055085);;	K02152|8.34111e-54|pop:POPTR_0010s22880g|K02152 V-type H+-transporting ATPase subunit G | (RefSeq) POPTRDRAFT_822559; Vacuolar ATP synthase subunit G 2 family protein	[C]	Vacuolar (H+)-ATPase G subunit	V-type proton ATPase subunit G OS=Citrus limon OX=2708 GN=VATG PE=3 SV=1	hypothetical protein POPTR_010G222000v3 [Populus trichocarpa]
c148732.graph_c0	--	--	--	--	--	Alpha/Beta hydrolase protein [Protomyces lactucaedebilis]
c116686.graph_c0	--	--	[R]	--	--	putative mitochondrial protein [Apostasia shenzhenica]
c102882.graph_c0	--	--	--	--	--	conserved hypothetical protein [Talaromyces marneffei ATCC 18224]
c136641.graph_c0	Biological Process: auxin-activated signaling pathway (GO:0009734);; Cellular Component: integral component of membrane (GO:0016021);; Biological Process: transmembrane transport (GO:0055085);;	K13947|1.83859e-14|nnu:104605306|K13947 auxin efflux carrier family | (RefSeq) auxin efflux carrier component 1a-like	--	--	Auxin efflux carrier component 3 OS=Arabidopsis thaliana OX=3702 GN=PIN3 PE=1 SV=1	PREDICTED: auxin efflux carrier component 1a-like isoform X2 [Nelumbo nucifera]
c106665.graph_c0	Cellular Component: mitochondrion (GO:0005739);; Biological Process: protein transport (GO:0015031);; Molecular Function: metal ion binding (GO:0046872);;	K17780|8.81474e-23|nnu:104592801|K17780 mitochondrial import inner membrane translocase subunit TIM8 | (RefSeq) mitochondrial import inner membrane translocase subunit TIM8	[U]	--	Mitochondrial import inner membrane translocase subunit TIM8 OS=Arabidopsis thaliana OX=3702 GN=TIM8 PE=1 SV=1	unnamed protein product [Coffea canephora]
c185167.graph_c0	--	--	--	HPP family	--	uncharacterized protein SRS1_10772 [Sporisorium reilianum f. sp. reilianum]
c119260.graph_c0	Molecular Function: terpene synthase activity (GO:0010333);; Molecular Function: metal ion binding (GO:0046872);;	--	--	Terpene synthase family, metal binding domain	Terpene synthase 10 OS=Ricinus communis OX=3988 GN=TPS10 PE=2 SV=1	terpene synthase 10-like [Momordica charantia]
c135932.graph_c0	--	--	[R]	PPR repeat family;; PPR repeat;; PPR repeat;; Pentatricopeptide repeat domain;; Pentacotripeptide-repeat region of PRORP;; Tetratricopeptide repeat	Pentatricopeptide repeat-containing protein At5g10690 OS=Arabidopsis thaliana OX=3702 GN=CBSPPR1 PE=2 SV=1	CBS domain [Macleaya cordata]
c132709.graph_c0	Molecular Function: sesquiterpene synthase activity (GO:0010334);; Biological Process: farnesyl diphosphate metabolic process (GO:0045338);; Molecular Function: metal ion binding (GO:0046872);; Biological Process: sesquiterpene biosynthetic process (GO:0051762);;	K15803|2.18344e-61|vvi:100232954|K15803 (-)-germacrene D synthase [EC:4.2.3.22 4.2.3.75] | (RefSeq) (-)-germacrene D synthase	--	Terpene synthase, N-terminal domain	Beta-cubebene synthase OS=Magnolia grandiflora OX=3406 PE=1 SV=1	terpene synthase 1 [Laurus nobilis]
c129680.graph_c1	--	--	--	--	--	PREDICTED: uncharacterized protein LOC104586424 [Nelumbo nucifera]
c140822.graph_c0	Molecular Function: anaphase-promoting complex binding (GO:0010997);; Biological Process: regulation of catalytic activity (GO:0050790);; Molecular Function: ubiquitin-protein transferase activator activity (GO:0097027);;	K03363|4.41678e-128|nnu:104612897|K03363 cell division cycle 20, cofactor of APC complex | (RefSeq) cell division cycle 20.2, cofactor of APC complex-like	[DO]	WD domain, G-beta repeat;; Anaphase-promoting complex subunit 4 WD40 domain	Cell division cycle 20.1, cofactor of APC complex OS=Arabidopsis thaliana OX=3702 GN=CDC20-1 PE=1 SV=1	hypothetical protein TanjilG_17971 [Lupinus angustifolius]
c129373.graph_c0	--	--	[R]	Kelch motif;; Kelch motif;; Kelch motif;; Galactose oxidase, central domain	F-box/kelch-repeat protein At3g27150 OS=Arabidopsis thaliana OX=3702 GN=At3g27150 PE=2 SV=1	PREDICTED: F-box/kelch-repeat protein At3g27150-like [Nelumbo nucifera]
c68305.graph_c0	Molecular Function: signal transducer activity (GO:0004871);; Biological Process: defense response (GO:0006952);; Cellular Component: plasmodesma (GO:0009506);; Cellular Component: anchored component of plasma membrane (GO:0046658);;	--	--	Late embryogenesis abundant protein	NDR1/HIN1-like protein 1 OS=Arabidopsis thaliana OX=3702 GN=NHL1 PE=2 SV=1	PREDICTED: NDR1/HIN1-like protein 12 [Nelumbo nucifera]
c125757.graph_c0	--	--	--	Helix-loop-helix DNA-binding domain	Transcription factor bHLH62 OS=Arabidopsis thaliana OX=3702 GN=BHLH62 PE=2 SV=1	Myc-type [Macleaya cordata]
c169089.graph_c0	Biological Process: transport (GO:0006810);;	--	--	--	--	hypothetical protein LLEC1_06510 [Cordyceps confragosa]
c127900.graph_c1	--	--	--	Beta-lactamase	--	hypothetical protein AC579_3523 [Pseudocercospora musae]
c75942.graph_c0	Molecular Function: DNA photolyase activity (GO:0003913);; Biological Process: DNA repair (GO:0006281);;	--	--	--	--	BQ2448_738 [Microbotryum intermedium]
c130037.graph_c0	--	K01613|4.0831e-15|smo:SELMODRAFT_186269|K01613 phosphatidylserine decarboxylase [EC:4.1.1.65] | (RefSeq) hypothetical protein	[I]	Phophatidylserine decarboxylase;; Phosphatidylserine decarboxylase	Phosphatidylserine decarboxylase proenzyme 3 OS=Arabidopsis thaliana OX=3702 GN=PSD3 PE=1 SV=1	phosphatidylserine decarboxylase family protein [Marssonina brunnea f. sp. &apos;multigermtubi&apos; MB_m1]
c168628.graph_c0	Cellular Component: cytosol (GO:0005829);; Biological Process: cellular response to oxidative stress (GO:0034599);;	--	--	Svf1-like N-terminal lipocalin domain	--	Survival factor 1 [Cercospora zeina]
c133916.graph_c0	Biological Process: MAPK cascade (GO:0000165);; Molecular Function: MAP kinase activity (GO:0004707);; Molecular Function: ATP binding (GO:0005524);; Cellular Component: intracellular (GO:0005622);; Biological Process: lateral root formation (GO:0010311);;	K20600|0|atr:18423641|K20600 mitogen-activated protein kinase 4 [EC:2.7.11.24] | (RefSeq) mitogen-activated protein kinase homolog NTF6	[T]	Protein kinase domain;; Protein tyrosine kinase	Mitogen-activated protein kinase 4b OS=Physcomitrella patens subsp. patens OX=3218 GN=MPK4b PE=1 SV=1	PREDICTED: mitogen-activated protein kinase homolog NTF6-like [Juglans regia]
c116052.graph_c1	Molecular Function: serine-type carboxypeptidase activity (GO:0004185);; Biological Process: proteolysis (GO:0006508);; Cellular Component: integral component of membrane (GO:0016021);;	--	--	Serine carboxypeptidase	--	alpha/beta-hydrolase [Aureobasidium namibiae CBS 147.97]
c119911.graph_c0	--	K07297|2.71805e-69|nnu:104605421|K07297 adiponectin receptor | (RefSeq) heptahelical transmembrane protein 2	[RT]	Haemolysin-III related	Heptahelical transmembrane protein 3 OS=Arabidopsis thaliana OX=3702 GN=HHP3 PE=2 SV=2	heptahelical transmembrane protein 2-like [Durio zibethinus]
c184267.graph_c0	Molecular Function: glucose-6-phosphate isomerase activity (GO:0004347);; Cellular Component: mitochondrion (GO:0005739);; Biological Process: gluconeogenesis (GO:0006094);; Biological Process: glycolytic process (GO:0006096);; Biological Process: pentose-phosphate shunt (GO:0006098);; Cellular Component: integral component of membrane (GO:0016021);;	K01810|1.00202e-15|ppp:PHYPADRAFT_198839|K01810 glucose-6-phosphate isomerase [EC:5.3.1.9] | (RefSeq) hypothetical protein	[G]	Phosphoglucose isomerase	Glucose-6-phosphate isomerase, cytosolic 1 OS=Clarkia mildrediae OX=49756 GN=PGIC1 PE=3 SV=1	glucose-6-phosphate isomerase-like [Quercus suber]
c81065.graph_c0	Molecular Function: binding (GO:0005488);; Cellular Component: chromosome (GO:0005694);;	K11253|3.49156e-06|pop:POPTR_0003s22180g|K11253 histone H3 | (RefSeq) hypothetical protein	[B]	--	Histone H3.3 (Fragment) OS=Hordeum vulgare OX=4513 PE=2 SV=1	histone H3 [Zea mays]
c106665.graph_c2	Cellular Component: mitochondrial intermembrane space (GO:0005758);; Biological Process: protein transport (GO:0015031);; Molecular Function: metal ion binding (GO:0046872);;	K17780|1.37693e-15|atr:18434443|K17780 mitochondrial import inner membrane translocase subunit TIM8 | (RefSeq) mitochondrial import inner membrane translocase subunit TIM8	[U]	--	Mitochondrial import inner membrane translocase subunit TIM8 OS=Arabidopsis thaliana OX=3702 GN=TIM8 PE=1 SV=1	mitochondrial import inner membrane translocase subunit TIM8 [Amborella trichopoda]
c65637.graph_c0	--	--	--	Late embryogenesis abundant protein	--	PREDICTED: NDR1/HIN1-like protein 12 [Nelumbo nucifera]
c90581.graph_c0	Cellular Component: ubiquitin ligase complex (GO:0000151);; Cellular Component: cytosol (GO:0005829);;	K10520|7.44052e-08|mtr:MTR_3g082870|K10520 ankyrin repeat and BTB/POZ domain-containing protein 1 | (RefSeq) ankyrin repeat and BTB/POZ domain protein	[R]	BTB/POZ domain	--	hypothetical protein PV06_09646 [Exophiala oligosperma]
c135276.graph_c1	Biological Process: vacuole inheritance (GO:0000011);; Cellular Component: cellular bud neck contractile ring (GO:0000142);; Cellular Component: Swr1 complex (GO:0000812);; Biological Process: actomyosin contractile ring contraction (GO:0000916);; Biological Process: chronological cell aging (GO:0001300);; Molecular Function: structural constituent of cytoskeleton (GO:0005200);; Molecular Functio…	K05692|4.16193e-135|pda:103700236|K05692 actin beta/gamma 1 | (RefSeq) actin, muscle	[Z]	Actin	Actin OS=Coleochaete scutata OX=3125 PE=2 SV=1	actin, partial [Pyrenochaeta sp.]
c135804.graph_c0	Biological Process: polysaccharide catabolic process (GO:0000272);; Molecular Function: glucan 1,4-alpha-glucosidase activity (GO:0004339);; Molecular Function: starch binding (GO:2001070);;	K01178|8.30568e-20|gsl:Gasu_25520|K01178 glucoamylase [EC:3.2.1.3] | (RefSeq) alpha-glucosidase	--	Glycosyl hydrolases family 15	--	hypothetical protein HMPREF1541_10463 [Cyphellophora europaea CBS 101466]
c122755.graph_c0	Molecular Function: organic acid transmembrane transporter activity (GO:0005342);; Cellular Component: integral component of plasma membrane (GO:0005887);; Biological Process: organic acid transmembrane transport (GO:1903825);;	K03453|1.54279e-79|pda:103701285|K03453 bile acid:Na+ symporter, BASS family | (RefSeq) probable sodium/metabolite cotransporter BASS1, chloroplastic	[P]	Sodium Bile acid symporter family;; SBF-like CPA transporter family (DUF4137)	Probable sodium/metabolite cotransporter BASS1, chloroplastic OS=Arabidopsis thaliana OX=3702 GN=BASS1 PE=2 SV=1	PREDICTED: probable sodium/metabolite cotransporter BASS1, chloroplastic isoform X1 [Phoenix dactylifera]
c195356.graph_c0	Molecular Function: adenosine kinase activity (GO:0004001);; Cellular Component: nucleus (GO:0005634);; Cellular Component: cytosol (GO:0005829);; Biological Process: purine nucleobase metabolic process (GO:0006144);; Biological Process: purine ribonucleoside salvage (GO:0006166);; Biological Process: AMP biosynthetic process (GO:0006167);; Biological Process: phosphorylation (GO:0016310);;	--	--	pfkB family carbohydrate kinase	--	adenosine kinase [Coprinopsis cinerea okayama7#130]
c138384.graph_c0	--	--	[R]	--	Chitinase-like protein 1 OS=Arabidopsis thaliana OX=3702 GN=CTL1 PE=1 SV=1	unnamed protein product, partial [Vitis vinifera]
c99204.graph_c0	Molecular Function: anaphase-promoting complex binding (GO:0010997);; Biological Process: regulation of catalytic activity (GO:0050790);; Molecular Function: ubiquitin-protein transferase activator activity (GO:0097027);;	K03364|0|nnu:104601054|K03364 cell division cycle 20-like protein 1, cofactor of APC complex | (RefSeq) protein FIZZY-RELATED 3	[DO]	WD domain, G-beta repeat;; Anaphase-promoting complex subunit 4 WD40 domain;; Eukaryotic translation initiation factor eIF2A	Protein FIZZY-RELATED 3 OS=Arabidopsis thaliana OX=3702 GN=FZR3 PE=1 SV=1	protein FIZZY-RELATED 3 [Ananas comosus]
c183006.graph_c0	--	K15979|3.43659e-08|mpp:MICPUCDRAFT_27821|K15979 staphylococcal nuclease domain-containing protein 1 | (RefSeq) hypothetical protein	--	Staphylococcal nuclease homologue	--	hypothetical protein PFL1_01440 [Anthracocystis flocculosa PF-1]
c113584.graph_c0	Molecular Function: structural constituent of cell wall (GO:0005199);; Cellular Component: cell wall (GO:0005618);;	--	--	Hydrophobic surface binding protein A	--	hypothetical protein AC579_3525 [Pseudocercospora musae]
c99574.graph_c0	Molecular Function: organic cyclic compound binding (GO:0097159);; Molecular Function: heterocyclic compound binding (GO:1901363);;	--	--	Reverse transcriptase-like	Putative ribonuclease H protein At1g65750 OS=Arabidopsis thaliana OX=3702 GN=At1g65750 PE=3 SV=1	PREDICTED: 14.7 kDa ribonuclease H-like protein [Theobroma cacao]
c102875.graph_c0	--	--	--	Plant protein of unknown function	Putative UPF0481 protein At3g02645 OS=Arabidopsis thaliana OX=3702 GN=At3g02645 PE=3 SV=1	PREDICTED: putative UPF0481 protein At3g02645 [Juglans regia]
c175453.graph_c0	--	--	--	--	--	hypothetical protein AC579_9284 [Pseudocercospora musae]
c188931.graph_c0	Biological Process: metabolic process (GO:0008152);; Molecular Function: ligase activity (GO:0016874);;	--	[I]	AMP-binding enzyme	--	hypothetical protein BAUCODRAFT_223006 [Baudoinia panamericana UAMH 10762]
c195226.graph_c0	--	--	--	--	--	hypothetical protein SEPMUDRAFT_128221 [Sphaerulina musiva SO2202]
c66737.graph_c0	Molecular Function: structural constituent of ribosome (GO:0003735);; Biological Process: translation (GO:0006412);; Cellular Component: cytosolic small ribosomal subunit (GO:0022627);;	K02984|4.22406e-18|cre:CHLREDRAFT_168484|K02984 small subunit ribosomal protein S3Ae | (RefSeq) RPS3a; ribosomal protein S3a, component of cytosolic 80S ribosome and 40S small subunit	[J]	Ribosomal S3Ae family	40S ribosomal protein S3a OS=Chlamydomonas reinhardtii OX=3055 GN=CHLREDRAFT_168484 PE=3 SV=1	hypothetical protein AUEXF2481DRAFT_98221 [Aureobasidium subglaciale EXF-2481]
c146331.graph_c0	Cellular Component: plasma membrane (GO:0005886);; Cellular Component: integral component of membrane (GO:0016021);;	--	--	SUR7/PalI family	--	hypothetical protein DOTSEDRAFT_75589 [Dothistroma septosporum NZE10]
c103715.graph_c1	--	--	--	--	--	RNA-directed DNA polymerase [Arachis hypogaea]
c153858.graph_c0	Biological Process: carbohydrate metabolic process (GO:0005975);; Biological Process: dephosphorylation (GO:0016311);; Molecular Function: fructose 1,6-bisphosphate 1-phosphatase activity (GO:0042132);;	K03841|2.55398e-21|smo:SELMODRAFT_233607|K03841 fructose-1,6-bisphosphatase I [EC:3.1.3.11] | (RefSeq) hypothetical protein	[G]	Fructose-1-6-bisphosphatase, N-terminal domain	Fructose-1,6-bisphosphatase, cytosolic OS=Brassica napus OX=3708 PE=2 SV=1	Fructose-bisphosphatase [Rasamsonia emersonii CBS 393.64]
c88570.graph_c0	--	--	[L]	Domain of unknown function (DUF1771)	Putative nuclear RNA export factor SDE5 OS=Arabidopsis thaliana OX=3702 GN=SDE5 PE=4 SV=1	PREDICTED: putative nuclear RNA export factor SDE5 [Elaeis guineensis]
c183578.graph_c0	--	--	--	--	--	hypothetical protein DOTSEDRAFT_74283 [Dothistroma septosporum NZE10]
c48172.graph_c0	Molecular Function: Rho guanyl-nucleotide exchange factor activity (GO:0005089);; Cellular Component: intracellular (GO:0005622);; Cellular Component: integral component of membrane (GO:0016021);; Biological Process: regulation of Rho protein signal transduction (GO:0035023);; Biological Process: positive regulation of GTPase activity (GO:0043547);;	--	[T]	RhoGEF domain	--	CNH-domain-containing protein [Xylona heveae TC161]
c137164.graph_c1	--	--	[R]	PPR repeat family;; PPR repeat;; PPR repeat;; Pentatricopeptide repeat domain;; Pentacotripeptide-repeat region of PRORP;; Mitochondrial 28S ribosomal protein S27;; Mitochondrial ATPase expression	Pentatricopeptide repeat-containing protein At5g39710 OS=Arabidopsis thaliana OX=3702 GN=EMB2745 PE=2 SV=1	PREDICTED: pentatricopeptide repeat-containing protein At1g09900-like [Nelumbo nucifera]
c171613.graph_c0	--	--	[J]	Ribosomal L30 N-terminal domain	--	probable 60s ribosomal protein L7 subunit [Ramularia collo-cygni]
c123714.graph_c0	--	K15691|1.3139e-141|vvi:100241876|K15691 E3 ubiquitin-protein ligase RFWD3 [EC:2.3.2.27] | (RefSeq) E3 ubiquitin-protein ligase RFWD3	[O]	Ring finger domain;; RING-type zinc-finger;; Zinc finger, C3HC4 type (RING finger)	--	zinc finger protein [Macleaya cordata]
c127236.graph_c0	Cellular Component: integral component of membrane (GO:0016021);;	--	[I]	Plasma-membrane choline transporter	--	Choline transporter-like [Macleaya cordata]
c122583.graph_c1	Cellular Component: plasma membrane (GO:0005886);; Molecular Function: potassium ion transmembrane transporter activity (GO:0015079);; Cellular Component: integral component of membrane (GO:0016021);; Biological Process: potassium ion transmembrane transport (GO:0071805);;	K03549|0|nnu:104594516|K03549 KUP system potassium uptake protein | (RefSeq) potassium transporter 2-like	--	K+ potassium transporter	Potassium transporter 2 OS=Arabidopsis thaliana OX=3702 GN=POT2 PE=1 SV=2	PREDICTED: potassium transporter 2-like [Nelumbo nucifera]
c137087.graph_c0	--	--	[R]	--	--	hypothetical protein CFOL_v3_08033, partial [Cephalotus follicularis]
c136707.graph_c0	Molecular Function: transferase activity (GO:0016740);;	K00799|1.85178e-28|gsl:Gasu_28980|K00799 glutathione S-transferase [EC:2.5.1.18] | (RefSeq) glutathione S-transferase	[O]	Glutathione S-transferase, N-terminal domain;; Glutathione S-transferase, N-terminal domain;; Glutathione S-transferase, N-terminal domain;; Glutathione S-transferase, C-terminal domain;; Glutathione S-transferase, C-terminal domain	Glutathione S-transferase F3 OS=Arabidopsis thaliana OX=3702 GN=GSTF3 PE=2 SV=1	hypothetical protein AC579_2288 [Pseudocercospora musae]
c153520.graph_c0	Molecular Function: metallopeptidase activity (GO:0008237);; Cellular Component: membrane (GO:0016020);;	--	--	Metallo-peptidase family M12;; Metallo-peptidase family M12B Reprolysin-like;; Metallo-peptidase family M12B Reprolysin-like	--	disintegrin and metalloproteinase domain-containing protein B-like [Quercus suber]
c126878.graph_c0	Molecular Function: double-stranded RNA binding (GO:0003725);;	--	[J]	Telomere recombination	--	YrdC-like domain [Macleaya cordata]
c100295.graph_c0	Cellular Component: integral component of membrane (GO:0016021);;	--	--	Ser-Thr-rich glycosyl-phosphatidyl-inositol-anchored membrane family	--	hypothetical protein AC579_21 [Pseudocercospora musae]
c122127.graph_c0	Molecular Function: transporter activity (GO:0005215);; Biological Process: transport (GO:0006810);; Cellular Component: integral component of membrane (GO:0016021);;	--	[E]	POT family	Protein NRT1/ PTR FAMILY 3.1 OS=Arabidopsis thaliana OX=3702 GN=NPF3.1 PE=2 SV=1	PREDICTED: protein NRT1/ PTR FAMILY 3.1 [Nelumbo nucifera]
c163291.graph_c0	Molecular Function: acid phosphatase activity (GO:0003993);; Cellular Component: integral component of membrane (GO:0016021);; Biological Process: dephosphorylation (GO:0016311);;	--	--	--	--	hypothetical protein FE78DRAFT_138470 [Acidomyces richmondensis]
c130717.graph_c1	Molecular Function: ATP binding (GO:0005524);; Biological Process: protein phosphorylation (GO:0006468);; Cellular Component: integral component of membrane (GO:0016021);; Molecular Function: 2-alkenal reductase [NAD(P)] activity (GO:0032440);; Molecular Function: tau-protein kinase activity (GO:0050321);; Biological Process: oxidation-reduction process (GO:0055114);;	--	--	Protein kinase domain;; Protein tyrosine kinase;; Leucine rich repeat;; Leucine Rich repeats (2 copies);; Leucine rich repeat N-terminal domain;; Leucine Rich Repeat	Probable inactive receptor kinase At3g08680 OS=Arabidopsis thaliana OX=3702 GN=At3g08680 PE=1 SV=1	PREDICTED: probable inactive receptor kinase At5g58300 [Nelumbo nucifera]
c153635.graph_c0	Cellular Component: nucleus (GO:0005634);; Cellular Component: macromolecular complex (GO:0032991);; Biological Process: nuclear-transcribed mRNA catabolic process, exonucleolytic, 3'-5' (GO:0034427);; Cellular Component: intracellular non-membrane-bounded organelle (GO:0043232);; Cellular Component: cytoplasmic part (GO:0044444);; Cellular Component: intracellular organelle part (GO:0044446);; B…	--	[R]	--	--	WD40 repeat-like protein [Meliniomyces bicolor E]
c128074.graph_c0	Molecular Function: hydrolase activity (GO:0016787);;	--	[R]	Alpha/beta hydrolase family;; alpha/beta hydrolase fold	--	hypothetical protein BVC80_8529g3 [Macleaya cordata]
c120385.graph_c0	--	--	--	Lateral organ boundaries (LOB) domain	LOB domain-containing protein 41 OS=Arabidopsis thaliana OX=3702 GN=LBD41 PE=2 SV=1	PREDICTED: LOB domain-containing protein 41-like [Nelumbo nucifera]
c169729.graph_c0	Cellular Component: nucleus (GO:0005634);; Cellular Component: Golgi medial cisterna (GO:0005797);; Cellular Component: cytosol (GO:0005829);; Biological Process: retrograde vesicle-mediated transport, Golgi to ER (GO:0006890);; Cellular Component: integral component of membrane (GO:0016021);; Cellular Component: extrinsic component of membrane (GO:0019898);; Biological Process: endoplasmic retic…	--	[U]	Golgi phosphoprotein 3 (GPP34)	--	hypothetical protein DRE_02882 [Drechslerella stenobrocha 248]
c116853.graph_c0	Cellular Component: chloroplast (GO:0009507);;	--	[R]	--	Rhodanese-like domain-containing protein 4A, chloroplastic OS=Arabidopsis thaliana OX=3702 GN=STR4A PE=2 SV=1	PREDICTED: rhodanese-like domain-containing protein 4A, chloroplastic [Elaeis guineensis]
c117715.graph_c0	--	--	--	--	--	PREDICTED: uncharacterized protein LOC105046088 isoform X1 [Elaeis guineensis]
c68581.graph_c0	--	--	--	--	--	PREDICTED: putative disease resistance protein RGA3, partial [Ziziphus jujuba]
c192586.graph_c0	--	--	--	--	--	hypothetical protein HMPREF1541_06133 [Cyphellophora europaea CBS 101466]
c170772.graph_c0	Molecular Function: binding (GO:0005488);;	--	[R]	Rieske [2Fe-2S] domain	--	hypothetical protein A4X13_g6995 [Tilletia indica]
c180621.graph_c0	--	--	--	Protein of unknown function (DUF952)	--	hypothetical protein KFL_001160200 [Klebsormidium nitens]
c107239.graph_c0	Biological Process: protein neddylation (GO:0045116);;	K12158|2.04065e-34|mus:103992894|K12158 ubiquitin-like protein Nedd8 | (RefSeq) ubiquitin-NEDD8-like protein RUB2	[DO]	Ubiquitin family;; Ubiquitin-2 like Rad60 SUMO-like	Ubiquitin-NEDD8-like protein RUB2 OS=Arabidopsis thaliana OX=3702 GN=RUB2 PE=2 SV=3	ubiquitin [Magnaporthe oryzae Y34]
c82504.graph_c0	--	--	--	--	--	snakin [Persea americana var. drymifolia]
c108450.graph_c1	Molecular Function: lipid binding (GO:0008289);;	--	--	Protein of unknown function (DUF4449)	--	Protein of unknown function DUF4449 [Umbilicaria pustulata]
c181953.graph_c0	Cellular Component: nuclear pore (GO:0005643);; Biological Process: nucleocytoplasmic transport (GO:0006913);; Biological Process: metabolic process (GO:0008152);; Molecular Function: ligase activity (GO:0016874);; Molecular Function: structural constituent of nuclear pore (GO:0017056);;	K01897|6.46516e-07|osa:4338395|K01897 long-chain acyl-CoA synthetase [EC:6.2.1.3] | (RefSeq) long chain acyl-CoA synthetase 8	[I]	AMP-binding enzyme	4-coumarate--CoA ligase 4 OS=Arabidopsis thaliana OX=3702 GN=4CL4 PE=1 SV=1	acyl-CoA ligase azaF-like [Quercus suber]
c104834.graph_c0	Cellular Component: intracellular membrane-bounded organelle (GO:0043231);; Cellular Component: cytoplasmic part (GO:0044444);;	K15032|8.36565e-85|fve:101312846|K15032 mTERF domain-containing protein, mitochondrial | (RefSeq) uncharacterized LOC101312846	[KR]	mTERF	Transcription termination factor MTEF1, chloroplastic OS=Arabidopsis thaliana OX=3702 GN=MTERF1 PE=2 SV=2	hypothetical protein CUMW_004980 [Citrus unshiu]
c189075.graph_c0	--	--	--	--	--	hypothetical protein A1O9_11180 [Exophiala aquamarina CBS 119918]
c75960.graph_c0	--	--	--	--	--	hypothetical protein CNYM01_03725 [Colletotrichum nymphaeae SA-01]
c114465.graph_c0	Cellular Component: chloroplast thylakoid membrane (GO:0009535);; Cellular Component: chloroplast envelope (GO:0009941);;	--	--	--	Uncharacterized protein At4g37920 OS=Arabidopsis thaliana OX=3702 GN=At4g37920 PE=2 SV=2	hypothetical protein BVC80_5g12 [Macleaya cordata]
c123787.graph_c0	Molecular Function: structural constituent of ribosome (GO:0003735);; Cellular Component: ribosome (GO:0005840);; Biological Process: translation (GO:0006412);;	K02868|1.14536e-72|sind:105169302|K02868 large subunit ribosomal protein L11e | (RefSeq) 60S ribosomal protein L11-like	[J]	ribosomal L5P family C-terminus;; Ribosomal protein L5	60S ribosomal protein L11-2 OS=Arabidopsis thaliana OX=3702 GN=RPL11B PE=2 SV=2	60S ribosomal protein L11 [Rhinocladiella mackenziei CBS 650.93]
c116173.graph_c0	Molecular Function: translation elongation factor activity (GO:0003746);; Molecular Function: GTPase activity (GO:0003924);; Molecular Function: GTP binding (GO:0005525);; Cellular Component: cytoplasm (GO:0005737);; Biological Process: translational elongation (GO:0006414);;	K03231|3.45162e-119|egr:104421815|K03231 elongation factor 1-alpha | (RefSeq) elongation factor 1-alpha	[J]	Elongation factor Tu C-terminal domain;; Elongation factor Tu domain 2;; Elongation factor Tu GTP binding domain	Elongation factor 1-alpha OS=Euglena gracilis OX=3039 GN=TEF PE=2 SV=1	translation elongation factor [Schizopora paradoxa]
c108935.graph_c1	Molecular Function: N,N-dimethylaniline monooxygenase activity (GO:0004499);; Molecular Function: copper ion binding (GO:0005507);; Molecular Function: primary amine oxidase activity (GO:0008131);; Biological Process: amine metabolic process (GO:0009308);; Molecular Function: quinone binding (GO:0048038);; Molecular Function: flavin adenine dinucleotide binding (GO:0050660);; Molecular Function: …	--	[Q]	Flavin-binding monooxygenase-like;; Pyridine nucleotide-disulphide oxidoreductase;; L-lysine 6-monooxygenase (NADPH-requiring)	Probable indole-3-pyruvate monooxygenase YUCCA3 OS=Arabidopsis thaliana OX=3702 GN=YUC3 PE=2 SV=1	hypothetical protein DOTSEDRAFT_73059 [Dothistroma septosporum NZE10]
c185805.graph_c0	Molecular Function: 1,4-alpha-glucan branching enzyme activity (GO:0003844);; Molecular Function: hydrolase activity, hydrolyzing O-glycosyl compounds (GO:0004553);; Biological Process: glycogen biosynthetic process (GO:0005978);; Molecular Function: cation binding (GO:0043169);;	K00700|7.78032e-14|cme:CYME_CMH144C|K00700 1,4-alpha-glucan branching enzyme [EC:2.4.1.18] | (RefSeq) 1,4-alpha-Glucan branching enzyme	[G]	--	1,4-alpha-glucan-branching enzyme OS=Solanum tuberosum OX=4113 GN=SBE1 PE=2 SV=2	1,4-alpha-glucan-branching enzyme [Kwoniella pini CBS 10737]
c122176.graph_c1	--	--	[R]	PPR repeat;; PPR repeat family;; PPR repeat;; DYW family of nucleic acid deaminases;; Pentatricopeptide repeat domain	Pentatricopeptide repeat-containing protein At2g34400 OS=Arabidopsis thaliana OX=3702 GN=PCMP-E23 PE=3 SV=2	PREDICTED: pentatricopeptide repeat-containing protein At2g34400 [Elaeis guineensis]
c4755.graph_c0	Molecular Function: DNA binding (GO:0003677);; Molecular Function: cyanate hydratase activity (GO:0008824);; Biological Process: cyanate metabolic process (GO:0009439);;	--	--	Cyanate lyase C-terminal domain	Cyanate hydratase OS=Phaeodactylum tricornutum (strain CCAP 1055/1) OX=556484 GN=CYN PE=3 SV=1	probable Cyanate hydratase [Ramularia collo-cygni]
c151487.graph_c0	Molecular Function: transporter activity (GO:0005215);; Cellular Component: mitochondrial inner membrane (GO:0005743);; Cellular Component: integral component of membrane (GO:0016021);; Biological Process: transmembrane transport (GO:0055085);;	K05863|1.35913e-46|bna:106384237|K05863 solute carrier family 25 (mitochondrial adenine nucleotide translocator), member 4/5/6/31 | (RefSeq) ADP,ATP carrier protein 2, mitochondrial-like	[C]	Mitochondrial carrier protein	ADP,ATP carrier protein, mitochondrial OS=Solanum tuberosum OX=4113 GN=ANT PE=2 SV=1	predicted protein [Hordeum vulgare subsp. vulgare]
c128305.graph_c0	Molecular Function: nucleotide-sugar transmembrane transporter activity (GO:0005338);; Biological Process: carbohydrate transport (GO:0008643);; Cellular Component: integral component of membrane (GO:0016021);; Biological Process: carbohydrate derivative transport (GO:1901264);; Biological Process: nucleotide transmembrane transport (GO:1901679);;	K15281|9.20724e-168|pda:103699343|K15281 solute carrier family 35 | (RefSeq) putative UDP-sugar transporter DDB_G0278631	[GOU]	Triose-phosphate Transporter family;; UAA transporter family	UDP-galactose/UDP-glucose transporter 7 OS=Arabidopsis thaliana OX=3702 GN=UTR7 PE=1 SV=1	PREDICTED: putative UDP-sugar transporter DDB_G0278631 [Phoenix dactylifera]
c76299.graph_c0	Molecular Function: zinc ion binding (GO:0008270);; Cellular Component: integral component of membrane (GO:0016021);; Molecular Function: oxidoreductase activity (GO:0016491);; Biological Process: oxidation-reduction process (GO:0055114);;	--	[Q]	Alcohol dehydrogenase GroES-like domain	--	hypothetical protein A1O9_00132 [Exophiala aquamarina CBS 119918]
c179414.graph_c0	--	--	--	--	--	hypothetical protein CBER1_09446 [Cercospora berteroae]
c100587.graph_c0	--	--	--	Pollen proteins Ole e I like	--	pollen Ole e 1 allergen and extensin family protein, partial [Cinnamomum camphora]
c182981.graph_c0	--	--	--	--	--	putative heterokaryon incompatibility protein HET-C [Naematelia encephala]
c186488.graph_c0	Biological Process: biosynthetic process (GO:0009058);; Molecular Function: transferase activity (GO:0016740);; Molecular Function: hydrolase activity, acting on ester bonds (GO:0016788);; Molecular Function: phosphopantetheine binding (GO:0031177);;	--	--	--	--	hypothetical protein PV09_07638 [Verruconis gallopava]
c138179.graph_c0	Biological Process: sulfate assimilation (GO:0000103);; Biological Process: protein folding (GO:0006457);; Cellular Component: chloroplast (GO:0009507);; Molecular Function: protein disulfide oxidoreductase activity (GO:0015035);; Molecular Function: oxidoreductase activity, acting on a sulfur group of donors, disulfide as acceptor (GO:0016671);; Biological Process: cellular response to oxidative…	--	[O]	Thioredoxin	Thioredoxin-like 1-1, chloroplastic OS=Arabidopsis thaliana OX=3702 GN=At1g08570 PE=2 SV=1	PREDICTED: thioredoxin-like 1-1, chloroplastic [Nelumbo nucifera]
c126097.graph_c0	--	--	[R]	PPR repeat family;; PPR repeat;; PPR repeat;; Pentatricopeptide repeat domain;; Pentacotripeptide-repeat region of PRORP;; Tetratricopeptide repeat;; Tetratricopeptide repeat;; Tetratricopeptide repeat;; Anaphase-promoting complex, cyclosome, subunit 3	Pentatricopeptide repeat-containing protein At1g02060, chloroplastic OS=Arabidopsis thaliana OX=3702 GN=At1g02060 PE=2 SV=2	Pentatricopeptide repeat [Macleaya cordata]
c114253.graph_c0	Biological Process: biosynthetic process (GO:0009058);; Cellular Component: integral component of membrane (GO:0016021);; Molecular Function: transferase activity (GO:0016740);; Molecular Function: pyridoxal phosphate binding (GO:0030170);;	K00654|8.96522e-82|egu:105051063|K00654 serine palmitoyltransferase [EC:2.3.1.50] | (RefSeq) long chain base biosynthesis protein 2a-like	[O]	--	Long chain base biosynthesis protein 2d OS=Oryza sativa subsp. japonica OX=39947 GN=Os01g0928800 PE=2 SV=1	PREDICTED: long chain base biosynthesis protein 2a-like [Elaeis guineensis]
c137424.graph_c0	Molecular Function: homoserine kinase activity (GO:0004413);; Molecular Function: ATP binding (GO:0005524);; Biological Process: threonine metabolic process (GO:0006566);; Biological Process: phosphorylation (GO:0016310);;	K00872|1.77876e-136|vvi:100262039|K00872 homoserine kinase [EC:2.7.1.39] | (RefSeq) homoserine kinase	[E]	GHMP kinases N terminal domain;; GHMP kinases C terminal	Homoserine kinase OS=Arabidopsis thaliana OX=3702 GN=HSK PE=1 SV=1	homoserine kinase, partial [Cinnamomum camphora]
c165552.graph_c0	--	K00164|3.00074e-17|gsl:Gasu_23210|K00164 2-oxoglutarate dehydrogenase E1 component [EC:1.2.4.2] | (RefSeq) 2-oxoglutarate dehydrogenase E1 component	[G]	Transketolase, pyrimidine binding domain;; 2-oxoglutarate dehydrogenase C-terminal	--	oxoglutarate dehydrogenase (succinyl-transferring), E1 component [Allomyces macrogynus ATCC 38327]
c190174.graph_c0	Molecular Function: oxidoreductase activity (GO:0016491);; Biological Process: oxidation-reduction process (GO:0055114);;	--	[Q]	short chain dehydrogenase;; Enoyl-(Acyl carrier protein) reductase	Glucose and ribitol dehydrogenase homolog 2 OS=Arabidopsis thaliana OX=3702 GN=At3g05260 PE=2 SV=1	hypothetical protein DOTSEDRAFT_70892 [Dothistroma septosporum NZE10]
c146834.graph_c0	Molecular Function: serine-type endopeptidase activity (GO:0004252);; Biological Process: proteolysis (GO:0006508);;	--	--	--	--	unnamed protein product [Zymoseptoria tritici ST99CH_1A5]
c113790.graph_c0	Molecular Function: zinc ion binding (GO:0008270);; Molecular Function: oxidoreductase activity (GO:0016491);; Molecular Function: NAD binding (GO:0051287);; Biological Process: oxidation-reduction process (GO:0055114);;	K00083|9.52475e-37|nnu:104588464|K00083 cinnamyl-alcohol dehydrogenase [EC:1.1.1.195] | (RefSeq) probable mannitol dehydrogenase	[Q]	D-isomer specific 2-hydroxyacid dehydrogenase, NAD binding domain	Probable mannitol dehydrogenase OS=Fragaria ananassa OX=3747 GN=CAD PE=2 SV=1	PREDICTED: probable mannitol dehydrogenase [Nelumbo nucifera]
c95559.graph_c1	--	K03676|1.59784e-06|sita:101759621|K03676 glutaredoxin 3 | (RefSeq) glutaredoxin-C1-like	--	--	Glutaredoxin-C1 OS=Oryza sativa subsp. japonica OX=39947 GN=GRXC1 PE=3 SV=1	uncharacterized protein A4U43_C02F20810 [Asparagus officinalis]
c196318.graph_c0	Molecular Function: arginase activity (GO:0004053);; Biological Process: arginine metabolic process (GO:0006525);; Biological Process: signal transduction (GO:0007165);; Molecular Function: metal ion binding (GO:0046872);;	--	[E]	Arginase family	--	hypothetical protein WG66_9230 [Moniliophthora roreri]
c134144.graph_c2	Molecular Function: ATP binding (GO:0005524);;	K03283|7.59261e-121|egu:105056954|K03283 heat shock 70kDa protein 1/8 | (RefSeq) heat shock cognate 70 kDa protein 2-like	[O]	Hsp70 protein;; MreB/Mbl protein	Heat shock cognate 70 kDa protein OS=Petunia hybrida OX=4102 GN=HSP70 PE=2 SV=1	Molecular chaperones HSP70/HSC70, HSP70 superfamily [Handroanthus impetiginosus]
c104230.graph_c0	Cellular Component: ubiquitin ligase complex (GO:0000151);; Biological Process: protein polyubiquitination (GO:0000209);; Cellular Component: cytoplasm (GO:0005737);; Molecular Function: zinc ion binding (GO:0008270);; Molecular Function: ligase activity (GO:0016874);; Molecular Function: ubiquitin conjugating enzyme binding (GO:0031624);; Biological Process: positive regulation of proteasomal ub…	K11968|1.31398e-135|jcu:105644914|K11968 ariadne-1 [EC:2.3.2.27] | (RefSeq) probable E3 ubiquitin-protein ligase ARI8	[O]	--	Probable E3 ubiquitin-protein ligase ARI8 OS=Arabidopsis thaliana OX=3702 GN=ARI8 PE=2 SV=1	Protein ariadne-1, putative [Ricinus communis]
c194862.graph_c0	Biological Process: mitotic sister chromatid segregation (GO:0000070);; Cellular Component: nuclear chromatin (GO:0000790);; Biological Process: DNA repair (GO:0006281);; Biological Process: meiotic cell cycle (GO:0007126);; Biological Process: sexual sporulation resulting in formation of a cellular spore (GO:0043935);; Biological Process: protein localization to chromosome, centromeric region (G…	--	--	--	--	hypothetical protein A1O1_07041 [Capronia coronata CBS 617.96]
c178338.graph_c0	--	--	--	--	--	--
c105496.graph_c1	--	--	--	No apical meristem (NAM) protein	NAC domain-containing protein 30 OS=Arabidopsis thaliana OX=3702 GN=NAC030 PE=1 SV=1	PREDICTED: NAC domain-containing protein 37-like [Elaeis guineensis]
c73105.graph_c0	Cellular Component: mitochondrial proton-transporting ATP synthase complex (GO:0005753);; Biological Process: ATP synthesis coupled proton transport (GO:0015986);; Cellular Component: proton-transporting ATP synthase complex, catalytic core F(1) (GO:0045261);; Molecular Function: proton-transporting ATP synthase activity, rotational mechanism (GO:0046933);; Molecular Function: proton-transporting…	K02134|5.00245e-49|csl:COCSUDRAFT_48924|K02134 F-type H+-transporting ATPase subunit delta | (RefSeq) hypothetical protein	[C]	ATP synthase, Delta/Epsilon chain, beta-sandwich domain	ATP synthase subunit delta&apos;, mitochondrial OS=Arabidopsis thaliana OX=3702 GN=At5g47030 PE=1 SV=1	hypothetical protein COCSUDRAFT_48924 [Coccomyxa subellipsoidea C-169]
c144762.graph_c0	--	--	--	--	--	PREDICTED: uncharacterized protein LOC108820417 [Raphanus sativus]
c192330.graph_c0	Cellular Component: integral component of membrane (GO:0016021);; Molecular Function: substrate-specific transmembrane transporter activity (GO:0022891);; Biological Process: transmembrane transport (GO:0055085);;	--	--	--	--	hypothetical protein B0A51_14991 [Rachicladosporium sp. CCFEE 5018]
c163173.graph_c0	--	--	--	--	--	conserved hypothetical protein [Sporisorium reilianum SRZ2]
c135295.graph_c0	Molecular Function: 4-hydroxy-tetrahydrodipicolinate reductase (GO:0008839);; Biological Process: lysine biosynthetic process via diaminopimelate (GO:0009089);; Cellular Component: chloroplast stroma (GO:0009570);; Biological Process: photosynthesis, light reaction (GO:0019684);; Biological Process: diaminopimelate biosynthetic process (GO:0019877);; Biological Process: oxidation-reduction proces…	K16908|2.48582e-127|vvi:100241926|K16908 chloroplast NAD(P)H dehydrogenase [EC:1.6.99.-] | (RefSeq) putative dihydrodipicolinate reductase 3, chloroplastic-like	--	Dihydrodipicolinate reductase, N-terminus	Dihydrodipicolinate reductase-like protein CRR1, chloroplastic OS=Arabidopsis thaliana OX=3702 GN=DAPB3 PE=2 SV=1	PREDICTED: dihydrodipicolinate reductase-like protein CRR1, chloroplastic [Vitis vinifera]
c121916.graph_c0	Cellular Component: mitochondrion (GO:0005739);; Molecular Function: thiol oxidase activity (GO:0016972);; Molecular Function: identical protein binding (GO:0042802);; Molecular Function: flavin adenine dinucleotide binding (GO:0050660);; Biological Process: oxidation-reduction process (GO:0055114);;	K17783|3.08649e-29|gra:105782823|K17783 mitochondrial FAD-linked sulfhydryl oxidase [EC:1.8.3.2] | (RefSeq) FAD-linked sulfhydryl oxidase ERV1-like	[O]	--	FAD-linked sulfhydryl oxidase ERV1 OS=Arabidopsis thaliana OX=3702 GN=ERV1 PE=1 SV=1	FAD-linked sulfhydryl oxidase ERV1 [Hevea brasiliensis]
c119616.graph_c0	--	--	--	Myb-like DNA-binding domain;; Myb-like DNA-binding domain	Telomere-binding protein 1 OS=Oryza sativa subsp. japonica OX=39947 GN=TBP1 PE=1 SV=2	SANT/Myb domain [Macleaya cordata]
c136158.graph_c1	Cellular Component: integral component of membrane (GO:0016021);;	--	--	Protein of unknown function (DUF707)	--	PREDICTED: uncharacterized protein LOC104903222 [Beta vulgaris subsp. vulgaris]
c115571.graph_c0	--	--	--	Photosystem II reaction centre M protein (PsbM)	--	photosystem II protein M (chloroplast) [Cressa cretica]
c124017.graph_c0	--	--	--	--	--	maturase, partial [Trifolium pratense]
c100979.graph_c0	--	--	--	Altered inheritance of mitochondria protein 21	--	hypothetical protein BTJ68_09845 [Hortaea werneckii EXF-2000]
c130081.graph_c0	--	--	[R]	Leucine rich repeat;; Leucine Rich repeats (2 copies);; Leucine Rich Repeat	Receptor-like protein 55 OS=Arabidopsis thaliana OX=3702 GN=RLP55 PE=1 SV=1	hypothetical protein CDL15_Pgr025662 [Punica granatum]
c107111.graph_c0	Molecular Function: ATP binding (GO:0005524);; Cellular Component: plasma membrane (GO:0005886);; Cellular Component: integral component of membrane (GO:0016021);; Molecular Function: ATPase activity, coupled to transmembrane movement of substances (GO:0042626);; Biological Process: transmembrane transport (GO:0055085);;	--	[Q]	ABC-2 type transporter	Pleiotropic drug resistance protein 1 OS=Nicotiana tabacum OX=4097 GN=PDR1 PE=2 SV=1	PREDICTED: pleiotropic drug resistance protein 1-like, partial [Juglans regia]
c148988.graph_c0	Molecular Function: glutathione transferase activity (GO:0004364);; Cellular Component: cytoplasm (GO:0005737);; Biological Process: glutathione metabolic process (GO:0006749);; Cellular Component: integral component of membrane (GO:0016021);;	K00799|4.3609e-22|gsl:Gasu_28980|K00799 glutathione S-transferase [EC:2.5.1.18] | (RefSeq) glutathione S-transferase	[O]	Glutathione S-transferase, N-terminal domain;; Glutathione S-transferase, N-terminal domain;; Glutathione S-transferase, N-terminal domain	Glutathione S-transferase 3 OS=Zea mays OX=4577 GN=GST3 PE=1 SV=4	hypothetical protein DOTSEDRAFT_64355 [Dothistroma septosporum NZE10]
c128900.graph_c2	Molecular Function: RNA binding (GO:0003723);; Molecular Function: endonuclease activity (GO:0004519);; Cellular Component: mitochondrion (GO:0005739);; Biological Process: response to oxidative stress (GO:0006979);; Biological Process: RNA modification (GO:0009451);; Biological Process: response to salt stress (GO:0009651);; Biological Process: response to abscisic acid (GO:0009737);; Biological…	--	[R]	PPR repeat;; PPR repeat	Putative pentatricopeptide repeat-containing protein At3g16890, mitochondrial OS=Arabidopsis thaliana OX=3702 GN=PPR40 PE=3 SV=1	PREDICTED: putative pentatricopeptide repeat-containing protein At3g16890, mitochondrial [Phoenix dactylifera]
c101364.graph_c0	--	--	[R]	C2H2-type zinc finger	Zinc finger protein ZAT9 OS=Arabidopsis thaliana OX=3702 GN=ZAT9 PE=2 SV=1	PREDICTED: zinc finger protein ZAT1-like [Nelumbo nucifera]
c132084.graph_c0	Cellular Component: integral component of membrane (GO:0016021);; Molecular Function: oxidoreductase activity (GO:0016491);; Biological Process: oxidation-reduction process (GO:0055114);;	K06955|3.38882e-122|nnu:104598324|K06955 uncharacterized protein | (RefSeq) uncharacterized LOC104598324	--	--	--	uncharacterized protein LOC109850213 [Asparagus officinalis]
c194829.graph_c0	Molecular Function: oxidoreductase activity (GO:0016491);; Biological Process: oxidation-reduction process (GO:0055114);;	--	[R]	Enoyl-(Acyl carrier protein) reductase;; short chain dehydrogenase	Glucose and ribitol dehydrogenase OS=Daucus carota OX=4039 GN=CAISE5 PE=2 SV=1	glucose and ribitol dehydrogenase homolog 1-like precursor [Sesamum indicum]
c194839.graph_c0	Biological Process: metabolic process (GO:0008152);; Molecular Function: sulfuric ester hydrolase activity (GO:0008484);;	--	[R]	Sulfatase	--	alkaline phosphatase-like protein [Aureobasidium pullulans EXF-150]
c136388.graph_c0	Molecular Function: structural constituent of ribosome (GO:0003735);; Biological Process: rRNA processing (GO:0006364);; Biological Process: translation (GO:0006412);; Cellular Component: cytosolic small ribosomal subunit (GO:0022627);; Cellular Component: 90S preribosome (GO:0030686);; Cellular Component: small-subunit processome (GO:0032040);; Biological Process: ribosomal small subunit biogene…	K02993|1.37084e-115|nnu:104602332|K02993 small subunit ribosomal protein S7e | (RefSeq) 40S ribosomal protein S7	[J]	Ribosomal protein S7e	40S ribosomal protein S7 OS=Avicennia marina OX=82927 GN=RPS7 PE=2 SV=1	Ribosomal protein S7e [Macleaya cordata]
c190316.graph_c0	--	--	[K]	--	--	--
c135530.graph_c1	Molecular Function: transferase activity, transferring glycosyl groups (GO:0016757);;	--	[GC]	--	UDP-glycosyltransferase 91A1 OS=Arabidopsis thaliana OX=3702 GN=UGT91A1 PE=2 SV=1	hypothetical protein AQUCO_00700751v1 [Aquilegia coerulea]
c122247.graph_c0	--	K18670|0|nnu:104610320|K18670 dual specificity protein kinase YAK1 [EC:2.7.12.1] | (RefSeq) dual specificity tyrosine-phosphorylation-regulated kinase 1B-like	[R]	--	Dual specificity protein kinase YAK1 homolog OS=Arabidopsis thaliana OX=3702 GN=YAK1 PE=1 SV=1	PREDICTED: dual specificity tyrosine-phosphorylation-regulated kinase 1B-like [Nelumbo nucifera]
c124699.graph_c1	Molecular Function: zinc ion binding (GO:0008270);; Cellular Component: integral component of membrane (GO:0016021);; Biological Process: protein ubiquitination (GO:0016567);; Biological Process: proteasome-mediated ubiquitin-dependent protein catabolic process (GO:0043161);; Molecular Function: ubiquitin protein ligase activity (GO:0061630);;	--	[O]	RING-like zinc finger;; Ring finger domain	RING-H2 finger protein ATL13 OS=Arabidopsis thaliana OX=3702 GN=ATL13 PE=2 SV=2	RING-H2 finger protein ATL13 [Arachis duranensis]
c174705.graph_c0	Molecular Function: acetate-CoA ligase activity (GO:0003987);; Molecular Function: AMP binding (GO:0016208);; Biological Process: acetyl-CoA biosynthetic process from acetate (GO:0019427);; Cellular Component: cytoplasmic part (GO:0044444);;	K01895|7.76457e-31|vcn:VOLCADRAFT_103924|K01895 acetyl-CoA synthetase [EC:6.2.1.1] | (RefSeq) acs2; acetyl-coa synthetase	[I]	Acetyl-coenzyme A synthetase N-terminus	Acetyl-coenzyme A synthetase, chloroplastic/glyoxysomal OS=Arabidopsis thaliana OX=3702 GN=ACS PE=1 SV=1	hypothetical protein GPECTOR_3g64 [Gonium pectorale]
c124245.graph_c0	Cellular Component: chloroplast (GO:0009507);; Molecular Function: intramolecular lyase activity (GO:0016872);; Biological Process: organic substance metabolic process (GO:0071704);;	--	--	--	Fatty-acid-binding protein 3, chloroplastic OS=Arabidopsis thaliana OX=3702 GN=FAP3 PE=1 SV=1	hypothetical protein GOBAR_DD24688 [Gossypium barbadense]
c112191.graph_c1	--	--	--	Remorin, C-terminal region	Remorin 4.1 OS=Oryza sativa subsp. japonica OX=39947 GN=REM4.1 PE=1 SV=1	PREDICTED: uncharacterized protein LOC104606189 isoform X2 [Nelumbo nucifera]
c195326.graph_c0	--	--	--	--	--	hypothetical protein CB0940_04522 [Cercospora beticola]
c164033.graph_c0	--	--	--	Ricin-type beta-trefoil lectin domain-like	--	--
c117287.graph_c0	Molecular Function: L-lactate dehydrogenase activity (GO:0004459);; Cellular Component: cytoplasm (GO:0005737);; Biological Process: carbohydrate metabolic process (GO:0005975);; Biological Process: carboxylic acid metabolic process (GO:0019752);; Biological Process: oxidation-reduction process (GO:0055114);;	K00016|0|vvi:100250615|K00016 L-lactate dehydrogenase [EC:1.1.1.27] | (RefSeq) L-lactate dehydrogenase A	[C]	lactate/malate dehydrogenase, NAD binding domain;; lactate/malate dehydrogenase, alpha/beta C-terminal domain	L-lactate dehydrogenase B (Fragment) OS=Hordeum vulgare OX=4513 PE=1 SV=1	PREDICTED: L-lactate dehydrogenase A [Vitis vinifera]
c139087.graph_c0	--	--	--	Protein of unknown function, DUF573	GLABROUS1 enhancer-binding protein-like OS=Arabidopsis thaliana OX=3702 GN=GEBPL PE=1 SV=1	PREDICTED: mediator-associated protein 1 [Cucumis melo]
c118761.graph_c0	--	--	--	VQ motif	VQ motif-containing protein 4 OS=Arabidopsis thaliana OX=3702 GN=VQ4 PE=1 SV=1	PREDICTED: VQ motif-containing protein 4 [Nelumbo nucifera]
c133000.graph_c1	--	--	[R]	PPR repeat family;; PPR repeat;; PPR repeat;; Pentatricopeptide repeat domain;; Pentacotripeptide-repeat region of PRORP	Pentatricopeptide repeat-containing protein At1g73400, mitochondrial OS=Arabidopsis thaliana OX=3702 GN=At1g73400 PE=2 SV=2	PREDICTED: pentatricopeptide repeat-containing protein At1g73400, mitochondrial [Nelumbo nucifera]
c123487.graph_c0	Molecular Function: protein serine/threonine kinase activity (GO:0004674);; Molecular Function: ATP binding (GO:0005524);; Biological Process: protein phosphorylation (GO:0006468);;	K03097|0|nnu:104607978|K03097 casein kinase II subunit alpha [EC:2.7.11.1] | (RefSeq) casein kinase II subunit alpha-2	[TDK]	Protein kinase domain;; Protein tyrosine kinase;; Phosphotransferase enzyme family	Casein kinase II subunit alpha-2 OS=Oryza sativa subsp. japonica OX=39947 GN=HD6 PE=3 SV=1	PREDICTED: casein kinase II subunit alpha-2 [Nelumbo nucifera]
c119885.graph_c0	--	--	--	Protein of unknown function, DUF617	Protein MIZU-KUSSEI 1 OS=Arabidopsis thaliana OX=3702 GN=MIZ1 PE=1 SV=1	PREDICTED: protein MIZU-KUSSEI 1-like [Capsicum annuum]
c112442.graph_c0	--	--	--	FBD	--	putative F-box/LRR-repeat protein At5g54820 [Phalaenopsis equestris]
c103134.graph_c1	Cellular Component: membrane (GO:0016020);;	--	--	PLATZ transcription factor	--	Protein of unknown function DUF597 [Macleaya cordata]
c137549.graph_c1	--	--	--	Plant organelle RNA recognition domain	Protein WHAT&apos;S THIS FACTOR 1 homolog OS=Arabidopsis thaliana OX=3702 GN=At4g01037 PE=3 SV=1	PREDICTED: protein ROOT PRIMORDIUM DEFECTIVE 1 [Nelumbo nucifera]
c137754.graph_c0	Molecular Function: nucleotide binding (GO:0000166);; Molecular Function: protein serine/threonine kinase activity (GO:0004674);; Cellular Component: plasma membrane (GO:0005886);; Biological Process: protein phosphorylation (GO:0006468);;	--	--	Protein kinase domain;; Protein tyrosine kinase;; D-mannose binding lectin;; S-locus glycoprotein domain;; PAN-like domain;; PAN domain	Putative receptor protein kinase ZmPK1 OS=Zea mays OX=4577 GN=PK1 PE=2 SV=2	PREDICTED: putative receptor protein kinase ZmPK1 [Vitis vinifera]
c134327.graph_c0	--	--	--	--	--	putative disease resistance protein RGA4 [Setaria italica]
c122044.graph_c1	Molecular Function: RNA binding (GO:0003723);; Biological Process: posttranscriptional gene silencing by RNA (GO:0035194);; Biological Process: production of small RNA involved in gene silencing by RNA (GO:0070918);;	K13123|0|nnu:104603092|K13123 G patch domain-containing protein 1 | (RefSeq) G patch domain-containing protein TGH	[A]	Protein of unknown function (DUF1604);; Surp module	G patch domain-containing protein TGH OS=Arabidopsis thaliana OX=3702 GN=TGH PE=1 SV=1	PREDICTED: G patch domain-containing protein TGH [Nelumbo nucifera]
c170604.graph_c0	--	--	--	--	--	hypothetical protein COCSUDRAFT_56582 [Coccomyxa subellipsoidea C-169]
c121896.graph_c0	--	K08515|1.765e-129|egu:105036838|K08515 vesicle-associated membrane protein 7 | (RefSeq) vesicle-associated membrane protein 711	[U]	Synaptobrevin;; Regulated-SNARE-like domain	Vesicle-associated membrane protein 711 OS=Arabidopsis thaliana OX=3702 GN=VAMP711 PE=1 SV=2	PREDICTED: vesicle-associated membrane protein 711 [Elaeis guineensis]
c175104.graph_c0	Biological Process: proteolysis (GO:0006508);;	--	--	--	--	hypothetical protein SETTUDRAFT_104859 [Setosphaeria turcica Et28A]
c125499.graph_c0	Molecular Function: signal transducer, downstream of receptor, with serine/threonine kinase activity (GO:0004702);; Molecular Function: ATP binding (GO:0005524);; Cellular Component: cytoplasm (GO:0005737);; Biological Process: signal transduction by protein phosphorylation (GO:0023014);;	--	[T]	--	Mitogen-activated protein kinase kinase kinase 18 OS=Arabidopsis thaliana OX=3702 GN=MAPKKK18 PE=1 SV=1	mitogen-activated protein kinase kinase kinase 17-like [Lactuca sativa]
c113316.graph_c0	Biological Process: mitotic spindle assembly checkpoint (GO:0007094);;	K02537|1.06615e-117|gmx:100789307|K02537 mitotic spindle assembly checkpoint protein MAD2 | (RefSeq) mitotic spindle checkpoint protein MAD2	[DZ]	HORMA domain	Mitotic spindle checkpoint protein MAD2 OS=Arabidopsis thaliana OX=3702 GN=MAD2 PE=1 SV=1	PREDICTED: mitotic spindle checkpoint protein MAD2 [Glycine max]
c134713.graph_c3	Molecular Function: 3-beta-hydroxy-delta5-steroid dehydrogenase activity (GO:0003854);; Cellular Component: endoplasmic reticulum membrane (GO:0005789);; Biological Process: steroid biosynthetic process (GO:0006694);; Cellular Component: integral component of membrane (GO:0016021);; Biological Process: oxidation-reduction process (GO:0055114);;	K07748|0|vvi:100257631|K07748 sterol-4alpha-carboxylate 3-dehydrogenase (decarboxylating) [EC:1.1.1.170] | (RefSeq) 3beta-hydroxysteroid-dehydrogenase/decarboxylase	[IE]	3-beta hydroxysteroid dehydrogenase/isomerase family;; NAD dependent epimerase/dehydratase family;; Reticulon;; GDP-mannose 4,6 dehydratase;; Male sterility protein;; NAD(P)H-binding;; Polysaccharide biosynthesis protein;; RmlD substrate binding domain;; NmrA-like family	3beta-hydroxysteroid-dehydrogenase/decarboxylase isoform 2 OS=Arabidopsis thaliana OX=3702 GN=3BETAHSD/D2 PE=2 SV=2	PREDICTED: 3beta-hydroxysteroid-dehydrogenase/decarboxylase [Vitis vinifera]
c69080.graph_c0	Molecular Function: cytochrome-c oxidase activity (GO:0004129);; Cellular Component: mitochondrial respiratory chain complex IV (GO:0005751);; Biological Process: mitochondrial electron transport, cytochrome c to oxygen (GO:0006123);; Biological Process: heme a biosynthetic process (GO:0006784);; Biological Process: respiratory chain complex IV assembly (GO:0008535);; Biological Process: aerobic …	K02259|0|egu:105051508|K02259 cytochrome c oxidase assembly protein subunit 15 | (RefSeq) cytochrome c oxidase assembly protein COX15	[O]	Cytochrome oxidase assembly protein	Cytochrome c oxidase assembly protein COX15 OS=Arabidopsis thaliana OX=3702 GN=COX15 PE=2 SV=1	PREDICTED: cytochrome c oxidase assembly protein COX15 [Elaeis guineensis]
c28246.graph_c0	--	K14411|1.61364e-29|brp:103849048|K14411 RNA-binding protein Musashi | (RefSeq) heterogeneous nuclear ribonucleoprotein 1-like	[A]	RNA recognition motif. (a.k.a. RRM, RBD, or RNP domain);; RNA recognition motif	Heterogeneous nuclear ribonucleoprotein 1 OS=Arabidopsis thaliana OX=3702 GN=RNP1 PE=1 SV=1	hypothetical protein RhiirA5_297029 [Rhizophagus irregularis]
c159369.graph_c0	Biological Process: metabolic process (GO:0008152);; Molecular Function: transferase activity, transferring phosphorus-containing groups (GO:0016772);;	--	[G]	FGGY family of carbohydrate kinases, C-terminal domain	--	hypothetical protein BCR37DRAFT_123748 [Protomyces lactucaedebilis]
c69393.graph_c0	--	--	--	--	--	hypothetical protein FE78DRAFT_139424 [Acidomyces richmondensis]
c181436.graph_c0	Cellular Component: integral component of peroxisomal membrane (GO:0005779);; Biological Process: protein targeting to peroxisome (GO:0006625);; Molecular Function: protein C-terminus binding (GO:0008022);; Molecular Function: zinc ion binding (GO:0008270);;	--	--	Pex2 / Pex12 amino terminal region	--	hypothetical protein DOTSEDRAFT_177791 [Dothistroma septosporum NZE10]
c111842.graph_c1	Molecular Function: pinoresinol reductase activity (GO:0010283);; Molecular Function: lariciresinol reductase activity (GO:0010284);; Molecular Function: hydrolase activity (GO:0016787);; Molecular Function: organic cyclic compound binding (GO:0097159);; Molecular Function: heterocyclic compound binding (GO:1901363);; Biological Process: (-)-pinoresinol catabolic process (GO:1902123);; Biological…	--	--	NmrA-like family;; NAD(P)H-binding;; NAD dependent epimerase/dehydratase family;; 3-beta hydroxysteroid dehydrogenase/isomerase family	Bifunctional pinoresinol-lariciresinol reductase 1 OS=Thuja plicata OX=3316 GN=PLR_Tp1 PE=1 SV=1	PREDICTED: bifunctional pinoresinol-lariciresinol reductase 2-like [Musa acuminata subsp. malaccensis]
c125766.graph_c1	--	--	--	--	--	PREDICTED: uncharacterized protein LOC104592098 isoform X1 [Nelumbo nucifera]
c155936.graph_c0	--	--	--	--	--	uncharacterized protein LOC111902134 [Lactuca sativa]
c158817.graph_c0	Molecular Function: nucleotide binding (GO:0000166);; Molecular Function: aminoacyl-tRNA ligase activity (GO:0004812);; Biological Process: tRNA aminoacylation for protein translation (GO:0006418);;	--	--	--	--	hypothetical protein GPECTOR_60g751 [Gonium pectorale]
c104624.graph_c0	--	--	--	TCP family transcription factor;; CCT motif;; GATA zinc finger;; tify domain;; Divergent CCT motif	GATA transcription factor 24 OS=Arabidopsis thaliana OX=3702 GN=GATA24 PE=1 SV=2	PREDICTED: transcription factor TCP9 [Nelumbo nucifera]
c183128.graph_c0	--	--	--	--	--	--
c101502.graph_c0	Biological Process: multicellular organism development (GO:0007275);;	--	--	YABBY protein;; HMG-box domain	Axial regulator YABBY 5 OS=Arabidopsis thaliana OX=3702 GN=YAB5 PE=1 SV=1	PREDICTED: axial regulator YABBY 5-like isoform X3 [Nelumbo nucifera]
c115609.graph_c0	Molecular Function: protein binding (GO:0005515);; Biological Process: transcription, DNA-templated (GO:0006351);; Cellular Component: membrane (GO:0016020);; Cellular Component: intracellular part (GO:0044424);; Biological Process: single-multicellular organism process (GO:0044707);; Biological Process: single-organism developmental process (GO:0044767);; Biological Process: anatomical structure…	--	[K]	K-box region;; SRF-type transcription factor (DNA-binding and dimerisation domain)	MADS-box protein SOC1 OS=Arabidopsis thaliana OX=3702 GN=SOC1 PE=1 SV=1	SUPRESSOR OF OVEREXPRESSION OF CONSTANS1 [Magnolia virginiana]
c176280.graph_c0	Molecular Function: isocitrate lyase activity (GO:0004451);; Cellular Component: cytoplasm (GO:0005737);; Biological Process: glyoxylate cycle (GO:0006097);; Molecular Function: transferase activity, transferring acyl groups, acyl groups converted into alkyl on transfer (GO:0046912);;	K01637|3.75353e-34|mtr:MTR_4g046757|K01637 isocitrate lyase [EC:4.1.3.1] | (RefSeq) isocitrate lyase	[C]	Isocitrate lyase family	Isocitrate lyase 2 (Fragment) OS=Glycine max OX=3847 GN=ICL2 PE=2 SV=1	Isocitrate lyase [Cercospora beticola]
c78441.graph_c0	--	K10357|1.9874e-74|nnu:104600559|K10357 myosin V | (RefSeq) myosin-15	[Z]	Myosin head (motor domain);; Myosin N-terminal SH3-like domain	Myosin-15 OS=Arabidopsis thaliana OX=3702 GN=XI-I PE=1 SV=1	Myosin-15 [Capsicum baccatum]
c130290.graph_c0	Cellular Component: mitochondrion (GO:0005739);;	--	[R]	PPR repeat family;; PPR repeat;; PPR repeat;; Pentatricopeptide repeat domain;; Pentacotripeptide-repeat region of PRORP;; Mitochondrial 28S ribosomal protein S27	Putative pentatricopeptide repeat-containing protein At1g09680 OS=Arabidopsis thaliana OX=3702 GN=At1g09680 PE=3 SV=1	hypothetical protein AQUCO_00201268v1 [Aquilegia coerulea]
c122634.graph_c0	--	--	--	--	--	PREDICTED: uncharacterized protein LOC105032096 [Elaeis guineensis]
c121999.graph_c0	Cellular Component: cell part (GO:0044464);;	--	--	Glycine-rich protein domain (DUF2403)	--	hypothetical protein DOTSEDRAFT_71938 [Dothistroma septosporum NZE10]
c136612.graph_c0	--	K11671|0|nnu:104599217|K11671 nuclear factor related to kappa-B-binding protein | (RefSeq) uncharacterized LOC104599217	[K]	--	--	PREDICTED: uncharacterized protein LOC104599217 [Nelumbo nucifera]
c137375.graph_c0	Cellular Component: integral component of membrane (GO:0016021);;	K09534|0|nnu:104589174|K09534 DnaJ homolog subfamily C member 14 | (RefSeq) uncharacterized LOC104589174	[O]	Cleavage inducing molecular chaperone;; DnaJ domain	Chaperone protein dnaJ 39 OS=Arabidopsis thaliana OX=3702 GN=ATJ39 PE=2 SV=2	PREDICTED: uncharacterized protein LOC104589174 [Nelumbo nucifera]
c118295.graph_c0	Molecular Function: hydrogen ion transmembrane transporter activity (GO:0015078);; Biological Process: ATP hydrolysis coupled proton transport (GO:0015991);; Cellular Component: integral component of membrane (GO:0016021);; Cellular Component: proton-transporting V-type ATPase, V0 domain (GO:0033179);;	--	--	--	--	L-fucose:H+ symporter permease-like protein [Aureobasidium pullulans EXF-150]
c186080.graph_c0	Molecular Function: ATP binding (GO:0005524);;	--	--	--	--	hypothetical protein CAC42_5458 [Elsinoe sp. CQ-2017a]
c80270.graph_c0	Molecular Function: protein serine/threonine kinase activity (GO:0004674);; Molecular Function: ATP binding (GO:0005524);; Biological Process: protein phosphorylation (GO:0006468);; Biological Process: recognition of pollen (GO:0048544);;	--	--	Protein kinase domain;; Protein tyrosine kinase	G-type lectin S-receptor-like serine/threonine-protein kinase LECRK4 OS=Oryza sativa subsp. japonica OX=39947 GN=LECRK4 PE=3 SV=1	G-type lectin S-receptor-like serine/threonine-protein kinase LECRK1 [Hevea brasiliensis]
c80772.graph_c1	--	--	[R]	--	Pentatricopeptide repeat-containing protein At3g49240, mitochondrial OS=Arabidopsis thaliana OX=3702 GN=EMB1796 PE=1 SV=1	PREDICTED: pentatricopeptide repeat-containing protein At3g49240-like [Phoenix dactylifera]
c186455.graph_c0	Molecular Function: transferase activity (GO:0016740);;	K00799|3.6591e-07|cme:CYME_CMO318C|K00799 glutathione S-transferase [EC:2.5.1.18] | (RefSeq) similar to glutathione S-transferase family protein	--	--	--	conserved hypothetical protein, partial [Ricinus communis]
c129238.graph_c1	Molecular Function: DNA binding (GO:0003677);; Cellular Component: nucleus (GO:0005634);; Biological Process: regulation of transcription, DNA-templated (GO:0006355);;	--	--	No apical meristem (NAM) protein	NAC domain-containing protein 68 OS=Oryza sativa subsp. japonica OX=39947 GN=NAC068 PE=2 SV=1	PREDICTED: NAC domain-containing protein 68-like [Nelumbo nucifera]
c20032.graph_c0	--	--	--	--	--	RNA-binding domain-containing protein, partial [Saitoella complicata NRRL Y-17804]
c184968.graph_c0	--	--	--	--	--	putative f-box domain-containing protein [Phaeoacremonium minimum UCRPA7]
c92683.graph_c0	Biological Process: transport (GO:0006810);; Cellular Component: membrane (GO:0016020);; Molecular Function: transmembrane transporter activity (GO:0022857);;	--	[R]	Sugar (and other) transporter	--	predicted protein [Hordeum vulgare subsp. vulgare]
c192894.graph_c0	Molecular Function: binding (GO:0005488);; Cellular Component: cytoplasm (GO:0005737);; Molecular Function: oxidoreductase activity (GO:0016491);;	--	--	Zinc-binding dehydrogenase	--	NAD(P)-binding protein [Wallemia mellicola CBS 633.66]
c80539.graph_c0	Cellular Component: integral component of membrane (GO:0016021);;	K12871|1.55545e-39|nnu:104591609|K12871 coiled-coil domain-containing protein 12 | (RefSeq) coiled-coil domain-containing protein 12	[S]	cwf18 pre-mRNA splicing factor	--	PREDICTED: coiled-coil domain-containing protein 12 isoform X2 [Nelumbo nucifera]
c74177.graph_c0	Molecular Function: glutamate-ammonia ligase activity (GO:0004356);; Molecular Function: ATP binding (GO:0005524);; Biological Process: glutamine biosynthetic process (GO:0006542);;	K01915|5.08326e-13|ccp:CHC_T00005454001|K01915 glutamine synthetase [EC:6.3.1.2] | (RefSeq) hypothetical protein	[E]	--	Glutamine synthetase cytosolic isozyme OS=Daucus carota OX=4039 GN=GLN1 PE=2 SV=1	hypothetical protein IQ07DRAFT_532086 [Pyrenochaeta sp. DS3sAY3a]
c194409.graph_c0	Molecular Function: oxidoreductase activity (GO:0016491);; Biological Process: oxidation-reduction process (GO:0055114);;	--	[R]	Aldo/keto reductase family	Aldo-keto reductase family 4 member C8 OS=Arabidopsis thaliana OX=3702 GN=AKR4C8 PE=1 SV=2	probable YPR1 2-methylbutyraldehyde reductase, may be involved in isoleucine catabolism [Ramularia collo-cygni]
c133165.graph_c1	Molecular Function: pyridoxal phosphate binding (GO:0030170);; Molecular Function: cysteine desulfurase activity (GO:0031071);; Biological Process: [2Fe-2S] cluster assembly (GO:0044571);;	K04487|1.0059e-52|thj:104800063|K04487 cysteine desulfurase [EC:2.8.1.7] | (RefSeq) cysteine desulfurase, mitochondrial-like	[E]	--	Cysteine desulfurase, mitochondrial OS=Arabidopsis thaliana OX=3702 GN=NIFS1 PE=1 SV=1	unknown [Lotus japonicus]
c118757.graph_c0	Biological Process: establishment of mitotic spindle orientation (GO:0000132);; Cellular Component: condensed nuclear chromosome kinetochore (GO:0000778);; Molecular Function: structural constituent of cytoskeleton (GO:0005200);; Biological Process: mitotic spindle organization (GO:0007052);; Cellular Component: Ndc80 complex (GO:0031262);; Biological Process: attachment of mitotic spindle microt…	K11547|2.06061e-164|vvi:100249714|K11547 kinetochore protein NDC80 | (RefSeq) kinetochore protein ndc80	[D]	HEC/Ndc80p family	--	PREDICTED: kinetochore protein ndc80 [Vitis vinifera]
c179151.graph_c0	Molecular Function: zinc ion binding (GO:0008270);; Molecular Function: oxidoreductase activity (GO:0016491);; Biological Process: oxidation-reduction process (GO:0055114);;	K18980|1.90889e-09|pper:PRUPE_ppa008661mg|K18980 2-methylene-furan-3-one reductase [EC:1.3.1.105] | (RefSeq) hypothetical protein	[CR]	--	NADPH-dependent alkenal/one oxidoreductase, chloroplastic OS=Arabidopsis thaliana OX=3702 GN=AOR PE=1 SV=2	hypothetical protein PV10_03439 [Exophiala mesophila]
c102434.graph_c1	Biological Process: cytokinesis by cell plate formation (GO:0000911);; Molecular Function: GTP binding (GO:0005525);; Cellular Component: endosome (GO:0005768);; Cellular Component: cytosol (GO:0005829);; Cellular Component: plasma membrane (GO:0005886);; Biological Process: small GTPase mediated signal transduction (GO:0007264);; Cellular Component: cell plate (GO:0009504);; Molecular Function: …	K07904|7.56864e-69|nnu:104588971|K07904 Ras-related protein Rab-11A | (RefSeq) ras-related protein RABA2a	[U]	Ras family	Ras-related protein RABA2a OS=Arabidopsis thaliana OX=3702 GN=RABA2A PE=2 SV=1	Small GTP-binding domain containing protein [Parasponia andersonii]
c173474.graph_c0	Molecular Function: carbon-nitrogen ligase activity, with glutamine as amido-N-donor (GO:0016884);;	--	--	--	--	hypothetical protein G647_04683 [Cladophialophora carrionii CBS 160.54]
c137232.graph_c0	--	--	[R]	--	--	uncharacterized protein LOC105641843 [Jatropha curcas]
c190059.graph_c0	--	--	--	Haem-containing dehydratase	--	Phenylacetaldoxime dehydratase [Phialophora attae]
c191264.graph_c0	--	--	--	short chain dehydrogenase;; Enoyl-(Acyl carrier protein) reductase	--	hypothetical protein BTJ68_12166 [Hortaea werneckii EXF-2000]
c130538.graph_c0	Biological Process: phosphorylation (GO:0016310);; Molecular Function: transferase activity, transferring phosphorus-containing groups (GO:0016772);; Molecular Function: metal ion binding (GO:0046872);;	K00873|0|nnu:104603994|K00873 pyruvate kinase [EC:2.7.1.40] | (RefSeq) plastidial pyruvate kinase 4, chloroplastic	[G]	Pyruvate kinase, barrel domain	Plastidial pyruvate kinase 4, chloroplastic OS=Arabidopsis thaliana OX=3702 GN=PKP4 PE=2 SV=1	Pyruvate kinase [Macleaya cordata]
c75920.graph_c0	Molecular Function: ATP binding (GO:0005524);;	--	--	--	--	hypothetical protein AC578_846 [Mycosphaerella eumusae]
c101490.graph_c0	--	--	--	Plastocyanin-like domain	Early nodulin-like protein 3 OS=Arabidopsis thaliana OX=3702 GN=At5g25090 PE=1 SV=2	PREDICTED: early nodulin-like protein 1 [Nelumbo nucifera]
c173934.graph_c0	Cellular Component: histone deacetylase complex (GO:0000118);; Cellular Component: nuclear chromatin (GO:0000790);; Molecular Function: metal ion binding (GO:0046872);;	--	--	--	--	hypothetical protein DOTSEDRAFT_70787 [Dothistroma septosporum NZE10]
c190200.graph_c0	Cellular Component: integral component of membrane (GO:0016021);; Biological Process: carotenoid biosynthetic process (GO:0016117);; Molecular Function: oxidoreductase activity (GO:0016491);; Biological Process: oxidation-reduction process (GO:0055114);;	--	--	--	--	hypothetical protein A1O5_06298 [Cladophialophora psammophila CBS 110553]
c82589.graph_c0	--	--	--	XYPPX repeat (two copies)	--	--
c79519.graph_c0	--	--	--	Leucine rich repeat;; Leucine Rich repeats (2 copies);; Leucine Rich Repeat;; Leucine rich repeat N-terminal domain	Pollen-specific leucine-rich repeat extensin-like protein 3 OS=Arabidopsis thaliana OX=3702 GN=PEX3 PE=2 SV=1	PREDICTED: pollen-specific leucine-rich repeat extensin-like protein 1, partial [Vitis vinifera]
c111963.graph_c0	--	K01054|8.92187e-50|pda:103712899|K01054 acylglycerol lipase [EC:3.1.1.23] | (RefSeq) caffeoylshikimate esterase-like	[I]	Serine aminopeptidase, S33;; Alpha/beta hydrolase family;; alpha/beta hydrolase fold	Caffeoylshikimate esterase OS=Arabidopsis thaliana OX=3702 GN=CSE PE=1 SV=1	PREDICTED: caffeoylshikimate esterase-like isoform X3 [Phoenix dactylifera]
c119928.graph_c0	Molecular Function: DNA binding (GO:0003677);; Biological Process: transcription, DNA-templated (GO:0006351);; Biological Process: cellular component organization (GO:0016043);; Biological Process: single-organism cellular process (GO:0044763);; Biological Process: negative regulation of nucleobase-containing compound metabolic process (GO:0045934);; Biological Process: plant epidermis developmen…	--	[K]	Myb/SANT-like DNA-binding domain	Trihelix transcription factor GT-2 OS=Arabidopsis thaliana OX=3702 GN=GT-2 PE=2 SV=1	PREDICTED: trihelix transcription factor GTL1 isoform X2 [Nelumbo nucifera]
c125309.graph_c0	--	--	--	Domain of unknown function	--	PREDICTED: uncharacterized protein LOC104439954 [Eucalyptus grandis]
c189566.graph_c0	Molecular Function: cis-stilbene-oxide hydrolase activity (GO:0033961);;	--	--	Epoxide hydrolase N terminus	--	hypothetical protein A1O5_03988 [Cladophialophora psammophila CBS 110553]
c135215.graph_c2	--	--	--	--	--	uncharacterized protein LOC18428537 isoform X5 [Amborella trichopoda]
c151448.graph_c0	--	--	--	Chitin biosynthesis protein CHS5 N-terminus	--	hypothetical protein PV10_05312 [Exophiala mesophila]
c126546.graph_c0	Biological Process: flavonoid biosynthetic process (GO:0009813);; Cellular Component: intracellular membrane-bounded organelle (GO:0043231);; Biological Process: flavonoid glucuronidation (GO:0052696);; Molecular Function: quercetin 3-O-glucosyltransferase activity (GO:0080043);; Molecular Function: quercetin 7-O-glucosyltransferase activity (GO:0080044);;	--	[GC]	UDP-glucoronosyl and UDP-glucosyl transferase	Crocetin glucosyltransferase, chloroplastic OS=Gardenia jasminoides OX=114476 GN=UGT75L6 PE=1 SV=1	UDP-glucuronosyl/UDP-glucosyltransferase [Trema orientalis]
c112345.graph_c0	Molecular Function: catalase activity (GO:0004096);; Biological Process: response to oxidative stress (GO:0006979);; Molecular Function: heme binding (GO:0020037);; Biological Process: hydrogen peroxide catabolic process (GO:0042744);; Molecular Function: metal ion binding (GO:0046872);; Biological Process: oxidation-reduction process (GO:0055114);; Biological Process: cellular oxidant detoxifica…	--	--	Peroxidase	--	catalase-peroxidase 1 [Verruconis gallopava]
c85945.graph_c0	Molecular Function: zinc ion binding (GO:0008270);; Molecular Function: oxidoreductase activity (GO:0016491);; Biological Process: oxidation-reduction process (GO:0055114);;	--	--	Zinc-binding dehydrogenase	--	hypothetical protein PV10_08725 [Exophiala mesophila]
c121384.graph_c0	Molecular Function: DNA binding (GO:0003677);;	K12189|2.3068e-115|pda:103713480|K12189 ESCRT-II complex subunit VPS25 | (RefSeq) vacuolar protein sorting-associated protein 25-like	[S]	ESCRT-II complex subunit	Vacuolar protein sorting-associated protein 25 OS=Arabidopsis thaliana OX=3702 GN=VPS25 PE=1 SV=1	PREDICTED: vacuolar protein sorting-associated protein 25-like [Phoenix dactylifera]
c69542.graph_c0	Molecular Function: structural constituent of ribosome (GO:0003735);; Cellular Component: ribosome (GO:0005840);; Biological Process: translation (GO:0006412);; Cellular Component: integral component of membrane (GO:0016021);;	K02894|1.02997e-66|ppp:PHYPADRAFT_197002|K02894 large subunit ribosomal protein L23e | (RefSeq) hypothetical protein	[J]	Ribosomal protein L14p/L23e	60S ribosomal protein L23 OS=Arabidopsis thaliana OX=3702 GN=RPL23A PE=2 SV=3	ribosomal protein L14 domain-containing protein [Protomyces lactucaedebilis]
c130953.graph_c0	Molecular Function: GTP binding (GO:0005525);; Cellular Component: nucleus (GO:0005634);; Cellular Component: endosome (GO:0005768);; Biological Process: small GTPase mediated signal transduction (GO:0007264);; Cellular Component: cell plate (GO:0009504);; Molecular Function: hydrolase activity (GO:0016787);;	K07904|7.96063e-122|rcu:8261682|K07904 Ras-related protein Rab-11A | (RefSeq) ras-related protein RABA3	[U]	Ras family;; Ras of Complex, Roc, domain of DAPkinase;; ADP-ribosylation factor family	Ras-related protein RABA3 OS=Arabidopsis thaliana OX=3702 GN=RABA3 PE=2 SV=1	ras-related protein RABA3 [Herrania umbratica]
c132320.graph_c1	--	K01867|1.04311e-171|egu:105047446|K01867 tryptophanyl-tRNA synthetase [EC:6.1.1.2] | (RefSeq) tryptophan--tRNA ligase, chloroplastic/mitochondrial	[J]	tRNA synthetases class I (W and Y);; tRNA synthetases class I (W and Y)	Tryptophan--tRNA ligase, chloroplastic/mitochondrial OS=Arabidopsis thaliana OX=3702 GN=OVA4 PE=1 SV=1	PREDICTED: tryptophan--tRNA ligase, chloroplastic/mitochondrial isoform X1 [Elaeis guineensis]
c112362.graph_c2	Molecular Function: zinc ion binding (GO:0008270);; Biological Process: phloem development (GO:0010088);; Biological Process: root development (GO:0048364);;	--	[TZ]	--	Protein DA1-related 2 OS=Arabidopsis thaliana OX=3702 GN=DAR2 PE=2 SV=1	protein DA1-related 2 isoform X2 [Ananas comosus]
c163952.graph_c0	--	--	--	--	--	hypothetical protein B5807_00258 [Epicoccum nigrum]
c119157.graph_c0	--	K02977|3.73333e-13|apro:F751_2321|K02977 small subunit ribosomal protein S27Ae | (RefSeq) Ubiquitin-40S ribosomal protein S27a-1	[J]	--	Polyubiquitin OS=Phytophthora infestans OX=4787 PE=1 SV=2	Ubiquitin-40S ribosomal protein S27a-1 [Auxenochlorella protothecoides]
c197316.graph_c0	Cellular Component: 1,3-beta-D-glucan synthase complex (GO:0000148);; Molecular Function: 1,3-beta-D-glucan synthase activity (GO:0003843);; Biological Process: (1->3)-beta-D-glucan biosynthetic process (GO:0006075);; Cellular Component: integral component of membrane (GO:0016021);; Molecular Function: pyridoxal phosphate binding (GO:0030170);;	--	[M]	--	--	1,3-beta-glucan synthase component GLS2 [Protomyces lactucaedebilis]
c183861.graph_c0	Cellular Component: vacuole (GO:0005773);; Biological Process: pollen development (GO:0009555);; Biological Process: thylakoid membrane organization (GO:0010027);; Molecular Function: cycloartenol synthase activity (GO:0016871);; Biological Process: pentacyclic triterpenoid biosynthetic process (GO:0019745);; Biological Process: negative regulation of transcription, DNA-templated (GO:0045892);;	K01853|7.99736e-26|csl:COCSUDRAFT_54267|K01853 cycloartenol synthase [EC:5.4.99.8] | (RefSeq) cycloartenol synthase	[I]	Prenyltransferase and squalene oxidase repeat;; Squalene-hopene cyclase C-terminal domain	Cycloartenol synthase OS=Arabidopsis thaliana OX=3702 GN=CAS1 PE=1 SV=2	cycloartenol synthase [Coccomyxa subellipsoidea C-169]
c138872.graph_c0	--	--	--	Armadillo/beta-catenin-like repeat	--	Armadillo [Macleaya cordata]
c139205.graph_c0	Molecular Function: GTP binding (GO:0005525);; Cellular Component: intracellular (GO:0005622);; Biological Process: small GTPase mediated signal transduction (GO:0007264);;	K04392|2.25902e-41|mus:103998542|K04392 Ras-related C3 botulinum toxin substrate 1 | (RefSeq) rac-like GTP-binding protein 5	[R]	Ras family;; Ras of Complex, Roc, domain of DAPkinase	Rac-like GTP-binding protein 6 OS=Oryza sativa subsp. japonica OX=39947 GN=RAC6 PE=2 SV=1	PREDICTED: rac-like GTP-binding protein ARAC5 [Camelina sativa]
c188630.graph_c0	--	--	--	--	--	hypothetical protein DOTSEDRAFT_20466 [Dothistroma septosporum NZE10]
c119448.graph_c0	Molecular Function: adenosylhomocysteinase activity (GO:0004013);; Biological Process: triglyceride metabolic process (GO:0006641);; Biological Process: phosphatidylcholine biosynthetic process (GO:0006656);; Biological Process: one-carbon metabolic process (GO:0006730);; Biological Process: S-adenosylhomocysteine catabolic process (GO:0019510);;	K01251|1.08218e-58|zma:100274418|K01251 adenosylhomocysteinase [EC:3.3.1.1] | (RefSeq) uncharacterized LOC100274418	[H]	S-adenosyl-L-homocysteine hydrolase;; S-adenosyl-L-homocysteine hydrolase, NAD binding domain	Adenosylhomocysteinase OS=Petroselinum crispum OX=4043 GN=SAHH PE=2 SV=2	hypothetical protein DOTSEDRAFT_67895 [Dothistroma septosporum NZE10]
c130829.graph_c1	Biological Process: cellular aromatic compound metabolic process (GO:0006725);; Biological Process: coenzyme metabolic process (GO:0006732);; Molecular Function: transferase activity (GO:0016740);; Biological Process: carboxylic acid metabolic process (GO:0019752);; Biological Process: methylation (GO:0032259);; Biological Process: cellular nitrogen compound metabolic process (GO:0034641);; Biolo…	K00600|3.38532e-08|crb:CARUB_v10008652mg|K00600 glycine hydroxymethyltransferase [EC:2.1.2.1] | (RefSeq) hypothetical protein	[E]	--	Serine hydroxymethyltransferase 7 OS=Arabidopsis thaliana OX=3702 GN=SHM7 PE=2 SV=1	PREDICTED: serine hydroxymethyltransferase 7-like isoform X1 [Juglans regia]
c107062.graph_c1	Molecular Function: glycerol kinase activity (GO:0004370);; Cellular Component: mitochondrion (GO:0005739);; Biological Process: glycerol metabolic process (GO:0006071);; Biological Process: triglyceride metabolic process (GO:0006641);; Biological Process: phosphorylation (GO:0016310);; Biological Process: glycerol-3-phosphate biosynthetic process (GO:0046167);;	K00864|1.21025e-25|apro:F751_5262|K00864 glycerol kinase [EC:2.7.1.30] | (RefSeq) Glycerol kinase	[G]	FGGY family of carbohydrate kinases, C-terminal domain	Glycerol kinase OS=Arabidopsis thaliana OX=3702 GN=GLPK PE=1 SV=1	glycerol kinase [Paraphaeosphaeria sporulosa]
c81294.graph_c0	--	--	--	--	--	hypothetical protein VITISV_023373 [Vitis vinifera]
c192129.graph_c0	--	--	--	Transferrin receptor-like dimerisation domain	--	hypothetical protein CAC42_7395 [Elsinoe sp. CQ-2017a]
c131773.graph_c0	--	--	--	GP4	--	PREDICTED: uncharacterized protein LOC104594488 isoform X1 [Nelumbo nucifera]
c152759.graph_c0	Molecular Function: FMN binding (GO:0010181);; Molecular Function: oxidoreductase activity (GO:0016491);; Biological Process: oxidation-reduction process (GO:0055114);;	K11517|1.01591e-29|ppp:PHYPADRAFT_161490|K11517 (S)-2-hydroxy-acid oxidase [EC:1.1.3.15] | (RefSeq) hypothetical protein	[C]	FMN-dependent dehydrogenase	Peroxisomal (S)-2-hydroxy-acid oxidase GLO5 OS=Arabidopsis thaliana OX=3702 GN=GLO5 PE=1 SV=1	l-lactate dehydrogenase [Stemphylium lycopersici]
c164808.graph_c0	Cellular Component: integral component of membrane (GO:0016021);;	--	--	ML-like domain	--	DUF907 domain protein [Aspergillus ochraceoroseus]
c191667.graph_c0	Cellular Component: plasma membrane (GO:0005886);; Cellular Component: integral component of membrane (GO:0016021);;	--	[GO]	WSC domain	--	hypothetical protein PV09_05908 [Verruconis gallopava]
c133898.graph_c4	Molecular Function: nucleotide binding (GO:0000166);; Molecular Function: microtubule motor activity (GO:0003777);; Cellular Component: kinesin complex (GO:0005871);; Biological Process: microtubule-based movement (GO:0007018);; Molecular Function: ATPase activity (GO:0016887);;	K10406|0|vvi:100257047|K10406 kinesin family member C2/C3 | (RefSeq) kinesin-like protein KIN-14T	[Z]	Kinesin motor domain;; Microtubule binding;; Kinesin motor domain	Kinesin-like protein KIN-14B OS=Oryza sativa subsp. japonica OX=39947 GN=KIN14B PE=3 SV=2	Kinesin [Macleaya cordata]
c104473.graph_c0	Biological Process: amino acid transmembrane transport (GO:0003333);; Cellular Component: plasma membrane (GO:0005886);; Molecular Function: gamma-aminobutyric acid transmembrane transporter activity (GO:0015185);; Biological Process: gamma-aminobutyric acid transport (GO:0015812);; Cellular Component: integral component of membrane (GO:0016021);;	--	[E]	Transmembrane amino acid transporter protein	GABA transporter 1 OS=Arabidopsis thaliana OX=3702 GN=GAT1 PE=1 SV=1	Amino acid transporter, transmembrane domain containing protein [Parasponia andersonii]
c112043.graph_c0	Cellular Component: integral component of membrane (GO:0016021);; Biological Process: xylan biosynthetic process (GO:0045492);;	--	--	Polysaccharide biosynthesis	Protein IRX15-LIKE OS=Arabidopsis thaliana OX=3702 GN=IRX15-L PE=2 SV=1	PREDICTED: protein IRX15-LIKE [Elaeis guineensis]
c122159.graph_c0	Molecular Function: DNA binding (GO:0003677);; Molecular Function: transcription factor activity, sequence-specific DNA binding (GO:0003700);; Cellular Component: nucleus (GO:0005634);; Biological Process: regulation of transcription, DNA-templated (GO:0006355);;	--	--	AP2 domain	Ethylene-responsive transcription factor RAP2-11 OS=Arabidopsis thaliana OX=3702 GN=RAP2-11 PE=2 SV=1	PREDICTED: uncharacterized protein LOC103431094 [Malus domestica]
c117339.graph_c1	Molecular Function: transporter activity (GO:0005215);; Biological Process: oligopeptide transport (GO:0006857);; Cellular Component: integral component of membrane (GO:0016021);;	--	[E]	POT family;; Major Facilitator Superfamily	Protein NRT1/ PTR FAMILY 6.1 OS=Arabidopsis thaliana OX=3702 GN=NPF6.1 PE=2 SV=1	major facilitator superfamily protein, partial [Cinnamomum camphora]
c110141.graph_c0	Molecular Function: structural constituent of ribosome (GO:0003735);; Cellular Component: mitochondrial large ribosomal subunit (GO:0005762);;	K17427|2.4466e-122|nnu:104594322|K17427 large subunit ribosomal protein L46 | (RefSeq) 39S ribosomal protein L46, mitochondrial	[J]	--	--	PREDICTED: 39S ribosomal protein L46, mitochondrial [Nelumbo nucifera]
c177526.graph_c0	--	--	--	--	--	predicted protein [Mycena chlorophos]
c82426.graph_c0	Molecular Function: lysophospholipase activity (GO:0004622);; Biological Process: phospholipid catabolic process (GO:0009395);;	K13333|2.26059e-17|pxb:103942409|K13333 lysophospholipase [EC:3.1.1.5] | (RefSeq) lysophospholipase 2-like	[I]	Lysophospholipase catalytic domain	--	lysophospholipase precursor [Fusarium graminearum]
c125042.graph_c0	Biological Process: cellular amino acid metabolic process (GO:0006520);; Molecular Function: transaminase activity (GO:0008483);; Biological Process: biosynthetic process (GO:0009058);; Molecular Function: pyridoxal phosphate binding (GO:0030170);;	K00815|0|nnu:104592560|K00815 tyrosine aminotransferase [EC:2.6.1.5] | (RefSeq) probable aminotransferase TAT2	[E]	Aminotransferase class I and II;; Aminotransferase class-V;; DegT/DnrJ/EryC1/StrS aminotransferase family;; Beta-eliminating lyase	Tyrosine aminotransferase OS=Arabidopsis thaliana OX=3702 GN=TAT PE=2 SV=1	hypothetical protein AQUCO_03600068v1 [Aquilegia coerulea]
c189173.graph_c0	--	--	--	--	--	hypothetical protein DOTSEDRAFT_74499 [Dothistroma septosporum NZE10]
c191630.graph_c0	Molecular Function: threonine-type endopeptidase activity (GO:0004298);; Cellular Component: nucleus (GO:0005634);; Cellular Component: cytosol (GO:0005829);; Biological Process: proteasomal ubiquitin-independent protein catabolic process (GO:0010499);; Biological Process: positive regulation of endopeptidase activity (GO:0010950);; Cellular Component: proteasome core complex, beta-subunit comple…	K02735|4.75983e-33|csl:COCSUDRAFT_24580|K02735 20S proteasome subunit beta 3 [EC:3.4.25.1] | (RefSeq) N-terminal nucleophile aminohydrolase	[O]	Proteasome subunit	Proteasome subunit beta type-3 OS=Picea mariana OX=3335 GN=PBC1 PE=2 SV=1	protein of unknown function [Taphrina deformans PYCC 5710]
c110598.graph_c0	--	--	--	--	--	PREDICTED: uncharacterized protein LOC104591580 isoform X1 [Nelumbo nucifera]
c70368.graph_c0	--	--	--	--	--	hypothetical protein DOTSEDRAFT_68677 [Dothistroma septosporum NZE10]
c112968.graph_c2	Molecular Function: ATP binding (GO:0005524);; Cellular Component: plasma membrane (GO:0005886);; Cellular Component: integral component of membrane (GO:0016021);; Molecular Function: ATPase activity, coupled to transmembrane movement of substances (GO:0042626);; Biological Process: transmembrane transport (GO:0055085);;	--	[Q]	ABC transporter	ABC transporter G family member 41 OS=Oryza sativa subsp. japonica OX=39947 GN=ABCG41 PE=3 SV=1	pleiotropic drug resistance protein 3 [Dorcoceras hygrometricum]
c72297.graph_c0	--	--	--	Protein of unknown function (DUF1676)	--	--
c175131.graph_c0	Molecular Function: serine-type endopeptidase activity (GO:0004252);; Biological Process: proteolysis (GO:0006508);; Cellular Component: chloroplast thylakoid (GO:0009534);; Cellular Component: chloroplastic endopeptidase Clp complex (GO:0009840);; Cellular Component: chloroplast envelope (GO:0009941);;	K01358|8.4281e-23|apro:F751_0796|K01358 ATP-dependent Clp protease, protease subunit [EC:3.4.21.92] | (RefSeq) ATP-dependent Clp protease proteolytic subunit-related protein 1, chloroplastic	[O]	--	ATP-dependent Clp protease proteolytic subunit-related protein 1, chloroplastic OS=Arabidopsis thaliana OX=3702 GN=CLPR1 PE=1 SV=1	ATP-dependent Clp protease proteolytic subunit-related protein 1, chloroplastic [Auxenochlorella protothecoides]
c110882.graph_c0	Molecular Function: N,N-dimethylaniline monooxygenase activity (GO:0004499);; Molecular Function: copper ion binding (GO:0005507);; Molecular Function: primary amine oxidase activity (GO:0008131);; Biological Process: amine metabolic process (GO:0009308);; Molecular Function: quinone binding (GO:0048038);; Molecular Function: flavin adenine dinucleotide binding (GO:0050660);; Molecular Function: …	--	[Q]	Flavin-binding monooxygenase-like;; Pyridine nucleotide-disulphide oxidoreductase;; L-lysine 6-monooxygenase (NADPH-requiring)	Probable indole-3-pyruvate monooxygenase YUCCA4 OS=Arabidopsis thaliana OX=3702 GN=YUC4 PE=1 SV=1	hypothetical protein DOTSEDRAFT_73059 [Dothistroma septosporum NZE10]
[truncated: 44,355 more rows]

## Sheet: Function_anno.stat
#Anno_Database	Annotated_Number	300<=length<1000	length>=1000
GO_Annotation	28798	9356	8717
[truncated: 4 more rows]
