# Supplementary material for: Mining of candidate genes involved in the biosynthesis of dextrorotatory borneol in Cinnamomum burmannii by transcriptomic analysis on three chemotypes
Source: PeerJ. 2020 Jun 10;8:e9311. doi: 10.7717/peerj.9311 (PMC7293187; doi:10.7717/peerj.9311)
Supplement: Data S7 [file peerj-08-9311-s007.xls]

## Sheet: 差异基因聚类
Cluster	Unigene ID	FPKM			Annotation					HBTvsLBT		HBTvsBFT		LBTvsBFT
		HBT	LBT	BFT	GO	KEGG	Pfam	Swissprot	NR	Log2FC	Regulate	Log2FC	Regulate	Log2FC	Regulate
Cluster1	c100214.graph_c0	45.12	7.81	65.04	Molecular Function: DNA binding (GO:0003677);; Cellular Component: nucleus (GO:0005634);; Biological Process: regulation of transcription, DNA-templated (GO:0006355);; Biological Process: auxin-activated signaling pathway (GO:0009734);;	K14486|0|nnu:104604041|K14486 auxin response factor | (RefSeq) auxin response factor 9-like	Auxin response factor;; B3 DNA binding domain;; AUX/IAA family	Auxin response factor 11 OS=Arabidopsis thaliana OX=3702 GN=ARF11 PE=2 SV=3	PREDICTED: auxin response factor 9-like [Nelumbo nucifera]	-2.58098	down	0.427939	normal	3.07242	up
	c100313.graph_c1	26.12	2.33	16.44	--	--	Rapid ALkalinization Factor (RALF)	--	PREDICTED: protein RALF-like 32 [Ipomoea nil]	-3.47614	down	-0.699075	normal	2.80234	up
	c100326.graph_c0	464.31	0.85	235.85	Cellular Component: integral component of membrane (GO:0016021);; Molecular Function: hydrolase activity, acting on ester bonds (GO:0016788);;	--	GDSL-like Lipase/Acylhydrolase	GDSL esterase/lipase At2g04570 OS=Arabidopsis thaliana OX=3702 GN=At2g04570 PE=2 SV=1	PREDICTED: GDSL esterase/lipase At4g26790 [Nelumbo nucifera]	-9.11296	down	-1.06534	down	8.08735	up
	c100330.graph_c0	2.13	0.15	1.17	--	--	--	--	--	-3.30222	down	-0.908572	normal	--	--
	c100349.graph_c0	250.36	0.69	248.11	--	--	Protein of unknown function (DUF642)	--	PREDICTED: uncharacterized protein LOC109001808 [Juglans regia]	-8.51179	down	-0.101148	normal	8.44895	up
	c100350.graph_c0	324.11	6.92	182.95	Molecular Function: oxidoreductase activity, acting on CH-OH group of donors (GO:0016614);; Molecular Function: flavin adenine dinucleotide binding (GO:0050660);; Biological Process: oxidation-reduction process (GO:0055114);;	--	GMC oxidoreductase;; GMC oxidoreductase	Protein HOTHEAD OS=Arabidopsis thaliana OX=3702 GN=HTH PE=1 SV=1	PREDICTED: protein HOTHEAD-like [Nelumbo nucifera]	-5.6433	down	-0.91333	normal	4.7929	up
	c100354.graph_c0	261.87	10.21	518.23	Cellular Component: cytoplasm (GO:0005737);; Biological Process: L-phenylalanine catabolic process (GO:0006559);; Biological Process: cinnamic acid biosynthetic process (GO:0009800);; Molecular Function: phenylalanine ammonia-lyase activity (GO:0045548);;	K10775|0|nnu:104595050|K10775 phenylalanine ammonia-lyase [EC:4.3.1.24] | (RefSeq) phenylalanine ammonia-lyase	Aromatic amino acid lyase	Phenylalanine ammonia-lyase 1 OS=Prunus avium OX=42229 GN=PAL1 PE=2 SV=1	phenylalanine ammonia-lyase [Cinnamomum osmophloeum]	-4.77643	down	0.896228	normal	5.73625	up
	c100356.graph_c0	13.44	0.29	13.85	--	--	--	--	--	-5.20377	down	-0.0433711	normal	5.11507	up
	c100358.graph_c0	47.21	3.13	71.63	--	--	--	COP1-interacting protein 7 OS=Arabidopsis thaliana OX=3702 GN=CIP7 PE=1 SV=1	hypothetical protein BVC80_9061g74 [Macleaya cordata]	-4.00465	down	0.512854	normal	4.57982	up
	c100363.graph_c0	5.92	0.32	3.62	--	--	--	--	--	-3.98914	down	-0.784431	normal	3.18938	up
	c100427.graph_c0	285.32	85.12	153.18	--	--	--	Protein LNK3 OS=Arabidopsis thaliana OX=3702 GN=LNK3 PE=1 SV=1	protein LNK3 [Quercus suber]	-1.84895	down	-0.985524	normal	0.927998	normal
	c100476.graph_c0	56.99	2.21	142	Molecular Function: GTPase activity (GO:0003924);; Molecular Function: structural constituent of cytoskeleton (GO:0005200);; Molecular Function: GTP binding (GO:0005525);; Cellular Component: cytoplasm (GO:0005737);; Cellular Component: microtubule (GO:0005874);; Biological Process: microtubule-based process (GO:0007017);;	K07375|0|cic:CICLE_v10004755mg|K07375 tubulin beta | (RefSeq) hypothetical protein	Tubulin/FtsZ family, GTPase domain;; Tubulin C-terminal domain	Tubulin beta-8 chain OS=Arabidopsis thaliana OX=3702 GN=TUBB8 PE=2 SV=2	hypothetical protein CICLE_v10004755mg [Citrus clementina]	-4.71018	down	1.26079	up	6.02637	up
	c100488.graph_c0	2.86	0.07	0.61	Cellular Component: integral component of membrane (GO:0016021);; Molecular Function: hydrolase activity, acting on ester bonds (GO:0016788);; Molecular Function: 9,9'-dicis-carotene:quinone oxidoreductase activity (GO:0052886);; Molecular Function: 7,9,9'-tricis-neurosporene:quinone oxidoreductase activity (GO:0052887);; Biological Process: 9,9'-di-cis-zeta-carotene desaturation to 7,9,7',9'-tet…	--	GDSL-like Lipase/Acylhydrolase	GDSL esterase/lipase At4g01130 OS=Arabidopsis thaliana OX=3702 GN=At4g01130 PE=2 SV=1	PREDICTED: LOW QUALITY PROTEIN: GDSL esterase/lipase At4g01130 [Phoenix dactylifera]	-4.38769	down	-2.21184	down	--	--
	c100496.graph_c0	7.57	0	12.18	--	--	--	--	--	-5.27979	down	0.591242	normal	5.56232	up
	c100499.graph_c0	53.24	0	52.98	Molecular Function: transporter activity (GO:0005215);; Biological Process: transport (GO:0006810);; Cellular Component: integral component of membrane (GO:0016021);;	K09872|8.71858e-20|tcc:TCM_006606|K09872 aquaporin PIP | (RefSeq) Plasma membrane intrinsic protein 2,8 isoform 1	--	Aquaporin PIP-type OS=Atriplex canescens OX=35922 PE=2 SV=1	aquaporin PIP-type, partial [Olea europaea var. sylvestris]	-7.0947	down	-0.0680161	normal	6.71755	up
	c100539.graph_c0	13.79	0.16	18.1	Biological Process: metal ion transport (GO:0030001);; Molecular Function: metal ion binding (GO:0046872);;	--	Heavy-metal-associated domain	Heavy metal-associated isoprenylated plant protein 3 OS=Arabidopsis thaliana OX=3702 GN=HIPP03 PE=1 SV=1	PREDICTED: heavy metal-associated isoprenylated plant protein 3-like [Musa acuminata subsp. malaccensis]	-6.54073	down	0.273653	normal	6.66898	up
	c100575.graph_c0	21.88	1.3	13.67	Biological Process: polysaccharide biosynthetic process (GO:0000271);; Cellular Component: Golgi apparatus (GO:0005794);; Molecular Function: transferase activity, transferring glycosyl groups (GO:0016757);;	--	Glycosyl transferase family 8	Probable galacturonosyltransferase-like 3 OS=Arabidopsis thaliana OX=3702 GN=GATL3 PE=2 SV=1	PREDICTED: probable galacturonosyltransferase-like 3 [Nelumbo nucifera]	-4.13324	down	-0.765685	normal	3.41928	up
	c100585.graph_c0	291.57	3.11	221.19	Cellular Component: extracellular region (GO:0005576);; Cellular Component: cell wall (GO:0005618);; Biological Process: plant-type cell wall organization (GO:0009664);; Cellular Component: membrane (GO:0016020);;	--	Pollen allergen;; Lytic transglycolase	Expansin-A8 OS=Arabidopsis thaliana OX=3702 GN=EXPA8 PE=2 SV=1	PREDICTED: expansin-A8 [Eucalyptus grandis]	-6.62597	down	-0.486552	normal	6.19577	up
	c100669.graph_c0	5.12	0	0.85	--	--	Glucose-repressible protein Grg1	--	hypothetical protein FOYG_03306 [Fusarium oxysporum FOSC 3-a]	-4.12308	down	-2.36024	normal	--	--
	c100684.graph_c0	13.96	1.89	17.2	Cellular Component: membrane (GO:0016020);;	--	Plastocyanin-like domain	Lamin-like protein OS=Arabidopsis thaliana OX=3702 GN=At5g15350 PE=1 SV=1	Plastocyanin-like [Macleaya cordata]	-2.94071	down	0.213012	normal	3.20077	up
	c100732.graph_c0	40.76	8.52	40.54	Molecular Function: N-acetyltransferase activity (GO:0008080);;	--	Acetyltransferase (GNAT) family;; FR47-like protein;; Acetyltransferase (GNAT) domain	Probable acetyltransferase NATA1-like OS=Arabidopsis thaliana OX=3702 GN=At2g39020 PE=2 SV=1	PREDICTED: probable acetyltransferase NATA1-like [Nelumbo nucifera]	-2.37403	down	-0.098222	normal	2.33587	up
	c100738.graph_c0	2280.72	5.02	1607.16	Biological Process: lipid transport (GO:0006869);; Molecular Function: lipid binding (GO:0008289);;	--	Protease inhibitor/seed storage/LTP family	Non-specific lipid-transfer protein OS=Helianthus annuus OX=4232 PE=3 SV=1	non-specific lipid-transfer protein-like [Lactuca sativa]	-8.90963	down	-0.592293	normal	8.37243	up
	c100793.graph_c0	6298.63	14.48	3016.23	--	--	Pollen proteins Ole e I like	Proline-rich protein 4 OS=Arabidopsis thaliana OX=3702 GN=PRP4 PE=2 SV=1	PREDICTED: proline-rich protein 4-like [Nelumbo nucifera]	-8.86705	down	-1.14988	down	7.77915	up
	c100897.graph_c0	371.42	228.7	162.32	--	--	PLAC8 family	Protein PLANT CADMIUM RESISTANCE 3 OS=Arabidopsis thaliana OX=3702 GN=PCR3 PE=3 SV=1	PREDICTED: protein PLANT CADMIUM RESISTANCE 2-like [Nelumbo nucifera]	-0.80726	normal	-1.28224	down	-0.410208	normal
	c100941.graph_c0	19.09	0	20.52	--	--	--	--	--	-6.55207	down	0.0218442	normal	6.26561	up
	c100942.graph_c0	410.82	4.9	499.25	--	K01166|8.79808e-63|nnu:104606132|K01166 ribonuclease T2 [EC:3.1.27.1] | (RefSeq) extracellular ribonuclease LE-like	Ribonuclease T2 family	Intracellular ribonuclease LX OS=Solanum lycopersicum OX=4081 GN=RNALX PE=1 SV=2	PREDICTED: extracellular ribonuclease LE-like [Nelumbo nucifera]	-6.40565	down	0.199578	normal	6.66377	up
	c100948.graph_c0	9.29	0.53	11.85	Cellular Component: integral component of membrane (GO:0016021);; Molecular Function: mannan endo-1,4-beta-mannosidase activity (GO:0016985);; Biological Process: mannan catabolic process (GO:0046355);;	K19355|0|nnu:104599385|K19355 mannan endo-1,4-beta-mannosidase [EC:3.2.1.78] | (RefSeq) mannan endo-1,4-beta-mannosidase 2-like	Cellulase (glycosyl hydrolase family 5)	Mannan endo-1,4-beta-mannosidase 2 OS=Arabidopsis thaliana OX=3702 GN=MAN2 PE=2 SV=1	PREDICTED: mannan endo-1,4-beta-mannosidase 2-like isoform X1 [Nelumbo nucifera]	-4.12905	down	0.26233	normal	4.42898	up
	c100963.graph_c0	326.04	55.96	279.6	Cellular Component: endoplasmic reticulum (GO:0005783);; Biological Process: fatty acid biosynthetic process (GO:0006633);; Cellular Component: integral component of membrane (GO:0016021);; Molecular Function: transferase activity, transferring acyl groups other than amino-acyl groups (GO:0016747);;	K15397|0|nnu:104609296|K15397 3-ketoacyl-CoA synthase [EC:2.3.1.199] | (RefSeq) 3-ketoacyl-CoA synthase 10	FAE1/Type III polyketide synthase-like protein;; 3-Oxoacyl-[acyl-carrier-protein (ACP)] synthase III C terminal;; Chalcone and stilbene synthases, C-terminal domain	3-ketoacyl-CoA synthase 10 OS=Arabidopsis thaliana OX=3702 GN=FDH PE=1 SV=2	FAE1/Type III polyketide synthase-like protein [Macleaya cordata]	-2.64268	down	-0.309924	normal	2.3972	up
	c101012.graph_c0	335.04	14.27	239.87	--	--	--	--	--	-4.65093	down	-0.545636	normal	4.16565	up
	c101101.graph_c0	7.83	1.5	5.75	--	--	--	--	--	-2.40771	down	-0.525069	normal	1.92305	normal
	c101124.graph_c0	543.4	0.18	359.18	Cellular Component: anchored component of plasma membrane (GO:0046658);;	--	Plastocyanin-like domain	Basic blue protein OS=Arabidopsis thaliana OX=3702 GN=ARPN PE=2 SV=2	PREDICTED: basic blue protein-like [Musa acuminata subsp. malaccensis]	-10.9945	down	-0.684572	normal	10.2277	up
	c101140.graph_c0	2.73	0	0.3	Molecular Function: superoxide dismutase activity (GO:0004784);; Biological Process: removal of superoxide radicals (GO:0019430);; Molecular Function: metal ion binding (GO:0046872);; Biological Process: oxidation-reduction process (GO:0055114);;	K04564|3.77512e-60|gsl:Gasu_06100|K04564 superoxide dismutase, Fe-Mn family [EC:1.15.1.1] | (RefSeq) superoxide dismutase, Fe-Mn family	Iron/manganese superoxide dismutases, alpha-hairpin domain;; Iron/manganese superoxide dismutases, C-terminal domain	Superoxide dismutase [Mn], mitochondrial OS=Hevea brasiliensis OX=3981 GN=SODA PE=2 SV=1	manganese superoxide dismutase [Malassezia pachydermatis]	-4.12308	down	-2.78637	down	--	--
	c101158.graph_c0	32.23	0	57.61	Cellular Component: integral component of membrane (GO:0016021);;	--	Arabinogalactan peptide	Arabinogalactan protein 16 OS=Arabidopsis thaliana OX=3702 GN=AGP16 PE=1 SV=1	PREDICTED: arabinogalactan peptide 22-like [Nelumbo nucifera]	-8.02758	down	0.624085	normal	8.3402	up
	c101161.graph_c0	409.56	9.24	401.49	--	--	Extensin-like region	--	--	-5.57379	down	-0.116271	normal	5.51706	up
	c101228.graph_c0	102.07	50.28	38.23	--	--	--	--	PREDICTED: uncharacterized protein LOC104591902 [Nelumbo nucifera]	-1.13036	normal	-1.50199	down	-0.306452	normal
	c101265.graph_c0	35.57	1.83	46.88	--	--	--	--	--	-4.03766	down	0.310588	normal	4.30382	up
	c101330.graph_c0	1.6	0.07	0.13	--	--	Aldo/keto reductase family	Perakine reductase OS=Rauvolfia serpentina OX=4060 GN=PR PE=1 SV=1	hypothetical protein DOTSEDRAFT_69607 [Dothistroma septosporum NZE10]	-3.61381	down	-3.20003	down	--	--
	c101368.graph_c0	54.68	0.12	86.32	--	--	Thaumatin family	Thaumatin-like protein OS=Arabidopsis thaliana OX=3702 GN=At1g18250 PE=2 SV=2	PREDICTED: thaumatin-like protein isoform X2 [Nelumbo nucifera]	-8.27567	down	0.570822	normal	8.76428	up
	c101430.graph_c0	5.91	0	10.22	--	K06627|7.57575e-159|nnu:104611679|K06627 cyclin A | (RefSeq) G2/mitotic-specific cyclin C13-1-like	Cyclin, N-terminal domain;; Cyclin, C-terminal domain	Putative cyclin-A3-1 OS=Arabidopsis thaliana OX=3702 GN=CYCA3-1 PE=3 SV=1	PREDICTED: G2/mitotic-specific cyclin C13-1-like [Nelumbo nucifera]	-7.12454	down	0.698925	normal	7.51222	up
	c101480.graph_c0	17.13	0	3.97	--	--	--	--	--	-5.45442	down	-2.09576	down	--	--
	c101490.graph_c0	90.47	0.05	117.7	--	--	Plastocyanin-like domain	Early nodulin-like protein 3 OS=Arabidopsis thaliana OX=3702 GN=At5g25090 PE=1 SV=2	PREDICTED: early nodulin-like protein 1 [Nelumbo nucifera]	-9.89416	down	0.291298	normal	10.0389	up
	c101502.graph_c0	91.25	6.73	110.94	Biological Process: multicellular organism development (GO:0007275);;	--	YABBY protein;; HMG-box domain	Axial regulator YABBY 5 OS=Arabidopsis thaliana OX=3702 GN=YAB5 PE=1 SV=1	PREDICTED: axial regulator YABBY 5-like isoform X3 [Nelumbo nucifera]	-3.85531	down	0.193521	normal	4.11016	up
	c101551.graph_c0	61.22	16.66	38.86	--	--	Phytosulfokine precursor protein (PSK)	Phytosulfokines 2 OS=Arabidopsis thaliana OX=3702 GN=PSK2 PE=2 SV=1	--	-1.98368	down	-0.742122	normal	1.30485	normal
	c101554.graph_c0	13.52	3.2	5.48	--	K02183|1.29133e-21|egu:105048683|K02183 calmodulin | (RefSeq) calmodulin-like	EF hand;; EF hand;; EF-hand domain;; EF-hand domain pair	--	hypothetical protein MA16_Dca027408 [Dendrobium catenatum]	-2.13726	down	-1.3444	down	0.84944	normal
	c101571.graph_c0	37.35	1.95	310.68	--	K00422|3.97205e-171|egu:105036105|K00422 polyphenol oxidase [EC:1.10.3.1] | (RefSeq) polyphenol oxidase, chloroplastic-like	Protein of unknown function (DUF_B2219);; Common central domain of tyrosinase;; Polyphenol oxidase middle domain	Polyphenol oxidase, chloroplastic OS=Vitis vinifera OX=29760 PE=1 SV=1	PREDICTED: polyphenol oxidase, chloroplastic-like [Elaeis guineensis]	-4.33271	down	2.96738	up	7.35716	up
	c101573.graph_c0	6.45	1.06	11.77	Cellular Component: plasma membrane (GO:0005886);; Cellular Component: integral component of membrane (GO:0016021);;	--	Domain of unknown function (DUF588)	CASP-like protein 4C1 OS=Ricinus communis OX=3988 GN=RCOM_0464280 PE=2 SV=1	PREDICTED: CASP-like protein 4C1 [Vitis vinifera]	-2.33958	down	0.976351	normal	3.34929	up
	c101587.graph_c0	150.72	4.76	51.83	--	--	--	--	--	-5.03351	down	-1.60516	down	3.47211	up
	c101607.graph_c1	122.67	33.73	76.99	Molecular Function: signal transducer activity (GO:0004871);; Cellular Component: intracellular (GO:0005622);; Cellular Component: plasmodesma (GO:0009506);; Biological Process: calcium-mediated signaling (GO:0019722);;	--	Rapid ALkalinization Factor (RALF)	Protein RALF-like 33 OS=Arabidopsis thaliana OX=3702 GN=RALFL33 PE=2 SV=1	PREDICTED: protein RALF-like 33 [Glycine max]	-1.98164	down	-0.760067	normal	1.28532	normal
	c101614.graph_c0	137.73	27.41	77.92	Molecular Function: protein serine/threonine kinase activity (GO:0004674);; Molecular Function: ATP binding (GO:0005524);; Biological Process: protein phosphorylation (GO:0006468);; Biological Process: signal transduction (GO:0007165);;	K07198|0|pda:103702112|K07198 5'-AMP-activated protein kinase, catalytic alpha subunit [EC:2.7.11.11] | (RefSeq) CBL-interacting protein kinase 18-like	Protein kinase domain;; Protein tyrosine kinase;; NAF domain;; Kinase-like	CBL-interacting protein kinase 2 OS=Oryza sativa subsp. japonica OX=39947 GN=CIPK2 PE=2 SV=1	serine-threonine kinase [Persea americana]	-2.42804	down	-0.909977	normal	1.58241	normal
	c101686.graph_c0	10.06	1.19	11.26	Molecular Function: protein serine/threonine kinase activity (GO:0004674);; Molecular Function: calcium ion binding (GO:0005509);; Molecular Function: ATP binding (GO:0005524);; Biological Process: protein phosphorylation (GO:0006468);;	--	Protein kinase domain;; Protein tyrosine kinase	CDPK-related kinase 5 OS=Arabidopsis thaliana OX=3702 GN=CRK5 PE=2 SV=1	PREDICTED: CDPK-related kinase 5-like isoform X2 [Juglans regia]	-2.9604	down	0.0760839	normal	3.03167	up
	c101700.graph_c0	77.59	12.91	102.97	Cellular Component: integral component of plasma membrane (GO:0005887);; Biological Process: water transport (GO:0006833);; Cellular Component: plant-type vacuole membrane (GO:0009705);; Biological Process: cellular water homeostasis (GO:0009992);; Molecular Function: water channel activity (GO:0015250);; Molecular Function: glycerol channel activity (GO:0015254);; Biological Process: glycerol tr…	K09873|4.14487e-135|pda:103710707|K09873 aquaporin TIP | (RefSeq) probable aquaporin TIP1-2	Major intrinsic protein	Aquaporin TIP1-1 OS=Arabidopsis thaliana OX=3702 GN=TIP1-1 PE=1 SV=1	PREDICTED: LOW QUALITY PROTEIN: probable aquaporin TIP1-2 [Phoenix dactylifera]	-2.68725	down	0.320124	normal	3.07017	up
	c101735.graph_c0	146.89	0.47	126.74	Cellular Component: extracellular region (GO:0005576);;	--	Cysteine-rich secretory protein family	Pathogenesis-related protein PR-1 OS=Medicago truncatula OX=3880 GN=PR-1 PE=2 SV=1	PREDICTED: pathogenesis-related protein PR-1 [Ricinus communis]	-8.13945	down	-0.301172	normal	7.83691	up
	c101737.graph_c0	22.22	0	32.8	Cellular Component: nucleosome (GO:0000786);; Molecular Function: DNA binding (GO:0003677);; Cellular Component: nucleus (GO:0005634);; Molecular Function: protein heterodimerization activity (GO:0046982);;	--	Core histone H2A/H2B/H3/H4	Histone H3.2 OS=Nicotiana tabacum OX=4097 GN=B34 PE=1 SV=1	Histone core [Cynara cardunculus var. scolymus]	-6.60595	down	0.392892	normal	6.68888	up
	c101738.graph_c0	89.59	3.26	99.81	--	--	B-box zinc finger	B-box zinc finger protein 32 OS=Arabidopsis thaliana OX=3702 GN=BBX32 PE=1 SV=1	hypothetical protein CDL12_03383 [Handroanthus impetiginosus]	-4.85655	down	0.0680107	normal	4.98087	up
	c101748.graph_c0	16.75	0	18.57	--	--	Transcriptional repressor, ovate	Transcription repressor OFP13 OS=Arabidopsis thaliana OX=3702 GN=OFP13 PE=1 SV=1	PREDICTED: transcription repressor OFP13-like, partial [Phoenix dactylifera]	-7.27181	down	0.0614305	normal	7.0234	up
	c101785.graph_c0	6.34	0.59	5.85	Molecular Function: ATP binding (GO:0005524);;	K09489|0|egu:105036067|K09489 heat shock 70kDa protein 4 | (RefSeq) heat shock 70 kDa protein 8	Hsp70 protein	Heat shock 70 kDa protein 8 OS=Arabidopsis thaliana OX=3702 GN=HSP70-8 PE=1 SV=1	PREDICTED: heat shock 70 kDa protein 8 [Elaeis guineensis]	-3.44852	down	-0.202519	normal	3.29015	up
	c101853.graph_c0	402.5	129.84	188.12	--	--	--	--	--	-1.71	normal	-1.17097	down	0.60364	normal
	c101880.graph_c0	83.83	4.91	69.8	Molecular Function: ribokinase activity (GO:0004747);; Biological Process: D-ribose metabolic process (GO:0006014);; Biological Process: carbohydrate phosphorylation (GO:0046835);;	K00847|0|cit:102625452|K00847 fructokinase [EC:2.7.1.4] | (RefSeq) probable fructokinase-4	pfkB family carbohydrate kinase	Fructokinase-2 OS=Solanum lycopersicum OX=4081 GN=FRK2 PE=2 SV=2	fructokinase [Actinidia chinensis]	-4.18251	down	-0.352175	normal	3.89089	up
	c101900.graph_c0	62.92	10.57	65.59	Molecular Function: protein kinase activity (GO:0004672);; Molecular Function: ATP binding (GO:0005524);; Biological Process: protein phosphorylation (GO:0006468);; Cellular Component: integral component of membrane (GO:0016021);;	--	Protein tyrosine kinase;; Protein kinase domain;; Leucine rich repeat;; Leucine Rich repeats (2 copies);; Leucine Rich Repeat;; Leucine Rich repeat;; Leucine rich repeat N-terminal domain	Protein STRUBBELIG-RECEPTOR FAMILY 6 OS=Arabidopsis thaliana OX=3702 GN=SRF6 PE=1 SV=1	Protein kinase domain [Macleaya cordata]	-2.6699	down	-0.0282547	normal	2.70534	up
	c101938.graph_c0	8.5	0.82	8.62	--	--	zinc-finger of the FCS-type, C2-C2	Protein MARD1 OS=Arabidopsis thaliana OX=3702 GN=MARD1 PE=2 SV=2	PREDICTED: uncharacterized protein LOC104601643 [Nelumbo nucifera]	-3.35317	down	-0.074941	normal	3.30704	up
	c102019.graph_c0	64.02	14.31	85.46	Molecular Function: iron ion binding (GO:0005506);; Cellular Component: endoplasmic reticulum (GO:0005783);; Cellular Component: plasma membrane (GO:0005886);; Molecular Function: methyltransferase activity (GO:0008168);; Molecular Function: sterol 14-demethylase activity (GO:0008398);; Cellular Component: integral component of membrane (GO:0016021);; Biological Process: sterol biosynthetic proce…	K05917|0|nnu:104591877|K05917 sterol 14-demethylase [EC:1.14.13.70] | (RefSeq) sterol 14-demethylase-like	Cytochrome P450	Sterol 14-demethylase OS=Arabidopsis thaliana OX=3702 GN=CYP51G1 PE=1 SV=1	hypothetical protein AQUCO_00800016v1 [Aquilegia coerulea]	-2.25958	down	0.328	normal	2.65121	up
	c102058.graph_c0	218.18	0.34	63.51	Cellular Component: cytoplasm (GO:0005737);; Biological Process: metal ion transport (GO:0030001);; Molecular Function: transition metal ion binding (GO:0046914);; Biological Process: cellular transition metal ion homeostasis (GO:0046916);;	--	Heavy-metal-associated domain	Protein PYRICULARIA ORYZAE RESISTANCE 21 OS=Oryza sativa subsp. indica OX=39946 GN=PI21 PE=4 SV=1	protein PYRICULARIA ORYZAE RESISTANCE 21-like [Asparagus officinalis]	-9.09133	down	-1.95948	down	7.05099	up
	c102079.graph_c1	1.23	0	0.73	Biological Process: cytoskeleton organization (GO:0007010);; Molecular Function: microtubule binding (GO:0008017);;	--	Microtubule-associated protein 70	Microtubule-associated protein 70-2 OS=Oryza sativa subsp. japonica OX=39947 GN=MAP70.2 PE=2 SV=1	PREDICTED: microtubule-associated protein 70-1 [Elaeis guineensis]	-5.19795	down	-0.773335	normal	4.13489	up
	c102080.graph_c1	6.86	0.17	11.61	--	--	--	--	hypothetical protein CDL12_27644 [Handroanthus impetiginosus]	-4.7994	down	0.665881	normal	5.38424	up
	c102109.graph_c0	108.13	23.21	101.72	Molecular Function: ATPase activator activity (GO:0001671);; Cellular Component: cytosol (GO:0005829);; Biological Process: response to stress (GO:0006950);; Biological Process: positive regulation of ATPase activity (GO:0032781);; Molecular Function: chaperone binding (GO:0051087);;	--	Activator of Hsp90 ATPase, N-terminal;; Activator of Hsp90 ATPase homolog 1-like protein	--	PREDICTED: activator of 90 kDa heat shock protein ATPase homolog [Vitis vinifera]	-2.32199	down	-0.176164	normal	2.20968	up
	c102141.graph_c0	19.89	0	6.59	--	--	--	--	--	-7.88668	down	-1.6666	down	5.91574	up
	c102202.graph_c0	68.82	15.54	53.51	Cellular Component: cytoplasm (GO:0005737);; Biological Process: metal ion transport (GO:0030001);; Molecular Function: transition metal ion binding (GO:0046914);; Biological Process: cellular transition metal ion homeostasis (GO:0046916);;	--	Heavy-metal-associated domain	Heavy metal-associated isoprenylated plant protein 39 OS=Arabidopsis thaliana OX=3702 GN=HIPP39 PE=2 SV=1	PREDICTED: uncharacterized protein LOC103724367 [Phoenix dactylifera]	-2.25798	down	-0.451378	normal	1.86946	up
	c102215.graph_c0	7.71	1.47	5.49	Molecular Function: signal transducer activity (GO:0004871);; Biological Process: defense response (GO:0006952);; Biological Process: signal transduction (GO:0007165);; Cellular Component: plasmodesma (GO:0009506);; Cellular Component: integral component of membrane (GO:0016021);; Cellular Component: anchored component of plasma membrane (GO:0046658);;	--	Late embryogenesis abundant protein	NDR1/HIN1-like protein 26 OS=Arabidopsis thaliana OX=3702 GN=NHL26 PE=2 SV=1	PREDICTED: NDR1/HIN1-like protein 12 [Nelumbo nucifera]	-2.42622	down	-0.571372	normal	1.90081	up
	c102229.graph_c0	3.49	0	0.63	Molecular Function: lactoylglutathione lyase activity (GO:0004462);; Biological Process: cellular metabolic process (GO:0044237);; Cellular Component: intracellular part (GO:0044424);; Molecular Function: metal ion binding (GO:0046872);; Biological Process: organic substance metabolic process (GO:0071704);;	K01759|2.49457e-45|thj:104808316|K01759 lactoylglutathione lyase [EC:4.4.1.5] | (RefSeq) lactoylglutathione lyase	Glyoxalase/Bleomycin resistance protein/Dioxygenase superfamily;; Glyoxalase/Bleomycin resistance protein/Dioxygenase superfamily	Lactoylglutathione lyase OS=Brassica juncea OX=3707 GN=GLY I PE=2 SV=1	hypothetical protein E5Q_04010 [Mixia osmundae IAM 14324]	-4.48696	down	-2.39968	down	--	--
	c102259.graph_c0	6.31	1.43	2.68	--	--	--	--	--	-2.14701	down	-1.28375	normal	0.914529	normal
	c102282.graph_c1	8.42	0.72	8.37	--	--	--	--	--	-3.61113	down	-0.09522	normal	3.54101	up
	c102284.graph_c0	219.78	15.81	207.77	--	--	BURP domain	BURP domain protein RD22 OS=Arabidopsis thaliana OX=3702 GN=RD22 PE=2 SV=1	PREDICTED: BURP domain protein RD22 [Nelumbo nucifera]	-3.8976	down	-0.16922	normal	3.79185	up
	c102309.graph_c0	143.05	1.87	162.63	Cellular Component: extracellular region (GO:0005576);; Cellular Component: plant-type cell wall (GO:0009505);; Biological Process: plant-type cell wall organization (GO:0009664);; Cellular Component: membrane (GO:0016020);;	--	Pollen allergen;; Lytic transglycolase	Expansin-A4 OS=Arabidopsis thaliana OX=3702 GN=EXPA4 PE=1 SV=1	alpha-expansin [Actinidia eriantha]	-6.31865	down	0.0971918	normal	6.46731	up
	c102356.graph_c1	9.3	0.35	10.86	Molecular Function: metalloendopeptidase activity (GO:0004222);; Cellular Component: mitochondrion (GO:0005739);; Molecular Function: zinc ion binding (GO:0008270);; Biological Process: protein processing (GO:0016485);; Biological Process: peptide catabolic process (GO:0043171);; Biological Process: proteolysis involved in cellular protein catabolic process (GO:0051603);;	K01408|2.39094e-120|vvi:100241851|K01408 insulysin [EC:3.4.24.56] | (RefSeq) insulin-degrading enzyme-like 1, peroxisomal	Middle or third domain of peptidase_M16;; Peptidase M16 inactive domain	Insulin-degrading enzyme-like 1, peroxisomal OS=Arabidopsis thaliana OX=3702 GN=PXM16 PE=2 SV=1	insulin-degrading enzyme-like 1, peroxisomal [Asparagus officinalis]	-4.3987	down	0.134963	normal	4.48934	up
	c102371.graph_c0	58.5	0.6	133.99	Cellular Component: nucleosome (GO:0000786);; Molecular Function: DNA binding (GO:0003677);; Cellular Component: nucleus (GO:0005634);; Molecular Function: protein heterodimerization activity (GO:0046982);;	K11253|2.84886e-77|crb:CARUB_v10021660mg|K11253 histone H3 | (RefSeq) hypothetical protein	Core histone H2A/H2B/H3/H4	Histone H3.2 OS=Nicotiana tabacum OX=4097 GN=B34 PE=1 SV=1	hypothetical protein AQUCO_00900205v1, partial [Aquilegia coerulea]	-6.42644	down	1.10607	up	7.52029	up
	c102401.graph_c0	16.45	4.22	13.7	--	--	--	--	--	-2.05134	down	-0.350614	normal	1.76064	up
	c102454.graph_c0	15.75	0.23	22.39	Molecular Function: hydrolase activity (GO:0016787);;	--	Calcineurin-like phosphoesterase	Probable inactive purple acid phosphatase 29 OS=Arabidopsis thaliana OX=3702 GN=PAP29 PE=2 SV=1	probable inactive purple acid phosphatase 29 [Hevea brasiliensis]	-5.76467	down	0.41879	normal	6.13631	up
	c102454.graph_c1	5.47	0.16	5.95	Molecular Function: hydrolase activity (GO:0016787);;	--	--	Probable inactive purple acid phosphatase 29 OS=Arabidopsis thaliana OX=3702 GN=PAP29 PE=2 SV=1	calcineurin-like phosphoesterase family protein [Populus trichocarpa]	-4.22232	down	0.0348409	normal	4.11982	up
	c102467.graph_c0	2.65	0.13	1.51	--	--	--	--	--	-4.1005	down	-0.990683	normal	2.99377	up
	c102477.graph_c0	7.15	0	10.73	Cellular Component: integral component of membrane (GO:0016021);;	K10703|1.47278e-18|nnu:104611912|K10703 very-long-chain (3R)-3-hydroxyacyl-CoA dehydratase [EC:4.2.1.134] | (RefSeq) very-long-chain (3R)-3-hydroxyacyl-CoA dehydratase PASTICCINO 2A-like	--	Very-long-chain (3R)-3-hydroxyacyl-CoA dehydratase PASTICCINO 2 OS=Arabidopsis thaliana OX=3702 GN=PAS2 PE=1 SV=1	hypothetical protein AQUCO_00700484v1 [Aquilegia coerulea]	-4.85054	down	0.489614	normal	5.03367	up
	c102477.graph_c1	25.45	0	24.72	Cellular Component: integral component of membrane (GO:0016021);;	K10703|2.44683e-62|egu:105044431|K10703 very-long-chain (3R)-3-hydroxyacyl-CoA dehydratase [EC:4.2.1.134] | (RefSeq) very-long-chain (3R)-3-hydroxyacyl-CoA dehydratase PASTICCINO 2A	Protein tyrosine phosphatase-like protein, PTPLA	Very-long-chain (3R)-3-hydroxyacyl-CoA dehydratase PASTICCINO 2A OS=Oryza sativa subsp. japonica OX=39947 GN=PAS2A PE=2 SV=2	very-long-chain (3R)-3-hydroxyacyl-CoA dehydratase PASTICCINO 2A [Ananas comosus]	-6.60595	down	-0.126213	normal	6.17202	up
	c102539.graph_c1	3.83	0.3	7.34	--	--	--	IQ domain-containing protein IQM3 OS=Arabidopsis thaliana OX=3702 GN=IQM3 PE=2 SV=1	uncharacterized protein A4U43_C09F240 [Asparagus officinalis]	--	--	0.810843	normal	3.54246	up
	c102605.graph_c0	12.59	7.68	6.22	--	--	Trm112p-like protein	--	PREDICTED: uncharacterized protein LOC104878350 [Vitis vinifera]	-0.823527	normal	-1.09047	down	-0.198662	normal
	c102609.graph_c0	18.46	2.84	16.84	--	--	--	--	--	-2.7253	down	-0.205319	normal	2.55623	up
	c102619.graph_c0	23.16	5.15	33.22	--	--	--	--	PREDICTED: programmed cell death protein 4 [Vitis vinifera]	-2.24721	down	0.432035	normal	2.71682	up
	c102645.graph_c0	8.13	0	6.7	--	--	--	--	--	-6.09017	down	-0.37961	normal	5.40668	up
	c102694.graph_c0	1.6	0	0.58	--	--	--	--	hypothetical protein AQUCO_00600047v1 [Aquilegia coerulea]	-4.39201	down	-1.44408	normal	--	--
	c102736.graph_c0	1.36	0	0.47	--	--	Myosin tail	--	hypothetical protein SPPG_07224 [Spizellomyces punctatus DAOM BR117]	-4.7773	down	-1.54079	normal	--	--
	c102778.graph_c1	2.57	0	1.89	--	K01191|1.90933e-07|spen:107023054|K01191 alpha-mannosidase [EC:3.2.1.24] | (RefSeq) alpha-mannosidase-like	--	--	hypothetical protein SORBI_3001G268700 [Sorghum bicolor]	-4.81438	down	-0.17227	normal	4.3455	up
	c102806.graph_c0	14.81	0.03	13.05	--	--	Sieve element occlusion N-terminus;; Sieve element occlusion C-terminus	Protein SIEVE ELEMENT OCCLUSION B OS=Arabidopsis thaliana OX=3702 GN=SEOB PE=1 SV=1	PREDICTED: protein SIEVE ELEMENT OCCLUSION B-like [Musa acuminata subsp. malaccensis]	-8.19653	down	-0.271202	normal	7.77947	up
	c102823.graph_c0	16.1	0.51	8.47	--	--	--	--	ethylene-responsive transcription factor WIN1-like [Manihot esculenta]	-4.76319	down	-1.00424	down	3.74041	up
	c102823.graph_c1	76.72	0.32	41.41	Molecular Function: DNA binding (GO:0003677);; Molecular Function: transcription factor activity, sequence-specific DNA binding (GO:0003700);; Cellular Component: nucleus (GO:0005634);; Biological Process: regulation of transcription, DNA-templated (GO:0006355);;	--	AP2 domain	Ethylene-responsive transcription factor SHINE 2 OS=Arabidopsis thaliana OX=3702 GN=SHN2 PE=2 SV=1	PREDICTED: ethylene-responsive transcription factor WIN1-like [Nelumbo nucifera]	-7.58305	down	-0.974032	normal	6.56237	up
	c102823.graph_c2	185.58	16.76	212.28	Molecular Function: iron ion binding (GO:0005506);; Cellular Component: plasma membrane (GO:0005886);; Biological Process: fatty acid biosynthetic process (GO:0006633);; Biological Process: cuticle hydrocarbon biosynthetic process (GO:0006723);; Biological Process: wax biosynthetic process (GO:0010025);; Cellular Component: integral component of membrane (GO:0016021);; Molecular Function: oxidore…	--	WAX2 C-terminal domain;; Fatty acid hydroxylase superfamily	Protein ECERIFERUM 3 OS=Arabidopsis thaliana OX=3702 GN=CER3 PE=1 SV=1	PREDICTED: protein ECERIFERUM 3 [Vitis vinifera]	-3.52596	down	0.0511215	normal	3.64113	up
	c102857.graph_c0	19.93	2.77	26.96	--	K06085|0|nnu:104603166|K06085 synovial sarcoma, X breakpoint 2 interacting protein | (RefSeq) afadin- and alpha-actinin-binding protein	Afadin- and alpha -actinin-Binding	--	PREDICTED: afadin- and alpha-actinin-binding protein isoform X1 [Nelumbo nucifera]	-2.93083	down	0.347386	normal	3.33606	up
	c102928.graph_c0	26.62	6.05	20.21	Molecular Function: organic cyclic compound binding (GO:0097159);; Molecular Function: heterocyclic compound binding (GO:1901363);;	--	RNA recognition motif. (a.k.a. RRM, RBD, or RNP domain)	Probable RNA-binding protein ARP1 OS=Arabidopsis thaliana OX=3702 GN=ARP1 PE=2 SV=1	RNA-binding protein 24-like [Durio zibethinus]	-2.22984	down	-0.483445	normal	1.80825	up
	c103023.graph_c0	30.33	4.35	35.5	--	--	--	J domain-containing protein required for chloroplast accumulation response 1 OS=Arabidopsis thaliana OX=3702 GN=JAC1 PE=1 SV=1	PREDICTED: uncharacterized protein LOC100249766 isoform X2 [Vitis vinifera]	-2.94054	down	0.128225	normal	3.13003	up
	c103086.graph_c1	13.19	0	15.63	Cellular Component: mitochondrion (GO:0005739);; Biological Process: cutin biosynthetic process (GO:0010143);; Cellular Component: integral component of membrane (GO:0016021);; Biological Process: dephosphorylation (GO:0016311);; Molecular Function: phosphatase activity (GO:0016791);; Biological Process: pollen sperm cell differentiation (GO:0048235);; Molecular Function: glycerol-3-phosphate 2-O…	K13508|0|nnu:104587673|K13508 glycerol-3-phosphate acyltransferase [EC:2.3.1.15] | (RefSeq) glycerol-3-phosphate acyltransferase 1-like	haloacid dehalogenase-like hydrolase;; Acyltransferase	Glycerol-3-phosphate acyltransferase 1 OS=Arabidopsis thaliana OX=3702 GN=GPAT1 PE=1 SV=1	PREDICTED: glycerol-3-phosphate acyltransferase 1-like [Nelumbo nucifera]	-8.44617	down	0.155106	normal	8.29017	up
	c103122.graph_c0	3.45	0	2.66	--	--	--	--	PREDICTED: mucin-2-like [Nicotiana tomentosiformis]	-5.19795	down	-0.286422	normal	4.61303	up
	c103180.graph_c0	12.96	4.03	10.64	--	--	--	--	--	-1.76853	down	-0.367448	normal	1.45633	normal
	c103214.graph_c0	14.31	0.35	8.4	--	--	--	--	PREDICTED: uncharacterized protein LOC104597731 [Nelumbo nucifera]	-5.01699	down	-0.847704	normal	4.12863	up
	c103271.graph_c0	9.1	0.15	12.54	Molecular Function: monooxygenase activity (GO:0004497);; Molecular Function: iron ion binding (GO:0005506);; Biological Process: brassinosteroid homeostasis (GO:0010268);; Cellular Component: integral component of membrane (GO:0016021);; Biological Process: brassinosteroid metabolic process (GO:0016131);; Molecular Function: oxidoreductase activity, acting on paired donors, with incorporation or…	K15639|0|nnu:104592352|K15639 PHYB activation tagged suppressor 1 [EC:1.14.-.-] | (RefSeq) cytochrome P450 734A1-like	Cytochrome P450	Cytochrome P450 734A1 OS=Arabidopsis thaliana OX=3702 GN=CYP734A1 PE=2 SV=1	hypothetical protein AQUCO_00100765v1 [Aquilegia coerulea]	-5.7133	down	0.373433	normal	6.07523	up
	c103294.graph_c0	7.59	1.45	14.1	Molecular Function: monooxygenase activity (GO:0004497);; Molecular Function: iron ion binding (GO:0005506);; Biological Process: multicellular organism development (GO:0007275);; Biological Process: brassinosteroid homeostasis (GO:0010268);; Cellular Component: integral component of membrane (GO:0016021);; Biological Process: sterol metabolic process (GO:0016125);; Biological Process: brassinost…	K12640|0|vvi:100232983|K12640 brassinosteroid-6-oxidase 2 [EC:1.14.-.-] | (RefSeq) BR6OX1; brassinosteroid-6-oxidase	Cytochrome P450	Cytochrome P450 85A OS=Phaseolus vulgaris OX=3885 GN=BA13 PE=3 SV=2	brassinosteroid-6-oxidase [Vitis vinifera]	-2.33728	down	0.815475	normal	3.20547	up
	c103304.graph_c1	18.2	0	31.38	Molecular Function: hydrolase activity, acting on ester bonds (GO:0016788);;	--	GDSL-like Lipase/Acylhydrolase	GDSL esterase/lipase At4g18970 OS=Arabidopsis thaliana OX=3702 GN=At4g18970 PE=2 SV=1	PREDICTED: GDSL esterase/lipase At5g45670-like [Nelumbo nucifera]	-7.72565	down	0.696664	normal	8.11085	up
	c103343.graph_c0	15.61	1.52	16.23	Molecular Function: structural constituent of cell wall (GO:0005199);; Cellular Component: extracellular region (GO:0005576);; Cellular Component: plant-type cell wall (GO:0009505);; Cellular Component: plasmodesma (GO:0009506);; Biological Process: cell wall organization (GO:0071555);;	--	Leucine rich repeat N-terminal domain	Leucine-rich repeat extensin-like protein 4 OS=Arabidopsis thaliana OX=3702 GN=LRX4 PE=1 SV=1	leucine-rich repeat extensin-like protein 4 [Quercus suber]	-3.41711	down	-0.0319752	normal	3.43408	up
	c103372.graph_c0	1.32	0.06	0.66	--	--	--	--	--	-3.47363	down	-1.02541	normal	--	--
	c103391.graph_c1	23.44	4.27	23.48	--	--	--	--	PREDICTED: uncharacterized protein LOC105033195 [Elaeis guineensis]	-2.4712	down	-0.0621598	normal	2.46707	up
	c103510.graph_c0	27.11	4.24	22.44	Molecular Function: hydrolase activity (GO:0016787);;	--	alpha/beta hydrolase fold;; Alpha/beta hydrolase family;; Serine aminopeptidase, S33;; Phospholipase/Carboxylesterase;; Dienelactone hydrolase family	--	putative hydrolase/acyltransferase (alpha/beta hydrolase superfamily) [Handroanthus impetiginosus]	-2.7629	down	-0.358283	normal	2.46419	up
	c103515.graph_c0	10.25	2.91	9.06	Cellular Component: membrane (GO:0016020);;	--	--	--	PREDICTED: uncharacterized protein LOC105054571 [Elaeis guineensis]	-1.90391	down	-0.2653	normal	1.69794	normal
	c103648.graph_c0	1.05	0.11	0.27	Molecular Function: oxidoreductase activity (GO:0016491);; Biological Process: oxidation-reduction process (GO:0055114);;	--	Enoyl-(Acyl carrier protein) reductase;; short chain dehydrogenase;; KR domain	Zerumbone synthase OS=Zingiber zerumbet OX=311405 GN=ZSD1 PE=1 SV=1	hypothetical protein PFL1_02815 [Anthracocystis flocculosa PF-1]	-2.76166	down	-1.87932	normal	--	--
	c103709.graph_c1	12.79	3.21	7.08	Biological Process: drug transmembrane transport (GO:0006855);; Molecular Function: drug transmembrane transporter activity (GO:0015238);; Molecular Function: antiporter activity (GO:0015297);; Cellular Component: integral component of membrane (GO:0016021);;	K03327|0|jcu:105641658|K03327 multidrug resistance protein, MATE family | (RefSeq) protein TRANSPARENT TESTA 12-like	MatE	Protein DETOXIFICATION 27 OS=Arabidopsis thaliana OX=3702 GN=DTX27 PE=2 SV=1	PREDICTED: protein DETOXIFICATION 27-like [Gossypium arboreum]	-1.97195	down	-0.944377	normal	1.09	normal
	c103824.graph_c0	13.68	0.06	28.31	--	--	--	--	hypothetical protein AXF42_Ash006436 [Apostasia shenzhenica]	-6.91509	down	0.958975	normal	7.72745	up
	c103870.graph_c0	2.51	0.12	0.67	--	--	Alpha/beta hydrolase family	--	ALPHA/BETA HYDROLASE FOLD-CONTAINING PROTEIN [Ceraceosorus bombacis]	-4.00306	down	-1.93343	down	--	--
	c103923.graph_c0	77.44	9.93	116.61	Biological Process: protein polyubiquitination (GO:0000209);; Molecular Function: ATP binding (GO:0005524);; Cellular Component: nucleus (GO:0005634);; Cellular Component: cytoplasm (GO:0005737);; Biological Process: regulation of mitotic metaphase/anaphase transition (GO:0030071);; Biological Process: anaphase-promoting complex-dependent catabolic process (GO:0031145);; Molecular Function: ubiqu…	K06688|5.96506e-92|egu:105045362|K06688 ubiquitin-conjugating enzyme E2 C [EC:2.3.2.23] | (RefSeq) ubiquitin-conjugating enzyme E2 20-like	Ubiquitin-conjugating enzyme	Ubiquitin-conjugating enzyme E2 19 OS=Arabidopsis thaliana OX=3702 GN=UBC19 PE=1 SV=1	ubiquitin-conjugating enzyme E2 20-like [Asparagus officinalis]	-3.07071	down	0.503633	normal	3.63556	up
	c104004.graph_c0	10.48	0	29.42	--	--	ZF-HD protein dimerisation region	Zinc-finger homeodomain protein 2 OS=Arabidopsis thaliana OX=3702 GN=ZHD1 PE=1 SV=1	zinc finger-homeodomain protein 1, partial [Liriodendron tulipifera]	-7.29167	down	1.39726	up	8.37661	up
	c104010.graph_c0	2.54	0	0	--	--	Leucine rich repeat;; Leucine Rich repeats (2 copies);; Leucine Rich Repeat;; Leucine rich repeat N-terminal domain;; Leucine Rich repeat	Receptor-like protein 1 OS=Arabidopsis thaliana OX=3702 GN=RLP1 PE=2 SV=2	LRR receptor-like serine/threonine-protein kinase GSO1 [Manihot esculenta]	-6.24761	down	-6.60199	down	--	--
	c104037.graph_c0	5.36	1.63	0.95	Molecular Function: catalytic activity (GO:0003824);; Biological Process: metabolic process (GO:0008152);;	K01662|3.23524e-06|adu:107480979|K01662 1-deoxy-D-xylulose-5-phosphate synthase [EC:2.2.1.7] | (RefSeq) probable 1-deoxy-D-xylulose-5-phosphate synthase 2, chloroplastic	--	--	1-deoxyxylulose-5-phosphate synthase, partial [Litsea cubeba]	-1.71776	normal	-2.38682	down	--	--
	c104070.graph_c0	45.91	7.11	45.52	Cellular Component: endosome (GO:0005768);; Cellular Component: vacuolar membrane (GO:0005774);; Cellular Component: trans-Golgi network (GO:0005802);; Molecular Function: S-adenosylmethionine-dependent methyltransferase activity (GO:0008757);; Cellular Component: plant-type cell wall (GO:0009505);; Cellular Component: integral component of membrane (GO:0016021);; Biological Process: methylation …	--	Putative S-adenosyl-L-methionine-dependent methyltransferase;; Methyltransferase domain;; Methyltransferase domain	Probable methyltransferase PMT2 OS=Arabidopsis thaliana OX=3702 GN=At1g26850 PE=2 SV=2	putative S-adenosyl-L-methionine-dependent methyltransferase [Macleaya cordata]	-2.78532	down	-0.100815	normal	2.74764	up
	c104078.graph_c0	23.02	0.13	19.26	--	--	Gibberellin regulated protein	Gibberellin-regulated protein 9 OS=Arabidopsis thaliana OX=3702 GN=GASA9 PE=3 SV=1	PREDICTED: gibberellin-regulated protein 9-like [Nelumbo nucifera]	-6.56396	down	-0.329023	normal	6.09111	up
	c104082.graph_c0	20.63	3.51	33.82	--	--	--	--	hypothetical protein BVC80_897g20 [Macleaya cordata]	-2.63519	down	0.621841	normal	3.3105	up
	c104110.graph_c0	9.36	0.32	10.48	Molecular Function: protein serine/threonine kinase activity (GO:0004674);; Molecular Function: ATP binding (GO:0005524);; Biological Process: protein phosphorylation (GO:0006468);; Cellular Component: integral component of membrane (GO:0016021);; Molecular Function: carbohydrate binding (GO:0030246);;	--	Legume lectin domain;; Protein kinase domain;; Protein tyrosine kinase	L-type lectin-domain containing receptor kinase VIII.2 OS=Arabidopsis thaliana OX=3702 GN=LECRK82 PE=2 SV=1	L-type lectin-domain containing receptor kinase VIII.1-like [Manihot esculenta]	-4.83217	down	0.0751673	normal	4.93906	up
	c104128.graph_c0	3.07	0	0.75	--	--	--	--	--	-4.95388	down	-2.01087	down	--	--
	c104191.graph_c0	6.44	0.47	9.48	--	--	--	Uncharacterized protein At3g17950 OS=Arabidopsis thaliana OX=3702 GN=Y-3 PE=1 SV=1	uncharacterized protein At3g17950-like [Cajanus cajan]	-3.63638	down	0.410141	normal	4.0472	up
	c104192.graph_c0	16.17	0.41	10.3	--	--	--	--	--	-4.99075	down	-0.730539	normal	4.21888	up
	c104277.graph_c0	8.85	0.7	10.9	--	--	GAGA binding protein-like family	Protein BASIC PENTACYSTEINE2 OS=Arabidopsis thaliana OX=3702 GN=BPC2 PE=1 SV=1	GAGA-binding transcriptional activator [Aquilegia viridiflora]	-3.71246	down	0.199794	normal	3.94226	up
	c104281.graph_c0	14.86	0.71	14.57	Molecular Function: nucleotide binding (GO:0000166);; Cellular Component: plasma membrane (GO:0005886);; Cellular Component: integral component of membrane (GO:0016021);; Molecular Function: ATPase activity, coupled to transmembrane movement of substances (GO:0042626);;	--	--	--	PREDICTED: ABC transporter G family member 11 [Vitis vinifera]	-4.10446	down	-0.112352	normal	3.95041	up
	c104314.graph_c0	8	0	0.38	--	K13993|4.27283e-18|ath:AT5G59720|K13993 HSP20 family protein | (RefSeq) HSP18.2; heat shock protein 18.2	Hsp20/alpha crystallin family	18.1 kDa class I heat shock protein OS=Arabidopsis thaliana OX=3702 GN=HSP18.1 PE=1 SV=1	chaperone [Agave tequilana]	-5.27979	down	-3.95323	down	--	--
	c104349.graph_c0	18.31	0.68	17.39	--	--	Leucine Rich repeats (2 copies);; Leucine rich repeat N-terminal domain	Probable LRR receptor-like serine/threonine-protein kinase At4g36180 OS=Arabidopsis thaliana OX=3702 GN=At4g36180 PE=1 SV=1	PREDICTED: MDIS1-interacting receptor like kinase 2 [Eucalyptus grandis]	-4.64029	down	-0.168708	normal	4.47266	up
	c104362.graph_c0	23.55	7.34	19.86	Molecular Function: electron carrier activity (GO:0009055);; Cellular Component: integral component of membrane (GO:0016021);; Molecular Function: heme binding (GO:0020037);;	K00413|3.08585e-42|egu:105059182|K00413 ubiquinol-cytochrome c reductase cytochrome c1 subunit | (RefSeq) cytochrome c1-2, heme protein, mitochondrial	Cytochrome C1 family	Cytochrome c1 2, heme protein, mitochondrial OS=Arabidopsis thaliana OX=3702 GN=CYC12 PE=1 SV=1	hypothetical protein AQUCO_01700347v1 [Aquilegia coerulea]	-1.78736	down	-0.328706	normal	1.51467	normal
	c104381.graph_c0	11.9	1.09	19.88	--	--	zinc-finger of the FCS-type, C2-C2	Protein MARD1 OS=Arabidopsis thaliana OX=3702 GN=MARD1 PE=2 SV=2	PREDICTED: uncharacterized protein LOC104592250 [Nelumbo nucifera]	-3.48118	down	0.659846	normal	4.18898	up
	c104399.graph_c0	1.88	0	0.95	--	--	--	--	--	-4.34208	down	-1.10146	normal	--	--
	c104412.graph_c1	1.2	0.16	0.7	--	--	Zein-binding	--	hypothetical protein AQUCO_04800020v1 [Aquilegia coerulea]	-2.66152	down	-0.821126	normal	1.84312	normal
	c104432.graph_c0	34.12	0	20.64	Molecular Function: ATP binding (GO:0005524);; Cellular Component: integral component of membrane (GO:0016021);; Molecular Function: ATPase activity (GO:0016887);;	--	ABC-2 type transporter	ABC transporter G family member 15 OS=Arabidopsis thaliana OX=3702 GN=ABCG15 PE=2 SV=2	uncharacterized protein LOC111291677 isoform X9 [Durio zibethinus]	-6.22023	down	-0.797422	normal	5.12211	up
	c104463.graph_c0	9.88	1.09	3.98	--	--	--	--	--	-3.28075	down	-1.38867	down	1.93838	up
	c104487.graph_c0	6.93	0.85	5.19	--	--	--	--	--	-2.78417	down	-0.483912	normal	2.27627	normal
	c104543.graph_c0	15.81	5.16	6.47	Molecular Function: carbonate dehydratase activity (GO:0004089);; Biological Process: one-carbon metabolic process (GO:0006730);; Molecular Function: zinc ion binding (GO:0008270);;	K01674|1.33704e-17|nnu:104601281|K01674 carbonic anhydrase [EC:4.2.1.1] | (RefSeq) alpha carbonic anhydrase 7	--	Alpha carbonic anhydrase 7 OS=Arabidopsis thaliana OX=3702 GN=ACA7 PE=2 SV=1	PREDICTED: alpha carbonic anhydrase 7 [Nelumbo nucifera]	-1.70751	normal	-1.35321	down	0.418693	normal
	c104561.graph_c0	13.17	0.1	33.39	Molecular Function: cyclin-dependent protein serine/threonine kinase activity (GO:0004693);; Molecular Function: ATP binding (GO:0005524);; Biological Process: protein phosphorylation (GO:0006468);; Molecular Function: RNA polymerase II carboxy-terminal domain kinase activity (GO:0008353);; Biological Process: regulation of cell cycle (GO:0051726);;	K07760|0|egu:105046039|K07760 cyclin-dependent kinase [EC:2.7.11.22] | (RefSeq) cyclin-dependent kinase B1-1	Protein kinase domain;; Protein tyrosine kinase;; Phosphotransferase enzyme family;; Lipopolysaccharide kinase (Kdo/WaaP) family	Cyclin-dependent kinase B1-1 OS=Oryza sativa subsp. japonica OX=39947 GN=CDKB1-1 PE=2 SV=1	cyclin dependent kinase B [Persea americana]	-6.57212	down	1.24089	up	7.73051	up
	c104569.graph_c0	7.32	0	3.2	--	--	--	--	--	-4.7773	down	-1.19032	normal	--	--
	c104570.graph_c0	46.83	0.14	44.79	--	--	Zinc-binding;; 4F5 protein family	Uncharacterized protein At2g23090 OS=Arabidopsis thaliana OX=3702 GN=At2g23090 PE=1 SV=1	hypothetical protein CDL15_Pgr014472 [Punica granatum]	-7.26617	down	-0.125823	normal	6.99503	up
	c104587.graph_c0	3.05	0	0.27	--	--	Yeast PIR protein repeat	--	--	-5.94721	down	-3.37606	down	--	--
	c104656.graph_c0	4.08	0.16	0.89	Cellular Component: membrane (GO:0016020);; Molecular Function: mannan endo-1,4-beta-mannosidase activity (GO:0016985);; Biological Process: mannan catabolic process (GO:0046355);;	K19355|1.90992e-36|vvi:100853473|K19355 mannan endo-1,4-beta-mannosidase [EC:3.2.1.78] | (RefSeq) mannan endo-1,4-beta-mannosidase 6	--	Mannan endo-1,4-beta-mannosidase 2 OS=Arabidopsis thaliana OX=3702 GN=MAN2 PE=2 SV=1	unnamed protein product, partial [Vitis vinifera]	-3.78175	down	-2.12187	down	--	--
	c104662.graph_c0	8.72	0.88	7.93	--	--	--	--	--	-3.23619	down	-0.222665	normal	3.0266	up
	c104717.graph_c0	16.34	0.79	38.12	--	--	Protein of unknown function (DUF4057)	--	PREDICTED: uncharacterized protein LOC104605175 isoform X1 [Nelumbo nucifera]	-4.16317	down	1.12879	up	5.26508	up
	c104747.graph_c0	30.84	5.91	31.43	--	--	--	--	--	-2.4767	down	-0.0586515	normal	2.47235	up
	c104794.graph_c0	26.13	1.18	37.13	--	K04733|1.45706e-07|egu:105054466|K04733 interleukin-1 receptor-associated kinase 4 [EC:2.7.11.1] | (RefSeq) probable serine/threonine-protein kinase PBL23	--	--	PREDICTED: CLAVATA3/ESR (CLE)-related protein 41 [Musa acuminata subsp. malaccensis]	-4.42701	down	0.41837	normal	4.864	up
	c104808.graph_c0	18.08	1.62	25.99	--	K13081|1.46985e-176|nnu:104603047|K13081 leucoanthocyanidin reductase [EC:1.17.1.3] | (RefSeq) leucoanthocyanidin reductase-like	NmrA-like family;; NAD(P)H-binding;; NAD dependent epimerase/dehydratase family;; GDP-mannose 4,6 dehydratase;; 3-beta hydroxysteroid dehydrogenase/isomerase family	Leucoanthocyanidin reductase OS=Desmodium uncinatum OX=225101 GN=LAR PE=1 SV=1	NmrA-like [Macleaya cordata]	-3.53431	down	0.43205	normal	4.01613	up
	c104818.graph_c0	26.15	0.1	23.35	Molecular Function: transcription factor activity, sequence-specific DNA binding (GO:0003700);; Cellular Component: nucleus (GO:0005634);; Biological Process: regulation of transcription, DNA-templated (GO:0006355);; Molecular Function: sequence-specific DNA binding (GO:0043565);;	--	GRAS domain family	Scarecrow-like protein 32 OS=Arabidopsis thaliana OX=3702 GN=SCL32 PE=1 SV=1	scarecrow-like protein 32 isoform X1 [Herrania umbratica]	-7.6943	down	-0.25145	normal	7.39542	up
	c104830.graph_c0	1.79	0.19	1.46	--	--	--	--	--	-2.76166	down	-0.362694	normal	--	--
	c104903.graph_c0	32.02	0.83	38.42	Molecular Function: metal ion binding (GO:0046872);;	--	Zn-finger in Ran binding protein and others	--	zinc finger protein [Macleaya cordata]	-5.13922	down	0.185398	normal	5.35357	up
	c104933.graph_c0	30.48	2.97	26.7	--	--	Protein of unknown function, DUF547;; Leucine-zipper of ternary complex factor MIP1	--	uncharacterized protein LOC105633679 isoform X1 [Jatropha curcas]	-3.4511	down	-0.280697	normal	3.23139	up
	c104934.graph_c0	30.3	1.09	38.6	--	K10663|8.09598e-53|vvi:100258250|K10663 E3 ubiquitin-protein ligase ATL4 [EC:2.3.2.27] | (RefSeq) E3 ubiquitin-protein ligase ATL4	Ring finger domain;; RING-like zinc finger;; RING-H2 zinc finger domain;; Zinc finger, C3HC4 type (RING finger);; Anaphase-promoting complex subunit 11 RING-H2 finger	E3 ubiquitin-protein ligase ATL4 OS=Arabidopsis thaliana OX=3702 GN=ATL4 PE=1 SV=1	zinc finger protein [Macleaya cordata]	-4.82422	down	0.262713	normal	5.13126	up
	c104949.graph_c0	10.22	0.19	2.08	--	--	--	--	--	-4.85138	down	-2.29621	down	--	--
	c104974.graph_c0	5.26	0	0.96	Molecular Function: calcium ion binding (GO:0005509);; Cellular Component: endoplasmic reticulum lumen (GO:0005788);; Biological Process: protein folding (GO:0006457);; Molecular Function: carbohydrate binding (GO:0030246);; Molecular Function: unfolded protein binding (GO:0051082);;	K08057|1.55862e-70|nnu:104605095|K08057 calreticulin | (RefSeq) calreticulin	Calreticulin family	Calreticulin OS=Berberis stolonifera OX=33814 PE=2 SV=1	PREDICTED: calreticulin [Nelumbo nucifera]	-4.39201	down	-2.30376	down	--	--
	c104974.graph_c1	7.89	0	5.44	Molecular Function: calcium ion binding (GO:0005509);; Cellular Component: endoplasmic reticulum (GO:0005783);; Biological Process: protein folding (GO:0006457);; Molecular Function: unfolded protein binding (GO:0051082);;	K08057|7.42615e-115|vvi:100256319|K08057 calreticulin | (RefSeq) calreticulin	Calreticulin family	Calreticulin OS=Ricinus communis OX=3988 PE=2 SV=1	Calreticulin [Handroanthus impetiginosus]	-6.46145	down	-0.616408	normal	5.54109	up
	c104974.graph_c2	5.82	0	2.36	--	K08057|5.21977e-07|eus:EUTSA_v10023481mg|K08057 calreticulin | (RefSeq) hypothetical protein	--	Calreticulin-1 OS=Arabidopsis thaliana OX=3702 GN=CRT1 PE=1 SV=1	calreticulin [Genlisea aurea]	-5.01888	down	-1.33355	normal	--	--
	c105051.graph_c0	15.61	0	13.14	--	--	--	--	uncharacterized protein LOC101756543 [Setaria italica]	-6.41391	down	-0.330762	normal	5.77732	up
	c105118.graph_c0	8.32	0.39	13.1	--	--	--	Probable membrane-associated kinase regulator 1 OS=Arabidopsis thaliana OX=3702 GN=MAKR1 PE=1 SV=1	PREDICTED: probable membrane-associated kinase regulator 1 [Juglans regia]	-4.34703	down	0.56	normal	4.92047	up
	c105166.graph_c1	75.11	2.72	57.41	Molecular Function: transferase activity (GO:0016740);;	K20870|0|nnu:104591872|K20870 putative beta-1,4-xylosyltransferase IRX10 [EC:2.4.2.-] | (RefSeq) probable beta-1,4-xylosyltransferase IRX10	Exostosin family	Probable beta-1,4-xylosyltransferase IRX10 OS=Arabidopsis thaliana OX=3702 GN=IRX10 PE=2 SV=1	PREDICTED: probable beta-1,4-xylosyltransferase IRX10 [Nelumbo nucifera]	-5.02114	down	-0.571247	normal	4.50577	up
	c105193.graph_c0	28.1	0.11	64.21	--	--	--	--	hypothetical protein BVC80_8873g19 [Macleaya cordata]	-7.69988	down	1.10163	up	8.71915	up
	c105225.graph_c0	8.89	0.68	13.25	Cellular Component: integral component of membrane (GO:0016021);;	--	Late embryogenesis abundant protein	--	Late embryogenesis abundant protein [Macleaya cordata]	-3.63066	down	0.485123	normal	4.1239	up
	c105390.graph_c0	42.26	7.91	37.76	--	--	--	--	PREDICTED: putative uncharacterized protein ZNRD1-AS1 [Nelumbo nucifera]	-2.51291	down	-0.247253	normal	2.32571	up
	c105405.graph_c0	34.74	5.11	30.61	--	--	Leucine rich repeat;; Leucine Rich repeats (2 copies);; Leucine Rich Repeat	Leucine-rich repeat extensin-like protein 4 OS=Arabidopsis thaliana OX=3702 GN=LRX4 PE=1 SV=1	PREDICTED: leucine-rich repeat extensin-like protein 4, partial [Elaeis guineensis]	-2.85286	down	-0.270871	normal	2.64183	up
	c105429.graph_c0	8.89	0.3	12.46	--	--	--	--	--	-4.38614	down	0.39582	normal	4.70284	up
	c105429.graph_c1	16.37	1.08	12.38	--	--	--	--	--	-3.88913	down	-0.48742	normal	3.42775	up
	c105582.graph_c0	5.25	0	6.12	--	--	--	--	uncharacterized protein LOC105634178 [Jatropha curcas]	-5.43073	down	0.13293	normal	5.25845	up
	c105795.graph_c0	2.78	0	1.97	--	--	--	--	--	-6.38954	down	-0.588094	normal	5.49766	up
	c105888.graph_c0	5.45	0.81	3.1	--	--	--	--	--	-2.66741	down	-0.908032	normal	1.78068	normal
	c105895.graph_c0	6.79	0	6.99	--	--	--	Basic leucine zipper 2 OS=Oryza sativa subsp. japonica OX=39947 GN=BZIP02 PE=2 SV=1	PREDICTED: basic leucine zipper 61-like [Nelumbo nucifera]	-5.91343	down	-0.04531	normal	5.56232	up
	c105895.graph_c1	3.87	0	2.06	Molecular Function: transcription factor activity, sequence-specific DNA binding (GO:0003700);; Biological Process: regulation of transcription, DNA-templated (GO:0006355);; Molecular Function: sequence-specific DNA binding (GO:0043565);;	--	bZIP transcription factor;; Basic region leucine zipper;; bZIP Maf transcription factor	Basic leucine zipper 61 OS=Arabidopsis thaliana OX=3702 GN=BZIP61 PE=1 SV=1	basic leucine zipper 34-like [Cucurbita moschata]	-5.1407	down	-0.968256	normal	3.88818	up
	c105933.graph_c0	7.46	1.58	5.02	Molecular Function: cellulase activity (GO:0008810);; Biological Process: cellulose catabolic process (GO:0030245);;	K01179|0|nnu:104602036|K01179 endoglucanase [EC:3.2.1.4] | (RefSeq) endoglucanase 23-like	Glycosyl hydrolase family 9	Endoglucanase 23 OS=Oryza sativa subsp. japonica OX=39947 GN=GLU12 PE=2 SV=1	PREDICTED: endoglucanase 23-like [Nelumbo nucifera]	-2.15467	down	-0.681911	normal	1.53095	normal
	c105994.graph_c0	6.06	0.93	2.62	--	K12349|2.91077e-91|nnu:104593520|K12349 neutral ceramidase [EC:3.5.1.23] | (RefSeq) neutral ceramidase-like	Neutral/alkaline non-lysosomal ceramidase, N-terminal	Neutral ceramidase 1 OS=Arabidopsis thaliana OX=3702 GN=NCER1 PE=2 SV=1	PREDICTED: neutral ceramidase-like [Nelumbo nucifera]	-2.4166	down	-1.05329	normal	1.39276	normal
	c106034.graph_c0	8.07	0.41	3.42	Molecular Function: chitinase activity (GO:0004568);; Biological Process: carbohydrate metabolic process (GO:0005975);; Biological Process: chitin catabolic process (GO:0006032);; Biological Process: cell wall macromolecule catabolic process (GO:0016998);;	--	Chitinase class I	Chitinase-like protein 1 OS=Arabidopsis thaliana OX=3702 GN=CTL1 PE=1 SV=1	unnamed protein product, partial [Vitis vinifera]	-3.831	down	-1.27965	normal	2.50144	normal
	c106034.graph_c2	8.13	0.56	5.87	Molecular Function: chitinase activity (GO:0004568);; Biological Process: carbohydrate metabolic process (GO:0005975);; Biological Process: chitin catabolic process (GO:0006032);; Biological Process: cell wall macromolecule catabolic process (GO:0016998);;	--	Chitinase class I	Chitinase-like protein 2 OS=Arabidopsis thaliana OX=3702 GN=CTL2 PE=2 SV=1	PREDICTED: chitinase-like protein 1 [Elaeis guineensis]	-3.57865	down	-0.544307	normal	3.00112	up
	c106069.graph_c0	8.26	0.4	4.58	--	--	--	--	--	-4.07144	down	-0.920264	normal	3.11832	up
	c106117.graph_c0	2.67	0	5.19	--	--	Pollen proteins Ole e I like	--	PREDICTED: vegetative cell wall protein gp1 [Nelumbo nucifera]	-5.43073	down	0.860299	normal	5.98026	up
	c106436.graph_c0	72.5	9.31	63.12	Molecular Function: iron ion binding (GO:0005506);; Molecular Function: chlorophyllide a oxygenase [overall] activity (GO:0010277);; Molecular Function: oxidoreductase activity, acting on paired donors, with incorporation or reduction of molecular oxygen (GO:0016705);; Molecular Function: 2 iron, 2 sulfur cluster binding (GO:0051537);; Biological Process: oxidation-reduction process (GO:0055114);;	K13600|0|egu:105037930|K13600 chlorophyllide a oxygenase [EC:1.14.13.122] | (RefSeq) chlorophyllide a oxygenase, chloroplastic	Rieske [2Fe-2S] domain;; Pheophorbide a oxygenase	Chlorophyllide a oxygenase, chloroplastic OS=Oryza sativa subsp. japonica OX=39947 GN=CAO PE=2 SV=1	PREDICTED: chlorophyllide a oxygenase, chloroplastic [Elaeis guineensis]	-3.07287	down	-0.281627	normal	2.85449	up
	c106515.graph_c0	1.65	0	1.35	--	--	Domain of unknown function (DUF966)	--	PREDICTED: protein UPSTREAM OF FLC [Vitis vinifera]	-4.23673	down	-0.362694	normal	--	--
	c106530.graph_c0	4.74	0.14	8.06	--	--	--	--	PREDICTED: uncharacterized protein LOC104589947 [Nelumbo nucifera]	-4.85973	down	0.672922	normal	5.50667	up
	c106651.graph_c0	5.37	0.11	3.33	--	--	--	--	--	-4.29468	down	-0.465901	normal	3.75741	up
	c106692.graph_c0	3.69	0.5	0.52	--	--	TPL-binding domain in jasmonate signalling	Ninja-family protein AFP3 OS=Arabidopsis thaliana OX=3702 GN=AFP3 PE=1 SV=1	PREDICTED: uncharacterized protein LOC105036973 [Elaeis guineensis]	-2.87999	down	-2.8469	down	--	--
	c106718.graph_c0	3.62	1.34	1.27	--	--	--	--	--	-1.47516	normal	-1.54174	down	--	--
	c106812.graph_c0	4.14	0.19	2.64	Cellular Component: integral component of membrane (GO:0016021);;	--	AWPM-19-like family	Membrane protein PM19L OS=Oryza sativa subsp. japonica OX=39947 GN=PM19L PE=2 SV=1	uncharacterized protein LOC110601664 isoform X4 [Manihot esculenta]	-3.93157	down	-0.719298	normal	3.14815	up
	c106813.graph_c0	5.59	1.02	4.08	--	--	Domain of unknown function (DUF4228)	Uncharacterized protein At1g66480 OS=Arabidopsis thaliana OX=3702 GN=At1g66480 PE=2 SV=1	hypothetical protein POPTR_0010s12400g [Populus trichocarpa]	-2.46655	down	-0.532351	normal	1.97246	up
	c106822.graph_c0	1.99	0.3	1.49	--	--	--	--	--	-2.65064	down	-0.499357	normal	2.17609	up
	c106997.graph_c0	54.38	6.99	44.93	Biological Process: fatty acid biosynthetic process (GO:0006633);; Cellular Component: integral component of membrane (GO:0016021);; Molecular Function: transferase activity, transferring acyl groups other than amino-acyl groups (GO:0016747);;	K15397|0|vvi:100263066|K15397 3-ketoacyl-CoA synthase [EC:2.3.1.199] | (RefSeq) 3-ketoacyl-CoA synthase 11	FAE1/Type III polyketide synthase-like protein;; 3-Oxoacyl-[acyl-carrier-protein (ACP)] synthase III C terminal;; Chalcone and stilbene synthases, C-terminal domain	3-ketoacyl-CoA synthase 11 OS=Arabidopsis thaliana OX=3702 GN=KCS11 PE=1 SV=1	PREDICTED: 3-ketoacyl-CoA synthase 11 [Vitis vinifera]	-3.05454	down	-0.363093	normal	2.75433	up
	c107085.graph_c0	7.93	1.24	0	--	--	--	--	--	-2.62375	down	-5.82916	down	--	--
	c107086.graph_c0	5.49	0.18	0.33	--	--	--	--	--	-4.0355	down	-3.62524	down	--	--
	c107121.graph_c0	3.14	0	2.06	--	--	--	--	--	-4.70013	down	-0.669492	normal	3.74697	up
	c107125.graph_c0	7.02	1.78	2.3	--	--	--	--	PREDICTED: uncharacterized protein LOC104589115 [Nelumbo nucifera]	-2.03862	down	-1.67073	down	0.432965	normal
	c107175.graph_c0	5.03	0.12	0.79	--	K00799|2.07604e-38|csl:COCSUDRAFT_52388|K00799 glutathione S-transferase [EC:2.5.1.18] | (RefSeq) glutathione S-transferase	Glutathione S-transferase, N-terminal domain;; Glutathione S-transferase, N-terminal domain;; Glutathione S-transferase, N-terminal domain;; Glutathione S-transferase, C-terminal domain;; Glutathione S-transferase, C-terminal domain	Glutathione S-transferase F10 OS=Arabidopsis thaliana OX=3702 GN=GSTF10 PE=1 SV=3	hypothetical protein PSEUBRA_SCAF15g05672 [Kalmanozyma brasiliensis GHG001]	-4.46377	down	-2.61354	down	--	--
	c107203.graph_c0	5.34	0.15	8.83	--	--	Purine nucleobase transmembrane transport;; EamA-like transporter family	Purine permease 1 OS=Arabidopsis thaliana OX=3702 GN=PUP1 PE=1 SV=1	hypothetical protein AQUCO_01000093v1, partial [Aquilegia coerulea]	-4.19281	down	0.627408	normal	4.67677	up
	c107473.graph_c0	5.45	0.58	5.53	Cellular Component: anchored component of plasma membrane (GO:0046658);;	--	Plastocyanin-like domain	Early nodulin-like protein 3 OS=Arabidopsis thaliana OX=3702 GN=At5g25090 PE=1 SV=2	PREDICTED: early nodulin-like protein 1 [Nelumbo nucifera]	-2.881	down	-0.149316	normal	2.73902	up
	c107486.graph_c1	7.55	1.01	11.73	--	K13464|1.55226e-44|nnu:104591817|K13464 jasmonate ZIM domain-containing protein | (RefSeq) protein TIFY 9	tify domain	Protein TIFY 9 OS=Arabidopsis thaliana OX=3702 GN=TIFY9 PE=1 SV=1	PREDICTED: protein TIFY 9 [Nelumbo nucifera]	-2.88491	down	0.542457	normal	3.45113	up
	c107596.graph_c0	6.11	0	4.73	--	--	--	--	PREDICTED: uncharacterized protein LOC18602087 isoform X3 [Theobroma cacao]	-6.40178	down	-0.452612	normal	5.64426	up
	c107694.graph_c0	17.58	0	32.09	Biological Process: metabolic process (GO:0008152);; Molecular Function: amino acid binding (GO:0016597);; Molecular Function: protein dimerization activity (GO:0046983);;	--	--	--	hypothetical protein B456_006G037400 [Gossypium raimondii]	-6.43788	down	0.751701	normal	6.87857	up
	c107738.graph_c1	1.11	0.11	0.25	--	--	--	--	--	-2.91693	down	-2.03633	normal	--	--
	c107778.graph_c0	3.03	0.73	1.47	--	--	--	--	--	-2.02644	down	-1.09656	normal	0.977387	normal
	c108087.graph_c0	11.62	0.11	24.05	--	--	--	--	PREDICTED: uncharacterized protein LOC104591231 isoform X2 [Nelumbo nucifera]	-6.72721	down	0.994085	normal	7.57465	up
	c108103.graph_c1	3.94	0	4.61	Molecular Function: hydrolase activity (GO:0016787);;	--	Endonuclease/Exonuclease/phosphatase family	--	PREDICTED: uncharacterized protein LOC100247717 [Vitis vinifera]	-6.28772	down	0.13619	normal	6.11569	up
	c108158.graph_c0	5.63	1.02	4.28	Molecular Function: hydrolase activity, acting on ester bonds (GO:0016788);;	--	GDSL-like Lipase/Acylhydrolase	GDSL esterase/lipase At5g33370 OS=Arabidopsis thaliana OX=3702 GN=At5g33370 PE=2 SV=1	PREDICTED: GDSL esterase/lipase LTL1 isoform X1 [Ricinus communis]	-2.50538	down	-0.479784	normal	2.07243	up
	c108326.graph_c0	8.26	0	0	--	--	--	--	--	-6.36475	down	-6.71947	down	--	--
	c108344.graph_c0	4.78	1.55	1.03	--	--	Plant protein of unknown function	UPF0481 protein At3g47200 OS=Arabidopsis thaliana OX=3702 GN=At3g47200 PE=2 SV=1	PREDICTED: UPF0481 protein At3g47200-like [Musa acuminata subsp. malaccensis]	-1.78211	down	-2.18367	down	-0.32059	normal
	c108386.graph_c0	4.3	0	5.31	Biological Process: lipid transport (GO:0006869);; Molecular Function: lipid binding (GO:0008289);;	--	Protease inhibitor/seed storage/LTP family	Non-specific lipid-transfer protein OS=Helianthus annuus OX=4232 PE=3 SV=1	non-specific lipid-transfer protein-like [Lactuca sativa]	-4.65994	down	0.213602	normal	4.57175	up
	c108449.graph_c1	4.43	0	5.27	Cellular Component: integral component of membrane (GO:0016021);;	--	Leucine rich repeat;; Leucine Rich repeats (2 copies);; Leucine Rich Repeat	Receptor-like protein 51 OS=Arabidopsis thaliana OX=3702 GN=RLP51 PE=1 SV=1	Leucine rich repeat 4 [Macleaya cordata]	-6.85766	down	0.15991	normal	6.70806	up
	c108625.graph_c0	6.99	0.35	3.6	Cellular Component: plasma membrane (GO:0005886);; Biological Process: plant-type secondary cell wall biogenesis (GO:0009834);; Cellular Component: integral component of membrane (GO:0016021);; Molecular Function: cellulose synthase (UDP-forming) activity (GO:0016760);; Biological Process: cellulose biosynthetic process (GO:0030244);; Biological Process: defense response to bacterium (GO:0042742)…	K10999|1.07203e-161|egu:105054445|K10999 cellulose synthase A [EC:2.4.1.12] | (RefSeq) cellulose synthase A catalytic subunit 7 [UDP-forming]	Cellulose synthase	Cellulose synthase A catalytic subunit 7 [UDP-forming] OS=Oryza sativa subsp. japonica OX=39947 GN=CESA7 PE=2 SV=1	hypothetical protein GOBAR_DD07131 [Gossypium barbadense]	-3.86761	down	-0.891318	normal	2.97558	up
	c108719.graph_c0	2.39	0.28	0.79	--	--	--	--	probable LIM domain-containing serine/threonine-protein kinase DDB_G0286997 [Prunus persica]	-2.9604	down	-1.62999	down	--	--
	c108728.graph_c0	6.14	0.43	5.8	Molecular Function: protein kinase activity (GO:0004672);; Molecular Function: ATP binding (GO:0005524);; Biological Process: protein phosphorylation (GO:0006468);; Cellular Component: integral component of membrane (GO:0016021);;	--	Protein tyrosine kinase	Probable LRR receptor-like serine/threonine-protein kinase At1g12460 OS=Arabidopsis thaliana OX=3702 GN=At1g12460 PE=2 SV=1	hypothetical protein GOBAR_DD30959 [Gossypium barbadense]	-3.37547	down	-0.159651	normal	3.14815	up
	c108832.graph_c0	4.13	0	3.63	--	--	--	--	--	-5.05031	down	-0.267472	normal	4.48546	up
	c108903.graph_c0	7.9	2.2	5.92	Molecular Function: procollagen-proline 4-dioxygenase activity (GO:0004656);; Molecular Function: iron ion binding (GO:0005506);; Biological Process: peptidyl-proline hydroxylation (GO:0019511);; Molecular Function: L-ascorbic acid binding (GO:0031418);; Biological Process: oxidation-reduction process (GO:0055114);;	K00472|2.11564e-77|nnu:104596367|K00472 prolyl 4-hydroxylase [EC:1.14.11.2] | (RefSeq) probable prolyl 4-hydroxylase 6	2OG-Fe(II) oxygenase superfamily	Probable prolyl 4-hydroxylase 7 OS=Arabidopsis thaliana OX=3702 GN=P4H7 PE=2 SV=1	probable prolyl 4-hydroxylase 7 [Morus notabilis]	-1.90219	down	-0.497288	normal	1.4557	normal
	c108906.graph_c0	35.49	0	48.3	--	--	Gibberellin regulated protein	Gibberellin-regulated protein 6 OS=Arabidopsis thaliana OX=3702 GN=GASA6 PE=3 SV=1	PREDICTED: gibberellin-regulated protein 6-like [Nelumbo nucifera]	-8.10072	down	0.321258	normal	8.11085	up
	c108913.graph_c0	9.74	0	6.69	--	--	--	--	--	-5.78852	down	-0.616251	normal	4.87302	up
	c108976.graph_c0	6.91	2.47	3.39	Cellular Component: integral component of membrane (GO:0016021);;	--	Protein of unknown function, DUF599	--	uncharacterized protein LOC110619146 [Manihot esculenta]	-1.56435	normal	-1.09999	down	0.527123	normal
	c108981.graph_c0	13.87	1.06	19.02	--	--	--	--	--	-3.54956	down	0.344483	normal	3.94234	up
	c109062.graph_c0	3.54	1.28	1.29	--	--	--	--	--	-1.51158	normal	-1.49795	down	0.0854558	normal
	c109319.graph_c0	3.73	0	1.14	--	--	--	--	--	-5.69217	down	-1.74603	down	--	--
	c109322.graph_c0	5.22	0	3.49	--	--	--	--	--	-4.7773	down	-0.672957	normal	3.8193	up
	c109429.graph_c0	2.7	0	1.38	--	--	--	--	--	-4.53219	down	-0.94305	normal	--	--
	c109456.graph_c2	6.59	0	10.14	Molecular Function: ubiquitin-protein transferase activity (GO:0004842);; Cellular Component: nucleus (GO:0005634);; Biological Process: ubiquitin-dependent protein catabolic process (GO:0006511);; Biological Process: multicellular organism development (GO:0007275);; Molecular Function: zinc ion binding (GO:0008270);; Biological Process: protein ubiquitination (GO:0016567);; Molecular Function: l…	K04506|7.61393e-86|atr:18421606|K04506 E3 ubiquitin-protein ligase SIAH1 [EC:2.3.2.27] | (RefSeq) E3 ubiquitin-protein ligase SINAT5	Seven in absentia protein family	E3 ubiquitin-protein ligase SINAT5 OS=Arabidopsis thaliana OX=3702 GN=SINAT5 PE=1 SV=2	E3 ubiquitin-protein ligase SINAT5 [Amborella trichopoda]	-6.19233	down	0.530766	normal	6.41314	up
	c109494.graph_c0	29.51	5.31	37.57	Cellular Component: membrane (GO:0016020);; Molecular Function: transferase activity, transferring acyl groups (GO:0016746);; Molecular Function: metal ion binding (GO:0046872);;	K20027|0|nnu:104598043|K20027 palmitoyltransferase ZDHHC1/11 [EC:2.3.1.225] | (RefSeq) probable protein S-acyltransferase 22	DHHC palmitoyltransferase	Probable protein S-acyltransferase 22 OS=Arabidopsis thaliana OX=3702 GN=PAT22 PE=2 SV=2	PREDICTED: probable protein S-acyltransferase 22 [Nelumbo nucifera]	-2.58188	down	0.262855	normal	2.90717	up
	c109740.graph_c0	4.06	0	1.78	--	--	--	Chaperone protein dnaJ 49 OS=Arabidopsis thaliana OX=3702 GN=ATJ49 PE=2 SV=2	PREDICTED: uncharacterized protein LOC105045132 [Elaeis guineensis]	-5.52325	down	-1.22113	normal	4.0168	up
	c109812.graph_c0	4.45	0	1.5	--	--	--	--	--	-4.44026	down	-1.33938	normal	--	--
	c109814.graph_c0	3.07	0.64	0.45	--	--	Cysteine-rich TM module stress tolerance	--	--	-2.10135	normal	-2.52955	down	--	--
	c109967.graph_c0	5.55	2.05	3.38	Cellular Component: Golgi apparatus (GO:0005794);; Biological Process: plant-type secondary cell wall biogenesis (GO:0009834);; Molecular Function: glucuronosyltransferase activity (GO:0015020);; Cellular Component: integral component of membrane (GO:0016021);; Biological Process: xylan biosynthetic process (GO:0045492);;	K20890|0|nnu:104601797|K20890 xylan alpha-glucuronosyltransferase [EC:2.4.1.-] | (RefSeq) UDP-glucuronate:xylan alpha-glucuronosyltransferase 2-like	Glycosyl transferase family 8	UDP-glucuronate:xylan alpha-glucuronosyltransferase 2 OS=Arabidopsis thaliana OX=3702 GN=GUX2 PE=2 SV=1	PREDICTED: UDP-glucuronate:xylan alpha-glucuronosyltransferase 2-like isoform X1 [Nelumbo nucifera]	-1.74704	down	-0.645946	normal	1.16021	normal
	c109977.graph_c0	17.04	0.54	27.46	Molecular Function: protein serine/threonine kinase activity (GO:0004674);; Molecular Function: ATP binding (GO:0005524);; Biological Process: protein phosphorylation (GO:0006468);;	K08857|0|nnu:104598655|K08857 NIMA (never in mitosis gene a)-related kinase 1/4/5 [EC:2.7.11.1] | (RefSeq) serine/threonine-protein kinase Nek2-like	Protein kinase domain;; Protein tyrosine kinase	Serine/threonine-protein kinase Nek2 OS=Oryza sativa subsp. japonica OX=39947 GN=NEK2 PE=2 SV=1	PREDICTED: serine/threonine-protein kinase Nek2-like [Nelumbo nucifera]	-5.00016	down	0.599666	normal	5.64301	up
	c110009.graph_c0	2.1	0	0	--	K00326|1.58492e-62|osa:4339153|K00326 cytochrome-b5 reductase [EC:1.6.2.2] | (RefSeq) NADH--cytochrome b5 reductase 1	Oxidoreductase FAD-binding domain;; Cytochrome b5-like Heme/Steroid binding domain;; Oxidoreductase NAD-binding domain	NADH--cytochrome b5 reductase 1 OS=Arabidopsis thaliana OX=3702 GN=CBR1 PE=1 SV=1	hypothetical protein PV06_01545 [Exophiala oligosperma]	-5.22575	down	-5.57581	down	--	--
	c110044.graph_c0	10.01	2.03	8.25	Molecular Function: DNA binding (GO:0003677);; Molecular Function: transcription factor activity, sequence-specific DNA binding (GO:0003700);; Cellular Component: nucleus (GO:0005634);; Biological Process: regulation of transcription, DNA-templated (GO:0006355);;	--	AP2 domain	Pathogenesis-related genes transcriptional activator PTI5 OS=Solanum lycopersicum OX=4081 GN=PTI5 PE=2 SV=1	PREDICTED: pathogenesis-related genes transcriptional activator PTI5-like [Nelumbo nucifera]	-2.35199	down	-0.362594	normal	2.03697	up
	c110063.graph_c0	3.97	0	3.34	--	--	--	--	--	-5.78852	down	-0.335597	normal	5.15043	up
	c110069.graph_c0	4.05	0.28	8.12	--	--	Plant protein of unknown function	UPF0481 protein At3g47200 OS=Arabidopsis thaliana OX=3702 GN=At3g47200 PE=2 SV=1	UPF0481 protein At3g47200-like [Vigna radiata var. radiata]	-3.96248	down	0.979524	normal	4.94056	up
	c110075.graph_c1	21.62	3.66	24.18	Molecular Function: dTDP-glucose 4,6-dehydratase activity (GO:0008460);; Biological Process: nucleotide-sugar metabolic process (GO:0009225);;	K12450|0|egu:105047457|K12450 UDP-glucose 4,6-dehydratase [EC:4.2.1.76] | (RefSeq) trifunctional UDP-glucose 4,6-dehydratase/UDP-4-keto-6-deoxy-D-glucose 3,5-epimerase/UDP-4-keto-L-rhamnose-reductase RHM3	GDP-mannose 4,6 dehydratase;; NAD dependent epimerase/dehydratase family;; 3-beta hydroxysteroid dehydrogenase/isomerase family;; Male sterility protein;; Polysaccharide biosynthesis protein;; RmlD substrate binding domain	Trifunctional UDP-glucose 4,6-dehydratase/UDP-4-keto-6-deoxy-D-glucose 3,5-epimerase/UDP-4-keto-L-rhamnose-reductase RHM1 OS=Arabidopsis thaliana OX=3702 GN=RHM1 PE=1 SV=1	PREDICTED: trifunctional UDP-glucose 4,6-dehydratase/UDP-4-keto-6-deoxy-D-glucose 3,5-epimerase/UDP-4-keto-L-rhamnose-reductase RHM3 [Elaeis guineensis]	-2.64355	down	0.073694	normal	2.7725	up
	c110079.graph_c0	26.9	0.2	33.73	--	--	Thaumatin family	Pathogenesis-related protein 5 OS=Arabidopsis thaliana OX=3702 GN=At1g75040 PE=1 SV=1	Thaumatin [Macleaya cordata]	-6.56821	down	0.238666	normal	6.72546	up
	c110086.graph_c0	3.13	0.57	2.52	Molecular Function: hydrolase activity (GO:0016787);;	K07766|7.35766e-84|egu:105033912|K07766 diphosphoinositol-polyphosphate diphosphatase [EC:3.6.1.52] | (RefSeq) nudix hydrolase 16, mitochondrial	NUDIX domain	Nudix hydrolase 16, mitochondrial OS=Arabidopsis thaliana OX=3702 GN=NUDT16 PE=2 SV=1	PREDICTED: nudix hydrolase 16, mitochondrial isoform X1 [Elaeis guineensis]	-2.36814	down	-0.387112	normal	1.98836	normal
	c110257.graph_c0	45.01	8.62	34.63	--	--	--	--	--	-2.18694	down	-0.574894	normal	1.67588	normal
	c110257.graph_c1	19.67	0.9	18.69	--	--	--	--	--	-4.43345	down	-0.162441	normal	4.301	up
	c110275.graph_c0	10.36	1.47	13.81	Cellular Component: membrane (GO:0016020);;	--	Late embryogenesis abundant protein	--	PREDICTED: uncharacterized protein LOC104588729 [Nelumbo nucifera]	-2.43632	down	0.287904	normal	2.77834	up
	c110302.graph_c0	7.44	0.25	9.73	--	--	--	Protein JASON OS=Arabidopsis thaliana OX=3702 GN=JASON PE=2 SV=1	PREDICTED: protein JASON-like isoform X3 [Nelumbo nucifera]	-4.80748	down	0.302484	normal	5.12357	up
	c110316.graph_c0	3.78	0	0	--	--	Protein of unknown function (DUF3759)	--	hypothetical protein DOTSEDRAFT_72329 [Dothistroma septosporum NZE10]	-4.57604	down	-4.92124	down	--	--
	c110348.graph_c0	4.77	0.11	4.63	--	--	--	--	--	-4.46377	down	-0.0454095	normal	4.28047	up
	c110396.graph_c0	1.84	0	0.51	--	K01061|4.97934e-25|fve:101296340|K01061 carboxymethylenebutenolidase [EC:3.1.1.45] | (RefSeq) endo-1,3;1,4-beta-D-glucanase-like	Dienelactone hydrolase family	Endo-1,3;1,4-beta-D-glucanase OS=Zea mays OX=4577 PE=1 SV=1	hypothetical protein K437DRAFT_226252 [Tilletiaria anomala UBC 951]	-4.12308	down	-1.76427	normal	--	--
	c110431.graph_c0	14.09	0.42	16.11	Cellular Component: Golgi apparatus (GO:0005794);; Molecular Function: O-acetyltransferase activity (GO:0016413);; Biological Process: cell wall organization or biogenesis (GO:0071554);;	--	GDSL/SGNH-like Acyl-Esterase family found in Pmr5 and Cas1p;; PMR5 N terminal Domain	Protein PMR5 OS=Arabidopsis thaliana OX=3702 GN=PMR5 PE=2 SV=1	PREDICTED: protein PMR5 [Nelumbo nucifera]	-4.97355	down	0.0841827	normal	5.07652	up
	c110442.graph_c0	19.43	0	9.72	--	--	--	--	--	-6.65789	down	-1.07242	down	5.28424	up
	c110452.graph_c1	7.06	0.73	10.04	--	K00850|4.34144e-113|nnu:104598147|K00850 6-phosphofructokinase 1 [EC:2.7.1.11] | (RefSeq) ATP-dependent 6-phosphofructokinase 5, chloroplastic-like	Phosphofructokinase	ATP-dependent 6-phosphofructokinase 5, chloroplastic OS=Arabidopsis thaliana OX=3702 GN=PFK5 PE=1 SV=1	PREDICTED: ATP-dependent 6-phosphofructokinase 5, chloroplastic-like [Nelumbo nucifera]	-3.2556	down	0.416423	normal	3.69579	up
	c110467.graph_c0	11.61	0	19.47	Molecular Function: Rho guanyl-nucleotide exchange factor activity (GO:0005089);; Biological Process: positive regulation of GTPase activity (GO:0043547);; Cellular Component: cell part (GO:0044464);;	--	PRONE (Plant-specific Rop nucleotide exchanger)	Rop guanine nucleotide exchange factor 7 OS=Arabidopsis thaliana OX=3702 GN=ROPGEF7 PE=1 SV=1	PREDICTED: rop guanine nucleotide exchange factor 7-like [Nelumbo nucifera]	-8.455	down	0.732385	normal	8.87572	up
	c110477.graph_c0	11.78	0.39	17.48	--	--	--	--	--	-4.0355	down	0.474942	normal	4.36892	up
	c110479.graph_c0	9.88	2.07	5.04	--	--	--	--	--	-2.3022	down	-1.04361	normal	1.31003	normal
	c110541.graph_c0	4.09	0.74	3.48	--	--	--	--	--	-2.4682	down	-0.317877	normal	2.18852	up
	c110641.graph_c0	5.88	0.15	6.25	Molecular Function: actin monomer binding (GO:0003785);; Cellular Component: cell cortex (GO:0005938);; Cellular Component: actin cytoskeleton (GO:0015629);; Biological Process: sequestering of actin monomers (GO:0042989);;	K05759|7.58829e-45|vvi:100254869|K05759 profilin | (RefSeq) profilin-1	Profilin	Profilin OS=Phoenix dactylifera OX=42345 PE=1 SV=1	PREDICTED: profilin-1 [Vitis vinifera]	-4.38769	down	-9.61028e-16	normal	4.24974	up
	c110642.graph_c0	20.81	0.18	17.6	Biological Process: phenylpropanoid biosynthetic process (GO:0009699);; Molecular Function: guiding stereospecific synthesis activity (GO:0042349);; Biological Process: regulation of catalytic activity (GO:0050790);;	--	Dirigent-like protein	Disease resistance response protein 206 OS=Pisum sativum OX=3888 GN=PI206 PE=1 SV=2	PREDICTED: disease resistance response protein 206-like [Nelumbo nucifera]	-6.30315	down	-0.327704	normal	5.89544	up
	c110667.graph_c0	14.95	0.75	19.39	--	--	--	--	PREDICTED: uncharacterized protein LOC109363643 [Lupinus angustifolius]	-4.11183	down	0.286663	normal	4.37465	up
	c110668.graph_c0	15.75	2.56	14.68	Cellular Component: plastid (GO:0009536);;	--	--	--	hypothetical protein ACMD2_24097 [Ananas comosus]	-2.69054	down	-0.18829	normal	2.55394	up
	c110680.graph_c0	1.24	0.17	0.55	--	--	--	--	--	-2.56449	down	-1.20068	normal	--	--
	c110705.graph_c0	3.72	0	4.75	--	--	--	--	--	-4.85054	down	0.256469	normal	4.80339	up
	c110730.graph_c0	11.91	0.24	8.04	--	--	--	--	PREDICTED: uncharacterized protein LOC104600126 [Nelumbo nucifera]	-5.40951	down	-0.650581	normal	4.73594	up
	c110792.graph_c0	17.97	0.39	16.39	--	--	Universal stress protein family	--	PREDICTED: uncharacterized protein LOC104587032 [Nelumbo nucifera]	-5.31901	down	-0.245466	normal	5.07376	up
	c110807.graph_c0	6.03	0	3.79	--	--	--	--	--	-5.40665	down	-0.538216	normal	4.57175	up
	c110885.graph_c1	3.86	0	6.44	--	--	--	--	--	-5.1407	down	0.665986	normal	5.49766	up
	c110922.graph_c0	3.33	0	3.39	Molecular Function: hydrolase activity, hydrolyzing O-glycosyl compounds (GO:0004553);; Biological Process: carbohydrate metabolic process (GO:0005975);;	--	Glycosyl hydrolases family 35	Beta-galactosidase 2 OS=Oryza sativa subsp. japonica OX=39947 GN=Os01g0580200 PE=2 SV=1	beta-galactosidase [Camellia sinensis]	-4.23673	down	-0.0563797	normal	3.88818	up
	c110959.graph_c0	3.7	0	2	Molecular Function: alpha-N-acetylglucosaminidase activity (GO:0004561);; Biological Process: metabolic process (GO:0008152);;	K01205|0|vvi:100246821|K01205 alpha-N-acetylglucosaminidase [EC:3.2.1.50] | (RefSeq) alpha-N-acetylglucosaminidase	Alpha-N-acetylglucosaminidase (NAGLU) tim-barrel domain;; Alpha-N-acetylglucosaminidase (NAGLU) C-terminal domain	Alpha-N-acetylglucosaminidase OS=Arabidopsis thaliana OX=3702 GN=NAGLU PE=2 SV=1	PREDICTED: alpha-N-acetylglucosaminidase [Vitis vinifera]	-5.50067	down	0.304017	normal	5.49766	up
	c111011.graph_c0	8.46	1.13	6.57	--	--	--	--	--	-2.95625	down	-0.450329	normal	2.55965	up
	c111063.graph_c1	27.07	10.66	13.36	--	--	DnaJ domain	Chaperone protein dnaJ 11, chloroplastic OS=Arabidopsis thaliana OX=3702 GN=ATJ11 PE=1 SV=2	PREDICTED: chaperone protein dnaJ 11, chloroplastic [Brassica rapa]	-1.46238	normal	-1.08948	down	0.436814	normal
	c111135.graph_c0	13.22	0.09	15.12	Cellular Component: extracellular space (GO:0005615);;	--	Pollen proteins Ole e I like	Pollen-specific protein C13 OS=Zea mays OX=4577 GN=MGS1 PE=2 SV=1	pollen-specific protein [Vitis pseudoreticulata]	-6.27816	down	0.105763	normal	6.23925	up
	c111144.graph_c0	24.5	3.53	3.42	Molecular Function: chitinase activity (GO:0004568);; Biological Process: carbohydrate metabolic process (GO:0005975);; Biological Process: chitin catabolic process (GO:0006032);; Molecular Function: chitin binding (GO:0008061);; Biological Process: cell wall macromolecule catabolic process (GO:0016998);;	K20547|1.43846e-152|egu:105059691|K20547 basic endochitinase B [EC:3.2.1.14] | (RefSeq) chitinase 1	Chitinase class I	Chitinase 1 OS=Oryza sativa subsp. japonica OX=39947 GN=Cht1 PE=2 SV=1	chitinase [Musa AB Group]	-2.874	down	-2.90313	down	0.0405105	normal
	c111145.graph_c0	2.4	0	0.53	Molecular Function: peroxidase activity (GO:0004601);; Cellular Component: intracellular part (GO:0044424);;	--	Redoxin;; AhpC/TSA family	Peroxiredoxin-2F, mitochondrial OS=Arabidopsis thaliana OX=3702 GN=PRXIIF PE=1 SV=2	hypothetical protein BTJ68_10921 [Hortaea werneckii EXF-2000]	-4.12308	down	-2.0317	normal	--	--
	c111168.graph_c0	1.16	0.11	0.28	--	--	--	--	--	-3.21763	down	-2.04774	down	--	--
	c111196.graph_c0	8.42	1.04	13.24	--	--	XS domain;; XS zinc finger domain	Protein INVOLVED IN DE NOVO 2 OS=Arabidopsis thaliana OX=3702 GN=IDN2 PE=1 SV=1	PREDICTED: factor of DNA methylation 1 [Elaeis guineensis]	-3.02625	down	0.560928	normal	3.61933	up
	c111262.graph_c0	106.5	0.1	46.43	Molecular Function: magnesium ion binding (GO:0000287);; Cellular Component: chloroplast stroma (GO:0009570);; Molecular Function: terpene synthase activity (GO:0010333);; Molecular Function: hydrolase activity (GO:0016787);; Molecular Function: manganese ion binding (GO:0030145);; Biological Process: geranyl diphosphate metabolic process (GO:0033383);; Molecular Function: protein homodimerizatio…	--	Terpene synthase family, metal binding domain;; Terpene synthase, N-terminal domain	Alpha-terpineol synthase, chloroplastic OS=Magnolia grandiflora OX=3406 PE=1 SV=1	alpha-thujene synthase/sabinene synthase [Litsea cubeba]	-9.73203	down	-1.30694	down	8.37746	up
	c111339.graph_c0	4.4	1.34	1.26	Molecular Function: enzyme inhibitor activity (GO:0004857);; Biological Process: negative regulation of catalytic activity (GO:0043086);;	--	Plant invertase/pectin methylesterase inhibitor	Pectinesterase inhibitor 7 OS=Arabidopsis thaliana OX=3702 GN=PMEI7 PE=2 SV=1	PREDICTED: 21 kDa protein [Elaeis guineensis]	-1.738	normal	-1.80936	down	--	--
	c111350.graph_c0	15.49	0	8.01	--	--	--	--	--	-4.57604	down	-0.987319	normal	--	--
	c111356.graph_c1	10.14	2.01	7.14	--	--	--	--	uncharacterized protein LOC111369102 [Olea europaea var. sylvestris]	-2.35691	down	-0.582231	normal	1.81225	normal
	c111432.graph_c0	16.63	0.17	26.05	--	--	--	--	--	-5.63369	down	0.558708	normal	6.04711	up
	c111522.graph_c0	4.51	0.53	2.87	Molecular Function: transporter activity (GO:0005215);; Biological Process: transport (GO:0006810);; Biological Process: plant-type hypersensitive response (GO:0009626);; Cellular Component: integral component of membrane (GO:0016021);;	--	--	Protein LAZ1 OS=Arabidopsis thaliana OX=3702 GN=LAZ1 PE=1 SV=1	PREDICTED: protein LAZ1-like isoform X3 [Malus domestica]	-2.71768	down	-0.471663	normal	2.25882	up
	c111526.graph_c0	14.67	0.05	30.07	Molecular Function: spermidine synthase activity (GO:0004766);; Cellular Component: cytoplasm (GO:0005737);; Biological Process: polyamine biosynthetic process (GO:0006596);; Molecular Function: thermospermine synthase activity (GO:0010487);;	K18787|0|nnu:104611903|K18787 thermospermine synthase [EC:2.5.1.79] | (RefSeq) thermospermine synthase ACAULIS5-like	Spermine/spermidine synthase domain;; Spermidine synthase tetramerisation domain	Thermospermine synthase ACAULIS5 OS=Arabidopsis thaliana OX=3702 GN=ACL5 PE=1 SV=1	Spermidine/spermine synthases family [Macleaya cordata]	-7.20098	down	0.946571	normal	8.00092	up
	c111536.graph_c0	10.1	0	23.86	Cellular Component: nucleus (GO:0005634);; Biological Process: adaxial/abaxial axis specification (GO:0009943);;	--	Lateral organ boundaries (LOB) domain	Protein ASYMMETRIC LEAVES 2 OS=Arabidopsis thaliana OX=3702 GN=AS2 PE=1 SV=1	PREDICTED: LOB domain-containing protein 6 [Vitis vinifera]	-7.59853	down	1.0256	up	8.31227	up
	c111566.graph_c0	20.96	0	19.84	Cellular Component: plastid (GO:0009536);;	--	NUDIX domain	Nudix hydrolase 10 OS=Arabidopsis thaliana OX=3702 GN=NUDT10 PE=1 SV=1	nudix hydrolase 2 isoform X3 [Sorghum bicolor]	-8.03938	down	-0.152834	normal	7.57624	up
	c111602.graph_c1	20.15	4.53	30.18	--	--	Ankyrin repeats (3 copies);; Ankyrin repeats (many copies);; Ankyrin repeats (many copies);; Ankyrin repeat;; Ankyrin repeat	Ankyrin repeat-containing protein At2g01680 OS=Arabidopsis thaliana OX=3702 GN=At2g01680 PE=2 SV=1	Ankyrin repeat [Macleaya cordata]	-2.2457	down	0.494193	normal	2.80134	up
	c111603.graph_c0	16.62	0.11	30.43	--	--	--	--	hypothetical protein CISIN_1g019675mg [Citrus sinensis]	-6.65167	down	0.780721	normal	7.35029	up
	c111626.graph_c0	3.44	0	1.09	Molecular Function: cyclin-dependent protein serine/threonine kinase activity (GO:0004693);; Molecular Function: ATP binding (GO:0005524);; Biological Process: protein phosphorylation (GO:0006468);; Biological Process: mitotic cell cycle (GO:0007067);; Molecular Function: RNA polymerase II carboxy-terminal domain kinase activity (GO:0008353);; Biological Process: cell division (GO:0051301);; Biol…	K02206|3.7996e-55|cic:CICLE_v10012320mg|K02206 cyclin-dependent kinase 2 [EC:2.7.11.22] | (RefSeq) hypothetical protein	Protein kinase domain;; Protein tyrosine kinase	Cell division control protein 2 homolog OS=Oxybasis rubra OX=3560 GN=CDC2 PE=2 SV=1	cell division control protein 2 homolog A-like isoform X1 [Hevea brasiliensis]	-4.18102	down	-1.59742	normal	--	--
	c111646.graph_c0	12.43	0.48	13.28	--	--	--	--	--	-4.37184	down	0.00813612	normal	4.33645	up
	c111646.graph_c1	13.39	1.2	18.01	Molecular Function: nucleotide binding (GO:0000166);; Molecular Function: nucleic acid binding (GO:0003676);;	--	RNA recognition motif. (a.k.a. RRM, RBD, or RNP domain)	Probable RNA-binding protein ARP1 OS=Arabidopsis thaliana OX=3702 GN=ARP1 PE=2 SV=1	PREDICTED: RNA-binding protein 24-B-like isoform X2 [Nelumbo nucifera]	-3.51046	down	0.338563	normal	3.8884	up
	c111670.graph_c0	5.05	0.06	5.48	Molecular Function: nucleotide binding (GO:0000166);; Molecular Function: protein kinase activity (GO:0004672);; Cellular Component: membrane (GO:0016020);; Biological Process: phosphorylation (GO:0016310);;	--	Protein tyrosine kinase;; Protein kinase domain;; Leucine Rich repeats (2 copies);; Leucine rich repeat;; Leucine rich repeat N-terminal domain	Receptor protein kinase TMK1 OS=Arabidopsis thaliana OX=3702 GN=TMK1 PE=1 SV=1	PREDICTED: receptor protein kinase TMK1-like [Nelumbo nucifera]	-6.07478	down	0.0272532	normal	6.05533	up
	c111672.graph_c0	10.31	1.61	9.08	--	--	Lipase (class 3)	--	Lipase [Macleaya cordata]	-2.772	down	-0.265516	normal	2.56515	up
	c111673.graph_c0	1.62	0	0.67	--	K00083|5.65779e-42|csv:101222715|K00083 cinnamyl-alcohol dehydrogenase [EC:1.1.1.195] | (RefSeq) SECAD1; probable mannitol dehydrogenase-like	Alcohol dehydrogenase GroES-like domain;; Zinc-binding dehydrogenase	Cinnamyl alcohol dehydrogenase 2 OS=Arabidopsis thaliana OX=3702 GN=CAD2 PE=1 SV=1	hypothetical protein A4X03_g5699 [Tilletia caries]	-4.65994	down	-1.29592	normal	--	--
	c111728.graph_c0	8.88	0.2	6.3	Molecular Function: transferase activity, transferring glycosyl groups (GO:0016757);;	--	Glycosyl transferase family 8	Probable galacturonosyltransferase-like 6 OS=Arabidopsis thaliana OX=3702 GN=GATL6 PE=2 SV=1	hypothetical protein JCGZ_13985 [Jatropha curcas]	-4.55935	down	-0.567731	normal	3.85983	up
	c111728.graph_c1	12.61	0.32	11.53	Biological Process: polysaccharide biosynthetic process (GO:0000271);; Cellular Component: Golgi apparatus (GO:0005794);; Molecular Function: transferase activity, transferring glycosyl groups (GO:0016757);;	--	Glycosyl transferase family 8	Probable galacturonosyltransferase-like 7 OS=Arabidopsis thaliana OX=3702 GN=GATL7 PE=2 SV=1	hypothetical protein CUMW_056260 [Citrus unshiu]	-5.06265	down	-0.225225	normal	4.81371	up
	c111781.graph_c0	1.56	0	0.17	--	--	--	--	hypothetical protein AC579_10531 [Pseudocercospora musae]	-4.73923	down	-2.98279	down	--	--
	c111818.graph_c0	8.13	0.23	9.38	--	--	Redoxin;; AhpC/TSA family	Peroxiredoxin-2E-1, chloroplastic OS=Oryza sativa subsp. japonica OX=39947 GN=PRXIIE-1 PE=2 SV=1	unknown [Picea sitchensis]	-4.93467	down	0.118762	normal	5.04301	up
	c111840.graph_c0	2.38	0	0	--	--	NB-ARC domain	Probable disease resistance protein RXW24L OS=Arabidopsis thaliana OX=3702 GN=RXW24L PE=2 SV=1	hypothetical protein VITISV_033801 [Vitis vinifera]	-5.11119	down	-5.46055	down	--	--
	c111840.graph_c1	4.02	0	0	--	--	--	Probable disease resistance protein At1g58390 OS=Arabidopsis thaliana OX=3702 GN=At1g58390 PE=2 SV=4	putative disease resistance protein At1g50180 [Manihot esculenta]	-5.19795	down	-5.54785	down	--	--
	c111846.graph_c0	5.86	0	4.84	--	--	Domain of unknown function (DUF4220)	--	hypothetical protein AQUCO_03800204v1 [Aquilegia coerulea]	-5.38215	down	-0.352726	normal	4.73023	up
	c111846.graph_c1	4.21	0.04	3.32	--	--	Domain of unknown function (DUF4220)	--	hypothetical protein AQUCO_00500066v1 [Aquilegia coerulea]	-5.61157	down	-0.428917	normal	5.04217	up
	c111848.graph_c3	6.33	0.3	8.35	Molecular Function: calcium ion binding (GO:0005509);; Molecular Function: calcium-dependent phospholipid binding (GO:0005544);; Cellular Component: plasma membrane (GO:0005886);; Cellular Component: integral component of membrane (GO:0016021);;	--	C2 domain	FT-interacting protein 1 OS=Arabidopsis thaliana OX=3702 GN=FTIP1 PE=1 SV=1	FT-interacting protein 1-like, partial [Manihot esculenta]	-3.90708	down	0.307491	normal	4.13749	up
	c111854.graph_c0	18.71	6.02	12.84	Cellular Component: extracellular region (GO:0005576);;	--	Pollen allergen;; Lytic transglycolase	Expansin-like B1 OS=Oryza sativa subsp. japonica OX=39947 GN=EXLB1 PE=2 SV=2	hypothetical protein GOBAR_AA24113 [Gossypium barbadense]	-1.73197	down	-0.627602	normal	1.1662	normal
	c111860.graph_c0	2.31	0.15	1.62	--	--	--	--	PREDICTED: uncharacterized protein LOC104602365 [Nelumbo nucifera]	-3.60196	down	-0.567731	normal	3.00112	up
	c112022.graph_c0	49.35	2.19	78.82	--	--	short chain dehydrogenase;; Enoyl-(Acyl carrier protein) reductase;; KR domain;; NAD dependent epimerase/dehydratase family	Short-chain dehydrogenase TIC 32, chloroplastic OS=Pisum sativum OX=3888 GN=TIC32 PE=1 SV=1	PREDICTED: short-chain dehydrogenase TIC 32, chloroplastic [Eucalyptus grandis]	-4.56783	down	0.586824	normal	5.20944	up
	c112049.graph_c0	20.25	0.31	21.07	Cellular Component: membrane (GO:0016020);;	--	Domain of unknown function (DUF296)	AT-hook motif nuclear-localized protein 1 OS=Arabidopsis thaliana OX=3702 GN=AHL1 PE=1 SV=1	PREDICTED: AT-hook motif nuclear-localized protein 1-like [Nelumbo nucifera]	-5.96369	down	-0.0311268	normal	5.9509	up
	c112169.graph_c0	25.99	1.04	15.36	--	--	--	--	--	-4.2171	down	-0.825092	normal	3.32622	up
	c112171.graph_c0	38.75	2.69	36.47	Biological Process: fatty acid biosynthetic process (GO:0006633);; Cellular Component: integral component of membrane (GO:0016021);; Molecular Function: transferase activity, transferring acyl groups other than amino-acyl groups (GO:0016747);;	K15397|0|vvi:100247295|K15397 3-ketoacyl-CoA synthase [EC:2.3.1.199] | (RefSeq) 3-ketoacyl-CoA synthase 1	FAE1/Type III polyketide synthase-like protein;; 3-Oxoacyl-[acyl-carrier-protein (ACP)] synthase III C terminal;; Chalcone and stilbene synthases, C-terminal domain	3-ketoacyl-CoA synthase 1 OS=Arabidopsis thaliana OX=3702 GN=KCS1 PE=1 SV=1	hypothetical protein AQUCO_03700264v1 [Aquilegia coerulea]	-3.85694	down	-0.18436	normal	3.73104	up
	c112171.graph_c1	29.64	3.59	27.26	Biological Process: metabolic process (GO:0008152);; Cellular Component: membrane (GO:0016020);; Molecular Function: transferase activity, transferring acyl groups (GO:0016746);;	K15397|5.1119e-96|vvi:100247295|K15397 3-ketoacyl-CoA synthase [EC:2.3.1.199] | (RefSeq) 3-ketoacyl-CoA synthase 1	FAE1/Type III polyketide synthase-like protein	3-ketoacyl-CoA synthase 1 OS=Arabidopsis thaliana OX=3702 GN=KCS1 PE=1 SV=1	PREDICTED: 3-ketoacyl-CoA synthase 1 [Vitis vinifera]	-3.12117	down	-0.208552	normal	2.96619	up
	c112236.graph_c0	47.41	15.01	41.46	Biological Process: cellular process (GO:0009987);; Cellular Component: cell periphery (GO:0071944);;	--	RhoGAP domain;; P21-Rho-binding domain	Rho GTPase-activating protein 3 OS=Arabidopsis thaliana OX=3702 GN=ROPGAP3 PE=2 SV=1	PREDICTED: rho GTPase-activating protein 5 isoform X1 [Nelumbo nucifera]	-1.75764	down	-0.2816	normal	1.54004	normal
	c112245.graph_c0	23.96	0.05	76.31	Molecular Function: DNA binding (GO:0003677);; Cellular Component: membrane (GO:0016020);; Biological Process: flavonol biosynthetic process (GO:0051555);;	K09422|7.96729e-80|pda:103704727|K09422 myb proto-oncogene protein, plant | (RefSeq) myb-related protein P-like	Myb-like DNA-binding domain;; Myb-like DNA-binding domain	Transcription factor MYB111 OS=Arabidopsis thaliana OX=3702 GN=MYB111 PE=1 SV=1	Myb_DNA-binding domain-containing protein/P_C domain-containing protein [Cephalotus follicularis]	-7.97828	down	1.58165	up	9.41301	up
	c112311.graph_c0	28.84	0	35.59	Biological Process: fatty acid biosynthetic process (GO:0006633);; Cellular Component: integral component of membrane (GO:0016021);; Molecular Function: transferase activity, transferring acyl groups other than amino-acyl groups (GO:0016747);;	K15397|2.54403e-70|gra:105786120|K15397 3-ketoacyl-CoA synthase [EC:2.3.1.199] | (RefSeq) KCS13; 3-ketoacyl-CoA synthase 6	3-Oxoacyl-[acyl-carrier-protein (ACP)] synthase III C terminal;; Chalcone and stilbene synthases, C-terminal domain	3-ketoacyl-CoA synthase 6 OS=Arabidopsis thaliana OX=3702 GN=CUT1 PE=1 SV=1	3-ketoacyl-CoA synthase 5-like [Olea europaea var. sylvestris]	-8.01967	down	0.217906	normal	7.92664	up
	c112311.graph_c1	61.09	0.2	79.17	Biological Process: fatty acid biosynthetic process (GO:0006633);; Cellular Component: integral component of membrane (GO:0016021);; Molecular Function: transferase activity, transferring acyl groups other than amino-acyl groups (GO:0016747);;	K15397|0|sind:105177945|K15397 3-ketoacyl-CoA synthase [EC:2.3.1.199] | (RefSeq) 3-ketoacyl-CoA synthase 6	FAE1/Type III polyketide synthase-like protein	3-ketoacyl-CoA synthase 6 OS=Arabidopsis thaliana OX=3702 GN=CUT1 PE=1 SV=1	unnamed protein product [Coffea canephora]	-7.90807	down	0.286018	normal	8.1463	up
	c112311.graph_c2	6.06	0.24	7.26	--	--	--	--	--	-3.78175	down	0.173065	normal	3.81855	up
	c112315.graph_c0	55.69	5.54	75.01	Molecular Function: transferase activity, transferring acyl groups other than amino-acyl groups (GO:0016747);;	K15400|4.31403e-178|nnu:104590962|K15400 omega-hydroxypalmitate O-feruloyl transferase [EC:2.3.1.188] | (RefSeq) omega-hydroxypalmitate O-feruloyl transferase-like	Transferase family	Omega-hydroxypalmitate O-feruloyl transferase OS=Arabidopsis thaliana OX=3702 GN=HHT1 PE=1 SV=1	PREDICTED: omega-hydroxypalmitate O-feruloyl transferase-like isoform X1 [Nelumbo nucifera]	-3.41966	down	0.341964	normal	3.82313	up
	c112317.graph_c0	64.63	1.54	40.3	Cellular Component: cell wall (GO:0005618);; Cellular Component: plasmodesma (GO:0009506);; Cellular Component: chloroplast (GO:0009507);; Cellular Component: membrane (GO:0016020);; Cellular Component: apoplast (GO:0048046);;	--	Leucine rich repeat;; Leucine Rich Repeat;; Leucine Rich repeats (2 copies);; Leucine Rich repeat	DNA damage-repair/toleration protein DRT100 OS=Arabidopsis thaliana OX=3702 GN=DRT100 PE=2 SV=2	PREDICTED: DNA-damage-repair/toleration protein DRT100 [Elaeis guineensis]	-5.39256	down	-0.767088	normal	4.65786	up
	c112317.graph_c1	69.44	13.72	77.27	Cellular Component: plasmodesma (GO:0009506);; Cellular Component: integral component of membrane (GO:0016021);;	K17279|4.21658e-98|nnu:104598162|K17279 receptor expression-enhancing protein 5/6 | (RefSeq) HVA22-like protein a	TB2/DP1, HVA22 family	HVA22-like protein a OS=Arabidopsis thaliana OX=3702 GN=HVA22A PE=2 SV=1	PREDICTED: HVA22-like protein a [Nelumbo nucifera]	-2.4522	down	0.0693418	normal	2.58191	up
	c112317.graph_c2	56.66	1.76	36.71	Cellular Component: cell wall (GO:0005618);; Cellular Component: plasmodesma (GO:0009506);; Cellular Component: chloroplast (GO:0009507);; Cellular Component: membrane (GO:0016020);; Cellular Component: apoplast (GO:0048046);;	--	Leucine rich repeat N-terminal domain	DNA damage-repair/toleration protein DRT100 OS=Arabidopsis thaliana OX=3702 GN=DRT100 PE=2 SV=2	hypothetical protein Ccrd_021089 [Cynara cardunculus var. scolymus]	-5.03502	down	-0.713646	normal	4.36237	up
	c112339.graph_c0	7.2	1.94	4.12	--	--	--	--	--	-1.9608	down	-0.900918	normal	1.11844	normal
	c112393.graph_c0	3.98	0	2.79	--	--	--	--	--	-5.45442	down	-0.586236	normal	4.57175	up
	c112414.graph_c0	9.74	0.49	3.7	Molecular Function: monooxygenase activity (GO:0004497);; Cellular Component: membrane (GO:0016020);; Molecular Function: metal ion binding (GO:0046872);;	--	Cytochrome P450	Cytochrome P450 714C2 OS=Oryza sativa subsp. japonica OX=39947 GN=CYP714C2 PE=2 SV=1	PREDICTED: cytochrome P450 714C2-like [Phoenix dactylifera]	-4.50218	down	-1.64884	down	2.8859	up
	c112417.graph_c0	3.03	0.21	2.28	Cellular Component: membrane (GO:0016020);;	--	HR-like lesion-inducing	--	HR-like lesion-inducer [Macleaya cordata]	-3.37547	down	-0.482664	normal	2.83153	up
	c112452.graph_c0	48.29	1.75	67.95	Cellular Component: membrane (GO:0016020);; Molecular Function: kinase activity (GO:0016301);; Biological Process: phosphorylation (GO:0016310);;	--	Protein tyrosine kinase;; Protein kinase domain	Probable leucine-rich repeat receptor-like protein kinase At1g68400 OS=Arabidopsis thaliana OX=3702 GN=At1g68400 PE=2 SV=1	PREDICTED: probable leucine-rich repeat receptor-like protein kinase At1g68400 [Nelumbo nucifera]	-4.8281	down	0.404822	normal	5.27878	up
	c112506.graph_c0	57.7	15.15	43.88	Molecular Function: binding (GO:0005488);; Biological Process: cellular process (GO:0009987);;	--	GATA zinc finger	GATA transcription factor 15 OS=Arabidopsis thaliana OX=3702 GN=GATA15 PE=2 SV=2	PREDICTED: GATA transcription factor 16-like [Nelumbo nucifera]	-2.01421	down	-0.450762	normal	1.62672	normal
	c112574.graph_c1	1.79	0.18	1.32	Cellular Component: integral component of membrane (GO:0016021);; Biological Process: transmembrane transport (GO:0055085);;	K13754|3.62694e-152|egu:105035519|K13754 solute carrier family 24 (sodium/potassium/calcium exchanger), member 6 | (RefSeq) cation/calcium exchanger 1	Sodium/calcium exchanger protein	Cation/calcium exchanger 1 OS=Arabidopsis thaliana OX=3702 GN=CCX1 PE=2 SV=1	PREDICTED: cation/calcium exchanger 1 [Elaeis guineensis]	-3.064	down	-0.517385	normal	2.53645	up
	c112593.graph_c0	1.75	0	0.86	Molecular Function: peroxidase activity (GO:0004601);; Molecular Function: copper ion binding (GO:0005507);; Molecular Function: calcium ion binding (GO:0005509);; Molecular Function: ATP binding (GO:0005524);; Molecular Function: calcium-dependent phospholipid binding (GO:0005544);; Cellular Component: cell wall (GO:0005618);; Cellular Component: mitochondrion (GO:0005739);; Cellular Component: …	K17095|2.15271e-147|pop:POPTR_0002s09610g|K17095 annexin A7/11 | (RefSeq) POPTRDRAFT_643752; annexin 1 family protein	Annexin	Annexin D1 OS=Arabidopsis thaliana OX=3702 GN=ANN1 PE=1 SV=1	Annexin [Macleaya cordata]	-4.85054	down	-1.07034	normal	--	--
	c112609.graph_c0	47.39	0.21	32.19	--	--	--	--	--	-7.63634	down	-0.645174	normal	6.97964	up
	c112641.graph_c1	54.01	11.42	54.74	Molecular Function: structural constituent of ribosome (GO:0003735);; Biological Process: translation (GO:0006412);; Cellular Component: cytosolic large ribosomal subunit (GO:0022625);;	--	--	--	60S ribosomal protein L18a-like protein isoform X1 [Amborella trichopoda]	-2.37343	down	-0.0648757	normal	2.36438	up
	c112647.graph_c0	9.18	1.28	4.84	--	--	--	--	--	-2.88566	down	-1.00568	down	1.93169	up
	c112675.graph_c1	8.85	1.76	6.74	Cellular Component: cilium (GO:0005929);; Molecular Function: phosphatidylinositol binding (GO:0035091);; Cellular Component: intracellular membrane-bounded organelle (GO:0043231);; Cellular Component: cytoplasmic part (GO:0044444);; Biological Process: protein localization to cilium (GO:0061512);;	--	Tub family	Tubby-like F-box protein 7 OS=Oryza sativa subsp. japonica OX=39947 GN=TULP7 PE=2 SV=1	tubby-like F-box protein 8 [Arachis ipaensis]	-2.36338	down	-0.472653	normal	1.93391	up
	c112794.graph_c1	2.09	0	0	--	--	NB-ARC domain;; AAA domain	Disease resistance protein RPP13 OS=Arabidopsis thaliana OX=3702 GN=RPP13 PE=2 SV=2	hypothetical protein VITISV_034529 [Vitis vinifera]	-4.39201	down	-4.73538	down	--	--
	c112905.graph_c0	2.14	0.08	0.57	--	--	--	--	--	-3.89601	down	-1.87033	down	--	--
	c112945.graph_c0	46.97	0.1	33.47	Biological Process: metabolic process (GO:0008152);; Molecular Function: hydrolase activity, acting on glycosyl bonds (GO:0016798);;	--	Glycosyl hydrolases family 28;; Pectate lyase superfamily protein	Polygalacturonase At1g48100 OS=Arabidopsis thaliana OX=3702 GN=At1g48100 PE=2 SV=1	PREDICTED: polygalacturonase At1g48100 [Vitis vinifera]	-8.49522	down	-0.57678	normal	7.87089	up
	c112963.graph_c0	9.15	0.9	8.53	--	--	--	--	hypothetical protein AMTR_s00068p00056320 [Amborella trichopoda]	-3.16821	down	-0.182959	normal	2.96917	up
	c112977.graph_c0	5.14	0.71	2.27	--	--	--	--	--	-2.72337	down	-1.22077	normal	--	--
	c113003.graph_c0	26.29	1.86	34.89	--	--	--	--	hypothetical protein BVC80_1719g43 [Macleaya cordata]	-3.85723	down	0.319675	normal	4.21739	up
	c113008.graph_c0	3.04	0.16	1.04	--	--	--	--	--	-3.01188	down	-1.54	normal	--	--
	c113025.graph_c0	121.44	4.79	242.91	--	--	Heavy-metal-associated domain	Heavy metal-associated isoprenylated plant protein 32 OS=Arabidopsis thaliana OX=3702 GN=HIPP32 PE=2 SV=1	HMA domain-containing protein [Cephalotus follicularis]	-4.75272	down	0.911875	normal	5.72523	up
	c113044.graph_c0	6.54	0	0.96	--	--	--	--	--	-4.18102	down	-2.84505	down	--	--
	c113060.graph_c0	5.46	0.05	6.9	--	K09955|5.07071e-145|nnu:104597433|K09955 uncharacterized protein | (RefSeq) uncharacterized LOC104597433	Beta-L-arabinofuranosidase, GH127;; Alpha-L-arabinofuranosidase B (ABFB) domain;; Beta-L-arabinofuranosidase, GH127	--	PREDICTED: uncharacterized protein LOC104597433 [Nelumbo nucifera]	-5.95694	down	0.252604	normal	6.06487	up
	c113077.graph_c0	1.82	0.15	1.74	Molecular Function: DNA binding (GO:0003677);; Molecular Function: transcription factor activity, sequence-specific DNA binding (GO:0003700);; Cellular Component: nucleus (GO:0005634);; Biological Process: regulation of transcription, DNA-templated (GO:0006355);; Molecular Function: protein dimerization activity (GO:0046983);;	K09264|3.03711e-139|nnu:104608408|K09264 MADS-box transcription factor, plant | (RefSeq) floral homeotic protein AGAMOUS-like	K-box region;; SRF-type transcription factor (DNA-binding and dimerisation domain)	Floral homeotic protein AGAMOUS OS=Panax ginseng OX=4054 GN=AG2 PE=2 SV=1	AG.1 [Persea americana]	-3.10096	down	-0.205833	normal	2.83153	up
	c113111.graph_c0	164.07	0.42	163.34	--	--	--	--	PREDICTED: classical arabinogalactan protein 26-like [Juglans regia]	-8.44597	down	-0.0945453	normal	8.33944	up
	c113119.graph_c0	2	0.13	0.42	Cellular Component: membrane (GO:0016020);;	--	Late embryogenesis abundant protein	--	PREDICTED: uncharacterized protein LOC104601752 [Nelumbo nucifera]	-3.47881	down	-2.18262	down	--	--
	c113127.graph_c0	149.69	11.48	227.05	Molecular Function: lyase activity (GO:0016829);; Molecular Function: pyridoxal phosphate binding (GO:0030170);;	K01761|0|nnu:104593448|K01761 methionine-gamma-lyase [EC:4.4.1.11] | (RefSeq) methionine gamma-lyase	Cys/Met metabolism PLP-dependent enzyme;; Aminotransferase class I and II;; Aminotransferase class-V;; Beta-eliminating lyase	Methionine gamma-lyase OS=Arabidopsis thaliana OX=3702 GN=MGL PE=1 SV=1	PREDICTED: methionine gamma-lyase [Nelumbo nucifera]	-3.80215	down	0.512663	normal	4.37799	up
	c113132.graph_c1	251.73	5.28	102.69	Biological Process: anion transport (GO:0006820);; Cellular Component: integral component of membrane (GO:0016021);; Molecular Function: transmembrane transporter activity (GO:0022857);; Biological Process: transmembrane transport (GO:0055085);;	K13783|7.54407e-157|mus:103993281|K13783 MFS transporter, OPA family, solute carrier family 37 (glycerol-3-phosphate transporter), member 1/2 | (RefSeq) putative glycerol-3-phosphate transporter 1	Major Facilitator Superfamily;; Sugar (and other) transporter;; Major Facilitator Superfamily	Putative glycerol-3-phosphate transporter 1 OS=Arabidopsis thaliana OX=3702 GN=At3g47420 PE=2 SV=1	PREDICTED: putative glycerol-3-phosphate transporter 1 [Musa acuminata subsp. malaccensis]	-5.69758	down	-1.3656	down	4.39461	up
	c113178.graph_c0	3.12	0	0	--	--	--	--	--	-4.95388	down	-5.30217	down	--	--
	c113186.graph_c0	60.96	1.19	170.86	--	K03327|0|nnu:104596015|K03327 multidrug resistance protein, MATE family | (RefSeq) protein DETOXIFICATION 35	MatE	Protein DETOXIFICATION 34 OS=Arabidopsis thaliana OX=3702 GN=DTX34 PE=2 SV=1	PREDICTED: protein DETOXIFICATION 35 [Nelumbo nucifera]	-5.73834	down	1.39782	up	7.18818	up
	c113197.graph_c0	105.11	4.53	92.1	Biological Process: phenylpropanoid biosynthetic process (GO:0009699);; Molecular Function: guiding stereospecific synthesis activity (GO:0042349);; Biological Process: regulation of catalytic activity (GO:0050790);;	--	Dirigent-like protein	Dirigent protein 23 OS=Arabidopsis thaliana OX=3702 GN=DIR23 PE=2 SV=1	hypothetical protein CISIN_1g043227mg [Citrus sinensis]	-4.61892	down	-0.278393	normal	4.3978	up
	c113220.graph_c2	6.95	0.76	5.11	Biological Process: regulation of transcription, DNA-templated (GO:0006355);; Biological Process: tissue development (GO:0009888);; Cellular Component: membrane (GO:0016020);;	--	Dof domain, zinc finger	Dof zinc finger protein DOF5.6 OS=Arabidopsis thaliana OX=3702 GN=DOF5.6 PE=2 SV=2	PREDICTED: dof zinc finger protein DOF5.6-like [Nelumbo nucifera]	-3.15524	down	-0.525135	normal	2.65575	up
	c113238.graph_c0	7.31	0.08	6.65	Molecular Function: alpha-L-fucosidase activity (GO:0004560);; Biological Process: carbohydrate metabolic process (GO:0005975);;	K01206|0|vvi:100244570|K01206 alpha-L-fucosidase [EC:3.2.1.51] | (RefSeq) alpha-L-fucosidase 1-like	Alpha-L-fucosidase;; F5/8 type C domain	Alpha-L-fucosidase 1 OS=Arabidopsis thaliana OX=3702 GN=FUC1 PE=1 SV=2	Glycoside hydrolase [Macleaya cordata]	-5.95446	down	-0.224896	normal	5.64987	up
	c113246.graph_c0	80.73	7.08	100.29	Cellular Component: membrane (GO:0016020);;	--	Domain of unknown function (DUF588)	CASP-like protein F16 OS=Gossypium hirsutum OX=3635 GN=F16 PE=2 SV=1	PREDICTED: CASP-like protein 2A1 [Eucalyptus grandis]	-3.60549	down	0.224988	normal	3.89154	up
	c113270.graph_c0	147.47	2.51	223.56	Cellular Component: cell wall (GO:0005618);; Cellular Component: plasma membrane (GO:0005886);;	--	Protein of unknown function (DUF642)	--	uncharacterized protein LOC18435220 [Amborella trichopoda]	-5.94876	down	0.51204	normal	6.51591	up
	c113273.graph_c0	126.04	0.41	91.77	--	--	B-box zinc finger	B-box zinc finger protein 32 OS=Arabidopsis thaliana OX=3702 GN=BBX32 PE=1 SV=1	PREDICTED: B-box zinc finger protein 32-like [Nelumbo nucifera]	-8.1847	down	-0.545411	normal	7.6522	up
	c113293.graph_c0	1165.03	146.73	172.13	--	--	--	--	--	-3.12025	down	-1.58704	down	1.59755	normal
	c113316.graph_c0	9.02	0	23.7	Biological Process: mitotic spindle assembly checkpoint (GO:0007094);;	K02537|1.06615e-117|gmx:100789307|K02537 mitotic spindle assembly checkpoint protein MAD2 | (RefSeq) mitotic spindle checkpoint protein MAD2	HORMA domain	Mitotic spindle checkpoint protein MAD2 OS=Arabidopsis thaliana OX=3702 GN=MAD2 PE=1 SV=1	PREDICTED: mitotic spindle checkpoint protein MAD2 [Glycine max]	-6.99322	down	1.42647	up	8.10724	up
	c113321.graph_c0	2.36	0.46	0.43	--	--	--	--	--	-2.20299	normal	-2.30376	down	--	--
	c113329.graph_c0	479.22	177.43	232.57	Molecular Function: protein serine/threonine kinase activity (GO:0004674);; Molecular Function: ATP binding (GO:0005524);; Biological Process: protein phosphorylation (GO:0006468);;	K03083|0|atr:18448458|K03083 glycogen synthase kinase 3 beta [EC:2.7.11.26] | (RefSeq) shaggy-related protein kinase kappa	Protein kinase domain;; Protein tyrosine kinase	Shaggy-related protein kinase delta OS=Arabidopsis thaliana OX=3702 GN=ASK4 PE=2 SV=1	shaggy-related protein kinase kappa [Amborella trichopoda]	-1.53441	normal	-1.13118	down	0.467906	normal
	c113335.graph_c0	674.94	119.61	1009.17	Molecular Function: inositol-3-phosphate synthase activity (GO:0004512);; Biological Process: inositol biosynthetic process (GO:0006021);; Biological Process: phospholipid biosynthetic process (GO:0008654);;	K01858|0|vvi:100259515|K01858 myo-inositol-1-phosphate synthase [EC:5.5.1.4] | (RefSeq) inositol-3-phosphate synthase	Myo-inositol-1-phosphate synthase;; Myo-inositol-1-phosphate synthase	Inositol-3-phosphate synthase OS=Sesamum indicum OX=4182 PE=2 SV=1	PREDICTED: inositol-3-phosphate synthase-like [Juglans regia]	-2.62015	down	0.491669	normal	3.17633	up
	c113370.graph_c0	1079.89	0.65	456.55	--	--	Hydrophobic seed protein;; Protease inhibitor/seed storage/LTP family;; Probable lipid transfer	14 kDa proline-rich protein DC2.15 OS=Daucus carota OX=4039 PE=2 SV=1	PREDICTED: 14 kDa proline-rich protein DC2.15-like [Solanum pennellii]	-10.6139	down	-1.32943	down	9.29726	up
	c113391.graph_c0	7.38	1.84	5.83	--	--	--	--	--	-2.05644	down	-0.41201	normal	1.6876	normal
	c113441.graph_c0	14.23	2.45	21.28	--	--	--	--	uncharacterized protein LOC109838666 [Asparagus officinalis]	-2.82065	down	0.482329	normal	3.3488	up
	c113453.graph_c0	120.07	25.26	174	Molecular Function: calcium ion binding (GO:0005509);; Cellular Component: endoplasmic reticulum (GO:0005783);; Biological Process: protein folding (GO:0006457);; Molecular Function: unfolded protein binding (GO:0051082);;	K08057|0|nnu:104605095|K08057 calreticulin | (RefSeq) calreticulin	Calreticulin family	Calreticulin OS=Beta vulgaris OX=161934 PE=2 SV=1	Calreticulin/calnexin [Corchorus olitorius]	-2.34703	down	0.446544	normal	2.8578	up
	c113467.graph_c0	1.19	0	0.29	Molecular Function: ATP binding (GO:0005524);; Cellular Component: integral component of membrane (GO:0016021);; Molecular Function: ATPase activity, coupled to transmembrane movement of substances (GO:0042626);; Biological Process: transmembrane transport (GO:0055085);;	K05658|0|atr:18436737|K05658 ATP-binding cassette, subfamily B (MDR/TAP), member 1 [EC:3.6.3.44] | (RefSeq) ABC transporter B family member 9	ABC transporter transmembrane region;; ABC transporter	ABC transporter B family member 11 OS=Arabidopsis thaliana OX=3702 GN=ABCB11 PE=2 SV=1	ABC transporter B family member 9 [Amborella trichopoda]	-4.29037	down	-1.93358	normal	--	--
	c113533.graph_c0	22.3	0.67	20.84	--	--	--	--	alpha carbonic anhydrase 8-like [Hevea brasiliensis]	-5.31633	down	-0.139691	normal	5.18444	up
	c113536.graph_c0	83.75	3.87	80.74	Molecular Function: magnesium ion binding (GO:0000287);; Molecular Function: pyruvate kinase activity (GO:0004743);; Biological Process: glycolytic process (GO:0006096);; Molecular Function: kinase activity (GO:0016301);; Molecular Function: potassium ion binding (GO:0030955);;	K00873|0|nnu:104600275|K00873 pyruvate kinase [EC:2.7.1.40] | (RefSeq) plastidial pyruvate kinase 2	Pyruvate kinase, barrel domain;; Pyruvate kinase, alpha/beta domain	Plastidial pyruvate kinase 2 OS=Arabidopsis thaliana OX=3702 GN=PKP2 PE=1 SV=1	Pyruvate kinase [Macleaya cordata]	-4.5235	down	-0.141133	normal	4.44334	up
	c113548.graph_c1	166.88	41.69	239.11	Molecular Function: (1->3)-beta-D-glucan binding (GO:0001872);; Molecular Function: hydrolase activity, hydrolyzing O-glycosyl compounds (GO:0004553);; Molecular Function: protein histidine kinase activity (GO:0004673);; Biological Process: response to heat (GO:0009408);; Cellular Component: plant-type cell wall (GO:0009505);; Cellular Component: integral component of membrane (GO:0016021);; Biol…	--	X8 domain	PLASMODESMATA CALLOSE-BINDING PROTEIN 3 OS=Arabidopsis thaliana OX=3702 GN=PDCB3 PE=1 SV=1	PLASMODESMATA CALLOSE-BINDING PROTEIN 3 [Morus notabilis]	-3.40592	down	0.426149	normal	3.89483	up
	c113602.graph_c0	52.76	3.99	75.57	Molecular Function: DNA binding (GO:0003677);; Molecular Function: transcription factor activity, sequence-specific DNA binding (GO:0003700);; Cellular Component: nucleus (GO:0005634);; Biological Process: regulation of transcription, DNA-templated (GO:0006355);;	K09286|1.68721e-53|nnu:104604040|K09286 EREBP-like factor | (RefSeq) ethylene-responsive transcription factor ERF023-like	AP2 domain	Ethylene-responsive transcription factor ERF023 OS=Arabidopsis thaliana OX=3702 GN=ERF023 PE=2 SV=1	PREDICTED: ethylene-responsive transcription factor ERF023-like [Nelumbo nucifera]	-3.80593	down	0.430144	normal	4.2921	up
	c113615.graph_c0	3.55	0	0.9	--	--	--	--	--	-4.23673	down	-1.87932	normal	--	--
	c113617.graph_c0	18.1	0.51	21.63	--	--	--	Tubulin alpha-1 chain OS=Arabidopsis thaliana OX=3702 GN=TUBA1 PE=2 SV=1	--	-4.67435	down	0.170099	normal	4.76595	up
	c113618.graph_c0	106.66	29.77	71.45	--	--	--	--	hypothetical protein BVC80_7947g3 [Macleaya cordata]	-1.94824	down	-0.666348	normal	1.34591	normal
	c113650.graph_c0	102.52	32.58	54.95	Biological Process: inflorescence development (GO:0010229);; Biological Process: phyllome development (GO:0048827);;	K12456|1.05885e-21|pop:POPTR_0004s05710g|K12456 anaphase-promoting complex subunit 13 | (RefSeq) POPTRDRAFT_647861; hypothetical protein	Apc13p protein	Anaphase-promoting complex subunit 13 OS=Arabidopsis thaliana OX=3702 GN=APC13 PE=1 SV=1	hypothetical protein POPTR_0004s05710g [Populus trichocarpa]	-1.807	down	-1.01578	down	0.855172	normal
	c113675.graph_c0	4.53	0.14	3.75	--	--	S1/P1 Nuclease	Endonuclease 2 OS=Arabidopsis thaliana OX=3702 GN=ENDO2 PE=1 SV=1	Endonuclease 2 [Apostasia shenzhenica]	-4.27958	down	0.0444864	normal	4.18624	up
	c113700.graph_c0	70.74	21.21	58.96	--	--	GRAM domain	GEM-like protein 5 OS=Arabidopsis thaliana OX=3702 GN=At5g13200 PE=1 SV=1	GRAM domain [Macleaya cordata]	-1.8403	down	-0.351062	normal	1.55313	normal
	c113756.graph_c0	5.37	1.36	2.27	Molecular Function: cytochrome-c oxidase activity (GO:0004129);; Molecular Function: iron ion binding (GO:0005506);; Cellular Component: mitochondrial inner membrane (GO:0005743);; Biological Process: oxidative phosphorylation (GO:0006119);; Biological Process: aerobic respiration (GO:0009060);; Cellular Component: integral component of membrane (GO:0016021);; Molecular Function: heme binding (GO…	K02256|2.49099e-100|csl:CospCoM_p26|K02256 cytochrome c oxidase subunit 1 [EC:1.9.3.1] | (RefSeq) cox1; cytochrome c oxidase subunit 1	--	Cytochrome c oxidase subunit 1 OS=Marchantia polymorpha OX=3197 GN=COX1 PE=3 SV=2	cytochrome c oxidase subunit I, partial (mitochondrion) [Lingulodinium polyedrum]	-2.6223	down	-1.45272	down	1.22224	normal
	c113757.graph_c1	67.13	20.99	54.65	Cellular Component: chloroplast (GO:0009507);;	--	Biotin-requiring enzyme;; Biotin-lipoyl like	--	uncharacterized protein LOC109828170 [Asparagus officinalis]	-1.78392	down	-0.38395	normal	1.46351	normal
	c113758.graph_c0	45.18	0	31.92	--	--	--	--	--	-10.2263	down	-0.589317	normal	9.3256	up
	c113776.graph_c1	13.94	0	0	Biological Process: flavonoid biosynthetic process (GO:0009813);; Cellular Component: intracellular membrane-bounded organelle (GO:0043231);; Biological Process: flavonoid glucuronidation (GO:0052696);; Molecular Function: quercetin 3-O-glucosyltransferase activity (GO:0080043);; Molecular Function: quercetin 7-O-glucosyltransferase activity (GO:0080044);;	--	--	UDP-glycosyltransferase 87A2 OS=Arabidopsis thaliana OX=3702 GN=UGT87A2 PE=1 SV=1	UDP-glycosyltransferase 87A1-like [Quercus suber]	-6.56301	down	-6.91822	down	--	--
	c113855.graph_c0	1.82	0.33	0.78	--	--	--	--	--	-3.10096	down	-0.544296	normal	2.50144	normal
	c113909.graph_c0	136.57	0.07	119.46	Cellular Component: integral component of membrane (GO:0016021);; Molecular Function: pectate lyase activity (GO:0030570);; Biological Process: pectin catabolic process (GO:0045490);; Molecular Function: metal ion binding (GO:0046872);;	K01728|0|nnu:104587909|K01728 pectate lyase [EC:4.2.2.2] | (RefSeq) probable pectate lyase 8	Pectate lyase;; Right handed beta helix region	Probable pectate lyase 1 OS=Arabidopsis thaliana OX=3702 GN=At1g04680 PE=2 SV=2	PREDICTED: probable pectate lyase 8 [Nelumbo nucifera]	-10.3677	down	-0.281197	normal	10.0043	up
	c113963.graph_c1	3.62	0.02	3.34	--	--	--	--	--	-6.74257	down	-0.203246	normal	6.39481	up
	c113973.graph_c0	110.85	3.6	37.5	Molecular Function: protein binding (GO:0005515);; Cellular Component: extracellular region (GO:0005576);; Biological Process: killing of cells of other organism (GO:0031640);; Biological Process: defense response to fungus (GO:0050832);;	--	Thaumatin family	Thaumatin-like protein OS=Actinidia deliciosa OX=3627 GN=tlp PE=1 SV=2	thaumatin-like protein [Olea europaea var. sylvestris]	-5.02177	down	-1.64961	down	3.42772	up
	c114013.graph_c0	2.41	0.34	1.47	--	--	--	--	--	-2.69277	down	-0.822109	normal	1.88982	normal
	c114015.graph_c0	8.9	0	3.38	--	--	--	--	--	-5.38215	down	-1.43453	normal	--	--
	c114016.graph_c0	5.44	0	5.59	Cellular Component: Golgi membrane (GO:0000139);; Biological Process: protein glycosylation (GO:0006486);; Molecular Function: galactosyltransferase activity (GO:0008378);; Cellular Component: integral component of membrane (GO:0016021);;	K20855|8.62139e-41|nnu:104612794|K20855 beta-1,3-galactosyltransferase 1/2/3/4/5/7/8 [EC:2.4.1.-] | (RefSeq) probable beta-1,3-galactosyltransferase 2	--	Probable beta-1,3-galactosyltransferase 2 OS=Arabidopsis thaliana OX=3702 GN=B3GALT2 PE=2 SV=1	PREDICTED: probable beta-1,3-galactosyltransferase 2 isoform X1 [Nelumbo nucifera]	-5.38215	down	-0.0454095	normal	5.03367	up
	c114080.graph_c0	6.41	0	3.88	Biological Process: transcription, DNA-templated (GO:0006351);;	--	B3 DNA binding domain	B3 domain-containing protein Os03g0622200 OS=Oryza sativa subsp. japonica OX=39947 GN=Os03g0622200 PE=2 SV=1	B3 DNA binding domain [Macleaya cordata]	-5.93042	down	-0.793534	normal	4.83862	up
	c114080.graph_c2	4.16	0.15	3.67	--	--	B3 DNA binding domain	B3 domain-containing protein Os11g0197600 OS=Oryza sativa subsp. japonica OX=39947 GN=Os11g0197600 PE=2 SV=1	B3 domain-containing protein Os11g0197600-like [Phalaenopsis equestris]	-3.96744	down	-0.29504	normal	3.54246	up
	c114084.graph_c0	45.49	0.52	9.26	--	--	--	--	PREDICTED: protein RALF-like 32 [Ziziphus jujuba]	-6.22428	down	-2.36999	down	3.83669	up
	c114108.graph_c0	31.45	0.68	26.44	Biological Process: cytokinin biosynthetic process (GO:0009691);; Molecular Function: hydrolase activity, hydrolyzing N-glycosyl compounds (GO:0016799);;	K06966|5.04579e-91|sind:105159335|K06966 uncharacterized protein | (RefSeq) cytokinin riboside 5'-monophosphate phosphoribohydrolase LOG1-like	Possible lysine decarboxylase	Cytokinin riboside 5&apos;-monophosphate phosphoribohydrolase LOG3 OS=Arabidopsis thaliana OX=3702 GN=LOG3 PE=1 SV=1	Lysine_decarbox domain-containing protein [Cephalotus follicularis]	-5.82736	down	-0.338599	normal	5.50747	up
	c114134.graph_c0	3.78	0	1.16	--	--	--	--	--	-4.23673	down	-1.6538	normal	--	--
	c114203.graph_c0	8.45	0.49	7.62	--	--	--	--	--	-3.66562	down	-0.228812	normal	3.3675	up
	c114229.graph_c0	4.46	0	1.95	--	--	--	--	--	-5.08107	down	-1.21456	normal	--	--
	c114271.graph_c0	14.83	0.58	41.11	Molecular Function: protein histidine kinase activity (GO:0004673);; Molecular Function: hydrolase activity (GO:0016787);; Biological Process: peptidyl-histidine phosphorylation (GO:0018106);;	--	X8 domain	Glucan endo-1,3-beta-D-glucosidase OS=Olea europaea OX=4146 GN=OLE9 PE=1 SV=1	X8 domain containing protein [Parasponia andersonii]	-4.50597	down	1.37804	up	5.87131	up
	c114302.graph_c0	7.73	1.69	6.48	Molecular Function: methyltransferase activity (GO:0008168);; Cellular Component: integral component of membrane (GO:0016021);; Biological Process: methylation (GO:0032259);;	--	Putative S-adenosyl-L-methionine-dependent methyltransferase	--	PREDICTED: uncharacterized protein LOC104607476 [Nelumbo nucifera]	-2.25445	down	-0.34364	normal	1.96131	up
	c114337.graph_c0	36.61	0.37	37.03	Cellular Component: integral component of membrane (GO:0016021);;	--	Proteolipid membrane potential modulator	Hydrophobic protein LTI6B OS=Oryza sativa subsp. japonica OX=39947 GN=LTI6B PE=2 SV=1	PREDICTED: hydrophobic protein LTI6B-like [Musa acuminata subsp. malaccensis]	-6.10742	down	-0.06945	normal	5.95759	up
	c114381.graph_c0	28.48	4.85	30.68	Biological Process: metabolic process (GO:0008152);; Cellular Component: chloroplast thylakoid membrane (GO:0009535);; Cellular Component: chloroplast stroma (GO:0009570);; Molecular Function: amino acid binding (GO:0016597);;	--	ACT domain	ACT domain-containing protein ACR12 OS=Arabidopsis thaliana OX=3702 GN=ACR12 PE=2 SV=1	PREDICTED: ACT domain-containing protein ACR12-like [Nelumbo nucifera]	-2.6445	down	0.0190833	normal	2.72421	up
	c114419.graph_c0	29.02	1.47	16.78	Cellular Component: extracellular region (GO:0005576);;	--	Cysteine-rich secretory protein family	Pathogenesis-related protein PR-1 OS=Medicago truncatula OX=3880 GN=PR-1 PE=2 SV=1	PREDICTED: pathogenesis-related protein PR-1 [Cucumis sativus]	-4.35432	down	-0.8762	normal	3.528	up
	c114425.graph_c0	15.81	0	44.4	Cellular Component: intracellular organelle (GO:0043229);;	K11251|2.27534e-42|nnu:104598998|K11251 histone H2A | (RefSeq) histone H2A.1	--	Probable histone H2A.4 OS=Oryza sativa subsp. japonica OX=39947 GN=Os05g0461400 PE=2 SV=1	unknown [Zea mays]	-7.26513	down	1.37192	up	8.32475	up
	c114434.graph_c0	3.27	0.25	2.6	--	--	--	--	--	-3.40402	down	-0.410669	normal	2.95983	up
	c114505.graph_c0	25.55	1.03	55.41	Molecular Function: SNARE binding (GO:0000149);; Molecular Function: SNAP receptor activity (GO:0005484);; Cellular Component: plasma membrane (GO:0005886);; Biological Process: intracellular protein transport (GO:0006886);; Biological Process: exocytosis (GO:0006887);; Biological Process: vesicle fusion (GO:0006906);; Cellular Component: endomembrane system (GO:0012505);; Cellular Component: int…	K08486|3.51373e-150|pda:103720705|K08486 syntaxin 1B/2/3 | (RefSeq) syntaxin-related protein KNOLLE	Syntaxin;; SNARE domain	Syntaxin-related protein KNOLLE OS=Arabidopsis thaliana OX=3702 GN=KN PE=1 SV=1	PREDICTED: syntaxin-related protein KNOLLE [Phoenix dactylifera]	-4.65169	down	1.02689	up	5.71945	up
	c114539.graph_c0	13.14	0.11	30.8	--	--	--	--	--	-5.94814	down	1.17986	up	6.98106	up
	c114561.graph_c0	7.37	0	10.94	Cellular Component: microtubule cytoskeleton (GO:0015630);; Cellular Component: cytoskeletal part (GO:0044430);; Biological Process: regulation of cellular process (GO:0050794);;	K16812|9.23809e-24|nnu:104599436|K16812 targeting protein for Xklp2 | (RefSeq) protein TPX2-like	--	Protein TPX2 OS=Arabidopsis thaliana OX=3702 GN=TPX2 PE=1 SV=1	PREDICTED: protein TPX2 isoform X3 [Daucus carota subsp. sativus]	-4.95388	down	0.474942	normal	5.12211	up
	c114607.graph_c0	21.88	8.88	9.01	--	K14492|1.29764e-16|egu:105052748|K14492 two-component response regulator ARR-A family | (RefSeq) two-component response regulator ORR9	--	Two-component response regulator ORR10 OS=Oryza sativa subsp. japonica OX=39947 GN=RR10 PE=2 SV=2	two-component response regulator ARR9-like [Jatropha curcas]	-1.45048	normal	-1.37751	down	0.138652	normal
	c114617.graph_c0	21.97	0.06	27.63	--	--	Remorin, C-terminal region;; Remorin, C-terminal region	--	PREDICTED: uncharacterized protein LOC100257562 isoform X2 [Vitis vinifera]	-8.06901	down	0.234902	normal	8.22189	up
	c114627.graph_c0	17.65	0.94	20.49	--	--	Kelch motif;; F-box domain;; F-box-like;; Galactose oxidase, central domain;; Kelch motif	F-box/kelch-repeat protein At5g26960 OS=Arabidopsis thaliana OX=3702 GN=At5g26960 PE=2 SV=1	PREDICTED: F-box/kelch-repeat protein At5g26960 [Nelumbo nucifera]	-4.27031	down	0.128843	normal	4.4479	up
	c114687.graph_c0	3.68	0	0	--	--	--	--	--	-5.25303	down	-5.60325	down	--	--
	c114692.graph_c0	8.32	0.07	4.75	Molecular Function: peroxidase activity (GO:0004601);; Cellular Component: extracellular region (GO:0005576);; Biological Process: response to oxidative stress (GO:0006979);; Molecular Function: heme binding (GO:0020037);; Biological Process: hydrogen peroxide catabolic process (GO:0042744);; Molecular Function: metal ion binding (GO:0046872);; Biological Process: oxidation-reduction process (GO:…	K00430|8.52449e-166|fve:101313359|K00430 peroxidase [EC:1.11.1.7] | (RefSeq) peroxidase 5-like	Peroxidase	Peroxidase 5 OS=Vitis vinifera OX=29760 GN=GSVIVT00037159001 PE=1 SV=2	PREDICTED: peroxidase 5-like [Fragaria vesca subsp. vesca]	-5.93928	down	-0.889589	normal	4.91084	up
	c114710.graph_c0	5.83	0	11.13	--	--	--	--	--	-4.65994	down	0.827902	normal	5.1782	up
	c114780.graph_c0	6.93	0.29	10.86	--	--	--	--	PREDICTED: uncharacterized protein LOC103703493 [Phoenix dactylifera]	-4.41142	down	0.558337	normal	4.95872	up
	c114833.graph_c0	22.71	3.95	23.51	--	--	Leucine-zipper of ternary complex factor MIP1;; Protein of unknown function, DUF547;; Protein of unknown function, DUF547	--	PREDICTED: uncharacterized protein LOC103717791 isoform X2 [Phoenix dactylifera]	-2.5523	down	-0.0475952	normal	2.5669	up
	c114850.graph_c0	8.23	0.22	11.49	--	K00134|1.41645e-16|vvi:100265689|K00134 glyceraldehyde 3-phosphate dehydrogenase [EC:1.2.1.12] | (RefSeq) glyceraldehyde-3-phosphate dehydrogenase GAPCP1, chloroplastic	--	Glyceraldehyde-3-phosphate dehydrogenase GAPCP1, chloroplastic OS=Arabidopsis thaliana OX=3702 GN=GAPCP1 PE=1 SV=1	PREDICTED: glyceraldehyde-3-phosphate dehydrogenase GAPCP1, chloroplastic [Vitis vinifera]	-4.33465	down	0.388351	normal	4.58127	up
	c114850.graph_c1	10.5	0.91	14.23	Biological Process: glucose metabolic process (GO:0006006);; Cellular Component: plastid (GO:0009536);; Molecular Function: oxidoreductase activity, acting on the aldehyde or oxo group of donors, NAD or NADP as acceptor (GO:0016620);; Molecular Function: NADP binding (GO:0050661);; Molecular Function: NAD binding (GO:0051287);; Biological Process: oxidation-reduction process (GO:0055114);;	K00134|2.00493e-130|mus:103983714|K00134 glyceraldehyde 3-phosphate dehydrogenase [EC:1.2.1.12] | (RefSeq) glyceraldehyde-3-phosphate dehydrogenase GAPCP2, chloroplastic	Glyceraldehyde 3-phosphate dehydrogenase, NAD binding domain;; Glyceraldehyde 3-phosphate dehydrogenase, C-terminal domain	Glyceraldehyde-3-phosphate dehydrogenase GAPCP1, chloroplastic OS=Arabidopsis thaliana OX=3702 GN=GAPCP1 PE=1 SV=1	PREDICTED: glyceraldehyde-3-phosphate dehydrogenase GAPCP2, chloroplastic [Musa acuminata subsp. malaccensis]	-3.4257	down	0.348707	normal	3.77577	up
	c114874.graph_c0	1.59	0	0.24	--	--	--	--	--	-4.65994	down	-2.57428	down	--	--
	c114889.graph_c1	18.65	0.25	36.2	Cellular Component: intracellular (GO:0005622);; Biological Process: vacuolar transport (GO:0007034);;	K12191|1.15866e-90|tcc:TCM_026946|K12191 charged multivesicular body protein 2A | (RefSeq) SNF7 family protein isoform 1	Snf7	Vacuolar protein sorting-associated protein 2 homolog 2 OS=Arabidopsis thaliana OX=3702 GN=VPS2.2 PE=1 SV=2	vacuolar protein sorting-associated protein 2 homolog 2 [Herrania umbratica]	-5.70024	down	0.865837	normal	6.48405	up
	c114932.graph_c0	0.98	0.05	0.13	Cellular Component: membrane (GO:0016020);;	--	--	--	uncharacterized protein LOC110604719 [Manihot esculenta]	-3.47363	down	-2.63231	down	--	--
	c114943.graph_c0	19.02	0.15	31.21	--	--	Domain of unknown function (DUF4228)	--	PREDICTED: uncharacterized protein LOC104604656 [Nelumbo nucifera]	-6.47547	down	0.625392	normal	7.01896	up
	c114948.graph_c0	10.08	0.12	8.88	Molecular Function: DNA binding (GO:0003677);; Cellular Component: nucleus (GO:0005634);; Biological Process: regulation of transcription, DNA-templated (GO:0006355);; Cellular Component: membrane (GO:0016020);;	--	No apical meristem (NAM) protein	NAC domain-containing protein 73 OS=Arabidopsis thaliana OX=3702 GN=NAC073 PE=2 SV=1	PREDICTED: NAC domain-containing protein 73-like [Elaeis guineensis]	-6.07893	down	-0.26979	normal	5.76304	up
	c114996.graph_c0	4.98	0	9.34	Molecular Function: calmodulin binding (GO:0005516);; Cellular Component: plasma membrane (GO:0005886);; Biological Process: defense response (GO:0006952);; Biological Process: response to biotic stimulus (GO:0009607);; Cellular Component: integral component of membrane (GO:0016021);;	K08472|2.98373e-136|nnu:104590031|K08472 mlo protein | (RefSeq) MLO-like protein 4	Mlo family;; Mlo family;; Mlo family	MLO-like protein 4 OS=Arabidopsis thaliana OX=3702 GN=MLO4 PE=2 SV=2	Mlo-related protein [Macleaya cordata]	-7.19654	down	0.844578	normal	7.72957	up
	c115036.graph_c0	72.19	11.23	73	Molecular Function: nucleotide binding (GO:0000166);;	K08900|4.01336e-112|nnu:104603159|K08900 mitochondrial chaperone BCS1 | (RefSeq) AAA-ATPase At3g50940-like	Domain associated at C-terminal with AAA;; ATPase family associated with various cellular activities (AAA);; Holliday junction DNA helicase ruvB N-terminus	AAA-ATPase At3g28510 OS=Arabidopsis thaliana OX=3702 GN=At3g28510 PE=2 SV=1	PREDICTED: AAA-ATPase At3g50940-like [Nelumbo nucifera]	-2.78417	down	-0.0716236	normal	2.77482	up
	c115036.graph_c1	72.28	10.24	70.81	Molecular Function: nucleotide binding (GO:0000166);; Cellular Component: membrane (GO:0016020);;	K08900|2.21451e-57|nnu:104603159|K08900 mitochondrial chaperone BCS1 | (RefSeq) AAA-ATPase At3g50940-like	ATPase family associated with various cellular activities (AAA)	AAA-ATPase At5g17760 OS=Arabidopsis thaliana OX=3702 GN=At5g17760 PE=3 SV=1	PREDICTED: AAA-ATPase At3g50940-like [Nelumbo nucifera]	-2.91916	down	-0.11576	normal	2.86434	up
	c115057.graph_c0	20.54	0	16.11	Cellular Component: membrane (GO:0016020);; Molecular Function: protein dimerization activity (GO:0046983);;	--	Helix-loop-helix DNA-binding domain	--	bHLH transcriptional factor [Coptis japonica]	-6.90141	down	-0.493419	normal	6.10125	up
	c115136.graph_c0	1.09	0	0.59	Molecular Function: protein serine/threonine kinase activity (GO:0004674);; Molecular Function: ATP binding (GO:0005524);; Biological Process: protein phosphorylation (GO:0006468);; Cellular Component: integral component of membrane (GO:0016021);;	--	Protein tyrosine kinase;; Protein kinase domain	Receptor-like protein kinase THESEUS 1 OS=Arabidopsis thaliana OX=3702 GN=THE1 PE=1 SV=1	PREDICTED: receptor-like protein kinase THESEUS 1 [Nelumbo nucifera]	-4.6186	down	-0.930113	normal	--	--
	c115148.graph_c0	2.73	0.11	1.13	--	--	--	--	--	-3.74156	down	-1.29592	normal	--	--
	c115178.graph_c0	3.23	0	5.32	Molecular Function: protein dimerization activity (GO:0046983);;	--	--	Transcription factor BHLH094 OS=Oryza sativa subsp. japonica OX=39947 GN=BHLH094 PE=1 SV=2	transcription factor bHLH1, partial [Lindera glauca]	-4.44026	down	0.59623	normal	4.73023	up
	c115211.graph_c0	3.98	1.89	1.02	--	--	--	--	--	-1.13523	normal	-1.94231	down	--	--
	c115217.graph_c0	7.84	0	7.8	--	--	--	--	--	-5.73149	down	-0.0924707	normal	5.33447	up
	c115244.graph_c0	54.92	1.09	27.41	--	--	--	--	--	-5.45142	down	-1.08138	down	4.34876	up
	c115265.graph_c3	5.75	0.55	4.35	Molecular Function: hydrolase activity (GO:0016787);; Biological Process: phosphatidylinositol dephosphorylation (GO:0046856);;	--	--	Type I inositol polyphosphate 5-phosphatase 13 OS=Arabidopsis thaliana OX=3702 GN=IP5P13 PE=1 SV=1	type II inositol polyphosphate 5-phosphatase 15-like isoform X1 [Cucurbita pepo subsp. pepo]	-3.26595	down	-0.506659	normal	2.76791	up
	c115274.graph_c1	9.32	0.92	10.17	Molecular Function: UDP-glucose 6-dehydrogenase activity (GO:0003979);; Molecular Function: NAD binding (GO:0051287);; Biological Process: oxidation-reduction process (GO:0055114);;	K00012|5.05937e-103|atr:18427956|K00012 UDPglucose 6-dehydrogenase [EC:1.1.1.22] | (RefSeq) UDP-glucose 6-dehydrogenase 5	UDP-glucose/GDP-mannose dehydrogenase family, UDP binding domain;; UDP-glucose/GDP-mannose dehydrogenase family, central domain	UDP-glucose 6-dehydrogenase 3 OS=Arabidopsis thaliana OX=3702 GN=UGD3 PE=1 SV=1	uncharacterized protein A4U43_C07F29550 [Asparagus officinalis]	-3.16821	down	0.0398752	normal	3.18938	up
	c115312.graph_c0	12.39	1.31	0.58	--	--	--	--	--	-2.86701	down	-3.61539	down	--	--
	c115334.graph_c0	3.45	0.11	3.35	--	--	Cotton fibre expressed protein	--	PREDICTED: uncharacterized protein LOC100245192 [Vitis vinifera]	-4.0355	down	-0.125859	normal	3.77605	up
	c115353.graph_c0	106.7	0.03	208.59	Biological Process: fatty acid biosynthetic process (GO:0006633);; Cellular Component: integral component of membrane (GO:0016021);; Molecular Function: transferase activity, transferring acyl groups other than amino-acyl groups (GO:0016747);;	K15397|0|nnu:104599252|K15397 3-ketoacyl-CoA synthase [EC:2.3.1.199] | (RefSeq) 3-ketoacyl-CoA synthase 12-like	FAE1/Type III polyketide synthase-like protein;; 3-Oxoacyl-[acyl-carrier-protein (ACP)] synthase III C terminal;; Chalcone and stilbene synthases, C-terminal domain	3-ketoacyl-CoA synthase 12 OS=Arabidopsis thaliana OX=3702 GN=KCS12 PE=2 SV=1	FAE1/Type III polyketide synthase-like protein [Macleaya cordata]	-10.6184	down	0.878824	normal	11.3505	up
	c115373.graph_c0	41.55	11.03	23.04	Molecular Function: transporter activity (GO:0005215);; Cellular Component: integral component of membrane (GO:0016021);; Biological Process: transmembrane transport (GO:0055085);;	K03457|0|pmum:103339780|K03457 nucleobase:cation symporter-1, NCS1 family | (RefSeq) purine-uracil permease NCS1	Permease for cytosine/purines, uracil, thiamine, allantoin	Purine-uracil permease NCS1 OS=Arabidopsis thaliana OX=3702 GN=NCS1 PE=1 SV=1	PREDICTED: purine-uracil permease NCS1 [Prunus mume]	-2.01041	down	-0.938239	normal	1.13618	normal
	c115403.graph_c0	43.67	4.65	31.68	Molecular Function: sucrose alpha-glucosidase activity (GO:0004575);; Biological Process: carbohydrate metabolic process (GO:0005975);; Cellular Component: integral component of membrane (GO:0016021);;	K01193|0|nnu:104598577|K01193 beta-fructofuranosidase [EC:3.2.1.26] | (RefSeq) beta-fructofuranosidase, soluble isoenzyme I-like	Glycosyl hydrolases family 32 N-terminal domain;; Glycosyl hydrolases family 32 C terminal;; Domain of unknown function (DUF3357)	Beta-fructofuranosidase, soluble isoenzyme I OS=Daucus carota OX=4039 GN=INV*DC4 PE=1 SV=2	Glycoside hydrolase [Macleaya cordata]	-3.32291	down	-0.550341	normal	2.83494	up
	c115515.graph_c0	3.25	0.15	1.01	--	--	--	--	--	-3.4237	down	-1.56536	normal	--	--
	c115522.graph_c0	119.22	0	107.86	Biological Process: fatty acid biosynthetic process (GO:0006633);; Cellular Component: integral component of membrane (GO:0016021);; Molecular Function: transferase activity, transferring acyl groups other than amino-acyl groups (GO:0016747);;	K15397|1.65515e-60|bvg:104905984|K15397 3-ketoacyl-CoA synthase [EC:2.3.1.199] | (RefSeq) 3-ketoacyl-CoA synthase 6-like	3-Oxoacyl-[acyl-carrier-protein (ACP)] synthase III C terminal;; Chalcone and stilbene synthases, C-terminal domain	3-ketoacyl-CoA synthase 5 OS=Arabidopsis thaliana OX=3702 GN=KCS5 PE=2 SV=1	hypothetical protein SOVF_049020 [Spinacia oleracea]	-9.93147	down	-0.230666	normal	9.38937	up
	c115522.graph_c1	170.52	0.19	167.5	Biological Process: fatty acid biosynthetic process (GO:0006633);; Cellular Component: integral component of membrane (GO:0016021);; Molecular Function: transferase activity, transferring acyl groups other than amino-acyl groups (GO:0016747);;	K15397|4.24265e-176|adu:107467395|K15397 3-ketoacyl-CoA synthase [EC:2.3.1.199] | (RefSeq) 3-ketoacyl-CoA synthase 6	FAE1/Type III polyketide synthase-like protein	3-ketoacyl-CoA synthase 5 OS=Arabidopsis thaliana OX=3702 GN=KCS5 PE=2 SV=1	3-ketoacyl-CoA synthase 6 [Arachis duranensis]	-9.49506	down	-0.113692	normal	9.33347	up
	c115538.graph_c0	189	11.37	174.35	Cellular Component: nucleus (GO:0005634);; Cellular Component: cytoplasm (GO:0005737);;	--	PPPDE putative peptidase domain	DeSI-like protein At4g17486 OS=Arabidopsis thaliana OX=3702 GN=At4g17486 PE=2 SV=1	desumoylating isopeptidase 1 isoform X2 [Morus notabilis]	-4.1526	down	-0.20402	normal	4.01103	up
	c115591.graph_c0	56.61	13.82	17.37	Cellular Component: extracellular region (GO:0005576);; Cellular Component: integral component of membrane (GO:0016021);; Biological Process: regulation of vasoconstriction (GO:0019229);;	--	--	Protein PLANT CADMIUM RESISTANCE 3 OS=Arabidopsis thaliana OX=3702 GN=PCR3 PE=3 SV=1	hypothetical protein PHAVU_002G318900g [Phaseolus vulgaris]	-2.16909	down	-1.85366	down	0.380485	normal
	c115591.graph_c1	102.07	32.51	41.38	Cellular Component: membrane (GO:0016020);;	--	PLAC8 family	Cell number regulator 10 OS=Zea mays OX=4577 GN=CNR10 PE=2 SV=1	Uncharacterized protein family Cys-rich [Macleaya cordata]	-1.77613	down	-1.38523	down	0.455473	normal
	c115600.graph_c0	28.94	6.06	28.05	Biological Process: sulfate assimilation (GO:0000103);; Molecular Function: adenylylsulfate kinase activity (GO:0004020);; Molecular Function: ATP binding (GO:0005524);; Cellular Component: cytosol (GO:0005829);; Cellular Component: chloroplast (GO:0009507);; Biological Process: phosphorylation (GO:0016310);; Biological Process: male gamete generation (GO:0048232);; Biological Process: hydrogen s…	K00860|3.56602e-102|atr:18430884|K00860 adenylylsulfate kinase [EC:2.7.1.25] | (RefSeq) adenylyl-sulfate kinase 3	Adenylylsulphate kinase;; Adenylylsulphate kinase	Adenylyl-sulfate kinase 1, chloroplastic OS=Arabidopsis thaliana OX=3702 GN=APK1 PE=1 SV=1	adenylyl-sulfate kinase 3 isoform X3 [Amborella trichopoda]	-2.28224	down	-0.144165	normal	2.20026	up
	c115600.graph_c1	1.86	0.24	1.35	--	--	--	--	--	-2.77951	down	-0.537398	normal	2.24715	up
	c115632.graph_c0	1.52	0	0	--	--	Insect cuticle protein	--	--	-4.12308	down	-4.46331	down	--	--
	c115640.graph_c0	10.46	0	9.26	--	--	RNA recognition motif. (a.k.a. RRM, RBD, or RNP domain)	--	--	-5.33188	down	-0.123446	normal	4.90661	up
	c115650.graph_c0	3.8	0	3.82	Cellular Component: membrane (GO:0016020);; Molecular Function: kinase activity (GO:0016301);; Biological Process: phosphorylation (GO:0016310);;	--	Protein tyrosine kinase;; Protein kinase domain;; Leucine rich repeat;; Leucine Rich repeats (2 copies);; Leucine Rich Repeat	Probable LRR receptor-like serine/threonine-protein kinase At1g14390 OS=Arabidopsis thaliana OX=3702 GN=At1g14390 PE=2 SV=1	Protein kinase domain [Macleaya cordata]	-6.89276	down	-0.102584	normal	6.48161	up
	c115662.graph_c0	2.8	0	2.01	Biological Process: regulation of cyclin-dependent protein serine/threonine kinase activity (GO:0000079);; Molecular Function: kinase activity (GO:0016301);; Molecular Function: protein kinase binding (GO:0019901);;	--	Cyclin;; Cyclin, N-terminal domain	Cyclin-U4-1 OS=Arabidopsis thaliana OX=3702 GN=CYCU4-1 PE=1 SV=1	Cyclin [Trema orientalis]	-4.57604	down	-0.544296	normal	3.74697	up
	c115665.graph_c1	63.33	19.06	40.49	--	--	CCT motif;; B-box zinc finger	Zinc finger protein CONSTANS-LIKE 2 OS=Arabidopsis thaliana OX=3702 GN=COL2 PE=1 SV=1	zinc finger protein CONSTANS-LIKE 2-like [Durio zibethinus]	-1.83435	down	-0.732625	normal	1.16574	normal
	c115670.graph_c0	7.76	0	8.31	--	--	--	--	--	-5.76976	down	0.0113313	normal	5.47545	up
	c115703.graph_c0	126.54	7.87	121.63	--	--	--	--	PREDICTED: protein E6-like [Phoenix dactylifera]	-4.11673	down	-0.145243	normal	4.03127	up
	c115717.graph_c1	91.36	2.75	69.39	--	--	Gibberellin regulated protein	Snakin-2 OS=Solanum tuberosum OX=4113 GN=SN2 PE=1 SV=1	Gibberellin regulated protein [Macleaya cordata]	-5.08909	down	-0.483051	normal	4.64394	up
	c115831.graph_c0	21.84	0.08	37.97	Cellular Component: cell wall (GO:0005618);; Cellular Component: membrane (GO:0016020);; Molecular Function: kinase activity (GO:0016301);; Biological Process: phosphorylation (GO:0016310);; Molecular Function: oxidoreductase activity (GO:0016491);;	--	Protein tyrosine kinase;; Protein kinase domain;; Leucine rich repeat;; Leucine Rich repeats (2 copies);; Leucine rich repeat N-terminal domain;; Leucine Rich Repeat	Probable leucine-rich repeat receptor-like protein kinase IMK3 OS=Arabidopsis thaliana OX=3702 GN=IMK3 PE=1 SV=1	probably inactive leucine-rich repeat receptor-like protein kinase IMK2 [Herrania umbratica]	-7.70936	down	0.71205	normal	8.39477	up
	c115849.graph_c0	16.44	0.05	21.06	--	--	Salt stress response/antifungal	Cysteine-rich repeat secretory protein 11 OS=Arabidopsis thaliana OX=3702 GN=CRRSP11 PE=1 SV=2	PREDICTED: cysteine-rich repeat secretory protein 3-like [Cucumis melo]	-7.52779	down	0.268398	normal	7.65013	up
	c115857.graph_c0	33.6	3.75	30.75	Molecular Function: nucleotide-sugar transmembrane transporter activity (GO:0005338);; Cellular Component: endoplasmic reticulum-Golgi intermediate compartment (GO:0005793);; Biological Process: UDP-glucose transport (GO:0015786);; Cellular Component: integral component of membrane (GO:0016021);; Biological Process: purine nucleotide-sugar transmembrane transport (GO:0090480);; Biological Process…	K15285|2.73445e-176|pda:103698353|K15285 solute carrier family 35, member E3 | (RefSeq) UDP-galactose transporter 2-like	Triose-phosphate Transporter family;; UAA transporter family	UDP-rhamnose/UDP-galactose transporter 1 OS=Arabidopsis thaliana OX=3702 GN=URGT1 PE=1 SV=1	UDP-galactose transporter 2-like [Dendrobium catenatum]	-3.25139	down	-0.215805	normal	3.09594	up
	c115868.graph_c0	20.93	0.48	27.19	--	--	Leucine rich repeat;; Leucine Rich repeats (2 copies);; Leucine rich repeat N-terminal domain;; Leucine Rich Repeat;; Leucine Rich repeat	Leucine-rich repeat extensin-like protein 4 OS=Arabidopsis thaliana OX=3702 GN=LRX4 PE=1 SV=1	PREDICTED: leucine-rich repeat extensin-like protein 4 [Nelumbo nucifera]	-5.44463	down	0.288916	normal	5.7706	up
	c115889.graph_c0	1.59	0.23	1.26	Cellular Component: integral component of membrane (GO:0016021);;	--	Vacuolar protein sorting-associated protein 62;; Vacuolar protein sorting-associated protein 62	--	Vacuolar protein sorting-associated protein 62 [Macleaya cordata]	-2.69277	down	-0.405867	normal	2.29895	up
	c115901.graph_c0	532.77	2.26	385.52	Biological Process: flower development (GO:0009908);; Biological Process: cutin biosynthetic process (GO:0010143);; Cellular Component: integral component of membrane (GO:0016021);; Biological Process: dephosphorylation (GO:0016311);; Molecular Function: phosphatase activity (GO:0016791);; Molecular Function: glycerol-3-phosphate 2-O-acyltransferase activity (GO:0090447);;	K13508|0|rcu:8269392|K13508 glycerol-3-phosphate acyltransferase [EC:2.3.1.15] | (RefSeq) glycerol-3-phosphate 2-O-acyltransferase 6	haloacid dehalogenase-like hydrolase;; Acyltransferase	Glycerol-3-phosphate 2-O-acyltransferase 6 OS=Arabidopsis thaliana OX=3702 GN=GPAT6 PE=1 SV=1	PREDICTED: LOW QUALITY PROTEIN: glycerol-3-phosphate 2-O-acyltransferase 6 [Ricinus communis]	-7.95776	down	-0.554872	normal	7.45972	up
	c115922.graph_c0	248.89	0.35	250.92	--	--	Protein of unknown function, DUF538	--	PREDICTED: uncharacterized protein LOC103978016 [Musa acuminata subsp. malaccensis]	-9.2164	down	-0.0758792	normal	9.11393	up
	c115945.graph_c0	3.43	0.37	2.65	--	--	--	--	--	-2.19633	down	0.462057	normal	2.66973	up
	c115953.graph_c0	281.92	32.15	315.71	Cellular Component: nucleus (GO:0005634);; Biological Process: regulation of transcription, DNA-templated (GO:0006355);; Biological Process: auxin-activated signaling pathway (GO:0009734);;	K14484|4.57789e-109|egu:105046556|K14484 auxin-responsive protein IAA | (RefSeq) auxin-responsive protein IAA30	AUX/IAA family	Auxin-responsive protein IAA30 OS=Oryza sativa subsp. japonica OX=39947 GN=IAA30 PE=2 SV=1	PREDICTED: auxin-responsive protein IAA30 isoform X1 [Elaeis guineensis]	-3.23835	down	0.0756633	normal	3.37794	up
	c115960.graph_c0	350.37	1.98	254.84	Cellular Component: extracellular region (GO:0005576);; Cellular Component: cell wall (GO:0005618);; Biological Process: plant-type cell wall organization (GO:0009664);; Cellular Component: membrane (GO:0016020);;	--	Pollen allergen;; Lytic transglycolase	Expansin-A8 OS=Arabidopsis thaliana OX=3702 GN=EXPA8 PE=2 SV=1	hypothetical protein POPTR_019G057500v3 [Populus trichocarpa]	-7.52804	down	-0.547101	normal	7.03241	up
	c115966.graph_c0	3.46	0	3.01	--	--	GATA zinc finger	GATA transcription factor 19 OS=Arabidopsis thaliana OX=3702 GN=GATA19 PE=2 SV=2	GATA transcription factor 19-like [Quercus suber]	-5.11119	down	-0.284235	normal	4.52925	up
	c115970.graph_c0	607.25	17.8	536.31	--	--	Pollen proteins Ole e I like;; Extensin-like region	--	unnamed protein product [Coffea canephora]	-5.23503	down	-0.262691	normal	5.03521	up
	c115979.graph_c0	9.69	3.51	5.01	Cellular Component: integral component of membrane (GO:0016021);;	--	Protein of unknown function (DUF3339)	--	Protein of unknown function DUF3339 [Macleaya cordata]	-1.55636	normal	-1.02939	down	0.589622	normal
	c115990.graph_c0	4	0.67	2.65	--	--	--	--	--	-2.62375	down	-0.60966	normal	2.03603	normal
	c115992.graph_c0	26.26	0.06	30.39	--	--	--	Protein RICE SALT SENSITIVE 3 OS=Oryza sativa subsp. japonica OX=39947 GN=RSS3 PE=1 SV=1	hypothetical protein COLO4_10120 [Corchorus olitorius]	-8.12022	down	0.122802	normal	8.09685	up
	c115994.graph_c0	17.76	0.87	17.22	Cellular Component: Golgi apparatus (GO:0005794);; Cellular Component: membrane (GO:0016020);; Molecular Function: transferase activity, transferring glycosyl groups (GO:0016757);;	K20867|0|nnu:104608401|K20867 galacturonosyltransferase 12/13/14/15 [EC:2.4.1.-] | (RefSeq) probable galacturonosyltransferase 15	Glycosyl transferase family 8	Probable galacturonosyltransferase 15 OS=Arabidopsis thaliana OX=3702 GN=GAUT15 PE=2 SV=1	PREDICTED: probable galacturonosyltransferase 15 [Nelumbo nucifera]	-4.40351	down	-0.13273	normal	4.32238	up
	c116049.graph_c0	18.18	1.79	17.23	--	--	--	--	--	-3.29544	down	-0.159964	normal	3.14783	up
	c116069.graph_c1	3.72	0.76	2.32	--	--	--	Cyclin-dependent protein kinase inhibitor SMR13 OS=Arabidopsis thaliana OX=3702 GN=SMR13 PE=4 SV=1	hypothetical protein POPTR_006G053600v3 [Populus trichocarpa]	-2.31192	down	-0.75819	normal	1.59746	normal
	c116077.graph_c0	573.05	3.53	470.2	Molecular Function: hydrolase activity, acting on ester bonds (GO:0016788);;	--	GDSL-like Lipase/Acylhydrolase	GDSL esterase/lipase At1g29660 OS=Arabidopsis thaliana OX=3702 GN=At1g29660 PE=1 SV=1	PREDICTED: GDSL esterase/lipase At5g45670 [Vitis vinifera]	-7.43294	down	-0.37387	normal	7.12087	up
	c116113.graph_c0	5.98	0	0	--	--	--	Disease resistance protein RPM1 OS=Arabidopsis thaliana OX=3702 GN=RPM1 PE=1 SV=1	Disease resistance protein [Macleaya cordata]	-6.7941	down	-7.1498	down	--	--
	c116127.graph_c0	273.35	2.02	117.1	--	--	PAR1 protein	--	PREDICTED: uncharacterized protein LOC107767557 [Nicotiana tabacum]	-7.13645	down	-1.31018	down	5.87584	up
	c116130.graph_c0	97.15	0.4	145.48	--	--	--	--	hypothetical protein VIGAN_01091200 [Vigna angularis var. angularis]	-7.6744	down	0.49532	normal	8.14315	up
	c116146.graph_c1	6.22	0	8.98	--	--	--	--	--	-4.48696	down	0.430129	normal	4.61303	up
	c116147.graph_c0	18.81	0.88	23.5	Molecular Function: serine-type endopeptidase activity (GO:0004252);; Cellular Component: cell wall (GO:0005618);; Biological Process: proteolysis (GO:0006508);; Cellular Component: membrane (GO:0016020);;	--	Subtilase family;; Peptidase inhibitor I9;; Fn3-like domain	Subtilisin-like protease SBT2.5 OS=Arabidopsis thaliana OX=3702 GN=SBT2.5 PE=2 SV=1	PREDICTED: subtilisin-like protease SBT2.6 [Nelumbo nucifera]	-4.47027	down	0.233861	normal	4.75712	up
	c116173.graph_c0	1.81	0.08	0.4	Molecular Function: translation elongation factor activity (GO:0003746);; Molecular Function: GTPase activity (GO:0003924);; Molecular Function: GTP binding (GO:0005525);; Cellular Component: cytoplasm (GO:0005737);; Biological Process: translational elongation (GO:0006414);;	K03231|3.45162e-119|egr:104421815|K03231 elongation factor 1-alpha | (RefSeq) elongation factor 1-alpha	Elongation factor Tu C-terminal domain;; Elongation factor Tu domain 2;; Elongation factor Tu GTP binding domain	Elongation factor 1-alpha OS=Euglena gracilis OX=3039 GN=TEF PE=2 SV=1	translation elongation factor [Schizopora paradoxa]	-3.52188	down	-2.08509	normal	--	--
	c116183.graph_c0	38.79	0	57.64	Biological Process: embryonic axis specification (GO:0000578);; Molecular Function: protein binding (GO:0005515);; Biological Process: autophagy (GO:0006914);; Biological Process: vacuolar transport (GO:0007034);; Biological Process: embryo development ending in seed dormancy (GO:0009793);; Cellular Component: endosome membrane (GO:0010008);; Biological Process: protein transport (GO:0015031);; B…	K12197|1.39279e-18|nnu:104597902|K12197 charged multivesicular body protein 1 | (RefSeq) ESCRT-related protein CHMP1-like	--	ESCRT-related protein CHMP1A OS=Arabidopsis thaliana OX=3702 GN=CHMP1A PE=1 SV=1	PREDICTED: ESCRT-related protein CHMP1-like [Nelumbo nucifera]	-7.56628	down	0.483728	normal	7.73893	up
	c116183.graph_c1	30.54	0.15	43.07	Cellular Component: intracellular (GO:0005622);; Biological Process: vacuolar transport (GO:0007034);;	K12197|3.30892e-78|nnu:104597902|K12197 charged multivesicular body protein 1 | (RefSeq) ESCRT-related protein CHMP1-like	--	ESCRT-related protein CHMP1B OS=Arabidopsis thaliana OX=3702 GN=CHMP1B PE=1 SV=1	Snf7 [Macleaya cordata]	-6.73235	down	0.342018	normal	6.92867	up
	c116206.graph_c0	15.07	0.16	17.28	--	--	Neprosin activation peptide;; Neprosin;; Neprosin;; Neprosin	--	hypothetical protein AQUCO_02500084v1 [Aquilegia coerulea]	-6.40844	down	0.0932604	normal	6.47576	up
	c116218.graph_c0	3.16	0	3.38	--	--	--	--	--	-4.12308	down	0.190457	normal	4.0168	up
	c116265.graph_c0	3.91	0.51	1.26	Molecular Function: copper ion binding (GO:0005507);; Molecular Function: oxidoreductase activity, oxidizing metal ions (GO:0016722);; Biological Process: lignin catabolic process (GO:0046274);; Cellular Component: apoplast (GO:0048046);; Molecular Function: hydroquinone:oxygen oxidoreductase activity (GO:0052716);; Biological Process: oxidation-reduction process (GO:0055114);;	K05909|0|nnu:104597263|K05909 laccase [EC:1.10.3.2] | (RefSeq) laccase-12-like	Multicopper oxidase;; Multicopper oxidase;; Multicopper oxidase	Laccase-12 OS=Arabidopsis thaliana OX=3702 GN=LAC12 PE=2 SV=1	unnamed protein product, partial [Vitis vinifera]	-2.95113	down	-1.69526	down	1.30733	normal
	c116280.graph_c0	307.79	76.23	162.93	--	--	--	--	--	-2.03465	down	-0.984479	normal	1.11468	normal
	c116283.graph_c0	14.15	1.73	16.42	Cellular Component: membrane (GO:0016020);;	K05863|2.27953e-34|pda:103711367|K05863 solute carrier family 25 (mitochondrial adenine nucleotide translocator), member 4/5/6/31 | (RefSeq) ADP,ATP carrier protein 1, mitochondrial-like	--	ADP,ATP carrier protein, mitochondrial OS=Solanum tuberosum OX=4113 GN=ANT PE=2 SV=1	PREDICTED: ADP,ATP carrier protein 1, mitochondrial-like [Phoenix dactylifera]	-3.03211	down	0.126921	normal	3.18449	up
	c116292.graph_c0	26.81	0.09	56.23	--	--	--	--	PREDICTED: uncharacterized protein LOC104605748 [Nelumbo nucifera]	-7.66926	down	0.978816	normal	8.56575	up
	c116303.graph_c0	37	12.35	33.33	--	--	--	Protein FAR-RED-ELONGATED HYPOCOTYL 1-LIKE OS=Arabidopsis thaliana OX=3702 GN=FHL PE=1 SV=1	PREDICTED: protein FAR-RED-ELONGATED HYPOCOTYL 1-LIKE isoform X1 [Vitis vinifera]	-1.71495	down	-0.315705	normal	1.46226	normal
	c116307.graph_c0	257.6	53.58	283.76	Molecular Function: zinc ion binding (GO:0008270);; Molecular Function: oxidoreductase activity (GO:0016491);; Biological Process: oxidation-reduction process (GO:0055114);;	K00083|0|vvi:100255907|K00083 cinnamyl-alcohol dehydrogenase [EC:1.1.1.195] | (RefSeq) probable mannitol dehydrogenase	Alcohol dehydrogenase GroES-like domain;; Zinc-binding dehydrogenase;; D-isomer specific 2-hydroxyacid dehydrogenase, NAD binding domain	Probable mannitol dehydrogenase OS=Fragaria ananassa OX=3747 GN=CAD PE=2 SV=1	PREDICTED: probable mannitol dehydrogenase isoform X2 [Vitis vinifera]	-2.74205	down	0.215704	normal	3.0219	up
	c116372.graph_c0	324.05	0.93	222.02	--	--	--	--	--	-8.34869	down	-0.63906	normal	7.71629	up
	c116412.graph_c0	62.01	3.92	71.56	Cellular Component: plasma membrane (GO:0005886);; Molecular Function: zinc ion binding (GO:0008270);; Cellular Component: integral component of membrane (GO:0016021);; Molecular Function: cellulose synthase (UDP-forming) activity (GO:0016760);; Biological Process: cellulose biosynthetic process (GO:0030244);; Biological Process: cell wall organization (GO:0071555);;	K10999|0|atr:18439664|K10999 cellulose synthase A [EC:2.4.1.12] | (RefSeq) probable cellulose synthase A catalytic subunit 5 [UDP-forming]	Cellulose synthase;; Zinc-binding RING-finger;; Glycosyl transferase family group 2	Probable cellulose synthase A catalytic subunit 5 [UDP-forming] OS=Oryza sativa subsp. japonica OX=39947 GN=CESA5 PE=2 SV=1	Cellulose synthase [Macleaya cordata]	-4.18905	down	0.11789	normal	4.36962	up
	c116412.graph_c1	42.87	5.8	41.25	Cellular Component: plasma membrane (GO:0005886);; Molecular Function: zinc ion binding (GO:0008270);; Cellular Component: integral component of membrane (GO:0016021);; Molecular Function: cellulose synthase (UDP-forming) activity (GO:0016760);; Biological Process: cellulose biosynthetic process (GO:0030244);; Biological Process: cell wall organization (GO:0071555);;	K10999|1.5501e-98|egr:104434088|K10999 cellulose synthase A [EC:2.4.1.12] | (RefSeq) probable cellulose synthase A catalytic subunit 6 [UDP-forming]	Cellulose synthase	Probable cellulose synthase A catalytic subunit 6 [UDP-forming] OS=Oryza sativa subsp. japonica OX=39947 GN=CESA6 PE=2 SV=1	PREDICTED: probable cellulose synthase A catalytic subunit 6 [UDP-forming] isoform X2 [Eucalyptus grandis]	-2.98766	down	-0.143363	normal	2.90487	up
	c116428.graph_c0	28.13	5.17	23.41	Molecular Function: inorganic phosphate transmembrane transporter activity (GO:0005315);; Biological Process: phosphate ion transport (GO:0006817);; Cellular Component: integral component of membrane (GO:0016021);; Biological Process: transmembrane transport (GO:0055085);;	K08176|0|sot:102577563|K08176 MFS transporter, PHS family, inorganic phosphate transporter | (RefSeq) PT1; inorganic phosphate transporter	Sugar (and other) transporter;; Major Facilitator Superfamily	Probable inorganic phosphate transporter 1-7 OS=Arabidopsis thaliana OX=3702 GN=PHT1-7 PE=2 SV=2	General substrate transporter [Macleaya cordata]	-2.53614	down	-0.352428	normal	2.24436	up
	c116428.graph_c1	21.46	4.23	11.94	Molecular Function: inorganic phosphate transmembrane transporter activity (GO:0005315);; Cellular Component: integral component of plasma membrane (GO:0005887);; Biological Process: phosphate ion transport (GO:0006817);; Molecular Function: substrate-specific transmembrane transporter activity (GO:0022891);; Biological Process: transmembrane transport (GO:0055085);;	K08176|5.35279e-72|gmx:100803626|K08176 MFS transporter, PHS family, inorganic phosphate transporter | (RefSeq) Pht1-7; probable inorganic phosphate transporter 1-7-like	Sugar (and other) transporter;; Major Facilitator Superfamily	Inorganic phosphate transporter 1-4 OS=Arabidopsis thaliana OX=3702 GN=PHT1-4 PE=1 SV=1	unknown [Lotus japonicus]	-2.41428	down	-0.919492	normal	1.54394	normal
	c116434.graph_c0	191.25	0	1.73	Molecular Function: glutathione transferase activity (GO:0004364);; Cellular Component: cytoplasm (GO:0005737);; Biological Process: glutathione metabolic process (GO:0006749);;	K00799|4.07342e-75|pmum:103327357|K00799 glutathione S-transferase [EC:2.5.1.18] | (RefSeq) glutathione S-transferase F11	Glutathione S-transferase, N-terminal domain;; Glutathione S-transferase, N-terminal domain;; Glutathione S-transferase, N-terminal domain;; Glutathione S-transferase, C-terminal domain;; Glutathione S-transferase, C-terminal domain	Glutathione S-transferase F11 OS=Arabidopsis thaliana OX=3702 GN=GSTF11 PE=2 SV=1	PREDICTED: glutathione S-transferase F11 [Prunus mume]	-11.2525	down	-6.01861	down	4.93944	up
	c116465.graph_c0	10.07	0	48.78	Biological Process: guard cell differentiation (GO:0010052);; Cellular Component: membrane (GO:0016020);; Biological Process: negative regulation of stomatal complex development (GO:2000122);;	K20729|5.31832e-33|tcc:TCM_036636|K20729 protein EPIDERMAL PATTERNING FACTOR 1/2 | (RefSeq) Membrane lipoprotein	Epidermal patterning factor proteins	Protein EPIDERMAL PATTERNING FACTOR 2 OS=Arabidopsis thaliana OX=3702 GN=EPF2 PE=1 SV=1	protein EPIDERMAL PATTERNING FACTOR 2-like [Herrania umbratica]	-6.50747	down	2.07067	up	8.26449	up
	c116471.graph_c1	11.12	2.93	6.6	Cellular Component: vacuolar proton-transporting V-type ATPase, V1 domain (GO:0000221);; Biological Process: ATP hydrolysis coupled proton transport (GO:0015991);; Molecular Function: heme binding (GO:0020037);; Molecular Function: proton-transporting ATPase activity, rotational mechanism (GO:0046961);;	K02144|3.33816e-15|vra:106768548|K02144 V-type H+-transporting ATPase subunit H | (RefSeq) V-type proton ATPase subunit H	--	Probable V-type proton ATPase subunit H OS=Oryza sativa subsp. japonica OX=39947 GN=Os07g0549700 PE=2 SV=1	hypothetical protein LR48_Vigan2545s000100, partial [Vigna angularis]	-1.98089	down	-0.822641	normal	1.2074	normal
	c116496.graph_c0	34.89	0.63	18.37	--	--	--	--	--	-5.73376	down	-1.00886	down	4.74473	up
	c116503.graph_c2	25.93	1.23	32.99	Cellular Component: vacuole (GO:0005773);;	K08059|1.71878e-45|egu:105044721|K08059 interferon, gamma-inducible protein 30 | (RefSeq) gamma-interferon-inducible lysosomal thiol reductase	Gamma interferon inducible lysosomal thiol reductase (GILT)	--	gamma-interferon-inducible lysosomal thiol reductase [Ananas comosus]	-3.97935	down	0.258729	normal	4.16116	up
	c116517.graph_c0	39.14	0	35.61	--	--	Protein of unknown function (DUF563)	--	PREDICTED: uncharacterized protein LOC103973514 [Musa acuminata subsp. malaccensis]	-9.97101	down	-0.224877	normal	9.43469	up
	c116529.graph_c0	56.7	0.2	79.62	Cellular Component: extracellular region (GO:0005576);; Biological Process: syncytium formation (GO:0006949);; Cellular Component: plasmodesma (GO:0009506);; Biological Process: sexual reproduction (GO:0019953);;	K20628|1.35429e-135|nnu:104586432|K20628 expansin | (RefSeq) expansin-B16-like	Pollen allergen;; Lytic transglycolase	Expansin-B3 OS=Arabidopsis thaliana OX=3702 GN=EXPB3 PE=2 SV=2	PREDICTED: expansin-B16-like [Nelumbo nucifera]	-7.93015	down	0.401472	normal	8.30506	up
	c116532.graph_c0	2.48	0.11	1.48	--	--	--	--	--	-4.02559	down	-0.813792	normal	3.14815	up
	c116559.graph_c0	17.78	3.14	14.34	Cellular Component: integral component of membrane (GO:0016021);;	--	--	--	hypothetical protein CDL12_04631 [Handroanthus impetiginosus]	-2.56388	down	-0.406884	normal	2.20554	up
	c116561.graph_c0	5.27	0.55	3.65	--	K14484|1.69383e-58|pda:103716609|K14484 auxin-responsive protein IAA | (RefSeq) auxin-responsive protein IAA25-like	AUX/IAA family	Auxin-responsive protein IAA25 OS=Oryza sativa subsp. japonica OX=39947 GN=IAA25 PE=2 SV=1	PREDICTED: auxin-responsive protein IAA25-like [Phoenix dactylifera]	-3.21803	down	-0.610493	normal	2.63354	up
	c116573.graph_c0	2.03	0.19	1.25	--	--	--	--	--	-2.96519	down	-0.75006	normal	--	--
	c116573.graph_c1	24.06	0.83	31.6	Molecular Function: ATP binding (GO:0005524);; Cellular Component: kinesin complex (GO:0005871);; Biological Process: microtubule-based movement (GO:0007018);; Molecular Function: microtubule binding (GO:0008017);; Molecular Function: ATP-dependent microtubule motor activity, plus-end-directed (GO:0008574);;	K10398|0|nnu:104594697|K10398 kinesin family member 11 | (RefSeq) kinesin-like protein KIN-5D	Kinesin motor domain;; Microtubule binding	Kinesin-like protein KIN-5D OS=Arabidopsis thaliana OX=3702 GN=KIN5D PE=3 SV=1	PREDICTED: kinesin-like protein KIN-5D isoform X2 [Nelumbo nucifera]	-4.92361	down	0.305172	normal	5.28341	up
	c116628.graph_c0	66.51	1.24	53.76	Biological Process: long-chain fatty acid metabolic process (GO:0001676);; Molecular Function: long-chain fatty acid-CoA ligase activity (GO:0004467);; Cellular Component: endoplasmic reticulum (GO:0005783);; Cellular Component: plasmodesma (GO:0009506);; Biological Process: cutin biosynthetic process (GO:0010143);; Biological Process: lateral root formation (GO:0010311);; Molecular Function: ver…	K01897|0|nnu:104595813|K01897 long-chain acyl-CoA synthetase [EC:6.2.1.3] | (RefSeq) long chain acyl-CoA synthetase 2	AMP-binding enzyme	Long chain acyl-CoA synthetase 2 OS=Arabidopsis thaliana OX=3702 GN=LACS2 PE=2 SV=1	AMP-dependent synthetase/ligase [Macleaya cordata]	-5.80745	down	-0.395635	normal	5.4671	up
	c116640.graph_c0	34.06	5.62	23.98	Cellular Component: intracellular (GO:0005622);; Molecular Function: zinc ion binding (GO:0008270);;	--	B-box zinc finger	B-box zinc finger protein 32 OS=Arabidopsis thaliana OX=3702 GN=BBX32 PE=1 SV=1	B-box zinc finger protein 19-like [Hevea brasiliensis]	-2.69302	down	-0.592357	normal	2.16278	up
	c116679.graph_c1	5.76	0.55	10.22	Molecular Function: protein serine/threonine kinase activity (GO:0004674);; Molecular Function: ATP binding (GO:0005524);; Cellular Component: nucleus (GO:0005634);; Cellular Component: cytoplasm (GO:0005737);; Cellular Component: plasma membrane (GO:0005886);; Biological Process: protein phosphorylation (GO:0006468);; Biological Process: intracellular signal transduction (GO:0035556);;	--	Protein kinase domain;; Protein tyrosine kinase	Serine/threonine-protein kinase D6PKL2 OS=Arabidopsis thaliana OX=3702 GN=D6PKL2 PE=1 SV=1	PREDICTED: serine/threonine-protein kinase D6PKL1 [Nelumbo nucifera]	-3.26595	down	0.733624	normal	3.99928	up
	c116688.graph_c0	6.1	0	6.96	--	--	--	--	--	-5.1407	down	0.102096	normal	4.93944	up
	c116688.graph_c2	8.63	0.29	11.57	--	--	--	--	PREDICTED: uncharacterized protein LOC104593643 [Nelumbo nucifera]	-4.69299	down	0.340124	normal	5.02239	up
	c116742.graph_c1	5.01	0	6.38	Biological Process: metal ion transport (GO:0030001);; Molecular Function: metal ion binding (GO:0046872);;	--	Heavy-metal-associated domain	Heavy metal-associated isoprenylated plant protein 31 OS=Arabidopsis thaliana OX=3702 GN=HIPP31 PE=2 SV=1	PREDICTED: copper transport protein ATX1 [Nelumbo nucifera]	-4.57604	down	0.255077	normal	4.52925	up
	c116744.graph_c0	250.4	6.51	228.07	Biological Process: transcription, DNA-templated (GO:0006351);; Biological Process: regulation of biological process (GO:0050789);;	K12133|1.16475e-109|vvi:100250535|K12133 MYB-related transcription factor LHY | (RefSeq) protein LHY	Myb-like DNA-binding domain	Protein LHY OS=Arabidopsis thaliana OX=3702 GN=LHY PE=1 SV=2	PREDICTED: protein LHY isoform X3 [Vitis vinifera]	-5.36383	down	-0.234022	normal	5.19318	up
	c116754.graph_c0	19.94	5.08	12.02	--	--	--	--	PREDICTED: uncharacterized protein LOC104602168 [Nelumbo nucifera]	-2.06023	down	-0.82348	normal	1.29891	normal
	c116760.graph_c0	11.74	2.34	21.21	Molecular Function: magnesium ion binding (GO:0000287);; Molecular Function: pyruvate kinase activity (GO:0004743);; Biological Process: glycolytic process (GO:0006096);; Molecular Function: kinase activity (GO:0016301);; Molecular Function: potassium ion binding (GO:0030955);;	K00873|1.31826e-109|mtr:MTR_6g004020|K00873 pyruvate kinase [EC:2.7.1.40] | (RefSeq) pyruvate kinase family protein	Pyruvate kinase, alpha/beta domain;; Pyruvate kinase, barrel domain	Pyruvate kinase, cytosolic isozyme OS=Glycine max OX=3847 PE=2 SV=1	pyruvate kinase, cytosolic isozyme [Quercus suber]	-2.38831	down	0.761399	normal	3.19515	up
	c116801.graph_c0	31.22	5.79	21.27	Molecular Function: ubiquitin-protein transferase activity (GO:0004842);; Cellular Component: SCF ubiquitin ligase complex (GO:0019005);; Biological Process: SCF-dependent proteasomal ubiquitin-dependent protein catabolic process (GO:0031146);;	--	F-box domain;; F-box-like	F-box only protein 13 OS=Arabidopsis thaliana OX=3702 GN=FBX13 PE=2 SV=2	PREDICTED: F-box only protein 13 [Elaeis guineensis]	-2.52412	down	-0.642944	normal	1.94375	up
	c116817.graph_c0	49.2	5.79	54.07	Molecular Function: polygalacturonase activity (GO:0004650);; Cellular Component: extracellular region (GO:0005576);; Biological Process: carbohydrate metabolic process (GO:0005975);; Molecular Function: lyase activity (GO:0016829);; Biological Process: cell wall organization (GO:0071555);;	--	Glycosyl hydrolases family 28;; Pectate lyase superfamily protein	Probable polygalacturonase OS=Vitis vinifera OX=29760 GN=GSVIVT00026920001 PE=1 SV=1	pectin lyase-like superfamily protein, partial [Cinnamomum camphora]	-3.18048	down	0.0480215	normal	3.29134	up
	c116821.graph_c0	6.48	0	2.48	Biological Process: guard cell differentiation (GO:0010052);;	K20729|9.0299e-34|sot:102605303|K20729 protein EPIDERMAL PATTERNING FACTOR 1/2 | (RefSeq) protein EPIDERMAL PATTERNING FACTOR 1	Epidermal patterning factor proteins	Protein EPIDERMAL PATTERNING FACTOR 1 OS=Arabidopsis thaliana OX=3702 GN=EPF1 PE=1 SV=1	PREDICTED: protein EPIDERMAL PATTERNING FACTOR 1 [Solanum tuberosum]	-5.19795	down	-1.42012	normal	--	--
	c116824.graph_c0	19.85	0.73	29.73	--	--	--	--	uncharacterized protein LOC18436351 [Amborella trichopoda]	-4.76141	down	0.493962	normal	5.28666	up
	c116866.graph_c0	13.91	0.1	17.09	--	--	--	--	hypothetical protein BVC80_1835g642 [Macleaya cordata]	-6.54061	down	0.184508	normal	6.6438	up
	c116872.graph_c2	3.9	1.16	1.17	--	--	--	--	PREDICTED: transposon Ty3-I Gag-Pol polyprotein isoform X1 [Daucus carota subsp. sativus]	-1.89873	down	-0.681707	normal	1.27194	normal
	c116908.graph_c0	14.73	0.68	21.61	Molecular Function: methyltransferase activity (GO:0008168);; Biological Process: methylation (GO:0032259);;	--	Protein of unknown function (DUF4057)	DNA oxidative demethylase ALKBH2 OS=Arabidopsis thaliana OX=3702 GN=ALKBH2 PE=2 SV=2	PREDICTED: uncharacterized protein LOC104605175 isoform X2 [Nelumbo nucifera]	-4.2716	down	0.46257	normal	4.72355	up
	c116908.graph_c1	12.57	0.73	19.99	--	--	Protein of unknown function (DUF4057)	--	uncharacterized protein LOC18423843 isoform X2 [Amborella trichopoda]	-4.01253	down	0.578188	normal	4.59817	up
	c116946.graph_c1	17.52	0	12.74	Molecular Function: peroxidase activity (GO:0004601);; Cellular Component: extracellular region (GO:0005576);; Cellular Component: cytosol (GO:0005829);; Biological Process: response to oxidative stress (GO:0006979);; Molecular Function: heme binding (GO:0020037);; Biological Process: hydrogen peroxide catabolic process (GO:0042744);; Molecular Function: metal ion binding (GO:0046872);; Biologica…	K00430|1.41705e-175|nnu:104604497|K00430 peroxidase [EC:1.11.1.7] | (RefSeq) peroxidase 17-like	Peroxidase	Peroxidase 17 OS=Arabidopsis thaliana OX=3702 GN=PER17 PE=2 SV=1	PREDICTED: peroxidase 17-like [Nelumbo nucifera]	-8.6497	down	-0.572832	normal	7.76663	up
	c116975.graph_c0	4.71	0.14	4.6	Molecular Function: protein kinase activity (GO:0004672);; Molecular Function: ATP binding (GO:0005524);; Biological Process: protein phosphorylation (GO:0006468);; Biological Process: response to stress (GO:0006950);;	--	Universal stress protein family	--	U-box domain-containing protein 35-like isoform X1 [Cucurbita moschata]	-4.19281	down	-0.11875	normal	3.93902	up
	c116977.graph_c0	9.65	1.33	15.79	--	--	--	--	--	-2.76626	down	0.637669	normal	3.40484	up
	c116993.graph_c0	7.69	0	0	--	--	--	--	--	-6.28772	down	-6.64222	down	--	--
	c117003.graph_c0	69.77	18.2	121.57	Molecular Function: serine-type carboxypeptidase activity (GO:0004185);; Biological Process: proteolysis involved in cellular protein catabolic process (GO:0051603);;	K16297|0|nnu:104610108|K16297 serine carboxypeptidase-like clade II [EC:3.4.16.-] | (RefSeq) serine carboxypeptidase-like 35	Serine carboxypeptidase	Serine carboxypeptidase-like 35 OS=Arabidopsis thaliana OX=3702 GN=SCPL35 PE=2 SV=1	PREDICTED: serine carboxypeptidase-like 35 [Nelumbo nucifera]	-2.03853	down	0.712701	normal	2.81494	up
	c117010.graph_c0	18.46	0.07	41.86	Cellular Component: condensed nuclear chromosome, centromeric region (GO:0000780);; Molecular Function: ATP binding (GO:0005524);; Cellular Component: spindle microtubule (GO:0005876);; Biological Process: mitotic spindle organization (GO:0007052);; Cellular Component: spindle pole centrosome (GO:0031616);; Cellular Component: chromosome passenger complex (GO:0032133);; Biological Process: regula…	K08850|0|pper:PRUPE_ppa009425mg|K08850 aurora kinase, other [EC:2.7.11.1] | (RefSeq) hypothetical protein	Protein kinase domain;; Protein tyrosine kinase	Serine/threonine-protein kinase Aurora-1 OS=Arabidopsis thaliana OX=3702 GN=AUR1 PE=1 SV=1	serine/threonine-protein kinase Aurora-1 isoform X2 [Jatropha curcas]	-7.16345	down	1.0909	up	8.1076	up
	c117037.graph_c0	2.23	0.04	0.76	--	--	Protein of unknown function (DUF4005);; IQ calmodulin-binding motif	Protein IQ-DOMAIN 14 OS=Arabidopsis thaliana OX=3702 GN=IQD14 PE=1 SV=1	protein IQ-DOMAIN 14-like [Durio zibethinus]	-4.97785	down	-1.59569	down	3.2636	up
	c117057.graph_c0	97.19	13.08	53.09	--	--	Protein of unknown function (DUF1635)	--	PREDICTED: uncharacterized protein LOC100244942 isoform X1 [Vitis vinifera]	-3.00821	down	-0.932136	normal	2.13959	up
	c117071.graph_c2	11.99	1.05	17.95	Molecular Function: catalytic activity (GO:0003824);; Molecular Function: metal ion binding (GO:0046872);;	K01408|4.47694e-84|mdm:103431443|K01408 insulysin [EC:3.4.24.56] | (RefSeq) insulin-degrading enzyme-like 1, peroxisomal	--	Insulin-degrading enzyme-like 1, peroxisomal OS=Arabidopsis thaliana OX=3702 GN=PXM16 PE=2 SV=1	hypothetical protein CUMW_279910 [Citrus unshiu]	-3.50279	down	0.491888	normal	4.02415	up
	c117072.graph_c0	37.78	0.63	29.1	Molecular Function: hydrolase activity, hydrolyzing O-glycosyl compounds (GO:0004553);; Biological Process: carbohydrate metabolic process (GO:0005975);;	--	Cellulase (glycosyl hydrolase family 5)	--	PREDICTED: uncharacterized protein LOC105132312 [Populus euphratica]	-5.91664	down	-0.4661	normal	5.4894	up
	c117080.graph_c0	146.68	11.09	68.21	Biological Process: fatty acid biosynthetic process (GO:0006633);; Cellular Component: integral component of membrane (GO:0016021);; Molecular Function: transferase activity, transferring acyl groups other than amino-acyl groups (GO:0016747);;	K15397|0|nnu:104605510|K15397 3-ketoacyl-CoA synthase [EC:2.3.1.199] | (RefSeq) 3-ketoacyl-CoA synthase 17-like	FAE1/Type III polyketide synthase-like protein;; 3-Oxoacyl-[acyl-carrier-protein (ACP)] synthase III C terminal;; Chalcone and stilbene synthases, C-terminal domain	3-ketoacyl-CoA synthase 11 OS=Arabidopsis thaliana OX=3702 GN=KCS11 PE=1 SV=1	FAE1/Type III polyketide synthase-like protein [Macleaya cordata]	-3.82235	down	-1.19238	down	2.69342	up
	c117094.graph_c0	51.59	12.85	29.44	--	--	DNA photolyase	Blue-light photoreceptor PHR2 OS=Arabidopsis thaliana OX=3702 GN=PHR2 PE=2 SV=2	PREDICTED: blue-light photoreceptor PHR2 [Nicotiana attenuata]	-2.13017	down	-0.896377	normal	1.29514	normal
	c117095.graph_c0	60.85	11.32	93.53	--	--	PLAT/LH2 domain;; Embryo-specific protein 3, (ATS3)	PLAT domain-containing protein 2 OS=Arabidopsis thaliana OX=3702 GN=PLAT2 PE=2 SV=1	PLAT domain-containing protein 3-like [Herrania umbratica]	-2.52702	down	0.531505	normal	3.12055	up
	c117100.graph_c0	37.94	6.02	40.53	Cellular Component: membrane (GO:0016020);; Molecular Function: oxidoreductase activity, acting on CH-OH group of donors (GO:0016614);;	K17756|0|pper:PRUPE_ppa014756mg|K17756 long-chain-alcohol oxidase [EC:1.1.3.20] | (RefSeq) hypothetical protein	GMC oxidoreductase;; GMC oxidoreductase;; FAD binding domain;; NAD(P)-binding Rossmann-like domain	Long-chain-alcohol oxidase FAO4A OS=Arabidopsis thaliana OX=3702 GN=FAO4A PE=3 SV=2	hypothetical protein PRUPE_5G013900 [Prunus persica]	-2.74831	down	0.0070551	normal	2.81842	up
	c117121.graph_c0	21.23	2.19	21.67	--	--	Lateral organ boundaries (LOB) domain	LOB domain-containing protein 38 OS=Arabidopsis thaliana OX=3702 GN=LBD38 PE=1 SV=1	hypothetical protein GOBAR_DD34669 [Gossypium barbadense]	-3.30747	down	-0.0759347	normal	3.28556	up
	c117132.graph_c0	2.79	0	0.22	--	--	Ferritin-like domain	--	hypothetical protein PANT_16c00066 [Moesziomyces antarcticus T-34]	-4.57604	down	-3.2443	down	--	--
	c117146.graph_c0	19.46	0.08	46.43	Cellular Component: extracellular region (GO:0005576);; Cellular Component: cell wall (GO:0005618);; Biological Process: plant-type cell wall organization (GO:0009664);; Cellular Component: membrane (GO:0016020);;	--	Pollen allergen;; Lytic transglycolase	Expansin-A1 OS=Arabidopsis thaliana OX=3702 GN=EXPA1 PE=2 SV=1	Expansin [Trema orientalis]	-7.05694	down	1.20178	up	8.11188	up
	c117205.graph_c0	1.53	0.29	0.93	Cellular Component: integral component of membrane (GO:0016021);;	--	PAP2 superfamily;; PAP2 superfamily C-terminal	Phosphatidylcholine:diacylglycerol cholinephosphotransferase 1 OS=Arabidopsis thaliana OX=3702 GN=ROD1 PE=1 SV=1	phosphatidylcholine:diacylglycerol cholinephosphotransferase 1 [Vigna radiata var. radiata]	-2.28941	down	-0.780189	normal	1.53397	normal
	c117241.graph_c0	2.22	0.09	0.26	--	--	--	--	--	-3.70022	down	-2.86112	down	--	--
	c117267.graph_c0	50.96	8.73	38.07	--	--	--	Probable protein ABIL5 OS=Oryza sativa subsp. japonica OX=39947 GN=Os01g0760900 PE=2 SV=1	PREDICTED: probable protein ABIL5 [Cicer arietinum]	-2.66637	down	-0.512637	normal	2.21616	up
	c117285.graph_c0	4.53	1.56	2.13	--	--	Myb/SANT-like DNA-binding domain	Uncharacterized protein At2g29880 OS=Arabidopsis thaliana OX=3702 GN=At2g29880 PE=2 SV=1	hypothetical protein L195_g030482 [Trifolium pratense]	-1.50074	normal	-1.08544	down	0.478645	normal
	c117308.graph_c0	1.36	0.13	0.93	--	--	--	--	--	-2.91693	down	-0.60765	normal	--	--
	c117319.graph_c0	26.79	6.07	40.51	--	--	Domain of unknown function (DUF296)	AT-hook motif nuclear-localized protein 10 OS=Arabidopsis thaliana OX=3702 GN=AHL10 PE=1 SV=2	PREDICTED: AT-hook motif nuclear-localized protein 10-like [Phoenix dactylifera]	-2.23534	down	0.50775	normal	2.80501	up
	c117378.graph_c0	13.92	2.34	9.77	Cellular Component: membrane (GO:0016020);;	K17338|4.7483e-10|crb:CARUB_v10026651mg|K17338 receptor expression-enhancing protein 1/2/3/4 | (RefSeq) hypothetical protein	--	HVA22-like protein i OS=Arabidopsis thaliana OX=3702 GN=HVA22I PE=2 SV=2	hypothetical protein CARUB_v10026651mg, partial [Capsella rubella]	-2.52817	down	-0.556777	normal	1.99353	normal
	c117449.graph_c0	35.93	0.59	25.14	Cellular Component: integral component of membrane (GO:0016021);;	--	PAP2 superfamily	Phosphatidylcholine:diacylglycerol cholinephosphotransferase 1 OS=Arabidopsis thaliana OX=3702 GN=ROD1 PE=1 SV=1	PREDICTED: phosphatidylcholine:diacylglycerol cholinephosphotransferase 1 [Vitis vinifera]	-5.89518	down	-0.597551	normal	5.32692	up
	c117451.graph_c0	17.04	0.82	34.63	Biological Process: proteolysis (GO:0006508);; Molecular Function: peptidase activity (GO:0008233);;	--	Hydrophobic seed protein;; Protease inhibitor/seed storage/LTP family	36.4 kDa proline-rich protein OS=Solanum lycopersicum OX=4081 GN=TPRP-F1 PE=2 SV=1	36.4 kDa proline-rich protein [Quercus suber]	-4.20909	down	0.579521	normal	4.81116	up
	c117465.graph_c0	8.61	0.39	8.35	Molecular Function: sugar:proton symporter activity (GO:0005351);; Molecular Function: glucose transmembrane transporter activity (GO:0005355);; Cellular Component: integral component of plasma membrane (GO:0005887);; Biological Process: proton transport (GO:0015992);; Biological Process: glucose import (GO:0046323);; Biological Process: glucose transmembrane transport (GO:1904659);;	--	Sugar (and other) transporter;; Major Facilitator Superfamily	Polyol transporter 5 OS=Arabidopsis thaliana OX=3702 GN=PLT5 PE=1 SV=2	probable polyol transporter 6 [Quercus suber]	-4.44565	down	-0.131402	normal	4.34416	up
	c117515.graph_c0	3.62	0.23	1.94	Molecular Function: enzyme inhibitor activity (GO:0004857);; Cellular Component: extracellular region (GO:0005576);; Cellular Component: cell wall (GO:0005618);; Molecular Function: pectinesterase activity (GO:0030599);; Biological Process: cell wall modification (GO:0042545);; Biological Process: negative regulation of catalytic activity (GO:0043086);; Molecular Function: aspartyl esterase activ…	K01051|0|tcc:TCM_026688|K01051 pectinesterase [EC:3.1.1.11] | (RefSeq) Plant invertase/pectin methylesterase inhibitor superfamily	Pectinesterase;; Plant invertase/pectin methylesterase inhibitor	Putative pectinesterase/pectinesterase inhibitor 22 OS=Arabidopsis thaliana OX=3702 GN=PME22 PE=3 SV=1	putative pectinesterase/pectinesterase inhibitor 22 [Durio zibethinus]	-3.82018	down	-0.978341	normal	2.85124	up
	c117618.graph_c0	1.7	0	0.9	--	--	Plant protein of unknown function	UPF0481 protein At3g47200 OS=Arabidopsis thaliana OX=3702 GN=At3g47200 PE=2 SV=1	hypothetical protein CCACVL1_12079 [Corchorus capsularis]	-5.40665	down	-0.9832	normal	4.13489	up
	c117636.graph_c1	4.75	0.33	7.17	--	--	--	--	uncharacterized protein LOC105420388 [Amborella trichopoda]	-3.70028	down	0.502898	normal	4.20338	up
	c117680.graph_c0	4.61	0.44	2.99	--	--	--	--	--	-3.19313	down	-0.694675	normal	2.48983	up
	c117682.graph_c0	4.62	0	6.35	--	--	--	--	--	-4.70013	down	0.333932	normal	4.73023	up
	c117693.graph_c0	3.49	0	5.83	--	--	--	--	--	--	--	0.621298	normal	3.95392	up
	c117734.graph_c0	9.83	0.89	9.97	Cellular Component: membrane (GO:0016020);;	--	Major Facilitator Superfamily	--	uncharacterized protein LOC110614758 isoform X1 [Manihot esculenta]	-3.56975	down	-0.0137459	normal	3.59467	up
	c117738.graph_c1	1.39	0	0.4	--	--	--	--	hypothetical protein AC578_6839 [Mycosphaerella eumusae]	-4.53219	down	-1.75741	normal	--	--
	c117757.graph_c0	8.67	0	13.25	Biological Process: intracellular protein transport (GO:0006886);; Biological Process: ER to Golgi vesicle-mediated transport (GO:0006888);; Molecular Function: zinc ion binding (GO:0008270);; Cellular Component: COPII vesicle coat (GO:0030127);;	K14006|2.03424e-17|egr:104441302|K14006 protein transport protein SEC23 | (RefSeq) protein transport protein SEC23	--	--	hypothetical protein CISIN_1g004199mg [Citrus sinensis]	-5.38215	down	0.741011	normal	5.81319	up
	c117784.graph_c0	5.36	0	4.82	--	--	--	--	--	-5.40665	down	-0.267474	normal	4.83862	up
	c117791.graph_c0	3.94	0	4.58	Molecular Function: catalytic activity (GO:0003824);; Cellular Component: membrane (GO:0016020);;	--	alpha/beta hydrolase fold;; Alpha/beta hydrolase family	--	Alpha/beta hydrolase fold-1 [Macleaya cordata]	-4.23673	down	0.13704	normal	4.07705	up
	c117892.graph_c0	6.74	0.37	8.11	Cellular Component: integral component of membrane (GO:0016021);;	--	--	--	PREDICTED: uncharacterized protein LOC104591052 [Nelumbo nucifera]	-3.85572	down	0.199705	normal	4.01229	up
	c117905.graph_c0	4.88	0	5.89	--	--	--	--	--	-4.92025	down	0.149629	normal	4.76727	up
	c117916.graph_c0	12.65	0.59	17.83	Molecular Function: polyneuridine-aldehyde esterase activity (GO:0050529);;	--	Alpha/beta hydrolase family;; alpha/beta hydrolase fold;; Serine aminopeptidase, S33	Putative methylesterase 14, chloroplastic OS=Arabidopsis thaliana OX=3702 GN=MES14 PE=1 SV=1	PREDICTED: putative methylesterase 14, chloroplastic [Nelumbo nucifera]	-4.42751	down	0.405413	normal	4.86852	up
	c117931.graph_c0	1.73	0.06	1.46	--	--	Sieve element occlusion C-terminus;; Sieve element occlusion N-terminus	Protein SIEVE ELEMENT OCCLUSION B OS=Arabidopsis thaliana OX=3702 GN=SEOB PE=1 SV=1	protein SIEVE ELEMENT OCCLUSION B [Amborella trichopoda]	-4.00187	down	-0.329728	normal	3.54246	up
	c117932.graph_c0	11.42	0.39	12.75	Molecular Function: RNA polymerase II regulatory region sequence-specific DNA binding (GO:0000977);; Molecular Function: RNA polymerase II transcription factor binding (GO:0001085);; Molecular Function: transcriptional activator activity, RNA polymerase II transcription regulatory region sequence-specific binding (GO:0001228);; Molecular Function: chromatin binding (GO:0003682);; Cellular Compone…	--	--	--	PREDICTED: GATA transcription factor 12 [Nelumbo nucifera]	-4.40375	down	0.071985	normal	4.39873	up
	c117932.graph_c1	17.5	1.21	12.92	Molecular Function: transcription factor activity, sequence-specific DNA binding (GO:0003700);; Biological Process: regulation of transcription, DNA-templated (GO:0006355);; Biological Process: response to light stimulus (GO:0009416);; Molecular Function: sequence-specific DNA binding (GO:0043565);; Cellular Component: intracellular part (GO:0044424);;	--	GATA zinc finger	GATA transcription factor 4 OS=Arabidopsis thaliana OX=3702 GN=GATA4 PE=2 SV=1	PREDICTED: GATA transcription factor 2 [Erythranthe guttata]	-3.06345	down	-0.514253	normal	2.59087	up
	c117932.graph_c2	5.91	0	2.82	Molecular Function: DNA binding (GO:0003677);; Biological Process: regulation of transcription, DNA-templated (GO:0006355);;	--	--	GATA transcription factor 12 OS=Arabidopsis thaliana OX=3702 GN=GATA12 PE=2 SV=1	PREDICTED: GATA transcription factor 12 [Nelumbo nucifera]	-4.18102	down	-1.07723	normal	--	--
	c118010.graph_c0	3.98	0	5.99	--	--	--	--	--	--	--	0.483781	normal	4.24403	up
	c118021.graph_c0	2.68	0.14	1.46	Cellular Component: endosome (GO:0005768);; Cellular Component: vacuolar membrane (GO:0005774);; Cellular Component: trans-Golgi network (GO:0005802);; Molecular Function: S-adenosylmethionine-dependent methyltransferase activity (GO:0008757);; Cellular Component: integral component of membrane (GO:0016021);; Biological Process: methylation (GO:0032259);;	--	Putative S-adenosyl-L-methionine-dependent methyltransferase;; Methyltransferase domain;; Methyltransferase domain	Probable methyltransferase PMT27 OS=Arabidopsis thaliana OX=3702 GN=At3g51070 PE=3 SV=1	putative S-adenosyl-L-methionine-dependent methyltransferase [Macleaya cordata]	-3.93127	down	-0.940427	normal	2.95983	up
	c118021.graph_c1	2.17	0.18	1.56	Cellular Component: membrane (GO:0016020);;	--	Putative S-adenosyl-L-methionine-dependent methyltransferase;; Leg1	Probable methyltransferase PMT25 OS=Arabidopsis thaliana OX=3702 GN=At2g34300 PE=2 SV=2	PREDICTED: probable methyltransferase PMT24 isoform X2 [Nelumbo nucifera]	-3.10096	down	-0.544296	normal	2.50144	normal
	c118025.graph_c0	14.81	2.07	10.52	Cellular Component: membrane (GO:0016020);;	--	Leucine rich repeat;; Leucine Rich repeats (2 copies);; Leucine Rich Repeat	Receptor-like protein 51 OS=Arabidopsis thaliana OX=3702 GN=RLP51 PE=1 SV=1	PREDICTED: receptor-like protein 51 [Nelumbo nucifera]	-2.91245	down	-0.5797	normal	2.38899	up
	c118050.graph_c0	4.4	0	5.18	--	--	--	--	--	-4.34208	down	0.146383	normal	4.19049	up
	c118150.graph_c0	4	0.62	2.76	Cellular Component: endoplasmic reticulum (GO:0005783);; Molecular Function: lipid binding (GO:0008289);; Cellular Component: integral component of membrane (GO:0016021);;	--	--	Synaptotagmin-1 OS=Arabidopsis thaliana OX=3702 GN=SYT1 PE=1 SV=2	Synaptotagmin-2 [Ananas comosus]	-2.51111	down	-0.595148	normal	1.91546	normal
	c118162.graph_c1	12.21	0.9	13.65	Molecular Function: transferase activity, transferring glycosyl groups (GO:0016757);;	K20893|5.40173e-170|rcu:8260935|K20893 probable galacturonosyltransferase-like 1 [EC:2.4.1.-] | (RefSeq) probable galacturonosyltransferase-like 1	Glycosyl transferase family 8	Probable galacturonosyltransferase-like 1 OS=Arabidopsis thaliana OX=3702 GN=GATL1 PE=2 SV=1	probable galacturonosyltransferase-like 1 [Durio zibethinus]	-3.77627	down	0.072248	normal	3.88674	up
	c118182.graph_c0	7.37	0.74	8.03	Molecular Function: nucleotide binding (GO:0000166);; Molecular Function: protein kinase activity (GO:0004672);;	--	Protein kinase domain;; Protein tyrosine kinase	Serine/threonine-protein kinase-like protein At1g28390 OS=Arabidopsis thaliana OX=3702 GN=At1g28390 PE=2 SV=1	Protein kinase domain [Macleaya cordata]	-3.39105	down	0.0127636	normal	3.45011	up
	c118183.graph_c0	7.79	2.13	6.37	--	--	Protein of unknown function, DUF617	Protein MIZU-KUSSEI 1 OS=Arabidopsis thaliana OX=3702 GN=MIZ1 PE=1 SV=1	PREDICTED: protein MIZU-KUSSEI 1 [Vitis vinifera]	-1.93395	down	-0.371927	normal	1.61442	normal
	c118188.graph_c0	1.71	0	0.35	Molecular Function: catalytic activity (GO:0003824);; Cellular Component: membrane (GO:0016020);;	--	Polysaccharide deacetylase	--	hypothetical protein UMAG_11922 [Ustilago maydis 521]	-5.52325	down	-2.29145	down	--	--
	c118196.graph_c0	4.18	0.26	4.06	Cellular Component: plasma membrane (GO:0005886);; Biological Process: plant-type secondary cell wall biogenesis (GO:0009834);; Cellular Component: integral component of membrane (GO:0016021);; Molecular Function: cellulose synthase (UDP-forming) activity (GO:0016760);; Biological Process: cellulose biosynthetic process (GO:0030244);; Biological Process: defense response to bacterium (GO:0042742)…	K10999|0|nnu:104600956|K10999 cellulose synthase A [EC:2.4.1.12] | (RefSeq) cellulose synthase A catalytic subunit 4 [UDP-forming]	Cellulose synthase;; Zinc-binding RING-finger	Cellulose synthase A catalytic subunit 4 [UDP-forming] OS=Arabidopsis thaliana OX=3702 GN=CESA4 PE=1 SV=1	PREDICTED: cellulose synthase A catalytic subunit 4 [UDP-forming] [Nelumbo nucifera]	-3.843	down	-0.143085	normal	3.70285	up
	c118219.graph_c0	6.09	0	10.25	--	--	--	--	hypothetical protein BVC80_289g20 [Macleaya cordata]	-6.58464	down	0.646423	normal	6.92028	up
	c118219.graph_c1	9.45	0	9.72	--	--	--	Protein CHUP1, chloroplastic OS=Arabidopsis thaliana OX=3702 GN=CHUP1 PE=1 SV=1	PREDICTED: protein CHUP1, chloroplastic-like [Nelumbo nucifera]	-7.18243	down	-0.0461951	normal	6.82687	up
	c118253.graph_c1	7.6	0	11.18	Cellular Component: synaptonemal complex (GO:0000795);; Biological Process: reciprocal meiotic recombination (GO:0007131);;	--	--	Putative WEB family protein At1g65010, chloroplastic OS=Arabidopsis thaliana OX=3702 GN=At1g65010 PE=1 SV=1	PREDICTED: WEB family protein At3g02930, chloroplastic-like [Nelumbo nucifera]	-5.05031	down	0.462057	normal	5.20545	up
	c118268.graph_c0	11.88	3.82	10.57	Cellular Component: cytosol (GO:0005829);; Biological Process: purine nucleoside catabolic process (GO:0006152);; Biological Process: uridine catabolic process (GO:0006218);; Molecular Function: uridine nucleosidase activity (GO:0045437);; Molecular Function: adenosine nucleosidase activity (GO:0047622);; Molecular Function: inosine nucleosidase activity (GO:0047724);; Molecular Function: xanthos…	K01240|0|mus:103993574|K01240 uridine nucleosidase [EC:3.2.2.3] | (RefSeq) probable uridine nucleosidase 1	Inosine-uridine preferring nucleoside hydrolase	Probable uridine nucleosidase 1 OS=Oryza sativa subsp. japonica OX=39947 GN=URH1 PE=2 SV=1	PREDICTED: probable uridine nucleosidase 1 isoform X1 [Phoenix dactylifera]	-1.72741	down	-0.25509	normal	1.53289	normal
	c118272.graph_c0	20.83	2.68	23.52	Molecular Function: transmembrane receptor protein tyrosine kinase activity (GO:0004714);; Molecular Function: ATP binding (GO:0005524);; Cellular Component: integral component of membrane (GO:0016021);; Biological Process: peptidyl-tyrosine phosphorylation (GO:0018108);; Molecular Function: 2-alkenal reductase [NAD(P)] activity (GO:0032440);; Molecular Function: tau-protein kinase activity (GO:0…	--	Protein kinase domain;; Protein tyrosine kinase	Probable inactive receptor kinase At5g58300 OS=Arabidopsis thaliana OX=3702 GN=At5g58300 PE=2 SV=1	PREDICTED: probable inactive receptor kinase At5g58300 [Nelumbo nucifera]	-3.43638	down	0.0815935	normal	3.56868	up
	c118272.graph_c1	12.03	0.57	14.75	Molecular Function: nucleotide binding (GO:0000166);; Molecular Function: protein kinase activity (GO:0004672);; Cellular Component: membrane (GO:0016020);; Biological Process: phosphorylation (GO:0016310);; Molecular Function: oxidoreductase activity (GO:0016491);;	--	Leucine rich repeat;; Leucine Rich repeats (2 copies);; Leucine rich repeat N-terminal domain;; Leucine Rich Repeat	Probable inactive receptor kinase At5g58300 OS=Arabidopsis thaliana OX=3702 GN=At5g58300 PE=2 SV=1	PREDICTED: probable inactive receptor kinase At5g58300 [Nelumbo nucifera]	-4.23289	down	0.318263	normal	4.58506	up
	c118276.graph_c0	15.55	3.32	10.72	--	--	Protein of unknown function (DUF640)	Protein LIGHT-DEPENDENT SHORT HYPOCOTYLS 6 OS=Arabidopsis thaliana OX=3702 GN=LSH6 PE=1 SV=1	hypothetical protein POPTR_0009s07990g [Populus trichocarpa]	-2.06325	down	-0.524696	normal	1.59588	normal
	c118370.graph_c0	3.91	0.66	2.8	Cellular Component: integral component of membrane (GO:0016021);;	K15285|2.50094e-77|nnu:104593782|K15285 solute carrier family 35, member E3 | (RefSeq) uncharacterized membrane protein At1g06890-like	Triose-phosphate Transporter family;; EamA-like transporter family	UDP-xylose transporter 3 OS=Arabidopsis thaliana OX=3702 GN=UXT3 PE=1 SV=1	PREDICTED: uncharacterized membrane protein At1g06890-like [Nelumbo nucifera]	-2.47623	down	-0.551669	normal	1.94145	normal
	c118426.graph_c0	10.5	0.59	10.55	--	--	--	--	--	-3.94582	down	-0.0879297	normal	3.83669	up
	c118453.graph_c0	4.22	0.2	1.32	--	--	--	--	--	-3.2047	down	-1.34376	normal	--	--
	c118453.graph_c1	5.97	0.55	5.44	--	--	--	--	--	-3.43891	down	-0.221106	normal	3.254	up
	c118492.graph_c0	3.27	0.63	2.18	--	--	--	Uncharacterized protein At1g76070 OS=Arabidopsis thaliana OX=3702 GN=At1g76070 PE=1 SV=1	PREDICTED: uncharacterized protein At1g76070 [Nelumbo nucifera]	-2.28941	down	-0.648405	normal	1.66259	normal
	c118523.graph_c0	3.15	0.05	5.95	Biological Process: transcription, DNA-templated (GO:0006351);; Biological Process: post-embryonic development (GO:0009791);; Biological Process: regulation of cellular process (GO:0050794);; Biological Process: phyllotactic patterning (GO:0060771);;	K09285|4.76681e-158|nnu:104603172|K09285 AP2-like factor, ANT lineage | (RefSeq) AP2-like ethylene-responsive transcription factor AIL5	AP2 domain	AP2-like ethylene-responsive transcription factor AIL5 OS=Arabidopsis thaliana OX=3702 GN=AIL5 PE=2 SV=2	PREDICTED: AP2-like ethylene-responsive transcription factor AIL5 [Nelumbo nucifera]	-5.40837	down	0.76656	normal	6.02912	up
	c118528.graph_c1	3.81	0	0.7	Molecular Function: transferase activity (GO:0016740);;	K04733|2.81549e-55|vvi:100267699|K04733 interleukin-1 receptor-associated kinase 4 [EC:2.7.11.1] | (RefSeq) G-type lectin S-receptor-like serine/threonine-protein kinase LECRK3	D-mannose binding lectin;; S-locus glycoprotein domain	G-type lectin S-receptor-like serine/threonine-protein kinase LECRK1 OS=Oryza sativa subsp. japonica OX=39947 GN=LECRK1 PE=2 SV=1	PREDICTED: G-type lectin S-receptor-like serine/threonine-protein kinase LECRK3 [Vitis vinifera]	-5.78852	down	-2.43136	down	--	--
	c118550.graph_c0	17.61	2.1	31.98	Molecular Function: binding (GO:0005488);;	--	bHLH-MYC and R2R3-MYB transcription factors N-terminal;; Helix-loop-helix DNA-binding domain	Transcription factor GLABRA 3 OS=Arabidopsis thaliana OX=3702 GN=GL3 PE=1 SV=1	PREDICTED: transcription factor GLABRA 3-like [Nelumbo nucifera]	-3.14187	down	0.755196	normal	3.95672	up
	c118554.graph_c0	5.05	0.3	8.4	Molecular Function: DNA binding (GO:0003677);; Cellular Component: nucleus (GO:0005634);;	--	SBP domain	Squamosa promoter-binding-like protein 8 OS=Arabidopsis thaliana OX=3702 GN=SPL8 PE=1 SV=2	PREDICTED: squamosa promoter-binding-like protein 8 [Musa acuminata subsp. malaccensis]	-3.88595	down	0.636706	normal	4.49756	up
	c118557.graph_c0	25.35	0.57	6.93	Molecular Function: chitin binding (GO:0008061);; Biological Process: defense response to bacterium (GO:0042742);; Biological Process: defense response to fungus (GO:0050832);;	--	Barwin family;; Chitin recognition protein	Wound-induced protein WIN1 OS=Solanum tuberosum OX=4113 GN=WIN1 PE=2 SV=1	wound-induced protein WIN2 [Citrus clementina]	-5.31783	down	-1.9429	down	3.37301	up
	c118566.graph_c0	1.55	0	0.16	--	--	Lactonase, 7-bladed beta-propeller	--	hypothetical protein A1O9_07522 [Exophiala aquamarina CBS 119918]	-4.18102	down	-2.84505	down	--	--
	c118570.graph_c0	2.48	0	1.54	--	--	Protein of unknown function (DUF568);; Eukaryotic cytochrome b561	Cytochrome b561 and DOMON domain-containing protein At3g25290 OS=Arabidopsis thaliana OX=3702 GN=At3g25290 PE=2 SV=1	Cytochrome b561 [Macleaya cordata]	-5.78852	down	-0.760966	normal	4.73023	up
	c118575.graph_c0	2.93	0.64	1.73	--	--	--	--	--	-2.20931	down	-0.833945	normal	1.42108	normal
	c118584.graph_c0	2.99	0.33	1.61	Molecular Function: DNA binding (GO:0003677);; Cellular Component: nucleus (GO:0005634);; Biological Process: procambium histogenesis (GO:0010067);; Biological Process: phloem or xylem histogenesis (GO:0010087);; Cellular Component: integral component of membrane (GO:0016021);; Biological Process: positive regulation of transcription, DNA-templated (GO:0045893);;	--	--	Dof zinc finger protein 1 OS=Oryza sativa subsp. japonica OX=39947 GN=DOF1 PE=2 SV=1	dof zinc finger protein DOF5.6 [Manihot esculenta]	-3.35645	down	-1.18183	normal	2.17321	normal
	c118591.graph_c0	7.79	0.14	7.19	--	--	--	--	--	-4.81311	down	-0.222742	normal	4.45226	up
	c118597.graph_c0	3.43	0	3.57	Molecular Function: nucleotide binding (GO:0000166);; Molecular Function: nucleic acid binding (GO:0003676);;	--	RNA recognition motif. (a.k.a. RRM, RBD, or RNP domain)	Probable RNA-binding protein ARP1 OS=Arabidopsis thaliana OX=3702 GN=ARP1 PE=2 SV=1	PREDICTED: RNA-binding protein 38 isoform X1 [Vitis vinifera]	-6.19233	down	-0.0372173	normal	5.84819	up
	c118624.graph_c0	9.43	0	24.97	--	--	--	--	PREDICTED: uncharacterized protein LOC18595207 [Theobroma cacao]	-6.24761	down	1.30806	up	7.24311	up
	c118639.graph_c1	3.48	0	3.76	Biological Process: tryptophan biosynthetic process (GO:0000162);; Molecular Function: protein kinase activity (GO:0004672);; Cellular Component: cytosol (GO:0005829);; Biological Process: protein phosphorylation (GO:0006468);; Molecular Function: transferase activity, transferring glycosyl groups (GO:0016757);;	K00766|2.64929e-37|nnu:104591422|K00766 anthranilate phosphoribosyltransferase [EC:2.4.2.18] | (RefSeq) anthranilate phosphoribosyltransferase, chloroplastic-like	Glycosyl transferase family, helical bundle domain	Anthranilate phosphoribosyltransferase, chloroplastic OS=Arabidopsis thaliana OX=3702 GN=PAT1 PE=2 SV=1	Glycosyl transferase [Macleaya cordata]	-4.6186	down	0.0251697	normal	4.3455	up
	c118654.graph_c0	11.52	1.08	14	--	--	Domain of unknown function (DUF4378);; DUF761-associated sequence motif	--	PREDICTED: protein LONGIFOLIA 1-like isoform X1 [Nelumbo nucifera]	-3.48504	down	0.192166	normal	3.73297	up
	c118700.graph_c0	17.78	1.78	11.33	--	--	--	--	--	-3.34411	down	-0.731479	normal	2.65143	up
	c118720.graph_c0	1.35	0.04	1.08	Molecular Function: transporter activity (GO:0005215);; Biological Process: oligopeptide transport (GO:0006857);; Cellular Component: integral component of membrane (GO:0016021);;	--	POT family	Protein NRT1/ PTR FAMILY 6.2 OS=Arabidopsis thaliana OX=3702 GN=NPF6.2 PE=1 SV=1	hypothetical protein AQUCO_02000136v1 [Aquilegia coerulea]	--	--	0.835819	normal	3.49084	up
	c118752.graph_c0	3.32	0.3	1.69	Molecular Function: protein serine/threonine kinase activity (GO:0004674);; Molecular Function: ATP binding (GO:0005524);; Biological Process: protein phosphorylation (GO:0006468);;	--	Protein kinase domain	Serine/threonine-protein kinase UCN OS=Arabidopsis thaliana OX=3702 GN=UNC PE=1 SV=1	serine/threonine-protein kinase UCNL [Morus notabilis]	-3.17454	down	-1.02233	normal	2.13505	normal
	c118755.graph_c0	10.84	3.41	7.28	--	--	--	Probable WRKY transcription factor 49 OS=Arabidopsis thaliana OX=3702 GN=WRKY49 PE=2 SV=1	DNA-binding WRKY [Macleaya cordata]	-1.74886	down	-0.633029	normal	1.17665	normal
	c118770.graph_c0	1.86	0	0.1	--	--	--	--	--	-4.18102	down	-3.45246	down	--	--
	c118777.graph_c0	4.12	0.11	0.75	Molecular Function: phosphatidylethanolamine binding (GO:0008429);; Biological Process: regulation of flower development (GO:0009909);; Biological Process: photoperiodism, flowering (GO:0048573);;	K16223|1.18767e-96|egr:104427117|K16223 protein FLOWERING LOCUS T | (RefSeq) protein HEADING DATE 3A	Phosphatidylethanolamine-binding protein	Protein FLOWERING LOCUS T OS=Arabidopsis thaliana OX=3702 GN=FT PE=1 SV=2	FT-like protein [Betula luminifera]	-4.25123	down	-2.39978	down	--	--
	c118789.graph_c1	7.72	0	13.3	Cellular Component: nucleus (GO:0005634);;	K18810|3.92465e-77|nnu:104608694|K18810 cyclin D1/2/4, plant | (RefSeq) cyclin-D2-1-like	Cyclin, N-terminal domain;; Cyclin, C-terminal domain	Cyclin-D1-1 OS=Arabidopsis thaliana OX=3702 GN=CYCD1-1 PE=1 SV=3	cyclin D-type [Persea americana]	-7.02521	down	0.66086	normal	7.37496	up
	c118792.graph_c0	2.99	0.57	1.15	--	--	--	--	--	-2.50325	down	-1.40948	normal	--	--
	c118800.graph_c0	38.79	2.83	41.46	--	--	Domain of unknown function (DUF3511)	--	PREDICTED: uncharacterized protein LOC100267009 [Vitis vinifera]	-3.89212	down	0.00242636	normal	3.94506	up
	c118815.graph_c1	7.61	1.27	14.07	--	--	--	--	PREDICTED: squamosa promoter-binding-like protein 18 [Elaeis guineensis]	-2.55997	down	0.79204	normal	3.37096	up
	c118827.graph_c1	8.47	0.35	0.2	Molecular Function: protein kinase activity (GO:0004672);; Biological Process: phosphorylation (GO:0016310);;	--	Protein tyrosine kinase	Putative leucine-rich repeat receptor-like serine/threonine-protein kinase At2g04300 OS=Arabidopsis thaliana OX=3702 GN=At2g04300 PE=3 SV=2	PREDICTED: probable LRR receptor-like serine/threonine-protein kinase At4g29180 isoform X3 [Gossypium arboreum]	-4.64174	down	-5.5096	down	--	--
	c118872.graph_c0	11.4	0.1	2.31	--	--	Domain of unknown function (DUF4228)	--	Protein of unknown function DUF4228 [Macleaya cordata]	-5.9033	down	-2.34614	down	3.43729	up
	c118876.graph_c0	15.62	2.75	12.99	Cellular Component: mitochondrion (GO:0005739);; Cellular Component: chloroplast inner membrane (GO:0009706);;	--	Protein RETICULATA-related	Protein RETICULATA-RELATED 4, chloroplastic OS=Arabidopsis thaliana OX=3702 GN=RER4 PE=2 SV=1	hypothetical protein OsI_19814 [Oryza sativa Indica Group]	-2.48339	down	-0.345833	normal	2.17762	up
	c118884.graph_c1	1.3	0	0.65	Cellular Component: Golgi apparatus (GO:0005794);; Cellular Component: membrane (GO:0016020);; Biological Process: carbohydrate biosynthetic process (GO:0016051);; Molecular Function: polygalacturonate 4-alpha-galacturonosyltransferase activity (GO:0047262);;	K20867|9.23519e-72|nnu:104608401|K20867 galacturonosyltransferase 12/13/14/15 [EC:2.4.1.-] | (RefSeq) probable galacturonosyltransferase 15	--	Probable galacturonosyltransferase 15 OS=Arabidopsis thaliana OX=3702 GN=GAUT15 PE=2 SV=1	PREDICTED: probable galacturonosyltransferase 15 [Nelumbo nucifera]	-4.12308	down	-1.01855	normal	--	--
	c118905.graph_c0	6.56	0	4.51	Molecular Function: catalytic activity (GO:0003824);; Biological Process: cellular protein metabolic process (GO:0044267);;	K10664|1.49496e-114|vvi:100244010|K10664 E3 ubiquitin-protein ligase ATL6/9/15/31/42/55 [EC:2.3.2.27] | (RefSeq) E3 ubiquitin-protein ligase ATL42	Ring finger domain;; Zinc finger, C3HC4 type (RING finger);; RING-H2 zinc finger domain;; RING-like zinc finger;; Anaphase-promoting complex subunit 11 RING-H2 finger;; Zinc finger, C3HC4 type (RING finger);; Zinc finger, C3HC4 type (RING finger);; RING-type zinc-finger	E3 ubiquitin-protein ligase ATL42 OS=Arabidopsis thaliana OX=3702 GN=ATL42 PE=1 SV=2	PREDICTED: E3 ubiquitin-protein ligase ATL42 [Vitis vinifera]	-7.01728	down	-0.62416	normal	6.08667	up
	c118924.graph_c0	8.57	0.66	13.7	Cellular Component: Golgi apparatus (GO:0005794);; Molecular Function: O-acetyltransferase activity (GO:0016413);; Biological Process: cell wall organization or biogenesis (GO:0071554);;	--	GDSL/SGNH-like Acyl-Esterase family found in Pmr5 and Cas1p;; PMR5 N terminal Domain	Protein trichome birefringence-like 36 OS=Arabidopsis thaliana OX=3702 GN=TBL36 PE=2 SV=1	protein trichome birefringence-like 36 isoform X1 [Prunus avium]	-3.74744	down	0.593711	normal	4.37272	up
	c118978.graph_c1	3.38	0.13	0	--	--	--	--	--	-4.17668	down	-6.004	down	--	--
	c118987.graph_c0	6.92	0	4.02	Molecular Function: peroxidase activity (GO:0004601);; Cellular Component: extracellular region (GO:0005576);; Biological Process: response to oxidative stress (GO:0006979);; Cellular Component: integral component of membrane (GO:0016021);; Molecular Function: heme binding (GO:0020037);; Biological Process: hydrogen peroxide catabolic process (GO:0042744);; Molecular Function: metal ion binding (…	K00430|6.34166e-167|nnu:104593923|K00430 peroxidase [EC:1.11.1.7] | (RefSeq) peroxidase 47-like	Peroxidase	Peroxidase 47 OS=Arabidopsis thaliana OX=3702 GN=PER47 PE=2 SV=2	Plant peroxidase [Macleaya cordata]	-6.86652	down	-0.748261	normal	5.81319	up
	c119083.graph_c0	12.3	0.71	6.46	--	--	GDSL-like Lipase/Acylhydrolase	GDSL esterase/lipase At5g42170 OS=Arabidopsis thaliana OX=3702 GN=At5g42170/At5g42160 PE=3 SV=2	PREDICTED: GDSL esterase/lipase EXL3-like [Musa acuminata subsp. malaccensis]	-4.11589	down	-1.01127	down	3.14373	up
	c119098.graph_c0	8.02	0.33	5.18	--	K14488|1.64074e-38|nnu:104607462|K14488 SAUR family protein | (RefSeq) auxin-responsive protein SAUR23-like	Auxin responsive protein	Auxin-induced protein X10A OS=Glycine max OX=3847 PE=2 SV=1	PREDICTED: auxin-responsive protein SAUR23-like [Nelumbo nucifera]	-4.1351	down	-0.700808	normal	3.3675	up
	c119125.graph_c1	6.02	1.62	2.74	--	--	--	--	--	-2.0951	down	-1.17928	down	0.974882	normal
	c119131.graph_c0	4.65	0	6.29	--	--	--	--	--	--	--	0.483781	normal	4.24403	up
	c119182.graph_c0	3.39	0.26	1.73	--	--	--	--	--	-3.22505	down	-1.01236	normal	--	--
	c119187.graph_c0	80.47	8.39	74.81	--	--	CP12 domain	Calvin cycle protein CP12-3, chloroplastic OS=Arabidopsis thaliana OX=3702 GN=CP12-3 PE=1 SV=1	calvin cycle protein CP12-3, chloroplastic [Amborella trichopoda]	-3.35743	down	-0.192428	normal	3.22577	up
	c119210.graph_c0	3.71	0	4.89	Biological Process: karyogamy (GO:0000741);;	--	ARID/BRIGHT DNA binding domain;; HMG (high mobility group) box;; HMG-box domain	High mobility group B protein 9 OS=Arabidopsis thaliana OX=3702 GN=HMGB9 PE=1 SV=1	PREDICTED: high mobility group B protein 9-like [Musa acuminata subsp. malaccensis]	-5.87883	down	0.531908	normal	6.10125	up
	c119213.graph_c0	15.92	1.76	8.79	--	--	--	--	--	-3.21562	down	-0.941858	normal	2.31944	up
	c119219.graph_c0	45.4	4.92	60.82	Biological Process: carbohydrate metabolic process (GO:0005975);; Cellular Component: integral component of membrane (GO:0016021);; Molecular Function: polysaccharide binding (GO:0030247);; Molecular Function: glucan endo-1,3-beta-D-glucosidase activity (GO:0042973);; Cellular Component: anchored component of plasma membrane (GO:0046658);;	--	Glycosyl hydrolases family 17;; X8 domain	Glucan endo-1,3-beta-glucosidase OS=Triticum aestivum OX=4565 GN=GLC1 PE=2 SV=1	PREDICTED: glucan endo-1,3-beta-glucosidase [Nelumbo nucifera]	-3.29675	down	0.333615	normal	3.69138	up
	c119238.graph_c1	31.89	0.4	54.81	Molecular Function: transporter activity (GO:0005215);; Cellular Component: integral component of membrane (GO:0016021);; Biological Process: transmembrane transport (GO:0055085);;	--	Major Facilitator Superfamily	--	hippocampus abundant transcript-like protein 1 isoform X1 [Hevea brasiliensis]	-6.3035	down	0.689922	normal	7.01887	up
	c119261.graph_c0	5.04	0.06	1.47	--	--	Aldo/keto reductase family	Probable aldo-keto reductase 2 OS=Oryza sativa subsp. indica OX=39946 GN=OsI_15387 PE=3 SV=1	hypothetical protein A4X09_g1847 [Tilletia walkeri]	-5.32923	down	-1.82748	down	3.38169	up
	c119275.graph_c0	3.67	0	0.74	--	--	--	--	uncharacterized protein LOC110416346 [Herrania umbratica]	-5.38215	down	-2.28833	down	--	--
	c119279.graph_c0	1.7	0	0.45	--	--	--	--	--	-4.18102	down	-1.82294	normal	--	--
	c119299.graph_c0	19.94	0.14	47.92	--	K09273|1.87757e-129|tcc:TCM_016416|K09273 upstream-binding transcription factor | (RefSeq) HMG box protein isoform 2	HMG (high mobility group) box;; HMG-box domain	High mobility group B protein 6 OS=Arabidopsis thaliana OX=3702 GN=HMGB6 PE=2 SV=1	high mobility group B protein 6-like [Durio zibethinus]	-6.91282	down	1.17578	up	8.06182	up
	c119326.graph_c0	4.87	0.67	3.5	--	--	--	--	--	-2.74283	down	-0.930113	normal	--	--
	c119340.graph_c1	25.17	1.51	27.05	Molecular Function: transporter activity (GO:0005215);; Biological Process: transport (GO:0006810);; Cellular Component: integral component of membrane (GO:0016021);;	K14638|0|egu:105054447|K14638 solute carrier family 15 (peptide/histidine transporter), member 3/4 | (RefSeq) protein NRT1/ PTR FAMILY 5.2	POT family	Protein NRT1/ PTR FAMILY 5.2 OS=Arabidopsis thaliana OX=3702 GN=NPF5.2 PE=2 SV=1	PREDICTED: protein NRT1/ PTR FAMILY 5.2 [Elaeis guineensis]	-4.13604	down	0.0257775	normal	4.21712	up
	c119382.graph_c0	3.43	0	1.54	Molecular Function: lipid binding (GO:0008289);;	--	START domain	--	PREDICTED: PCTP-like protein isoform X1 [Citrus sinensis]	-5.22575	down	-1.19887	normal	3.74697	up
	c119422.graph_c0	48.55	6.69	84.66	Biological Process: urea cycle (GO:0000050);; Biological Process: argininosuccinate metabolic process (GO:0000053);; Molecular Function: argininosuccinate synthase activity (GO:0004055);; Molecular Function: ATP binding (GO:0005524);; Cellular Component: cytoplasm (GO:0005737);; Biological Process: arginine biosynthetic process (GO:0006526);;	K01940|7.15829e-113|aip:107639658|K01940 argininosuccinate synthase [EC:6.3.4.5] | (RefSeq) argininosuccinate synthase, chloroplastic	Arginosuccinate synthase	Argininosuccinate synthase, chloroplastic OS=Arabidopsis thaliana OX=3702 GN=At4g24830 PE=1 SV=3	PREDICTED: argininosuccinate synthase, chloroplastic [Lupinus angustifolius]	-2.9901	down	0.727495	normal	3.77705	up
	c119431.graph_c0	5.7	0.35	2.52	Cellular Component: nucleus (GO:0005634);; Biological Process: regulation of transcription, DNA-templated (GO:0006355);; Biological Process: auxin-activated signaling pathway (GO:0009734);;	K14484|3.83329e-26|gmx:100799875|K14484 auxin-responsive protein IAA | (RefSeq) auxin-induced protein 22D-like	AUX/IAA family	Auxin-induced protein 22D OS=Vigna radiata var. radiata OX=3916 GN=AUX22D PE=2 SV=1	uncharacterized protein LOC100799875 [Glycine max]	-3.2047	down	-1.17201	normal	--	--
	c119482.graph_c1	1.53	0.29	0.59	Cellular Component: integral component of membrane (GO:0016021);; Biological Process: transmembrane transport (GO:0055085);;	--	OPT oligopeptide transporter protein	Oligopeptide transporter 7 OS=Arabidopsis thaliana OX=3702 GN=OPT7 PE=2 SV=1	PREDICTED: oligopeptide transporter 7-like isoform X1 [Juglans regia]	-2.34397	down	-1.42012	normal	--	--
	c119495.graph_c0	1.11	0	0	--	--	--	--	--	-4.18102	down	-4.52198	down	--	--
	c119519.graph_c0	2.88	0	0	--	--	--	--	--	-5.08107	down	-5.43024	down	--	--
	c119555.graph_c0	2.43	0	0.22	--	--	--	--	--	-4.48696	down	-2.72823	down	--	--
	c119567.graph_c0	8.07	0	0	--	--	--	--	--	-6.10522	down	-6.45917	down	--	--
	c119569.graph_c0	9.06	0.13	10.92	--	--	--	NAC domain-containing protein 21/22 OS=Arabidopsis thaliana OX=3702 GN=NAC021 PE=1 SV=2	PREDICTED: NAC domain-containing protein 21/22 [Nelumbo nucifera]	-5.82534	down	0.190976	normal	5.96954	up
	c119606.graph_c0	58.64	8.03	91.34	--	--	--	--	hypothetical protein BVC80_1781g56 [Macleaya cordata]	-2.96644	down	0.549968	normal	3.57583	up
	c119620.graph_c0	5.37	0.13	3.11	--	--	--	--	--	-4.4135	down	-0.851248	normal	3.43729	up
	c119632.graph_c0	71.23	9.28	75.46	Cellular Component: integral component of membrane (GO:0016021);; Molecular Function: pectate lyase activity (GO:0030570);; Biological Process: pectin catabolic process (GO:0045490);; Molecular Function: metal ion binding (GO:0046872);;	K01728|0|nnu:104604548|K01728 pectate lyase [EC:4.2.2.2] | (RefSeq) probable pectate lyase 5	Pectate lyase	Probable pectate lyase 12 OS=Arabidopsis thaliana OX=3702 GN=At3g53190 PE=2 SV=2	Pectate lyase/Amb allergen [Macleaya cordata]	-3.03615	down	-0.00469349	normal	3.09459	up
	c119652.graph_c1	7.05	0	8.07	Cellular Component: integral component of membrane (GO:0016021);;	--	SNARE associated Golgi protein	--	transmembrane protein 64 isoform X1 [Amborella trichopoda]	-6.20635	down	0.355424	normal	6.2526	up
	c119689.graph_c0	87.51	1.93	105.74	Molecular Function: hydroxymethylglutaryl-CoA reductase (NADPH) activity (GO:0004420);; Cellular Component: peroxisomal membrane (GO:0005778);; Cellular Component: endoplasmic reticulum membrane (GO:0005789);; Biological Process: isoprenoid biosynthetic process (GO:0008299);; Biological Process: coenzyme A metabolic process (GO:0015936);; Cellular Component: integral component of membrane (GO:001…	K00021|0|rcu:8273668|K00021 hydroxymethylglutaryl-CoA reductase (NADPH) [EC:1.1.1.34] | (RefSeq) 3-hydroxy-3-methylglutaryl-coenzyme A reductase 1	Hydroxymethylglutaryl-coenzyme A reductase	3-hydroxy-3-methylglutaryl-coenzyme A reductase 1 OS=Hevea brasiliensis OX=3981 GN=HMGR1 PE=2 SV=1	3-hydroxy-methylglutaryl coenzyme A reductase [Magnolia chapensis]	-5.55593	down	0.175686	normal	5.78921	up
	c119756.graph_c0	5.37	0.74	9.63	--	--	--	--	--	-2.72337	down	0.743951	normal	3.45734	up
	c119762.graph_c0	1.81	0	0.12	--	--	--	--	--	-4.88582	down	-3.55667	down	--	--
	c119773.graph_c0	40.02	4.05	39.24	--	--	Rapid ALkalinization Factor (RALF)	Protein RALF-like 33 OS=Arabidopsis thaliana OX=3702 GN=RALFL33 PE=2 SV=1	rapid alkalinization factor [Chimonanthus praecox]	-3.38225	down	-0.118828	normal	3.31719	up
	c119775.graph_c0	2.79	0.15	1.61	--	--	--	--	--	-3.37199	down	-0.922652	normal	--	--
	c119778.graph_c0	5.39	1.47	4.77	--	--	--	--	--	-2.22693	down	-0.0757663	normal	2.18852	up
	c119807.graph_c0	15.5	0	11.6	--	--	--	Basic leucine zipper 61 OS=Arabidopsis thaliana OX=3702 GN=BZIP61 PE=1 SV=1	PREDICTED: basic leucine zipper 61-like [Nelumbo nucifera]	-8.64714	down	-0.635871	normal	7.70114	up
	c119807.graph_c1	8.94	0	6.01	--	--	--	--	--	-6.04408	down	-0.649911	normal	5.09323	up
	c119814.graph_c1	4.9	0	7.89	--	K09338|1.27892e-41|nnu:104603567|K09338 homeobox-leucine zipper protein | (RefSeq) homeobox-leucine zipper protein HOX11-like	HD-ZIP protein N terminus	Homeobox-leucine zipper protein HOX27 OS=Oryza sativa subsp. japonica OX=39947 GN=HOX27 PE=2 SV=1	PREDICTED: homeobox-leucine zipper protein HOX11-like [Nelumbo nucifera]	-6.52995	down	0.571894	normal	6.79134	up
	c119850.graph_c0	9.51	0	7.61	--	--	--	--	--	-6.96051	down	-0.413679	normal	6.23948	up
	c119860.graph_c0	24.41	1.7	21.11	Molecular Function: protein kinase activity (GO:0004672);; Molecular Function: ATP binding (GO:0005524);; Biological Process: protein phosphorylation (GO:0006468);; Cellular Component: integral component of membrane (GO:0016021);;	--	Protein kinase domain;; Protein tyrosine kinase;; Leucine rich repeat;; Leucine rich repeat N-terminal domain;; Leucine Rich repeats (2 copies);; Leucine Rich Repeat	Receptor protein kinase-like protein ZAR1 OS=Arabidopsis thaliana OX=3702 GN=ZAR1 PE=1 SV=1	Protein kinase domain [Macleaya cordata]	-3.91653	down	-0.296898	normal	3.67757	up
	c119882.graph_c0	20.6	4.28	12.77	Molecular Function: protein serine/threonine kinase activity (GO:0004674);; Molecular Function: ATP binding (GO:0005524);; Cellular Component: plasma membrane (GO:0005886);; Biological Process: protein phosphorylation (GO:0006468);; Biological Process: cell surface receptor signaling pathway (GO:0007166);; Cellular Component: integral component of membrane (GO:0016021);;	K04733|2.77206e-83|pop:POPTR_0373s00210g|K04733 interleukin-1 receptor-associated kinase 4 [EC:2.7.11.1] | (RefSeq) hypothetical protein	Protein kinase domain;; Protein tyrosine kinase	LEAF RUST 10 DISEASE-RESISTANCE LOCUS RECEPTOR-LIKE PROTEIN KINASE-like 1.4 OS=Arabidopsis thaliana OX=3702 GN=LRK10L-1.4 PE=2 SV=2	hypothetical protein AQUCO_04100071v1 [Aquilegia coerulea]	-2.35349	down	-0.773979	normal	1.63751	normal
	c119882.graph_c2	13.28	4.4	9.89	--	K04733|4.34925e-58|cit:102609569|K04733 interleukin-1 receptor-associated kinase 4 [EC:2.7.11.1] | (RefSeq) probable serine/threonine-protein kinase At1g18390	Wall-associated receptor kinase galacturonan-binding;; Wall-associated receptor kinase C-terminal	LEAF RUST 10 DISEASE-RESISTANCE LOCUS RECEPTOR-LIKE PROTEIN KINASE-like 1.2 OS=Arabidopsis thaliana OX=3702 GN=LRK10L-1.2 PE=2 SV=3	PREDICTED: LEAF RUST 10 DISEASE-RESISTANCE LOCUS RECEPTOR-LIKE PROTEIN KINASE-like 1.2 [Elaeis guineensis]	-1.70302	down	-0.510234	normal	1.25435	normal
	c119887.graph_c0	1.4	0.41	0.28	--	--	--	--	--	-1.72206	normal	-2.22219	down	--	--
	c119889.graph_c0	20.97	0	13.2	--	--	--	--	--	-7.46495	down	-0.686884	normal	6.47042	up
	c119914.graph_c0	47.46	6.18	21.69	Biological Process: phenylpropanoid biosynthetic process (GO:0009699);; Molecular Function: guiding stereospecific synthesis activity (GO:0042349);;	--	Dirigent-like protein	Dirigent protein 2 OS=Arabidopsis thaliana OX=3702 GN=DIR2 PE=2 SV=1	dirigent protein 22-like [Durio zibethinus]	-3.03328	down	-1.21155	down	1.88014	up
	c119966.graph_c0	4.62	1.34	3.81	--	--	--	--	--	-2.22693	down	-0.265524	normal	2.00043	up
	c119977.graph_c0	118.42	28.01	99.76	Molecular Function: DNA binding (GO:0003677);;	K09422|1.73574e-52|fve:101312499|K09422 myb proto-oncogene protein, plant | (RefSeq) myb-related protein 308	Myb-like DNA-binding domain;; Myb-like DNA-binding domain;; Myb-like DNA-binding domain	Myb-related protein 308 OS=Antirrhinum majus OX=4151 GN=MYB308 PE=2 SV=1	Myb-related protein [Gossypium arboreum]	-2.30013	down	-0.366303	normal	1.99764	up
	c120023.graph_c0	47.76	3.43	38.61	--	--	--	--	PREDICTED: uncharacterized protein LOC104596812 [Nelumbo nucifera]	-3.74058	down	-0.562792	normal	3.23185	up
	c120033.graph_c2	3.09	0	5.44	--	K09955|8.75111e-20|egr:104433827|K09955 uncharacterized protein | (RefSeq) uncharacterized LOC104433827	--	--	PREDICTED: uncharacterized protein LOC107764936 isoform X1 [Nicotiana tabacum]	--	--	0.687301	normal	3.74697	up
	c120048.graph_c0	20.74	3.26	17.54	Biological Process: primary metabolic process (GO:0044238);; Biological Process: organic substance metabolic process (GO:0071704);;	K01057|8.15527e-106|nnu:104605808|K01057 6-phosphogluconolactonase [EC:3.1.1.31] | (RefSeq) probable 6-phosphogluconolactonase 1	Glucosamine-6-phosphate isomerases/6-phosphogluconolactonase	Probable 6-phosphogluconolactonase 1 OS=Oryza sativa subsp. japonica OX=39947 GN=Os03g0416500 PE=2 SV=1	PREDICTED: probable 6-phosphogluconolactonase 1 isoform X1 [Nelumbo nucifera]	-2.97834	down	-0.317208	normal	2.71839	up
	c120068.graph_c0	2.28	0.14	0.05	Molecular Function: RNA polymerase II transcription factor activity, sequence-specific DNA binding (GO:0000981);; Molecular Function: DNA binding (GO:0003677);; Cellular Component: nucleoplasm (GO:0005654);; Cellular Component: cytoplasm (GO:0005737);; Cellular Component: plasmodesma (GO:0009506);; Molecular Function: protein dimerization activity (GO:0046983);;	--	Domain of unknown function (DUF4371);; hAT family C-terminal dimerisation region	--	PREDICTED: zinc finger MYM-type protein 1-like isoform X2 [Tarenaya hassleriana]	-3.85461	down	-4.97845	down	--	--
	c120081.graph_c0	9.71	0	11.9	Molecular Function: pectinesterase activity (GO:0030599);; Molecular Function: pectinesterase inhibitor activity (GO:0046910);; Biological Process: cell wall organization (GO:0071555);; Cellular Component: cell periphery (GO:0071944);;	K01051|0|nnu:104607345|K01051 pectinesterase [EC:3.1.1.11] | (RefSeq) pectinesterase-like	Pectinesterase;; Plant invertase/pectin methylesterase inhibitor	Probable pectinesterase/pectinesterase inhibitor 6 OS=Arabidopsis thaliana OX=3702 GN=PME6 PE=2 SV=1	PREDICTED: pectinesterase-like [Nelumbo nucifera]	-7.88668	down	0.204421	normal	7.78029	up
	c120101.graph_c0	49.65	14.53	41.85	Molecular Function: catalytic activity (GO:0003824);; Biological Process: metabolic process (GO:0008152);;	K18660|0|nnu:104595150|K18660 malonyl-CoA/methylmalonyl-CoA synthetase [EC:6.2.1.-] | (RefSeq) malonate--CoA ligase	AMP-binding enzyme;; AMP-binding enzyme C-terminal domain	Malonate--CoA ligase OS=Arabidopsis thaliana OX=3702 GN=AAE13 PE=1 SV=2	PREDICTED: malonate--CoA ligase [Nelumbo nucifera]	-1.86394	down	-0.337418	normal	1.59059	normal
	c120138.graph_c0	13.18	0	25.9	--	K20642|1.33523e-41|nnu:104588422|K20642 Rho GTPase-activating protein 22/24/25 | (RefSeq) rho GTPase-activating protein 2-like	--	Rho GTPase-activating protein 2 OS=Arabidopsis thaliana OX=3702 GN=ROPGAP2 PE=1 SV=1	RhoGAP domain-containing protein/PBD domain-containing protein [Cephalotus follicularis]	-7.18243	down	0.88203	normal	7.75285	up
	c120138.graph_c1	14.75	0	30.91	Biological Process: signal transduction (GO:0007165);;	K20642|3.36503e-151|nnu:104588422|K20642 Rho GTPase-activating protein 22/24/25 | (RefSeq) rho GTPase-activating protein 2-like	RhoGAP domain;; P21-Rho-binding domain	Rho GTPase-activating protein 2 OS=Arabidopsis thaliana OX=3702 GN=ROPGAP2 PE=1 SV=1	PREDICTED: rho GTPase-activating protein 2 isoform X2 [Juglans regia]	-7.25841	down	0.975904	normal	7.92254	up
	c120155.graph_c0	6.44	0.4	5.78	Biological Process: carbohydrate metabolic process (GO:0005975);; Cellular Component: integral component of membrane (GO:0016021);; Molecular Function: racemase and epimerase activity, acting on carbohydrates and derivatives (GO:0016857);; Molecular Function: coenzyme binding (GO:0050662);;	K08679|4.58216e-74|tcc:TCM_005530|K08679 UDP-glucuronate 4-epimerase [EC:5.1.3.6] | (RefSeq) UDP-D-glucuronate 4-epimerase 3	NAD dependent epimerase/dehydratase family;; GDP-mannose 4,6 dehydratase	UDP-glucuronate 4-epimerase 2 OS=Arabidopsis thaliana OX=3702 GN=GAE2 PE=2 SV=1	NAD-dependent epimerase/dehydratase [Corchorus olitorius]	-3.5438	down	-0.235828	normal	3.23993	up
	c120225.graph_c0	1.68	0	0.17	--	--	Ferritin-like domain	--	hypothetical protein MYCFIDRAFT_190991 [Pseudocercospora fijiensis CIRAD86]	-4.81438	down	-3.05856	down	--	--
	c120228.graph_c0	1.55	0	0.29	Molecular Function: glutamate decarboxylase activity (GO:0004351);; Biological Process: glutamate metabolic process (GO:0006536);; Molecular Function: pyridoxal phosphate binding (GO:0030170);;	K01580|2.49285e-177|sita:101777099|K01580 glutamate decarboxylase [EC:4.1.1.15] | (RefSeq) glutamate decarboxylase 2-like	Pyridoxal-dependent decarboxylase conserved domain	Glutamate decarboxylase OS=Solanum lycopersicum OX=4081 PE=2 SV=1	glutamate decarboxylase 2 [Setaria italica]	-4.65994	down	-2.30685	down	--	--
	c120253.graph_c0	53.31	26.03	24.19	--	K09422|5.48702e-142|nnu:104598133|K09422 myb proto-oncogene protein, plant | (RefSeq) myb-related protein 306	Myb-like DNA-binding domain;; Myb-like DNA-binding domain	Myb-related protein 306 OS=Antirrhinum majus OX=4151 GN=MYB306 PE=2 SV=1	PREDICTED: myb-related protein 306 [Nelumbo nucifera]	-1.13925	normal	-1.22931	down	-0.0250909	normal
	c120270.graph_c0	2.79	0	2.08	--	--	Late embryogenesis abundant protein	Uncharacterized protein At1g08160 OS=Arabidopsis thaliana OX=3702 GN=At1g08160 PE=2 SV=1	PREDICTED: uncharacterized protein At1g08160-like [Nelumbo nucifera]	-4.44026	down	-0.485577	normal	--	--
	c120299.graph_c0	5.47	0.44	5.94	Biological Process: metabolic process (GO:0008152);; Molecular Function: amino acid binding (GO:0016597);; Molecular Function: nucleotidyltransferase activity (GO:0016779);;	--	ACT domain;; ACT domain;; ACT domain	ACT domain-containing protein ACR8 OS=Arabidopsis thaliana OX=3702 GN=ACR8 PE=2 SV=1	ACT domain [Macleaya cordata]	-3.62936	down	0.0296756	normal	3.68965	up
	c120304.graph_c1	2.22	0.03	1.79	--	--	--	Retrovirus-related Pol polyprotein from transposon TNT 1-94 OS=Nicotiana tabacum OX=4097 PE=2 SV=1	Integrase, catalytic core [Corchorus capsularis]	-5.23105	down	-0.392444	normal	4.69969	up
	c120312.graph_c0	66.96	8.73	67.47	Molecular Function: protein serine/threonine kinase activity (GO:0004674);; Molecular Function: ATP binding (GO:0005524);; Biological Process: protein phosphorylation (GO:0006468);; Biological Process: signal transduction (GO:0007165);; Biological Process: multicellular organism development (GO:0007275);; Biological Process: basipetal auxin transport (GO:0010540);; Biological Process: hyperosmoti…	--	Protein kinase domain;; NAF domain;; Protein tyrosine kinase	CBL-interacting serine/threonine-protein kinase 6 OS=Arabidopsis thaliana OX=3702 GN=CIPK6 PE=1 SV=1	hypothetical protein COLO4_18792 [Corchorus olitorius]	-3.03739	down	-0.0779295	normal	3.02047	up
	c120312.graph_c2	78.57	13.02	83.82	Molecular Function: protein serine/threonine kinase activity (GO:0004674);; Molecular Function: ATP binding (GO:0005524);; Biological Process: protein phosphorylation (GO:0006468);; Biological Process: signal transduction (GO:0007165);; Biological Process: multicellular organism development (GO:0007275);; Biological Process: basipetal auxin transport (GO:0010540);; Cellular Component: integral co…	--	Protein kinase domain;; Protein tyrosine kinase	CBL-interacting serine/threonine-protein kinase 6 OS=Arabidopsis thaliana OX=3702 GN=CIPK6 PE=1 SV=1	unnamed protein product, partial [Vitis vinifera]	-2.6971	down	0.0246862	normal	2.78341	up
	c120400.graph_c0	20.58	0.12	15.85	Molecular Function: DNA binding (GO:0003677);; Molecular Function: aspartic-type endopeptidase activity (GO:0004190);; Biological Process: proteolysis (GO:0006508);; Cellular Component: plant-type cell wall (GO:0009505);; Cellular Component: chloroplast (GO:0009507);; Biological Process: protein catabolic process (GO:0030163);; Cellular Component: apoplast (GO:0048046);;	--	Xylanase inhibitor C-terminal;; Eukaryotic aspartyl protease	Aspartyl protease AED3 OS=Arabidopsis thaliana OX=3702 GN=AED3 PE=1 SV=1	PREDICTED: protein ASPARTIC PROTEASE IN GUARD CELL 2-like [Populus euphratica]	-6.51115	down	-0.471392	normal	5.89654	up
	c120400.graph_c1	17.5	0	22.58	Cellular Component: cell wall (GO:0005618);; Molecular Function: peptidase activity (GO:0008233);;	--	Xylanase inhibitor N-terminal;; Eukaryotic aspartyl protease	Aspartyl protease AED3 OS=Arabidopsis thaliana OX=3702 GN=AED3 PE=1 SV=1	aspartyl protease AED3-like [Durio zibethinus]	-7.47657	down	0.273526	normal	7.43949	up
	c120409.graph_c0	10.09	0	7.07	Molecular Function: polygalacturonase activity (GO:0004650);; Cellular Component: extracellular region (GO:0005576);; Biological Process: carbohydrate metabolic process (GO:0005975);; Molecular Function: lyase activity (GO:0016829);; Biological Process: cell wall organization (GO:0071555);;	--	Glycosyl hydrolases family 28;; Pectate lyase superfamily protein;; Right handed beta helix region	Polygalacturonase At1g48100 OS=Arabidopsis thaliana OX=3702 GN=At1g48100 PE=2 SV=1	polygalacturonase At1g48100-like [Ananas comosus]	-7.5165	down	-0.519187	normal	6.68888	up
	c120409.graph_c1	6.43	0	4.16	Molecular Function: polygalacturonase activity (GO:0004650);; Cellular Component: extracellular region (GO:0005576);; Biological Process: carbohydrate metabolic process (GO:0005975);; Biological Process: cell wall organization (GO:0071555);;	--	--	Polygalacturonase At1g48100 OS=Arabidopsis thaliana OX=3702 GN=At1g48100 PE=2 SV=1	hypothetical protein VITISV_044308 [Vitis vinifera]	-5.52325	down	-0.698582	normal	4.52925	up
	c120437.graph_c0	2.69	0	1.51	--	--	--	--	--	-4.23673	down	-0.868393	normal	--	--
	c120441.graph_c0	44.92	7.68	42.27	Biological Process: fatty acid biosynthetic process (GO:0006633);; Cellular Component: integral component of membrane (GO:0016021);; Molecular Function: transferase activity, transferring acyl groups other than amino-acyl groups (GO:0016747);;	K15397|0|nnu:104591072|K15397 3-ketoacyl-CoA synthase [EC:2.3.1.199] | (RefSeq) 3-ketoacyl-CoA synthase 4-like	FAE1/Type III polyketide synthase-like protein;; 3-Oxoacyl-[acyl-carrier-protein (ACP)] synthase III C terminal;; Chalcone and stilbene synthases, C-terminal domain;; 3-Oxoacyl-[acyl-carrier-protein (ACP)] synthase III	3-ketoacyl-CoA synthase 4 OS=Arabidopsis thaliana OX=3702 GN=KCS4 PE=2 SV=1	FAE1/Type III polyketide synthase-like protein [Macleaya cordata]	-2.6418	down	-0.176238	normal	2.52904	up
	c120455.graph_c0	6.68	1.49	3.15	--	--	--	--	--	-2.18553	down	-1.1455	normal	1.08991	normal
	c120465.graph_c0	76.21	0.25	58.83	--	--	--	Transcription factor bHLH146 OS=Arabidopsis thaliana OX=3702 GN=BHLH146 PE=2 SV=1	PREDICTED: uncharacterized protein At4g30180-like [Elaeis guineensis]	-7.90104	down	-0.462125	normal	7.39155	up
	c120465.graph_c1	14.33	0	10.86	--	--	--	--	--	-6.44971	down	-0.480745	normal	5.66404	up
	c120484.graph_c1	11.71	2.35	8.66	--	--	Dof domain, zinc finger	Dof zinc finger protein DOF1.2 OS=Arabidopsis thaliana OX=3702 GN=DOF1.2 PE=2 SV=1	PREDICTED: dof zinc finger protein DOF1.2-like [Nelumbo nucifera]	-2.37964	down	-0.518794	normal	1.91331	up
	c120523.graph_c0	38.39	1.85	57.72	--	--	Protein of unknown function (DUF4057)	--	hypothetical protein AQUCO_01000230v1 [Aquilegia coerulea]	-4.44526	down	0.500465	normal	5.00034	up
	c120541.graph_c1	55.17	0.65	21.78	Cellular Component: integral component of membrane (GO:0016021);; Molecular Function: hydrolase activity (GO:0016787);;	--	alpha/beta hydrolase fold;; Alpha/beta hydrolase family;; Serine aminopeptidase, S33;; Serine hydrolase	Probable lysophospholipase BODYGUARD 3 OS=Arabidopsis thaliana OX=3702 GN=BDG3 PE=2 SV=1	PREDICTED: probable lysophospholipase BODYGUARD 3 [Vitis vinifera]	-6.415	down	-1.41914	down	5.03874	up
	c120554.graph_c1	10.08	0.38	11.53	Molecular Function: polygalacturonase activity (GO:0004650);; Cellular Component: extracellular region (GO:0005576);; Biological Process: carbohydrate metabolic process (GO:0005975);; Molecular Function: lyase activity (GO:0016829);; Biological Process: cell wall organization (GO:0071555);;	--	Glycosyl hydrolases family 28	Probable polygalacturonase OS=Vitis vinifera OX=29760 GN=GSVIVT00026920001 PE=1 SV=1	pectin lyase-like superfamily protein, partial [Magnolia denudata]	-4.60066	down	0.106008	normal	4.70697	up
	c120554.graph_c2	6.16	0.28	7.5	Molecular Function: polygalacturonase activity (GO:0004650);; Cellular Component: extracellular region (GO:0005576);; Biological Process: carbohydrate metabolic process (GO:0005975);; Molecular Function: lyase activity (GO:0016829);; Biological Process: cell wall organization (GO:0071555);;	--	--	Probable polygalacturonase OS=Vitis vinifera OX=29760 GN=GSVIVT00026920001 PE=1 SV=1	PREDICTED: probable polygalacturonase [Nelumbo nucifera]	-4.31023	down	0.192774	normal	4.49326	up
	c120579.graph_c0	26.27	0.19	23.56	--	--	--	--	--	-6.61811	down	-0.243762	normal	6.29372	up
	c120579.graph_c1	51.84	0.07	55.49	--	--	--	Transcription factor bHLH146 OS=Arabidopsis thaliana OX=3702 GN=BHLH146 PE=2 SV=1	PREDICTED: uncharacterized protein At4g30180-like [Elaeis guineensis]	-8.50035	down	0.0116977	normal	8.36583	up
	c120604.graph_c0	137.08	1.86	162	Molecular Function: GTPase activity (GO:0003924);; Molecular Function: structural constituent of cytoskeleton (GO:0005200);; Molecular Function: GTP binding (GO:0005525);; Cellular Component: cytoplasm (GO:0005737);; Cellular Component: microtubule (GO:0005874);; Biological Process: microtubule-based process (GO:0007017);;	K07374|1.1093e-112|vvi:100255913|K07374 tubulin alpha | (RefSeq) tubulin alpha chain	Tubulin/FtsZ family, GTPase domain	Tubulin alpha-2 chain OS=Gossypium hirsutum OX=3635 PE=2 SV=1	alpha-tubulin, partial [Paeonia suffruticosa]	-6.1956	down	0.154569	normal	6.37586	up
	c120641.graph_c0	28.71	1.02	19.68	Molecular Function: peroxidase activity (GO:0004601);; Cellular Component: extracellular region (GO:0005576);; Biological Process: response to oxidative stress (GO:0006979);; Cellular Component: plant-type cell wall (GO:0009505);; Biological Process: plant-type cell wall organization (GO:0009664);; Molecular Function: heme binding (GO:0020037);; Biological Process: hydrogen peroxide catabolic pro…	K00430|1.32285e-159|nnu:104585680|K00430 peroxidase [EC:1.11.1.7] | (RefSeq) peroxidase 3-like	Peroxidase	Peroxidase 3 OS=Arabidopsis thaliana OX=3702 GN=PER3 PE=2 SV=1	Plant peroxidase [Macleaya cordata]	-4.84528	down	-0.591692	normal	4.29866	up
	c120662.graph_c0	75.18	14.7	81.01	Cellular Component: integral component of membrane (GO:0016021);;	--	Protein of unknown function (DUF1218)	--	Protein of unknown function DUF1218 [Macleaya cordata]	-2.45424	down	0.0190125	normal	2.53664	up
	c120690.graph_c1	2.41	0	1.16	--	--	--	--	--	-4.81438	down	-0.784685	normal	3.74697	up
	c120712.graph_c0	1.66	0.17	1.33	Molecular Function: transferase activity, transferring acyl groups (GO:0016746);;	--	Transferase family	Acyl transferase 9 OS=Oryza sativa subsp. japonica OX=39947 GN=AT9 PE=2 SV=1	PREDICTED: 10-deacetylbaccatin III 10-O-acetyltransferase-like [Nelumbo nucifera]	-2.86701	down	-0.386357	normal	--	--
	c120712.graph_c1	2.64	0	0.8	Molecular Function: transferase activity (GO:0016740);;	--	Transferase family	Acyl transferase 5 OS=Oryza sativa subsp. japonica OX=39947 GN=AT5 PE=2 SV=1	Transferase [Corchorus capsularis]	-4.81438	down	-1.71687	normal	--	--
	c120730.graph_c0	200.67	4.91	203.39	Molecular Function: polygalacturonase activity (GO:0004650);; Cellular Component: extracellular region (GO:0005576);; Biological Process: carbohydrate metabolic process (GO:0005975);; Biological Process: cell wall organization (GO:0071555);;	--	Glycosyl hydrolases family 28;; Pectate lyase superfamily protein	Probable polygalacturonase OS=Vitis vinifera OX=29760 GN=GSVIVT00026920001 PE=1 SV=1	PREDICTED: probable polygalacturonase [Malus domestica]	-5.44313	down	-0.0704284	normal	5.43363	up
	c120748.graph_c2	8.71	0	9.35	Molecular Function: protein kinase activity (GO:0004672);; Molecular Function: ATP binding (GO:0005524);; Biological Process: protein phosphorylation (GO:0006468);; Cellular Component: integral component of membrane (GO:0016021);;	--	Protein kinase domain;; Protein tyrosine kinase	Probable LRR receptor-like serine/threonine-protein kinase At4g36180 OS=Arabidopsis thaliana OX=3702 GN=At4g36180 PE=1 SV=1	LRR-RLK, partial [Vernicia fordii]	-5.73149	down	-0.0924707	normal	5.33447	up
	c120760.graph_c0	5.92	0	2.27	--	--	LysM domain	LysM domain-containing GPI-anchored protein LYP6 OS=Oryza sativa subsp. japonica OX=39947 GN=LYP6 PE=1 SV=1	PREDICTED: lysM domain-containing GPI-anchored protein 1-like [Nelumbo nucifera]	-5.63112	down	-1.0447	normal	4.29566	up
	c120766.graph_c0	3.43	0	0.37	Cellular Component: membrane (GO:0016020);;	--	Plant family of unknown function (DUF810)	Protein unc-13 homolog OS=Arabidopsis thaliana OX=3702 GN=PATROL1 PE=2 SV=1	PREDICTED: uncharacterized protein LOC100240788 [Vitis vinifera]	-6.27447	down	-3.18418	down	--	--
	c120769.graph_c0	11.79	2.27	18.85	--	--	Domain of unknown function (DUF4228)	--	hypothetical protein AMTR_s00016p00259380 [Amborella trichopoda]	-2.43621	down	0.636168	normal	3.12471	up
	c120815.graph_c0	2.33	0	0.18	Molecular Function: metal ion binding (GO:0046872);;	--	--	--	PREDICTED: uncharacterized protein LOC104610357 isoform X1 [Nelumbo nucifera]	-5.1407	down	-3.38717	down	--	--
	c120817.graph_c1	3.93	0	3.45	--	--	--	--	--	-5.47773	down	-0.270058	normal	4.90661	up
	c120832.graph_c0	3.88	0	1.67	Cellular Component: integral component of membrane (GO:0016021);; Molecular Function: kinase activity (GO:0016301);; Biological Process: phosphorylation (GO:0016310);; Molecular Function: 2-alkenal reductase [NAD(P)] activity (GO:0032440);; Biological Process: oxidation-reduction process (GO:0055114);;	--	--	--	PREDICTED: LRR receptor-like serine/threonine-protein kinase ERL2 [Ricinus communis]	-5.63112	down	-1.26787	normal	4.07705	up
	c120836.graph_c0	95.41	18.42	97.93	Molecular Function: transporter activity (GO:0005215);; Biological Process: transport (GO:0006810);; Cellular Component: integral component of membrane (GO:0016021);;	K09872|1.21874e-48|egr:104418957|K09872 aquaporin PIP | (RefSeq) uncharacterized LOC104418957	Major intrinsic protein	Aquaporin PIP2-7 OS=Arabidopsis thaliana OX=3702 GN=PIP2-7 PE=1 SV=2	PREDICTED: uncharacterized protein LOC104418957 [Eucalyptus grandis]	-2.45181	down	-0.0764581	normal	2.43364	up
	c120836.graph_c1	104.38	19	106.46	Molecular Function: transporter activity (GO:0005215);; Biological Process: transport (GO:0006810);; Cellular Component: integral component of membrane (GO:0016021);;	K09872|1.46443e-95|rcu:8283688|K09872 aquaporin PIP | (RefSeq) Pip2-1, aquaporin; probable aquaporin PIP2-8	Major intrinsic protein	Probable aquaporin PIP2-8 OS=Arabidopsis thaliana OX=3702 GN=PIP2-8 PE=1 SV=1	major intrinsic protein PIPC [Craterostigma plantagineum]	-2.58242	down	-0.0565206	normal	2.58573	up
	c120858.graph_c0	5.05	1.09	2.08	--	--	--	Cyclin-dependent protein kinase inhibitor SMR9 OS=Arabidopsis thaliana OX=3702 GN=SMR9 PE=3 SV=1	cyclin-dependent protein kinase inhibitor SMR9-like [Manihot esculenta]	-2.252	down	-1.34943	down	0.959853	normal
	c120869.graph_c0	2.6	0.56	2.11	--	--	--	--	--	-2.34456	down	-0.435192	normal	1.9493	up
	c120876.graph_c0	4.7	0.52	2.71	Biological Process: flavonoid biosynthetic process (GO:0009813);; Cellular Component: intracellular membrane-bounded organelle (GO:0043231);; Biological Process: flavonoid glucuronidation (GO:0052696);; Molecular Function: quercetin 3-O-glucosyltransferase activity (GO:0080043);; Molecular Function: quercetin 7-O-glucosyltransferase activity (GO:0080044);;	--	UDP-glucoronosyl and UDP-glucosyl transferase	UDP-glycosyltransferase 89B1 OS=Arabidopsis thaliana OX=3702 GN=UGT89B1 PE=2 SV=2	UDP-glycosyltransferase 89B2 [Prunus avium]	-3.14226	down	-0.864637	normal	2.31232	up
	c120884.graph_c1	45.99	26.35	23.89	Molecular Function: ATP binding (GO:0005524);;	--	ATPase family associated with various cellular activities (AAA)	Ribulose bisphosphate carboxylase/oxygenase activase 1, chloroplastic OS=Larrea tridentata OX=66636 GN=RCA1 PE=1 SV=1	PREDICTED: ribulose bisphosphate carboxylase/oxygenase activase, chloroplastic-like isoform X2 [Nelumbo nucifera]	-0.91253	normal	-1.03062	down	-0.0529884	normal
	c120892.graph_c1	22.2	0	15.59	Molecular Function: oxidoreductase activity (GO:0016491);; Biological Process: oxidation-reduction process (GO:0055114);;	K00011|6.0434e-58|pmum:103331068|K00011 aldehyde reductase [EC:1.1.1.21] | (RefSeq) NADP-dependent D-sorbitol-6-phosphate dehydrogenase-like	Aldo/keto reductase family	NADP-dependent D-sorbitol-6-phosphate dehydrogenase OS=Malus domestica OX=3750 GN=S6PDH PE=2 SV=1	NADP-dependent D-sorbitol-6-phosphate dehydrogenase [Morus notabilis]	-7.05651	down	-0.591598	normal	6.15814	up
	c120892.graph_c2	32.56	0	23.32	Molecular Function: oxidoreductase activity (GO:0016491);; Biological Process: oxidation-reduction process (GO:0055114);;	K00011|1.34766e-17|thj:104807774|K00011 aldehyde reductase [EC:1.1.1.21] | (RefSeq) NADP-dependent D-sorbitol-6-phosphate dehydrogenase-like	--	NADP-dependent D-sorbitol-6-phosphate dehydrogenase OS=Malus domestica OX=3750 GN=S6PDH PE=2 SV=1	PREDICTED: NADP-dependent D-sorbitol-6-phosphate dehydrogenase-like [Tarenaya hassleriana]	-7.90828	down	-0.560506	normal	7.03863	up
	c120951.graph_c0	3.75	0.04	2.14	Biological Process: trichome morphogenesis (GO:0010090);;	--	--	--	hypothetical protein BVC80_1719g59 [Macleaya cordata]	-5.77976	down	-0.875363	normal	4.76634	up
	c120962.graph_c0	5.97	0.71	9.63	Molecular Function: nucleotide binding (GO:0000166);; Molecular Function: protein kinase activity (GO:0004672);;	--	Protein kinase domain;; Protein tyrosine kinase	Receptor like protein kinase S.2 OS=Arabidopsis thaliana OX=3702 GN=LECRKS2 PE=2 SV=2	Protein kinase domain [Macleaya cordata]	-3.08485	down	0.597488	normal	3.73377	up
	c120970.graph_c0	3.55	0.91	1.45	--	--	No apical meristem (NAM) protein	NAC domain-containing protein 21/22 OS=Arabidopsis thaliana OX=3702 GN=NAC021 PE=1 SV=2	PREDICTED: protein CUP-SHAPED COTYLEDON 3-like [Nelumbo nucifera]	-2.00064	down	-1.3452	down	0.714503	normal
	c120978.graph_c1	2.97	0.16	2.21	--	--	--	--	--	-3.97935	down	-0.463936	normal	3.44669	up
	c120994.graph_c0	3.21	0	3.04	--	--	--	--	--	-4.53219	down	-0.161564	normal	4.07705	up
	c120996.graph_c0	7.78	0.42	4.64	--	--	--	--	--	-4.11776	down	-0.821928	normal	3.31455	up
	c121010.graph_c1	104.64	21.41	98.08	Cellular Component: membrane (GO:0016020);; Molecular Function: oxidoreductase activity, acting on CH-OH group of donors (GO:0016614);;	K17756|0|tcc:TCM_016707|K17756 long-chain-alcohol oxidase [EC:1.1.3.20] | (RefSeq) Long-chain fatty alcohol dehydrogenase family protein	GMC oxidoreductase;; GMC oxidoreductase;; Purine nucleobase transmembrane transport;; EamA-like transporter family	Long-chain-alcohol oxidase FAO4A OS=Arabidopsis thaliana OX=3702 GN=FAO4A PE=3 SV=2	long-chain-alcohol oxidase FAO4A [Durio zibethinus]	-2.21197	down	-0.165613	normal	2.11065	up
	c121014.graph_c0	13.2	0	7.06	--	--	--	--	LOW QUALITY PROTEIN: uncharacterized protein LOC110815030 [Carica papaya]	-7.84248	down	-1.03138	down	6.50373	up
	c121024.graph_c0	74.38	0.08	148.05	Cellular Component: integral component of membrane (GO:0016021);;	--	--	--	hypothetical protein POPTR_010G179300v3 [Populus trichocarpa]	-8.97243	down	0.904251	normal	9.72999	up
	c121070.graph_c0	12.72	0	9.3	--	--	Trypsin and protease inhibitor	Miraculin OS=Synsepalum dulcificum OX=3743 PE=1 SV=3	Proteinase inhibitor I3 [Macleaya cordata]	-7.21052	down	-0.537367	normal	6.36562	up
	c121072.graph_c0	386.64	3.47	209.84	--	--	GDSL-like Lipase/Acylhydrolase	GDSL esterase/lipase At4g26790 OS=Arabidopsis thaliana OX=3702 GN=At4g26790 PE=2 SV=1	PREDICTED: GDSL esterase/lipase At4g26790 [Juglans regia]	-6.88753	down	-0.969205	normal	5.97962	up
	c121077.graph_c0	7.95	0.04	0.23	--	--	zinc-binding in reverse transcriptase	Putative ribonuclease H protein At1g65750 OS=Arabidopsis thaliana OX=3702 GN=At1g65750 PE=3 SV=1	hypothetical protein TSUD_280370 [Trifolium subterraneum]	-6.61491	down	-4.96557	down	--	--
	c121114.graph_c1	1.94	0	0.16	Molecular Function: ATP binding (GO:0005524);;	K03283|5.33962e-82|mus:103991714|K03283 heat shock 70kDa protein 1/8 | (RefSeq) heat shock cognate 70 kDa protein 2	Hsp70 protein;; NAD-specific glutamate dehydrogenase	Heat shock cognate 70 kDa protein OS=Petunia hybrida OX=4102 GN=HSP70 PE=2 SV=1	PREDICTED: heat shock cognate 70 kDa protein 2-like [Juglans regia]	-4.48696	down	-3.15436	down	--	--
	c121152.graph_c1	60.8	32.6	30.86	--	--	--	--	--	-1.03193	normal	-1.06004	down	0.037233	normal
	c121155.graph_c0	4.31	0.11	6.15	Molecular Function: DNA binding (GO:0003677);; Cellular Component: nucleus (GO:0005634);; Biological Process: regulation of transcription, DNA-templated (GO:0006355);; Cellular Component: integral component of membrane (GO:0016021);;	--	No apical meristem (NAM) protein	NAC domain-containing protein 37 OS=Arabidopsis thaliana OX=3702 GN=NAC037 PE=1 SV=1	PREDICTED: NAC domain-containing protein 37 isoform X2 [Vitis vinifera]	-4.78603	down	0.414053	normal	5.1201	up
	c121158.graph_c0	8.74	0.12	6.52	--	--	--	--	--	-5.82534	down	-0.505204	normal	5.27509	up
	c121170.graph_c0	285.89	7.56	467.13	Molecular Function: hydrolase activity, hydrolyzing O-glycosyl compounds (GO:0004553);; Cellular Component: cell wall (GO:0005618);; Biological Process: xyloglucan metabolic process (GO:0010411);; Molecular Function: xyloglucan:xyloglucosyl transferase activity (GO:0016762);; Biological Process: cell wall biogenesis (GO:0042546);; Cellular Component: apoplast (GO:0048046);; Biological Process: ce…	K08235|1.19561e-157|atr:18438612|K08235 xyloglucan:xyloglucosyl transferase [EC:2.4.1.207] | (RefSeq) probable xyloglucan endotransglucosylase/hydrolase protein 6	Glycosyl hydrolases family 16;; Xyloglucan endo-transglycosylase (XET) C-terminus	Probable xyloglucan endotransglucosylase/hydrolase protein 6 OS=Arabidopsis thaliana OX=3702 GN=XTH6 PE=2 SV=2	Glycoside hydrolase [Macleaya cordata]	-5.33554	down	0.62018	normal	6.01718	up
	c121199.graph_c0	2.51	0.42	0.09	--	--	--	--	--	-2.36096	normal	-3.50884	down	--	--
	c121206.graph_c2	2.58	0.43	2.51	--	--	--	--	--	-2.5538	down	-0.126352	normal	2.45632	up
	c121231.graph_c0	2780.71	253.34	2784.36	Molecular Function: copper ion binding (GO:0005507);; Biological Process: cellular copper ion homeostasis (GO:0006878);;	--	Metallothionein	Metallothionein-like protein 2A OS=Arabidopsis thaliana OX=3702 GN=MT2A PE=2 SV=2	PREDICTED: metallothionein-like protein 2 [Nelumbo nucifera]	-2.41988	down	-0.0875649	normal	2.3969	up
	c121257.graph_c0	839.21	0.64	600.91	Cellular Component: integral component of membrane (GO:0016021);; Molecular Function: hydrolase activity, acting on ester bonds (GO:0016788);; Molecular Function: 9,9'-dicis-carotene:quinone oxidoreductase activity (GO:0052886);; Molecular Function: 7,9,9'-tricis-neurosporene:quinone oxidoreductase activity (GO:0052887);; Biological Process: 9,9'-di-cis-zeta-carotene desaturation to 7,9,7',9'-tet…	--	GDSL-like Lipase/Acylhydrolase	GDSL esterase/lipase LTL1 OS=Arabidopsis thaliana OX=3702 GN=LTL1 PE=2 SV=1	GDSL esterase/lipase At5g18430 [Citrus clementina]	-10.3564	down	-0.569991	normal	9.81947	up
	c121268.graph_c0	8.98	0	0	--	--	--	--	--	-6.98511	down	-7.34118	down	--	--
	c121289.graph_c0	4.78	0	0.47	Cellular Component: cytosol (GO:0005829);; Biological Process: dephosphorylation (GO:0016311);; Molecular Function: phosphatase activity (GO:0016791);;	--	haloacid dehalogenase-like hydrolase;; Putative Phosphatase	--	hypothetical protein AC579_7242 [Pseudocercospora musae]	-6.04408	down	-3.27827	down	--	--
	c121300.graph_c0	3.73	0.31	2.49	--	--	--	--	--	-3.28871	down	-0.790742	normal	2.48983	up
	c121307.graph_c0	3.42	0.04	6.39	--	--	WD domain, G-beta repeat;; PQQ-like domain	Protein JINGUBANG OS=Arabidopsis thaliana OX=3702 GN=JGB PE=1 SV=1	PREDICTED: COMPASS-like H3K4 histone methylase component WDR5B [Nelumbo nucifera]	-5.54307	down	0.802531	normal	6.1996	up
	c121311.graph_c0	10.57	0	23.86	--	--	--	--	hypothetical protein BVC80_1739g26 [Macleaya cordata]	-8.68016	down	1.08645	up	9.45469	up
	c121356.graph_c0	2.17	0	0.6	--	--	--	--	uncharacterized protein UBRO_04897 [Ustilago bromivora]	-4.7773	down	-1.83294	normal	--	--
	c121374.graph_c0	226.2	0.29	296.76	--	--	D-mannose binding lectin	Mannose-specific lectin 1 OS=Crocus vernus OX=87752 GN=LECCVA1 PE=1 SV=1	lectin SCAfet precursor, partial [Hyacinthoides hispanica]	-9.42594	down	0.303635	normal	9.71744	up
	c121375.graph_c1	6.43	0.13	5.56	Molecular Function: cysteine-type endopeptidase activity (GO:0004197);; Cellular Component: vacuole (GO:0005773);; Biological Process: vacuolar protein processing (GO:0006624);; Cellular Component: integral component of membrane (GO:0016021);; Biological Process: proteolysis involved in cellular protein catabolic process (GO:0051603);;	K01369|0|egu:105054041|K01369 legumain [EC:3.4.22.34] | (RefSeq) vacuolar-processing enzyme	Peptidase C13 family;; Caspase domain	Vacuolar-processing enzyme OS=Ricinus communis OX=3988 PE=1 SV=1	Peptidase C13 [Macleaya cordata]	-5.32778	down	-0.295755	normal	4.98736	up
	c121394.graph_c0	1.46	0	0.31	--	--	Zinc-binding dehydrogenase	Quinone-oxidoreductase QR1, chloroplastic OS=Triphysaria versicolor OX=64093 PE=1 SV=1	hypothetical protein PANT_5d00118 [Moesziomyces antarcticus T-34]	-4.18102	down	-2.09037	normal	--	--
	c121420.graph_c0	3.89	0.08	3.68	--	--	GRAM domain	GEM-like protein 4 OS=Arabidopsis thaliana OX=3702 GN=At5g08350 PE=2 SV=1	PREDICTED: GEM-like protein 4 [Nelumbo nucifera]	-4.67055	down	-0.163777	normal	4.36892	up
	c121439.graph_c0	3.87	0.29	2.26	Molecular Function: zinc ion binding (GO:0008270);; Cellular Component: integral component of membrane (GO:0016021);;	K19039|1.46743e-62|nnu:104593963|K19039 E3 ubiquitin-protein ligase ATL7/58/59 [EC:2.3.2.27] | (RefSeq) RING-H2 finger protein ATL7-like	Ring finger domain;; RING-like zinc finger;; RING-H2 zinc finger domain;; Zinc finger, C3HC4 type (RING finger);; RING-type zinc-finger;; Zinc finger, C3HC4 type (RING finger)	RING-H2 finger protein ATL58 OS=Arabidopsis thaliana OX=3702 GN=ATL58 PE=2 SV=1	PREDICTED: RING-H2 finger protein ATL7-like [Nelumbo nucifera]	-3.61	down	-0.851823	normal	2.76791	up
	c121482.graph_c0	300.46	34.75	300.92	Molecular Function: acid phosphatase activity (GO:0003993);; Biological Process: dephosphorylation (GO:0016311);;	--	HAD superfamily, subfamily IIIB (Acid phosphatase)	Acid phosphatase 1 OS=Solanum lycopersicum OX=4081 GN=APS1 PE=2 SV=1	Acid phosphatase (Class B) [Macleaya cordata]	-3.21755	down	-0.0853598	normal	3.19602	up
	c121487.graph_c1	281.67	0.72	305.67	Molecular Function: iron ion binding (GO:0005506);; Biological Process: fatty acid biosynthetic process (GO:0006633);; Cellular Component: integral component of membrane (GO:0016021);; Molecular Function: oxidoreductase activity (GO:0016491);; Biological Process: oxidation-reduction process (GO:0055114);;	K15404|0|nnu:104596252|K15404 aldehyde decarbonylase [EC:4.1.99.5] | (RefSeq) protein ECERIFERUM 1-like	WAX2 C-terminal domain;; Fatty acid hydroxylase superfamily	Protein ECERIFERUM 1 OS=Arabidopsis thaliana OX=3702 GN=CER1 PE=1 SV=1	Fatty acid hydroxylase [Macleaya cordata]	-8.65531	down	0.0295322	normal	8.73544	up
	c121488.graph_c0	12.44	1.47	9.21	--	--	--	--	--	-3.13763	down	-0.519404	normal	2.66964	up
	c121491.graph_c0	36.04	8.7	26.2	--	--	Senescence regulator	--	Senescence regulator S40 [Macleaya cordata]	-2.14629	down	-0.548029	normal	1.66166	normal
	c121501.graph_c0	499.07	197.14	191.9	--	--	EF hand;; EF-hand domain pair;; EF hand;; EF-hand domain	--	EF-hand domain [Macleaya cordata]	-1.4677	normal	-1.46629	down	0.0661982	normal
	c121512.graph_c0	14.93	0.1	7.6	Molecular Function: actin filament binding (GO:0051015);; Biological Process: actin filament bundle assembly (GO:0051017);;	--	Villin headpiece domain;; Gelsolin repeat	Villin-5 OS=Oryza sativa subsp. japonica OX=39947 GN=VLN5 PE=3 SV=1	villin-5-like [Ananas comosus]	-6.97476	down	-1.06744	down	5.8616	up
	c121515.graph_c0	9.33	0.16	12.15	Cellular Component: cell wall (GO:0005618);; Cellular Component: cytoplasm (GO:0005737);; Molecular Function: pectinesterase activity (GO:0030599);; Biological Process: cell wall modification (GO:0042545);; Molecular Function: aspartyl esterase activity (GO:0045330);; Biological Process: pectin catabolic process (GO:0045490);;	K01051|0|nnu:104604473|K01051 pectinesterase [EC:3.1.1.11] | (RefSeq) probable pectinesterase 53	Pectinesterase	Probable pectinesterase 53 OS=Arabidopsis thaliana OX=3702 GN=PME53 PE=2 SV=1	Pectinesterase [Macleaya cordata]	-5.55973	down	0.291464	normal	5.80444	up
	c121531.graph_c0	5.02	0.25	3.92	--	--	--	--	hypothetical protein MANES_14G102600 [Manihot esculenta]	-3.98544	down	-0.466395	normal	3.48132	up
	c121540.graph_c0	10.67	1.09	15.75	Cellular Component: nucleus (GO:0005634);; Cellular Component: cytoplasm (GO:0005737);; Molecular Function: ligase activity (GO:0016874);;	--	Armadillo/beta-catenin-like repeat;; HEAT repeat;; V-ATPase subunit H;; Armadillo-like	--	PREDICTED: vacuolar protein 8 [Vitis vinifera]	-3.32258	down	0.428841	normal	3.80332	up
	c121552.graph_c0	20.56	3.36	23.28	--	--	--	--	--	-2.5292	down	0.013016	normal	2.59844	up
	c121567.graph_c0	3.31	0	5.06	--	K14488|1.20042e-59|cmo:103503890|K14488 SAUR family protein | (RefSeq) auxin-induced protein 6B	Auxin responsive protein	Auxin-induced protein 6B OS=Glycine max OX=3847 PE=2 SV=1	PREDICTED: auxin-induced protein 6B [Cucumis melo]	-5.35724	down	0.513369	normal	5.56232	up
	c121577.graph_c0	7.52	0	4.56	--	K09422|2.04733e-69|vvi:100244963|K09422 myb proto-oncogene protein, plant | (RefSeq) transcription factor WER	Myb-like DNA-binding domain;; Myb-like DNA-binding domain;; SLIDE	Transcription factor MYB23 OS=Arabidopsis thaliana OX=3702 GN=MYB23 PE=1 SV=1	PREDICTED: transcription factor WER-like isoform X2 [Juglans regia]	-6.43788	down	-0.801183	normal	5.33447	up
	c121598.graph_c0	3.31	0	6.09	--	--	--	--	--	--	--	0.758204	normal	4.24403	up
	c121635.graph_c1	9.64	2.43	8.27	--	K08867|8.64378e-19|egu:105043453|K08867 WNK lysine deficient protein kinase [EC:2.7.11.1] | (RefSeq) probable serine/threonine-protein kinase WNK4	--	Probable serine/threonine-protein kinase WNK4 OS=Oryza sativa subsp. japonica OX=39947 GN=WNK4 PE=2 SV=1	PREDICTED: LOW QUALITY PROTEIN: probable serine/threonine-protein kinase WNK4 [Elaeis guineensis]	-2.0606	down	-0.305871	normal	1.81057	up
	c121635.graph_c2	9.59	1.9	3.61	Molecular Function: protein kinase activity (GO:0004672);; Biological Process: phosphorylation (GO:0016310);;	K08867|1.26306e-40|adu:107491925|K08867 WNK lysine deficient protein kinase [EC:2.7.11.1] | (RefSeq) probable serine/threonine-protein kinase WNK10	Oxidative-stress-responsive kinase 1 C-terminal domain	Serine/threonine-protein kinase WNK8 OS=Arabidopsis thaliana OX=3702 GN=WNK8 PE=1 SV=1	probable serine/threonine-protein kinase WNK10 isoform X2 [Arachis duranensis]	-2.40927	down	-1.48337	down	--	--
	c121665.graph_c0	1.61	0.03	0.35	Cellular Component: integral component of membrane (GO:0016021);; Biological Process: transmembrane transport (GO:0055085);;	--	OPT oligopeptide transporter protein	Oligopeptide transporter 7 OS=Arabidopsis thaliana OX=3702 GN=OPT7 PE=2 SV=1	oligopeptide transporter 7-like [Ananas comosus]	-4.77379	down	-2.2183	down	--	--
	c121702.graph_c0	8.97	2.71	1.94	Cellular Component: extracellular region (GO:0005576);;	K13449|5.00616e-74|egu:105060074|K13449 pathogenesis-related protein 1 | (RefSeq) pathogenesis-related protein PRB1-3-like	Cysteine-rich secretory protein family	Pathogenesis-related protein PR-1 type OS=Sambucus nigra OX=4202 PE=2 SV=1	PREDICTED: pathogenesis-related protein PRB1-3-like [Elaeis guineensis]	-1.80038	down	-2.24289	down	-0.361649	normal
	c121716.graph_c2	38.91	2.54	39.7	Molecular Function: inorganic phosphate transmembrane transporter activity (GO:0005315);; Cellular Component: integral component of plasma membrane (GO:0005887);; Molecular Function: low-affinity phosphate transmembrane transporter activity (GO:0009673);; Cellular Component: chloroplast envelope (GO:0009941);; Biological Process: phosphate ion transmembrane transport (GO:0035435);;	K14640|9.84621e-73|pper:PRUPE_ppa003252mg|K14640 solute carrier family 20 (sodium-dependent phosphate transporter) | (RefSeq) hypothetical protein	Phosphate transporter family	Inorganic phosphate transporter 2-1, chloroplastic OS=Arabidopsis thaliana OX=3702 GN=PHT2-1 PE=1 SV=1	Phosphate transporter [Macleaya cordata]	-4.0092	down	-0.0592348	normal	4.00408	up
	c121716.graph_c3	18.63	1.76	13.77	Molecular Function: inorganic phosphate transmembrane transporter activity (GO:0005315);; Biological Process: phosphate ion transport (GO:0006817);; Cellular Component: chloroplast (GO:0009507);; Cellular Component: integral component of membrane (GO:0016021);; Biological Process: transmembrane transport (GO:0055085);;	K14640|1.51004e-48|cam:101490862|K14640 solute carrier family 20 (sodium-dependent phosphate transporter) | (RefSeq) inorganic phosphate transporter 2-1, chloroplastic	Phosphate transporter family	Inorganic phosphate transporter 2-1, chloroplastic OS=Arabidopsis thaliana OX=3702 GN=PHT2-1 PE=1 SV=1	PREDICTED: inorganic phosphate transporter 2-1, chloroplastic [Cicer arietinum]	-3.3045	down	-0.511074	normal	2.79291	up
	c121716.graph_c4	38.1	1.56	31.42	Molecular Function: inorganic phosphate transmembrane transporter activity (GO:0005315);; Cellular Component: integral component of plasma membrane (GO:0005887);; Molecular Function: low-affinity phosphate transmembrane transporter activity (GO:0009673);; Cellular Component: chloroplast envelope (GO:0009941);; Biological Process: phosphate ion transmembrane transport (GO:0035435);;	K14640|1.04833e-75|vra:106780770|K14640 solute carrier family 20 (sodium-dependent phosphate transporter) | (RefSeq) inorganic phosphate transporter 2-1, chloroplastic	Phosphate transporter family	Inorganic phosphate transporter 2-1, chloroplastic OS=Arabidopsis thaliana OX=3702 GN=PHT2-1 PE=1 SV=1	unknown [Glycine max]	-4.64481	down	-0.364483	normal	4.32238	up
	c121720.graph_c0	19.31	0.68	19.23	Molecular Function: enzyme inhibitor activity (GO:0004857);;	--	Plant invertase/pectin methylesterase inhibitor	Pectinesterase inhibitor 9 OS=Arabidopsis thaliana OX=3702 GN=PMEI9 PE=2 SV=1	PREDICTED: 21 kDa protein [Vitis vinifera]	-4.8119	down	-0.096152	normal	4.74525	up
	c121723.graph_c0	9.64	0	28.57	Biological Process: cotyledon vascular tissue pattern formation (GO:0010588);; Cellular Component: integral component of membrane (GO:0016021);; Biological Process: root cap development (GO:0048829);;	K13946|0|nnu:104607586|K13946 auxin influx carrier (AUX1 LAX family) | (RefSeq) auxin transporter-like protein 2	Transmembrane amino acid transporter protein	Auxin transporter-like protein 2 OS=Arabidopsis thaliana OX=3702 GN=LAX2 PE=2 SV=1	PREDICTED: auxin transporter-like protein 2 [Nelumbo nucifera]	-7.81986	down	1.47633	up	8.98393	up
	c121723.graph_c1	11.4	0.29	10.77	Molecular Function: oxidoreductase activity, acting on the CH-OH group of donors, oxygen as acceptor (GO:0016899);; Biological Process: single-organism metabolic process (GO:0044710);;	--	D-arabinono-1,4-lactone oxidase;; FAD binding domain	L-gulonolactone oxidase 3 OS=Arabidopsis thaliana OX=3702 GN=GULLO3 PE=1 SV=1	FAD linked oxidase [Macleaya cordata]	-5.21525	down	-0.168775	normal	5.06053	up
	c121739.graph_c0	4.91	0	2.7	--	--	--	--	--	-4.57604	down	-0.887162	normal	--	--
	c121747.graph_c1	19.22	0.56	23.44	--	K00208|4.15747e-56|pop:POPTR_0001s05100g|K00208 enoyl-[acyl-carrier protein] reductase I [EC:1.3.1.9 1.3.1.10] | (RefSeq) POPTRDRAFT_639726; ENOYL-ACP REDUCTASE 1 family protein	--	Enoyl-[acyl-carrier-protein] reductase [NADH], chloroplastic OS=Arabidopsis thaliana OX=3702 GN=MOD1 PE=1 SV=1	hypothetical protein POPTR_0001s05100g [Populus trichocarpa]	-4.79229	down	0.19886	normal	4.94567	up
	c121747.graph_c2	28.56	1.1	23.21	--	K00208|3.02804e-149|pop:POPTR_0003s21820g|K00208 enoyl-[acyl-carrier protein] reductase I [EC:1.3.1.9 1.3.1.10] | (RefSeq) POPTRDRAFT_555276; ENOYL-ACP REDUCTASE 1 family protein	Enoyl-(Acyl carrier protein) reductase;; short chain dehydrogenase	Enoyl-[acyl-carrier-protein] reductase [NADH], chloroplastic OS=Arabidopsis thaliana OX=3702 GN=MOD1 PE=1 SV=1	unnamed protein product [Coffea canephora]	-4.7203	down	-0.384421	normal	4.37542	up
	c121761.graph_c0	30.69	0.26	30.95	Molecular Function: transcription factor activity, sequence-specific DNA binding (GO:0003700);; Biological Process: regulation of transcription, DNA-templated (GO:0006355);; Molecular Function: sequence-specific DNA binding (GO:0043565);; Cellular Component: intracellular part (GO:0044424);;	--	GATA zinc finger	GATA transcription factor 12 OS=Arabidopsis thaliana OX=3702 GN=GATA12 PE=2 SV=1	PREDICTED: GATA transcription factor 12 [Nelumbo nucifera]	-6.72157	down	-0.0772966	normal	6.63274	up
	c121866.graph_c0	4.99	0	2.55	Cellular Component: membrane (GO:0016020);;	--	Hsp20/alpha crystallin family	Protein RESTRICTED TEV MOVEMENT 2 OS=Arabidopsis thaliana OX=3702 GN=RTM2 PE=1 SV=1	hypothetical protein AQUCO_00400592v1 [Aquilegia coerulea]	-5.45442	down	-1.03122	normal	4.13489	up
	c121904.graph_c0	16.76	0	9.53	--	--	--	--	--	-7.25841	down	-0.895442	normal	6.05706	up
	c121910.graph_c0	3.24	0.42	0.79	--	--	--	--	--	-2.73123	down	-1.977	down	--	--
	c121922.graph_c0	86.5	0	47.67	Molecular Function: hydrolase activity, acting on ester bonds (GO:0016788);;	--	GDSL-like Lipase/Acylhydrolase	GDSL esterase/lipase At1g71691 OS=Arabidopsis thaliana OX=3702 GN=At1g71691 PE=2 SV=1	PREDICTED: GDSL esterase/lipase At1g71691 [Elaeis guineensis]	-11.0767	down	-0.947308	normal	9.81791	up
	c121932.graph_c0	12.63	0	6.48	--	--	--	--	PREDICTED: uncharacterized protein LOC107434158 isoform X1 [Ziziphus jujuba]	-8.98674	down	-1.33286	down	7.34464	up
	c121933.graph_c0	21.09	2.2	20.72	Cellular Component: Golgi apparatus (GO:0005794);; Cellular Component: membrane (GO:0016020);; Molecular Function: pectinesterase activity (GO:0030599);; Cellular Component: intracellular organelle part (GO:0044446);; Molecular Function: pectinesterase inhibitor activity (GO:0046910);; Biological Process: cell wall organization (GO:0071555);; Cellular Component: cell periphery (GO:0071944);;	--	Pectinesterase;; Plant invertase/pectin methylesterase inhibitor	Pectinesterase 3 OS=Phaseolus vulgaris OX=3885 GN=MPE3 PE=2 SV=1	PREDICTED: pectinesterase 3-like [Populus euphratica]	-3.33842	down	-0.112714	normal	3.28448	up
	c121946.graph_c0	12.3	2.02	10.74	--	--	--	--	--	-2.56128	down	-0.273641	normal	2.29895	up
	c121968.graph_c1	79.86	8.23	73.42	Molecular Function: peroxidase activity (GO:0004601);; Cellular Component: extracellular region (GO:0005576);; Biological Process: response to oxidative stress (GO:0006979);; Molecular Function: heme binding (GO:0020037);; Biological Process: hydrogen peroxide catabolic process (GO:0042744);; Molecular Function: metal ion binding (GO:0046872);; Biological Process: oxidation-reduction process (GO:…	K00430|0|nnu:104611642|K00430 peroxidase [EC:1.11.1.7] | (RefSeq) peroxidase 51-like	Peroxidase	Peroxidase 51 OS=Arabidopsis thaliana OX=3702 GN=PER51 PE=2 SV=1	PREDICTED: peroxidase 51-like [Nelumbo nucifera]	-3.5879	down	-0.171762	normal	3.47822	up
	c121982.graph_c0	28.28	5.13	30.14	Biological Process: polysaccharide biosynthetic process (GO:0000271);; Cellular Component: Golgi apparatus (GO:0005794);; Molecular Function: transferase activity, transferring glycosyl groups (GO:0016757);;	--	Glycosyl transferase family 8	Probable galacturonosyltransferase-like 7 OS=Arabidopsis thaliana OX=3702 GN=GATL7 PE=2 SV=1	Glycosyl transferase [Macleaya cordata]	-2.55356	down	0.0043712	normal	2.61799	up
	c121987.graph_c0	61.27	4.31	38.97	Biological Process: fatty acid biosynthetic process (GO:0006633);; Cellular Component: chloroplast (GO:0009507);; Molecular Function: acyl-[acyl-carrier-protein] desaturase activity (GO:0045300);; Biological Process: oxidation-reduction process (GO:0055114);;	K03921|3.73475e-161|nnu:104586995|K03921 acyl-[acyl-carrier-protein] desaturase [EC:1.14.19.2 1.14.19.11 1.14.19.26] | (RefSeq) stearoyl-[acyl-carrier-protein] 9-desaturase, chloroplastic	Fatty acid desaturase	Stearoyl-[acyl-carrier-protein] 9-desaturase, chloroplastic OS=Ricinus communis OX=3988 PE=1 SV=1	stearoyl-acyl-carrier-protein desaturase [Persea americana]	-3.91414	down	-0.739823	normal	3.23207	up
	c121987.graph_c1	43.6	5.02	26.66	Biological Process: fatty acid biosynthetic process (GO:0006633);; Cellular Component: chloroplast (GO:0009507);; Molecular Function: acyl-[acyl-carrier-protein] desaturase activity (GO:0045300);; Molecular Function: metal ion binding (GO:0046872);; Biological Process: oxidation-reduction process (GO:0055114);;	K03921|1.8475e-67|nnu:104586995|K03921 acyl-[acyl-carrier-protein] desaturase [EC:1.14.19.2 1.14.19.11 1.14.19.26] | (RefSeq) stearoyl-[acyl-carrier-protein] 9-desaturase, chloroplastic	Fatty acid desaturase	Stearoyl-[acyl-carrier-protein] 9-desaturase, chloroplastic OS=Carthamus tinctorius OX=4222 PE=1 SV=1	plastid stearoyl-acyl carrier protein desaturase [Cinnamomum longipaniculatum]	-3.20443	down	-0.794246	normal	2.46606	up
	c121993.graph_c0	5.68	0	4.65	--	K09422|2.06204e-105|nnu:104606735|K09422 myb proto-oncogene protein, plant | (RefSeq) transcription factor MYB23	Myb-like DNA-binding domain;; Myb-like DNA-binding domain	Transcription factor MYB52 OS=Arabidopsis thaliana OX=3702 GN=MYB52 PE=2 SV=1	PREDICTED: transcription factor MYB23 [Nelumbo nucifera]	-5.96382	down	0.174534	normal	5.8308	up
	c122003.graph_c0	36.26	8.36	60.41	Molecular Function: ATP binding (GO:0005524);; Cellular Component: chloroplast (GO:0009507);;	--	Ankyrin repeats (3 copies);; Ankyrin repeats (many copies);; Ankyrin repeats (many copies);; Ankyrin repeat;; Ankyrin repeat;; ATPase family associated with various cellular activities (AAA);; Magnesium chelatase, subunit ChlI	Protein CfxQ homolog OS=Cyanidioschyzon merolae (strain 10D) OX=280699 GN=cfxQ PE=3 SV=2	CbxX/CfqX [Macleaya cordata]	-2.20729	down	0.647949	normal	2.91786	up
	c122009.graph_c0	11.09	1.1	6.49	--	--	--	--	--	-3.31313	down	-0.848069	normal	2.49255	up
	c122010.graph_c0	266.3	17.55	256.21	Molecular Function: UDP-glucose 6-dehydrogenase activity (GO:0003979);; Cellular Component: nucleus (GO:0005634);; Cellular Component: cytosol (GO:0005829);; Biological Process: carbohydrate metabolic process (GO:0005975);; Biological Process: glycosaminoglycan biosynthetic process (GO:0006024);; Biological Process: UDP-glucuronate biosynthetic process (GO:0006065);; Molecular Function: NAD bindi…	K00012|0|egu:105055983|K00012 UDPglucose 6-dehydrogenase [EC:1.1.1.22] | (RefSeq) UDP-glucose 6-dehydrogenase 4	UDP-glucose/GDP-mannose dehydrogenase family, NAD binding domain;; UDP-glucose/GDP-mannose dehydrogenase family, UDP binding domain;; UDP-glucose/GDP-mannose dehydrogenase family, central domain	UDP-glucose 6-dehydrogenase 4 OS=Oryza sativa subsp. japonica OX=39947 GN=UGD4 PE=2 SV=1	UDP-glucose dehydrogenase [Cinnamomum osmophloeum]	-4.0212	down	-0.144074	normal	3.94096	up
	c122026.graph_c0	48.09	0	56.93	Cellular Component: integral component of membrane (GO:0016021);;	--	--	--	uncharacterized protein LOC111010108 [Momordica charantia]	-8.61333	down	0.156027	normal	8.45817	up
	c122058.graph_c0	354.48	62.29	116.68	Molecular Function: calcium ion binding (GO:0005509);;	--	EF hand;; EF hand;; EF-hand domain	--	hypothetical protein LSAT_3X90980 [Lactuca sativa]	-2.62926	down	-1.69026	down	1.00336	normal
	c122065.graph_c0	15.61	1.47	4.95	--	--	WD domain, G-beta repeat;; PQQ-like domain;; Nup133 N terminal like;; Nucleoporin Nup120/160	Protein JINGUBANG OS=Arabidopsis thaliana OX=3702 GN=JGB PE=1 SV=1	protein JINGUBANG [Amborella trichopoda]	-4.20095	down	-1.66726	down	2.57797	up
	c122077.graph_c0	84.27	10.51	71.3	Molecular Function: transcription factor activity, transcription factor binding (GO:0000989);; Cellular Component: nucleus (GO:0005634);; Biological Process: regulation of transcription, DNA-templated (GO:0006355);; Molecular Function: zinc ion binding (GO:0008270);; Biological Process: photomorphogenesis (GO:0009640);;	--	B-box zinc finger	B-box zinc finger protein 19 OS=Arabidopsis thaliana OX=3702 GN=BBX19 PE=1 SV=1	PREDICTED: B-box zinc finger protein 19 isoform X1 [Nelumbo nucifera]	-3.15428	down	-0.35893	normal	2.85755	up
	c122081.graph_c0	240.47	16.79	283.11	Molecular Function: signal transducer activity (GO:0004871);; Cellular Component: nucleus (GO:0005634);; Cellular Component: cytoplasm (GO:0005737);; Biological Process: signal transduction (GO:0007165);; Biological Process: phototropism (GO:0009638);;	--	NPH3 family;; BTB/POZ domain	Root phototropism protein 2 OS=Arabidopsis thaliana OX=3702 GN=RPT2 PE=1 SV=2	root phototropism protein 2-like [Sesamum indicum]	-3.93761	down	0.146949	normal	4.1485	up
	c122084.graph_c0	9.08	0	9.31	--	--	Myb/SANT-like DNA-binding domain	--	--	-6.82168	down	-0.065337	normal	6.44778	up
	c122092.graph_c0	12.46	0	0	--	--	--	--	--	-7.61439	down	-7.97134	down	--	--
	c122101.graph_c0	2.98	0	1.15	Molecular Function: iron ion binding (GO:0005506);; Molecular Function: dioxygenase activity (GO:0051213);; Biological Process: oxidation-reduction process (GO:0055114);;	--	2OG-Fe(II) oxygenase superfamily;; non-haem dioxygenase in morphine synthesis N-terminal	Protein DMR6-LIKE OXYGENASE 2 OS=Arabidopsis thaliana OX=3702 GN=DLO2 PE=2 SV=1	protein DMR6-LIKE OXYGENASE 2-like [Quercus suber]	-5.52325	down	-1.42361	down	3.8193	up
	c122127.graph_c0	25.21	0.82	21.83	Molecular Function: transporter activity (GO:0005215);; Biological Process: transport (GO:0006810);; Cellular Component: integral component of membrane (GO:0016021);;	--	POT family	Protein NRT1/ PTR FAMILY 3.1 OS=Arabidopsis thaliana OX=3702 GN=NPF3.1 PE=2 SV=1	PREDICTED: protein NRT1/ PTR FAMILY 3.1 [Nelumbo nucifera]	-4.98392	down	-0.295217	normal	4.73421	up
	c122136.graph_c0	9.89	4.87	3.6	--	--	Protein of unknown function (DUF1218)	--	Protein of unknown function DUF1218 [Macleaya cordata]	-1.02972	normal	-1.43978	down	-0.341757	normal
	c122168.graph_c0	10.21	0.36	16	--	--	--	--	--	-4.13674	down	0.549885	normal	4.64069	up
	c122177.graph_c0	2.96	0.27	0.9	--	--	--	--	--	-3.24171	down	-1.74785	down	--	--
	c122178.graph_c0	22.01	7	17.99	Cellular Component: Golgi apparatus (GO:0005794);; Biological Process: carbohydrate transport (GO:0008643);; Biological Process: nucleotide-sugar transport (GO:0015780);; Cellular Component: integral component of membrane (GO:0016021);;	--	Triose-phosphate Transporter family	GDP-fucose transporter 1 OS=Arabidopsis thaliana OX=3702 GN=GFT1 PE=1 SV=1	PREDICTED: GDP-mannose transporter GONST4-like [Juglans regia]	-1.75601	down	-0.378059	normal	1.44071	normal
	c122180.graph_c0	9.01	0	2.11	Molecular Function: transcription factor activity, sequence-specific DNA binding (GO:0003700);; Cellular Component: nucleus (GO:0005634);; Molecular Function: sequence-specific DNA binding (GO:0043565);; Molecular Function: transcription regulatory region DNA binding (GO:0044212);; Biological Process: positive regulation of transcription, DNA-templated (GO:0045893);;	--	AP2 domain	Dehydration-responsive element-binding protein 2F OS=Arabidopsis thaliana OX=3702 GN=DREB2F PE=1 SV=1	PREDICTED: dehydration-responsive element-binding protein 2F-like [Nelumbo nucifera]	-7.17532	down	-2.15132	down	4.73023	up
	c122220.graph_c0	9.08	1.68	0	--	K00422|7.27479e-32|mus:103975144|K00422 polyphenol oxidase [EC:1.10.3.1] | (RefSeq) polyphenol oxidase, chloroplastic-like	Common central domain of tyrosinase	Polyphenol oxidase A1, chloroplastic OS=Vicia faba OX=3906 PE=1 SV=1	PREDICTED: polyphenol oxidase, chloroplastic-like [Musa acuminata subsp. malaccensis]	-2.47299	down	-6.83967	down	-3.66151	down
	c122220.graph_c1	4.78	1.59	0.08	Biological Process: metabolic process (GO:0008152);;	K00422|1.58697e-33|mus:103974847|K00422 polyphenol oxidase [EC:1.10.3.1] | (RefSeq) polyphenol oxidase, chloroplastic-like	Common central domain of tyrosinase	Polyphenol oxidase A1, chloroplastic OS=Vicia faba OX=3906 PE=1 SV=1	PREDICTED: polyphenol oxidase, chloroplastic-like, partial [Musa acuminata subsp. malaccensis]	-1.64436	normal	-5.0904	down	-3.05261	down
	c122220.graph_c2	8.05	1.83	0	--	K00422|5.05815e-30|egu:105045129|K00422 polyphenol oxidase [EC:1.10.3.1] | (RefSeq) polyphenol oxidase, chloroplastic-like	Protein of unknown function (DUF_B2219);; Polyphenol oxidase middle domain	(+)-larreatricin hydroxylase, chloroplastic OS=Larrea tridentata OX=66636 PE=1 SV=1	PREDICTED: polyphenol oxidase, chloroplastic-like [Elaeis guineensis]	-2.07472	down	-6.51801	down	-3.73762	down
	c122221.graph_c0	79.14	10.16	56.68	Molecular Function: ATP binding (GO:0005524);; Cellular Component: integral component of membrane (GO:0016021);;	--	Domain associated at C-terminal with AAA;; ATPase family associated with various cellular activities (AAA)	AAA-ATPase At2g46620 OS=Arabidopsis thaliana OX=3702 GN=At2g46620 PE=2 SV=1	AAA+ ATPase domain [Macleaya cordata]	-3.05756	down	-0.569809	normal	2.55137	up
	c122222.graph_c1	39.98	0.37	38.45	--	--	--	--	PREDICTED: mucin-5AC isoform X2 [Nelumbo nucifera]	-6.75895	down	-0.159263	normal	6.62539	up
	c122235.graph_c4	7.04	0.56	8.97	--	--	Neprosin activation peptide	--	PREDICTED: uncharacterized protein LOC103988868 [Musa acuminata subsp. malaccensis]	-3.37726	down	0.25808	normal	3.59354	up
	c122235.graph_c5	16.41	2.24	14.04	--	--	Neprosin	--	PREDICTED: uncharacterized protein LOC103706961 [Phoenix dactylifera]	-2.92446	down	-0.308534	normal	2.6605	up
	c122235.graph_c6	158.58	1.04	179.98	Cellular Component: integral component of membrane (GO:0016021);; Molecular Function: ligase activity (GO:0016874);;	--	Neprosin;; Neprosin activation peptide	--	protein of unknown function DUF239 [Macleaya cordata]	-7.29812	down	0.0942827	normal	7.44118	up
	c122254.graph_c0	80.66	13.73	60.99	--	K07735|6.9939e-135|pda:103707398|K07735 putative transcriptional regulator | (RefSeq) UPF0301 protein TC_0483	Uncharacterized ACR, COG1678	--	PREDICTED: UPF0301 protein TC_0483 [Phoenix dactylifera]	-2.65466	down	-0.491933	normal	2.22604	up
	c122258.graph_c0	4.6	0	0.2	--	--	--	--	hypothetical protein DOTSEDRAFT_25336 [Dothistroma septosporum NZE10]	-4.48696	down	-3.76177	down	--	--
	c122294.graph_c0	20.25	2.68	19.31	--	--	Plant protein of unknown function (DUF641)	Protein GRAVITROPIC IN THE LIGHT 1 OS=Arabidopsis thaliana OX=3702 GN=GIL1 PE=2 SV=1	PREDICTED: uncharacterized protein LOC104594519 [Nelumbo nucifera]	-3.02866	down	-0.107394	normal	2.98114	up
	c122296.graph_c0	3.98	0.65	2.03	--	--	--	--	--	-2.6897	down	-1.08251	normal	1.64354	normal
	c122320.graph_c0	145.92	12.36	265.29	Cellular Component: extracellular region (GO:0005576);; Cellular Component: cell wall (GO:0005618);; Cellular Component: integral component of membrane (GO:0016021);; Molecular Function: pectinesterase activity (GO:0030599);; Biological Process: cell wall modification (GO:0042545);; Biological Process: negative regulation of catalytic activity (GO:0043086);; Molecular Function: aspartyl esterase …	K01051|0|nnu:104609247|K01051 pectinesterase [EC:3.1.1.11] | (RefSeq) pectinesterase	Pectinesterase;; Plant invertase/pectin methylesterase inhibitor	Pectinesterase 3 OS=Citrus sinensis OX=2711 PE=1 SV=1	PREDICTED: pectinesterase [Nelumbo nucifera]	-3.69414	down	0.791271	normal	4.54892	up
	c122324.graph_c0	50.26	1.2	82.33	--	K18635|6.58732e-35|vvi:100252679|K18635 protein SPIRAL1 and related proteins | (RefSeq) protein SPIRAL1-like 1	--	Protein SPIRAL1-like 1 OS=Arabidopsis thaliana OX=3702 GN=SP1L1 PE=2 SV=1	PREDICTED: protein SPIRAL1-like 1 [Vitis vinifera]	-5.38644	down	0.623679	normal	6.04338	up
	c122334.graph_c0	73.76	20.84	49.41	--	K16282|2.2962e-51|vvi:100262985|K16282 E3 ubiquitin-protein ligase RHA2 [EC:2.3.2.27] | (RefSeq) E3 ubiquitin-protein ligase RHA2A	Ring finger domain;; RING-like zinc finger;; Zinc finger, C3HC4 type (RING finger);; RING-H2 zinc finger domain;; Zinc finger, C3HC4 type (RING finger);; zinc-RING finger domain	E3 ubiquitin-protein ligase RHA2A OS=Arabidopsis thaliana OX=3702 GN=RHA2A PE=1 SV=1	PREDICTED: E3 ubiquitin-protein ligase RHA2A [Vitis vinifera]	-1.92177	down	-0.66616	normal	1.32	normal
	c122374.graph_c0	15.32	0.94	21.32	Molecular Function: protein serine/threonine kinase activity (GO:0004674);; Molecular Function: ATP binding (GO:0005524);; Cellular Component: plasma membrane (GO:0005886);; Biological Process: protein phosphorylation (GO:0006468);; Cellular Component: integral component of membrane (GO:0016021);;	--	Protein kinase domain;; Protein tyrosine kinase	Receptor-like serine/threonine-protein kinase ALE2 OS=Arabidopsis thaliana OX=3702 GN=ALE2 PE=1 SV=1	PREDICTED: receptor-like serine/threonine-protein kinase ALE2 [Nelumbo nucifera]	-4.08738	down	0.388148	normal	4.52907	up
	c122396.graph_c0	229.8	39.84	177.91	Biological Process: carbohydrate metabolic process (GO:0005975);; Molecular Function: hydrolase activity, acting on glycosyl bonds (GO:0016798);;	--	Glycosyl hydrolase family 14	Inactive beta-amylase 9 OS=Arabidopsis thaliana OX=3702 GN=BAM9 PE=2 SV=1	Glycoside hydrolase [Macleaya cordata]	-2.62667	down	-0.457633	normal	2.23346	up
	c122410.graph_c0	3.83	0.8	2.5	--	--	--	--	--	-2.18607	down	-0.676084	normal	1.53397	normal
	c122424.graph_c0	7.57	2.19	2.56	--	--	--	--	hypothetical protein AQUCO_01500241v1 [Aquilegia coerulea]	-1.85005	down	-1.61759	down	0.29955	normal
	c122471.graph_c0	1813.13	77.8	864.66	Cellular Component: nucleus (GO:0005634);; Cellular Component: plant-type cell wall (GO:0009505);; Biological Process: response to cytokinin (GO:0009735);; Molecular Function: manganese ion binding (GO:0030145);; Cellular Component: extracellular matrix (GO:0031012);; Biological Process: oxalate metabolic process (GO:0033609);; Molecular Function: nutrient reservoir activity (GO:0045735);; Molecu…	--	Cupin;; Cupin domain;; Protein of unknown function (DUF1639)	Auxin-binding protein ABP19a OS=Prunus persica OX=3760 GN=ABP19A PE=3 SV=1	germin-like protein [Chimonanthus praecox]	-4.04082	down	-0.934913	normal	3.17042	up
	c122475.graph_c0	7.33	0.84	6.88	--	--	--	BTB/POZ domain-containing protein At2g13690 OS=Arabidopsis thaliana OX=3702 GN=PRL1-IFG PE=2 SV=2	BTB/POZ domain-containing protein At2g13690 [Herrania umbratica]	-3.08959	down	-0.177536	normal	2.93541	up
	c122475.graph_c1	6.16	0.56	4.55	--	--	--	BTB/POZ domain-containing protein At2g13690 OS=Arabidopsis thaliana OX=3702 GN=PRL1-IFG PE=2 SV=2	PREDICTED: BTB/POZ domain-containing protein At2g13690-like [Musa acuminata subsp. malaccensis]	-3.41313	down	-0.520308	normal	2.91713	up
	c122490.graph_c0	10.51	1	11.01	--	--	Thaumatin family	Thaumatin-like protein 1 OS=Arabidopsis thaliana OX=3702 GN=TLP1 PE=2 SV=1	PREDICTED: thaumatin-like protein 1 [Nelumbo nucifera]	-3.43608	down	-0.0214603	normal	3.46094	up
	c122524.graph_c0	116.88	0	49.29	Molecular Function: oxidoreductase activity (GO:0016491);;	K20929|0|tcc:TCM_015642|K20929 glyoxal/methylglyoxal oxidase [EC:1.2.3.15] | (RefSeq) Glyoxal oxidase-related protein	Glyoxal oxidase N-terminus;; Domain of unknown function (DUF1929);; Galactose oxidase, central domain	Aldehyde oxidase GLOX1 OS=Arabidopsis thaliana OX=3702 GN=GLOX1 PE=2 SV=1	Glyoxal oxidase [Macleaya cordata]	-11.9648	down	-1.33341	down	10.3198	up
	c122546.graph_c0	9.62	0.57	12.91	--	K10406|0|nnu:104588986|K10406 kinesin family member C2/C3 | (RefSeq) kinesin-like protein KIN-14G	Kinesin motor domain;; Microtubule binding;; Calponin homology (CH) domain	Kinesin-like protein KIN-14F OS=Oryza sativa subsp. japonica OX=39947 GN=KIN14F PE=2 SV=2	PREDICTED: kinesin-like protein KIN-14G [Nelumbo nucifera]	-4.13057	down	0.33517	normal	4.51539	up
	c122577.graph_c0	21.35	1.52	21.2	Molecular Function: ATP binding (GO:0005524);; Cellular Component: integral component of membrane (GO:0016021);; Molecular Function: ATPase activity, coupled to transmembrane movement of substances (GO:0042626);; Biological Process: transmembrane transport (GO:0055085);;	--	--	Putative ABC transporter C family member 15 OS=Arabidopsis thaliana OX=3702 GN=ABCC15 PE=5 SV=2	PREDICTED: putative ABC transporter C family member 15 isoform X2 [Nelumbo nucifera]	-3.79963	down	-0.0950829	normal	3.7325	up
	c122577.graph_c1	19.59	3.05	21.42	Molecular Function: ATP binding (GO:0005524);; Cellular Component: integral component of membrane (GO:0016021);; Molecular Function: ATPase activity, coupled to transmembrane movement of substances (GO:0042626);; Biological Process: transmembrane transport (GO:0055085);;	--	ABC transporter transmembrane region;; ABC transporter;; P-loop containing region of AAA domain;; 50S ribosome-binding GTPase	ABC transporter C family member 9 OS=Arabidopsis thaliana OX=3702 GN=ABCC9 PE=2 SV=2	PREDICTED: putative ABC transporter C family member 15 isoform X2 [Nelumbo nucifera]	-2.75887	down	0.0492032	normal	2.87092	up
	c122583.graph_c0	50.89	0.17	30.66	--	--	--	--	--	-7.68195	down	-0.817284	normal	6.7838	up
	c122583.graph_c1	151.93	18.72	100.53	Cellular Component: plasma membrane (GO:0005886);; Molecular Function: potassium ion transmembrane transporter activity (GO:0015079);; Cellular Component: integral component of membrane (GO:0016021);; Biological Process: potassium ion transmembrane transport (GO:0071805);;	K03549|0|nnu:104594516|K03549 KUP system potassium uptake protein | (RefSeq) potassium transporter 2-like	K+ potassium transporter	Potassium transporter 2 OS=Arabidopsis thaliana OX=3702 GN=POT2 PE=1 SV=2	PREDICTED: potassium transporter 2-like [Nelumbo nucifera]	-3.12546	down	-0.675737	normal	2.51417	up
	c122586.graph_c0	5.19	0.79	2.95	Molecular Function: magnesium ion binding (GO:0000287);; Molecular Function: isocitrate dehydrogenase (NAD+) activity (GO:0004449);; Biological Process: tricarboxylic acid cycle (GO:0006099);; Molecular Function: NAD binding (GO:0051287);;	K00030|6.12499e-24|pda:103719824|K00030 isocitrate dehydrogenase (NAD+) [EC:1.1.1.41] | (RefSeq) isocitrate dehydrogenase [NAD] regulatory subunit 1, mitochondrial	Isocitrate/isopropylmalate dehydrogenase	Isocitrate dehydrogenase [NAD] regulatory subunit 1, mitochondrial OS=Arabidopsis thaliana OX=3702 GN=IDH1 PE=1 SV=2	PREDICTED: isocitrate dehydrogenase [NAD] regulatory subunit 1, mitochondrial [Phoenix dactylifera]	-2.55021	down	-0.870192	normal	--	--
	c122586.graph_c1	11.27	1.75	10.02	Molecular Function: magnesium ion binding (GO:0000287);; Molecular Function: isocitrate dehydrogenase (NAD+) activity (GO:0004449);; Biological Process: tricarboxylic acid cycle (GO:0006099);; Molecular Function: NAD binding (GO:0051287);;	K00030|0|egu:105033741|K00030 isocitrate dehydrogenase (NAD+) [EC:1.1.1.41] | (RefSeq) isocitrate dehydrogenase [NAD] regulatory subunit 1, mitochondrial	Isocitrate/isopropylmalate dehydrogenase	Isocitrate dehydrogenase [NAD] regulatory subunit 1, mitochondrial OS=Arabidopsis thaliana OX=3702 GN=IDH1 PE=1 SV=2	PREDICTED: isocitrate dehydrogenase [NAD] regulatory subunit 1, mitochondrial isoform X1 [Elaeis guineensis]	-2.74153	down	-0.256024	normal	2.53426	up
	c122621.graph_c0	2.28	0	0.41	--	--	--	--	--	-4.53219	down	-2.7739	down	--	--
	c122631.graph_c0	14.93	0.66	34.51	--	--	Plant protein of unknown function (DUF936);; Plant protein of unknown function (DUF936)	--	Protein of unknown function DUF936 [Macleaya cordata]	-4.54186	down	1.1193	up	5.7081	up
	c122632.graph_c0	31.9	0	44.44	Molecular Function: DNA binding (GO:0003677);;	K09422|2.05313e-63|egr:104449708|K09422 myb proto-oncogene protein, plant | (RefSeq) transcription factor MYB113	Myb-like DNA-binding domain;; Myb-like DNA-binding domain	Transcription factor MYB113 OS=Arabidopsis thaliana OX=3702 GN=MYB113 PE=1 SV=1	PREDICTED: transcription factor MYB113 [Eucalyptus grandis]	-8.83708	down	0.389862	normal	8.91545	up
	c122634.graph_c0	2.1	0.14	1.78	--	--	--	--	PREDICTED: uncharacterized protein LOC105032096 [Elaeis guineensis]	-4.00187	down	0.0338739	normal	3.89997	up
	c122654.graph_c0	15.8	0	18.18	--	--	NPH3 family	BTB/POZ domain-containing protein At3g49900 OS=Arabidopsis thaliana OX=3702 GN=At3g49900 PE=3 SV=1	hypothetical protein VITISV_001972 [Vitis vinifera]	-8.51538	down	0.114243	normal	8.31852	up
	c122659.graph_c0	25.03	3.18	21.43	Molecular Function: hydrolase activity (GO:0016787);;	--	alpha/beta hydrolase fold;; Alpha/beta hydrolase family;; Serine aminopeptidase, S33	--	hypothetical protein BVC80_1751g66 [Macleaya cordata]	-3.01571	down	-0.330026	normal	2.74716	up
	c122663.graph_c0	6.84	0	0.51	--	--	--	--	--	-4.65994	down	-3.32896	down	--	--
	c122670.graph_c0	2690.23	1286.3	1172.42	Cellular Component: chloroplast stroma (GO:0009570);; Molecular Function: terpene synthase activity (GO:0010333);; Biological Process: geranyl diphosphate metabolic process (GO:0033383);; Biological Process: monoterpene biosynthetic process (GO:0043693);; Molecular Function: metal ion binding (GO:0046872);;	K12742|5.70827e-64|nnu:104604957|K12742 isoprene synthase [EC:4.2.3.27] | (RefSeq) alpha-terpineol synthase, chloroplastic-like	Terpene synthase, N-terminal domain;; Terpene synthase family, metal binding domain;; Terpene synthase family, metal binding domain	Alpha-terpineol synthase, chloroplastic OS=Magnolia grandiflora OX=3406 PE=1 SV=1	alpha-thujene synthase/sabinene synthase [Litsea cubeba]	-1.30792	normal	-1.26327	down	0.109329	normal
	c122681.graph_c1	14.06	2.96	4.43	--	--	60s Acidic ribosomal protein	--	--	-2.38446	down	-1.69439	down	0.748176	normal
	c122723.graph_c0	15	0.07	28.75	--	--	Reticulon	Reticulon-like protein B17 OS=Arabidopsis thaliana OX=3702 GN=RTNLB17 PE=2 SV=1	reticulon-like protein B17 [Quercus suber]	-7.25204	down	0.803988	normal	7.97382	up
	c122729.graph_c0	301.7	45.33	279.88	Molecular Function: electron carrier activity (GO:0009055);; Cellular Component: membrane (GO:0016020);;	--	Plastocyanin-like domain	Early nodulin-like protein 2 OS=Arabidopsis thaliana OX=3702 GN=At4g27520 PE=1 SV=1	early nodulin-like protein 1 [Carica papaya]	-2.84452	down	-0.195912	normal	2.71258	up
	c122739.graph_c0	16.33	0.42	11.94	Biological Process: activation of MAPKK activity (GO:0000186);; Molecular Function: MAP kinase kinase kinase activity (GO:0004709);; Molecular Function: ATP binding (GO:0005524);; Cellular Component: intracellular (GO:0005622);; Cellular Component: integral component of membrane (GO:0016021);;	--	Protein kinase domain;; Protein tyrosine kinase	Probable serine/threonine-protein kinase At1g01540 OS=Arabidopsis thaliana OX=3702 GN=At1g01540 PE=1 SV=2	Protein kinase domain [Macleaya cordata]	-5.15082	down	-0.537466	normal	4.61458	up
	c122739.graph_c1	19.59	0.9	13.29	Molecular Function: protein serine/threonine kinase activity (GO:0004674);; Molecular Function: ATP binding (GO:0005524);; Cellular Component: plasma membrane (GO:0005886);; Cellular Component: integral component of membrane (GO:0016021);; Biological Process: protein autophosphorylation (GO:0046777);;	--	Protein tyrosine kinase;; Protein kinase domain	Probable serine/threonine-protein kinase At1g01540 OS=Arabidopsis thaliana OX=3702 GN=At1g01540 PE=1 SV=2	PREDICTED: probable serine/threonine-protein kinase At1g01540 [Nelumbo nucifera]	-4.41824	down	-0.643908	normal	3.79959	up
	c122751.graph_c0	4.92	0.19	8.55	Molecular Function: isocitrate lyase activity (GO:0004451);; Biological Process: glyoxylate cycle (GO:0006097);; Biological Process: tricarboxylic acid cycle (GO:0006099);; Cellular Component: glyoxysome (GO:0009514);; Molecular Function: metal ion binding (GO:0046872);; Molecular Function: transferase activity, transferring acyl groups, acyl groups converted into alkyl on transfer (GO:0046912);;	K01637|0|egr:104424765|K01637 isocitrate lyase [EC:4.1.3.1] | (RefSeq) isocitrate lyase	Isocitrate lyase family;; Isocitrate lyase family	Isocitrate lyase OS=Gossypium hirsutum OX=3635 PE=2 SV=1	PREDICTED: isocitrate lyase [Eucalyptus grandis]	-4.5872	down	0.702178	normal	5.28833	up
	c122753.graph_c0	6.22	0	3.6	--	--	--	--	--	-5.89623	down	-0.869094	normal	4.73023	up
	c122791.graph_c1	66.15	5.7	47.81	--	--	Neprosin	--	PREDICTED: uncharacterized protein LOC104611142 [Nelumbo nucifera]	-3.62465	down	-0.554316	normal	3.12606	up
	c122791.graph_c3	83.07	6.27	52.04	Cellular Component: integral component of membrane (GO:0016021);;	--	Neprosin activation peptide;; Neprosin	--	protein of unknown function DUF239 [Macleaya cordata]	-3.81914	down	-0.761527	normal	3.11738	up
	c122797.graph_c0	5.04	2.88	2.23	--	--	--	--	--	-0.926993	normal	-1.24171	down	-0.244807	normal
	c122826.graph_c0	9.68	0.65	3.91	Cellular Component: integral component of membrane (GO:0016021);;	--	cAMP-regulated phosphoprotein/endosulfine conserved region	--	Endosulphine [Parasponia andersonii]	-3.79698	down	-1.36188	down	2.44918	up
	c122833.graph_c2	10.1	0	8.49	Cellular Component: plasma membrane (GO:0005886);; Cellular Component: integral component of membrane (GO:0016021);;	--	--	--	PREDICTED: uncharacterized protein LOC104609430 [Nelumbo nucifera]	-7.5165	down	-0.337373	normal	6.87008	up
	c122859.graph_c0	10.42	1.87	8.01	Molecular Function: signal transducer activity (GO:0004871);; Cellular Component: intracellular (GO:0005622);; Cellular Component: plasmodesma (GO:0009506);; Biological Process: calcium-mediated signaling (GO:0019722);;	--	Rapid ALkalinization Factor (RALF)	Protein RALF-like 33 OS=Arabidopsis thaliana OX=3702 GN=RALFL33 PE=2 SV=1	Rapid ALkalinization Factor [Macleaya cordata]	-2.53276	down	-0.460509	normal	2.12298	up
	c122875.graph_c2	10.6	0	20.99	Cellular Component: cell wall (GO:0005618);; Cellular Component: membrane (GO:0016020);; Molecular Function: pectinesterase activity (GO:0030599);; Biological Process: cell wall modification (GO:0042545);; Molecular Function: aspartyl esterase activity (GO:0045330);; Biological Process: pectin catabolic process (GO:0045490);;	--	Pectinesterase	Probable pectinesterase 68 OS=Arabidopsis thaliana OX=3702 GN=PME68 PE=2 SV=1	PREDICTED: probable pectinesterase 68 [Nelumbo nucifera]	-5.52325	down	0.889005	normal	6.10125	up
	c122879.graph_c0	16.99	2.88	6.7	Molecular Function: DNA binding (GO:0003677);; Molecular Function: transcription factor activity, sequence-specific DNA binding (GO:0003700);; Cellular Component: nucleus (GO:0005634);; Biological Process: regulation of transcription, DNA-templated (GO:0006355);; Biological Process: maintenance of floral meristem identity (GO:0010076);; Molecular Function: protein dimerization activity (GO:004698…	K09264|6.6624e-101|nnu:104597886|K09264 MADS-box transcription factor, plant | (RefSeq) SEP1; developmental protein SEPALLATA 1	K-box region;; SRF-type transcription factor (DNA-binding and dimerisation domain)	MADS-box protein EJ2 OS=Solanum lycopersicum OX=4081 GN=EJ2 PE=1 SV=1	PREDICTED: developmental protein SEPALLATA 1 [Nelumbo nucifera]	-2.63442	down	-1.41962	down	1.27496	normal
	c122880.graph_c0	15.66	0.46	29.74	Molecular Function: calcium ion binding (GO:0005509);;	K13448|3.64717e-77|atr:105421236|K13448 calcium-binding protein CML | (RefSeq) calmodulin-like protein 3	EF hand;; EF-hand domain;; EF hand;; EF-hand domain pair;; EF-hand domain pair;; Secreted protein acidic and rich in cysteine Ca binding region;; Cytoskeletal-regulatory complex EF hand	Calmodulin-like protein 7 OS=Arabidopsis thaliana OX=3702 GN=CML7 PE=2 SV=1	EF-hand domain [Macleaya cordata]	-5.00634	down	0.845841	normal	5.85876	up
	c122880.graph_c1	39.22	1.34	40.82	Biological Process: carbohydrate transport (GO:0008643);; Cellular Component: integral component of Golgi membrane (GO:0030173);; Cellular Component: integral component of endoplasmic reticulum membrane (GO:0030176);; Molecular Function: 3'-phosphoadenosine 5'-phosphosulfate transmembrane transporter activity (GO:0046964);; Biological Process: 3'-phospho-5'-adenylyl sulfate transmembrane transpor…	K15277|0|vvi:100242001|K15277 solute carrier family 35 (adenosine 3'-phospho 5'-phosphosulfate transporter), member B3 | (RefSeq) UDP-galactose/UDP-glucose transporter 4	UAA transporter family	UDP-galactose/UDP-glucose transporter 4 OS=Arabidopsis thaliana OX=3702 GN=UTR4 PE=2 SV=1	UDP-galactose/UDP-glucose transporter 4 [Morus notabilis]	-4.92217	down	-0.0316817	normal	4.94146	up
	c122883.graph_c0	7.88	0.25	8.13	--	--	Protein of unknown function (DUF1223)	--	PREDICTED: uncharacterized protein LOC104605699 [Nelumbo nucifera]	-4.73801	down	-0.050053	normal	4.66428	up
	c122886.graph_c1	68.87	19.33	36.41	--	--	SOUL heme-binding protein;; SOUL heme-binding protein	--	PREDICTED: heme-binding protein 2-like [Nelumbo nucifera]	-1.91873	down	-1.00104	down	0.981688	normal
	c122910.graph_c0	2.52	0	0	Molecular Function: FMN binding (GO:0010181);; Molecular Function: oxidoreductase activity (GO:0016491);; Biological Process: oxidation-reduction process (GO:0055114);;	--	Pyridoxamine 5'-phosphate oxidase like;; Pyridoxamine 5'-phosphate oxidase;; Putative FMN-binding domain	--	hypothetical protein DOTSEDRAFT_73245 [Dothistroma septosporum NZE10]	-4.44026	down	-4.78414	down	--	--
	c122923.graph_c0	10.66	0.09	47.89	Molecular Function: DNA binding (GO:0003677);; Cellular Component: nucleus (GO:0005634);; Biological Process: polar nucleus fusion (GO:0010197);;	K11296|1.04013e-79|egu:105058977|K11296 high mobility group protein B3 | (RefSeq) high mobility group B protein 7	HMG (high mobility group) box;; HMG-box domain	High mobility group B protein 7 OS=Arabidopsis thaliana OX=3702 GN=HMGB7 PE=1 SV=1	PREDICTED: high mobility group B protein 7 [Elaeis guineensis]	-6.16116	down	2.07927	up	8.09253	up
	c122927.graph_c0	4.1	0.05	0	--	--	--	--	PREDICTED: uncharacterized protein LOC107175355, partial [Citrus sinensis]	-5.53133	down	-6.80465	down	--	--
	c122929.graph_c1	30.55	3.58	35.96	--	--	GATA zinc finger	GATA transcription factor 2 OS=Arabidopsis thaliana OX=3702 GN=GATA2 PE=2 SV=1	PREDICTED: GATA transcription factor 2-like [Nelumbo nucifera]	-3.31294	down	0.193011	normal	3.55813	up
	c122936.graph_c0	2.07	0.76	0.6	--	K20929|0|nnu:104602050|K20929 glyoxal/methylglyoxal oxidase [EC:1.2.3.15] | (RefSeq) aldehyde oxidase GLOX1-like	Glyoxal oxidase N-terminus;; Domain of unknown function (DUF1929);; Galactose oxidase, central domain	Aldehyde oxidase GLOX OS=Vitis pseudoreticulata OX=231512 GN=GLOX PE=2 SV=1	PREDICTED: aldehyde oxidase GLOX1-like [Nelumbo nucifera]	-1.49979	normal	-1.81316	down	-0.23236	normal
	c122957.graph_c0	41.8	0.32	39.82	--	--	Helix-loop-helix DNA-binding domain	Transcription factor bHLH67 OS=Arabidopsis thaliana OX=3702 GN=BHLH67 PE=2 SV=1	PREDICTED: transcription factor bHLH67 isoform X1 [Vitis vinifera]	-6.93925	down	-0.158095	normal	6.79421	up
	c122959.graph_c0	6.4	0.43	7.75	--	--	--	--	--	-3.60196	down	0.187139	normal	3.74703	up
	c122980.graph_c0	1077.5	83.69	1105.56	Molecular Function: asparaginase activity (GO:0004067);;	K13051|0|nnu:104588131|K13051 beta-aspartyl-peptidase (threonine type) [EC:3.4.19.5] | (RefSeq) probable isoaspartyl peptidase/L-asparaginase 2	Asparaginase	Probable isoaspartyl peptidase/L-asparaginase 2 OS=Arabidopsis thaliana OX=3702 GN=At3g16150 PE=2 SV=2	PREDICTED: probable isoaspartyl peptidase/L-asparaginase 2 [Nelumbo nucifera]	-3.81199	down	-0.0463014	normal	3.83006	up
	c122983.graph_c0	9.91	0	22.47	Cellular Component: cilium (GO:0005929);; Molecular Function: phosphatidylinositol binding (GO:0035091);; Cellular Component: intracellular part (GO:0044424);; Biological Process: protein localization to cilium (GO:0061512);;	--	Tub family	Tubby-like protein 8 OS=Arabidopsis thaliana OX=3702 GN=TULP8 PE=2 SV=1	PREDICTED: tubby-like protein 8 [Nelumbo nucifera]	-7.8015	down	1.09071	up	8.58028	up
	c122991.graph_c0	4.84	1.33	3.72	--	--	--	--	uncharacterized protein LOC18437589 [Amborella trichopoda]	-1.90176	down	-0.460984	normal	1.48892	normal
	c122994.graph_c0	8.3	0.26	7.93	Cellular Component: plasma membrane (GO:0005886);; Biological Process: lipid catabolic process (GO:0016042);; Molecular Function: hydrolase activity (GO:0016787);;	--	Lipase (class 3);; Lipase 3 N-terminal region	--	PREDICTED: uncharacterized protein LOC100262118 [Vitis vinifera]	-5.09486	down	-0.148257	normal	4.94689	up
	c123033.graph_c0	2.19	0.11	1.2	--	K13065|1.05953e-72|nnu:104603237|K13065 shikimate O-hydroxycinnamoyltransferase [EC:2.3.1.133] | (RefSeq) spermidine hydroxycinnamoyl transferase	Transferase family	Shikimate O-hydroxycinnamoyltransferase OS=Nicotiana tabacum OX=4097 GN=HST PE=1 SV=1	putative hydroxycinnamoyl CoA shikimate/quinate hydroxycinnamoyl transferase [Hibiscus cannabinus]	-3.47363	down	-0.909092	normal	--	--
	c123040.graph_c0	19.19	3.87	14.88	Cellular Component: mitochondrial outer membrane (GO:0005741);; Molecular Function: voltage-gated anion channel activity (GO:0008308);; Biological Process: regulation of anion transmembrane transport (GO:1903959);;	K15040|1.34438e-74|nnu:104590387|K15040 voltage-dependent anion channel protein 2 | (RefSeq) mitochondrial outer membrane protein porin 2-like	Eukaryotic porin	Mitochondrial outer membrane protein porin 5 OS=Oryza sativa subsp. japonica OX=39947 GN=VDAC5 PE=2 SV=1	Eukaryotic porin/Tom40 [Macleaya cordata]	-2.39457	down	-0.451003	normal	2.00363	up
	c123040.graph_c2	32	4.81	36.68	Cellular Component: mitochondrial outer membrane (GO:0005741);; Molecular Function: voltage-gated anion channel activity (GO:0008308);; Biological Process: regulation of anion transmembrane transport (GO:1903959);;	K15040|6.64928e-51|vvi:100266220|K15040 voltage-dependent anion channel protein 2 | (RefSeq) mitochondrial outer membrane protein porin 2	Eukaryotic porin	Mitochondrial outer membrane protein porin 2 OS=Arabidopsis thaliana OX=3702 GN=VDAC2 PE=1 SV=1	unnamed protein product, partial [Vitis vinifera]	-2.79357	down	0.112833	normal	2.93838	up
	c123057.graph_c0	3.81	0.52	0.73	--	--	--	--	--	-2.6968	down	-2.30904	down	--	--
	c123060.graph_c0	3.06	0.11	2.28	--	--	--	--	--	-3.56858	down	-0.115894	normal	3.32385	up
	c123069.graph_c0	5.98	0.15	3.45	--	--	--	--	--	-4.36141	down	-0.855652	normal	3.38169	up
	c123072.graph_c0	6.16	0.67	5.57	--	--	--	--	--	-2.92217	down	-0.158376	normal	2.74932	up
	c123094.graph_c0	3.43	0.19	6.6	--	--	QWRF family	QWRF motif-containing protein 2 OS=Arabidopsis thaliana OX=3702 GN=QWRF2 PE=2 SV=1	PREDICTED: QWRF motif-containing protein 2 [Nelumbo nucifera]	-4.0384	down	0.850086	normal	4.87687	up
	c123094.graph_c1	6.27	0.23	5.5	--	--	QWRF family	QWRF motif-containing protein 2 OS=Arabidopsis thaliana OX=3702 GN=QWRF2 PE=2 SV=1	PREDICTED: QWRF motif-containing protein 2-like [Elaeis guineensis]	-4.46376	down	-0.274582	normal	4.14714	up
	c123106.graph_c0	35.7	11.87	17.31	--	--	--	--	hypothetical protein BVC80_1543g37 [Macleaya cordata]	-1.68826	normal	-1.13196	down	0.620489	normal
	c123150.graph_c0	4.67	0	7.55	--	--	Double-stranded RNA binding motif	Double-stranded RNA-binding protein 5 OS=Arabidopsis thaliana OX=3702 GN=DRB5 PE=1 SV=1	Double-stranded RNA-binding domain [Macleaya cordata]	-6.80335	down	0.538336	normal	7.03104	up
	c123160.graph_c0	2.59	0.02	5.82	--	K10750|0|nnu:104598226|K10750 chromatin assembly factor 1 subunit A | (RefSeq) chromatin assembly factor 1 subunit FAS1	Chromatin assembly factor 1 subunit A	Chromatin assembly factor 1 subunit FAS1 OS=Arabidopsis thaliana OX=3702 GN=FAS1 PE=1 SV=1	Chromatin assembly factor 1 subunit A [Macleaya cordata]	-5.94814	down	1.07795	up	6.87934	up
	c123185.graph_c0	22.12	0.4	18.79	--	--	--	--	--	-5.12026	down	-0.261557	normal	4.78131	up
	c123211.graph_c0	2.55	0	1.68	--	--	--	--	leucine rich protein [Arachis hypogaea]	-4.18102	down	-2.41891	normal	--	--
	c123220.graph_c0	8.94	0.16	12.64	Biological Process: carbohydrate metabolic process (GO:0005975);; Cellular Component: plant-type cell wall (GO:0009505);; Molecular Function: raffinose alpha-galactosidase activity (GO:0052692);;	K07407|0|nnu:104588902|K07407 alpha-galactosidase [EC:3.2.1.22] | (RefSeq) alpha-galactosidase-like	Alpha galactosidase A;; Alpha galactosidase A C-terminal beta sandwich domain	Alpha-galactosidase 2 OS=Arabidopsis thaliana OX=3702 GN=AGAL2 PE=1 SV=1	PREDICTED: alpha-galactosidase-like [Nelumbo nucifera]	-5.36912	down	0.366808	normal	5.68919	up
	c123221.graph_c0	5.48	0.34	1.94	--	--	Glycosyl hydrolases family 17	Glucan endo-1,3-beta-glucosidase 11 OS=Arabidopsis thaliana OX=3702 GN=At1g32860 PE=1 SV=1	PREDICTED: glucan endo-1,3-beta-glucosidase 14-like isoform X2 [Nelumbo nucifera]	-3.63638	down	-1.27502	down	2.37602	up
	c123241.graph_c0	73.84	2.64	64.48	Molecular Function: pectate lyase activity (GO:0030570);; Biological Process: pectin catabolic process (GO:0045490);; Molecular Function: metal ion binding (GO:0046872);;	K01728|0|nnu:104593013|K01728 pectate lyase [EC:4.2.2.2] | (RefSeq) probable pectate lyase 5	Pectate lyase	Probable pectate lyase 22 OS=Arabidopsis thaliana OX=3702 GN=At5g63180 PE=2 SV=1	PREDICTED: probable pectate lyase 18 isoform X1 [Lupinus angustifolius]	-4.87496	down	-0.284737	normal	4.64755	up
	c123248.graph_c0	5.57	0.06	6.02	--	--	--	Protein SMAX1-LIKE 5 OS=Arabidopsis thaliana OX=3702 GN=SMXL5 PE=2 SV=1	PREDICTED: protein SMAX1-LIKE 4 [Nelumbo nucifera]	-6.18445	down	0.0264896	normal	6.18522	up
	c123285.graph_c0	1.3	0	0.12	--	--	zinc-binding in reverse transcriptase	--	PREDICTED: uncharacterized protein LOC109361801 [Lupinus angustifolius]	-4.23673	down	-3.50884	down	--	--
	c123302.graph_c0	3.26	0	5.02	Cellular Component: integral component of membrane (GO:0016021);;	--	--	--	putative lipase, partial [Elaeis guineensis]	-4.48696	down	0.549067	normal	4.73023	up
	c123324.graph_c0	3.81	0	2.77	--	--	--	--	--	-5.84338	down	-0.571586	normal	4.97154	up
	c123335.graph_c0	2.69	0.3	2.26	--	--	--	--	--	-3.11337	down	-0.33266	normal	2.80074	up
	c123344.graph_c1	19.72	0.19	30.19	--	--	SBP domain	Squamosa promoter-binding-like protein 18 OS=Oryza sativa subsp. japonica OX=39947 GN=SPL18 PE=2 SV=1	PREDICTED: squamosa promoter-binding-like protein 16 [Elaeis guineensis]	-6.52644	down	0.538069	normal	7.0631	up
	c123391.graph_c0	195.18	10.42	222.81	Cellular Component: cytoplasm (GO:0005737);; Biological Process: protein ubiquitination (GO:0016567);; Molecular Function: ubiquitin protein ligase binding (GO:0031625);; Molecular Function: ubiquitin protein ligase activity (GO:0061630);;	K20417|7.79284e-139|vvi:100257229|K20417 palmitoyl-[glycerolipid] 3-(E)-desaturase [EC:1.14.19.43] | (RefSeq) fatty acid desaturase 4, chloroplastic	B domain of TMEM189, localisation domain	Fatty acid desaturase 4, chloroplastic OS=Arabidopsis thaliana OX=3702 GN=FAD4 PE=1 SV=1	PREDICTED: fatty acid desaturase 4, chloroplastic [Vitis vinifera]	-4.15287	down	0.0338012	normal	4.2496	up
	c123396.graph_c0	8.23	0.75	8.07	--	--	--	--	PREDICTED: transcription factor bHLH79-like isoform X2 [Nelumbo nucifera]	-3.38	down	-0.114228	normal	3.27747	up
	c123400.graph_c1	5.72	0	1.29	Cellular Component: plastid (GO:0009536);;	--	--	--	hypothetical protein BVRB_037930, partial [Beta vulgaris subsp. vulgaris]	-4.95388	down	-3.62524	down	--	--
	c123407.graph_c1	2.59	0.43	0.61	--	--	--	--	--	-2.5459	down	-2.09294	down	--	--
	c123423.graph_c0	3.4	0	4.74	--	--	TCP family transcription factor	Transcription factor TEOSINTE BRANCHED 1 OS=Zea mays OX=4577 GN=TB1 PE=2 SV=2	CYC-like protein 2, partial [Platanus orientalis]	-6.40178	down	0.389487	normal	6.48161	up
	c123505.graph_c0	3.03	0.1	1.72	Biological Process: amino acid transmembrane transport (GO:0003333);; Cellular Component: plasma membrane (GO:0005886);; Molecular Function: amino acid transmembrane transporter activity (GO:0015171);; Cellular Component: integral component of membrane (GO:0016021);; Biological Process: amino acid export (GO:0032973);; Biological Process: amino acid import (GO:0043090);; Biological Process: amino…	--	EamA-like transporter family	WAT1-related protein At1g21890 OS=Arabidopsis thaliana OX=3702 GN=At1g21890 PE=2 SV=1	PREDICTED: WAT1-related protein At1g21890-like [Nelumbo nucifera]	-4.40375	down	-0.890193	normal	3.44669	up
	c123515.graph_c0	13.78	1.04	10.25	Molecular Function: NAD+ ADP-ribosyltransferase activity (GO:0003950);; Cellular Component: integral component of membrane (GO:0016021);; Molecular Function: metal ion binding (GO:0046872);;	--	--	--	Zinc finger, C2H2 domain containing protein [Trema orientalis]	-3.78013	down	-0.513563	normal	3.31544	up
	c123523.graph_c0	5.03	0.3	3.81	Molecular Function: copper ion binding (GO:0005507);; Biological Process: lignin biosynthetic process (GO:0009809);; Molecular Function: oxidoreductase activity, oxidizing metal ions (GO:0016722);; Biological Process: lignin catabolic process (GO:0046274);; Cellular Component: apoplast (GO:0048046);; Molecular Function: hydroquinone:oxygen oxidoreductase activity (GO:0052716);; Biological Process…	K05909|0|nnu:104601205|K05909 laccase [EC:1.10.3.2] | (RefSeq) laccase-4-like	Multicopper oxidase;; Multicopper oxidase;; Multicopper oxidase	Laccase-4 OS=Arabidopsis thaliana OX=3702 GN=IRX12 PE=2 SV=2	hypothetical protein AQUCO_00400287v1 [Aquilegia coerulea]	-4.36863	down	-0.499705	normal	3.87203	up
	c123537.graph_c0	10.32	0	29.52	--	--	Zinc finger, C3HC4 type (RING finger);; RING-type zinc-finger	--	putative E3 ubiquitin-protein ligase RING1a [Durio zibethinus]	-7.5165	down	1.42216	up	8.62638	up
	c123538.graph_c0	25.93	0	26.42	Molecular Function: iron ion binding (GO:0005506);; Cellular Component: cytoplasm (GO:0005737);; Biological Process: inositol catabolic process (GO:0019310);; Molecular Function: inositol oxygenase activity (GO:0050113);; Biological Process: oxidation-reduction process (GO:0055114);;	K00469|0|nnu:104604456|K00469 inositol oxygenase [EC:1.13.99.1] | (RefSeq) probable inositol oxygenase	Myo-inositol oxygenase	Inositol oxygenase 1 OS=Arabidopsis thaliana OX=3702 GN=MIOX1 PE=2 SV=1	PREDICTED: probable inositol oxygenase [Nelumbo nucifera]	-8.75122	down	-0.0575893	normal	8.38259	up
	c123541.graph_c1	3.75	0	4.9	Biological Process: potassium ion transport (GO:0006813);; Cellular Component: membrane (GO:0016020);;	K03549|0|pmum:103338808|K03549 KUP system potassium uptake protein | (RefSeq) potassium transporter 2	K+ potassium transporter	Potassium transporter 2 OS=Arabidopsis thaliana OX=3702 GN=POT2 PE=1 SV=2	potassium transporter 25 isoform X1 [Morus notabilis]	-6.59534	down	0.568162	normal	6.85295	up
	c123549.graph_c0	3.09	0	1.66	--	--	--	--	--	-4.29037	down	-0.922652	normal	--	--
	c123557.graph_c0	29.27	1.76	69.42	--	K09422|3.67381e-122|nnu:104589500|K09422 myb proto-oncogene protein, plant | (RefSeq) myb-related protein 306	Myb-like DNA-binding domain;; Myb-like DNA-binding domain	Myb-related protein 306 OS=Antirrhinum majus OX=4151 GN=MYB306 PE=2 SV=1	PREDICTED: myb-related protein 306 [Nelumbo nucifera]	-3.87673	down	1.08157	up	5.00844	up
	c123558.graph_c0	54.5	5.74	48.1	--	K17338|5.01591e-07|gra:105769973|K17338 receptor expression-enhancing protein 1/2/3/4 | (RefSeq) putative HVA22-like protein g	--	HVA22-like protein i OS=Arabidopsis thaliana OX=3702 GN=HVA22I PE=2 SV=2	PREDICTED: HVA22-like protein i, partial [Ziziphus jujuba]	-3.33534	down	-0.269599	normal	3.11858	up
	c123558.graph_c1	75.47	12.78	79.83	Cellular Component: membrane (GO:0016020);;	K17338|3.13999e-93|vvi:100245445|K17338 receptor expression-enhancing protein 1/2/3/4 | (RefSeq) putative HVA22-like protein g	TB2/DP1, HVA22 family	HVA22-like protein i OS=Arabidopsis thaliana OX=3702 GN=HVA22I PE=2 SV=2	PREDICTED: putative HVA22-like protein g isoform X1 [Vitis vinifera]	-2.36089	down	-0.00614729	normal	2.41751	up
	c123564.graph_c1	33.31	11.06	21	--	--	--	--	--	-1.69693	down	-0.752188	normal	1.00836	normal
	c123601.graph_c1	9.21	1.68	2.27	Biological Process: lipid metabolic process (GO:0006629);; Molecular Function: O-acyltransferase activity (GO:0008374);;	--	--	Lecithin-cholesterol acyltransferase-like 4 OS=Arabidopsis thaliana OX=3702 GN=LCAT4 PE=1 SV=1	PREDICTED: phospholipase A(1) LCAT3 isoform X1 [Elaeis guineensis]	-2.43296	down	-2.09576	down	--	--
	c123604.graph_c0	2.16	0	0.07	--	--	--	Protein FAR1-RELATED SEQUENCE 5 OS=Arabidopsis thaliana OX=3702 GN=FRS5 PE=1 SV=1	protein FAR-RED IMPAIRED RESPONSE 1-like [Citrus clementina]	-4.95388	down	-4.23265	down	--	--
	c123608.graph_c0	11.45	0.34	12.74	Biological Process: response to stress (GO:0006950);; Biological Process: cellular process (GO:0009987);; Biological Process: single-organism process (GO:0044699);;	--	--	Protein MICROTUBULE BINDING PROTEIN 2C OS=Nicotiana tabacum OX=4097 GN=MBP2C PE=1 SV=1	hypothetical protein BVC80_1215g16 [Macleaya cordata]	-4.92893	down	0.0774868	normal	5.01419	up
	c123617.graph_c0	72.8	0.89	59.36	--	--	BAG domain;; IQ calmodulin-binding motif	BAG family molecular chaperone regulator 5, mitochondrial OS=Arabidopsis thaliana OX=3702 GN=BAG5 PE=1 SV=1	IQ motif, EF-hand binding site [Parasponia andersonii]	-6.38567	down	-0.34924	normal	6.07974	up
	c123621.graph_c0	271.63	0.27	130.03	Molecular Function: hydrolase activity, hydrolyzing O-glycosyl compounds (GO:0004553);; Cellular Component: cell wall (GO:0005618);; Biological Process: xyloglucan metabolic process (GO:0010411);; Molecular Function: xyloglucan:xyloglucosyl transferase activity (GO:0016762);; Biological Process: cell wall biogenesis (GO:0042546);; Cellular Component: apoplast (GO:0048046);; Biological Process: ce…	--	Glycosyl hydrolases family 16;; Xyloglucan endo-transglycosylase (XET) C-terminus	Probable xyloglucan endotransglucosylase/hydrolase protein 23 OS=Arabidopsis thaliana OX=3702 GN=XTH23 PE=2 SV=1	probable xyloglucan endotransglucosylase/hydrolase protein 23 [Hevea brasiliensis]	-9.79388	down	-1.15051	down	8.63141	up
	c123637.graph_c0	6.15	3.56	2.91	--	K09422|1.77464e-123|egu:105053200|K09422 myb proto-oncogene protein, plant | (RefSeq) protein ODORANT1-like	Myb-like DNA-binding domain;; Myb-like DNA-binding domain	Transcription factor MYB20 OS=Arabidopsis thaliana OX=3702 GN=MYB20 PE=2 SV=1	PREDICTED: protein ODORANT1-like [Elaeis guineensis]	-0.908814	normal	-1.17024	down	-0.193497	normal
	c123653.graph_c0	3.32	0.22	2.1	Cellular Component: vacuolar membrane (GO:0005774);; Cellular Component: plasma membrane (GO:0005886);; Biological Process: plant-type secondary cell wall biogenesis (GO:0009834);; Biological Process: cellulose microfibril organization (GO:0010215);; Cellular Component: integral component of membrane (GO:0016021);; Biological Process: cell growth (GO:0016049);; Cellular Component: anchored compon…	--	COBRA-like protein	COBRA-like protein 4 OS=Arabidopsis thaliana OX=3702 GN=COBL4 PE=2 SV=2	COBRA [Macleaya cordata]	-3.74608	down	-0.740813	normal	3.0039	up
	c123658.graph_c1	4.59	0	4.07	--	--	--	IRK-interacting protein OS=Arabidopsis thaliana OX=3702 GN=IRKI PE=1 SV=1	hypothetical protein BVC80_8655g13 [Macleaya cordata]	-5.99646	down	-0.262089	normal	5.42997	up
	c123668.graph_c0	14.06	1.46	9.97	--	--	AP2 domain	Ethylene-responsive transcription factor ERF061 OS=Arabidopsis thaliana OX=3702 GN=ERF061 PE=2 SV=1	PREDICTED: ethylene-responsive transcription factor ERF061 [Nelumbo nucifera]	-3.32412	down	-0.587777	normal	2.7895	up
	c123692.graph_c0	4.97	0	0.71	--	--	--	--	--	-5.67211	down	-2.73314	down	--	--
	c123715.graph_c0	2.78	0.69	2.42	--	--	--	--	--	-2.881	down	-0.907874	normal	1.99129	normal
	c123746.graph_c0	219.52	24.14	145.91	Molecular Function: calcium ion binding (GO:0005509);;	K02183|2.66696e-44|sind:105178879|K02183 calmodulin | (RefSeq) squidulin	EF hand;; EF hand;; EF-hand domain;; EF-hand domain pair;; EF-hand domain pair	Calcium-binding protein CP1 OS=Arabidopsis thaliana OX=3702 GN=CP1 PE=2 SV=1	hypothetical protein AQUCO_00100899v1 [Aquilegia coerulea]	-3.29382	down	-0.676361	normal	2.68068	up
	c123760.graph_c0	1.55	0.41	0.52	--	--	--	--	--	-1.96857	down	-1.61836	down	0.415542	normal
	c123771.graph_c0	2.45	0	5.35	--	K15731|1.6679e-103|nnu:104591293|K15731 carboxy-terminal domain RNA polymerase II polypeptide A small phosphatase [EC:3.1.3.16] | (RefSeq) carboxy-terminal domain RNA polymerase II polypeptide A small phosphatase 2-like	NLI interacting factor-like phosphatase	Mitochondrial import inner membrane translocase subunit TIM50 OS=Phytophthora infestans OX=4787 GN=TIM50 PE=2 SV=1	NLI interacting factor [Macleaya cordata]	-5.16961	down	1.02439	normal	5.88236	up
	c123822.graph_c0	22.43	0.53	18.61	Cellular Component: integral component of membrane (GO:0016021);;	--	Tetraspanin family	Tetraspanin-8 OS=Arabidopsis thaliana OX=3702 GN=TET8 PE=2 SV=1	Tetraspanin [Macleaya cordata]	-5.29108	down	-0.355933	normal	4.94339	up
	c123827.graph_c0	18.54	1.4	21.55	--	--	--	WEB family protein At5g16730, chloroplastic OS=Arabidopsis thaliana OX=3702 GN=At5g16730 PE=1 SV=1	PREDICTED: WEB family protein At3g02930, chloroplastic-like [Nelumbo nucifera]	-3.76703	down	0.127178	normal	3.93731	up
	c123827.graph_c1	12.17	0.74	13.76	--	--	--	WEB family protein At3g02930, chloroplastic OS=Arabidopsis thaliana OX=3702 GN=At3g02930 PE=3 SV=1	WEB family protein At3g02930, chloroplastic [Sesamum indicum]	-3.97176	down	0.0895142	normal	4.07632	up
	c123839.graph_c0	125.95	11.02	169.3	--	--	--	--	PREDICTED: uncharacterized protein LOC104598850 [Nelumbo nucifera]	-3.60745	down	0.359188	normal	4.0296	up
	c123841.graph_c0	4.58	0	0.18	Cellular Component: integral component of membrane (GO:0016021);;	--	--	--	hypothetical protein AC578_6020 [Mycosphaerella eumusae]	-6.83978	down	-4.49653	down	--	--
	c123862.graph_c0	5.6	0	3.07	--	--	--	--	--	-5.38215	down	-0.901793	normal	4.19049	up
	c123869.graph_c0	2.06	0.67	0.21	Cellular Component: membrane (GO:0016020);; Molecular Function: metal ion binding (GO:0046872);;	--	RING-variant domain	--	E3 ubiquitin-protein ligase MARCH7-like isoform X2 [Prunus avium]	-1.57226	normal	-2.90143	down	--	--
	c123936.graph_c0	2.97	0.56	2.73	--	--	--	--	--	-2.32228	down	-0.203473	normal	2.13125	normal
	c123937.graph_c0	2.58	0	5.63	--	--	--	--	PREDICTED: uncharacterized protein LOC104589587 isoform X1 [Nelumbo nucifera]	-5.40665	down	1.0207	normal	6.11569	up
	c123969.graph_c0	3.32	0.08	2.62	--	--	--	--	--	-4.4135	down	-0.421119	normal	3.85983	up
	c123991.graph_c0	5.76	0.34	9.19	Molecular Function: hydrolase activity, hydrolyzing O-glycosyl compounds (GO:0004553);; Biological Process: carbohydrate metabolic process (GO:0005975);; Cellular Component: integral component of membrane (GO:0016021);; Molecular Function: polysaccharide binding (GO:0030247);; Cellular Component: anchored component of plasma membrane (GO:0046658);;	K19891|0|nnu:104607366|K19891 glucan endo-1,3-beta-glucosidase 1/2/3 [EC:3.2.1.39] | (RefSeq) glucan endo-1,3-beta-glucosidase 2	Glycosyl hydrolases family 17;; X8 domain	Glucan endo-1,3-beta-glucosidase 3 OS=Arabidopsis thaliana OX=3702 GN=At2g01630 PE=1 SV=2	PREDICTED: glucan endo-1,3-beta-glucosidase 2 [Nelumbo nucifera]	-4.4311	down	0.532666	normal	4.97103	up
	c124000.graph_c0	38.44	9.28	28.51	Molecular Function: plastoquinol--plastocyanin reductase activity (GO:0009496);; Biological Process: photosynthesis (GO:0015979);; Cellular Component: integral component of membrane (GO:0016021);; Cellular Component: thylakoid membrane (GO:0042651);; Molecular Function: electron transporter, transferring electrons within cytochrome b6/f complex of photosystem II activity (GO:0045158);; Molecular …	K02636|5.63739e-67|tcc:TCM_007877|K02636 cytochrome b6-f complex iron-sulfur subunit [EC:1.10.9.1] | (RefSeq) Photosynthetic electron transfer C	Cytochrome B6-F complex Fe-S subunit	Cytochrome b6-f complex iron-sulfur subunit, chloroplastic OS=Spinacia oleracea OX=3562 GN=petC PE=1 SV=2	PREDICTED: cytochrome b6-f complex iron-sulfur subunit 2, chloroplastic-like [Ziziphus jujuba]	-2.15458	down	-0.516392	normal	1.69863	normal
	c124014.graph_c0	6.99	0.81	5.93	Molecular Function: sugar:proton symporter activity (GO:0005351);; Molecular Function: glucose transmembrane transporter activity (GO:0005355);; Cellular Component: integral component of plasma membrane (GO:0005887);; Biological Process: hexose transmembrane transport (GO:0035428);; Biological Process: glucose import (GO:0046323);;	--	--	Sugar transport protein 7 OS=Arabidopsis thaliana OX=3702 GN=STP7 PE=1 SV=1	AGAA.1, partial [Arabidopsis thaliana]	-2.86346	down	-0.311347	normal	2.52297	up
	c124026.graph_c1	5.38	0.79	9.93	Cellular Component: nucleus (GO:0005634);; Cellular Component: cytoplasm (GO:0005737);; Cellular Component: plasma membrane (GO:0005886);; Cellular Component: plasmodesma (GO:0009506);; Biological Process: lignin biosynthetic process (GO:0009809);; Molecular Function: luteolin O-methyltransferase activity (GO:0030744);; Molecular Function: quercetin 3-O-methyltransferase activity (GO:0030755);; B…	K13066|1.45671e-93|rcu:8282965|K13066 caffeic acid 3-O-methyltransferase [EC:2.1.1.68] | (RefSeq) caffeic acid 3-O-methyltransferase 1	O-methyltransferase;; Dimerisation domain	Caffeic acid 3-O-methyltransferase 1 OS=Populus kitakamiensis OX=34292 GN=HOMT1 PE=3 SV=1	5&apos;-desmethyl-yatein O-methyltransferase [Sinopodophyllum hexandrum]	-2.7679	down	0.788539	normal	3.58559	up
	c124032.graph_c0	27.8	0	30.36	Molecular Function: protein serine/threonine kinase activity (GO:0004674);; Molecular Function: ATP binding (GO:0005524);; Biological Process: protein phosphorylation (GO:0006468);; Cellular Component: integral component of membrane (GO:0016021);;	--	Protein tyrosine kinase;; Protein kinase domain	Probable serine/threonine-protein kinase PBL7 OS=Arabidopsis thaliana OX=3702 GN=PBL7 PE=1 SV=1	PREDICTED: probable serine/threonine-protein kinase PBL7 [Elaeis guineensis]	-9.43073	down	0.0403478	normal	9.15964	up
	c124043.graph_c0	10.14	0.11	0	--	--	zinc-binding in reverse transcriptase	--	PREDICTED: uncharacterized protein LOC109329375 [Lupinus angustifolius]	-5.40837	down	-6.68136	down	--	--
	c124060.graph_c0	2.15	0.43	1.92	--	--	--	--	--	-2.22135	down	-0.244254	normal	1.99129	normal
	c124079.graph_c0	27.19	0.13	33.66	Molecular Function: enzyme inhibitor activity (GO:0004857);; Cellular Component: cell wall (GO:0005618);; Molecular Function: pectinesterase activity (GO:0030599);; Biological Process: cell wall modification (GO:0042545);; Biological Process: negative regulation of catalytic activity (GO:0043086);; Molecular Function: aspartyl esterase activity (GO:0045330);; Biological Process: pectin catabolic …	K01051|0|nnu:104606204|K01051 pectinesterase [EC:3.1.1.11] | (RefSeq) pectinesterase-like	Pectinesterase;; Plant invertase/pectin methylesterase inhibitor	Pectinesterase 3 OS=Citrus sinensis OX=2711 PE=1 SV=1	PREDICTED: pectinesterase-like [Nelumbo nucifera]	-7.47802	down	0.220346	normal	7.67194	up
	c124104.graph_c0	6.01	1.51	2.13	Molecular Function: peroxidase activity (GO:0004601);; Cellular Component: extracellular region (GO:0005576);; Biological Process: response to oxidative stress (GO:0006979);; Molecular Function: heme binding (GO:0020037);; Biological Process: hydrogen peroxide catabolic process (GO:0042744);; Molecular Function: metal ion binding (GO:0046872);; Biological Process: oxidation-reduction process (GO:…	K00430|9.14618e-167|nnu:104597205|K00430 peroxidase [EC:1.11.1.7] | (RefSeq) peroxidase 4-like	Peroxidase	Peroxidase 4 OS=Vitis vinifera OX=29760 GN=GSVIVT00023967001 PE=1 SV=1	PREDICTED: peroxidase 4-like [Nelumbo nucifera]	-2.05256	down	-1.56341	down	0.552546	normal
	c124110.graph_c0	2.19	0	1.37	Cellular Component: Golgi apparatus (GO:0005794);; Cellular Component: integral component of membrane (GO:0016021);; Molecular Function: O-acetyltransferase activity (GO:0016413);; Biological Process: cell wall organization or biogenesis (GO:0071554);;	--	GDSL/SGNH-like Acyl-Esterase family found in Pmr5 and Cas1p;; PMR5 N terminal Domain	Protein trichome birefringence-like 34 OS=Arabidopsis thaliana OX=3702 GN=TBL34 PE=2 SV=2	hypothetical protein AQUCO_00400450v1 [Aquilegia coerulea]	-5.11119	down	-0.745145	normal	4.07705	up
	c124112.graph_c0	2.75	0.31	1.01	--	--	--	--	--	-2.86346	down	-1.50241	normal	--	--
	c124168.graph_c1	4.72	1.2	1.26	Molecular Function: hydrolase activity, hydrolyzing O-glycosyl compounds (GO:0004553);; Molecular Function: polysaccharide binding (GO:0030247);; Cellular Component: anchored component of plasma membrane (GO:0046658);;	--	X8 domain	PLASMODESMATA CALLOSE-BINDING PROTEIN 3 OS=Arabidopsis thaliana OX=3702 GN=PDCB3 PE=1 SV=1	PREDICTED: PLASMODESMATA CALLOSE-BINDING PROTEIN 3 [Daucus carota subsp. sativus]	-1.82914	normal	-1.50245	down	0.392123	normal
	c124176.graph_c0	5.16	1.1	3.88	--	--	Plant calmodulin-binding domain	--	PREDICTED: muscle M-line assembly protein unc-89-like isoform X2 [Nelumbo nucifera]	-2.24256	down	-0.45365	normal	1.82792	normal
	c124190.graph_c0	26.56	0.17	117.05	Molecular Function: transferase activity, transferring acyl groups (GO:0016746);;	K19861|9.97041e-110|spen:107024360|K19861 benzyl alcohol O-benzoyltransferase [EC:2.3.1.196 2.3.1.232] | (RefSeq) benzyl alcohol O-benzoyltransferase	Transferase family	Benzyl alcohol O-benzoyltransferase OS=Clarkia breweri OX=36903 PE=1 SV=1	PREDICTED: benzyl alcohol O-benzoyltransferase-like [Gossypium hirsutum]	-6.99305	down	1.90405	up	8.87012	up
	c124205.graph_c1	5.42	0.22	8.12	--	--	Domain of unknown function (DUF4378);; Protein of unknown function (DUF3741);; DUF761-associated sequence motif	--	Protein of unknown function DUF3741 [Macleaya cordata]	-4.62078	down	0.49402	normal	5.14364	up
	c124206.graph_c0	42.25	0.04	37.32	Molecular Function: obsolete gamma-glutamyltransferase activity (GO:0003840);; Cellular Component: integral component of membrane (GO:0016021);;	--	Fasciclin domain	Fasciclin-like arabinogalactan protein 8 OS=Arabidopsis thaliana OX=3702 GN=FLA8 PE=1 SV=1	hypothetical protein VITISV_011425 [Vitis vinifera]	-9.14219	down	-0.267695	normal	8.72822	up
	c124243.graph_c0	4.56	0.98	0.45	--	--	--	--	PREDICTED: uncharacterized protein LOC103699900 [Phoenix dactylifera]	-2.32051	down	-3.33279	down	-0.910613	normal
	c124245.graph_c0	21.69	1.51	27.84	Cellular Component: chloroplast (GO:0009507);; Molecular Function: intramolecular lyase activity (GO:0016872);; Biological Process: organic substance metabolic process (GO:0071704);;	--	--	Fatty-acid-binding protein 3, chloroplastic OS=Arabidopsis thaliana OX=3702 GN=FAP3 PE=1 SV=1	hypothetical protein GOBAR_DD24688 [Gossypium barbadense]	-3.82984	down	0.279788	normal	4.15786	up
	c124288.graph_c2	25.78	0	38.48	--	--	Proline-rich nuclear receptor coactivator motif	--	hypothetical protein POPTR_0005s26320g [Populus trichocarpa]	-8.83708	down	0.514376	normal	9.03987	up
	c124298.graph_c0	17.54	0.26	18.59	--	--	--	--	PREDICTED: uncharacterized protein LOC104604690 isoform X2 [Nelumbo nucifera]	-5.7524	down	-0.0155247	normal	5.72589	up
	c124299.graph_c0	2.08	0.5	1.48	Molecular Function: serine-type endopeptidase activity (GO:0004252);; Cellular Component: plasmodesma (GO:0009506);; Cellular Component: integral component of membrane (GO:0016021);; Biological Process: protein processing (GO:0016485);;	--	Rhomboid family	RHOMBOID-like protein 1 OS=Arabidopsis thaliana OX=3702 GN=RBL1 PE=2 SV=1	PREDICTED: RHOMBOID-like protein 2 [Ziziphus jujuba]	-2.02644	down	-0.558492	normal	1.50358	normal
	c124315.graph_c0	52.89	15.28	21.5	Biological Process: carbohydrate transport (GO:0008643);; Cellular Component: integral component of membrane (GO:0016021);;	K15382|2.21808e-109|nnu:104606759|K15382 solute carrier family 50 (sugar transporter) | (RefSeq) bidirectional sugar transporter SWEET1-like	Sugar efflux transporter for intercellular exchange	Bidirectional sugar transporter SWEET1 OS=Arabidopsis thaliana OX=3702 GN=SWEET1 PE=1 SV=1	PREDICTED: bidirectional sugar transporter SWEET1-like isoform X1 [Nelumbo nucifera]	-1.89637	down	-1.38499	down	0.57586	normal
	c124340.graph_c1	4.53	0.42	8.14	--	--	--	--	--	-3.14311	down	0.74345	normal	3.84098	up
	c124348.graph_c0	28.76	5.63	39.04	Cellular Component: integral component of membrane (GO:0016021);;	--	--	--	PREDICTED: uncharacterized protein LOC104605990 [Nelumbo nucifera]	-2.45455	down	0.335322	normal	2.85139	up
	c124350.graph_c0	7.52	0	7.94	Biological Process: biosynthetic process (GO:0009058);; Molecular Function: oxo-acid-lyase activity (GO:0016833);;	K01657|1.6516e-39|gmx:100783691|K01657 anthranilate synthase component I [EC:4.1.3.27] | (RefSeq) anthranilate synthase alpha subunit 2, chloroplastic-like	chorismate binding enzyme	Anthranilate synthase alpha subunit 2, chloroplastic OS=Arabidopsis thaliana OX=3702 GN=ASA2 PE=2 SV=1	hypothetical protein TSUD_51970 [Trifolium subterraneum]	-6.04408	down	-0.0157515	normal	5.72179	up
	c124350.graph_c2	8.81	0	14.97	Biological Process: tryptophan biosynthetic process (GO:0000162);; Molecular Function: anthranilate synthase activity (GO:0004049);;	K01657|3.75134e-66|rcu:8270462|K01657 anthranilate synthase component I [EC:4.1.3.27] | (RefSeq) anthranilate synthase alpha subunit 1, chloroplastic	Anthranilate synthase component I, N terminal region	Anthranilate synthase alpha subunit 1, chloroplastic OS=Arabidopsis thaliana OX=3702 GN=ASA1 PE=1 SV=1	Anthranilate synthase component I [Macleaya cordata]	-7.21052	down	0.56275	normal	7.46226	up
	c124364.graph_c0	21.3	1.63	15.32	--	--	--	--	PREDICTED: uncharacterized protein LOC104612634 [Nelumbo nucifera]	-3.76247	down	-0.567122	normal	3.24634	up
	c124372.graph_c3	1.79	0.46	1.16	--	--	--	--	--	-1.98089	down	-0.703703	normal	1.3246	normal
	c124388.graph_c1	5.04	0.12	5.81	--	--	--	--	Retrovirus-related Pol polyprotein from transposon TNT 1-94 [Apostasia shenzhenica]	-5.09606	down	0.115634	normal	5.18686	up
	c124408.graph_c0	6.55	0	10.05	Molecular Function: DNA binding (GO:0003677);; Cellular Component: nucleus (GO:0005634);; Molecular Function: lipid binding (GO:0008289);; Cellular Component: integral component of membrane (GO:0016021);;	K09338|1.81277e-119|egu:105032628|K09338 homeobox-leucine zipper protein | (RefSeq) homeobox-leucine zipper protein HOX32-like	START domain	Homeobox-leucine zipper protein HOX32 OS=Oryza sativa subsp. japonica OX=39947 GN=HOX32 PE=2 SV=1	unknown [Zea mays]	-5.65176	down	0.522626	normal	5.86537	up
	c124408.graph_c1	10.52	0.05	16.57	Molecular Function: DNA binding (GO:0003677);; Cellular Component: nucleus (GO:0005634);; Molecular Function: lipid binding (GO:0008289);;	K09338|2.11947e-142|nnu:104590505|K09338 homeobox-leucine zipper protein | (RefSeq) homeobox-leucine zipper protein HOX32-like	MEKHLA domain	Homeobox-leucine zipper protein HOX32 OS=Oryza sativa subsp. japonica OX=39947 GN=HOX32 PE=2 SV=1	unknown [Populus trichocarpa]	-6.18384	down	0.534802	normal	6.57294	up
	c124413.graph_c0	6.64	0.7	6.71	Molecular Function: protein serine/threonine kinase activity (GO:0004674);; Molecular Function: ATP binding (GO:0005524);; Cellular Component: nucleus (GO:0005634);; Cellular Component: plasma membrane (GO:0005886);; Biological Process: protein phosphorylation (GO:0006468);; Cellular Component: chloroplast (GO:0009507);; Biological Process: intracellular signal transduction (GO:0035556);;	K20715|0|nnu:104587984|K20715 phototropin [EC:2.7.11.1] | (RefSeq) serine/threonine-protein kinase D6PK-like	Protein kinase domain;; Protein tyrosine kinase	Serine/threonine-protein kinase D6PKL2 OS=Arabidopsis thaliana OX=3702 GN=D6PKL2 PE=1 SV=1	hypothetical protein AQUCO_02700429v1 [Aquilegia coerulea]	-3.37542	down	0.0988403	normal	3.51432	up
	c124422.graph_c0	8.94	0.64	13.94	Molecular Function: phosphatidylinositol phosphate kinase activity (GO:0016307);; Biological Process: phosphatidylinositol phosphorylation (GO:0046854);;	K00889|1.07476e-117|vvi:100250604|K00889 1-phosphatidylinositol-4-phosphate 5-kinase [EC:2.7.1.68] | (RefSeq) phosphatidylinositol 4-phosphate 5-kinase 1	Phosphatidylinositol-4-phosphate 5-Kinase	Phosphatidylinositol 4-phosphate 5-kinase 2 OS=Arabidopsis thaliana OX=3702 GN=PIP5K2 PE=1 SV=2	PREDICTED: phosphatidylinositol 4-phosphate 5-kinase 1 [Vitis vinifera]	-3.84112	down	0.561576	normal	4.43179	up
	c124448.graph_c0	2.84	0	1.14	--	--	--	--	--	-4.23673	down	-1.28706	normal	--	--
	c124462.graph_c0	95.49	3.42	91.96	Cellular Component: integral component of membrane (GO:0016021);;	--	Protein of unknown function (DUF642)	--	uncharacterized protein LOC18050712 [Citrus clementina]	-4.88907	down	-0.142414	normal	4.80598	up
	c124479.graph_c0	46.52	3.48	63.27	Molecular Function: oxidoreductase activity (GO:0016491);; Molecular Function: metal ion binding (GO:0046872);; Biological Process: oxidation-reduction process (GO:0055114);;	K05278|2.31055e-160|mtr:MTR_3g072810|K05278 flavonol synthase [EC:1.14.11.23] | (RefSeq) flavonol synthase/flavanone 3-hydroxylase	2OG-Fe(II) oxygenase superfamily;; non-haem dioxygenase in morphine synthesis N-terminal	Flavonol synthase/flavanone 3-hydroxylase OS=Citrus unshiu OX=55188 GN=FLS PE=1 SV=1	flavonol synthase [Camellia fraterna]	-3.82438	down	0.354998	normal	4.237	up
	c124479.graph_c1	38.83	5.68	20.13	Molecular Function: transporter activity (GO:0005215);; Cellular Component: integral component of membrane (GO:0016021);; Biological Process: transmembrane transport (GO:0055085);;	K13783|0|mus:103993281|K13783 MFS transporter, OPA family, solute carrier family 37 (glycerol-3-phosphate transporter), member 1/2 | (RefSeq) putative glycerol-3-phosphate transporter 1	Major Facilitator Superfamily	Putative glycerol-3-phosphate transporter 1 OS=Arabidopsis thaliana OX=3702 GN=At3g47420 PE=2 SV=1	PREDICTED: putative glycerol-3-phosphate transporter 1 [Musa acuminata subsp. malaccensis]	-2.86628	down	-1.03459	down	1.8944	up
	c124481.graph_c0	103.08	3.43	85.08	--	--	Probable lipid transfer;; Protease inhibitor/seed storage/LTP family	Non-specific lipid transfer protein GPI-anchored 2 OS=Arabidopsis thaliana OX=3702 GN=LTPG2 PE=2 SV=1	hypothetical protein AQUCO_01400939v1 [Aquilegia coerulea]	-5.02071	down	-0.365957	normal	4.71	up
	c124501.graph_c0	4.71	0.57	3.75	--	--	--	--	--	-3.2654	down	-0.118053	normal	3.12982	up
	c124504.graph_c1	61.45	23.45	32.17	Molecular Function: serine-type endopeptidase activity (GO:0004252);; Cellular Component: cell wall (GO:0005618);; Biological Process: proteolysis (GO:0006508);; Cellular Component: external side of plasma membrane (GO:0009897);; Biological Process: stomatal complex morphogenesis (GO:0010103);; Molecular Function: 2-alkenal reductase [NAD(P)] activity (GO:0032440);; Biological Process: regulation…	--	Subtilase family;; Peptidase inhibitor I9;; PA domain	Subtilisin-like protease SBT1.2 OS=Arabidopsis thaliana OX=3702 GN=SBT1.2 PE=2 SV=1	PREDICTED: subtilisin-like protease SBT1.2 [Vitis vinifera]	-3.09394	down	-1.51402	down	1.64382	normal
	c124519.graph_c0	2.18	0	1.05	--	--	cAMP-regulated phosphoprotein/endosulfine conserved region	--	uncharacterized protein LOC18437973 isoform X1 [Amborella trichopoda]	-4.12308	down	-0.879861	normal	--	--
	c124527.graph_c0	6.43	0.08	5.83	Cellular Component: membrane (GO:0016020);;	--	Salt stress response/antifungal	Cysteine-rich repeat secretory protein 3 OS=Arabidopsis thaliana OX=3702 GN=CRRSP3 PE=1 SV=1	Gnk2-homologous domain [Macleaya cordata]	-5.84266	down	-0.226394	normal	5.5368	up
	c124534.graph_c0	11.57	1	12.35	--	--	P21-Rho-binding domain	CRIB domain-containing protein RIC6 OS=Arabidopsis thaliana OX=3702 GN=RIC6 PE=1 SV=1	CRIB domain containing protein [Trema orientalis]	-3.51827	down	0.0183891	normal	3.5675	up
	c124538.graph_c0	3.25	0.86	2.71	Cellular Component: integral component of membrane (GO:0016021);; Molecular Function: oxidoreductase activity (GO:0016491);; Biological Process: oxidation-reduction process (GO:0055114);;	K08360|1.036e-51|pda:103698474|K08360 cytochrome b-561 [EC:1.16.5.1] | (RefSeq) probable ascorbate-specific transmembrane electron transporter 1	Eukaryotic cytochrome b561	Probable ascorbate-specific transmembrane electron transporter 1 OS=Oryza sativa subsp. japonica OX=39947 GN=Os02g0642300 PE=3 SV=1	PREDICTED: probable ascorbate-specific transmembrane electron transporter 1 [Phoenix dactylifera]	-2.32915	down	-0.327127	normal	2.0311	normal
	c124550.graph_c1	6.14	0.39	8.07	--	--	Filament-like plant protein, long coiled-coil	Filament-like plant protein 7 OS=Arabidopsis thaliana OX=3702 GN=FPP7 PE=3 SV=2	PREDICTED: filament-like plant protein 7 isoform X2 [Nelumbo nucifera]	-3.93689	down	0.304983	normal	4.26854	up
	c124550.graph_c3	10.09	1.22	7.94	--	--	Filament-like plant protein, long coiled-coil	Filament-like plant protein 7 OS=Arabidopsis thaliana OX=3702 GN=FPP7 PE=3 SV=2	PREDICTED: filament-like plant protein 7 isoform X1 [Nelumbo nucifera]	-2.96665	down	-0.424169	normal	2.5524	up
	c124556.graph_c0	19.31	1.99	11.8	--	--	Pollen proteins Ole e I like	Proline-rich protein 4 OS=Arabidopsis thaliana OX=3702 GN=PRP4 PE=2 SV=1	unnamed protein product, partial [Vitis vinifera]	-3.32549	down	-0.791664	normal	2.58103	up
	c124557.graph_c0	3.55	0.3	1.97	--	--	--	--	--	-3.35645	down	-0.907874	normal	2.44165	up
	c124570.graph_c0	161.94	29.33	142.07	--	--	Protein of unknown function, DUF538	--	Protein of unknown function DUF538 [Macleaya cordata]	-2.57612	down	-0.276674	normal	2.36303	up
	c124572.graph_c0	4.05	0.13	3.3	--	--	--	--	--	-4.68724	down	-0.426397	normal	4.21888	up
	c124603.graph_c1	24.34	2.69	26.62	--	--	PLAC8 family	Protein MID1-COMPLEMENTING ACTIVITY 1 OS=Arabidopsis thaliana OX=3702 GN=MCA1 PE=1 SV=1	PREDICTED: protein MID1-COMPLEMENTING ACTIVITY 1-like [Nelumbo nucifera]	-3.29587	down	-0.0165486	normal	3.33868	up
	c124609.graph_c0	4.25	0.39	3.27	Biological Process: lipid metabolic process (GO:0006629);; Cellular Component: membrane (GO:0016020);; Molecular Function: hydrolase activity (GO:0016787);;	--	Lipase (class 3)	Phospholipase A1-Igamma2, chloroplastic OS=Arabidopsis thaliana OX=3702 GN=At2g30550 PE=1 SV=2	PREDICTED: uncharacterized protein LOC107434392 [Ziziphus jujuba]	-3.23364	down	-0.28608	normal	2.97471	up
	c124649.graph_c0	5.54	0.16	4.7	Molecular Function: nucleotide binding (GO:0000166);; Molecular Function: protein kinase activity (GO:0004672);; Cellular Component: membrane (GO:0016020);; Biological Process: phosphorylation (GO:0016310);;	K04733|1.29024e-36|egu:105042691|K04733 interleukin-1 receptor-associated kinase 4 [EC:2.7.11.1] | (RefSeq) L-type lectin-domain containing receptor kinase IV.2-like	Legume lectin domain	L-type lectin-domain containing receptor kinase IV.4 OS=Arabidopsis thaliana OX=3702 GN=LECRK44 PE=3 SV=1	L-type lectin-domain containing receptor kinase IV.1-like precursor [Gossypium hirsutum]	-4.22232	down	-0.313926	normal	3.77605	up
	c124681.graph_c4	6.15	0.25	7.08	Molecular Function: microtubule motor activity (GO:0003777);; Molecular Function: ATP binding (GO:0005524);; Cellular Component: kinesin complex (GO:0005871);; Cellular Component: microtubule (GO:0005874);; Biological Process: microtubule-based movement (GO:0007018);; Molecular Function: microtubule binding (GO:0008017);; Molecular Function: ATPase activity (GO:0016887);;	K11498|1.17034e-67|nnu:104607510|K11498 centromeric protein E | (RefSeq) kinesin-like protein KIN-7E	Kinesin motor domain;; Microtubule binding	Kinesin-like protein KIN-7C OS=Oryza sativa subsp. japonica OX=39947 GN=KIN7C PE=2 SV=1	PREDICTED: kinesin-like protein KIN-7E [Nelumbo nucifera]	-4.39562	down	0.113745	normal	4.48573	up
	c124700.graph_c0	237.19	33.87	167.04	Molecular Function: hydrolase activity, acting on carbon-nitrogen (but not peptide) bonds, in linear amidines (GO:0016813);; Biological Process: primary metabolic process (GO:0044238);; Biological Process: cellular nitrogen compound catabolic process (GO:0044270);; Biological Process: organic substance metabolic process (GO:0071704);;	K02083|2.10202e-77|vvi:100247417|K02083 allantoate deiminase [EC:3.5.3.9] | (RefSeq) allantoate deiminase	Peptidase dimerisation domain	Allantoate deiminase 1 OS=Glycine max OX=3847 GN=AAH1 PE=1 SV=1	hypothetical protein VITISV_029535 [Vitis vinifera]	-3.0608	down	-0.650068	normal	2.47509	up
	c124755.graph_c0	13.16	1.99	9.91	Molecular Function: protein kinase activity (GO:0004672);; Molecular Function: ATP binding (GO:0005524);; Biological Process: protein phosphorylation (GO:0006468);; Cellular Component: integral component of membrane (GO:0016021);;	--	Protein tyrosine kinase;; Protein kinase domain	Receptor protein kinase-like protein ZAR1 OS=Arabidopsis thaliana OX=3702 GN=ZAR1 PE=1 SV=1	hypothetical protein TSUD_262390 [Trifolium subterraneum]	-2.81938	down	-0.392076	normal	2.47803	up
	c124759.graph_c0	167.34	32.21	117.32	Biological Process: sodium ion transport (GO:0006814);; Molecular Function: oxaloacetate transmembrane transporter activity (GO:0015131);; Molecular Function: malate transmembrane transporter activity (GO:0015140);; Cellular Component: integral component of membrane (GO:0016021);; Biological Process: malate transmembrane transport (GO:0071423);; Biological Process: oxaloacetate(2-) transmembrane …	--	Sodium:sulfate symporter transmembrane region;; Citrate transporter	Dicarboxylate transporter 1, chloroplastic OS=Arabidopsis thaliana OX=3702 GN=DIT1 PE=1 SV=1	PREDICTED: dicarboxylate transporter 1, chloroplastic [Nelumbo nucifera]	-2.47601	down	-0.600415	normal	1.93996	up
	c124768.graph_c0	2.08	0.39	1.89	Biological Process: cellular protein metabolic process (GO:0044267);;	--	Ring finger domain;; RING-like zinc finger;; RING-H2 zinc finger domain;; Zinc finger, C3HC4 type (RING finger);; Zinc finger, C3HC4 type (RING finger);; RING-type zinc-finger;; Anaphase-promoting complex subunit 11 RING-H2 finger	E3 ubiquitin-protein ligase Os04g0590900 OS=Oryza sativa subsp. japonica OX=39947 GN=Os04g0590900 PE=2 SV=2	PREDICTED: E3 ubiquitin-protein ligase Os04g0590900 [Nelumbo nucifera]	-2.93861	down	0.180172	normal	3.0803	up
	c124775.graph_c0	3.37	0	0.27	--	--	Aldo/keto reductase family	Perakine reductase OS=Rauvolfia serpentina OX=4060 GN=PR PE=1 SV=1	hypothetical protein DOTSEDRAFT_69607 [Dothistroma septosporum NZE10]	-5.87883	down	-3.53295	down	--	--
	c124778.graph_c0	119.41	5.47	157.3	Cellular Component: mitochondrion (GO:0005739);;	K13993|7.755e-62|nnu:104602326|K13993 HSP20 family protein | (RefSeq) small heat shock protein, chloroplastic-like	Hsp20/alpha crystallin family	Heat shock 22 kDa protein, mitochondrial OS=Pisum sativum OX=3888 GN=HSP22 PE=2 SV=1	PREDICTED: small heat shock protein, chloroplastic-like isoform X2 [Nelumbo nucifera]	-4.56265	down	0.294339	normal	4.91555	up
	c124780.graph_c0	74.82	3.44	76.64	Cellular Component: nucleus (GO:0005634);; Biological Process: regulation of transcription, DNA-templated (GO:0006355);; Biological Process: auxin-activated signaling pathway (GO:0009734);;	K14484|1.66169e-84|nnu:104612448|K14484 auxin-responsive protein IAA | (RefSeq) auxin-responsive protein IAA4-like	AUX/IAA family	Auxin-induced protein 22D OS=Vigna radiata var. radiata OX=3916 GN=AUX22D PE=2 SV=1	PREDICTED: auxin-responsive protein IAA4-like [Nelumbo nucifera]	-4.48742	down	-0.0802313	normal	4.46507	up
	c124814.graph_c0	9.18	1	9.05	Molecular Function: nucleotide binding (GO:0000166);; Molecular Function: protein kinase activity (GO:0004672);; Cellular Component: membrane (GO:0016020);; Biological Process: phosphorylation (GO:0016310);;	K04733|0|vvi:100251677|K04733 interleukin-1 receptor-associated kinase 4 [EC:2.7.11.1] | (RefSeq) probable L-type lectin-domain containing receptor kinase S.5	Legume lectin domain;; Protein tyrosine kinase;; Protein kinase domain	Probable L-type lectin-domain containing receptor kinase S.5 OS=Arabidopsis thaliana OX=3702 GN=LECRKS5 PE=2 SV=1	Protein kinase domain [Macleaya cordata]	-3.27185	down	-0.122316	normal	3.20571	up
	c124824.graph_c0	3.32	0.89	2.37	Molecular Function: iron ion binding (GO:0005506);; Molecular Function: dioxygenase activity (GO:0051213);; Biological Process: oxidation-reduction process (GO:0055114);;	--	2OG-Fe(II) oxygenase superfamily;; non-haem dioxygenase in morphine synthesis N-terminal	Protein DMR6-LIKE OXYGENASE 2 OS=Arabidopsis thaliana OX=3702 GN=DLO2 PE=2 SV=1	protein DMR6-LIKE OXYGENASE 2-like [Quercus suber]	-1.92679	down	-0.563395	normal	1.41055	normal
	c124853.graph_c0	76.96	0.92	45.31	Biological Process: defense response to other organism (GO:0098542);;	K08099|2.57973e-109|pper:PRUPE_ppa014909mg|K08099 chlorophyllase [EC:3.1.1.14] | (RefSeq) hypothetical protein	Chlorophyllase;; Chlorophyllase enzyme	Chlorophyllase-2, chloroplastic OS=Arabidopsis thaliana OX=3702 GN=CLH2 PE=1 SV=1	Chlorophyllase [Parasponia andersonii]	-6.39695	down	-0.853166	normal	5.58268	up
	c124857.graph_c0	42.56	8.56	39.66	Molecular Function: magnesium ion binding (GO:0000287);; Molecular Function: pyruvate kinase activity (GO:0004743);; Biological Process: glycolytic process (GO:0006096);; Molecular Function: kinase activity (GO:0016301);; Molecular Function: potassium ion binding (GO:0030955);;	K00873|0|nnu:104604215|K00873 pyruvate kinase [EC:2.7.1.40] | (RefSeq) pyruvate kinase isozyme A, chloroplastic-like	Pyruvate kinase, barrel domain;; Pyruvate kinase, alpha/beta domain	Pyruvate kinase isozyme A, chloroplastic OS=Ricinus communis OX=3988 PE=1 SV=1	Pyruvate kinase [Macleaya cordata]	-2.48372	down	-0.181467	normal	2.36556	up
	c124861.graph_c0	6.73	0	7.79	Cellular Component: endomembrane system (GO:0012505);; Cellular Component: membrane (GO:0016020);; Molecular Function: transferase activity (GO:0016740);; Cellular Component: intracellular membrane-bounded organelle (GO:0043231);; Cellular Component: cytoplasmic part (GO:0044444);;	--	--	Probable methyltransferase PMT25 OS=Arabidopsis thaliana OX=3702 GN=At2g34300 PE=2 SV=2	probable methyltransferase PMT26 [Quercus suber]	-5.01888	down	0.122616	normal	4.83862	up
	c124861.graph_c1	7.77	0.34	9.11	Cellular Component: Golgi apparatus (GO:0005794);; Molecular Function: methyltransferase activity (GO:0008168);; Cellular Component: integral component of membrane (GO:0016021);; Biological Process: methylation (GO:0032259);; Cellular Component: intracellular organelle part (GO:0044446);;	--	--	Probable methyltransferase PMT26 OS=Arabidopsis thaliana OX=3702 GN=At5g64030 PE=2 SV=1	PREDICTED: probable methyltransferase PMT26 isoform X2 [Nelumbo nucifera]	-4.04817	down	0.141402	normal	4.11342	up
	c124867.graph_c0	9.15	0.04	23.18	Molecular Function: serine-type carboxypeptidase activity (GO:0004185);; Biological Process: proteolysis involved in cellular protein catabolic process (GO:0051603);;	K16297|2.98905e-112|vvi:100264100|K16297 serine carboxypeptidase-like clade II [EC:3.4.16.-] | (RefSeq) putative serine carboxypeptidase-like 23	Serine carboxypeptidase;; Serine carboxypeptidase;; Serine carboxypeptidase	Serine carboxypeptidase II-3 OS=Hordeum vulgare OX=4513 GN=CXP;2-3 PE=2 SV=1	PREDICTED: putative serine carboxypeptidase-like 23 isoform X1 [Ipomoea nil]	-7.06511	down	1.26451	up	8.18273	up
	c124874.graph_c0	5.97	0	5.28	--	--	--	--	PREDICTED: uncharacterized protein LOC105058738 [Elaeis guineensis]	-5.43073	down	-0.256843	normal	4.87302	up
	c124880.graph_c0	14.77	0.2	10.3	Molecular Function: protein dimerization activity (GO:0046983);;	--	--	--	PREDICTED: transcription factor SCREAM2 isoform X1 [Theobroma cacao]	-5.46757	down	-0.732347	normal	4.69202	up
	c124902.graph_c0	70.85	3.37	55	Biological Process: cellular biosynthetic process (GO:0044249);; Biological Process: biological regulation (GO:0065007);;	--	Myb-like DNA-binding domain	Protein REVEILLE 2 OS=Arabidopsis thaliana OX=3702 GN=RVE2 PE=1 SV=1	PREDICTED: protein REVEILLE 1 [Nelumbo nucifera]	-4.48322	down	-0.454113	normal	4.09043	up
	c124906.graph_c0	122.51	42.39	59.46	--	--	Remorin, C-terminal region	Remorin 4.1 OS=Oryza sativa subsp. japonica OX=39947 GN=REM4.1 PE=1 SV=1	PREDICTED: uncharacterized protein At3g61260-like [Nelumbo nucifera]	-1.63308	normal	-1.13136	down	0.566326	normal
	c124913.graph_c0	4	0	3.86	--	--	--	--	--	-4.44026	down	-0.130367	normal	4.0168	up
	c124923.graph_c0	12.28	3.7	5.08	Molecular Function: hydrolase activity, hydrolyzing O-glycosyl compounds (GO:0004553);; Cellular Component: cell wall (GO:0005618);; Biological Process: xyloglucan metabolic process (GO:0010411);; Molecular Function: xyloglucan:xyloglucosyl transferase activity (GO:0016762);; Biological Process: cell wall macromolecule catabolic process (GO:0016998);; Biological Process: cell wall biogenesis (GO:…	K08235|1.01773e-75|adu:107493687|K08235 xyloglucan:xyloglucosyl transferase [EC:2.4.1.207] | (RefSeq) probable xyloglucan endotransglucosylase/hydrolase protein 32	Glycosyl hydrolases family 16	Probable xyloglucan endotransglucosylase/hydrolase protein 32 OS=Arabidopsis thaliana OX=3702 GN=XTH32 PE=2 SV=1	putative xyloglucan endotransglucosylase/hydrolase protein 32, partial [Cajanus cajan]	-1.81548	down	-1.33889	down	0.540706	normal
	c124932.graph_c0	8.43	1.17	6.27	--	--	--	--	--	-2.85611	down	-0.508396	normal	2.38109	up
	c124937.graph_c0	16.05	0.24	22.91	--	--	GDSL-like Lipase/Acylhydrolase	GDSL esterase/lipase At5g03610 OS=Arabidopsis thaliana OX=3702 GN=At5g03610 PE=2 SV=1	PREDICTED: GDSL esterase/lipase At5g03610 isoform X2 [Vitis vinifera]	-5.82667	down	0.424279	normal	6.2249	up
	c124947.graph_c1	9.74	1.63	3.04	Molecular Function: hydrolase activity, acting on ester bonds (GO:0016788);;	--	GDSL-like Lipase/Acylhydrolase	GDSL esterase/lipase At4g16230 OS=Arabidopsis thaliana OX=3702 GN=At4g16230 PE=3 SV=2	PREDICTED: GDSL esterase/lipase At4g16230-like isoform X1 [Phoenix dactylifera]	-2.9153	down	-1.5944	down	1.37568	normal
	c124956.graph_c0	9.41	0.1	5.17	Molecular Function: transcription factor activity, sequence-specific DNA binding (GO:0003700);; Cellular Component: nucleus (GO:0005634);; Biological Process: regulation of transcription, DNA-templated (GO:0006355);; Molecular Function: sequence-specific DNA binding (GO:0043565);;	--	GRAS domain family	Scarecrow-like protein 32 OS=Arabidopsis thaliana OX=3702 GN=SCL32 PE=1 SV=1	Transcription factor GRAS [Macleaya cordata]	-6.1439	down	-0.947363	normal	5.1522	up
	c124972.graph_c0	2.75	0	5.23	Biological Process: protein folding (GO:0006457);;	--	--	IRK-interacting protein OS=Arabidopsis thaliana OX=3702 GN=IRKI PE=1 SV=1	IRK-interacting protein-like [Cajanus cajan]	-4.6186	down	0.812927	normal	5.12211	up
	c124972.graph_c1	6.45	0.16	8.01	--	--	--	IRK-interacting protein OS=Arabidopsis thaliana OX=3702 GN=IRKI PE=1 SV=1	hypothetical protein BVC80_8655g13 [Macleaya cordata]	-5.12224	down	0.222307	normal	5.31941	up
	c124998.graph_c0	3.73	0.88	2.28	Molecular Function: solute:proton antiporter activity (GO:0015299);; Cellular Component: integral component of membrane (GO:0016021);; Biological Process: hydrogen ion transmembrane transport (GO:1902600);;	--	Sodium/hydrogen exchanger family	Cation/H(+) antiporter 18 OS=Arabidopsis thaliana OX=3702 GN=CHX18 PE=2 SV=1	Cation/H+ exchanger [Macleaya cordata]	-2.19257	down	-0.597309	normal	1.6508	normal
	c125007.graph_c0	24.96	0.95	9.99	Biological Process: cutin biosynthetic process (GO:0010143);; Cellular Component: membrane (GO:0016020);; Biological Process: dephosphorylation (GO:0016311);; Molecular Function: phosphatase activity (GO:0016791);; Molecular Function: glycerol-3-phosphate 2-O-acyltransferase activity (GO:0090447);;	K13508|1.1402e-150|nnu:104598728|K13508 glycerol-3-phosphate acyltransferase [EC:2.3.1.15] | (RefSeq) probable glycerol-3-phosphate acyltransferase 2	Acyltransferase	Glycerol-3-phosphate acyltransferase 1 OS=Arabidopsis thaliana OX=3702 GN=GPAT1 PE=1 SV=1	Phospholipid/glycerol acyltransferase [Macleaya cordata]	-4.73237	down	-1.40445	down	3.36953	up
	c125007.graph_c1	15.04	0	6.22	Cellular Component: membrane (GO:0016020);; Molecular Function: transferase activity (GO:0016740);;	K13508|1.0001e-41|nnu:104599031|K13508 glycerol-3-phosphate acyltransferase [EC:2.3.1.15] | (RefSeq) probable glycerol-3-phosphate acyltransferase 3	--	Probable glycerol-3-phosphate acyltransferase 3 OS=Arabidopsis thaliana OX=3702 GN=GPAT3 PE=2 SV=1	probable glycerol-3-phosphate acyltransferase 3 [Durio zibethinus]	-6.7941	down	-1.34407	down	5.15043	up
	c125018.graph_c0	1.84	0.13	1.65	Cellular Component: membrane (GO:0016020);;	--	Sad1 / UNC-like C-terminal	SUN domain-containing protein 4 OS=Arabidopsis thaliana OX=3702 GN=SUN4 PE=1 SV=1	PREDICTED: uncharacterized protein slp1 [Elaeis guineensis]	-2.90153	down	0.365999	normal	3.22671	up
	c125023.graph_c0	15.06	0.58	27.51	Cellular Component: microtubule cytoskeleton (GO:0015630);; Cellular Component: membrane (GO:0016020);; Cellular Component: cytoskeletal part (GO:0044430);;	K18636|2.28088e-83|gra:105792528|K18636 microtubule-binding protein TANGLED1 | (RefSeq) probable microtubule-binding protein TANGLED	--	Probable microtubule-binding protein TANGLED OS=Arabidopsis thaliana OX=3702 GN=TAN PE=1 SV=1	hypothetical protein BVC80_441g267 [Macleaya cordata]	-4.76076	down	0.756766	normal	5.54606	up
	c125032.graph_c1	2.57	0.92	2.05	Molecular Function: protein serine/threonine kinase activity (GO:0004674);; Molecular Function: ATP binding (GO:0005524);; Biological Process: protein phosphorylation (GO:0006468);; Cellular Component: integral component of membrane (GO:0016021);;	--	Leucine Rich repeats (2 copies);; Protein tyrosine kinase;; Leucine rich repeat;; Protein kinase domain	Probable leucine-rich repeat receptor-like protein kinase At5g49770 OS=Arabidopsis thaliana OX=3702 GN=At5g49770 PE=2 SV=1	PREDICTED: probable leucine-rich repeat receptor-like protein kinase At5g49770 [Nelumbo nucifera]	-2.54045	down	-0.316549	normal	2.25132	up
	c125047.graph_c0	47.01	0.7	73.57	Biological Process: transport (GO:0006810);; Cellular Component: integral component of membrane (GO:0016021);;	--	CRAL/TRIO domain;; CRAL/TRIO, N-terminal domain	Patellin-4 OS=Arabidopsis thaliana OX=3702 GN=PATL4 PE=1 SV=2	Cellular retinaldehyde binding/alpha-tocopherol transport [Macleaya cordata]	-6.08767	down	0.55782	normal	6.68756	up
	c125087.graph_c0	9.21	0.07	16.69	--	K10268|1.92543e-100|mus:103984848|K10268 F-box and leucine-rich repeat protein 2/20 | (RefSeq) F-box protein At5g51380-like	--	F-box protein At5g51370 OS=Arabidopsis thaliana OX=3702 GN=At5g51370 PE=2 SV=1	PREDICTED: F-box protein At5g51380-like [Musa acuminata subsp. malaccensis]	-5.93928	down	0.816637	normal	6.60971	up
	c125087.graph_c1	9.3	0	17.44	--	K10268|5.68251e-51|nnu:104602357|K10268 F-box and leucine-rich repeat protein 2/20 | (RefSeq) F-box protein At5g51380-like	F-box-like	F-box protein At5g51380 OS=Arabidopsis thaliana OX=3702 GN=At5g51380 PE=2 SV=1	PREDICTED: F-box protein At5g51380-like [Nelumbo nucifera]	-6.65789	down	0.815401	normal	7.16198	up
	c125089.graph_c1	93.29	45.05	45.35	--	--	ACT domain;; ACT domain;; ACT domain	ACT domain-containing protein ACR4 OS=Arabidopsis thaliana OX=3702 GN=ACR4 PE=2 SV=1	PREDICTED: ACT domain-containing protein ACR4-like [Nelumbo nucifera]	-1.15063	normal	-1.12931	down	0.0860639	normal
	c125091.graph_c0	61.16	19.29	35.3	--	--	Pectinacetylesterase	Pectin acetylesterase 6 OS=Arabidopsis thaliana OX=3702 GN=PAE6 PE=2 SV=1	PREDICTED: pectin acetylesterase 10 [Nelumbo nucifera]	-1.91623	down	-0.872921	normal	1.10755	normal
	c125103.graph_c0	20.82	0.72	9.61	Cellular Component: integral component of membrane (GO:0016021);; Biological Process: xylan biosynthetic process (GO:0045492);;	--	Polysaccharide biosynthesis	Probable methyltransferase At1g27930 OS=Arabidopsis thaliana OX=3702 GN=At1g27930 PE=1 SV=1	probable methyltransferase At1g27930 [Arachis ipaensis]	-4.83989	down	-1.26856	down	3.60346	up
	c125119.graph_c0	333.52	60.76	311.51	Cellular Component: protein storage vacuole (GO:0000326);; Cellular Component: Golgi apparatus (GO:0005794);; Cellular Component: plasma membrane (GO:0005886);; Biological Process: water transport (GO:0006833);; Cellular Component: plant-type cell wall (GO:0009505);; Cellular Component: plasmodesma (GO:0009506);; Cellular Component: plant-type vacuole membrane (GO:0009705);; Cellular Component: c…	K09873|1.27736e-117|tcc:TCM_028837|K09873 aquaporin TIP | (RefSeq) Delta tonoplast integral protein	Major intrinsic protein	Aquaporin TIP2-1 OS=Arabidopsis thaliana OX=3702 GN=TIP2-1 PE=1 SV=2	aquaporin TIP2-1 [Quercus suber]	-2.55421	down	-0.186605	normal	2.43197	up
	c125158.graph_c0	9.2	0.46	6.28	Molecular Function: oxidoreductase activity (GO:0016491);; Biological Process: oxidation-reduction process (GO:0055114);;	K00059|1.82846e-101|egu:105042280|K00059 3-oxoacyl-[acyl-carrier protein] reductase [EC:1.1.1.100] | (RefSeq) short-chain type dehydrogenase/reductase	Enoyl-(Acyl carrier protein) reductase;; short chain dehydrogenase;; KR domain;; NAD dependent epimerase/dehydratase family	NADPH-dependent aldehyde reductase-like protein, chloroplastic OS=Arabidopsis thaliana OX=3702 GN=At3g03980 PE=3 SV=1	PREDICTED: short-chain type dehydrogenase/reductase [Elaeis guineensis]	-4.17025	down	-0.64792	normal	3.51751	up
	c125171.graph_c0	2.43	0	5.18	--	--	--	--	--	-4.48696	down	1.0025	normal	5.1782	up
	c125190.graph_c1	2.22	0.73	1.77	--	--	--	--	--	-2.38584	down	-0.877285	normal	1.53397	normal
	c125198.graph_c0	10.7	0.79	9.72	--	--	--	--	--	-3.75228	down	-0.225135	normal	3.55836	up
	c125227.graph_c0	523.57	84.96	736.51	Cellular Component: nucleosome (GO:0000786);; Molecular Function: DNA binding (GO:0003677);; Cellular Component: nucleus (GO:0005634);; Biological Process: nucleosome assembly (GO:0006334);; Molecular Function: protein heterodimerization activity (GO:0046982);;	K11254|1.30925e-44|zma:103634846|K11254 histone H4 | (RefSeq) histone H4	Centromere kinetochore component CENP-T histone fold;; TATA box binding protein associated factor (TAF)	Histone H4 OS=Glycine max OX=3847 PE=3 SV=1	Histone superfamily protein isoform 2, partial [Theobroma cacao]	-2.79266	down	0.416981	normal	3.27378	up
	c125231.graph_c0	4.82	1.33	4.68	--	--	--	--	--	-1.92151	down	-0.1361	normal	1.82657	normal
	c125237.graph_c0	14.43	0.07	36.46	Biological Process: asymmetric cell division (GO:0008356);; Biological Process: response to abscisic acid (GO:0009737);; Cellular Component: membrane (GO:0016020);;	--	Leucine rich repeat;; Leucine Rich repeats (2 copies);; Leucine Rich Repeat	Protein TOO MANY MOUTHS OS=Arabidopsis thaliana OX=3702 GN=TMM PE=1 SV=1	PREDICTED: protein TOO MANY MOUTHS [Nelumbo nucifera]	-7.09825	down	1.2477	up	8.26349	up
	c125238.graph_c0	2886.35	594.08	1989.28	--	--	BURP domain	BURP domain-containing protein 3 OS=Oryza sativa subsp. japonica OX=39947 GN=BURP3 PE=2 SV=1	hypothetical protein MANES_03G066300 [Manihot esculenta]	-2.38302	down	-0.625196	normal	1.82248	normal
	c125257.graph_c0	1396.04	106.85	1841.3	Molecular Function: adenosylmethionine decarboxylase activity (GO:0004014);; Cellular Component: cytosol (GO:0005829);; Biological Process: spermine biosynthetic process (GO:0006597);; Biological Process: spermidine biosynthetic process (GO:0008295);;	K01611|3.05179e-162|nnu:104605387|K01611 S-adenosylmethionine decarboxylase [EC:4.1.1.50] | (RefSeq) S-adenosylmethionine decarboxylase proenzyme-like	Adenosylmethionine decarboxylase;; S-adenosyl-l-methionine decarboxylase leader peptide	S-adenosylmethionine decarboxylase proenzyme OS=Zea mays OX=4577 GN=SAMDC PE=2 SV=1	PREDICTED: S-adenosylmethionine decarboxylase proenzyme-like [Nelumbo nucifera]	-3.80752	down	0.310994	normal	4.18307	up
	c125263.graph_c0	7.36	0	6.3	--	--	--	--	--	-5.67211	down	-0.306325	normal	5.06376	up
	c125283.graph_c0	24.3	0.3	30.74	Cellular Component: integral component of membrane (GO:0016021);;	K15285|0|nnu:104589684|K15285 solute carrier family 35, member E3 | (RefSeq) uncharacterized membrane protein At1g06890-like	Triose-phosphate Transporter family	Nucleotide-sugar uncharacterized transporter 2 OS=Arabidopsis thaliana OX=3702 GN=At5g55950 PE=2 SV=1	PREDICTED: uncharacterized membrane protein At1g06890-like [Nelumbo nucifera]	-6.23324	down	0.250866	normal	6.49713	up
	c125285.graph_c0	2.47	0	0	--	--	Carbohydrate-binding protein of the ER	Putative leucine-rich repeat receptor-like protein kinase At2g19210 OS=Arabidopsis thaliana OX=3702 GN=At2g19210 PE=3 SV=1	Malectin-like carbohydrate-binding domain containing protein [Parasponia andersonii]	-5.27979	down	-5.63017	down	--	--
	c125309.graph_c0	1.56	0.21	0.4	--	--	Domain of unknown function	--	PREDICTED: uncharacterized protein LOC104439954 [Eucalyptus grandis]	-2.51624	down	-1.81081	normal	--	--
	c125312.graph_c0	10.56	4.06	5.2	Biological Process: mucilage biosynthetic process involved in seed coat development (GO:0048354);;	--	Protein BYPASS1-related	--	Protein BYPASS-related [Macleaya cordata]	-1.47038	normal	-1.10401	down	0.430714	normal
	c125334.graph_c1	79.64	4.27	92.92	Molecular Function: iron ion binding (GO:0005506);; Cellular Component: plasma membrane (GO:0005886);; Biological Process: fatty acid biosynthetic process (GO:0006633);; Biological Process: cuticle hydrocarbon biosynthetic process (GO:0006723);; Biological Process: wax biosynthetic process (GO:0010025);; Cellular Component: integral component of membrane (GO:0016021);; Molecular Function: oxidore…	--	WAX2 C-terminal domain	Protein ECERIFERUM 3 OS=Arabidopsis thaliana OX=3702 GN=CER3 PE=1 SV=1	PREDICTED: protein ECERIFERUM 3 [Vitis vinifera]	-3.6119	down	0.00635772	normal	3.67819	up
	c125342.graph_c1	3.51	0	2.52	--	--	--	--	--	-4.7773	down	-0.534861	normal	3.95392	up
	c125342.graph_c2	6.03	0.16	5.44	--	K19042|1.11017e-41|atr:18447242|K19042 E3 ubiquitin-protein ligase BOI and related proteins [EC:2.3.2.27] | (RefSeq) probable BOI-related E3 ubiquitin-protein ligase 3	Zinc finger, C3HC4 type (RING finger)	Probable BOI-related E3 ubiquitin-protein ligase 3 OS=Arabidopsis thaliana OX=3702 GN=BRG3 PE=1 SV=1	hypothetical protein AMTR_s00067p00146050 [Amborella trichopoda]	-4.4135	down	-0.264619	normal	4.01408	up
	c125346.graph_c0	2.9	0	2.1	--	--	--	--	--	-5.45442	down	-0.087622	normal	5.06376	up
	c125348.graph_c0	28.02	6.63	14	--	--	--	--	hypothetical protein CDL12_16359 [Handroanthus impetiginosus]	-2.17248	down	-1.08356	down	1.15015	normal
	c125377.graph_c0	59.91	0.11	93.69	Molecular Function: copper ion binding (GO:0005507);; Cellular Component: plant-type cell wall (GO:0009505);; Cellular Component: plasmodesma (GO:0009506);; Molecular Function: oxidoreductase activity, oxidizing metal ions (GO:0016722);; Cellular Component: anchored component of plasma membrane (GO:0046658);; Biological Process: oxidation-reduction process (GO:0055114);;	--	Multicopper oxidase;; Multicopper oxidase;; Multicopper oxidase	Monocopper oxidase-like protein SKU5 OS=Arabidopsis thaliana OX=3702 GN=SKU5 PE=1 SV=1	PREDICTED: monocopper oxidase-like protein SKU5 [Nelumbo nucifera]	-8.85388	down	0.55707	normal	9.38428	up
	c125400.graph_c0	9.67	0	9.21	--	--	--	--	hypothetical protein VITISV_004661 [Vitis vinifera]	-7.42354	down	-0.0377448	normal	7.07602	up
	c125425.graph_c0	61.11	3.05	66.6	--	K09422|7.29087e-08|nnu:104597969|K09422 myb proto-oncogene protein, plant | (RefSeq) transcription factor MYB34-like	--	--	PREDICTED: transcription factor MYB34-like [Nelumbo nucifera]	-4.39715	down	0.036988	normal	4.48805	up
	c125425.graph_c1	260.53	32.42	260.32	Molecular Function: chitinase activity (GO:0004568);; Biological Process: carbohydrate metabolic process (GO:0005975);; Biological Process: chitin catabolic process (GO:0006032);; Biological Process: cell wall macromolecule catabolic process (GO:0016998);;	--	Chitinase class I	Chitinase-like protein 1 OS=Arabidopsis thaliana OX=3702 GN=CTL1 PE=1 SV=1	Glycoside hydrolase [Macleaya cordata]	-3.09843	down	-0.0883065	normal	3.07412	up
	c125431.graph_c0	2.93	0.27	1.41	--	--	--	--	--	-2.96519	down	-1.07416	normal	--	--
	c125444.graph_c0	182.19	3.28	264.45	--	K13065|0|nnu:104590687|K13065 shikimate O-hydroxycinnamoyltransferase [EC:2.3.1.133] | (RefSeq) agmatine coumaroyltransferase-2-like	Transferase family	Agmatine coumaroyltransferase-1 OS=Hordeum vulgare OX=4513 GN=ACT-1 PE=1 SV=1	PREDICTED: agmatine coumaroyltransferase-2-like [Nelumbo nucifera]	-5.87886	down	0.449223	normal	6.38706	up
	c125447.graph_c0	19.14	0.21	29.95	--	K19476|3.00076e-145|vvi:100853848|K19476 vacuolar protein sorting-associated protein IST1 | (RefSeq) IST1-like protein	Regulator of Vps4 activity in the MVB pathway	--	protein of unknown function DUF292 [Macleaya cordata]	-6.33339	down	0.556624	normal	6.87812	up
	c125470.graph_c0	2.26	0	0	--	--	--	--	--	-4.6186	down	-4.96419	down	--	--
	c125472.graph_c0	16.71	1.11	9.88	--	--	Annexin	Annexin D5 OS=Arabidopsis thaliana OX=3702 GN=ANN5 PE=2 SV=2	annexin D5 [Sesamum indicum]	-3.97186	down	-0.843522	normal	3.18143	up
	c125503.graph_c0	12.84	1.37	8.98	--	--	Integrase core domain	Uncharacterized mitochondrial protein AtMg00860 OS=Arabidopsis thaliana OX=3702 GN=AtMg00860 PE=4 SV=1	uncharacterized protein LOC112031110 [Quercus suber]	-1.91394	down	-0.386094	normal	1.58619	normal
	c125510.graph_c0	1.69	0	1.36	--	--	Myb-like DNA-binding domain	Putative Myb family transcription factor At1g14600 OS=Arabidopsis thaliana OX=3702 GN=At1g14600 PE=2 SV=2	PREDICTED: myb family transcription factor APL [Vitis vinifera]	-4.81438	down	-0.387112	normal	4.13489	up
	c125515.graph_c0	21.82	0.66	11.25	--	--	--	--	--	-4.88435	down	-1.02919	down	3.84942	up
	c125517.graph_c0	1.81	0.4	1.58	--	--	--	--	--	-2.25578	down	-0.278942	normal	1.99129	normal
	c125539.graph_c0	8.55	0.31	5.92	--	--	Dof domain, zinc finger	Dof zinc finger protein DOF3.6 OS=Arabidopsis thaliana OX=3702 GN=DOF3.6 PE=1 SV=2	PREDICTED: dof zinc finger protein DOF3.6 [Nelumbo nucifera]	-4.68485	down	-0.631488	normal	4.06355	up
	c125547.graph_c0	2.77	0.14	1.05	--	--	--	--	--	-3.4237	down	-1.39361	normal	--	--
	c125555.graph_c0	276.49	13.78	247.5	Molecular Function: transporter activity (GO:0005215);; Biological Process: transport (GO:0006810);; Cellular Component: integral component of membrane (GO:0016021);;	K09873|9.92253e-153|jcu:105641584|K09873 aquaporin TIP | (RefSeq) aquaporin TIP1-3	Major intrinsic protein	Aquaporin TIP1-3 OS=Arabidopsis thaliana OX=3702 GN=TIP1-3 PE=1 SV=1	aquaporin TIP1-3 [Jatropha curcas]	-4.42554	down	-0.247889	normal	4.2407	up
	c125570.graph_c0	62.82	3.65	35.23	Cellular Component: membrane (GO:0016020);; Molecular Function: oxidoreductase activity (GO:0016491);; Molecular Function: metal ion binding (GO:0046872);;	--	Cytochrome P450	Cytochrome P450 94A1 OS=Vicia sativa OX=3908 GN=CYP94A1 PE=2 SV=2	PREDICTED: cytochrome P450 94A1 [Elaeis guineensis]	-4.19008	down	-0.921624	normal	3.3291	up
	c125580.graph_c0	8.48	2.14	7.39	Molecular Function: hydrolase activity, hydrolyzing O-glycosyl compounds (GO:0004553);; Biological Process: carbohydrate metabolic process (GO:0005975);; Cellular Component: integral component of membrane (GO:0016021);;	K19891|0|jcu:105649321|K19891 glucan endo-1,3-beta-glucosidase 1/2/3 [EC:3.2.1.39] | (RefSeq) glucan endo-1,3-beta-glucosidase 1	Glycosyl hydrolases family 17;; X8 domain	Glucan endo-1,3-beta-glucosidase 1 OS=Arabidopsis thaliana OX=3702 GN=At1g11820 PE=1 SV=3	glucan endo-1,3-beta-glucosidase 1 [Carica papaya]	-2.0658	down	-0.285203	normal	1.83881	up
	c125593.graph_c0	225.3	0.29	331.79	Molecular Function: hydrolase activity, hydrolyzing O-glycosyl compounds (GO:0004553);; Biological Process: carbohydrate metabolic process (GO:0005975);;	--	Glycosyl hydrolases family 17;; X8 domain	Glucan endo-1,3-beta-glucosidase 3 OS=Arabidopsis thaliana OX=3702 GN=At2g01630 PE=1 SV=2	PREDICTED: glucan endo-1,3-beta-glucosidase 12-like [Nelumbo nucifera]	-9.49584	down	0.470076	normal	9.97858	up
	c125643.graph_c0	52.31	0	25.36	--	--	Cotton fibre expressed protein	--	PREDICTED: uncharacterized protein LOC103723102 [Phoenix dactylifera]	-9.11676	down	-1.12989	down	7.67701	up
	c125646.graph_c0	14.04	7.99	7.35	--	--	--	--	--	-1.07996	normal	-1.08948	down	0.0568135	normal
	c125666.graph_c0	14.11	0.17	48.25	Molecular Function: ATP binding (GO:0005524);; Biological Process: protein phosphorylation (GO:0006468);; Molecular Function: RNA polymerase II carboxy-terminal domain kinase activity (GO:0008353);;	K07760|0|nnu:104603831|K07760 cyclin-dependent kinase [EC:2.7.11.22] | (RefSeq) cell division control protein 2 homolog D	Protein kinase domain;; Protein tyrosine kinase	Cyclin-dependent kinase B2-2 OS=Arabidopsis thaliana OX=3702 GN=CDKB2-2 PE=1 SV=2	PREDICTED: cell division control protein 2 homolog D [Nelumbo nucifera]	-6.01959	down	1.68563	up	7.6567	up
	c125670.graph_c0	43.44	0	58.91	--	--	Dirigent-like protein	Dirigent protein 23 OS=Arabidopsis thaliana OX=3702 GN=DIR23 PE=2 SV=1	Plant disease resistance response protein [Macleaya cordata]	-8.66247	down	0.260024	normal	8.61117	up
	c125688.graph_c0	54.91	2.19	75.7	Biological Process: single-organism process (GO:0044699);;	--	TCP family transcription factor	Transcription factor TCP15 OS=Arabidopsis thaliana OX=3702 GN=TCP15 PE=1 SV=1	PREDICTED: transcription factor TCP15-like isoform X1 [Nelumbo nucifera]	-4.72396	down	0.37501	normal	5.15535	up
	c125695.graph_c1	2.93	0	6.2	--	--	--	--	PREDICTED: uncharacterized protein LOC104602447 [Nelumbo nucifera]	-5.01888	down	0.97593	normal	5.68355	up
	c125706.graph_c0	16.58	0.32	21.24	Cellular Component: membrane (GO:0016020);;	--	Leucine rich repeat;; Leucine Rich repeats (2 copies);; Leucine Rich Repeat;; Leucine rich repeat N-terminal domain	Leucine-rich repeat receptor-like protein kinase PXC1 OS=Arabidopsis thaliana OX=3702 GN=PXC1 PE=1 SV=1	hypothetical protein AQUCO_00901005v1 [Aquilegia coerulea]	-5.58923	down	0.268409	normal	5.86467	up
	c125706.graph_c1	27.05	0.21	39.14	Molecular Function: protein kinase activity (GO:0004672);; Molecular Function: ATP binding (GO:0005524);; Cellular Component: plasma membrane (GO:0005886);; Biological Process: protein phosphorylation (GO:0006468);; Cellular Component: integral component of membrane (GO:0016021);;	--	Protein kinase domain;; Protein tyrosine kinase	Leucine-rich repeat receptor-like protein kinase PXC1 OS=Arabidopsis thaliana OX=3702 GN=PXC1 PE=1 SV=1	PREDICTED: leucine-rich repeat receptor-like protein kinase PXC1 [Vitis vinifera]	-6.76277	down	0.444352	normal	7.18074	up
	c125715.graph_c0	3.42	0.03	5.8	--	--	Tesmin/TSO1-like CXC domain, cysteine-rich domain	Protein tesmin/TSO1-like CXC 2 OS=Arabidopsis thaliana OX=3702 GN=TCX2 PE=1 SV=1	CRC domain [Macleaya cordata]	-5.89416	down	0.660428	normal	6.40879	up
	c125722.graph_c0	6.64	0.24	3.12	--	--	--	--	--	-3.89601	down	-1.12755	normal	--	--
	c125725.graph_c0	1.69	0.15	1.11	--	--	--	--	--	-3.04448	down	-0.552895	normal	2.46514	up
	c125750.graph_c0	301.7	1.73	182.28	Molecular Function: oxidoreductase activity, acting on the CH-CH group of donors, quinone or related compound as acceptor (GO:0016635);; Biological Process: single-organism metabolic process (GO:0044710);;	--	GDSL-like Lipase/Acylhydrolase	GDSL esterase/lipase At3g48460 OS=Arabidopsis thaliana OX=3702 GN=At3g48460 PE=2 SV=1	PREDICTED: GDSL esterase/lipase At3g48460 [Musa acuminata subsp. malaccensis]	-7.51172	down	-0.815136	normal	6.75046	up
	c125752.graph_c0	282.52	24.39	278.43	Molecular Function: electron carrier activity (GO:0009055);; Cellular Component: anchored component of plasma membrane (GO:0046658);;	--	Plastocyanin-like domain	Basic blue protein OS=Arabidopsis thaliana OX=3702 GN=ARPN PE=2 SV=2	PREDICTED: basic blue protein-like [Elaeis guineensis]	-3.67279	down	-0.114239	normal	3.62177	up
	c125753.graph_c0	3.1	0	1.26	Cellular Component: integral component of membrane (GO:0016021);; Biological Process: oxidation-reduction process (GO:0055114);;	--	Protein of unknown function (DUF568);; Eukaryotic cytochrome b561	Cytochrome b561 and DOMON domain-containing protein At2g04850 OS=Arabidopsis thaliana OX=3702 GN=At2g04850 PE=2 SV=2	hypothetical protein CUMW_147230 [Citrus unshiu]	-5.76976	down	-1.34798	down	4.13489	up
	c125758.graph_c0	27.72	0.99	16.88	--	--	--	--	--	-4.81185	down	-0.799145	normal	4.05138	up
	c125794.graph_c1	140	25.28	113.67	Biological Process: dephosphorylation (GO:0016311);; Molecular Function: phosphatase activity (GO:0016791);;	K13248|9.4996e-142|egu:105047312|K13248 pyridoxal phosphate phosphatase PHOSPHO2 [EC:3.1.3.74] | (RefSeq) inorganic pyrophosphatase 2-like	Putative Phosphatase;; haloacid dehalogenase-like hydrolase	Inorganic pyrophosphatase 2 OS=Arabidopsis thaliana OX=3702 GN=At1g17710 PE=2 SV=1	Phosphatase PHOSPHO-type [Macleaya cordata]	-2.56816	down	-0.389058	normal	2.24344	up
	c125796.graph_c0	3.29	0.06	5.96	Molecular Function: peroxidase activity (GO:0004601);; Cellular Component: extracellular region (GO:0005576);; Biological Process: response to oxidative stress (GO:0006979);; Cellular Component: plant-type cell wall (GO:0009505);; Biological Process: plant-type cell wall organization (GO:0009664);; Molecular Function: heme binding (GO:0020037);; Biological Process: hydrogen peroxide catabolic pro…	K00430|0|tcc:TCM_007520|K00430 peroxidase [EC:1.11.1.7] | (RefSeq) Peroxidase N1	Peroxidase	Peroxidase N1 OS=Nicotiana tabacum OX=4097 GN=poxN1 PE=1 SV=1	peroxidase N1-like [Durio zibethinus]	-4.85138	down	0.767045	normal	5.47304	up
	c125801.graph_c1	164.52	28.6	190.2	Molecular Function: ACP phosphopantetheine attachment site binding involved in fatty acid biosynthetic process (GO:0000036);; Molecular Function: oleoyl-[acyl-carrier-protein] hydrolase activity (GO:0004320);; Biological Process: fatty acid biosynthetic process (GO:0006633);; Molecular Function: palmitoyl-(protein) hydrolase activity (GO:0008474);; Molecular Function: myristoyl-[acyl-carrier-prot…	K10781|0|nnu:104592290|K10781 fatty acyl-ACP thioesterase B [EC:3.1.2.14 3.1.2.21] | (RefSeq) palmitoyl-acyl carrier protein thioesterase, chloroplastic	Acyl-ACP thioesterase;; Acyl-ATP thioesterase	Palmitoyl-acyl carrier protein thioesterase, chloroplastic OS=Gossypium hirsutum OX=3635 GN=FATB1 PE=1 SV=1	chloroplast acyl carrier protein thioesterase B [Lindera communis]	-2.62334	down	0.121121	normal	2.80865	up
	c125808.graph_c0	4.74	0.05	5.25	--	--	--	--	PREDICTED: uncharacterized protein LOC100241214 [Vitis vinifera]	-5.54307	down	0.0596941	normal	5.45968	up
	c125809.graph_c0	5.19	0	4.35	--	--	--	--	--	-4.73923	down	-0.311347	normal	4.13489	up
	c125810.graph_c0	28.73	1.5	39.76	Molecular Function: diacylglycerol O-acyltransferase activity (GO:0004144);; Cellular Component: plasma membrane (GO:0005886);; Biological Process: triglyceride biosynthetic process (GO:0019432);; Molecular Function: long-chain-alcohol O-fatty-acyltransferase activity (GO:0047196);;	--	Protein of unknown function (DUF1298);; Wax ester synthase-like Acyl-CoA acyltransferase domain	O-acyltransferase WSD1 OS=Arabidopsis thaliana OX=3702 GN=WSD1 PE=2 SV=1	PREDICTED: O-acyltransferase WSD1-like [Nelumbo nucifera]	-4.32387	down	0.380211	normal	4.75731	up
	c125812.graph_c0	319.8	5.14	193.89	Molecular Function: transferase activity, transferring acyl groups other than amino-acyl groups (GO:0016747);;	K15400|3.63253e-172|sind:105161201|K15400 omega-hydroxypalmitate O-feruloyl transferase [EC:2.3.1.188] | (RefSeq) omega-hydroxypalmitate O-feruloyl transferase	Transferase family	Omega-hydroxypalmitate O-feruloyl transferase OS=Arabidopsis thaliana OX=3702 GN=HHT1 PE=1 SV=1	fatty alcohol:caffeoyl-CoA acyltransferase [Quercus suber]	-6.04961	down	-0.810037	normal	5.3009	up
	c125814.graph_c0	23.01	0.05	55.34	Cellular Component: cell wall (GO:0005618);; Cellular Component: nucleolus (GO:0005730);; Cellular Component: spindle (GO:0005819);; Molecular Function: microtubule binding (GO:0008017);; Cellular Component: phragmoplast (GO:0009524);; Biological Process: thigmotropism (GO:0009652);;	K10436|5.60157e-171|nnu:104607194|K10436 microtubule-associated protein, RP/EB family | (RefSeq) microtubule-associated protein RP/EB family member 1C-like	EB1-like C-terminal motif;; Calponin homology (CH) domain	Microtubule-associated protein RP/EB family member 1C OS=Arabidopsis thaliana OX=3702 GN=EB1C PE=1 SV=1	PREDICTED: microtubule-associated protein RP/EB family member 1C-like [Nelumbo nucifera]	-7.99333	down	1.17788	up	9.02443	up
	c125869.graph_c1	1.96	0.09	1.08	--	--	--	Protein NDR1 OS=Arabidopsis thaliana OX=3702 GN=NDR1 PE=1 SV=1	PREDICTED: protein YLS9 [Fragaria vesca subsp. vesca]	-3.56858	down	-0.89738	normal	--	--
	c125878.graph_c0	27.88	0	46.75	Molecular Function: ATP binding (GO:0005524);; Cellular Component: plasma membrane (GO:0005886);; Cellular Component: integral component of membrane (GO:0016021);; Molecular Function: ATPase activity, coupled to transmembrane movement of substances (GO:0042626);; Biological Process: transmembrane transport (GO:0055085);;	--	ABC-2 type transporter;; ABC transporter;; AAA domain, putative AbiEii toxin, Type IV TA system	ABC transporter G family member 5 OS=Arabidopsis thaliana OX=3702 GN=ABCG5 PE=2 SV=1	PREDICTED: ABC transporter G family member 5-like [Gossypium hirsutum]	-9.74715	down	0.657043	normal	10.0924	up
	c125885.graph_c1	15.43	7.15	10.08	Biological Process: cytoplasmic translation (GO:0002181);; Molecular Function: structural constituent of ribosome (GO:0003735);; Cellular Component: cytosolic large ribosomal subunit (GO:0022625);;	K02891|4.08892e-27|nnu:104600743|K02891 large subunit ribosomal protein L22e | (RefSeq) 60S ribosomal protein L22-2-like	Ribosomal L22e protein family	60S ribosomal protein L22-3 OS=Arabidopsis thaliana OX=3702 GN=RPL22C PE=2 SV=1	PREDICTED: 60S ribosomal protein L22-2-like [Nelumbo nucifera]	-1.10416	normal	-1.95794	down	-0.777349	normal
	c125896.graph_c0	1.81	0.72	0.59	--	--	--	--	--	-1.3606	normal	-1.63426	down	--	--
	c125897.graph_c0	3376.3	830.67	2476.53	Biological Process: lipid transport (GO:0006869);; Molecular Function: lipid binding (GO:0008289);;	--	Protease inhibitor/seed storage/LTP family	Non-specific lipid-transfer protein OS=Helianthus annuus OX=4232 PE=3 SV=1	non-specific lipid-transfer protein [Helianthus annuus]	-2.12942	down	-0.535061	normal	1.65901	normal
	c125906.graph_c0	3.69	0	3.19	Molecular Function: potassium ion transmembrane transporter activity (GO:0015079);; Cellular Component: integral component of membrane (GO:0016021);; Biological Process: potassium ion transmembrane transport (GO:0071805);;	K03549|0|jcu:105642481|K03549 KUP system potassium uptake protein | (RefSeq) potassium transporter 5-like	K+ potassium transporter	Potassium transporter 5 OS=Oryza sativa subsp. japonica OX=39947 GN=HAK5 PE=2 SV=2	potassium transporter 5-like, partial [Manihot esculenta]	-6.55207	down	-0.297127	normal	5.94836	up
	c125913.graph_c0	261.96	78.98	205.72	--	K13993|5.50356e-62|pxb:103927504|K13993 HSP20 family protein | (RefSeq) 17.9 kDa class II heat shock protein-like	Hsp20/alpha crystallin family	17.9 kDa class II heat shock protein OS=Glycine max OX=3847 GN=HSP17.9-D PE=3 SV=1	HSP20 domain-containing protein [Cephalotus follicularis]	-1.82067	down	-0.459523	normal	1.42548	normal
	c125916.graph_c0	5.74	1.05	4.22	--	--	--	--	--	-2.39904	down	-0.517385	normal	1.90458	normal
	c125926.graph_c0	403.53	10.87	371.2	Biological Process: carbohydrate metabolic process (GO:0005975);; Molecular Function: polysaccharide binding (GO:0030247);; Molecular Function: glucan endo-1,3-beta-D-glucosidase activity (GO:0042973);; Cellular Component: anchored component of plasma membrane (GO:0046658);;	--	Glycosyl hydrolases family 17;; X8 domain	Glucan endo-1,3-beta-glucosidase 7 OS=Arabidopsis thaliana OX=3702 GN=At4g34480 PE=1 SV=2	PREDICTED: glucan endo-1,3-beta-glucosidase 7-like [Nelumbo nucifera]	-5.34919	down	-0.206768	normal	5.20563	up
	c125964.graph_c0	11.71	0.18	23.9	--	--	--	--	hypothetical protein BVC80_8873g19 [Macleaya cordata]	-5.71209	down	0.938969	normal	6.60316	up
	c125979.graph_c0	9.28	0.04	20.18	Molecular Function: nucleotide binding (GO:0000166);;	K10406|0|nnu:104589468|K10406 kinesin family member C2/C3 | (RefSeq) uncharacterized LOC104589468	Kinesin motor domain;; Microtubule binding;; Di-glucose binding within endoplasmic reticulum	Kinesin-like protein KIN-14Q OS=Arabidopsis thaliana OX=3702 GN=KIN14Q PE=3 SV=1	Kinesin [Macleaya cordata]	-7.51166	down	0.973455	normal	8.4028	up
	c125983.graph_c0	86.19	0.89	207.21	Cellular Component: intracellular organelle (GO:0043229);;	K11275|1.00007e-26|vvi:100245167|K11275 histone H1/5 | (RefSeq) histone H1	linker histone H1 and H5 family	Histone H1 OS=Zea mays OX=4577 PE=2 SV=2	histone H1 [Morus notabilis]	-6.46479	down	1.17612	up	7.65857	up
	c125984.graph_c0	134.89	13.95	156.19	Cellular Component: integral component of membrane (GO:0016021);;	K10251|0|nnu:104591581|K10251 17beta-estradiol 17-dehydrogenase / very-long-chain 3-oxoacyl-CoA reductase [EC:1.1.1.62 1.1.1.330] | (RefSeq) very-long-chain 3-oxoacyl-CoA reductase 1-like	short chain dehydrogenase;; Enoyl-(Acyl carrier protein) reductase;; KR domain	Very-long-chain 3-oxoacyl-CoA reductase 1 OS=Arabidopsis thaliana OX=3702 GN=KCR1 PE=1 SV=1	very-long-chain 3-oxoacyl-CoA reductase 1-like [Manihot esculenta]	-3.37203	down	0.123536	normal	3.55869	up
	c126006.graph_c0	8.61	0	21.09	--	--	Phosphorylase superfamily	Bark storage protein A OS=Populus deltoides OX=3696 GN=BSPA PE=2 SV=1	hypothetical protein AQUCO_00500569v1 [Aquilegia coerulea]	-7.31126	down	1.14366	up	8.14291	up
	c126011.graph_c0	3.41	0.31	2.59	--	K04733|5.0114e-117|nnu:104610250|K04733 interleukin-1 receptor-associated kinase 4 [EC:2.7.11.1] | (RefSeq) serine/threonine-protein kinase-like protein At5g23170	Protein kinase domain;; Protein tyrosine kinase	Serine/threonine-protein kinase-like protein At3g51990 OS=Arabidopsis thaliana OX=3702 GN=At3g51990 PE=2 SV=1	PREDICTED: serine/threonine-protein kinase-like protein At5g23170 [Nelumbo nucifera]	-3.38	down	-0.477256	normal	2.91717	up
	c126022.graph_c0	3.66	0.79	2.55	--	--	--	--	--	-2.20429	down	-0.586457	normal	1.64857	normal
	c126027.graph_c1	119.99	4.68	149.6	--	--	Fasciclin domain	Fasciclin-like arabinogalactan protein 7 OS=Arabidopsis thaliana OX=3702 GN=FLA7 PE=1 SV=1	PREDICTED: fasciclin-like arabinogalactan protein 7 [Nelumbo nucifera]	-4.76657	down	0.227971	normal	5.05293	up
	c126045.graph_c0	18.87	0.66	11.23	--	--	--	--	--	-4.78577	down	-0.831651	normal	3.97915	up
	c126077.graph_c0	3.48	1.61	1.25	--	--	--	--	--	-1.18232	normal	-1.52029	down	-0.260366	normal
	c126082.graph_c0	32.06	0.04	35.88	Molecular Function: transferase activity, transferring acyl groups other than amino-acyl groups (GO:0016747);;	K15400|0|nnu:104591785|K15400 omega-hydroxypalmitate O-feruloyl transferase [EC:2.3.1.188] | (RefSeq) omega-hydroxypalmitate O-feruloyl transferase-like	Transferase family	Omega-hydroxypalmitate O-feruloyl transferase OS=Arabidopsis thaliana OX=3702 GN=HHT1 PE=1 SV=1	Transferase [Macleaya cordata]	-8.85255	down	0.0740305	normal	8.78021	up
	c126089.graph_c0	8.97	0	26.72	--	--	--	--	protein PATRONUS 1-like [Olea europaea var. sylvestris]	-6.19233	down	1.46527	up	7.34464	up
	c126096.graph_c0	223.32	0.33	216.82	Cellular Component: Golgi apparatus (GO:0005794);; Cellular Component: cytosol (GO:0005829);; Molecular Function: glycogenin glucosyltransferase activity (GO:0008466);; Biological Process: plant-type cell wall biogenesis (GO:0009832);; Biological Process: cellulose biosynthetic process (GO:0030244);; Biological Process: UDP-L-arabinose metabolic process (GO:0033356);; Molecular Function: UDP-arab…	K13379|0|sind:105158147|K13379 reversibly glycosylated polypeptide / UDP-arabinopyranose mutase [EC:2.4.1.- 5.4.99.30] | (RefSeq) UDP-arabinopyranose mutase 1-like	Reversibly glycosylated polypeptide	UDP-arabinopyranose mutase 1 OS=Oryza sativa subsp. japonica OX=39947 GN=UAM1 PE=1 SV=1	UDP-arabinopyranose mutase 1 [Sesamum indicum]	-9.24996	down	-0.134989	normal	9.11343	up
	c126096.graph_c1	20.9	0	18.74	--	--	--	--	--	-6.3772	down	-0.240122	normal	5.8308	up
	c126127.graph_c1	29.89	4.18	43.57	Cellular Component: integral component of membrane (GO:0016021);;	--	LysM domain	LysM domain-containing GPI-anchored protein 1 OS=Arabidopsis thaliana OX=3702 GN=LYM1 PE=1 SV=1	PREDICTED: lysM domain-containing GPI-anchored protein 1 [Nelumbo nucifera]	-2.76763	down	0.383039	normal	3.21176	up
	c126163.graph_c0	50.28	12.75	38.64	Molecular Function: copper ion binding (GO:0005507);; Molecular Function: oxidoreductase activity, oxidizing metal ions (GO:0016722);; Biological Process: oxidation-reduction process (GO:0055114);;	--	Multicopper oxidase;; Multicopper oxidase;; Multicopper oxidase	Multicopper oxidase LPR1 OS=Arabidopsis thaliana OX=3702 GN=LPR1 PE=2 SV=1	PREDICTED: multicopper oxidase LPR1-like [Nelumbo nucifera]	-2.07616	down	-0.468858	normal	1.67129	normal
	c126179.graph_c0	31.1	0.93	45.69	--	K04733|1.41983e-60|nnu:104600709|K04733 interleukin-1 receptor-associated kinase 4 [EC:2.7.11.1] | (RefSeq) probable leucine-rich repeat receptor-like protein kinase At1g68400	Leucine rich repeat N-terminal domain;; Leucine rich repeat	Probable leucine-rich repeat receptor-like protein kinase At1g68400 OS=Arabidopsis thaliana OX=3702 GN=At1g68400 PE=2 SV=1	PREDICTED: probable leucine-rich repeat receptor-like protein kinase At1g68400 [Nelumbo nucifera]	-5.0592	down	0.465874	normal	5.55849	up
	c126181.graph_c0	15.19	0.32	3.97	Cellular Component: integral component of membrane (GO:0016021);;	K17991|4.64532e-95|vvi:100242160|K17991 peroxygenase [EC:1.11.2.3] | (RefSeq) probable peroxygenase 4	Caleosin related protein	Probable peroxygenase 4 OS=Arabidopsis thaliana OX=3702 GN=PXG4 PE=1 SV=1	PREDICTED: probable peroxygenase 4 isoform X2 [Vitis vinifera]	-5.25613	down	-1.99797	down	3.22671	up
	c126189.graph_c0	25.6	0	20.12	Molecular Function: N,N-dimethylaniline monooxygenase activity (GO:0004499);; Molecular Function: flavin adenine dinucleotide binding (GO:0050660);; Molecular Function: NADP binding (GO:0050661);; Biological Process: oxidation-reduction process (GO:0055114);;	K00485|0|nnu:104600484|K00485 dimethylaniline monooxygenase (N-oxide forming) [EC:1.14.13.8] | (RefSeq) probable flavin-containing monooxygenase 1	Flavin-binding monooxygenase-like;; Pyridine nucleotide-disulphide oxidoreductase;; NAD(P)-binding Rossmann-like domain	Probable flavin-containing monooxygenase 1 OS=Arabidopsis thaliana OX=3702 GN=FMO1 PE=2 SV=1	PREDICTED: probable flavin-containing monooxygenase 1 [Nelumbo nucifera]	-9.57684	down	-0.435198	normal	8.83049	up
	c126198.graph_c0	13.52	0.3	10.73	Molecular Function: trehalose-phosphatase activity (GO:0004805);; Biological Process: trehalose biosynthetic process (GO:0005992);; Biological Process: dephosphorylation (GO:0016311);;	K01087|1.3122e-100|rcu:8261645|K01087 trehalose 6-phosphate phosphatase [EC:3.1.3.12] | (RefSeq) probable trehalose-phosphate phosphatase J	Trehalose-phosphatase;; Trehalose-phosphatase	Probable trehalose-phosphate phosphatase D OS=Arabidopsis thaliana OX=3702 GN=TPPD PE=2 SV=1	hypothetical protein TSUD_269920 [Trifolium subterraneum]	-5.57734	down	-0.410374	normal	5.17496	up
	c126211.graph_c0	2.88	0	2.07	--	--	--	--	--	-5.33188	down	-0.55075	normal	4.48546	up
	c126212.graph_c0	49.42	10.01	31.99	--	--	--	--	--	-2.40572	down	-0.713023	normal	1.75409	up
	c126213.graph_c0	2.61	0	0.69	--	--	--	--	--	-4.12308	down	-1.76427	normal	--	--
	c126221.graph_c1	14.09	4.23	12.22	--	--	Auxin canalisation;; Plant pleckstrin homology-like region;; Peptidase family M20/M25/M40	VAN3-binding protein OS=Arabidopsis thaliana OX=3702 GN=VAB PE=1 SV=1	hypothetical protein AQUCO_04900152v1 [Aquilegia coerulea]	-1.7027	down	-0.249365	normal	1.51494	normal
	c126243.graph_c0	9.71	0.52	10.31	--	--	--	--	Peptidoglycan-binding lysin domain [Macleaya cordata]	-4.01732	down	-6.40685e-16	normal	3.9953	up
	c126249.graph_c0	55.02	4.38	66.33	Molecular Function: hydrolase activity, hydrolyzing O-glycosyl compounds (GO:0004553);; Biological Process: carbohydrate metabolic process (GO:0005975);; Cellular Component: plant-type cell wall (GO:0009505);; Cellular Component: plasmodesma (GO:0009506);; Biological Process: embryo development ending in seed dormancy (GO:0009793);; Biological Process: pollen exine formation (GO:0010584);; Molecu…	--	Glycosyl hydrolases family 17;; X8 domain	Probable glucan endo-1,3-beta-glucosidase A6 OS=Arabidopsis thaliana OX=3702 GN=A6 PE=2 SV=1	Glycoside hydrolase [Macleaya cordata]	-3.74106	down	0.180925	normal	3.98304	up
	c126268.graph_c2	41.23	0.16	27.64	Biological Process: fatty acid biosynthetic process (GO:0006633);; Molecular Function: transferase activity, transferring acyl groups other than amino-acyl groups (GO:0016747);;	K09458|0|pop:POPTR_0001s10890g|K09458 3-oxoacyl-[acyl-carrier-protein] synthase II [EC:2.3.1.179] | (RefSeq) POPTRDRAFT_1066621; hypothetical protein	Beta-ketoacyl synthase, N-terminal domain;; Beta-ketoacyl synthase, C-terminal domain	3-oxoacyl-[acyl-carrier-protein] synthase I, chloroplastic OS=Arabidopsis thaliana OX=3702 GN=KAS1 PE=1 SV=2	hypothetical protein POPTR_0001s10890g [Populus trichocarpa]	-8.10955	down	-0.66486	normal	7.39736	up
	c126307.graph_c0	3.86	0	0.19	Cellular Component: cell part (GO:0044464);;	--	--	--	hypothetical protein DOTSEDRAFT_70225 [Dothistroma septosporum NZE10]	-5.67211	down	-4.3475	down	--	--
	c126335.graph_c1	8.29	0.19	7.29	Biological Process: lipid metabolic process (GO:0006629);; Molecular Function: hydrolase activity (GO:0016787);;	--	--	GDSL esterase/lipase At4g10955 OS=Arabidopsis thaliana OX=3702 GN=At4g10955 PE=2 SV=1	PREDICTED: GDSL esterase/lipase At4g10955 [Nelumbo nucifera]	-4.6271	down	-0.304895	normal	4.18624	up
	c126335.graph_c4	10.45	1.71	5.42	--	--	--	--	--	-2.25833	down	-0.691596	normal	1.59873	normal
	c126336.graph_c0	52.93	0.72	66.72	Molecular Function: serine-type endopeptidase activity (GO:0004252);; Cellular Component: cell wall (GO:0005618);; Biological Process: proteolysis (GO:0006508);;	--	Subtilase family;; Peptidase inhibitor I9;; PA domain	Subtilisin-like protease SBT1.7 OS=Arabidopsis thaliana OX=3702 GN=SBT1.7 PE=1 SV=1	PREDICTED: subtilisin-like protease SBT1.7 [Nelumbo nucifera]	-6.25875	down	0.24512	normal	6.55455	up
	c126389.graph_c0	55.66	0.11	64.52	--	K13065|0|nnu:104610952|K13065 shikimate O-hydroxycinnamoyltransferase [EC:2.3.1.133] | (RefSeq) agmatine coumaroyltransferase-2-like	Transferase family	Tryptamine hydroxycinnamoyltransferase 2 OS=Oryza sativa subsp. japonica OX=39947 GN=THT2 PE=1 SV=1	PREDICTED: agmatine coumaroyltransferase-2-like [Nelumbo nucifera]	-8.59078	down	0.125465	normal	8.6684	up
	c126403.graph_c0	7.12	0.08	11.48	--	--	Protein of unknown function (DUF620)	--	PREDICTED: uncharacterized protein LOC104611107 [Nelumbo nucifera]	-5.8809	down	0.597727	normal	6.39701	up
	c126405.graph_c0	19.73	3.16	25.26	--	--	PHD - plant homeodomain finger protein	VIN3-like protein 2 OS=Arabidopsis thaliana OX=3702 GN=VIL2 PE=1 SV=1	PREDICTED: VIN3-like protein 2 [Nelumbo nucifera]	-2.72813	down	0.268869	normal	3.05779	up
	c126454.graph_c1	4.3	0.86	3.22	Molecular Function: kinase activity (GO:0016301);; Biological Process: phosphorylation (GO:0016310);;	--	--	--	PREDICTED: uncharacterized protein LOC105127022 [Populus euphratica]	-1.99952	down	-0.272408	normal	1.76579	normal
	c126457.graph_c1	3	0.79	0.32	--	--	--	--	--	-1.88524	normal	-2.98279	down	--	--
	c126478.graph_c0	18.91	0.18	48.52	Cellular Component: integral component of membrane (GO:0016021);;	--	--	--	hypothetical protein BVC80_1421g15 [Macleaya cordata]	-6.2111	down	1.26984	up	7.39839	up
	c126490.graph_c0	29.95	0.72	46.33	Molecular Function: protein kinase activity (GO:0004672);; Molecular Function: ATP binding (GO:0005524);; Biological Process: protein phosphorylation (GO:0006468);; Cellular Component: integral component of membrane (GO:0016021);;	--	Protein tyrosine kinase;; Protein kinase domain;; Leucine rich repeat;; Leucine Rich repeats (2 copies);; Leucine rich repeat N-terminal domain;; Leucine Rich Repeat	Probably inactive leucine-rich repeat receptor-like protein kinase IMK2 OS=Arabidopsis thaliana OX=3702 GN=IMK2 PE=1 SV=1	PREDICTED: probably inactive leucine-rich repeat receptor-like protein kinase IMK2 [Nelumbo nucifera]	-5.42624	down	0.540502	normal	6.01855	up
	c126492.graph_c1	3.22	1.31	0.82	Cellular Component: endosome (GO:0005768);; Cellular Component: trans-Golgi network (GO:0005802);; Cellular Component: integral component of membrane (GO:0016021);;	--	--	--	PREDICTED: uncharacterized protein LOC101209867 [Cucumis sativus]	-1.33986	normal	-1.94231	down	--	--
	c126518.graph_c1	3.74	1.3	2.34	--	--	--	--	--	-2.03241	down	-0.482972	normal	1.59694	normal
	c126521.graph_c0	7.32	1.07	3.16	--	--	--	--	--	-2.69277	down	-1.25676	normal	1.46509	normal
	c126521.graph_c1	44.33	6.73	55.84	Molecular Function: nucleotide binding (GO:0000166);; Cellular Component: membrane (GO:0016020);; Molecular Function: kinase activity (GO:0016301);; Biological Process: phosphorylation (GO:0016310);;	--	Protein kinase domain;; Protein tyrosine kinase;; Leucine Rich repeats (2 copies);; Leucine rich repeat;; Leucine rich repeat N-terminal domain	Probable inactive receptor kinase At4g23740 OS=Arabidopsis thaliana OX=3702 GN=At4g23740 PE=2 SV=1	hypothetical protein AQUCO_03700036v1 [Aquilegia coerulea]	-2.74264	down	0.245449	normal	3.05106	up
	c126567.graph_c0	4	0.26	2.06	--	--	--	--	--	-3.47881	down	-1.00362	normal	--	--
	c126582.graph_c0	17.64	3.36	11.17	--	--	--	--	--	-2.46853	down	-0.739329	normal	1.78063	normal
	c126590.graph_c0	52.95	5.17	36.39	--	--	--	--	PREDICTED: protein REVEILLE 1 [Nelumbo nucifera]	-3.44435	down	-0.626104	normal	2.87997	up
	c126590.graph_c1	33.34	2.27	25.02	Molecular Function: DNA binding (GO:0003677);; Cellular Component: nucleus (GO:0005634);; Biological Process: regulation of transcription, DNA-templated (GO:0006355);; Biological Process: auxin-activated signaling pathway (GO:0009734);; Biological Process: regulation of auxin biosynthetic process (GO:0010600);;	--	Myb-like DNA-binding domain;; Myb-like DNA-binding domain	Protein LHY OS=Arabidopsis thaliana OX=3702 GN=LHY PE=1 SV=2	PREDICTED: protein REVEILLE 1 [Nelumbo nucifera]	-3.91534	down	-0.499241	normal	3.45925	up
	c126709.graph_c1	1.93	0.34	1.49	Cellular Component: integral component of membrane (GO:0016021);;	--	Exostosin family	Probable glycosyltransferase At5g03795 OS=Arabidopsis thaliana OX=3702 GN=At5g03795 PE=3 SV=2	PREDICTED: probable glycosyltransferase At3g07620 isoform X1 [Nelumbo nucifera]	-2.36814	down	-0.446223	normal	1.93052	normal
	c126725.graph_c0	7.84	1.09	12.52	Molecular Function: nucleotide binding (GO:0000166);; Molecular Function: protein serine/threonine kinase activity (GO:0004674);; Cellular Component: plasma membrane (GO:0005886);; Biological Process: protein phosphorylation (GO:0006468);;	--	Protein kinase domain;; Protein tyrosine kinase;; D-mannose binding lectin;; S-locus glycoprotein domain	G-type lectin S-receptor-like serine/threonine-protein kinase SD2-2 OS=Arabidopsis thaliana OX=3702 GN=SD22 PE=1 SV=1	PREDICTED: G-type lectin S-receptor-like serine/threonine-protein kinase SD2-2 [Nelumbo nucifera]	-2.92725	down	0.585532	normal	3.57011	up
	c126747.graph_c1	4.76	1.44	3.61	--	--	--	--	--	-1.78761	down	-0.481354	normal	1.36014	normal
	c126752.graph_c0	46.42	10.06	48.3	Cellular Component: endosome (GO:0005768);; Cellular Component: vacuolar membrane (GO:0005774);; Cellular Component: trans-Golgi network (GO:0005802);; Molecular Function: S-adenosylmethionine-dependent methyltransferase activity (GO:0008757);; Biological Process: methylation (GO:0032259);;	--	Putative S-adenosyl-L-methionine-dependent methyltransferase;; Methyltransferase domain;; Methyltransferase domain	Probable methyltransferase PMT26 OS=Arabidopsis thaliana OX=3702 GN=At5g64030 PE=2 SV=1	putative S-adenosyl-L-methionine-dependent methyltransferase [Macleaya cordata]	-2.19648	down	-0.0166743	normal	2.24362	up
	c126756.graph_c0	50.68	0	25.98	--	--	No apical meristem (NAM) protein;; No apical meristem (NAM) protein	NAC domain-containing protein 83 OS=Arabidopsis thaliana OX=3702 GN=NAC083 PE=1 SV=1	PREDICTED: NAC domain-containing protein 83-like [Nelumbo nucifera]	-9.74955	down	-1.03552	down	8.40333	up
	c126804.graph_c0	28.67	0.91	34.62	Molecular Function: actin binding (GO:0003779);; Biological Process: actin filament organization (GO:0007015);; Biological Process: regulation of stomatal movement (GO:0010119);;	--	Fused Ig-PH domain of plant-specific actin-binding protein;; Coiled-coil regions of plant-specific actin-binding protein;; Actin-binding domain of plant-specific actin-binding protein	Stomatal closure-related actin-binding protein 1 OS=Arabidopsis thaliana OX=3702 GN=SCAB1 PE=1 SV=1	stomatal closure-related actin-binding protein 1 isoform X1 [Amborella trichopoda]	-5.02455	down	0.183717	normal	5.25676	up
	c126806.graph_c0	47.98	1.36	74.82	Molecular Function: G-protein coupled receptor kinase activity (GO:0004703);; Molecular Function: ATP binding (GO:0005524);; Biological Process: protein phosphorylation (GO:0006468);; Cellular Component: integral component of membrane (GO:0016021);; Molecular Function: 2-alkenal reductase [NAD(P)] activity (GO:0032440);; Biological Process: oxidation-reduction process (GO:0055114);;	--	Protein tyrosine kinase;; Protein kinase domain;; Leucine rich repeat;; Leucine Rich repeats (2 copies);; Leucine Rich Repeat;; Leucine rich repeat N-terminal domain	Probable LRR receptor-like serine/threonine-protein kinase IRK OS=Arabidopsis thaliana OX=3702 GN=IRK PE=1 SV=1	Protein kinase domain [Macleaya cordata]	-5.21852	down	0.552322	normal	5.83079	up
	c126811.graph_c1	9.08	0.74	11.56	Molecular Function: catalytic activity (GO:0003824);; Biological Process: carbohydrate metabolic process (GO:0005975);;	K00616|4.04427e-39|mus:103989923|K00616 transaldolase [EC:2.2.1.2] | (RefSeq) uncharacterized protein LOC103989923	--	--	PREDICTED: uncharacterized protein LOC103989923 [Musa acuminata subsp. malaccensis]	-3.42116	down	0.259173	normal	3.65848	up
	c126834.graph_c0	14.37	2.29	15.43	Cellular Component: membrane (GO:0016020);; Molecular Function: kinase activity (GO:0016301);; Biological Process: phosphorylation (GO:0016310);; Cellular Component: cell part (GO:0044464);;	--	Leucine Rich repeats (2 copies);; Leucine rich repeat;; Leucine Rich Repeat;; Leucine Rich repeat;; Leucine rich repeat N-terminal domain;; Protein tyrosine kinase;; Protein tyrosine kinase	Probable inactive receptor kinase At5g10020 OS=Arabidopsis thaliana OX=3702 GN=At5g10020 PE=1 SV=2	Protein kinase domain [Macleaya cordata]	-2.61067	down	0.05969	normal	2.73196	up
	c126838.graph_c1	2.3	0	1.66	--	--	--	--	--	-4.48696	down	-0.53274	normal	--	--
	c126855.graph_c0	11.31	0.53	7.81	Cellular Component: extracellular region (GO:0005576);; Cellular Component: cell wall (GO:0005618);; Biological Process: plant-type cell wall organization (GO:0009664);; Cellular Component: membrane (GO:0016020);;	--	Pollen allergen;; Lytic transglycolase	Expansin-A13 OS=Arabidopsis thaliana OX=3702 GN=EXPA13 PE=2 SV=2	hypothetical protein CDL15_Pgr020326 [Punica granatum]	-4.3562	down	-0.620351	normal	3.75736	up
	c126869.graph_c0	6.39	1.41	2.51	Cellular Component: Golgi membrane (GO:0000139);; Molecular Function: structural molecule activity (GO:0005198);; Biological Process: intracellular protein transport (GO:0006886);; Biological Process: vesicle-mediated transport (GO:0016192);; Cellular Component: COPI vesicle coat (GO:0030126);;	K17301|1.18875e-177|vvi:100242255|K17301 coatomer subunit beta | (RefSeq) coatomer subunit beta-1-like	Adaptin N terminal region	Coatomer subunit beta-2 OS=Arabidopsis thaliana OX=3702 GN=At4g31490 PE=2 SV=2	Clathrin/coatomer adaptor [Macleaya cordata]	-2.22232	down	-1.41202	down	0.867736	normal
	c126869.graph_c4	5.94	1.17	4.4	Cellular Component: Golgi membrane (GO:0000139);; Molecular Function: structural molecule activity (GO:0005198);; Biological Process: intracellular protein transport (GO:0006886);; Biological Process: vesicle-mediated transport (GO:0016192);; Cellular Component: COPI vesicle coat (GO:0030126);;	K17301|4.44224e-128|atr:18439936|K17301 coatomer subunit beta | (RefSeq) coatomer subunit beta-1	Coatomer beta C-terminal region	Coatomer subunit beta-1 OS=Oryza sativa subsp. japonica OX=39947 GN=Os11g0174000 PE=2 SV=1	coatomer subunit beta-1 [Amborella trichopoda]	-2.31041	down	-0.506233	normal	1.83232	normal
	c126913.graph_c0	15.27	1.8	20	Molecular Function: protein serine/threonine kinase activity (GO:0004674);; Molecular Function: ATP binding (GO:0005524);; Biological Process: protein phosphorylation (GO:0006468);; Cellular Component: integral component of membrane (GO:0016021);;	--	Protein kinase domain;; Protein tyrosine kinase	Receptor-like serine/threonine-protein kinase ALE2 OS=Arabidopsis thaliana OX=3702 GN=ALE2 PE=1 SV=1	PREDICTED: receptor-like serine/threonine-protein kinase ALE2 isoform X2 [Nelumbo nucifera]	-3.16842	down	0.301707	normal	3.52964	up
	c126936.graph_c0	92.3	9.14	119.54	Biological Process: defense response (GO:0006952);;	--	Thaumatin family	Thaumatin-like protein 1 OS=Prunus persica OX=3760 PE=2 SV=1	thaumatin-like protein 1 isoform X1 [Quercus suber]	-3.8234	down	0.250943	normal	4.13453	up
	c126949.graph_c0	53.87	0.12	78.92	Molecular Function: 3-chloroallyl aldehyde dehydrogenase activity (GO:0004028);; Molecular Function: aldehyde dehydrogenase (NAD) activity (GO:0004029);; Molecular Function: aldehyde dehydrogenase [NAD(P)+] activity (GO:0004030);; Cellular Component: endoplasmic reticulum (GO:0005783);; Biological Process: cellular aldehyde metabolic process (GO:0006081);; Cellular Component: integral component o…	K00128|0|vvi:100253650|K00128 aldehyde dehydrogenase (NAD+) [EC:1.2.1.3] | (RefSeq) aldehyde dehydrogenase family 3 member F1	Aldehyde dehydrogenase family	Aldehyde dehydrogenase family 3 member F1 OS=Arabidopsis thaliana OX=3702 GN=ALDH3F1 PE=2 SV=2	Aldehyde dehydrogenase NAD(P)-dependent [Macleaya cordata]	-8.47327	down	0.46254	normal	8.88788	up
	c126977.graph_c0	1.27	0	0.05	--	--	--	--	hypothetical protein DOTSEDRAFT_69194 [Dothistroma septosporum NZE10]	-4.48696	down	-3.76177	down	--	--
	c127006.graph_c0	4.48	0.04	6.8	Molecular Function: ARF guanyl-nucleotide exchange factor activity (GO:0005086);; Cellular Component: trans-Golgi network (GO:0005802);; Biological Process: pollen germination (GO:0009846);; Biological Process: vesicle-mediated transport (GO:0016192);; Biological Process: regulation of ARF protein signal transduction (GO:0032012);; Biological Process: positive regulation of GTPase activity (GO:00…	K18443|0|pda:103695708|K18443 golgi-specific brefeldin A-resistance guanine nucleotide exchange factor 1 | (RefSeq) ARF guanine-nucleotide exchange factor GNL2	Sec7 domain	ARF guanine-nucleotide exchange factor GNL2 OS=Arabidopsis thaliana OX=3702 GN=GNL2 PE=2 SV=1	SEC7-like [Macleaya cordata]	-6.31716	down	0.513607	normal	6.74908	up
	c127007.graph_c0	333.9	7.94	293.22	Biological Process: fatty acid biosynthetic process (GO:0006633);; Cellular Component: integral component of membrane (GO:0016021);; Molecular Function: transferase activity, transferring acyl groups other than amino-acyl groups (GO:0016747);;	K15397|5.15928e-164|tcc:TCM_020755|K15397 3-ketoacyl-CoA synthase [EC:2.3.1.199] | (RefSeq) 3-ketoacyl-CoA synthase	FAE1/Type III polyketide synthase-like protein;; FAE1/Type III polyketide synthase-like protein;; 3-Oxoacyl-[acyl-carrier-protein (ACP)] synthase III C terminal;; Chalcone and stilbene synthases, C-terminal domain	3-ketoacyl-CoA synthase 11 OS=Arabidopsis thaliana OX=3702 GN=KCS11 PE=1 SV=1	fatty acid elongase, partial [Persea americana]	-5.51334	down	-0.27531	normal	5.30104	up
	c127019.graph_c1	8.33	0	6.72	--	--	--	--	--	-5.45442	down	-0.387807	normal	4.76727	up
	c127021.graph_c0	9.58	4.13	3.18	Biological Process: metabolic process (GO:0008152);; Molecular Function: ligase activity (GO:0016874);;	--	AMP-binding enzyme;; AMP-binding enzyme C-terminal domain	Butyrate--CoA ligase AAE11, peroxisomal OS=Arabidopsis thaliana OX=3702 GN=AAE11 PE=1 SV=1	PREDICTED: LOW QUALITY PROTEIN: butyrate--CoA ligase AAE11, peroxisomal-like [Musa acuminata subsp. malaccensis]	-1.30805	normal	-1.67313	down	-0.298012	normal
	c127067.graph_c0	45.52	2.05	24.25	Molecular Function: chitinase activity (GO:0004568);; Biological Process: carbohydrate metabolic process (GO:0005975);; Biological Process: chitin catabolic process (GO:0006032);; Molecular Function: chitin binding (GO:0008061);; Biological Process: cell wall macromolecule catabolic process (GO:0016998);;	K20547|3.90267e-170|egu:105059691|K20547 basic endochitinase B [EC:3.2.1.14] | (RefSeq) chitinase 1	Chitinase class I;; Chitin recognition protein	Endochitinase B OS=Nicotiana tabacum OX=4097 GN=CHN50 PE=1 SV=1	endochitinase [Persea americana]	-4.54814	down	-1.00951	down	3.59166	up
	c127069.graph_c1	34.91	1.26	3.94	Cellular Component: integral component of membrane (GO:0016021);;	--	Transmembrane amino acid transporter protein	Amino acid permease 3 OS=Arabidopsis thaliana OX=3702 GN=AAP3 PE=1 SV=2	PREDICTED: amino acid permease 3 [Nelumbo nucifera]	-4.70004	down	-3.12022	down	1.63731	normal
	c127079.graph_c0	7.29	0.61	9.41	--	--	--	--	hypothetical protein BVC80_1297g10 [Macleaya cordata]	-3.61746	down	0.279235	normal	3.94063	up
	c127090.graph_c0	2.13	0	0.3	Molecular Function: zinc ion binding (GO:0008270);; Molecular Function: oxidoreductase activity (GO:0016491);; Biological Process: oxidation-reduction process (GO:0055114);;	--	Alcohol dehydrogenase GroES-like domain;; Zinc-binding dehydrogenase	Cinnamyl alcohol dehydrogenase 8 OS=Arabidopsis thaliana OX=3702 GN=CAD8 PE=1 SV=1	hypothetical protein AC579_4080 [Pseudocercospora musae]	-5.05031	down	-2.70022	down	--	--
	c127095.graph_c1	150.45	35.17	113.63	--	--	Myb-like DNA-binding domain	Transcription activator GLK1 OS=Arabidopsis thaliana OX=3702 GN=GLK1 PE=1 SV=2	PREDICTED: probable transcription factor GLK1 [Ziziphus jujuba]	-2.15806	down	-0.534957	normal	1.68748	normal
	c127111.graph_c1	22.93	2.11	16.19	Molecular Function: DNA binding (GO:0003677);; Cellular Component: nucleus (GO:0005634);; Biological Process: regulation of transcription, DNA-templated (GO:0006355);;	--	--	Protein REVEILLE 6 OS=Arabidopsis thaliana OX=3702 GN=RVE6 PE=2 SV=1	transcription factor 1R-MYB1 [Chimonanthus praecox]	-3.51366	down	-0.584689	normal	2.98598	up
[truncated: 7,697 more rows]
