# Supplementary material for: Mining of candidate genes involved in the biosynthesis of dextrorotatory borneol in Cinnamomum burmannii by transcriptomic analysis on three chemotypes
Source: PeerJ. 2020 Jun 10;8:e9311. doi: 10.7717/peerj.9311 (PMC7293187; doi:10.7717/peerj.9311)
Supplement: Data S8 [file peerj-08-9311-s008.xlsx]

## Sheet: Sheet1
ko_id	Kegg_pathway	rich_factor	P_value	DEGs	Unigene ID
ko04075	Plant hormone signal transduction	2.21079	4.55441e-10	63	c100214.graph_c0 c101170.graph_c1 c101622.graph_c0 c103748.graph_c0 c107486.graph_c1 c109780.graph_c0 c109780.graph_c1 c111762.graph_c1 c113425.graph_c1 c113966.graph_c0 c114607.graph_c0 c115953.graph_c0 c116370.graph_c0 c116561.graph_c0 c116846.graph_c0 c117454.graph_c0 c117956.graph_c1 c119098.graph_c0 c119431.graph_c0 c119987.graph_c0 c120293.graph_c0 c120323.graph_c0 c121567.graph_c0 c121702.…
ko00940	Phenylpropanoid biosynthesis	2.1471	1.64203e-09	63	c100354.graph_c0 c111673.graph_c0 c113175.graph_c2 c114692.graph_c0 c114699.graph_c0 c116307.graph_c0 c116946.graph_c1 c118987.graph_c0 c119657.graph_c0 c120010.graph_c0 c120641.graph_c0 c120791.graph_c0 c121100.graph_c0 c121545.graph_c0 c121968.graph_c1 c122158.graph_c0 c123033.graph_c0 c124026.graph_c1 c124104.graph_c0 c125063.graph_c4 c125444.graph_c0 c125625.graph_c0 c125705.graph_c0 c125796.…
ko00073	Cutin, suberine and wax biosynthesis	4.51729	4.56984e-09	18	c107374.graph_c0 c112315.graph_c0 c116940.graph_c0 c116940.graph_c1 c121487.graph_c1 c123042.graph_c0 c125812.graph_c0 c126082.graph_c0 c126181.graph_c0 c127139.graph_c0 c131679.graph_c0 c132136.graph_c1 c133207.graph_c0 c133991.graph_c1 c65680.graph_c0 c68863.graph_c0 c69398.graph_c0 c87118.graph_c0
ko00062	Fatty acid elongation	4.03985	8.12731e-09	20	c100963.graph_c0 c102477.graph_c0 c102477.graph_c1 c106997.graph_c0 c112171.graph_c0 c112171.graph_c1 c112311.graph_c0 c112311.graph_c1 c115353.graph_c0 c115522.graph_c0 c115522.graph_c1 c115534.graph_c0 c117080.graph_c0 c120441.graph_c0 c125984.graph_c0 c127007.graph_c0 c127452.graph_c0 c67405.graph_c0 c67689.graph_c0 c71444.graph_c1
ko04712	Circadian rhythm - plant	3.40141	3.74563e-08	23	c110937.graph_c0 c116744.graph_c0 c118777.graph_c0 c123632.graph_c0 c126569.graph_c0 c126569.graph_c1 c126707.graph_c1 c128646.graph_c0 c128897.graph_c1 c130683.graph_c0 c131446.graph_c2 c132287.graph_c0 c132998.graph_c2 c132998.graph_c4 c133607.graph_c0 c134019.graph_c1 c135654.graph_c0 c135772.graph_c0 c135783.graph_c0 c137216.graph_c1 c69181.graph_c0 c91712.graph_c0 c95452.graph_c0
ko00941	Flavonoid biosynthesis	3.4507	2.19032e-07	20	c100968.graph_c0 c104808.graph_c0 c105072.graph_c0 c110937.graph_c0 c123033.graph_c0 c123632.graph_c0 c124479.graph_c0 c125444.graph_c0 c126389.graph_c0 c128556.graph_c0 c128646.graph_c0 c129783.graph_c1 c131806.graph_c0 c138081.graph_c0 c138738.graph_c0 c140548.graph_c0 c67838.graph_c0 c68083.graph_c0 c81273.graph_c0 c85033.graph_c0
ko00040	Pentose and glucuronate interconversions	2.11543	3.18601e-07	47	c104257.graph_c0 c105490.graph_c0 c106123.graph_c0 c107330.graph_c0 c109240.graph_c0 c110434.graph_c0 c113909.graph_c0 c114446.graph_c0 c115274.graph_c0 c115274.graph_c1 c115274.graph_c2 c117515.graph_c0 c118233.graph_c0 c119632.graph_c0 c120081.graph_c0 c120892.graph_c1 c120892.graph_c2 c120918.graph_c0 c121515.graph_c0 c122010.graph_c0 c122320.graph_c0 c123241.graph_c0 c123885.graph_c0 c124079.…
ko00195	Photosynthesis	2.37715	2.40294e-06	31	c110051.graph_c0 c111048.graph_c0 c117066.graph_c0 c118248.graph_c0 c119064.graph_c0 c119315.graph_c0 c120509.graph_c0 c123555.graph_c0 c124000.graph_c0 c126963.graph_c0 c127287.graph_c0 c127315.graph_c0 c128046.graph_c0 c128940.graph_c0 c128966.graph_c0 c129608.graph_c0 c130643.graph_c0 c130767.graph_c0 c131342.graph_c0 c131488.graph_c0 c132594.graph_c0 c133128.graph_c0 c133456.graph_c0 c133476.…
ko00500	Starch and sucrose metabolism	1.64755	6.27157e-06	75	c101880.graph_c0 c105490.graph_c0 c105933.graph_c0 c106123.graph_c0 c110434.graph_c0 c112092.graph_c0 c112367.graph_c1 c114446.graph_c0 c115274.graph_c0 c115274.graph_c1 c115274.graph_c2 c115403.graph_c0 c115994.graph_c0 c116525.graph_c0 c117515.graph_c0 c118246.graph_c2 c118884.graph_c1 c120081.graph_c0 c120155.graph_c0 c121515.graph_c0 c121545.graph_c0 c121788.graph_c0 c121805.graph_c0 c122010.…
ko00196	Photosynthesis - antenna proteins	3.06062	1.23869e-05	17	c103437.graph_c0 c111152.graph_c0 c111971.graph_c0 c124837.graph_c0 c128754.graph_c0 c131184.graph_c0 c131334.graph_c0 c132561.graph_c0 c132561.graph_c2 c132803.graph_c0 c132810.graph_c0 c134486.graph_c0 c135031.graph_c0 c135031.graph_c1 c135628.graph_c0 c81752.graph_c0 c81752.graph_c2
ko00561	Glycerolipid metabolism	1.92349	6.91815e-05	36	c102374.graph_c1 c103086.graph_c1 c105091.graph_c0 c107330.graph_c0 c111963.graph_c1 c115901.graph_c0 c116804.graph_c0 c117906.graph_c0 c118879.graph_c0 c118879.graph_c2 c120892.graph_c1 c120892.graph_c2 c122091.graph_c0 c123220.graph_c0 c123885.graph_c0 c125007.graph_c0 c125007.graph_c1 c126949.graph_c0 c127645.graph_c3 c129412.graph_c0 c130203.graph_c0 c131881.graph_c0 c132652.graph_c0 c132980.…
ko00945	Stilbenoid, diarylheptanoid and gingerol biosynthesis	3.37402	0.00015666	11	c107975.graph_c1 c123033.graph_c0 c125444.graph_c0 c126389.graph_c0 c128556.graph_c0 c129783.graph_c1 c131806.graph_c0 c138738.graph_c0 c67838.graph_c0 c81273.graph_c0 c85033.graph_c0
ko03030	DNA replication	2.1471	0.000467769	21	c104001.graph_c0 c108436.graph_c0 c110712.graph_c0 c112158.graph_c0 c117865.graph_c0 c118020.graph_c0 c119476.graph_c1 c130706.graph_c0 c131747.graph_c1 c131995.graph_c0 c133955.graph_c2 c134168.graph_c0 c135963.graph_c0 c138766.graph_c0 c138799.graph_c0 c67706.graph_c0 c68089.graph_c0 c68265.graph_c0 c68346.graph_c0 c81087.graph_c0 c81542.graph_c0
ko00051	Fructose and mannose metabolism	1.7081	0.00130839	33	c100948.graph_c0 c101880.graph_c0 c104656.graph_c0 c110452.graph_c1 c110452.graph_c2 c115024.graph_c0 c120892.graph_c1 c120892.graph_c2 c120918.graph_c0 c121080.graph_c0 c122476.graph_c0 c123256.graph_c0 c124274.graph_c0 c125300.graph_c0 c126220.graph_c1 c126851.graph_c1 c128395.graph_c0 c128472.graph_c0 c130267.graph_c0 c131065.graph_c0 c131314.graph_c0 c131478.graph_c0 c131478.graph_c1 c131662.…
ko00950	Isoquinoline alkaloid biosynthesis	2.25864	0.00169099	15	c101571.graph_c0 c105381.graph_c0 c105381.graph_c1 c105381.graph_c2 c119526.graph_c1 c121350.graph_c0 c122220.graph_c0 c122220.graph_c1 c122220.graph_c2 c125042.graph_c0 c125934.graph_c0 c128320.graph_c0 c132041.graph_c1 c133420.graph_c0 c97131.graph_c0
ko00400	Phenylalanine, tyrosine and tryptophan biosynthesis	1.87324	0.00465359	19	c102415.graph_c0 c103015.graph_c0 c105381.graph_c0 c105381.graph_c1 c105381.graph_c2 c112803.graph_c0 c113281.graph_c0 c118639.graph_c1 c122754.graph_c0 c124350.graph_c0 c124350.graph_c2 c125042.graph_c0 c129837.graph_c0 c132041.graph_c1 c132551.graph_c0 c135553.graph_c4 c138007.graph_c1 c82052.graph_c0 c82052.graph_c1
ko00910	Nitrogen metabolism	1.60066	0.0144806	23	c104543.graph_c0 c105898.graph_c0 c110110.graph_c0 c112254.graph_c0 c119429.graph_c0 c123546.graph_c0 c124735.graph_c0 c124735.graph_c1 c128241.graph_c0 c129266.graph_c1 c130162.graph_c0 c130904.graph_c0 c131768.graph_c0 c132358.graph_c0 c132392.graph_c0 c133070.graph_c6 c133652.graph_c0 c133653.graph_c0 c134949.graph_c0 c135064.graph_c0 c135449.graph_c0 c137052.graph_c0 c68191.graph_c0
ko00905	Brassinosteroid biosynthesis	3.68075	0.0161457	4	c103271.graph_c0 c103294.graph_c0 c131956.graph_c0 c136671.graph_c5
ko03440	Homologous recombination	1.82478	0.0216213	13	c112158.graph_c0 c113420.graph_c0 c113420.graph_c1 c118678.graph_c0 c119476.graph_c1 c119823.graph_c0 c121588.graph_c1 c121588.graph_c3 c123496.graph_c0 c125664.graph_c0 c138766.graph_c0 c68346.graph_c0 c81542.graph_c0
ko00520	Amino sugar and nucleotide sugar metabolism	1.32155	0.0296228	45	c101880.graph_c0 c110009.graph_c0 c110075.graph_c1 c111144.graph_c0 c111380.graph_c0 c112942.graph_c0 c115024.graph_c0 c115274.graph_c0 c115274.graph_c1 c115274.graph_c2 c115480.graph_c0 c115994.graph_c0 c116525.graph_c0 c118884.graph_c1 c120155.graph_c0 c120779.graph_c0 c121080.graph_c0 c121805.graph_c0 c122010.graph_c0 c122476.graph_c0 c123256.graph_c0 c123984.graph_c0 c126096.graph_c0 c127067.…
ko00904	Diterpenoid biosynthesis	2.3662	0.0335551	6	c124139.graph_c0 c127155.graph_c0 c130232.graph_c0 c132824.graph_c0 c68743.graph_c0 c91912.graph_c0
ko00909	Sesquiterpenoid and triterpenoid biosynthesis	3.01152	0.03472	4	c132048.graph_c0 c132709.graph_c0 c136406.graph_c2 c136512.graph_c0
ko00564	Glycerophospholipid metabolism	1.38028	0.0437438	29	c103086.graph_c1 c105091.graph_c0 c115901.graph_c0 c117906.graph_c0 c121228.graph_c0 c122091.graph_c0 c122686.graph_c0 c123844.graph_c0 c124273.graph_c0 c125007.graph_c0 c125007.graph_c1 c126589.graph_c0 c127645.graph_c3 c129412.graph_c0 c130037.graph_c0 c130203.graph_c0 c131922.graph_c0 c132175.graph_c1 c132980.graph_c0 c133399.graph_c0 c134717.graph_c0 c136531.graph_c0 c138491.graph_c0 c68000.g…
