# Supplementary material for: Mining of candidate genes involved in the biosynthesis of dextrorotatory borneol in Cinnamomum burmannii by transcriptomic analysis on three chemotypes
Source: PeerJ. 2020 Jun 10;8:e9311. doi: 10.7717/peerj.9311 (PMC7293187; doi:10.7717/peerj.9311)
Supplement: Data S11 [file peerj-08-9311-s011.xls]

## Sheet: Sheet1
Unigene ID	Rename	FPKM			HBTvsLBT		HBTvsBFT		LBTvsBFT
		HBT	LBT	BFT	Log2FC	Regulate	Log2FC	Regulate	Log2FC	Regulate
c119689.graph_c0	CbHMGR1	87.51	1.93	105.74	-5.55593	down	0.175686	normal	5.78921	up
c104037.graph_c0	CbDXS9	5.36	1.63	0.95	-1.71776	normal	-2.38682	down	--	--
c121767.graph_c0	CbGPPS1	11.6	5.04	37.01	-1.29565	normal	1.58521	up	2.94164	up
c117513.graph_c0	CbGPPS4	0	2.36	0	4.08915	up	--	--	-3.73762	down
c117157.graph_c0	CbGPPS5	27.92	35.92	12.24	0.25891	normal	-1.27551	down	-1.46808	normal
c122670.graph_c0	CbTPS2	2690.23	1286.3	1172.42	-1.30792	normal	-1.26327	down	0.109329	normal
c129067.graph_c0	CbTPS3	13.05	1.12	6.4	-3.56069	down	-1.02065	down	2.59281	up
c132709.graph_c0	CbTPS9	7.33	1.67	11.67	-2.18066	down	0.57697	normal	2.79764	up
c136512.graph_c0	CbTPS12	6.02	33.91	11.55	2.26471	up	0.585179	normal	-1.61464	normal
c132048.graph_c0	CbTPS16	4.69	1.29	8.3	-2.11062	down	0.727741	normal	2.87287	up
c132824.graph_c0	CbTPS19	4.79	16.66	1.25	0.985626	normal	-1.88622	down	-2.7943	down
c124139.graph_c0	CbTPS22	0.48	6.93	0.12	3.45001	up	--	--	-4.51709	down
c130232.graph_c0	CbTPS23	6.89	64	9.76	2.80045	up	0.0997552	normal	-2.63493	down
