# Supplementary material for: Mining of candidate genes involved in the biosynthesis of dextrorotatory borneol in Cinnamomum burmannii by transcriptomic analysis on three chemotypes
Source: PeerJ. 2020 Jun 10;8:e9311. doi: 10.7717/peerj.9311 (PMC7293187; doi:10.7717/peerj.9311)
Supplement: Data S12 [file peerj-08-9311-s012.zip › HBT.Unigenes.fa]

>T01_Unigene_BMK.1
GGGGTCAAGCTGCCAGTTCATTATTTCGGATTAAGGGTTTTTTTTACCCTGGATCCATTCCAGTAGGAGAAAAAATGAAACACCCACGGAAAAGGAATTGACGAGTGTGAGTTATAATGAAAATGTTCTAAATGCAGGGCAGTGGGCAGCTGTGCACCAACTCATTTTGTTCTCCAGCAAAAATTAATCCGTGAGTTTGGTTCCTATTTTCCAAGAAGAGAAGTTTCTTCAGATAAATAACTGATGATTTA
>T01_Unigene_BMK.2
TCTTCACCGACTGAGTTCTGTGAGCATTGTTTTCTCTTAATTAGATGGATTTTTCATTTGGAGGTAGCGCTCATCAAAGATCTACCACAGAGTGAAACAATAGAAATGGCCAAATATTTGATTGACTGACAGAAAGAATAACACTATGCTCGCAGAGCAAGCACAATCATTCAACATTTGAATTGGATGATTCATCTTTCATTTAGAGAGAGAGAGAATCATGGATGATGGCTCTACAAAAATAAACATATAAAAATATCTATAAAAAAACCCCATCTTACATTGCTAAATGCTAACCATTAATTTAAGGGCCTTGACCTTGAAGTCTTTTTTTAATTTATGTTTTCCTTTTTTCCAGGGAATACAGTACCAAT
>T01_Unigene_BMK.3
GGCAGTCATTGGTCTTATTCCGGCTGCCGGTGACGCAATCGGCGTCTGCTTGGCTCTCTTAGTCATGAAAAAGGCAATGCAAGTCGAGGGCGGTCTGGACAACTCCATCAAACTCCGCATGCTCATCAACATCGCCCTGGACTTCATCGTCGGCCTGGTCCCCTTCATCGGTGATCTCGCAGACGCCGCCTTCAAATGCAACACCAAGAATCTCCGTCTCCTGGAAGTTACGCTCGACAAGAAATACAAGCCTAGGAACCTTGATCGCGACGAGCGGGAGTTGGCCGGCGTGGATAGGGAGAGACGACGCAGGAACCGCCAGTCGGGCATTTACGCGCCTCAAGACCCTCCCCCAG
>T01_Unigene_BMK.4
GCCGTGTACTGGTTGTTGTTCGAGGGGTAGCCGTACCCGGTCTGAGGCATGTAGGCTTGCTGCTGGTAAGCAGGCTGCTGCGTCGTGTTGTAGACTGGGCGCGTGGAGCTCATCGCTGCCATGCGACGCTTGCGGGCGGCGAAGCCGAGACCGAGGACCAGGAGGAGGACAGCGACTGCGATACCGATTCCAATGCCGACGCGACCTCCGTATGAGAGTCCACCACCATCG
>T01_Unigene_BMK.5
AGTTGTTGTAGTATCCGCACCCGTAGAGGCGCTTCTCGAGGTGAGAAGTGGATGGGAGCGAGGGCATCGTGGAGGTGGATGCAGAGGCGATGCGGCGAAGAGAGGTGAGTTGGGCGACGAGGTGTTGTGACGCTGAGGTCTTGCTGGTGCTTGCGCTTCTTCTGGTAGCAGTTGATGGCTAAGCCGCTTTGGTTGAGGGCGTTG
>T01_Unigene_BMK.6
ATGATGACCTCCAAGTGATGATGGTGATGTTGAGAAAAGATGTCGCTGCTGCCGTCGCTGCCGCCACCGCCGCCGCTGGTGCTTCAATCTGAGTGTGGAAAGTAATCATAATACCACCGCCAACACGGATAACAACTGCAACGGCACCAACTACTACAACTAAAACTACTACTACATAGTACCACTCTCAATGAGGAGATGCCGCCG
>T01_Unigene_BMK.7
ATACTAGTAGAGCTTGAGGTGCGCATAGATAGTTAAGGAACGCACGAGAGAGGAAGAGAAAGAGTAGTAGCTTACATTGGCCGATCAGCTTACAGAGGAGCAGATTGCAGAGTTTAAGGAAGCCTTCTCGTTGTTCGACAAGGATGGCGACGGGACGATCACAACCAAAGAACTGGGCACAGTTATGCGCTCCCTCGGCCAGAACCCGACCGAAGCGGAACTGCAAGATATGATAAACGAGGTGGACGCTGACGGTAACGGTACGATTGATTTTCCAGAATTTCTCACCATGATGGCGCGAAAAATGAAAGACACCGACTCAGAGGAGGAGATTCGCGAAGCGTTCCGTGTCTTCGACAAAGACGGCAACGGGTTTATTAGTGCAGCCGAGCTGAGACACGTGATGACCAATTTAGGTGAGAAGCTCACAGATGAGGAAGTCGACGAGATGATTAGG
>T01_Unigene_BMK.8
GTAGCAAATCCAGTGAAGGAAAGTATGACAATTTAGAAATCAATGTGCAAGGGGTAATCATCAAATCTGATTTTTATCTCTTTAACATTGGGTGGGTGTGACATTGTGTTAGGAGCTCATTGGTTACGTACACTAGGGCCTATTTTGTGGGACTTCAACCAACTATTGATGCAGTTCAAGGACAATAATGAAGAGTTTTAGTTGGTGGGGATCCGATCAACAGATTGGGAGGTGGTCGACACGTCAACATTTACTAAGGATGTACGTAAATGTGGAAAGGGCTTACTTTTACAACTTTATCAAATTTCAGATTTGGGCACGTCATCAAAACAGAAGTCCTGCATTGGATGTTCTGCTTCAGCAATGCCAAGATG
>T01_Unigene_BMK.9
GTACTTGGTAGTGATAAAATGTTGTTTCAACTATTTGTCATTTTATCTTTCAATTTTCGGTCTTTGGTATTTGGGATGTAATGTTAAACAAAATCATAAGGTGCTGATTCAGGATTGCATCACATTGTAGGGTCTGATACAAAATACATTCGTTTTGGTTGCTAATGAACATAATCATCAGTATCATACATTCATTTTTAATTTTCTTAATTTTTGGGATTTTTAAACCTCAAATAAAATTCATGCCGGTACCTAATATGTTTTGCCACAATCCATGCCTGTTGTTTTAGGGGCCAGCTAATTTGACGCCGAAACTGCTTTTTGATTGTTAATGGTTGATTCCTCAAGTTGATTCGGCATGAACACTTGCTCATCCAAGTTACTTGTACAACTTGTTGCACCTAAACTGGATATGTCAGG
>T01_Unigene_BMK.10
GTTCCCCTTCATGCAATATATACCTGTAATTCAGTACAGGTGAAAATAATGTCTTGCTATTACATCCAAGAAGTTAAAGAGGCCTTAACATCTAAATGGTTCTTTACGTTCTTATCATTGTTTCAATGTCCCCCTCTTCCATCTGAATGAATGCTTCCTTTTACTTTAAATATGTTCATATTAACCAGAAATTAATAGTTTGTGCTTCATTAGAATCACTAAATTTGTATTTGACTAGAACTATACCATCAGTTGGATCTTGGAAGTGGCAATACAAACTAAGCATGCAGTACTTTTCTTGTTTTATACAGTATTTTAGAATCAGATGTTGTTTATGGTTTTGTAAAGAGAACATGCTTGAAATTTTTTTAAATCAAGATATTTGGAGGGATGTTCATCACTGAGCTTGTTCCATGAATGGGTCAATCTCAAAGTATGCATTTTTCATTTTTCCTTCTAAACAGGATTTCAAATGAGAAGTCAGTTATTGATGAGTTATGAACCAAAAACTTACTGGTAAACAGAAACGACTAATTGTCCTATAGATGAAAGAAACCAAGTTACAAATTGAACAGTGAAACAACCCAAGCCAGAT
>T01_Unigene_BMK.11
GTTCAGGTGGCCCTCGTCCCCCCAGACAGACATCCTCTAGGAGAAGTGCCTGAGGTGCGCTGCTGGGTCCGAGATCCCGTCATAAGTGACGAACCTTGGCACGGTAAACTTCTTTGGCAAGGGGTACCTCCTGATGTCGCGAGAGAAATGAGACACGCCGAGATCAATGGAGTCAAAACATTCTTCTGGTCTCGGCCGAAACCAGCT
>T01_Unigene_BMK.12
TTGGTAGAAGAAGAGGTCCGAGATGTTGATGATCTCCTTGTAGAAGAAGTTGGAGATCATCAGACCGTTCCTCCAGTACGACCAGTGACCGTGTACGAGGATCAAGCGCTTGAGGAAGCGGAATTGGGCGATGGCGTAGTCGGACGAGTTGACGGCTTGGAGACCTTCCTCTCCGGCAATACCGATACCGACGTGGGCGGCTTGAATCATCG
>T01_Unigene_BMK.13
AAAGAAATTAAAGCCCCAATTTTATATTTAGTTCAGGGATTTGCATAAAAATTTGCAGAATTTTGAATGGGATATTGTTGTTTTGTGGTTTTTTGGAATAGGTTTTATTATTATTATTTTAGTTTCATTTTTGTTCCCCACATTTTTGCATCTTGTGTTTTGTATAGACTCTGGTTGATTTTTAAGTTTCCAGATTGGAATAATTAAACTGATGCTCTGTTTTGAGGTTTAATGATTACTGTTATTTTTTGTGGACACACATTTGAGGAAGTCAGTGAGCTTGCAGGGTTTTTTTCTTTCTATCTTTTTAAAT
>T01_Unigene_BMK.14
GTAAAGAAAACGAAATACAGATCATAGATAAACGGGACATAGGGATGCATGAACTAGCCATGCGAATAGATATATAGGTATATACAATGCATGATAAGTGATAATCAAGGAAAGTATGCTATTGGGTCTGGATTACCCACTACCATCACTAATCAATATTGTGTAGCTTTAAGATTCCCGTCATTGGCATTACTGAGGTTAATTTAACGAAGAGAACCCTAAAATAATACATCTTTGATTTAGCATTAGTTTACATGAATTTAGGCAATCTGTATGGGTTGTCAGCTCAAAACATCACCAACTAAGGTTCTTAGTAGTACTAGGTATTAAGGTTGGGTAAATATTGTAATAACTGAGGATATGCCTAAAAATATAGGTTAAAACTGTGACTTTATGGTTAGCAGTGACTAGGGTACGGTTAGCCGTAAGGTCACAGGCCTGAGGACTGAGCTTCCAGCTTCCTTTTGAGTGCTTGGCAGG
>T01_Unigene_BMK.15
GAAATAACAAAACCTCCATTTTGGCGGACAGAAATTACCTCACAATATAACTGATAGGCCTTTGAAGCATCTTGGCTGACAGAGTAAGTTTGTTTTGCAGCCTCCCAAATCTCCTTAGCAGTAGATAAGTGGAGGAAGAGTGACATGATGTCCTTAGTCATGGCGTCAAGGAGCCAAGATTTGACCATACAGTTCTCGTCCTCCCATGTTTCATATTCCTCAGAAGTGTTGTCTTTTGGTGCCATCTTACTACCAGAAATAAAGCTCCAATGTTTCCTGCCCCGGATCTTATTCTGGGCATTCAAAGATCACTCGATGTAGTTAGTACCATCAAGTCGTTCTGGAGTAATAAGATCACGCCCCCCCGCCCGCCCCAAAAAACTCACCGTTTGATGAAGAAATCGTTTCACCAAATGGTACCAATAGGATCAAA
>T01_Unigene_BMK.16
ATGGCCACTTACAAAGCAACAAAAGGACTACGTGAGGCGAACGGGCCTCCACCATCTTGCAGAAATAGATCACATGGTCATAGATCATGCACTTATCACTGCTCTAGTAGAGAGGTGGCGCCCGGAGACAAACTCATTCCACTTTCCATCGGACGAAGCTACAGTCACACTAGAAGATGTTGCATACATATACGGCCTTCCAATAGATGGGCCCTTAGTTGTTGGACGTACTTTCCCGGGGAAGTTTGTAGTGCCAGTGTGTGAGGAGATCCTTGGG
>T01_Unigene_BMK.17
GGCAATGATGTGGGCATGAAGGGATTGATGGAGGAGAATGTGCTACTGTGGGGTCTCCGCTCGGGCGCGTCATTGGGATCGTCGATGTGATAGATCCTGATCTCGTCAGTCATCTCCGCTTGCTTCTTGGCTCTTCTTCCTCTTCTTGGTCAGGTGTGAGTGCTTTGCGAGTTTGTGATTTGGTGCAGAAGAAGAAGAAGAAGTGGGGTTGCTAGTGTTGATGTTATTGTTGTTGCTGTTGCTCTAGAGTTTGCTGGTGCCGAGTTTCGCATCTGGCTGCTTCTGCTGCGGTCGCGTCGGCGGCAAGTGAATTTGTGTGCGACTCTGTGCGGAGTAAACTGAAAAGTGAAGTGAACTGCTGCTGCTGGCAGCACCATCGAGT
>T01_Unigene_BMK.18
GAACTGAATATTTGGTAATCAAGTTGACCCCTGGGTCTTTTTTAGGACAGACATGTGACACCCGAATAAAGCATTTGACTTATGGTGCCTGTACCAACACAGTCCAATATGGATCTGGGTATGGGATATAGCAAGATACAATTAGGATACGGTGCCCAATTTCAGGATATGGCCAGAATTAGGTCATTTTGGTCGTTGATTCTGG
>T01_Unigene_BMK.19
ATTTGCATTTTTTTAATCTTATTTTTGCTCTGTGATCATTTAGATATTCATTGCAGTTGTGAGGCTAATGTGGGTCATTTCTTTATGGAGCTGTTTTTATTTTTATTTGATGTTTGTTCTGTGATCATTTAAATATGCATTGTAATTGCAGTTATGATGCTGATGTGGGGTTTTTTCTTAATAGCAAATGGCACTTTAGAAAAGAAAATGCATTTTAGCAGGGTGAATGTATGTATGTATGATTGAATGTACAATTGGCCCTTCTGTGATAAATCTTACATGCTCTAAAATTCACCTCAATCGTAATGCCCTG
>T01_Unigene_BMK.20
CTAAGACTTGCTCCTTCAAAGGACGTAACTAAGATTGTGAGCTTACGAATGCATGCCAAGCATTACTGATGAAGGAAGAAATCATGGAAAAGCTGGATATTGGACATGAGCCAAAGCCGATGTGAATCGAAGAAAGAAAAGAAAACTATAGAGCCAAAGTCCTTTTAATTCTGATTGAAGATCAAGAGGAGGAGGAAGAGATATAAAGGAGTACATGGGAAAGGCACATCAAGGAGAATTGAATTATGATGAGGAAATTAAAG
>T01_Unigene_BMK.21
AAAAAAACCAAGGTTTGGAACCTATTTTCGGTTCCAATTCATAAATTGGTCTGGGTTCGGAACCTAATTTAGCAACTAATTAATAAACGGGTCCGGTTCCGAATCCATGTAGGTTTTGACTTGTGGACTCGGAACTCGGCATATAAGTCTTTGATATTTCAAACTGTACCTCAAAATAAAAATTTTTTGGACAATTTTATGTATAATGCTTGAGTTAGTAGACTTGATGCATTGTTATA
>T01_Unigene_BMK.22
GATGAACAGAAATCTATCAAAATGTGAGCTACTAATGCTTGCTTCATTGTGTGTTTTTATTTTTATTTTTCCTGTTTCATAATTGCATAATTTTCTTGACCATCATTTGCTACCCACTGATCATAAGCTTGCCCAATCTTGATGTTCGTTAATGCTTTTATGCAAATTGTACACTCGCCGACTCTGTAATTCATCACATTATAAGTTCTTTTGGCTTTTCCCTTGATCTG
>T01_Unigene_BMK.23
TTTTATTGTTATTATTATTTTTTGTCCAAAGCGATGAAAGACTTTTAGTAACAAGGACATAGGTTTATAGAGCAGTTACGTGCCATAATTCCTCCATCAAGGTGGAGCTGTTAAGGAGCGGTCCCGACAATAGATCTGTTGTTGAGGCAACAGCTAAACCTTATTTCAATGCCCACATTTGGAAGAGCGTCGACTTCTATA
>T01_Unigene_BMK.24
AGTCTGAACAAAAAGGAATTTTATGCTAAAGGACCTTCAATCCTTCCCAGGATGGCGGCGGGCCCAAACATTTTGTATTGATGCACAAGGGCCTCCCAATTTTTTTTTCCCATTTCCCACAAGCGCTAATTAATATGAAATGCTTGGGCCCCTCCACTGTCATTGAAATGTTTAAAGGGTTTTTTCCTATAAGCATTTTTTAAAAAAAGGACAAAGTGTACCTATGCTGCA
>T01_Unigene_BMK.25
CTGTCTTTCCATCCTACCCACGCGAGATCCGGAGCTGGGTAGTCGGCGCGGTTGACGAAGACGGTTCCAGCTTCGACGTCGTTGGCAAGCTCGTTGCCCTTCGCAACGTCTTTGGTCCAGATCGAGGCCGTGAGACCGAACTGATTGTCGTTCATCCATTCGATCGCTTGCTCGTCCGACTTGACGCTCAAGACCGGGATAACAGGACCAAACGTCTCGTCTTGCATGACCTGCATGTCTTGCTTGACGTTGGTGAGCAGCATGGGTGCGACGTAGTTGCCGTCTGCAGGTGGGTTCTTGAAGGAAG
>T01_Unigene_BMK.26
GCAAGCCAAATTAATAAACAGCATAACTAAGCTATTATATAATGCAACTGTTATGTATATGCTCACAAGATGTGAGTTGCAATTAGTCAGTGGCGATCAAAAGGTAGTAAAACCTCAAGCTTGGAATTTGAGACCCAAATGGACATTGATGATATAAGACAAATTTTGAGTCTTCTGAGACAGAAGAGTGTAAATAGGATTGGAAGAGAGGGCAACTGAGATCATGAGAGAGCAGAAAAGA
>T01_Unigene_BMK.27
GAATAATATAAAGTTGTTTGCCATGGAGGAGTACTCATGAAATTAGCAAGTATTTGACTCGAAAAAACTTGGCATCACTATCATACTGTAGTGGGTCTCCTGTTACGCTGGCATTGGAAGACCACACACGATAAGATATTTATAGCTTTTGTCACTTCAACTGTCTATTGGGTGACCTCCAGTTGGACGATGTGCGTGAGGGATCCGGATCCCTGTTTGAACCAATGAAG
>T01_Unigene_BMK.28
GATAAGCTTACTTAAGAAAGATTATAACAACGGGGATCGGGATAATCCGATAAATATCTACAACTTATCCTTAAGGATATGCACAAACACTTACATAAGCCCATTTGCTTCTTGCAATGGGACCCAGTGCCCATCAAGATCAAGGTCCCTTTATGTGTCTTCACAGCCCCCATCAAGCTCACAATGGGATAAGGAGAACATTGAGAGTTTGTACATGAGATGCTTGGATCATTAAACCGAATGAGATTTGGTGAAGAAATCAGCAAGCTGCTCAGCAGATGAAATAGGCCAGAGGATGGTGCATTGATGAATATATTCTCCAACAAAATGACAATCAATCTCAAGGTGTTTGGCTCGC
>T01_Unigene_BMK.29
GATTTGTGCCTGGGTTCGAGTGGATTTCTTGATTTGCCTATGAAATTTCAACTGATTTTTCTGAAGGCGAGTGGCCCTAGTTCTATGCAGAGTAAACTTTGAGGTGAATTACCTTAAAAAGTTTCCCGTTGCTCAGTATGCTAAACAATGGAAAAAGTCAAACATATTACTTAGTAGTACAATTGTGGATTTGATGCACGTGAACCATAATGAATGCAAATAACACAATGACTTGCTTTTCCATTCACATGTCAGTAGAATGTTGGAAATGAGGACTTGTAGTTCTTGTAATTTAGTTGGACTCCAAGATACACCTACTGAAGTAGTTTCCTAAACAATTCTTTGTTTTGTTCGGCAAAGTTGTTGCCTCGTGATGTCCATACTCATCTCATGCAAACAAATAATATTTATGGTTGACTTTTTTCTTATTCGTATGTGGGTTCACATAAGTCCTGATTATGTGGTGCTTCTTCGCAGAATTTTGGTAAAGTAAATTTGTATTGCAGTTTTATATTGACTGTGTATCAGGTTATTTATTTATTTATTTATT
>T01_Unigene_BMK.30
GAAGAGGAGGAGGAGGGAAAGGAGAGCACCTAGACAGCTGCAATTGCATGTGCCAGGTCATCTTCATATTTTTCTGGACACTCTCGCCAGGTTCCAAGCTAGAGATGGAGAGAAAGAATTGGCAAAGGGGGGTTGTTGAAATGAGATTATGTTAACGAGATTGGGTGGGTGTTAAGACCTGTCGGGTTTAGCTGATCCAACTTGAACCCCGATTGATAAATGGGTCATACATTCGAT
>T01_Unigene_BMK.31
ATGAACTTTGCTAATTGTTGGCCCACAGCTGGAAAATCGCACATTGTATCAAAGCTTTCGACAGGGTGGGCCGAGGCATTAGCTCAAGCCCATTACTTGAAACTGATAAATTGTGTTGGCTCATTTCCACCCCCATCCAGGCTCTTGTTAGCGAAGAGGCAATCTGAATCTCATTTCTCTTTCATTTCTCACCCATGGTATCACAAATCTGCATTTGCTATTTTCAGACTGTTAT
>T01_Unigene_BMK.32
AGAGGCACATGTAATCGACGTACAGCATAACTAAATTCCAAGGATAAAAAAATGTCTCTCGCAGAGGAAAGTTGTATTGCTCTCTGCCATAACCAGTTACAAGTAAACTGAGGTGAGGTGCAAGTCAAACAGATTCTAAAGATATAGAACCTCACTCCCTAAATGCACTTGGGCTGACTCAGCCCACATTAGCCCCACAGCCCAAAACAAACTTGGGGCTAACTTTTAGTTTGGGTCCAAGCCTTGACAAGTCAGAATTGGATAGGG
>T01_Unigene_BMK.33
AGCGCATGCTTAAACAATCATACCTAGGCAAAGTTATACCTCAAGACGGACCTCAAATAACAGCGGACCATCATGTTGAGGAACTAGTGGCAGAAGATATTCAGTCTAGAAGCTAAAGGAAGAAACTTCTATGGGTGATGGTGACATACATGCGGCTAGAGAAGAAACATCAGTTGCTGAAATTCCCCTCATTAATTCTCACATTGATTTTGT
>T01_Unigene_BMK.34
GGATTAGTGTCCTGAAGTTATAGGCTGTTGGGATGCTTTTTTTTTTTTTTTGCTCCAAACAAAGTGAGTCTATGTGTCTGATCTAAAAAGTTACTGCCAATGACATTAAGCAGAGAAGGTAGAAAAATGGATACTATCAAAGACAATTGCTGAGAAGTGAGAGTTCTATTGCACCCAAAGCACATAGCTGAATGACCTGTATCAATTCAGCCAAAAATATCCTACCCACTTGCGATGTTGAATGCA
>T01_Unigene_BMK.35
GGTCTAAGAGGCTAAGTTGAAGCTTAACAACTAAACAAAACTTAAGTAAACTAAATCTCCATTAAATAGCACTAATAAGGTTTAATTTGGGTTGGGGTGTAACATTTCGGCTAGCCGAAATTCAGATTTCAGCTCACCAAAATCTAGCAGTTAGATGGTGGTAAGCTTTCTAGAGACACCATTCCGTGGATTTTTTGCGGTTAACTCGGCGGTTAGCATGTCGGCTAGCCGAACTGAACTTAGCACGAATTCCAGAACTTCAGATTTCTAAAGCTAACTTCTGAACATTAAGTCCCTTGAACTCCAAACACCTTAATAACACACAAAATT
>T01_Unigene_BMK.36
TCTTTTTTTTATTCCAATCTACCCAATCCAATTTGTTCATCATTCCAATTCTACCAATGCAGACTTTATCTAAAAAGATTAGGGCCCATTTGAACTTGGATGAGTTAGGAATCCCCCGACGTATCGCCTTTTGGCAGAACAACAATCCCAATTCATTGTTTTAGAGACAATGAATTGGTCCTAAATGTATCAACGCACCCTCTTCTATTTCTATGTTCTATGAGTTGGTTTTGGGATGGGGAGATTTTGTCTATCGAATCGTTCGACAACGCATGATTCCATTCGAAGTATCTTCTGTAAATCATTTACGATTCAGCCGACTCTACCATTAAACTATGCCCCATTTTGTAGGTTTGCTTCAAAAGAAACGTTTTTTGTTGTCACGAAACCTAACTCGTTGGTTGGTCCTGCTAGGTGTTATTATTACATTAAATAAATAAGTATTTCGAGTCATTCCAAATCACGATCTTTAGTCCTAGAAATGGGTCTGAAATGATTCTTTCAAGACTTCTAACTCGGGGG
>T01_Unigene_BMK.37
GTAGGCTGACACATCATGTGGGTGGGGCACCCATGAGTCAGAAATATCGGCCTATTTGGCCCACCCGATCTGTTGGTCAGCTTGCTTTTCAAGCTAAAGCGCAATCTGGGGTCAAGCCTAATAAATGGGTCAGATGTACCATGCATGTGCAGTTGGCACCTGTGGTGTCTGTCTTGGCTGCATTTATGGTAAACTATCCATCATCAATATCAAT
>T01_Unigene_BMK.38
GATCCAACGGCTGAAATTTGGACACGTCGCTGTGTTTGACTGTTTCAATATTTCTAACAGCCTGGATTATGATTTTGGGTCCCATAAACTTAAAAAAATGAAAAAAAACCACTCTGCCTAAAATGACTGTCAGTTTTACTGTAGCGGTACAGTCTATACGCATCAGACTTTTGTGTCTGTTTCAAATGAGCCCTCTTCTGGTGTATT
>T01_Unigene_BMK.39
GTTGGACAAAGTATTGTTTAAGAGGAACTGCAATTCTAAAATTCCTGGTAAATGGGTTGAAAGTTTGTTTACATGGAATTGGTTTCCTAGGGTTTCTAATTTGCATGGAACTAAATTCTTAGGAATTCTGAGGGTAAGGGCCTGTCTGCTTAAATGGAGCTGAATTCCTAAGAAATCATGTTAAAATGGGTTGTCCAGAATAATATCAAAGGAATTACATTCCTAAGATTTCATAGAAAATGGGATCTAAATAATGGCCTTTTGTTTGAATGTATTTGAATTCCAA
>T01_Unigene_BMK.40
GTCTCGTACAAAGGCGTAACATCAATCGTGAAAGCTCGGGACTGTCTTCTAGAGAAAGCCAAGAAAATTTCGAAGATAAAAAATCCGACAAGGAGGAAGACCCTGATGAAGGCGATTCTAAGGAAACCAGACTTACATTAATGGAAGAGGTTTTGCTTCTTGGTCTGAAAGATAAAGAGGGGTACACATCGTTTTGGAATGACTGTTTGTCAAGTGGTCTACGAGGATGTATACTGATAGAATTGGGCTTGCGAGGAAGAGTTGAGTTAGAGAAAGCTGGAATGCGGCGAAAAAGCTTGTTGAATCGCAAAGTCCTGGTGAAAAACGATG
>T01_Unigene_BMK.41
AAAGGACATGATCTATCCTGGGTAGTTCATGAAAAATGGAAGAGAGAATGTGAGGCACTGGACAAGTGATCTATTGCCCCCGTGTCTAATCACCCACAAACTAGCTCTAGATTAGTTAAAGGAAGCAGGTATATTGCCTATTTGAATTTGAGCGATGAGATTGGTACCTCTGAGTCTTATACTCCTTGGATCAAAGCATCATATTCACTCAATCAGATTGGTGCCTCCTGTGGTTAACAATTAAATAGAGATGATAG
>T01_Unigene_BMK.42
TTCGAAATTTGGGATGTATCAATGCATGATGGAAGGATCAAATTGACGGTTCGGATACACACACACACTATGTGGGGTTCCACGCTGAAAATTCTGATTTTTTTATGTTTTGAAAAATGTCCAGATCGAATGGGAGGACCCACTTTTAAATGGTTTGGATATTCACAAATTGGACAGCACACGTAAGGATATCCGACCTTCACCACATGGTGAACCAAAAATGATCTCCCACAACCGTACCTTAACAGCCCAAAGACCTACCTTCTGGTGTATGTTACTCAGACCGCCATACTTGTACTGTTAACTTATTTGTAGATTATGACTGCAACAGAGAGATTATG
>T01_Unigene_BMK.43
GTGAAGAAAGTACATGCTGAAAGGCGTCGTATCGCCGCAAAAGGCGGTGGTGATGGGGGTGAGGGGGAAGGGGAACACAACCGGAGGGTAGAGAGAAGGGGAGAGGCAAAGACCAACAAGAGCGTCGCAAGCTCACGCTGCAACCGCTGCTTAACGGTAGCGAGTAAGCTGGAGCGTGTCGCGACGACGGATGGCCTTGTTCTTTCCACCCTGCGTCTTGTTGAAGCGGTGTCCCTTGCCCTGTCCCCTCGACTTCTTGCCCGTAGCAGTGAGACCGCGAGCCTCGCGGTGCTTGTGAACGGGGTTGGCGATCCAGTTGATGCGGGCGTCACG
>T01_Unigene_BMK.44
TTTTAGGACTTGCATTTATATATATATATTTTCCTAATAGATTTCATTAGTTAGAGGTGGACGGTTCATTGGATTTGAGGTTCGTTGTTTATGTTCCGGTGAGTAGCAACTTTCACCTTTTGTATCGTTGGATCTTGTAAAATAGTTAGTTTTGATTTTCAAAACTCACCCCAAAACCTTATTAGAGACCTTTGACACCCTCTTTAAAAAAGGGAAAAAGCCTTAAAAACCCAAAAATAGAAAGGAATTGGCCATATATGTGAATCGGAGGGTGACTCGAATCACCACTGGCTGAGTCCAAGTTGATTCTGCCATCGACATAGACCCGACCGATTTTTAAAGCCATGGTCAAAAGCTTGTATGAACTGCTCAAACCCTGAA
>T01_Unigene_BMK.45
GGAAAAGGGAACAGCAAAAAAGAATAGCATCATACTCAATACAAGCAAAACGAACATATAAAATAGTGGCAAACAAGCAAACAAAGATCAAAGAAAATGGTCAATGATGACATGAATGGTTGAAACACACACTTTCACATCCTTTAGGGTTGAAATTCACCGCACTTGGGGATGCCATTGAGGCAGCAGATACTTCAACTAAATAAGGAGCTGATAGAAGTAGAATTTGAATTGACCCCATCATGTAATCTGTTCAAATTTATATATTGTTTTATTTTACATTCCTCTCTCTCTCTCTCTC
>T01_Unigene_BMK.46
CTTCTCAACAATCGAGCCCTTCTCCAAGATCTGCTTCACGCACTCTTCATCTTTGCTCGTGCCGAATTCGCTCTCAAGCTGACCCTTCGAAGCGGTGTCCATGACACCCTGGTTGCCTTGCTTGTGCGTCACAAAGATCTTCCATCCGCTGACGACCTGCGCCAAAGGCACACTGCTGTCCTTTTTCCAGTCGCGCACCGCATCCGCAGAGTCAACGAGGACAATGAAGTCGTCGCTCTTGCCCTGGTAGTGAACCTTGATCTGCTGCTCGTTTCCGCGCATTGTGATTGTGTTGAAGTGTGTTGAAGTGGGGTTGAAGCTGGGAAAGGTGATTAGGAGTGTCGTTGAAGCGTTTCGTCGGTGTTCTTTGAG
>T01_Unigene_BMK.47
AAAAAGGAGTCAAGTTGACATGATATGTTGGTGCTTGTGTCCTTTGTCATATTGCTTTCATGTTGATTGATGTAGGAAGTCTTTGAACATTCTGAAGAGAAATACGAGGACTTGAACTACAGTGTGTTGGTTGTAATGTTTGTTTCTAGTAATTGTGCAAGAATAATGTTGAAAAGCATCTGGAAGTACAGAAGTAGGGTGTAATTTTCTCCTCGTGGACGGGACGTCCTGAGATGGGGCCCCCATCAATAAACTGGGACCCCCTGAATTTCACACTGTTAACTGTGCTGTGACAGCGCCACCTGTCTGTATGTGGGAGCGTACACAGGAGAAACTTACCCCAG
>T01_Unigene_BMK.48
TTTTGTTATTGTGCTTTTCCATGCATAAAGAGGAAAACTTAAAACTATTTTTCTTCGAGTTCTTGGAAAACCATTTCCTATACTGGTTGGTTTTTGGCATGTTTGAAACTACTTTTCTGCGAACAACAGATGCAGAAATACACAGTAAGCTGAATTCCAGTGTCATACAGTTGTGTCTTAAATATCATATTTGGACATTTACAGCATTGGGTCTAATCCTATAATGCGCCAAATTGGGTTTGGTTTGAACCCAAAATCCCAGCCAAAATTCTGAATCTGAAATATTCAGAAGTTTGTTTTTTTCACCTATTTCACGAACCCATTAGGATTTACCTAAATGTTAGCCTTAGATTGTAGTTATTTGAAACATTTACATAGGATTTTTTTTAATGAATCTGATTAAAATGTTTTGGGGATTTGGAACTGTAGTAATGAGAGTGAATAACTGCACTAGTTGTTGTAACTGCTGGTCCAAAGCCTAGATAAAGGAGTAGGGTTGTGTCAGGTAGGTTGACTGTTGGCATAAAACCTTTTGGCACAACCCGAACATGAGTTTTG
>T01_Unigene_BMK.49
GGAGATTGTTGGAGTTGAGCACTAGCAGAACAACTCCCATAAAAGGAACGAGGCAAGTGAAGGCTGAATATCCCTCAAGTGAGATCGTGAGACTTGGCCCTGAGAAGGTGTTCGGATAAGCCAGAGCATTTGGTTACAGTGGCATACATAAAGGGCAAGGGAAAGGATGGCATAGGAAAATGACAAGCTAGCTGTGTTATGGTTTCCAAATTATTTATAAGGAAGCACTTGTAATGGAAATCAAACAGGAGAAAGAAGGTATTCAAAAAGGAGTTGCCTTTGATGACACTATTTTTGGCAACGTTACTTCTGAGGAGTCCTCTACAATAGAGAATCTGAATTTGATGTTGAAAAAAGATGATGAGATTGACTCCATTTTCTCAATTGGATCGAGA
>T01_Unigene_BMK.50
GCAGCCAATTGAGCTCGAACCTGCAGTAGACAAGAGCTCAGCATGCTCCTTTTTCCTCTTTTACATAATTATAACGATGAAAAACTCTTTGATAAGACACTGAACGAGCTGAGCTTCATAGAACTTTTGCGAGCTCAAAATTGATTTAAGCTTGACGGACCAAGCTCAAGCCCAAGCTCAACTTGATTTATACACACACCTGATACTATATATATCACTTACCAAATATAGAAACA
>T01_Unigene_BMK.51
TATTAAAAAAAATAAAAATAAAAAACCTTGAGAAAAGCACAAGTGCAGCCTCTGTGTGTGCATGCGACCTGGGGGGGGGGGGGACGCCGGGGCGGGGCAATGATATATCAATTATCCAATGTTCTAATTATTTGTGAAGCCAGATTTTTCATATATTTAATAATAAAAAAAAGGCCAATTATACTATATCAAGCTGAAGGGTTTTTGGATTGGATTTTG
>T01_Unigene_BMK.52
GACCATTAAAAACACCAAAATTAACTCTAATGTTGTCACTTGGCAAAAAATGTGTGGCTTGGATCCCAGATGAGGGGATTCTGTTCAGTCTTCTCCAAATGGTCTTTAGCAATGGACTCAACAGGTTCTATGTGGCCTGCACCGAAACCTTTGGAGCATGGTGGAACTGATGGCATTAAGTAGTTCAACACAGTCGAGCAAACGAAG
>T01_Unigene_BMK.53
ATTTAGGGACTCTTGCTACCAAAAGGGTCTAAAGTTTCATAATTAATTATTTCCATCAAAGAAGTCCAATATTGATACTTTTCAGAATTTTTCAAAAAAACCCCTTATGGTTTCTCGAATTTACGAGTAGCTCCTTAATTACTCCAAATCATGCCCGAATTTGTTTGTGCCCTAATTTTCGAATGTGGGTTGATTTCCCCTAATTGGCTTAAATAATTTATTTAATTCTCAATCCA
>T01_Unigene_BMK.54
GGTCATAACTAGTCTAATCGTTGTTTAGTAAAAAATTATTCTTCAACCATGTTGGTATATGCTTATCACAAAGCACTTCAAAAGCAAGTCTACACTTCAATCCAACTCTTACTTCAAAATCCTCAACCATCTAGCACTCATTTATTGTAATATGACATCATAAAAAATTATTAGTATTATAAATCATTAATGAAACATTATTT
>T01_Unigene_BMK.55
TTGTAGCATCAGCAGCAGATTGGCTGGCAGAGCTGAGCGCATCAGTTGGAGCAGCGGTATATCCATCAGCGACAGCATCAGTGGTGGTAACAATCATGCTGGTGCCAGTTGGCTCTGGAATGCCAGAAGTGTATGGAACCATGCCTGAGCTTGCACCAGAGTAGGCAACGACTGGGTTATCCTCATCTGGGTTGGCAGCAATGGTGGAGTTGGGGTTCAGGACGGAGTCGATGACGTGGAGAACACCGTTGGCGAGGAGAACGTCGGCAGCAATGACGCGTGCCTGGTTCACGAACACTTCACCATCGTCGATGGTGA
>T01_Unigene_BMK.56
AGGAAATCATGAAAGTCGTCAGGTAGCTGTTTTGCAGCTTGAGTTTGAGTCTCAACATGTTTCACTTTGCTGCTGATTGGTCCAGTTAACTTTGTTTCTGTAGTTTAGTGTTTACACTGTCATTTCAATTGTTTTTAACCTAAATACCAGATACTAGAGCACATTATAGTTTCTGGACCTTTAATCAGTGGTTACTTTCTTCTATTTGAGATCTTATTGTTCCTCTATGTTAAT
>T01_Unigene_BMK.57
GCTTTGACAATGCCCTTTTCGATGAGGCTATGGCAGGTGTCTAGTATGGTTGTCTCGACGTCGGTTGGTGTGATCTTAAGTTCGTCTACCATGCGCTTGTTATCCAATTTGAACTCTCTGTCTAACCTTGAGACGACCATTGCAGTTGACTTGTCGATGAAGCTATTGATCCAGACGAGGGTACTTGGAACATTCATTGTGGGCACAAAGTAACCAAGAGGCTTGAATTCTTTCTGAACGATACGAGCAACATCCTTCATCCACTTACA
>T01_Unigene_BMK.58
GTCCCATATGTAGTCACTAGTACCACTTCTACCAACCATGAACCATCTAAGATGAGATCTCCAAGCCAGTGGCGGGCCATACTGGTTTGGACACACCCAATTATCTGTGGATTTATCTAAGTCAAAAGGTGAAGGTTACTCATACTTATTGAACCCAGTTTAACCCATAGGTCAGTTCAATTTTTAAAACACTGGCTAAATGTGGATTGCTACCTAATTTTCAAATCCTTTAACTTAATAAGGATTTTAAAGGTCCCAAATGAGGTTTCCTTTGATTCTCTTTAACTAAAAAAGATTCCCTCGTATCTGAATAGAGGACA
>T01_Unigene_BMK.59
ACAGATATGTTTGCGTCGAACCTGCAAACCGATAAGAGATGTGAATCACTGGAGCTGGAATTACAAAAAGGAAAACGAAAATATGTATGTTGTTGCTACAGTTTGAGGATATATATGTACATCATCATCATCATTGAAGCCTTGTCCATCTATATGGGGCTGGTTTATGAGTTCTGGTTGTGTGCTAACCCCTATTTAGAGCTACGTTCTGTCACTA
>T01_Unigene_BMK.60
GCAATTTAAAACAAACAGCTTTATAGCGAACAAGGAACCACAAGGGGAAAAAATATATGAAAAGATGTAATAGATGAAAAAGCCGAAAGAAGAGATAACCATAAGATGAAAAATTCAATAAAAATACCCTCATTTTCTGTCTTTTGATTCCTTGATCAACTAATTAAGAGAAAACATAAAAAACAAAAAATAAAAAAATCCAAGCCACAGAAAAGGAAGATTGAAGTAA
>T01_Unigene_BMK.61
GAATAGATAGCTTTGAGCAACTACAAGAAAGAACAAGTCAGTAGGGGTACACATGGTGTGTGCCATCCCGAGCTTGATCTCTGCCCTGCTCACAATAGGCTGAATTGGGGATCATTTTAGGCCCATATGCCAGACATAGGCAAATTTTCTGACCTGTATCAATATATCCTTAAAGGCCAGGCCCGGCCACCCAACATATTTGGTATTAAGGGGGTATATGTATTTTGCAAATGGGAAGGGCTTGGGCGTGGATTTTGG
>T01_Unigene_BMK.62
GGCCGGACATATTTAACAAAAATAGACATCCAGAGCTAACTTTCAGTTCAAGCTAGTCTGGGAAAGCGCCCTATAACAACTGTGTTAGGCCAAGCTTCGGCCTCAGCCTCTACAGTGAACCCACATCTACACAGAGACAATCAAACTGTCGCCAAACACTTCTCTACTCTGCACCTCTATTGTTGACAATGAAATGATACAAAACTTGTCTTAAGCTAGAGGGAGTGTTGTCATAGTTGCATAAGAAGAAAAATCAGAAGCTAAAAGAAGCATTGTCCATTTTCACAACAATGGACAAAGAGGTAACTCTAGCAATTACATTTTAACCATGGGAGCCAATCTTTGCAGTGCAGTGATGCATTCTGCAGCACAGTTTGCCTCTCATGACATGCGGTGGGTCTCCAAGTTACTCAAGATTCAAGCCGTAGTATCATGATCAAAAACCTCTTGTAGCACA
>T01_Unigene_BMK.63
GTCACTTAAGAAATATAACTACTCTTTCAATCGCTTTCAGAGCAGTTGGCCGACTTCACTAATGCTCTTCATTTTATGTCTTATCATATTTATTCTTGTTAAAGGTTTTAGAAATTTTGCCTCTGTAGTTTGGTTTACTTGAGACATTTTTCTATTGTACATATCTAGCTAGTATCCATGTCTTCTGAATTTGAATAAATAAAGAACAACTCTGATT
>T01_Unigene_BMK.64
GGAAGGAGGGACGGAGGTTGCGGACCTCCTTTAGCTCTTGGATTACGTAGGTGTCGTCGAGGTTTTTGCGGTAGTCTTCGAGGTCGAAGGAGGCGGGTGGCTTGGAGGAGGACTCCTCGCCCTCCTCTGATTCGGCGGCTTCGGCGACCGACTTGATCTCTCCAGCCTCCTTGCGCTTGACCCATTCAGTAAAGTACGTCTCCGCAGCAACCATGCCCGACTTCATGGCATTGTGCGTACCCTTGATCTTTGGCACGTTGAGGAAGCCCGCCGAGCATCCGATCAAGGCTCCACCGGGAAAGTTGAGCTTAGGAATCGACTGGTAG
>T01_Unigene_BMK.65
GAATGCCCTTTCTCACATCCTGATTTTATGTGTGGGTCATTGTAATTGAAAATATGATATTTGATTGTCATGTGGAGCCAACTGCTAAAGCAAAAGTGAATAAATGAAAAAGGGCTCGTCTGCAATGGATGCTTCTCAGTGAATTTCTGTAAAGAAAAGGAAAGCGTTTGCTTCACTGTAAATCCAAGTCAGATGGGTAGTGGCCAGTGGGATCTTTTAGAGCAAACCACTTTGCTGCAACAGCAAGCTTAGTGGTTGTTAGCCATGATAACGGTGTATGAGCAAAGGTGAAATGATCTGTAAATTTCAAGGGCCTGTTTGTTTGCATAGAA
>T01_Unigene_BMK.66
GGTTCATTGAATTTTTTTCTTTAGGAAGGGAAATCCATGTGTAAAAAGGAAACTTCCATCTTTGGATGCATAAGAGGCCTATTTAAGGACTCTAAAGTTATTAGAATAACTCTTTGATAATATTTAGATTTTCTCCTCTCCTTGGGATAGAACCCTAGAAGCAACCAAGATAAAACTAAGTTTGAAGGTACCTCCCATTGGATGGGTCCTTCTAAGCCAATCTAGCTGTGTAAACTAT
>T01_Unigene_BMK.67
GAGACCCATACTACTGGTGGGAATGCGGTGCGATGTTCAATACTTACATCAACTATTGGTACTACACTGGCGACACGCAGTACAATGCCATGGTAAAGCAGGGCCTTCAATTTCAAACAGGCCCTGACAACAATTACATGCCAGCAAACGAATCGAAAAACGAAGGAAACGATGACCAAGTTTTCTGGGGATTTGCTGTAATGTCTGCCGCGGAGTACAAGTTTCCCAACCCGGACGACGGCAAGCCAGGATGGCTCGCTCTAGCGCAAGGTGTTTTCAACAGCCAAGCGAATCGATGGG
>T01_Unigene_BMK.68
GTGCAAGAGGCAGAGAAGTACAAGGAAGATGATGAGAAGCAGAAGGAACGTATTAAGGCAAAGAACGATCTCGAATCATTCGCTTTTAACCTGAAGCAGACTCTCGAAGATGAGAAGCTCAAGGACAAGTTCTCAAGCGACGACAGGCAGAAACTTGACGAGAAAGTTAAGGAGACCCTCGCATGGTTAGATGCTAATCAAATGGCTGAGGCCGAAGAGTTCCAGCACCAGCAGA
>T01_Unigene_BMK.69
ACCGGATTGGCCAACTCCCCTTTAATACAGCCACTACCCGCTGATACCACTAAAATGGTAGAATTTGATTCCCAAGAAAAGGAGTTTCAGGAAATCAATATTTTTCAGAAAGGCTTCTTCCACTGACCCAGATGTGCCTGCGTTATTGCAAATTCAAAAATTGAGAGGCTTTATTTTATGCCACAAAAATGCCACAAAAATCTCCCAGG
>T01_Unigene_BMK.70
AAATGAGCTCCACGGTGACCTCATGATTGGCTTACGGCTAGCTGTGGCTGTGGAGGGGTCCACGGTTAACCGTCGGCTAACCGCATTGTAAAATTCCAATAAAGTTCGATTCTGAAAATTTAACTGTAACTCTTCCTGGGTCCACGGTCGACTGCGGGAGGTTCCACAGTTGATTGTGGGCTTCAAAAAACCTGAAGCTGG
>T01_Unigene_BMK.71
GAATGAGAAAAACCGTATCGATCTGGTGGGCGAGAGATACGAAAAGAACGACGAATAGCAAGTTAAGGTGAAGCTGATGCTGGAGCAGGATTTGGGGCCGATTCTTGCAGAAGGCTGGAGCAGGATTCAGGGCCGGTTCTTGCAGAAAAGGCAAAGTAGTGGCATTTGTCCCTTGTCGATGAGCATATACCTTGTCTAGATGAAATTGCAAAGGGGAAGGAAGGCAGTCATCATCAAAGGATGGTACT
>T01_Unigene_BMK.72
TTAGTTTAATTAACCCTAGATTAATTAATTGGATTTGGAATCTCAAAGAGAAATTGACCTAGGACCTTAGCCTATGTTAAGGCTTAAACACGCCCCTTCAGTTCTTAAATTGCAAATCTATTAACAGGATAAAATTAGGGACCATAGCATCATGGTATATCTGGAAAGCCCGCAACAGCCTTGTATTTAATTGCCTAGCCCCTCATCCAAATTAGATTAAATCCAAGACTATCTCTCAAATTATGCAATGGAACTCATCTCATTTGTATGCATGACCAGGGCCCTATGCTGGCTCATCTATAGATCAATGGCTCCCACCACCTCCTGGGTGGTTTAACTTGAATTTTGATGGTTCTTTAAATCAAGGCTCAAACTAAG
>T01_Unigene_BMK.73
GTGTGTGTGTGTGTGTGTGTTTTGCCTATGTGATTCCTTAAATATCTGAATTTTAAATGTTTTGCATCCTCATATGATCTGATATCACTCTGAGAACCAACATCAGCAGTTCTTTCATAATCTCCTTTTCATTCTGCTTATAACAAGCTAGAAAAGAACAACTGCAGACCTGTCTTTCTATCAGTGTGTCTTGCGCATATAACCTCCATCTTGAATTCTGTTTCAATGAAATGGATCCAAATTCTTGCTTTCATTTTTTATTTTAGTTTCTAGGTTTTGCATGCCAAGTGCATTTTTTCTATGTTGTGCATTTGTTATTATTGTTTTATCATGTGTTTTTTTTCTCGAAAGGTTCTTGTTTTACCATGTTAG
>T01_Unigene_BMK.74
GGGTGCTTGAACATTTGTGAATCCAGCTGGATGATAGCTTCGGGGGAATTCAGATATCTTCCATACAGGAACTCTCAGATATCCTCTAGAACCAATCAGGTCCTAAAATATTCAGTTGCTATGCCTCGAGTCATTGTCACAGGGTGAAGAAAGGAGGCGAATCCATTTCCCAAGGAAAATGTCTAACGTGCCTCTAAGATTGAAAGGTATCTTAGTTTCCATTCCATATTACTATTGTTACGGATAAATGTGAATGCGGCTAAATATGGGGTTCGCATTGCAAGCACTAGAAATATGCTCCTCCCATAGTTTCCTCATTCAGGTTGAAAGCAGACCCATAAACCCAAA
>T01_Unigene_BMK.75
ATCGAACAAGCGGGAAAGCTTTGCCTCTTGAAGAAGCAATACCTTGCTTTGCACGGAACAGGCTCTCCGGTCTCATGAGTGACAAATGACATGTGGCTGCCTTTATTTCAGTGAGTTTGTTCAGTGATATTTTCGGTGGATGCCATGTGAGTTTGTTTTTGTGGACCATAGAGATTCGTGCGGCCTCTTGTAATAGGCTCACACATTGACACTGGAGTAATTTTAATTTTTAAGTCACAGCAGGACAATCCTCTGTGTAGAGAATCCAGCGGCCTCTTGTATAGATATAGATAGGCCTTTTGTACAGACACTGACACTGACACCATATATAGGTCATAAAATCTGGG
>T01_Unigene_BMK.76
AATCCAGATTACCATGTGAATCCACTTGATCGAATATGCTACCGTAAGGTTGATTTCTAATTTAATGGTTCGGGTTATCAGTAGGTGGGATCCACAGTGAGATACAAACATCCCACAGAGAGACACTTGGTGGTGTAGTTAGAAACCCCCTCTCTCACACGCACACACACTCTAACGGTCAAATCTAGTTGTGCAGTTGTGTACTTGTATTTTATTGCATGGTGTTGAATGAAAA
>T01_Unigene_BMK.77
GGGCATTCAATAAAGGAACAGAATCAGACATATGATCTGCCTGTTTTTCAACTAGCGGAATCTCCTTGGCGAAATAAAGAGTAACAAGTGTACACAATGTGAGAAAGGCCACGGCAACTAGAAAGGCTGCTTTCAAGTTTCCACAAGCTTCACAACAAGCTCTTGTCGTCAGGAAAGGAAACCACCTGCTCAAATGTGATCTCTAGAATAG
>T01_Unigene_BMK.78
GTTTTGAATGTTGATTATTTTTATTAGTCAAATTGAAGTAGTTGGTTGAATAGGCTCGTTAGTTTGCTATTGTATTGAATTTCTAGGAATTTCAAGCTAATAGGTTCCCATCAAAGGACCTAACTTTGAAGAAGCAGAGGAGAAGGTCTTCAAATGACCATCAAATGGTCCACTTTGGTACGAAATGATCTCCGGGGCCATCGCCCTAGTAAATCAAGTCCTAGTAAATCAAGTCCTAGGAGAGTCTTATCTGTATGTCCACATTATCTCCTTCACGTGTTCACATCTTTGATATTCTTTCCTTCCACCTGTGCATGTGATAGGATAGAGTGAAGGATCATCTTGAAGGGTCTAGAAATTGATTGTCCCTTGGATGAGTAACAAGTTCTTTGATCTTGGCCATTGATCGTATTGTGTAGAACCATACTGGGTCTTTACATTCATTTATAAG
>T01_Unigene_BMK.79
GGGTGATGTCGACTGTGATGCCTATCGTCTCTGCGGTGGTGTCTGTCATCTCTACGATGATATCGTTCCCTACCCCCATGGTCCCGATGGTTCCTAGACCAATCATGAGTGCGTCTGATATGATTGTACCAAGGGTTTATTATAGGAGGGGAAGTTTCAGTCTGTGCTTTGGTGTAGTCAGGGTCACTTTCTGTGTAGCGATCAGAAAACTCAGCTTCCAACGTACTAAGCAGTTC
>T01_Unigene_BMK.80
GCCCCACTTACAAGCTTCTTTATGGCCGTTCCGTTGAGAAATCCTCCTCTCCATTTTTGGCGTGGTGGATTCATTTATCTTATCTTTAATGAAAATTACCATAGAACTAACTGCTTGGATTTTTATGAGCAACCGGCCCACTTATTGAAGAGGTTAGAGGGAGCATGAAATTGACTGGTATCATCCAACTAAGGATGAAACAAAGTTTCATGCTTCCCCTCCATGGCTTGGCTAAATATCCATCCAAGCCAAAAAGAAAAAAGAAAAAAAAA
>T01_Unigene_BMK.81
GGTTGTTCAAAAGGATCTCCTGTTCTTCCATCCAATATTCTGCTTTTTCCCGGATACTCGGGTTCAAATACCCACGGATTTGCTGTTTGCTTACTGGCTGAATATAATTCAGAAAACACTAGCTTTCTCGAAGCCCCCTGCTCATATCTCTCATCAAAGGGTGCTATTCTATAATGTCTGTCCAACAGGTACCCCGCTAAACCGAGCGAACATTCAAATATTTGTCCCACATTCATTCGCGAAGGTACTCCTAATGGGTTGAAGACCATATCGACCGGTGTTCCAGCTTGCAAATAAGGCATATCCTG
>T01_Unigene_BMK.82
GTTGAACTGCTACTTTTTGGTAGATTTATAAAATGCCCGTGAGGAGTTTTTGGTTGTAATTACTCTTTTTGGGAGAACTCTTGAAACCCCCATGTAGAATTTTGTTGTGTTTCTTCTGCCCAGTAGAATTTTCCTTTTAATTCAGTTTTCTTGAGGGGGTTTCTGCCATTTCATATAGTGTTTTAGTTGTGATTCTCTGTTTTTAGGGGTACTTGTTACATATTCTTGAATGGGTTTCCTTGTATTTATCTGTTTTTAGTGGATTTATGATGTATCCATAAAGAGTATTGAGATGGTTTTATAGCTCCTTTCCTTTGGGAGTATTTTCTGACATGATAATGAGGGGC
>T01_Unigene_BMK.83
AAAAGAAAGAAAAGAAAGAAGAGATAATTATATGACTTAAAGTTGTACTTTGAACTCTTATCCTTATTTTAAATATTTCCACCATTTTTTAACAAGGTGGGTAAAACCGAAAAAATTGGAAAATCTCCACTGTTAATAACCAGTTAATGTTATTTGTTACAATGCTTAAAACATCTGCCCAACTTCTAAAGACTCAGTGCATCATGACACTAGATAAACTATAGATATGAATGGTTCCAACTTATGTTTTTATCTTTTGTAAGGAATTGAGAACACGTATGATTTTCTAATACTTGGAAGCTGGATGTTATATTCTAATAATTGATCATGAATCAGGTATGGTTCCTACCCTTTAAAAG
>T01_Unigene_BMK.84
GATAATTCCATTTAACAACTTAGATTGAGAAACCAACAACACATCTCTATGTAACTGCCAAATGCTTATATTGTGGTTAGTCCATATCGTAGTTATTTGTACCCACAATATGGCCTGTTTAGTTGTCAACCAGGATTTGGCATGTGTGTGTTGTATCAGGACGAGGTTCCACTCTGTAGATCACCATGCTAAACAAAAATATACCATCTTCACTGGTCACCCGTGC
>T01_Unigene_BMK.85
ATGGGCATGGAAGAATAGTATGTCGTGAAAATTTCAATCACTCTAACAGGCAATAGAGGTTAAAATCTGAGATGGTTGCAGAAGGGTCAAATGACAGTTATCCAGCACAACTAGGCAAGAATAAAACTACAAATAAATTTTACTTCTGATGCTTGCCAGATATTTGTCTGAACGATTTCAATACCTCAAGTGTTATAAGTTTTTTTTTTTTTTTTTGG
>T01_Unigene_BMK.86
GAATAAACGGCTTTAGTTCATGGATGCTGTGAACTATTGTAGTTAAGAATCTTGCTAGATGAGTTAGGGTTCAAGCAAGATGGTCCAATGCATTTCTATTCTGATAACACGTCTACAATTAAACTGGCATATTACCCTGTCTATCATGACGATACAAAGCATGTAGAAGTAGATTGACATTTTATCGGGGAAAAGATTGAGAAGGAAGATGTGTTACTCATACAAGTTTCTACCGAAGATCAGCTAGCAGA
>T01_Unigene_BMK.87
CCATAATAATCTTCAACAGTATTTTCCCGATAATATTTTTGAAATATCGCAAAAGCCGAAAACATGGGAAGACAACCGCAATAAAAACGCAAAAAGAATGGATAAAAGCCTATTTAAAATATATAATATAGATTAGAACCCAATTAGCTAGAACAAAACCTCTAAATTTCTTCTCCATACCATTGCAGATTCAGTGTTCTTCTTGGCATCAAAGCTACTCAAATCAACAACTCAGGTTTGCATCACTTCCTTGTACTTTAAAATACCAATTCTCTGAACTTTGTTAAAGTTTAAAATTCCATGTAACCTCACAGAATTTATGTTTGAATTATTTGTCCAGGG
>T01_Unigene_BMK.88
ATTGAATTTGTCTTCATTTATTGAAATTTGAAGGATTAATAGTGATGCACACTATTGAAATGGGGCTAACATGATCTAAAGTTTCTATTGCTTTCATTATATTTTATACAATATACAGATCTATGTTAATTTTTTTTTGTGTTCAAAATGTGTTTCTCTCTTTCAGTGATGACTTGTGAACAAAGTCATGGATAAGCATGATGGATGTAATTGTTTCTCGCATAGGGTTTTGAAATTCATGGATTCTGGAATCCTTACCATTAATGGTTTGTGTGATTCATGTTTTTCTATTTTTAGAAT
>T01_Unigene_BMK.89
AAATAAAAAAATAAATAAAGAAAACACCCTCCCTCTCCACCCAATCCCACCTCCATATAAGAAAGGGACAAAACAGAATCAAACCGTGCTTGGCCCCCTACAATTACTAGAAGTTATGCTTTTTGACATTCTCCATGGAGCTGATTAGCAACACAATAAAATGCAAGGGATTGCACTGTCCAAAAAGGTTGGCTCATCCACTAATTGGCGCAAACATTAACACTGGATAACTGGTTTTGTGTACTCCTGTTTTTGACAAAAATGACACACATCTGCAATTTACAAGGATAAGGGGAAACCGCCCTGAAGAAGTTTTTACTCTATCCATAATATTAAGGATACACCATCTCAGTTTTGGCATTATTTGTGTTCTTCGCATATCATGTCCTTTTAATGCCAATTATTTATGCATCTAACACTTCCAGCTAACTGCTGTTGTTTCATAA
>T01_Unigene_BMK.90
CGAGTGGATTACCACAGCCAATAATCCAATTACTCAGCAAATGGTTGAGGATCATCCTTGGGTTAGATTTTTTGAACATCTCATCCCAAAAGGTCCATCATCTGAACAATTTGATTCATGAAAAGGTTGGACGCGCTAATGGTACATTCAACATTGACTGTTTTCTGAAGATGCTAAATATCACTTAATTTATATTTTCACTTGATGAATGGAAAATTTTCTATTTAAATTTCTCAACCCCTACTAACACAGTTTCAGAG
>T01_Unigene_BMK.91
GTCTTTAATCCTTGGAAAGAAGTGACAGCACGAAAAGAAAGTGGGATTAAACACAGCTTACCTGCCAACATTGTCCAATCATTCTTCATAAAGCTTAACATCAGAAGAAATACCACAAATGGTGGGTGGGGGTGTGTGGGGTGGTTTGTGTGTATAAATTCTCAAGATCCAGATTATGGTAAAGATAATATCATGATAACTATACAATTTTCCCATACATATTTCTTCTCTAGGCACAAATGTTGCATCAATCATCAAAGCAAACAAATGATAATTGGATCTGTGCATAATG
>T01_Unigene_BMK.92
AAAGGAAGAAAAACTCACAAGATCAACAACCTTTCAAAAAAAAATATAAAAACTCAGAAGATCAACAACAGATACTGAGGCTTCAGTGATGATGATATATGTGTGCGCCTAGCATCTTCCAGTCCCTAGTCCATACAATTGGTTATATGGCCTGTTGATCCATGTTGATACAATGGCCTTCACAATGAATGAATCATACCCTTCGATCTTGTAAATTCATAGTTGAGAACAAGAAGAAATAGCAGCTGTTCACATATAATGATAGAAGGCCAGGTTTAGATGAATAAGATCTTTAGTCATTTTTAACCAGCTAGTCAAATACTTCGGGCGTGATCATTTTTACATATTTATTTTGGGTTATGCTCTAAATCCAGTGCTGACACAAGTTGGAGG
>T01_Unigene_BMK.93
GTGATGAACCTGAAATGTTTATTTACCTCTAGTAAATCAAAATCGTATATTTTAAGGGAAGACATGTCTTATTACTTTGCATCTCAAATTGATAGATTGTGCTTTTTCACTAATTTGCACCTGCTCACATGCACGTCGTAGTTCTAGCAGCTTATGGCAAAAGGACCTCATGTTCGAGGTTTGTGTAGCTCATTAGGTGGATTGGACTATCCTAGCCTAGATTTGTGCGTAAATGATGGAACTGTTAAAAAGCATTGGAAC
>T01_Unigene_BMK.94
TAAATCCAATTGAAGAAATTTATTTTAAGGATATAAAAACCAGTGGGACCATGCTTTTAAACTGTATATATTTTAAAATTGGTCCCGCTCATACATATCTGTCAATGAGCGTACTTTGCAAATCAAAATTAATGATCCATGACATCACTTTGAGTGCTACTTGATAAGTTCTATGACTGGATTTCTTAGATTATGATTTGTTCAAGTAATAGACATAAAATATATAATATAAATTTTAGGCTTGGGTATTCTTGCATTATTATTCGTTTATGATATAATAATGATTTGAGTGCCATTTTATTTTCCATTTATTGTAGTTATTTTTTTTTATAGAAAATTTTAGATTTTTATATTTTTTAATTATTATTATTTTTTATAGGAGTGTTGACCATA
>T01_Unigene_BMK.95
TTAATGACCATGACAAGCATACAAAATACCTTGTTCTGATGCTCTTTCTAAGTATCTCAAAATCCTGTTAACTGTCTCTAGATGTTCAGTTCCTTGGAGCATGCATAAACTGACTTACATATGTCTCGCTGGGTTATAGCCAAATTAATTAATTTTCTAACCAATCTCTAATATGCATGTTGCTCATGTCCACTGATTTTGCACCTTATTTTCTTGTTTCTTCAAGCATGTCTAATGCATACTTCCACTGTGTAATCACAATACCCTTCTTCGATTTTGGGTCCAAAAAATATATATGGCTCTTGAAGATCTTTTGTTTCCAATTCTTTCCTCTGATGTCTTTAGATTTTTGACATCTTCTCTATCATTGTTGGTAATCACCATGTCATCCACAGACAATGGGAATAGTAAGATGACGTTTATTTTCTCAGATACTATGTGATCTGCCTCTCACATCCACATGGCACCTTTTTTTTTATATTACATATTGCACCATTGCTTTACTAATCCTATCAAACCAAGCAGAAGGTGCGTGTTTTAAATCTTATTATGCTTTCATCAGTCGACAACTCTTTCCTTCTTGCCCCTTCGATATAAAACTATCATGCAGAATTACTTTTAGAGTTATGAATTTGAAATCGCTAGAGCCTATTTGGAGTTGATTGATCATCGCAAGAAGG
>T01_Unigene_BMK.96
GAAACTATAAGAAGGAATTTGCAAACTATCCAAGGGGACGAAAATCAATCATTCCATTTGTCATTTGAAAAAATGAGTCGGTAATGTTGCTTATTTAAAGAACCGTAAGATGTAAAATTTAAGATTTTAGCACGGTTCTTATGCTCATAACACGAGTCCTACTTGTTCTAGTTTCATCTGTCGCTCATCTAACAATGTTAGACATGATACTCTGGTCATTGGGTAAAAGTAGGGATCAAAAAATGAAGGAAGTACAGCATTCTGTATGTCGTAAGATAAGCAATTGTCGCTTAGGTAAGGG
>T01_Unigene_BMK.97
TCACCATTTTCAAAAAGAAAAAAATACCCTGGAAAGAATCGTTTTGTGGTATTCCATGGGCATAGTTGTCAATTTCGTTTAGGTACACATTTCTATTTATAAAATATTTCGGCATTTTGGAATATCGGCAAAACTTTTTGGAGCAACTTTTTGGAATCTATATGTAAAAATAAAATAAAATTCTAAAAATCTTAGAAAGAAGGGGCAAATCCTGAAAGACAAAATGATTTTTTGTTTTGAAAAAATAAGGAATGGAAAAATCTAAAAGGTAAAAAGG
>T01_Unigene_BMK.98
ACTGGCCCAAAATTTAACTCTGATCGAACTGATGTACCAATATATTGGCCATGTTTAGAAATCATAAGCAATATATATTACATATGTAAACTAAATGTTATATGCCACACAGATTAGAGTAAAATTTGAGGAAATAGCTGTACAAAGGGACGAATGTGATATGAACACACCAAATAAATAGAAAAAGAGTTTATAAACTTTATAAACTAAATGTTATAATGCTTTATGCATAGTGACAACAGTTATAACGGTTTACTTCCTTTAGAAATGTCAGAAGTAACAGTGTGATAACAGCACCATTTTTTATTCTAAATATTCCATTTAGGATGCTTTAAGCATAAATACACGGCTTAGAAACAATATTAGTGACCTGAAAATAGGATTTGAATGGTGTTTCAGGCTTTCAGCACAAA
>T01_Unigene_BMK.99
GTCGTCCACAGAACCACATCCCTCTTCCAAAAGCCATCAAATATTTTCCGGGCAGTACCCATATCGAGATTTGAAGAGTAGAACTCAACGAGCGCACTTCGGACAAAACCATCATCAGAAAAACCAAATTTGACAACATGGGCATGGACAAAATGGCCTAGCTGCAGTGAAGAAGGGAGGAGGAGAGTACAAGCTTTGATCAAAGGGGGAAAGGTGTAGTTATTAGCAGGAAGTCTGCATTCCAACATATCAACATAACAGAAGATGGCGGGAATTGGGTTCTCTGTTTGGACATAGCCTCTGATCATGGTGT
>T01_Unigene_BMK.100
AAGAGTAGCCTCGCCTGTCTCATGGCGGACCGTGATTGATCTACCCTCACTCATGTAGGGATAAAGCCACGCCTCATCCAGACTCTTCTCGGAATTCATGCAGGTTTAATGGACTAAAATGTCCATGATTAAAATTATAAACAGTATGATATTGTATAGATATATTCCCTTTTTACAGTAGATATATTCCTTTTTTTTTTGCTTAATATATCTTTCTTTTTAACCCAACAAGAGTCA
>T01_Unigene_BMK.101
AAAGTAGAAGAACCATGATTTTCTCTACTTTTTAAGAAATCTCTTAACTGGGTGACCAACCACCAACCCTTTTTGGGGAGCTGTCCAGAGGGTTCATGTTTTGGCTGCCCCAACTTTTTTTTGTTCATCCGTCACTGTTTTATCTGAGACCTTTCTTGTATTAACTTGAGGTTTTCAAGTTCAATATTTATAGTAGAATGGGCTATGGGCTAAAACATACTGTACATCATTGTAGTACCAATATATTAGCTCCTCAAAATCAAAAAACAAAATCAGATTTGATTGACTTATAGTGTGTTAGGTGCTATAATTTAAGACCATGGCAGGTATTAACCAAACCCAACTTGTGCCATTCTTTATCATCAATTTTTGGATTTCTTAGTGAGAGTGAGCACTAAGCAAGACTGCAAGAGTATAGTGAAAGAAGGAATTTGTTTGTTACTTGTGTTTAAATTCTTAGTTTCTCTAACCAGGACTGGCAAAGATTGGAGAA
>T01_Unigene_BMK.102
GGAGAGGTTCAGGACTGCAAAGATGATGTACGTTTTGTAGGCAATGGAGGCGAAGGACGGGGGAGTGATCATGACAATGAGGAAGTTGAAGAGCCAGTTGCTCGAGGTGGCAATGGCACTCGCCGGGGCGCGAATACGAATGGGCGTAATCTCAGGAGGGTAGAGCCAAGTCATGCCAAGCCATCCGAGGGCGAAGCATGTGTTGAAGAAGTAGAGGAAGATGGCGGCAACGATGGCGGAACCACCTCCGTTTCCAATTCCGCGGCGCTGGACGTCGTAGACCGTGCCCGTGAGGACGGCCATGGAAGCCGACATGAGGAAGGCGGTGCTCATCATGAGCTTGCGACGACCG
>T01_Unigene_BMK.103
GAAGATCGCATGGCGGCCTATCCGTGCAGCGGAGAGATCAACTTCAAGGTGGCCGATGCCAAGGCCGCCGTGGCACGCGTGATGGAGCACTTCGCCGCGCTGGCGCCCGCACTGGACTACACCGATGGCATCAGCGCCGATTTCGGCGACTGGCGCTTCAACCTGCGCAGTTCCAACACCGAGCCGCTGCTGCGCCTGAATGTCGAAGCCCGCGGTGATGCCGCGCTGATGCAGGCGCGCACCGACGAAATTTCCCACCTCCTTCAGCAATAACCAAGGAAGACCATGAGCATCATT
>T01_Unigene_BMK.104
GTTTGTGTTTTAAGAGCCAAGGCTTGTGGGTAGTCTGGATCTGAGCCACTCGCAGCCATTCTTGCTAATGTAAGTTAAATATTCATACATAATATTTGATGATGGAAAATATTGGATGTAGTAAAAAATCCAATAATTCATTGACTGGCCGATAGTGTTTGTTGTACAGGCACTTTCAAAACTGAAAATACACCCTACTTATTGTATTGGGATATGTCAATAATCAATAATTATCGGCTGATATGGTATGTATCAGTGGATATTTAAACTTGGTATAGTTATCATGTTATTTACCAATTTTGTACTCAGCTCATCTGACGATACTACATAGAGAATATGCAATTAGTTGCAGTTTTAGCTGAGAAGTAAAAGGAACAG
>T01_Unigene_BMK.105
GAACCGGATGGTATAAGTGGAGACTTGAATTTGGATGTACATACCCACAAGATTTAAACTGACTATGACCTATTGGACAAAATGTTAAAAACAACACAAGAAAAAAATTAGTGTATCAAAGATGAGAATGTTTATATACGTCTATATGTATAAAGGAAAGAGAATCAGAAATGAGCACGAAGGATTTAGGGTAGCATCAATAGGTAATAAATAAAGATAGACTTGTTTGACATGGAACAGACTTGTCCAACGCAAGCACCAGTGAGAAAAAAGTTTTTGTATGTACGCTTATGGATGGAGGGGGGGTGGGGTAAGCCGGAGGGGAGATGGATG
>T01_Unigene_BMK.106
GTCAGTGCAAAAAGACCCCCAAAACCACCAACATTTTCTCACACCAAGAAAATAGGAGGAAATATTAATTTTGGCCTTCTCCCCATAGAATTCGATCGGAGAAGTCTAATTAGCATCATTCAAACAAACAATTCACAAAGTATCGAAGTGAACTAAAATTGTCTAAAGTGGCTTAAATATGTAGGGAAGTCCACACCTATGGAACAGCCTATAGCTCCAAAAGACTCACATATGAGCCCCCTGTCAACTGAGTCCCTACTAGATCATGATGGCTTCAAAGTGTCACAACTTGAAGTAAACTAAATTGTGATGGAAAACAAACTAGGTATCACTTTTACAGGGAATTGGATTGGAACCTCATATAAATCATTAACCATTCACAATTGATCCATCCCATGATCGAGATAGCCATGACTTGAATCATGGATTGTGAAGATGGTGCAACTTAAGTCCCCACATATGATGGTTCACTAGC
>T01_Unigene_BMK.107
TATATGTGCATGCATCCTAATTGTTGCCTTCAGGACACGTTTGTGCACCTATATTTCTCCAGAAAAACCAATCAAGTGTTTGGTGCATAAACTTTCAACAAAAACTGCGCTCTTGAGGATTTTAAAGTCCAAGAGGGTCGGATACTTATGACTTTTTCGACACAAAATTCTTATCACTGGACCCAAAAGAATTTGTGGATTCCATGGGTGTGGAATCGACACCTGAAAATTCCACTGAGAAAGTAAATTGTGAATTCTGCAAGTCGTTGAATCCACAGCTGTTTTCCAACATTCATTTGAAGTTTCTTTTGAACATAACTTCTATTTCAGACTGAGAGGGCAGGATATGTATTGCAGGTTGGCTATTTGGCACAGGAG
>T01_Unigene_BMK.108
GAGGTTCTCGAATCCGTTGGACGAGGCGGCTTCGGAGCGGACTACTTTGTCCCGGGAGGCGGCGTCGAGGCCTTGCTCGGCTTGGGCTTGTGCTGCGAGGCCTCGTGGGGCGCGGCCGTCCATTTGTTTGCCGTTGGTGCGGGATTTGTAGGTTGTTGCTGCTACGAAGCGGGGATAGATGGAGATGGCCCAGTAGATTGGGATTGTGTAGAGAGCGATGCTGTCCTGCTGCAGGTTGGGAAGGTACGAAGTGAGGGATGCCATCTTGGGTCTTGCTTCTTGTTGTTCTTGGATGAGTTGCTCTTGGCTAGATTTTCTGAAGAAATGAAGTATGGTATAAGTATTGAATGCTCAATAAGATCTGTGAGATGATGATGTTGATATGGCCGTTGCTATGCCCTGTGGTCCTGTCAATGCCTCCCGTGAACGGCAAAGGTACAACAATTGGTCCGAGAATCAG
>T01_Unigene_BMK.109
TGGGGATGTGACTTTTACTATACGTTTATAAATTTTGCCAATAGCTTTGTTGATGTTCTTTTTTATTCTTCTACCCAAATTTAATGATTAGTTTGTTTTGATGACTCTGAGATTACAAGTGATTGTAGTGTTCTTCTATATCTGTTGAGGTGAATCTACTGTGAGACGAGGAGCTTGTGATGTTTTCAGGTGTGTGTGGTTCAACCGAAA
>T01_Unigene_BMK.110
AGGAGGTGCCATGAATATGTTCAAGACATGGATTTTACACTAAAAAATGAATGATCAAATGTGATACAGATACACTTCCTATCTTAAAGTATCCGGTTATCATAGCTTCTGAAAGTGCTTCTGTTTGTTCATATTCTGCATTTCATCATATTTTCTTGCCCTTACTGTTTTTGATACACGAGCTAATTAATAGATGGTAGTTATAGCATGTTATGCCAAATGGAT
>T01_Unigene_BMK.111
CGAGCACGTCGGTACGCCCGACGGCGCCAGCCTCATGCACGCCGTCCAGTCGATGAACCTCAGTGCTGGAGAGAAGCGCGACGGTCAGTCTCCCAGCGGCTCGCAGCCACCAAGTCGAGCTCAGTCGATCAAGAGGCAAGTTGGTGGCAGGGAACCCTCTGAGAGCGGCCAGTCCTCGTCCGAGGCCGGCGGCAACCACCGCCTCACGGCCGCAGCGCTCAAGGACATGGAGTCAAAATCGGGCAAGTCTGCCCCGCCCAAGGACAAGGG
>T01_Unigene_BMK.112
AATTAAGCAAAAAATTTGGTATTCCTGAAGAAGAACTATGGGCTGCAAATAACTTCACACAACGGCCAACCGTCTATCCGAAGACTACATTCTTAATACCTTTGAGATCACCACCTATCATTTATCATCTCAATAATTCTGATTCTCATACTCAAGAACCTGTTTTTATTCCGATCACTCGCATAGATTCAGTGTCAACTAATACTAGCAAATGGATAATTTTGTATATTATAGGGG
>T01_Unigene_BMK.113
AAAATAGGTTCAGCCCAATCCCTACTAGATTAGCTTTAATTGAAAAAAAGGCTTCAATAAATTTTCCCAACTTGTAGCTGAGTTGGTTGGGATGTTGTGCGTGTGGGAATGCAAGTGCTGGAGCCCTCATTATGGTTAAAAAAAGAAAGGCTTTGTGTTTTGCTTCACAAATGTATCTCTCTTTTAGACCAGGCCGGGCTTCGGGCGCTCTACTAAAGAGTCCAAGCTTTCCCATAAATTAAGACCTAAGGCTCAAGCTTGACCCAAATTAGGCTTGACCTGGGTCGGACTTCGGCTGGCCCTGTCCATTAGCACCC
>T01_Unigene_BMK.114
CGTGCCTAGTTGACGATTATTTGACCTCTCCTAATTACATGTCGTTAAATTTGAATTAAAACACAGCATGTGTTAATTCATATTTGCTCATACATTGTTGAATCGTTGTATTCATGGTGCTACTCTTGGTGTCATAGATTCGGTTACAGGAACCGCCCCTGCGAGAATCCAAGATACCGAAGAGGATAACTATTAGTTCTCCAAGATTGGAGGAATGGATCACTAAGGATATTG
>T01_Unigene_BMK.115
TTCTGCCAAACATGGAACTATTTTTAAGAAATCCTCTTTGAGGATGACTCGATTCCAACATACCAAAGAAAACCTCTAACTAAGGGATTCTTCTCAATTTGCCAAACGTGCCCTTAGAGAAATGCTAAGATCCATTCATTAAAAATTAAAATACAGAGGACTTTTCAATTTAGGGTGTATTTCTAAATTTCACTCAAATATCAGTTCATGTCACAGTGAGATTGGTTATTTGATTAAAAATAACTCAGAAAGATTAATAAGATTTGTCAATCACATTCTAATAAAATAGTCAATTTGACCAATTAGATTCAATTGAAGTCAGATTTGAAGATAGTAGTATAGGAGTTTATTTTGAGCCAAGTTTTCAATAGATGTGTGCTGTAGAATTTCAACTCCTTTTAATGCATAATATTTTAAAGTCAAAGCCTAAGAAGATTGGGACTCCATTGAGTCAATCGTAGATATTTCTTCACTG
>T01_Unigene_BMK.116
ATAGGTATTAACATAGATTTAAGAGAAGAAATGAAGGCTTCTGTTTTTATTGATTTTGTTTGTAAATCTATTGCTTGGTCACATTGTAAGTGTTGGCCACTGGATCAATTTGTAGATGTCGTGCCCAGTTAGGGTTGCAAGGACCTCGAAAGAACATGACTGCAATTGAAGTCGCTGAGGATTGAGGACCATAGTTAGGGT
>T01_Unigene_BMK.117
GCTAAAGGAAAGGAAGAGAAGTCACCGATCTTAGTGGCTGCAGCAATGGGGGTGGTAGAGATGGTCGAAGAAATTCTACAATGGTTTCCCGTTGCAATTGAAGACGTGAATCAGGACGACAAGAATGTGGCATTGTTGGCCGTGGAGAACAGACAACCTCAAGTGTACACTTTTCTGCAGAACAAGTATGCTACAAACGAGAGTGTATTTCTGAAGTTAGATAAGGAAGGTAATAGTGCCCTTCACTTGGCTGCA
>T01_Unigene_BMK.118
GTGTATTTCAAAGAATGCTTCTTTGAATTGAAAGTGCATTTCCTTTGGAAGATCATCTACTGATACATGAATAGGAAATGATATGCAATGTTGAGCTATTTTGTAAGTTACATGAGTCAGTATCAATACAATGGATTATCTAAGGGCCTGTTATTTTGTATAGAATAAGTAGGAATTGAATACATATGAAATGAGCTCCACCAACATCTTATTAAAAGAGGCGAGTGATAAAAGGATATGGGTTAAGGGTGAAGGATATAAGGAATTCCTAGGTTGATGGATAGGTATTTGTTTCGCATCTTCCCTTATTAAATTTCCTTTCATGGAGAGTTATTTGATGGTCCTTTTTGCATATTCACATTTGGTTCTTCATTTGTAACTACTTATGGAAATGCAATACTATGTATTAAATTATATGAAACAAATAGGCCCTAAATGCTGTGGGTGCAAAGCCAAAGAGAAAAGAGAAGGG
>T01_Unigene_BMK.119
GAATGAAAAACCTCTCCAACTTTCCATATGCAAATGGGCAAAATCTCTTGTTAGGAGACTTGCACATGCAAATGGGCTGATGTTTGAGTATCCAGCTTCATGTCATGATTATTAATTGTTGGATCTGTTGGATTGTTAATTTCAAATCTTCTTTGACCGCCACCGGCCATGAAAAATTCCTGTGAGGCTCCATTCAAGCAATGAACGTTATTTCAAAAAAAACAAAAGGAAAACGCTCAAAGAGTACAAATAAATATATTTATGAAGAT
>T01_Unigene_BMK.120
GTTGGATTGAGCAGTTCACATTCAACATAAAAAAGAGATGCCTATGTTCTTCCAATCTCTTTTGATCATTGCATGGTTATCCATATGGTGGCCCATCTGTTCAATGGTTTTAACTGCACAGCTCCGTATTGCCCTCTGTAGATCAGTGGATTGAGTATAGTGGATCCCACATCAAAACTCAATGCTAGAGGGTATGTTGCATATCTGTGGGTTGATGATGGTTTATTTCCTTTCACTGAACTTCCATGGTAGCTAAGTGAATGAGCAGTGTTGACTCCATTTCCTGTTAACAGGTTTGAGAAGAAGATACGGTATG
>T01_Unigene_BMK.121
GAGGTCTGGGTCTGGTTTTGCATGGTTTATTGCTTGTTTATTTGAATTTGGAGTATTTTTTTTTCTTTTTTGATATTTTGGAGTGTGCTTGATGTAATTGGGTTTTTTATTTTTGAGAAGAATCGGTTGATTGTTTCATTAATAAAATAAGCTGTATGGCATTTGGGAGGCGTGGGCATCTGTTTACCGGCATTTTTTTGTGGGTTTTAGGCTTGTTGGTGGG
>T01_Unigene_BMK.122
ATCAATCCAAAGGCATGGTGCACTCTGATTGGAATGAAATGACTACAATGAACAAGTTCGAACAGTCTAACACCATCTTTAAACTCAAATATTGGGCTATGCACATGTTAGCGCGCGCGTGCTTCTAGTTTCATGTAAAGGAACTTGTAAGGGACCTCATTTGTGCTTTATTTATTTATTTTCAATGGTACCACTAACGCACTCTAACCAAGCCCCTAACCATCAGCACTACAGCTAGGGTTTGAACCTTGGTCATTTAAGTGGATAGGGAGGTTCCTCACCACTGAGGTAACAATGGATTTGCTCATGT
>T01_Unigene_BMK.123
GCTTCCACTAGTTAGGTGCTGCACATGATGATGACCCATTCATGATTCAATTGGGTAGGGAGACAGTCGTTTTGGAATCACTTTTGTCTGCCCGCTTGAGGATCAAACGGTACAGGGACGTCGAGATAGGGCAGTCTTTGATGAAGCTTTCTTCGGATTTACGGAAGAAGGTTTTGAATTTGGTGTCTCCTGTGATTCCACTAGGGC
>T01_Unigene_BMK.124
TGATCATCAGGATATTCTCTGTGAATTTCTTCGACGCCTGGTACTGTGATGAAAGCGTCGTGAGTAGGTGAGAACGACGGCTTAAAGTATCGGCAACCTTGTTTTCCACTCCTGACTTGTGACGTATTACAAATGTGAATTCTTGTAGATAGGCGCTCCATATGACACGAGTAGCGCTCATCTTTTTCTGTGAGTTCAGATGCTGTAAA
>T01_Unigene_BMK.125
GTAGATTAGGTAGGACTTATAAAACCTTGAGCCAAAGATTGCTTAGAAAATTTCAGGATTGGAAAAGTCCTTCTCCTTGTTTGCTGAAGGCAGTCATTCTGGTCTAGCCAGATACCAATCCAAACTACACCATGTCTCTAGATAATACCTTTGGCTTTGATAAATGACAGAGAAAATATCCTAGTATATAGACAGGGGCGGACCTACATGTTGTGGGTGGGGGCTTCACTGGAAAAAGCCCATAGGGGCTTATCTAAAT
>T01_Unigene_BMK.126
CGTACTCTTCACCTGGCGCAGACGACGACGAGGGCAATGCGCCTGCGGTCTTTGGACTGCCCGAGACGATGGATATGAGCGCGATCGATGTCGCTTATGGCGGCACGGGCGAGGTGGCATGTGAGGAGGAAGAAGAGCAGCCGCAATCGCTACTCGTACCGCTGCACAGCGATGAGGCGAAGGATCAAGACGCCAAGATGGCGCCAGCAGCGCCTTCTACCATCGAAGAAGTGGCACCACCTGAGACGCCTGAGCGCACGCAGCCAGCAGTAGCAGCG
>T01_Unigene_BMK.127
GGCCTTTTATCCGTCTCATGAGGGAAGGACTTTGTTGAGAACACTCCGGAGGGACAAGGCTTCACACACGAGTGTCCTTTTCCCTGTAGATAACAATGCTAGAAAGAAGACTCAACTAAAACTCTCCTTAGATGGATGCGAACCCCTTCTGAAAGCCAAAACCCAAGACACAAAACCCCCCCTGCTTCCCAACATAAACACTCTTTAACTGACGCTTCTTTGTTACACACCACTCTAAATAATCTAGGGAAAGAAAAGAGACAATGGGCCCTCTCCTAACCTATCATCACTGAAAAAAATGTAATAGGCCCTCTCCTAACATATCATCACTGAAAAAACATTCTCTATTCCCCTCCCAAACTTTAAAACCAACCCCCTATTGAGAGATTTCCTGCAAAAATTTGACACATC
>T01_Unigene_BMK.128
GTGGGGGACTTTGTTATATTTACTTTGTCCCCATCCTTACAAGGAAACCATATCCTAAAAAGTATGTGTCGCTACAATTTTCTACTATCTAACTTGGGAGTCCTAGGTAGATAGAACTCCTGTTAAACAAGCAAAATGAAGTACTGATATAGAAGTGCCAGGAGCCAGTGCTCTGCAGTCCGGAACACGTTGTAGGGCCCA
>T01_Unigene_BMK.129
GAGAGAGAGAGAAGAAAATCACTAGCTTTTACATTTGGCAAAGCCACCCAAATGTTCGTGTCAATTTTAGATTTCATTTGAATATTACACAAATAATATTGTTGAGATTATCCCTGCTTGAAGTACCGCAGTGGAGGCTGTGGAGCTAATTCTGATTTTAAAAAATATATGACAGCTGCTACTCGAATTGATGGATTGGCTAAAAATTAAATTTAAAAAAACCATTGTCCGCCAACCAGATGGAAGTAGCAAGTAGAAACTGGTGCTGATTAGAAGTCTTTTTACCTAATAGCG
>T01_Unigene_BMK.130
GAGAAATTCATGGGTATAGGTTTTTTTACTTTTGGAACTGGTTCAATATCTTTGTATGTTCTGACCTGAGGACCTGGATTTGAGACGAGTACAGAATATATGTTTAAAAAAGGTAAAAAAAACACTTCCCAGGGTGCTAACTTAGCTGGTAAGGGGTGTCAAAGTCATCCAAGGGACCTATGATACCTATGTTCGAGCACTGGTTGAAG
>T01_Unigene_BMK.131
GATGTAATCTTTAATGGACCGCAGCTTCTTTGAAATAAGATCTATAGGACAATTTAGGATGTCTTTGGCTGTACGACAAATTATGAATAGCCTGAACATTTTGTAGCAACATGGAACCATTCCGCCATGTGTTTGGGGTGACAAAAGAATCATGAATCCACCTAGATGGGCAACATTTTTCCAGCCTTCACACTACAAATAAACATTGGTGATTGGCACTGAAAGTGCATTTGATATGTAGCATACATCCATATGCACTCTCTTAATCAGAGGGTCACTGAACAATCAGGTCACACCTATCTATGATTACTCCCCACTACCAATGCAACTAGGAATAACAAATCAAATAGCTTTAAAACCTCTTAGAAGCCCAAAACTCTTTAGCTTTCCAAA
>T01_Unigene_BMK.132
TTTTTCTCTTATTCTTTTGGATCTGTGGTGCTAGGTTTGGTTGATTCGCGGTTTTCTTGTGTTTGATGTCTGTTTTGCTTCATCTGTTGGTGAATCTAGGTTCTGATTGGATTAGCGATTTTTTTGATGTTAACTTCTTCTTTTTAGCGCCACAGGGCGCTACTTCCTTCTGACTTTTGATTTTATTGTGGTAGATTCCTCTCTTGTTTGATTTGTGGTTGAATCTAGGTTTTTATCGGTTTAACTGTTGTTCTGCTTCTTTG
>T01_Unigene_BMK.133
TATATGTAGACCTGCAATGAAAGAAACAAAAAGAATAAAACAACAAGGTCCAATATTGAATGAACTCTGCGAGAGACCTACTTTTGGAAAAGAGGACACTAGTATTTCTTATACATAATTCGAAATTCAGGCCACAACAAACCCAGAATAATGCTCCAATCAACAACACAAACAGAATTACAGTATTACATGGGAAAACAAATACTAAACTATTGGAGAACATGCATCTGCATATATGGGCACATGTAATGACTTTGGCACTTTGTAATTGGGCAGGAGGAGTAATATGCCTGAATCCTAGAGGGGGTTTCAAATAATTTGGGCTTTTAATTAATTTGATTAGTTTGCTTGATCCTTGAGTTTTTGGTTTAAGT
>T01_Unigene_BMK.134
AAATGAATCTCTTTGTGGTATCTCCTGGTCTTCAATTTTCACAATTGTTGCAGCTTTTTGTATATGCCACTAAAGTTGCAATCCTTTTCTCTTTTTTTTGTCTGTGTACGGCTTATTGGCGGAGCCTCGGATTTTCAATCGGAAAGAAAGACCAATCTCCCAAGGGATTAAATGAATCCAACTATGGATTCCAGTCCTAAGGCACACTCACAACCATAAA
>T01_Unigene_BMK.135
TCTTCACCAGTTCACCAGCATACTTGTACACTTTCTTGATTAAATCCTCATATGCAAATCACGAGGAATATTATGTTATGAATTGGTCACTACTATTTAAAAATTTAGAAGAAAGTGCATTTTGCTTTTTTACGAAAATCATGAGCCACCTTGGAGTTGTGGGCAAGTCAAAAACAACATTCATAACGACACATTGTTTACAGATGGCAACATGCTATGTGAGGTCCCACCCTTGAATTGGGGCGTTACATGCTAGGTTGAGTTCGAGACTTGGCTGCGCCAAACCTGACCCAATTGACACCTACTCTACCTCATACCCGGCCACTGTTATTTTTGTTCTGTGAAAGTGAGACCAAGTCAATTCCAAAACCTTCAGCGG
>T01_Unigene_BMK.136
TTTTTTTTTTTTTAATTGGTAACAATAAATAATACCTATGGGTTGGGCGAAACTGAGGTTTAGTTACCAATCAAGATATCAACAAAGTTCTGAATACAAAAGAATATCTGATGAATAGAGAAATAGCATTGTGGTCCCTTCTACAAAGACGGCAGATATTCAAAATAAAGCAAGCCACCAAGCCATGAAACTTAAATGAAATACGATGAAACTATTGGAAAGAGTAAAAAGAGCAACAACTACAAGAATCAAATATCTTGAGAGAATCCATTTAAGATTT
>T01_Unigene_BMK.137
TGATGTAGCTATCACGCTGGCGATTTGTGAATTTTCCTTTGAATGTGGCTCCGGTGCGGGTAGACATGCTGACTTGCTGTTGCCCTTTTTTTTTTGTGCAACTTGAAATTGGGCCGGGCTCGACCTAAACTAGGGCCTAGAAGATGGACCAGAACTCAAAGCCCACGAGACCTGTTGCTGAAGAGGCCCACGTGTGGAGTGCCTCAGGACTTGCGCGCAAAAGGGAAAAAAAGAGGGGTTTGAAAGTTGAAACCCTTTCTTTTGTTGTTTGAAGAAAGAAAAGGAAGATGGACGTTGATGGGCTCTAGCGACTTCGG
>T01_Unigene_BMK.138
GAAATGCTCGATGCTGTTCTCGTGCAGGGATTGGTTGCGGTGTAGGAGGTTGAGCTGCTCCCTAGTAATCTTCCCCTCCTTGACCGCCTTTTCACCCTTGCTCGCGATATCCAGTCGCGGGTTCGTGTTGTCGTCCAAATTGTACCGCTGCTTGAGGAAGCGAGAGGAGAAGGCGCCGTGTCCTAGGACAAAGGCGGCGATGATTGCTGGGCCGGCGAAGCTGGAGCCGCGAGACCAGTCTGAGATGCCGGTTGAAGTTAGGATTGATGCCATGATGATTGACG
>T01_Unigene_BMK.139
CTGCTTTACTATCTTCCTTTGGATGATCCCAGCCTTCGAATTGGCTTCTTGAGAATGGACCATTGTGGCCAGTGCCTCCCACTTAATAACGCCAAAACTCCAATGGTTTGGATCATCTCAAAGAAGGGATATTTATAGTGCCATCAATGAGAAGCCCCGTCACATGAATGGATCGATACTTGGATCAACAAAAATTAAGCTGCACATGTACAGCTTGTAGGGCTTAATAAATGGCTCAATTGCATACCTAAAATGGAAGTTCCTCTATGAG
>T01_Unigene_BMK.140
ATCAATTCACTCAGACTCACTGTTTCTCTCAATTCAATTTTAGGTTTCTAGTTCCATCTTAAAAAATGCAGAAGCAATGTGCGTTCTCTGGTTTTCTGGTGTGCATTCTGAAAGTGTTCTGGGTTGTTTGTGTGCCGCAACTCGCAGGCCAACAATATAGTTCAGGTCTCTGGTGTAGATTTGCTGGGACCCAGTTGCAATGTCTAGTTCAATAAGAGTGGAGGAAATACAAGCTTAAGGAGAGCATGATCCACAACTTGGAGTACACATTTCTACCGATCATTTCTCATTTATTATACAAACGACAAAGGTAAGAGAATTGATATTTCTATGGTAATCACCTGATTAAAATCTCCCGTGTGG
>T01_Unigene_BMK.141
GAGTAGAGACAGTTTCCATTAGTTGCGTTCCAAATCCGTATGTGTCGATCCGTTGTTCCTCCACCCGTAGCGAGCTGATGATGCTTCCAAGGACACCAAGCTAACGCTTTGATGGCCGATGAGTGTCCTAGTTCTTGGAGTGGTGATATACTTTCGGCGTCCAGCGAGATCCCAGAACCAGACCAGATGTTCACCTTGTTGTCATTTGAGCCACTAGCTAGATACTTACCATCCGG
>T01_Unigene_BMK.142
GGCTAATCCACACTCCCTACTTGTATTTCATGGGGCCAGTGAGCCCAACCAACATTCCATGACTCATACTTCTTGACGCTGGTCTGGCAATGGAGAGGGCTGGACAGGATCTGAATGTTGATCTGATTCCATCACCAATGCAAGATCTCTATGAATCCCTTCATCCAATTGGAGGAATCACTATACTTCTATTCTTCCCCATGATACATGATAAAAAAAAAATGGGGTAATCACCAATTGATGAAGTGAGGAGCTGTAAAACCTAAAACCATGTTTATAGGCTCTC
>T01_Unigene_BMK.143
AATGCATCAGAGGACAAGGCGGGACAATCGAAAGAGGTGGCTAAAAAGGAAGAGAAAAAGAAGATGACAATCTGGCAGAAGGTCAAGCATGAAGTACAACACTACTGGGATGGTACAAAACTCCTTGCCACCGAAGTGAAGATTTCTTCCAAGTTGGCTTTAAAAATGGCGGCTGGCTACGAACTCACACGAAGGGAACACCGACAACTCACGAGAACGGTCCAGGACATTGGCCGACTGGTACCATTTTCGGTCTTCGTCATCGTTCCATTCGCCGAGCTATTGCTTCCTGTGGCGTTGAGATTGTTCCCTAT
>T01_Unigene_BMK.144
AACTTCTTGTTTCTAATTCATCGATGGGGCCCACTTTTGAAATCCAAATTACTCAAAGTTACCTTTCCACCTTGTTTTATCATAAGGAAAATTTCATGACCAGCATCATCATCTTGACCACCACCATCACCACTACCACCATGGATCATCATCGTCCTTGTCGTCATTATCATCATCACCACCACTATTATTATTGCAATCACCACCACCACTGCCATTGTCACCATCACTATTACCACAATCATCATCGTAATCACCACCACCCATTGTCGTTGTCGTCATCGTCATCGTCATCACCACCATGACCAGCATCATCATCTTGACCACCACCATCACCACTACCACCATGGATCATCATCGTCCTTGTCGTCATTATCATCATCACCACCACTATTATTATTGCAATCACCACCACCACTGCCATTGTCACCATCACTATTACCACAATCATCATCGTAATCACCACCACCCATTGTCGTTGTCGTCATCGTCATCGTCATCACCAC
>T01_Unigene_BMK.145
GCATGCCAGCCACATAAGGGGGATGAGAAGGTTACAATTCTGTAAGGGTTGACAAATTATCACTCTAATCAGATCATCCTACCTTGACTTTAGGGCCTTAAAGTTCATTAGTTTTGTAGGTGCATTCTTTATCATAATTAAATCCAATGTTGAATAATGGTCACATAAGTGTCAAATTGGAAAAGTGAAAATTCATGGCATATATGTGTGTGAGAGGACACTCATATTGATCATTGATGAGGTCACTAGAAATGGGGTTTGGTTTTCTAAAAGCAAAATCCAAGGTGCTTG
>T01_Unigene_BMK.146
GGTGTAGTTGGGGCCCTGGATGCGGATCTTGGGGCCCGAGCGAACGGTACCGGAGAAGATACGGCCGAAGGCGTAGAAGCGTCCCTTGTCCGAGGTGGGGACCATCTTGGAGACGTAGAGCATGAGGGGACCGTTGGGGTCGCAGTCACGGATACCAATGGCCGACTCGTCGTCGAGGGGACCCTCGTAGAGAGCCTCGACACGGTACTTCTGGGCCGTCTTGGGCGAGGGGAGGTTGATGACAATCATCTCCAGGAGGGCGTCACCGGCAGGCAGGAACTTGCGCATGACGACCTTGAG
>T01_Unigene_BMK.147
ACTTCTACCCATAGGAGCAGCTGAAATGACAAAAGACCATCAATGAGGAAAAATGGTTTTTGAATTCCTTCTTTCTTGAATTGATTAAAGAAGCAGAAGAAAGAAAGAAAGAGCAGAGAAGAAAGAAGGGGAAGGGGCTTGAAAAAAAACTAAAAAGATGGATTTTATATTCATCATTTTGATCAATCCTCACAGGTGCTCTCGTCATTCTTTGATTGTTGAATATAAAAAAAGATGAAATAGGATTTTAAGTTTCTGCTCTTTTTAGAAGAGACTAAGCGCGAATCCAGAAAATTAATGACAATTCTAGTGTTCATGCATAGTTTTTTCTCTTTTTGTAATAGGGATAGTTTTATCTTTCCTGGAGATATTAAACCGTACAATATTAAATCATACAAGTGACGTCAATTTCTTAGGGAAGTTTGGATGAGTTTCTCAAA
>T01_Unigene_BMK.148
AGACTGATTTTTTGTGTGTTTGGTGCAACAAAGTCCATAGAAAACTAAATCCCGCCACGTCAGATTTTTCCACACTGAGGTCCAAATTTAGTTTCCTATGGAGGGCCATCGGACTTGTAATTCCACAGGAAAAAAGGCCACCATATAAAGGTTCTTTTCCAAGCTTCTTCATCAAAATGGGCCAGGAAAAAAAAAAAGCAA
>T01_Unigene_BMK.149
AAGTGTGAAGAAACATAAATGGGCATAGAGCAAATGGACCCAGTCCAATAGCCTGGACCAAATCAACCCATGTAACTGTCTATTGATAAGGCTTAACCCCTTTGTTGTAATCTCTATTGATAAGGCTTATCAATCCTAACTGTATGCAATGGAAGGTTATATAAAGAAGGGCTGTGTGCTATCATGAACACAACTGATGTTTTCCAAGCCTTTAATTCATTTTTCCCCATTAATAACATAAAGGACTGTCATGAAGAAAACAAATATAATACCCAAATAACTCATGCCTAATATCCAGTAGCAAGTACATAATTATTCAAGAAAAATCTAATCACAAAGATCAGTGGTAAAGTAAAGGAAGTAATGGGAATGA
>T01_Unigene_BMK.150
TGTCCTACCATAGAATGATCATCTATATCCTCGTTTGAAATGGAATTTGAAATAGATGATCAAAATTCATATTGAACGGTCAGGTTCATCTGTATGTGGGCCCTAACATACAATTCCAAAAATTTGTTACGCAGTTCGAAAGTCGTTGGGGACTTCTGTTTACTGTCAGCAGGTGGCCTGGGTTGGGCCCACATAAAAATAAAGTAAAAAAAAG
>T01_Unigene_BMK.151
ACCCATGGATCATGGGTCTGGCCTTCATCAACTATGACCTTGGCTTCTTCCATTCTTAGGGGGCATTTGGAAACTTTAAAAATAAGCTCATATTTTATGATTTAAAGATTATTTACATTTTAGAGCATTTTTTAAACCTCTCATAGTATTTTTTATTTTTAGATCTTATTTAAAAATTGGAACCTTTTCCTCTAAAAAAAGATAAGCTAGA
>T01_Unigene_BMK.152
GGTGGGCAATCAAATTTCTCTTGTTTTGATCTCCTTTTAACGGTGAAAAGCAACTATTATTCATCACACCTTATGAAGGAAATAAAAGAAAGGGGGGATACCAGTCCCCTCCTTCCCAATGCAATGGTTAATGATGCATTTTCTTTGGGAGAGCCAATTCTTGAAAACCGAATTGTTAACAAGATTTTTAGGTCTCTTTCAAAAAGGTTCGAAGGAAAGGTTGTGGCCATAGAGGAGAAT
>T01_Unigene_BMK.153
CGTTACGCCTTCTTTCTCTTTCATTGCTTCACTCAAAACCTCAAAACACTATTTCCGTCTCGCATATCGGCAAAGCCGAAACTTTTATGCTTCGGCCGATATATGTTGGTCCAAGTCTGATATCTCTGTTTGTTTCGGTTCTAAGAGGGGAAAAAAGTTTAGGAAATGAAAAAAATCTTGGAATCCTTGCTTTTTTAGAGTGTTTTAAATGTGGATGAAATAACGAGATAGACTATAGAGATGGTAAGAATAGAGTTTGAATCCGGATACTGTATGGACCGAAGTCAAAACCGATATATCAGTCCTACTGATATCTCGGTTTCTTTCCGTCCTTATTTTCTCTAGAAGGAAAAGTTTAAGGGAAAAAAAATGGGAATTAGGGTCTAAAAAATTGGAATTTATCCTTCTTTGTTTTTTTGGAATGGAACATTGTGAGTAGAACCTGTGAATTTCACTACAGGTGATGGTCGCTGGAAAGTGAAACATAGATTCTATGCAGTTGGTGTCAGAAATGTGGATGCAGAGGGAGG
>T01_Unigene_BMK.154
TGGAGGATTAATGAAAGATAATTCTTTACCTTAATGAAAGAGATACCTTAATATATATAAGAAGAATTACAAATTTTAAATATTAAAAAAACTGATGTCAATTGTGAGAACTAGATGGCATTTAGAGAAGATGATTCTGAGGCCGCAAAGATAAGGGCCCATTTGTTTGCTAGGAACTGAATACATAGGAACCCAATAAGCTCAAACAAAGGATTATTAAAGGGGTGAAGGGTGAAGGATATATGGTGGCGAAGGTGAAGTCTTCACGGCTCACGCATTCACCATG
>T01_Unigene_BMK.155
GTTTTAGTTAACATCTTTTATTGTACTTATAAATAGCCATTGGCTATTTACAATAAATCAGGTAAAATAATTGTGTAAAGATGTAGCCTTAACTTTTTAATTTGCTATTAGAGCCAAGGTTTAGATTTAGGGTTAGGTTTTCGTCTTATTTTTCCCTTTTTTCCCTGTTTCTCGAGTTCATTCGGCCCAAACTCTATTTGTCTCTTCCATTGTTATCAAATGAAGGTACT
>T01_Unigene_BMK.156
GCCCATTTGCTTTTCAGAGTTCAAGAGATCAAAGTTTTTTACATTAAAGGGATCAGATCTTTCTTTAAAAAAAAATTAAGATGTTTATTTAGAATGGAATTTGGGTTTAACCAAGTTAAACACAGTTTGGGTTTTATTTGAAGTTAAGGGAATAAGAGAAACAAACTTTTTATCTCACTTAAAAGGTGGCAGCAACTCCTCACATTTAAAAATCTTTGCAACTGGTTCCCATTTGATAAATAGAGTCAATTCCCCCTTCCTGATTTCACCACCTTATATTTAAACAATATACCTTATTTTCATATTTTTCGCACTACGCTTCACAACTATAGTTAAAATCAATACCCAATGTTGTGTGGCAAGACTCTCCCCTGGCTTGACTATACAATCTCTGTAGGATGATAATTATATTTGCTTAAGGGTGTGTTTGGGAAGAAGAGGGGGGGGGGGAATGGGGGGGAGGAAAAAAAGGGG
>T01_Unigene_BMK.157
GAAGAGATGAAAATTATGGTAGGCAGTCAATATTTTGATATAAACTCTTGATGTAAATGAAAAGAAAAAGAAAAAAAATCCATACGTTTCTTTTAATAAAACTTTTCTGTTATTAATAAAACCCCGTACTTGAGTCTTAAATGCTTCATCCAGTTAAATTCTTTACTAACTTGCTAATGGCTGGTAAAGAGTCACGAGACAGATCAATTGGTTACATAGATCAACATCCTTCAGTATTCTATCTGAACCCATCTACTGGGGTTGCCTCTGTGAGTTTTATTCTTCCACTTGACCCTATTCGACA
>T01_Unigene_BMK.158
CAGCAACAGGTGAAACTTGAAGTCCTCAATCAGATATAGATCACACTCCCTTGCTAAGAGGTACCTCTAAGAAGGTGCTTGTAATTTCTTCCATTTTTTTCTGCCAGTCTAATTATATGCTTTTGCTTTCTTTAAATGAATTGGGTTTACAAAAAAAAATCTAAGGAAATTCAAATGGCAGAACTCCATATGATGATTACAATTTAGAAACAACAATGAGAACTATGCTAACTGCAACCTTCTCTAAAACCCTGGGACTTCCATATGAGAGTGGGAGTACTCTTCCTTACCCAAACAGACAATAAACTGTAGCCACTGCTTGTGACTGTCCTCTTGAAAACAGTTGGACCTGCTCCCATTCCTCATCAATGAAACAAAAGAAGATCTATACAACCTAATG
>T01_Unigene_BMK.159
TTATCTTCTTCCTCCTTCTCCACAGTCGCCATGAACTTCAGATCATCCAGCCAGATTGGCACCTGTAAAGGCAGTTCGGTGGAACTGTTGAGCAGAACCTGCATCCTCCCTTCCTTGAGAACCTCCTTGTCTTGGGTTCTAGCATCTACTTCCACTGTTTTTCCAACACAGTCACCTATGAGCCTGAACACTCTTTCATGCCAAGCCTGAAGAGGAACTCCTTTAACTTTAACCCAGATGGGTTTTGGTG
>T01_Unigene_BMK.160
GTGGATTTTAGGATTTGGAAAATTTTTCACAAATATCTCAAAATATGTGATGAATCAATGGTTGAAATTTAGAATCTGAACTGTTATGTCCTAAAGATGATGAACCGTTCAGATCTTGAAAACAAGGCCCACAACGATAAAAAAAAAAAAAATTGCAACCTTACAATTCATGCCCACAACGATAAAAAAAAATTTGCGACCTTACAATTCATGCCCAAATCACTGTAGCAAACTGTACCACCGCCTCTTTTGTGCATATTTATACACCGAATGTGATTCCTTTTACCTTCTCTCCAAGTGGGAAAAATACGCCAGGTTCAAATAGTTGGTCAATAAAATTGATGTGTTTATGTGGAC
>T01_Unigene_BMK.161
GGATTCTTTACCTAGATAAGACTTCTTGATCTGAAATGAGTTTGAAAATTTGTGGAAGTGGGACTTTCTCTCACATCCACAGGTGCAGTTATAAGTAGTGGGTAGTCTCCAAAAGTATAAGAACTAATATATATATATATATATACATGGAACAAAACTACTTTTCCTGATTTTCTTCTCTACATTGAAAAGGAGAAAGAAGAGGGGAAAAAAAAGGGAAAAGAAAAGAAAAGGGAAAAACAGGTGAAGATAATTGGTTCTTGAGTATTTGGAAGAGAG
>T01_Unigene_BMK.162
GGGCGGTGGGGAGTTTCAGACCATGTTCTCACTATCGATAACCTTCGCAAATGCCGTTGATCATAATATGATCCTATGTGCCTTGCTGAAAATGACTCAGTTGATCATTTATTGGTACACTACCACATAGCTCAAATTCTATGGAATTCTACTTTATGGTGGTTCAAGTGTTATTGAGAAGGTTTAAAAACTCAGTCTCGAGTCTGAGCAAGTTTTAAAACCATGGGCGTTTGACATGTCTATTTAATTTCTGTCGGCTTGGAGGATGGTAGAGGGTTCGACTAGAGGAAGAATCATGTGGAGGGTCTCCATGGCGGTGATTGAGGAATTGAGGTAAT
>T01_Unigene_BMK.163
TATCAGAGCGAAGATCCATTCTCAAATCGCCGTTATGATCGTAAATCCGAGATAACCTAGTACCCTATATCTCCACTTTTTTTTCTGCCAATTCATTATCATCACCACCGATCATCATCATCCATTGTAATCATCATCATCATCCTTCATTATCATTCATCCTCTGTCACCCCATTGGACCCCTTTCCCTTCGCCCACCACAGCCTCCAATTCCTGAAACCGAAAAACCACCTCCACTGAATCCTTGTGCTTCTCAAACAACCACATCCATCCAG
>T01_Unigene_BMK.164
ATGACTCTTAGTACCATTTCTTGGGCTGGTGACCTCACAAGTTGTGGATCTAGTCAGGAATCTGGAAGCTGTACCAAATAAGCCGATCTGTTTCTCGCATAATTGTGATAAAGATGCTAATTTGGAGGTGGAGAACATTAACAGGGAGGTGTTCCTTAAAACTAGTTCTGTTGCTTGGTCAGCTTTCATTTGTTGTAATTTCTTTAGAGGATAAAATTAGAGAAACGCGAGATGGTTTACGCATATCTAACGCAGGTTGGTAACAACACTAGTAAGGAAAAGTTTGACTATGCAGGTTGATAGTCCACCAAAGGGAAGGGGTAGGCCA
>T01_Unigene_BMK.165
AGTCGCTTTAAAAAATTAAAAAGTTTTCTTTTAAAAATAGAAAATTAAAGATTTCTTCTCTACATGAACTCAAACTCATGCACCTTCACACCCCTAACGAGGGTATTTGATGTCCCTAACCAGGTAAACTACAGCCCAAGACGAATGTTAGAGCACATTTATTGCTCAATATACCAACAATTTTATAAATAAAAAAAATATTCAATCAAAGAAATGAGCAAAAACTATAATTACTTACCTCCTCATCCTCTACTAATGTGTT
>T01_Unigene_BMK.166
GTATAAAAGAGATGATAATTGTTGACATGAGGTTGGGAACTGGGCTATGCTTTGCAAGACCTCAAGATTTCCAAGTATTCCAAGTTCCAACATTATGTTTAATGGGGAATCTTACATTGGTTGTGGGAAAGCAAAGATAGAAAGAGAGTAGAATGGATTCCTTCACCAGGGAATCTTAAGTTCCATGCAAGTGGGTGGCTAGGGGGAACTGGGTATGAAGAGTAAAGGTGTTCTCTGCAATGCTTCAAGAATGATCCTGGTTTCCTTTTCTTCAATTGGAATACGAG
>T01_Unigene_BMK.167
GTGGCGTACTTGCCAGGCTCTGGCAGCTTGATGCCCTGCTCGCGCTCAAAGTTCTTGACAAAGAATCTATGAGGGATGGATGTCATGACACCAGCTCCATCACCGTCTCGTGCATCAGATCCGACCGCACCACGGTGGGTCATGTTGCAGAGGAGGTTTCGTGCATCTGTGACGATCTTGTGGCTCGCCTTGCCCTTGATATGGGCGGCGAAAC
>T01_Unigene_BMK.168
GCCATATGTAGGGTTGTAAACAGTCAAGTTCCGATCCGGGTCCACCATGGACCTGGGACCCGACTTGTTAAAGAGAGGGTGGAACTGAATCTGGACCGAGAACCGTTTTGAAATTGGTATCTTGGCTCCGGAATAGGATCAGAACCATGTATAGGACGGTCTCGATCTGATCAGGATTTAGGTAAATAATGATATTAAAAAAATATGGTTTTTAGGAGAG
>T01_Unigene_BMK.169
GCTGTCTACCACATAAGATAATATTAAGGAGTCAAAATAGCCCTCTGATAACAAATAATCATGATACAAAGGGAATTTTATAAGTTAAGTGAAGTGCTTGTGAGTTGTTACAGCTATCACGATTTCTCTTCTTGTTTTTCTCTTATCTTTTCAAACTGTACTTGTAATACACTTCTTAATAATGCCATGCAGCATTCAAATTTATGTATTGACATAATCTCAAAGTGATTGTTTAAGTTTTGGTGATCAGTGATGGAAATCAAATAATGTATATAAGGTATAATTTCTTACAACAATGCCCTTGGTTTCTCACAAGGTAATCAGAACCAATAAGTTATACCGTGTTGAGGCATGAAGAGGTCATTCCAGTTGCACAATGTATGAGGTGTAGACACCATGACACATCCTGTTTAATAAATAGTCGGGAATTTGACTCAACTAAGCCCTTTAGTGAGTTAATAGGGTTGGCTTAACCATAGTTACAGTAACCTCGTTTAGAAGAAAAACCTTTCAACTTCTTAACAATGCAAATTAATCACCCCCTCCCTCCTAAAACAAGTAGTGTTAATATGTGGTAGGACCCCTGACATGGAGTGTGGGTTAAAGAGGGCTTCATTTGGGGAGAACACCCCAAATTTTCTTCATGCAAGAACCAAATTCAAACTATGTGTAAGACCATAACTAAAGCATTTTTGGGATGTCTCACCGAGGCAAGCCTCAAAGCAAAATTCCAAATGCTTCTAAGCTATGATGCACAGAT
>T01_Unigene_BMK.170
GCCTAAACATAGATATTTGTCATGCCTGGCTTTGCGGAAATATAGAAAAAATAATCTCTCAAAAGAGCTATGGCGATATCAATGAGCTGATTTTTTAATCTTGGGCAGGACAGCAAATATATCTGTGATTAAGTCCTCTCCCTAATAAAGTCACAATCAGTGTCCATATGCTTGGTGAGAGCTTTATCAATTTACACATATTATTCACCTGTGTATGTGATTAAAATGTCACCAGCCATAAATAAGACAAAAACATCTCCCTGATTTTCTCCTTTTTTG
>T01_Unigene_BMK.171
AAACAACTCTAATACGATTTGATGGATTTTGATAACTGCAACGCATTTGTAGTACAAGATGGAGGGTTTGAGTTGGGTATAGCAAACAGGAGCAATGCAGGATGCAGAAGGTGGAGACAGACTTCTGAGTGTTATGTGATAGTTGAGTGCCACTTTGATTAACAGGGCATTTTAATAAGAAGATGGTTACAGCCTAATTTGTCATGTGAAGTTGATGGTTACAGCCAAATTTGTCATGTGAAGTTGGATGTTGGGTAATGAAATACAAGAAGCTGT
>T01_Unigene_BMK.172
GTGGAGGAAAAATCTCGCTAAAAACTGCATCCGAGTCCTGGACTGAACTGAAAACTAAAGATACAGCCTCACCGGCATTAACGGCGCCAGGTGGACCATGATCCCTGCTTTCCGTAGAAGCTGTTGGCAGTTACTTGTTTTGCAAAATCATGCTTTTAATAATCCTGGCTGTTGCTTGGCATGCCCAGCAGGATCAACGACGATCATCGATTAAGCCCGCCCAAATCAAATTTAGACCACTTCAGATGTAGAATAACTAGACGGTGGAGCACTGACAAAATCAAATCGGCTGAATCAAACTCTCCGCCCAGGTACGGGAGCATGCTCTAGTATCTCACACTCATCAAAGTCGGCACATTGATTGAAGCAATTCACATGACAATGATTTACTGAAGTAATTGCATCGCCTTTGA
>T01_Unigene_BMK.173
TTTGTGTTTTAGATAAGCTGTGTGCTAAGGTCATGTTAATCTTCACTGGGTGGCTGTACATTTCCACTAAATCACTGATTTTGTTGATGATACATAAGGGGCACAACATTTGTGTGTTTCTGGTCTTGTTAAATTTGGATCAGTGACAGTGCTTTCCTAACTGCCACCAATCAGATCACTAGGGTCTTCTGATCGGAGATCATGGGACATGGCCTATCCTAGGAAAAATGGTCCACATGTCTAAAACATCAGTGATCTGGTTCAACCTCCTCCGA
>T01_Unigene_BMK.174
TAACTGTTGCCAACAACCCCAATATGGATCCAGTTTTTAATATGATAGTCATATTCATGCTTCTAATTAATTCTAGTATGACTATAGCACTATACACAAAGCAACACTTTTGAATCTACTTATCATGCTAAATTCAATGATACAGATACTGTTTATAATTCTGAATTTAAAAGCACATTGCAATATGACTAGAATAAATAAATATTATTCGGG
>T01_Unigene_BMK.175
CCTTCGGGGGGGGGGGGGGGTTTGCTCGGGGGGTGGGGGGCGGGTGGCCCCGCCCGGGGTGGGGGGTTGGGGGGGAGAGCGAAACAATGAGAGTGAAGTCGAGGGGGTGCTGTGCCTCGTACCTCGTGCTGGAGTCAAGAAGGGGATGTACATGAGTGGGTGCGTGATGGTGATGGAAAGTGAAAGCTTCTTGCGGGCCTCGCGGCGGTGACA
>T01_Unigene_BMK.176
GAAATCCTGACTCGGTCGAAACTTTTTCATTTTGTAGGTAAGAGCAAAATGAGGTCCGAAACAATATTAACAACTATGCTTGAGATTCAATTTTCATCTCCCCCTGCTCTAATTCTCACTATTTGATGGTATTTTTGGATATTGACCCCATTTTTAACACAGAAATGAATTTTAGGAATTCAATTACATAAAAGTGAAAAAGTGCTAAACATAAGAACTAGAACCGGAACTGGGTTTGTTAAATGAGGTGAAACTCCATTAGTGAGGTGCACTTGTTGGAATCTTAACCCTTCAACATGATTGTTACACAATACTCCTGACTGTCTTTTGAACATTTGAATCTTCTGCACAATGGGAGCAACCCTTATGTACGTATATCCAAGCCACCCATTAGAACTATAATCCCTTAAGAGTTATTGAAGATTTCCATTCCTTATTATAAACAGTGACCATTGATCTGAAG
>T01_Unigene_BMK.177
TCATGCTCCTCATGTATGCCTTCCTACGACTTGGTCGCATCATTAGCCGCATCCTTGGCCTTATCCTTGACATCCTCAGCCTTTCGCTCTGCCTCCTTTGCTCCGGCACCTGCTGCCTTCTTTGCTGCTTGAGCGGCCTCCTCGCCCTTCTCAATTCCCTTCACGATTGTCTGCGAAACATTCTTGTCAACGGTCTTCAAGCCATCCTTTGCAGCTTCGACCGGACCCTTCTGGACGCGCACCGAGGTGCTGAAGAGG
>T01_Unigene_BMK.178
AGTAAATTGGCAGATACTATGACCATGAAAAGATCTTACTGATTATAAATACCTGACAGCACGTGGGTGTGGGATTGTGGGGGATAATTTTCTCCTAGCACACCACTTACAGGTCATATGCAGTCCAGCTCATGAGACCCACCAAGACAGATTCCTACCAGTTTGGGTTTTTTTTGGGGGGTGCGGGGTCGTTGCGTGGAAGAAGGGTATT
>T01_Unigene_BMK.179
ACCATACAGTGGTCCTTTTTAAGCAAGAGTGAATCTGAGAAAGTTAGTTATTTATATCTTGTTAGAAGAAAAAATAGCCTTTTGACTTCCGTTTATGTTTTCTCTATATGAGAATGACACAAAATTGCCTTGGGTTTTAGAACCAGTCTTGGGATAACAATCTTCAGTGATGGCTGCCTGAAGGATAACTGTTGTATGGTTACTACAAGTAGCTAAATATCTGAGAG
>T01_Unigene_BMK.180
GATACCTATTGCCGCCAGATGAATACGACATGTCAGGCTTGATGGGAGATGAGGATGAGTCAGAGGAGGAAGAGGAGACAGGATCGACAGGGGAATCAAATACAGTGAAGACAAAGAAAGAAAAAAGAAAATCAGATTTGCCTCCAGATAATCCTTCTAAAAAGAAAAGAGTAATTTTAGATGATGAAGAAGGTGATTCAGATGAAGATAACGAGTCAGAACTATCTGATGATATGGAAGATGAAGATATGGAAGACGAAGAGGATGGGGAAGATGCGGACGAGGATGAGGAGGAAGACGAATCTGATGAAGACGATGACAGCGCTGAAGATAAACAGAATCAGAGCAAGAACAAGAATAAAACGCCCATCAAGCAGCAGCCTCAATCTGCTAAGAAGACACCAATTACAAATGGCATGACTCCAAATCAGCAGAAGTCTAACAAGAAAACCCCCAGTGGGGG
>T01_Unigene_BMK.181
CTCGCCGATGAACGGAGTTGCTAATTCGAAAGATGATCCGATGATGTAGCGATGTTTAGGCTTTTGGCATGCTTCACATAGCACACATCTGATGTGCCTAAGTGCCAAGAAATTGGCTTTGTGCACATGTTTGTCACAAGTTCGGCATAGAAATGCATCATCTGAGTGGCAGTAGATGGTTGCCCGAGAGTTGCAGAGCTCGCAGGTGATCGCGCCTTGTCGCCAATGGCTGGAAGGGATTTGGGTCATCTTCTCCTCCTTGCCACTACACATTTCTAGTGAGCAAGATGGTATTTCAGATGG
>T01_Unigene_BMK.182
GTCCCCATATTGATGCATCTCACCCCAAAAAATCTCACAATGAGACAATCATAATTCTAGACAACCCCACTGTACGGTTGAAAGGTGCTCGGAGTCAAAGTTGTGCCATTTTTTTTTCTTTTTGGCAAAGTTAGAGCACTGTTCAAGAGTGGTACTTTTAACTTACAAGACCCAGGGGTCAATCACTAGACGTGTGTGATACAAAGGTGCCAACACCGCTCAACCATAAGAGCGTTGGCAAGGTTGTGCTTTCGAGTCATTCTACCATTCAAAAGAGAAAAATTAATCATAATTCATCATCTGAGCCAATAAATGGAAGGCCATGGAATAACAGTGTGATCCACCCACACAATATTATGGACACCCCAAATTTACACACTCAAGGCCCTTAAGAAACACCACATAACTTCGCGTTGGAGATCAAATAATTCTGCATGGAAGTGTATAGTATCATCCATTGTAGCCCTTTTGAAAATGAGCCGTAAAACTAGAACCCCCCACCCCGCACCCAAATGCTAAATTGAAAATAT
>T01_Unigene_BMK.183
GGTTGTAGCTGGTGCTAATGCTTATCATATCACTGACACTGAGTTGTCTGATACAGTTTTGTTATTTATAATTCTTTATCACAACTAAAGAATTTGGAATTATGCCAATCAAAAGAAAAATGGAATTGTTTGACTAGCATAAATCTGCTATTTCTTTTTCCGTGATGATCTATTTTCCGATGTCTGGGGGGCAGGGGGTGTTAGAGCTGTGCAGTGTGCATTGTTTTTAATGCTATGAATTTCCATGCAATCAATAGTGCATTATGTTTTGCTACACATCAAGCAAGGTTTTAAACCAGGATTTAGCTATGTCAATTTTAACCATGCTTCATGCCTCGTAGTTAGATACTCGGAGCTCCTTTACACCTTTGGTGGCTTTTGACAACCTTTTTTGCATGTTAATGTGATATTATATGTCGCACCCTATTTTATT
>T01_Unigene_BMK.184
CAAAAAAGGAAGCAAACAAGCATTCCGACCACACAATCACTACCTACGACCATTCTTCTCTATCATCCGTCCAAATCATCAGCCGTCCATCCAATCCCCTTCTCATGTTTTTCTATCCCAATCTTACATGGACCGCAGTTCATGTCTTCCATAGCTTTTGCCACTTTGAGGTCTCATATCCAACATAAAGCAATCACCACAAGAATGCCAATCCATACCGTCCGATTTGTGGGTCCAGGAATGTATACTCCATAAAAATCATTATGAATGTACGATCTGAGCCATTGAATTTCACTGCTTGATTCCCAG
>T01_Unigene_BMK.185
AAAAATGGAATTTTAAACGCCCCGGAAAAGTGTTTCCACTTTCCATGCATTGTCCAAACGTGCCCGGGCAAATCAAAATCAGAGGAAACTACTGTAAACAGAACAAATAAATGGGACTTGCTTCACCTCAGAACCTATTTCTTCTTTTCCACGTAAAATGCGAAATGGTATGGAATGTGGATAGTTTTCTCTCCACCTCCATTTTCTCCTCATCCAAACCCATTCTAAAAAGT
>T01_Unigene_BMK.186
GAGAGAGAGGGCTATTATATGTGGGTTGTTGGAGGCATAGTTTAATTGAAATTTTGTTATTTGTATAAAACTATCAAATGGTTGTGATTCTACATGGAGGCATGGTTTGACTAAAAAGCTGTCATTTATATAAACTATCAGAAGTTTTTAGAGTTTGCACAAGTATTAGGCCCTGGACATATAGCTTAAATTCAAAGGATGGTTATTCTAATTATGATTCTGCATAAGTCGGTAGCTGATACCAAATTGTTGTTAGGATGTGGAAGAGTGCAAGAGCAACTCCCCTGTAA
>T01_Unigene_BMK.187
GGGGTGTAATAACAGGTGATTCATTCTTTGGTGATAAAGGTGTAAGGGAACGGTTCGCTTTTAGTATGGATCCAGAGAGGAGGTTACTAATGCCAGTAGGTAGCTGTGCATCTTCATCCATTTTGTCACTCATGAAGAGATCCATGAATCCATCATCAACTGATTCACTTCCAGAACTTGAGGACCGACTGCACATGGATAGCATTCTCTTGCCTTGAGGAGAAGGTGTAAGTTCTTTCCGAGGAGAAGGTTCAATGGGTGTCTTGCGTGGTGCCATGCGCAATGGCTCAGCAAATCGGAAACTACATTTGATATCATCTCCTGGAAATCCTGCTCCAT
>T01_Unigene_BMK.188
AAAGAACACAAGGGAAACATGTACGAAGCAATTGAGAAACAAACTAGGAGTACATTGGTAACATTTAGATAGGTGGTACCATTAAAAAAAAAAAAACATTTTGATAGGTGGGTGTGTGGATTTGGATTGATTATAGGTGTGCTTGCTGCATACAGTGTTTTGTATCTTTAGACTTACTCTTATGCACTGTGTCAAATGGCACAGTAACAATT
>T01_Unigene_BMK.189
GGGCTTTCAAAGGGCCAGGCCCGCTAAGGTAAGCCCTTATCCTACCTTCGTATTTGCGGGCTGGTTGTAGGCCAAATCAAAGCCCTTGAAGCCCTTGGCGGGCCTAAATTAATGAATCCCTTACCCGACATTCAAGGGCCAGGGTTGTGCACTTGTGGTAGTGCCAAAAGAAATGATTTTTTAAAATATTATTATATATGATAATTTTGCTATAGCATGATGCTAGTCCTCCG
>T01_Unigene_BMK.190
TTCCAATTAACCCAAACAACATTAGAGGATTTCAACTAATGATTACCATTATCAAGTTCTTATCGTCAACCATTTTGGTCCCAAAGCCTCTATGGGAAGAATTTCTCATGCCTGACACAATTATATTTGTATTTCTTTTCTCACTTTTGCCTGCCTTTTCCGCCAAATTTGTGTCATATTCAAATGTATTTCAGAAGCTTCCATAGGAAAAGAACTAATTGCGACTCTGTAACTCAGTTATGCGGGGTATAATTTTCATGCAATTCAATATGCGATGGAAGTTTAGAATTGTTAGAGCAATGCAGAAAAGCAGGTTCTTTGCATTATGTGATACATTAGACTGTCTATTATGATCTTGTTTTGGTTTCAGTCACACAACAACTATAGGTTTTCAATGTTGCGTGATGTGGATTACAATATGTGCGAGTCAACAACTGAACTCCAAGTTTTAAAAGTTTCCTTGATGTATGCATGTCAGATGCGCAG
>T01_Unigene_BMK.191
GGGTTTTTCTGCAAATTCAGTCTTCGCCAATTTTGGGTTCGCTAGTCAGATTGTCGCATTTCCCAAACTTTTTGTTAAGCACTCGTAGTGATCCGAACCCTAGAAGTCTTTCATTTTCCATCATTTCCAAAACCCATGACTTAAGGGTCTCTTTGAAAATCCCATAAACTTCTCCACCAAAAGCAGCCCTCATTCCCCAATTTTTATTTCCTTCTTCTTCCTTTGCATGTCTCAGCTCTCTCTAAATTTCTCTCTTGCTTCATCACCTAGGAGCCAAATCAAGACGAGGATCAATTTTCAAGCCAATTCTTCATCATCTTCTTCCTCCTGTCTTCTTTCCCAAGATCTTCAATTTTGGTCAGTTTTCATCCATGAATTCCCTTCCATTCTATCTTTTTGGTCCCTAGGGCTGTGCATGTATCTTAGCTTCTTCCCGTTTCTTCTTGTGAGGGTTTTGAGTTGATTTGAGAGAGTGGGTTGGAGTTTCGGTGTGGAGGTCAGAGCTAGGGCTTTCTCTTCTACTTACTTCTCCCCATCAAAGCAAGTGAATAAACATGGTTTAAATGATATGCATGTGACTTTAATGTTTGATCCTTGTATTT
>T01_Unigene_BMK.192
GTTCCTTGATGAGGCATGAAGGGCTTCCATCTCTCAGTTTATACAGAGCATGCAGATGAGATACACACAATTCTCAATTTCTAAGAAGCCCCTTGGACCCATTTTCATTATCATTAAGTTCCTCCAAAAATATATCTTAGAGAACTCCACCCATGTGGCATTCTAGGGACTTCAAAAAGATATACAATAAAAAACAATGGAAATATCTTCACTTTTATCAAATGACACAAAATATTACAACTCCCTATTTGGAAGCTTAACTTAAATATTGAAATGTTT
>T01_Unigene_BMK.193
CACTGAGCCAAAGTCCGGCGATCTCTCAGAATGGTACCAGCAGGTCATTCTCAAGGGAGACATGCTCGACTTCACGGACATCCCCGGTTGCTACATCTACCAGCCAGCGTCCTACAGAATATGGGAATTCATTCAGGACTTCTTCAATGAGCGGATCCGCAAGATGGGTGTCAAGAATTGCTACTTTCCGCTCTTCATTTCCGAGGCGAATTTGCAGAGGGAGAAGGATCACATTGAGGGCTTCGCGGCGGAGGTTGCGTGGGTGACGGAGGGTGGAAAGTCGAAGCTGGAAAAGCGCCTGGCAGTGCGTCCTACTTCCGAGACTGCCATGTACAGTTTCTACAGCAAGAAGATTCGGTCACACAGAG
>T01_Unigene_BMK.194
ATGTAGTAAATGAAGTGGAAATGTGACATATTAGTTCAGATCATGCACTTCCACACTGAGATGATATTGACAGTAAACCCCATTTAGGGAATCAAAAGTGGCTACTAAGAGAACTATGGACTCCAGAGTTCAGACAACAGCATTTTCTTCATCCACATGAGATTTTAGGACCCAAGCCATTACACAACCAGTTGATTTGTTCTCAATCCCATTGATTAAGATAGTTAAT
>T01_Unigene_BMK.195
TCACGAGCCTCTTTGCTATTCCCTGCAAAATTCACCAGACATTTTTGTTGGCAACAATATAGAAACTTTAACAAATAACCCACAAGAATATAAGTTTTTTGAGTATTCCTAGGTGCACCTGCTCTTTGTGCCTAGACCATTGCCTAGGCAAGTACACTATGAAAAGATATGTCCTAGGCAGATGATGCGTACAAAGGTGCCCAATGTAATGTCTAAAATG
>T01_Unigene_BMK.196
AATTCATTCTATATGTTTGTGCGAAACCATATTAACAACTCAAGCCTTATGTCTTCAGTGGAACCATATGCCTCATACTGCAGCATAAACCCACTTATGACCTGCACCTTTCTTTCTTGGAGGAAAGGTGACCAAATGTTGCCTTTTATTTTCTTAGGTGCATGCATTTCCTCTTCCATGATCCCTATCAGCTTTCGACATTCTAGAAGACCAAACAGCCAATTTTTTCTAGGACAAATGAACCCAATCTTCTCATACAATAGTAACTTAGACATTGTTGGCCCCCTAACACATGTTTTGAGATACACTGCAA
>T01_Unigene_BMK.197
AGAATATCAAAGCAAAGACAGAGAAAGATCTTGATAAACATCTAGACAATTCTACCCAAATTATCAATAACAGACTGTAACATAGATCCCACACCACATAAAGTGATTGGTTAACTTAATGAAATGAAAGTAAAGAAATGCCCCAATAGCTAGATCAAAGCATGTCAATATAGGAAAACACATACTTGAACATTACTAACAAAGCATT
>T01_Unigene_BMK.198
AGGGTCGTTCATTAAAACAGAAAATCAACCCAACTCAAGCAACTAGAAAACATAAGTTTTCTCACAGGGCATCTAGTTCTTTATTCTTTTTCTTGTTTTTCTACCTAGTTGTGCCACTTGTATTACTGACAAGCTCTTTTAACTTCTTAAAGTAAACACCAGGGCTTTAAGCCTGGTCTTCCCCGTGACTCTGCTAACAGTGTGTTTGTATCTATGATTTTGG
>T01_Unigene_BMK.199
ACTCTAATACCGGAAGTGCCAAGTGAAAATCGTTTCCCTTTCTTGATAATGCTATATTTCTATTGATTATATGTTCTAATATCTTCAGTTGATCACCGTCGTTGTATTGTTACAAAATAATTGGTCTTGAGAATACAAGAAAGCTTTCTATTTGGTGAAATTTCTTCTTACAATAAGAGTGTTACTTTCTTGATGCAGGTATTTTGACTATCTTTTCTATA
>T01_Unigene_BMK.200
GCTCAATTTTGGAAATGCCAAACAAATGGTATGGCAATATTCCAACTGGCATTTGATTAGTTAACCATAGCGAATAACCATGAAGTAAGAAAACAGTAGGGAAGGGCTCAATTACCTCAAACAACTCATATAGGGGTTCAGCCAAGGGAAGGAAAGGGGTTCGGTGGTGTCAGCCAAGGGGAAGTGGGCTCTTGGGGTTCAGCCAATGGGAATGCGGGTTTTGGGGTTTCGGTCAAGTGGGGTGGAGAGAGGGTCGGCCAATGTGGGAGATGCCAAGGGAACGTGTGGCTAGGTGTAGGGTTAGGGAGAGATCAGGCAATGTGGATTAGGGTTTTGGAGGCTTTAGGGCATTATCAAATGAGATTGAGAATTTAATGAAAAAGAAATCTATCACTAACCTCAACAAAGAAAATAGAATCGATAGAGAAATACAATGGATT
>T01_Unigene_BMK.201
GTCTGCTTTCCGCTCTCGCCGTTGATATATGAGATCAACTGGTCCAAGTTCCGCGTGTCAATACCCGCACTTGGGTTTCCCGAAGTCTGGGTTGGCTCGATCATGGTCTGTCCGACAGGGGGCTGCTGCCTCGTGCCCATCGAGACTCTGGATGTTCGGCCGTTGCGCAAAAGGACTCGTCTGTTCTGGAGAAGGTTTGCTTGCTTGGCCTGGTTCACGGCGTTGTGCGTGAGGGTCTCAAGCCACATCTCTGCCTCCTTAGTGTT
>T01_Unigene_BMK.202
AAAACTTCAGTGGCATTTTCAATTATGGCATTTCTTTCTTTTGATTAATAGGTGAAATATAAAAATTGGCCATTTTGAAAGTTGGTTATGAAATATATTAATACATTTCCTTGTGCCAATTTTCTCTGGAAGAATGAGGTCTTGACCCATAATTAACAAAGATTCACACACCAAATATTAAGATTATGGGATCAACATTTCATGGTCTGTTCAAATTTCATTATAGTTTCAATACCAAGTCATAAATGCTAATGTTACACG
>T01_Unigene_BMK.203
TTTTCTTTCTCAGTTTTTATTGCTATTTATTAGCAATATTGTTGCATTGTAATTTTTGGGAATTTTTGGGAGTACTTCCATCTGTCTCATGTGTTGAATTGCTTTGCATGGATGTGCATTTGGACATTGCTTAACATTCAATATGTCCAATATCACAAGATTGCAGATAAGTTGAAATGCTATATGTTTTCTTTCTCTTGCAATTTATTAGCTATGTTAATTATCCCTTTTATCTTTAGATTTTCTAAAAGCTTAATATTTTTTTCATTGTAGTTCCAAAAGTTGTTAGACATGAATGAAATGGCTGATGTATAGGCTAGAAAGGGTGCAGTCACGGATACTATTTTGTAGGCTATGAGA
>T01_Unigene_BMK.204
GAAATGAGTGCTTTCGAGAGCATTAAAGGGTAACATTAATAGGAGATACGATTAGAGAGACCCACTTGAGATGGTTTTGGGCATGTACAATGCATGTTGGCAATGATAGGTAAGGAAAAGCTTGGCTATGTAGGTTGATGGCCCAACAAAGGCAAGGGGTTGGACGTGGATGGAGGTAATAAAAAAAGATTTGAAAAAGTGCAACTTATC
>T01_Unigene_BMK.205
TTGTCGACAATGCGAGATTTAAGATTCTACTTGAAATTTAATGAGGATTGATTGGGTCATTTTGGTGTAGAAGCATCTTGTTTTCCAAACTTTCGGATGGCAACCTTTAGTTTTGACAATTGGTACTGAATTGATTAACTGTGCAAAGCATTGCTTGCTCACTCCATTGTTACTCATGTAAAAGGAGGCATCAAGGGTCTGGAATCTACTTTCTGTTAGTGTTAGGTTACTGCTAGAAGGAAAAATGGAATAGGGATGGATGGATGAGAATGATACTCAGATTATATGCTTAATTTACAAAAATTATAGATTTCATATGATACATGATGGTCACTTAAAAAGACTTTTATGGTTACTTATTGCTACTATCCG
>T01_Unigene_BMK.206
TGGATTGAAATCACTTTGAGGAGAAACTGATGTACTAAGAGTGAGATTTTTTAAAAATTTGATACAATAGAGTGTATTCCCATGCATTCATGTAATCCCAATAATCATAGGCCCGAGAAGTCCCTGATGGGCTTGTTATAAATTTGGAGGAGAAATTGTTGACCCATTCAGAAGGAGAATGGATATGCATTATTTTCATTTTTGAAAAGTTATGTTCACCATCTCGATCTTGATGAGTGACAATTGCACTCTTTAATTGTTCCAGAATATCTTCTTTATATATTTGGGAAATATTGGGAGCTTTGGTAGCG
>T01_Unigene_BMK.207
TATAAACTGGAGTATCCTGACAATTCACCTGCTGTCCATCAGGAAGGGTCATGCCCCAGAAATCTTCCTATCACCGTCCTGTGTTTAGATTTGTTTTCTGTTGAATGGGCACATGATTGGCATGCTATTTGGATTTAAACTGTTTGAGGTATGATGGGTCAACAAGATTTTCTGGGTTGCAAAAAGGTGGGTGTGAGTCCCACCTATTGAGCTTCTGGTTTGAACAAGGCTGATGAAGCATCACATAATTAACTCAGAGGCAAAACCCAAGAAACAGCGTACAGTGGATTCAATCACAAAAGGCCACATCTGGCAATTAAGTTGATGTTCAAAACTTGAAGTAGGAAATCAGATTCTTATTTCCAAGTTGAAATATTATTTTGAGCACTGTCATTGATAATGTCTATATAGAAAAATATTGACAACAAAGAAGAGGACATGTTTAGTGAGAAAATTGCAATTGTTCCAAACGAAAATTAGACAAAAAGAATCATTTTTTTACCAGTTCCAACAAGAATGG
>T01_Unigene_BMK.208
GTGAATCAACGCTTCGCTCGACGGCCGGTCTTGGACATTTCGGATCTTCACAATGCGCACATCAACCACCCTCGCTGTGGCTTCGATCCTCCTTGGCGCGAACGCTATAAACCTGGTAAAACGAACCGATGGACCGCCTCGCGTTATTGAAGGCACAATACAACGAAGACATGTTCCGGATCCGGTAGCGCATGATCGAAATCGCCTGCGAAAGCGAGACAACACTCTCGCAGTCACTCTGGATAATGAAGAAACGCTGTATTTCATGAACGCGAGCATTGGCACCCCTACAC
>T01_Unigene_BMK.209
AGAAGCAGACATTTACTAAATGGGAAGTCATTTCTATACAACTAGATGGTCTCTTGGATAAACAACCTTGTCAAGCTATGGACTCTGTAACTCACATTATGCATGATAGCATCGCCACAAGCATACGCGATTTTCTTGATACTCATTGGCATAGTTTTCATGGTAGTTCCTAGGCATCTGTTTAGCATAAGCGTGGGTGCCTAAGCCTTGTGTATTTAGACCCCCCTAGAAAGGGATTCATTACTGAACGGCAGAA
>T01_Unigene_BMK.210
GGAAGTTCTTCGTAATTTTGAAGGTTAAGATCTTTATCTTAGTGGCAATGGGGTTGTATGCGTCTTCATTCCATGAGATCTTAATTGTTGAAAGTGACTCTTCGAATTTGGTTTCTTAGGCCTTTGGGACAGTGTTGTCTGTGTGCGCATGCGTGCGTGGTTCTTTCTTTGAATGTTGAACATTGGCACGTTATGTGGTCAACAAATTTGATAATGGATGTGTTGGTGAAGGAAGGGTCTTTTGAAGCGATTGGGAGTGGTTCCTAGTGTCTGTAGCTCTTTCCTTGTCGCCTTAGGGTTTTGTTTTGCTTGCTGTTTGGTGAGGGATAATGCTCATATACTCTCTTTTCCTCTTTGGTCGTGTTGTACGCTTGTCATTCTCTTGCATGTTTTCCTAATAAAATTTACCAGTGGC
>T01_Unigene_BMK.211
GCCGTGATTGGATATAGTCATCCCAATTCCCAACCATCCCATCCATCCATGGGTCAAAAATGGATGACTAATAAGGTGAAATATCCAATACAAAGAAGCATCTAATCTGCATGAATACTCAAAACCTCGTGGGCTTTAGGACCTGACTCCAGATCCATTGATTCGGATTGTCTCAAAATTGAAATGCAAGTCATAGAAGTTTAACTTGAAAATGTATGAAACCACTTGAGCACTTCTCAACATGAAGACATCGTAAATTTTATGGCAATTCTATCTGCAGAATGACGAATGGATGGTTGACGTAAAATCCTCAAGAGCTTTGGCCAGATGATAATGATGCAAAACAAGTGCTGGAAATT
>T01_Unigene_BMK.212
CCTGCGAAAATATCCACGAAGAATCAATAGAAGATTGGATCACCCTCACCGACACTGAAACTTTTCTTAATCCCACTCAAAAAAGACTGAAGCGTTTTAGAGGGTCAAGAAAAATCATGTCTTTCATGAACTCCTGATACTGCAACCTAATTGAAGCAGATGCCACCACGGGTGCATCAGTGCAGACAATGCCATTGTGGGCATGATGAACTCAGGTGGATAAAT
>T01_Unigene_BMK.213
TCTGCTTGCTCCAAACATAAACCTGTAGAAGAGAAAAGTAGTAAAACATCCTATTTTCTGAGAAACTATGGACATCATGGACATGGTTAAACATGTTTGTGATACGTCCCATTATTTTCATTTGAAATATTACCATAACGTACACAAAGGAAATGAAGTTGAATCAAGCTAACGTATCAAAGAAAGAAATACTCATCATAGTGACTGACCATCATGAAGGTCAAAGAATTG
>T01_Unigene_BMK.214
GTCTGGATTTTGTGTGGGTACTCATGATATGGTGTTATTGATGCGACCGAGTTAGTTTATTGAGATAGCCTGAGGCTTGAACTCCCATTTCATTAATAACCTGAACTACCTCCACCCGTTATGCATGGGTACAATTGATCAATGAATTTATGGGCGATGGTGGAAGGGTAAGGTGCATCATTTGCTCACAGTGAGTTCAATCATATAAGGGAATAAGAAATCTAGAATACCAAACCATGAAAACCACTTTACATGCTCAAGGCCCAAGGTGACAGGTTGAGGATCATGTTTTTACATCCTGGTGTAATTTTCCAGTTAATAACCTAAGAAATATAAATTTCTTGATTCATTTAGAACAAAATGCTATAAAACCCAT
>T01_Unigene_BMK.215
GCATCATCAACCGCAACCCATACCAGACAACCCAGCAGAAACTCGTCCAGGCACGTGTATGGGCGCAAGGAGCCACTGTTGCCGCCGTCATTGTCAGCTTAGCGTTTGAGGGAAGCGACCGAATGAGCAAGACTGGCCGATGGGAGACTGTGAAGATCCTTGACCCCAACGACCCCACCCACAAGCATTTCATCGAGAAGAAGATCCACCACGAGCGTTACGCAGGCGAAGACCAATGGATGGACATGGTTGAGGCCGAG
>T01_Unigene_BMK.216
ATTGTTTCTGAAAGGTGGTCGGGATTACAGCTTTTTCAAAATCTCTGTTTGTGATTGGTTTGCTTTGATAAATCTCTAACTTAGCAAACCTAATATCTCTAAGATCTCTAATCAATTTCTAATATTTCTAACACCCACCCACAATCTCATGGTCCTGAAAAGGATTGTAATCTCATGGTCCTGCAAAGGATTGTGCGATTCATAAAACAGTTAGTCTGCAGAATCGATGCCTTCCCTGGTAATTACTATCTCTCTGTAGAGTCCATCACTGTCGCATTAATCCCTTTTTTCTATCTATGCCGGTGGCA
>T01_Unigene_BMK.217
GAGGTTATGGGGCGATGTTTCAACACTTGTTTTTGTGATACCATGATACCAAAACTTTTCGGGGGGGTCTGTCTTCAACGGCATTCAGGCGGGCAAAAAAGCATTGCAAGGCGCGCGGCGTTCAACAAAGAGGAACATCTGACCATGGCTGTTGGTTGGAACAAGAGCTATTGATCTCACTTCAACTCGAGGTCAAGCGCGGGG
>T01_Unigene_BMK.218
ACCGCTACCCTGCTTGGTATGCTTATTCTCCCAGTTGAGGTTCCTACTTGGACGGGCTGTTTTTGATTTATCAGTCGTTGACCTTTTATCACATGATGAGCTTTTGCCCACTGCCTTTAATATGATAATAGAGTCAAAAGAATTCTGAAGACATTCTTTCTGCTGTGGCTTGAACCACAACACTTCAAGGCCTTTTGCCTTTAGACCTTGTTGCTTGCTTAAAACTTGG
>T01_Unigene_BMK.219
CACACTATAATACTGAACAAGTGAAAACATACAGAACTGTTCACTTTCTCAGATAACCATCACCCAAATCTCTAAACATGCAGATGTGAATCTATACATAAAGGCCCAGTGCATGGTGGTCAAGGTTTCTTCCTGAATAAAAAGAACTTCATGAGCAAGACTGGCCTTGACTATGCAGTGCTGCCAAAAATGTGGACCATAAAAAGGGCATAAAGGCACAGCTACAAAGTAGCATATCAGACTAATATATTGTAAAAATATTAGCGCAACAAGCAGGGGCATACCCACATATATTGGCATACCCACATATATTGATATGGGAGCGGTTGCCCCCATCGGACTTGGGTCCACATCCAAAACTCACAGGACAATCTTGG
>T01_Unigene_BMK.220
GATGCATCCGCAACACAAGAACACTTAAATTCCTAAATGAAGGTAGAAATTGACAAAATCAGAGAATTTCAAATGAGCAGGACAGTATTTTTTTTCCAGGAATTTTTCATACTTTTTGGGGCTTTATTGGGCTCACATGCTCCAAAGTTGTTCGACACGACTAAGTCAACCAGAATCAAAGTAAACAAGTCTCCTGTCAATTCCAATTTTTTAAAACTTGATTCAAGGGCAATTGACTTGAGGTGGAATGATCAACAATAACATGTCCTACGATCTTTTAGGTCATATATGCACGATAAATGTTGACATGACAGAAAAATAAGGTGCCAACGTTAAGGGTTGTTCATCCAAAGCCCACAGCTCCACAAGATTTTAAAGAAACACTACAAAGTAGGGGTGCTCATGGAATGGCCA
>T01_Unigene_BMK.221
ATGCTCAATGTTTGTGGTGTACGATGTCCATAACAAGAGGACCGTTTTACTATGAAAATTTGAGAAATATCCAAATATCCAAATTAGGTTCTATTTGAAATGATTGTAATGCTTGCAGCTGCTCTTTTCTTAACAAAAGTCAGACTGGTAAACTTATATTACTATGGGCCTATAAGGCTGGTGTTGGAGTGAAAAAGGCAGCTGCGGACATTTCAATCATTTCAACTATATATACACACACACGGACATAAATGCAATAGGTGT
>T01_Unigene_BMK.222
ATTTTGGCATGATGAATGGTGTGGACAATTGGTGGTCTGATCAATTCCCAAATCTTTTTTTTGTTGGATCGTAGACAACAAGGATTTGTTGCTGACAATTTTTCTATGGAGGCTGGATGGATTGTTTGGGATTTCTATTTCAGAAGGAATATGACAGAAATCGAGATCTTTGACTTCGCTACCTTGTTGGGTATGCTTAATAAGATTTATTTATCAGTAAATATATCTGATGTAAGAATTTGGAAACCAAATGCTAAAGGCCAGTTTTCAGTTACGTTTTTTATAATGTTAGAATTGGACCAATGGTAGGTTGGAATTATTTTTGGGACCCTTCAGTTCCTCGAAGATTGTTAACTTTTTGTTAGGTGGCAAGAAAGCATAAAATTCTGACGATTGATAAGCTGAGGAAAAGAAATCATGTTATTGTTAATGGATGTCCTATGTGCTTACAAGATGAG
>T01_Unigene_BMK.223
ATGATTAAATCTTTGATCTTTTATTTTCATTAGCCATCTTGATCAATGATTGCATTTCTGTGACCAAGGAAGTAAGTTAGATCTGATACTTAAATGATGAAATTCTGGCTTGAACTTCTAAGATCAGATATTGTGATTGCAATGCCTAGTCTTTGGTTGGTGAAACTTGAGTTGATTAGGTCTGATGTAAATGAGCCATTAAGATCTTTCTTTCTAGTATGGGTTCAGATGCTGTTCTTGATAGTTGTGACCATCATTGCATGGAGGAGTAATCAATCATCATCACTTCTGTCAATGAAAATCAGCAAAACACAAATCATTGCTGCAATGGACATTCAAAATTCACACCAATGAATGGCCATCTTAGTATGATATTTATTTTGAGATATAACCAACCAAGCAGAAACTTGCTTTGCTTAAGTTATGTTTGAATTAATGGTTTCTATATTTGAGGGG
>T01_Unigene_BMK.224
AGGCATTTAAAGCAATTGACAATAATTTTGAGAATGATGATGAAATGAAAAACCAATAATTAGGGTGTTATCTGATGCAGATCAAAATAGGGCAACTTTAAAACATGTTGCATGTGAGTGAAAGGGGACAGGAATTTTATTTTATTTTTCTCTTGAAATCAGGGGTGGTGGGGTGGGTTGGGGGGTGCTTAGAGAAAAACTCAGTCACTGATTAAAGTAAGATTTCTGATTCCACCCATCCATGAATTGACAAATAAGGATTTTGATTTTATG
>T01_Unigene_BMK.225
GAATTTCTCAAACATTTATTGGTTATTTTGACTTTTGGCAATGTTGTGGATCTCAATTACTTTGCGTTTTATTTCTCCTTCTGTGATTGGTCTTGGAGGGTTTGGTATTCTTGAATCTATGGGTTTGTGATTATAAAAAAAAAAAGTAACCATGATGGCTTTCTATGGAGGACCTTTTTGGCATTAGCTGTAAGTGTTGGGGGCTTTTTGTGAAAGCCTCTAGTGTGGTACCCGGCG
>T01_Unigene_BMK.226
GATTGCGTTGGAGCTGCGCCAGAACTTCGGAGCGGGCGGGAGCACTACGCTTTCCGGCATAGGAGCAAGGAAGTTCACGCTTGCCGCTGGCCTGAACGCCATCACGCATACGGTCCAGGTTCCGTCGGTTGCTGGGAAGACTTTCGGCGCCAACAACTCCCTCGGATTCGCCTTTTGGGCATCGGCTGGGAGCAACTGGAACGCTCGTAGCGATAGCCTGGGAGCGCAGACGGGCGACGTACATTTCACTGAGGTGAAGATTGAGCGTGGGGCCACGGCCACGGCGTTCTACCAGCGCCCGGAAGCATTGGAGAGGCTCCTGTG
>T01_Unigene_BMK.227
GGTCATCGTATCTTTTTTCTCTAACACACGGCCCGATGAATGCCCTCGTGCATCGGCCTCTTGGCCTTGTGCTTCTCGTGGCCCTGGAGGCCGCGGCTGCTGTGCTTCTTCTCGGTGCTGGCGTCGAAAGGTTGCCAGGCTTGGAGGTCGACTTGGTCGGTGTTCATGATGTTTTCAGTCACGGCGATGATATCGCTGATCAGGCGGTCGAGGAGGTCGAGTGACATTGATTCGCGAA
>T01_Unigene_BMK.228
GGTCAAGTCAGGTCAGGTATTGATGTGTTAAATTTCTGAAAAAATACAGAACTCTCTGATTTGTAAAGCTTTATCACAACTGTCCTCAATAATCAAATTAATGAACATGTGGGAACTGATTTGGGGACCACTTAATTCCAAAACTTTTGAAAATTGTGTCCAAACCTGATATACTCAATCATAGTCTTCTAGGAACTGTAATGCTTAGCCCACAATGCAGTCTTCTTGAGTATAAT
>T01_Unigene_BMK.229
CAGAAGTTCCAGGATATAGAGCAATAGCAATAGGGATTAGTTTGGAGAACGTGGATAAAATCAACCTTGCGTTTAAGGGGTTACATAAAATGGGACTTGCATTCACAAGGATTTCACCAAGTTCTTTCTACCCTTAATTGTTCTTACCTTTCTAATTCTCCTACAGGTTCGAGCAGTGATCATCTCAGAGACTATCGAAAGAAGGAACACCAAAACAGACCCTTAAG
>T01_Unigene_BMK.230
ACAAATACAGGAATGGAGGACCTACTCTTTGGATAAGAGTGGGTTTCCTTGGAAGTCTTTGTAGATCCTAGTGATTATCCATGCAATTTTTCTTTTTTGAGTTCCAAGAACCTATCCAAATGCATTAACTCTACTGTAATTCACTAATTCCTTCTCAGTTCAAGGAATACAAACAGGCCCAATTTGGAAATCTAAGATGTGTATA
>T01_Unigene_BMK.231
GCCTCATTTCTTTCATTGGTTTCACAGTTTAACAACCATGTTCTTGATCCTCACAAGCAAATAACCTAATAAATGCATGGTTAATTGAGAAGGATTATATAGTGGTAAAATATAAAATATCATAATTCAAATGGAAAAAATGGTTAAATTAGCATTCTGAGATTGAAAGCTTCAAACAAAAATCAAATTTAGACCAGGAAAAAGTTATAAAAAAAAAAAAGCCTCGGTAGAAACCTTTACAGTTACCTAACCTTTTCTAACATTCTATTAAACAAATGCTATACTGTCCCACCAAGATTTTATGCCTCAAAAAATTAATAAAGAAAGTTGAAATTAGAAATAGATTAGACAGAGTTGAACACCCAGTTAACTATAAATCAAGCATCAAGATATTAAAATTCAGAAACTAGCATGTCTGAAAACAGAAATTAGAAATAAATTCGACAGAGTTGAACGCCCA
>T01_Unigene_BMK.232
GGAGGATCAATGGTTCGAATCTTGAAATAAGGGCCACAAATTTCAAAAAATTAGATAAAATAGTTCACGCTTTTTTGCAAATTTCTCGAGATCCATAATAGATCAACGGCTCAAATTTGAGCCCATAGTCATGCTTGCACAGTTACATCTATCCAACGGTTCGAATGGTGGTTTATTGGCCCAAAATTCAAGGAAAAAACAAAAAAAGGACCGTCCAATATCTTGTTTCAACTACTATGACTGTAACATGTGCTTATCCAACGGTTCTCAGATTTTCATCATTTCCTTGTGCT
>T01_Unigene_BMK.233
TTTCTAAACATAGAAGTGGGCTATTAAATGATAAATGATTAAAGCTAACTAGATCCTCAAATATCAATATTATTAAAACTATGAAAAACTTATATATATTCAATTTGTGGGGTGTAATGGTTCTAGATCCAAATCCTATATGCTTCAATCCTGATTTGAATTTCGCCCAGTTTCAAAAATAGGTTTATACCTGCTTTATTCAAAATCAGAGACTTTAGATGGTCGGATAATCAGA
>T01_Unigene_BMK.234
GCTTGATCTTCTTTCATGTGCAGAATGATTTTTGTACCTCGGCCAAGTGGTTCTCCATTATCAAGACGAACAGTGAAAGACCCTCCAGCAGACGACTCCCAGATATACTGTTCATCATCATTGTGCTTTGAAACAACTGTTACACGATCAGCAACAAGATAAGCTGAGTAAAAGCCAACTCCAAACTGCCCAATCATAGAGATGTCGGCACCAGCCTGAAGAGCCTCCATGAAAGCTTTGGTACCAGACTTAGCAATAGTACCCAAGTTGTTAACAAGATCTGCCTTG
>T01_Unigene_BMK.235
GTGGTGAGGATAGAGTTGTAAGGTTCCACGACGGCGGTGCTGACCTGTGGCGCCGGGTACACTGCAAACTCGAGCTTTGACTTCTTTCCGTAGTCCACGGACAGGCGCTCCATGAGGAGCGAGGTGAATCCGGAGCCAGTTCCTCCTCCAAAGCTGTGGAATATCAGGAATCCCTGCAGGCCGGTGCAGCGGTCAGCGAGCTTGCGGATTCTGTCTAGCACGACATCGACGATCTCCTTACCGATCGTGTAGTGACCGCGAGCGTAG
>T01_Unigene_BMK.236
GGCATGTGTCTGTGTGTGCAAGAGATTAATTGTTATCTATGAGAAAAGGAAAGAAAGAGATATTGAAAGCTAAATCATTGCACCATGATAAGAACTGTAAAGTGTCAGGTATATGGGACCAGAATCAGAAGTACACCATGTAGACCGAAAATCTTACAAAGCCATGTATCACAGTAGGAGGCACAGGCAGTCTGATACACTACAGAGTCATCACCGTTTCTTGCCATATACTACACCACCAAAGTAATACCACAACTTCCTTCTGTTCCCTTTATTCCC
>T01_Unigene_BMK.237
AGGCCCTATACATATACACAGAGTCGCTCGCATTACGCACTCCTTGAACCTATAAGAATTAAGAAGTTAAATACTGTTTATTATTGAATTATTCACATAAACATTTGCTCCTGAGATACTTATGTAAGAACCCCAATCAAAACATTTTATATAAACTATATCATTGTCATTAGAACCTTATGCCATCAATCCGAGGTCAGCTACAAGAGATCTACTCAAACTCAACAATCATAAAATCCAAACTATAGCTCTATTTCTCTCCAG
>T01_Unigene_BMK.238
CCGTTGTGTATTGTATATATGTGGATAGTGTAGGCTGCAGCTGTAATGGATCAGATGATCATGGAACTTTGTCGCTTTTACCAGATAATGACATGCACAATTGGAGTCCTCCATGTTGTGCAGACGGCTTAATCTTGCACTGTAGTAAATGGACCATTGGTTGCCCCTTCCTGCTCCATAGTCTATACATGCAGGAACTTGTTCATTGATCCAGGCCTTTGATTTGATGGGTCAGGCCCTTGATGG
>T01_Unigene_BMK.239
AAAGATTTTCTCAATATGAGAGACCAATTCTAGGTACTACAGATCCAAAATTACAACAGCCCCTTTGGGAAAAGGTGGGTTAGGTAAAGTGGTTTCAACATTCAACATCTTTATGGATTGCAAACCAAAATGCAATTGATTCAATTGCAGGGAAACACATTATTTGGGATGTGCATTGAGATCAATAGGTCCACCCAGAAGCATGGTTATACAGTACACCAAACTAATTCCCACCCTATTTTTTACCACATTTGGCGCTTCCTCTCG
>T01_Unigene_BMK.240
AGCAAATGAGTATATGAGGGCTATGCTGATATGCTTTACCAAAACAAAACAACCCAAGAGCAAAAGTGGGAAAGACCCGCCCAAAGCATACAGAGGAAAAACATCCCAAAAAGAGAACACGTGCAAGAGAACTCTCAAGCTGATGTACTGATTATAAAGATATTTTTAAAGGGTGTCCTCCTTTGCTGATGTGTTTCTTGA
>T01_Unigene_BMK.241
ACGGGATTAGGTGGGGGAGAATGTCACGGCCCACCAAGAATGACCCACCAGATTGAGGGACATGGGTTCTAGGGCACACTAGAACATCGTAGAGAACTCCGGAAGGATCTAGAACCCTTGAAAGGATGCTAGAATTCTCTAGGGACTTAAGTGTGTGGAAGTCTCTAGACCCTTGTATTCTAGAAAGAGAAGATCTAGCCATACACTTGTACTCATTTGAAGCCACATATTCTTGGGGACCTTGGCCTATATAAAGGGGTCATCCCTCCCATTTGTACACACAAGAAAAACTTGAGCATTACAAA
>T01_Unigene_BMK.242
GGATATTCACCTTTGGTTCTTCATCTTTAACCACATAGAAATACTATCCTTGGTAGTATTCAATTAAATGAAATGAATAGACCCCTATTGTAACTGTTTTATGAATGTGTTAACCATGCATTACACTACCCTATGGCAAGTCGAAGTGTCTCGCTCATGGTCCACAAAAGAAGAAAAACATCAGTCCATATCTCTTATGGTTCTTACATACACAAATTTTGCTTCTCAAAGCGGCTGTTGTTGGTTGTCCACTTATATCAGTAGAGAAAGCTATGCGCTTATTTCATCTATTATGAACCAGCAATATGCCAATGAATTAACGACTTCTTGGCATATTTAAGGATTGGGAAAATCTGAACCAACTGGAGTTCTTGTCAAAATTTGAG
>T01_Unigene_BMK.243
GGAATACATAGCTAACTAGATTTTGTAAGATCATTTCTTTTTTGGGCATTTTTCCCACAACCTTGAAGTTAGTTATCGTGAACACTTTTACTTGTCTCATCTACTCTCTTAACAGCTTTATTTATTAGTATAAATTGCGGAGATAACTGATAAGTAGTTTCCATATCTTGACCCAGAACCAGACTGAGACCCAACTCGATGTATTTTAATTTGTCTT
>T01_Unigene_BMK.244
TCTCTCTCTTTCTCTCTCTTTTCCTCCTCCCTTTCGCTCTTTCAATAGGGAGAGAGAGATCTATGATCCATGATCCATCCTGACAAGCCTCTTATAAATAACAGAAACAGAATACGCAGAGAAAAATGCGTTATGGGTCTTCGCTATGCTTAGATCTCGAACCCTCTTTGGCCCCCAAAAAGTTCAATGAACTGCTGAGAGAGTCGGTGTTTATCGAAGATGCTAAGAGATTGACAAAAATGACACAGTTAATGGATGCCCTGGAAGAAGAG
>T01_Unigene_BMK.245
GTTGGTGCTTATAGATACTTGTGTTTGAGAGACAATAAACATGCAGCATGCTTTGGTTTGGACTTGTTTTAAGTTGAATTTGGTTCTCTGACTTGAGAATAGGTGGGATACTTTGGTTGGATTTGGGTACTGTACTGAAAGGGGCTTGTTTGTGTCAAGATTAATTCTGTACTGAAATAATTCATGTGGACTTCAGAATAATTAGCTGAAATACATGGTGAGAACCTAAATTGTTTTGGGTTATGTGTCAAATGCAATCTTTAATGATGAAACTTA
>T01_Unigene_BMK.246
ATCTATGAACAAACCAAGCTACCTGCACTTTTTATGAAGATCCAAACATGCCCTATTTGTTTTGGACAGGCCCAGGCCAAGCCAATTGACCCAAAAGAATTGGAGATACTGGATATTAAAGAAAAAGAAAAAGAGGAGTGTGTGGTGTAGATTGAAAACAAGAAAGGCTGTAAAATGGCAGAAGAAAAGAAACACACCTGCAGGTGTTGGGGGTGGCATA
>T01_Unigene_BMK.247
GAAAGATCCTTCGAGAGTTTTCGCTTTTGGATAGCTGGCATTCAGTGTTGTGTCTTTTCTATGGATAATCTCCAATGTCGAAATGGAATTCAGCTGAATGCTTGTCCCTTGTGCATGGTGGATGAAGAGACAGTTGACCATCTACTGATTAATAGTAGAGCGGCTCAAGTCTTGTAGAGGTGTATTCTTGGTTGGTTTGGTTGTTGTTGGGTG
>T01_Unigene_BMK.248
GCCTCCTTTGGATTGCCACTGAAATATCTGAATATGTAGGCAGGGTTGAAGGCCTTTATCACTGAGGAGTCATGGTTGATGAAGTTGAAGATACCAATGCTTCCGACGAACAGGTACCATAGCAAGATGGCCGGAGCAAATGTGTATCCAACTTTGTCAGTTCCGAACCTTTGAATTGAAAACAGAACCACCAAAATCGCTACAGAGATCATCATCACAGTATCTGTTGTGAGCTTATCATCAATCTTCTTCACTCCACCTACTGCTGATAGGACTGAG
>T01_Unigene_BMK.249
GTCTACTGCAACCACTATTTTGACCTTTGATTAAAAGTATCTATCTGCCTAAAGTTGTCCTTCAGCAAAGCAAACAAATAAGAGTTTACTGGGTCTTTGGTGCAATCCAAGTCCTTTCACTTTAATTTGGCCTTATCAGATATCTAGTTTCCAACAGGAAAATTGGAACTCAGAAAACTGACCAGATAGATGGGAGTTGGGACTAGGCTTTGCTGATGATCGTGATAACCGGATATGTTATTTCAAGTACTGGATTATTTTGTTTCTTCTAGGAACTTCTACAATATGCCAAGGAA
>T01_Unigene_BMK.250
GGCTGCTTCATTTTTTATCCATAAAAACATTGTTCTAACGTCCATGGCATGTCCCTGTTGTATATGGACATGGTAGCTCCAAATATTAGAAGAAATGATAACATTCCCTCCTATACACTTTCACACAAAGTTATAAAACTTCACCTCAAATGAAAAATAACTCTATGTCTTCCTCTTTCATCAATGACTCCATCTTTAAAGTCTGGTATTAATTATGTTATAGCAAGTGTGGTATGAAAAAAACCCACCAAATAAAATTACTAACCTTGCTTATATTTTTGAACAAAATTTTTCTAAAAAAAAAAAAAATTT
>T01_Unigene_BMK.251
GTATAGTTTACAACAACAAAGCTAGACTGATTTTTGTAAAGTTTAAGAAATTTGAACAGTATACTTTAACCTTGATATGGTTAGCCCAATGGGTATAATCCAGGTGAAACTAATGAATTAGGACAGTTGACAATAAAGTCTTAAGTCTTCTTCTTAATTATGTAGTGAGTGGACTCTCACTTATTCTTCTTCCCTGATCATTCTTTGCAATTGATGGTACCATCCAAGTCGG
>T01_Unigene_BMK.252
GCCTTGTTTTCAATTATGATAAGGGGATCTTGCCATCTTGCACAGCCTACTCAAAAATAGGATCATGCTCAGCACAGGTCCATTCTAAAAATAGAAATCTTCTGAACACTGAAATTATGCCAAACAGACCTTAGATGCCAACTCTTCCAAAAAAAAATATCATAAACCCTTCAACCGAGCAGACCTTGCATCAAATCAACGTACATGAGCGCTCAGAGATCAGTCAAGAGGAACATAACTACCATTTTTACCTTCATTGGCACTATCACTTTCACTAGCATCTTTCATAACTA
>T01_Unigene_BMK.253
ATCTGCTTTTCCGTTCCAATTTAGAACCCAATTCTGGATATAGTTTCTCATCAAGGTTCATAGATTTACTCTTGCAGCCTTTAAATTTGGAGCTCCCTCCACCCTGACTCGCGACGCCATATGTTTCCATTGCTTCTATGTATAGCAACTTCACCAAGTTCCTAAACCGACGCCTAAATGTTGGCAGTCGGGACATGGAAGCGACAATACCTTGAAGCCTGCAA
>T01_Unigene_BMK.254
TGGGCATCAACTTCCTCTCACCAGCAGATGTCCCTGAGCTTGTGAGAAACTCGGAGATGGGGTGAGAAGAGAGAATGGGAGACCGATCTCCATTAGCAATACGTTGGATCTCAGGCTCTAGATCCTCATATGTGACCACAGGAATTCTGGATTTGAACGTTTCTCTATCTTTGGCCCCACCCATTCCATAACGGTGCAAGTATTCGGTCTCGGCATTCCGGGTTAAAATCTCGGCAATAACTTTCTCTTGCACCCCATCAACATTTCTAGTCATATCTTCTATTAATTCGAGTGCCTTGGCATCCTTCTCACGGGTTGCAGAAGTCCCAAGAGGAGAAGAGGAGATGCAAGTTTCAACAGCCATTAATTAAAAGCTGAGTGAGAAGCTGAGGACTTTGAGGAAGAAAGAAAGAAAGTGAGAAGCTGAGGACTTTG
>T01_Unigene_BMK.255
GAGGTTTGGCAAAGGCTGATGGAGGGAAGAAGTGGTGCATCTGGGCTGGATTGGTCTTGGAATGGGTTTGGCCAGCCTTTCACTGACTGGATCTAGGTTCTGCTAGGCTCGATATACCCTAGTAGTGTTCTGCTGGTTGGGACAGGCCTTGGAATAGGTTCTGTTAAGGGCTGAAGTGGATGGAGTGGACTAACGATGGTAGTGTAAAGGGCG
>T01_Unigene_BMK.256
GGAGAGAGTGCCCGGCCTTTTGTGAAAATTGGACCCGGAGAGAGCATATGATAGAGTGGACTGGGGTTTCCTCTCATATATAATGTGAAGGATGTATTGGAGTGCTAAATGGTGAAGGAACAATCAAAAGTGTGTAACCATAGCTGGATTTCCTATTTTGATAAATGGATCCCTATAAGGTTTCTTTCCAGCCCAAAGAGATCTTCGGCAAGGAGACCCTCTCTTCCCTTCCTTCTTTGCCATAGTCGGGGAAGCACTTAGT
>T01_Unigene_BMK.257
TATTTATTTATTTATTTATTTTTCTTGAAGTTGAATCTTTGGTGTTGTATTTTACTTTTACACCATAATGCGATGATCAAGTTCTATGCATTTTTACCGTAGTTATCAATTACTAATCACATTTTTTTTCCTTCTGATCCTTCAATTTTGCTCTCTCAAAACTTTTTTCCCCTTCCATTCTATAGGCAATTTTTGTTCAGACAAGA
>T01_Unigene_BMK.258
GTAGCCCAGTCCTAGATGGGCAGTTTAGGGCTGGTTGCAGTGGGTTTGAGCCAGGTTCGAGTGGGTCGAGTCCATATGACCTGAAATCCATTATGTTATGGAATATGGGCCTAAATGGACTTGATGGGTTGATCAAATTCCATTATGAAAGTGCTGCTTTGACCCCTCAATTAATATAAGGCAATGTTTGTTTTGCAAGTGG
>T01_Unigene_BMK.259
GTTGCTCTCGCTTCAAAGAAGGCCCTCAATCAATCATTAATACTACCATCTTCATGGATTGCTCTTCAAAAGTCTTCTCGCATTTAATCATTTCTTCGACCTGAAGCTCTTTCCCACTCATACACCGACAACATATGTTTTGCACGGGACCAAACAGGAGATCCTCTTCCGAGGAATCAGCCAATGTAGCCCTTTCAGACATTTCTTTTTAGTTGTAGTGTCACACTAATACCTGGGGTTCCCCAAGACAGGATTGGGAGAATCTCTGAGTTCATCACTATAAACACACCAGTGAGGCCACCATTTAGATTAAAAAAAAGGCTCAAATTATCCCTAACCTGTCCTATTCAACTCGGTTCAGTAAGTCATTGAGTCAAGCAAAAAAGAACAAATCTGGCAGAGTCTG
>T01_Unigene_BMK.260
AAAAAACAAAAAACCCCAAAAAAAGAACCAAAAAAAAAAAAAACTGTATTGGATTTGTTTATCTTCTTCTCCTGTTCCTCCTCAGTGGATCCATCTCTTTTTCTTGAAATTCTAGTTCTTTGTTTCTTCTTGATTGTACCCACCCAGTGTCTTCCAAAGTCACATACATATGGGTTTGTGATTATGGTTAGTCTCTTCTTCTTCTTCGTGTAAATTTAACTGCCCTAATGACAATTAGAAATGATTATGCACTCATGAATGTATTTCAGTATTATCTTTTTATTATATAGATCCAAGAGAAAGGAAAAGGCAAAGAAAAATAAAGAGCTCAGTACCATCTGCCCAGTTATCATGGCCTTCATTTTATTGATATGTTGTCCTTTCTTCTCTTTTCTTCCATTGCATCGCATTTCAATGAAGCAATGTTTAGGTTCTTATGGTTAACTTTCTATTCTTGT
>T01_Unigene_BMK.261
CTGCTTACCTATCTTCCACAGCATCTTTCGTAAGTTAGGCTTTGGCACCTTCAAGCTGAGCATTAATGGGTCAAAACTGGAGATCATACTTGTACATTACAATGATTGAAAGTTCCCTATTTTAGATAATATTTTTATTGTACAGCCGGTAGCTGAGACATACTCTTTCTTAATACATGTTTGACGAATAAACGTCAATAGAAACTTTAAAAGCATTTACAAGGAAATAATTTTGGACAGTCTGGTGCAATATCCTACAGAAATGCACTTAACTGCTAGAATTTCATTGAGTTGAGGCTAAATTACAATCTAGCTTACCATTCTGCATTTTAACTGTGATTTAG
>T01_Unigene_BMK.262
CGGGTCAGGGTAGGTGTGAGTCAGGATGCATGCATATGGGTTTACCCTAACTGTACCAAGCCTAACCCATTTCCATTAGATGAAGACCACCTGCTGGTCTCCCATGTGTTTTAGAGGGCTATTAGAAAATGTATAATTACTTAGCTGGGGTTTTGGAAGCCAAGACTAAGATTGATTGATTTGATTGGTTGGCCTCCAACTCACCATCTTAAAGCCCAAAAATCTAGCTTAACCCATTCATGGGTCATACTGACCATCCATGATTCAAAGAATAAGACTAATACAACAAAAATGGCAAGGGGCATTGAGGCACTGGGGGAAGGGGAGGGAAGAGAGGAGGTGAATTAGGGGTTTAAGAAATTCCCTCACATTGATTTACAGCAATAGACTAGAAAATTTTACTATG
>T01_Unigene_BMK.263
TCAGTATTTAGACTGATCATATGCATGTTTTGATGTGGTCAAGCACTATCAGTCATAGTTGTCACTTTTGTTTCAGACCGCATTTCATTTGGCTCCAAACTGAAATGCTTTGGTCAATTCGGAATTTTTTGATACATTTCCGGTGGGCAAAAATGGGTTGGGTTGATTAGGATGGGTGTAAGTAGAAGCTCTTGGTATCCAACCTGTTTATAAAACTGGTCAAGCCATCCTGCACCCGGTGTGGGTCAGCCGACCTGACCCGCATAACCTGCATCAACAGCAGAAAAGAAGATGATGAAGAATAAGAAAAATGAAGAAGAAAGAAGCAGCAGTTGCTGAAACTCAATAATGGCATCTTCTATGGTATTTTGCAAATCACAACTAGTTCTATTTTATGATCTTCAAAAATTAAATGGCTGGGAAGCTCCACAAGATGAACATTTATACCAAAGGCTTTGAAATTGAAGGACAACCATTGATACTTAGTGTAATGACCCGGGCCCGTTG
>T01_Unigene_BMK.264
AGGCCCCCCAACAAAGCAATATCTTTAGTAGTATTTGAATCAAACCGTAATAACGACTCCTAAAATTCCATAGTTTGATTCTATTGAATCTTGAATCACCCCTTCATAGTAAGCCCATATAGAGTTTCAAGACACATTGGCAGAGTCACCACCATGAGGTTTGCCTAATGGAAGAGCCAACCGGAATTAGATCAACATCTCCAAAGATCTGAAG
>T01_Unigene_BMK.265
CAAGGCGGAGCCGGCAGTTCCTGAGGCTGCCCCAGCCGAAGAGCACAAGTCGGAGCCCATTGCTGCGTGAAGAACTGAGAATCAACGCGACATGACCGACCTGCAAACACGACGGGACATGACATAGGATGGGACAAAGGTGCTCTCACCAACGTGCAGGAAGCCCATGCCTTATCCTCCGTACCTAATTGCACTACAGACTGGCATACCTGGACTTTACCTACCTAACACTTGAGGGCGACTTGGCGTGGAGTTGGCATTGTACTCTATCACATCCTTCTTACGCTTTGGCGTCTGGGTGACATAAATGAGCGAGCGG
>T01_Unigene_BMK.266
ATTTGATAGTCTACCAAGTCCTCTAAAATGCAAAATTTCTTAACAATGATCCCCTTAGACCTGAAAGATTTCACAGGTGTAAATGGAGAACGAAGGGGTTTGAACTGAATCACAGGAGGAGGAGATGGTTCGGGAGAAGAGGAGGGAGAACGACGAGAGGAAGAGGCTTGTCCAGTCTTGGCTTTCTTTGTAGACCTCCTCCAAGTCTGTTTAGTTCTAGCCATTGATTAATATTCAAATATGCTCAAAAACAGTAAGAACCAGCTGGATGGAAGTTCAGATAGCCTACTGAACCAGCCACAGACAGTGAGCCAGCACACCAAAAACAGTCAAGAAAAAGGAAAGAAAAGATGACTGGAGAAGGAA
>T01_Unigene_BMK.267
CTGTTTATAAAGATAACTGGTTTGACCGGATTGCTATTAACCATCTCTCCCAAAGCATTCAAGCTACTACAGGGATTAGAAATGAAAAGGAAGGTTATGATAGCTTGATCGAGGCTGCTGCCGCGGTTTCACTTAATTTCAATCCGATCCAGCAGCAAGAACTGGTTCTCCAATCCCTACAAAAGGCCTTTCCCAAGCCCATCCTCTCC
>T01_Unigene_BMK.268
GCGTCCAACAAGAAAAGTGGAAAAAAGGAATGGATTTTCAGCTGCGAATTTAGTACTGCTTTCCACAGCCAAAAGAGCCTGCAAGTTTCACAGTAACAAAATGGGATTTAATTGTAGTAAAAAGTAAAGAAAGCAAATGCATGTCAAGCTCAACCAAAAAAACTCTGAGAAGCTTGGGCTTTCAATAACTTTATTGGAATTGATGGCTGGCACCACAAATTGTTAAAACCCAACTTAATGATTTATCACCATCATTAGGATCAAGGCTTAATAAAAAAAACACATTTTGGGTGAAAACTTAGGATGATTGCACTGACTGATCAGAT
>T01_Unigene_BMK.269
GAGGCGGTAAAAAATCTGAGTGTGGGGCAGGCAACCCAGATATGTAAAGTTCCCCATTTTGGTTGTTAATAGAAATCTTGAGTTCTGAAAAAAAACAGAGAGACATATTTCCATTTTTCACTCTCTCTGCACCAATTTCGTCTCCTAGATCTTCTCCACTTGCATTATTAATTTTCTTCTTCCGTCCACTATTTTTTTTTTTTTTTCGCTTTTTCTTTTTTTTTATTTCTTCTCTTCTTTCCTTTTTTTTTCTTCCCT
>T01_Unigene_BMK.270
GATCAATCACTAGGCTTCCTTCATCTTTATTGTACCTGACATTCAGCTCTAATGGAGTATTGGCGATTCTTGAGTTAGAGAGGTTAGCCAAGGCACTTAGGTTTTCCTTATATTTGTGTTTGTGAATCCTATAACAAAAATATTTACATTGGTAAATGGAAAGACATTCATTTTGCTGCTAAACCTCTAGGCCTAAAAAAATAGGTAAGATTGGATTAGTCACTAGGCTTCCTTCCTCTTTATTTTACTTTACATTCAACTCTGAAGGATTATTTTCATTTCTTCAGTTAGAGACATTAGCCAAGGCAATTAAGTATTTGATATATTTGTGTTGGTGAATCCATTTAGAAAAAATATTTATGTTCGTGAATGGAAAAACCTGCACTATGGTGCTGAACCTCAAGGCTAAAACAGTAGG
>T01_Unigene_BMK.271
GGAATGCTTCCAAATCCGAGAATCATTTGAATTCATGCACAAAACATCGTTAGAAAGAAGATTTAATAACTCCCCATACTAGGCCTCCTCTGAAGAGCAGAGACTTCTCCTAAAAGACACCCACCAGACAGTGCCCTCTACCCCTCTTCTCATAACAATCACCGAAAGAAGACTCCTTATTAGTCATCACTCTAGTTCCTAGAGGACACCCACTGTTTGGAATGCTTTGTAATTGCAACATAAAGCACAATCACAGCAGCAGAGGCACTTCAATTTCATCACTATCAATCA
>T01_Unigene_BMK.272
AAGGCTTAAGCTAACTAAACTGCCATGATGGGGTTCAATCCCTATTGGGGGAAGGTTTGGTAGTGATTTAATTTGATTGGTTTATGGCAAGTATGAGTTGACATATCCCACAAACATCGACATTAATATATATATATATATATTTTGACTTGTTCCATCCCTCCTCAAATAACTCATTTCATCTAGCCTTAAATTAGAATGGGCATGATCTTTCTTCCAAGAAATGTACAAG
>T01_Unigene_BMK.273
GCAACTAGCAACAACCAGTCTACTTCTTAGGATACTTAATGTGGCAGTATTCCAAGGAAAAGAGAATAATTTGGAAATGGAAGCCCAAAAGGAGGTGAAAAGAGTGTAACAGGGTATTTAGAAAATTGCATTCAATTTCTGAACATGACCATTCTCAGATTCTACAACAAAATGTGGTATAACTTGCAAGAAAAAAGAAATTCAGCCAACATCTTTTTTCCTTCCTTGTTCCACTACAAACCAATCTCTTAAAATTCCAAAA
>T01_Unigene_BMK.274
ACAGCTTCCTGAACCTCTACACTCTACCATTAGGTTTCTTTATCAATGTCTTTTCCCTTTCAACTCTCCCAGTGATTCTTTTGCAACTTCCTAATACAATCATCCATTTGCTCTCATGTCACTGCAGTTTCTCCCTTATAATTTCAAAAAAACCCATCCTTCCCTACCACTTTAGGCTTAAATGTTGTTGCCCTTTCCCCTTTCAAATCTCGCCACCTTGTTTTAGA
>T01_Unigene_BMK.275
GGCCAAGGCAAGTGCAATATACACCTAACATAGCATGCATGTTGTTCTTCCTATGATTTCTGCAATTTGATCTCATTTGATGTGTTTGATCTGGTAGAATTCCTATTTCTAAGCTCTTTCTTTGTTTTTGGGACCATTTAAAGCTTGGAAACCCCAATTGGATGATGAATGGCCCACTTATTGATGTGTTGATGGTGAATGATGATGTATGATGTGATAGAGATGATTTTTGGATGATTTAGATGGAATTGGTGGGGATTTGACATGAATTGGAAGGGGTTCTAATCATGGAGATTTCGATTATGTAGCTCCACGGTCGACCGTGGAACCACAAGGTTGACCACGGTCAACTGGTGGTTAGCAAGGCAGTATG
>T01_Unigene_BMK.276
GTGTTTTCTTTTTTCTTGTTAAAAAATAGCCGATTAGCCTCTGGAATGTGCCAGAAAGGGACCTAACAAATGATCCAACAAATGATCAGAAGATAGGGAGTTGCAGGCTACTAGTGTCGAACCTTATGAATTTTAGAGTAGATGGGCGAGATCTGAAGAAATTGGACAATTACGATGAGAAATGGTCTAGAAAATATGTTGACACGAAAAAAAC
>T01_Unigene_BMK.277
ATGATGGAGAATATTGAAAAGGTATGTGGTGATTATTTATGATGCATTATGATTATCAGTTCTTTCAATACTTTTCAATACTTTTTATGTGCATGATACTGTTTGTTTATTAGAGGTTAGCCTCTTCATGATAATATTGGCTGACGTTATTTGGGCCATTGGACTGGACTTCAAATTTCTAACTTCAATACTGAAGAATGTCATGATTACAGGAATAATTTGGTACCTCTTTCCATTTTGTGGTTTCGTTTTGGATGAAAACCTGACGTGGCTTCTTTTAGATAGGAAATGAACGTGTGCATACTAATTGGGATTTTGCTGTTCTAGCCTACTAGGTTTCAAAAATGTTTCAATAATTACCA
>T01_Unigene_BMK.278
TCAGCATGGGGCCGGTTATCTCCTTACATAAGAATAAGGAATTCTAGTTAGAGATGGTGCAAATTGCACTCACCACAAAGGATAAAAGGAAACAGGAAAAAAAAATTACTAGCACAGATATTTTGGTGCAGATGATATACAAAAGAATCGTGAGAATTTTTAGAATGTAGGGATCCCCCAATCATCCCACATGTGGGTCCCATGAGATCTTCTCTCCGTGACCCTGATCCTAATCTGAGCTTGGATGAG
>T01_Unigene_BMK.279
TCATTTTCAAGATTGTTGGATTCCAAAGCCTTCTACTATTTGGTAGATAAGTGGACTTCACAAACTGTGTGTCATGTGTCCAATTTTAGTTGGAGGGCACTCCCCCATTGTTGCTCTTACAGTCTTACCACATTAATCTTGGTTAACAGAAAAAAAATGCATTAATCGAAGAGAGTACCAATTCCAGCACATTTGCGGATGATGATATACCTCTGCAAGATCGGTTAAAAAATAAGGAATCTAATTAATGTAAATTAGCTCTTTCTAATCTACCATATTATACATCCTCTCTTTGAAACATCCCTAAAGGTTGATTAATGTAATTATACATTGACGACATTCAAATAAAAAATGATGCACCCCTCAAAGAGTGGACAATTTTCATGCCTACTCTGAATTTGTAAGTCCGACGGCTGTTTGTTTG
>T01_Unigene_BMK.280
AGAAGTGATAAAAGTTTTTCTGGCCGTCGGAACAAAAGTCAAACAGCAAGAGTTGACAGAGATATGCAATGAGATTGTGCCAAGAAAACTAACACAAAAGGTTCAAATTGCTTCACCGAAAACACATTCCTCCTTGACATTGAGTGAGCGGCCATTTTTCAAATCTGGTGCACTAGAAATGACAATCTCTCATCCATTAAGTTGGTTTTTTGACACTTCTAGAGACCGATCAACT
>T01_Unigene_BMK.281
ATTTACCACAACTATGAGGTTACAGGTTTGAGTTGCCAGAAAAAAATTTTCAATTCGGTTTTGCCTTCACATGTTCTCTTTATATATATATATATATGTAGGGATGCTCTTGTACAAACTTTCCCTACCGTCTTATGGTACAAGTCACCTAGTGGGGCCACTTACTGGTCCATCCAAACCCACCCCTCCTATTTACATAGGTCCCATCAGGTTTTAA
>T01_Unigene_BMK.282
GCCAGCAGGAAAATTTTTCTACTTATACCACAACCCAGTACCTTTATTAGGAAAGGGAACTGCATAATGTAGAAAAAAACTAATTTACAATAACTGTTCATTTCAATGATGTAGAGAAACTGCATCATGATTGCAAATATAAAAAAGCATCATCTCCTCAACTACTAGAGGTTTCATTTGACAGAGATGATCTTGATGGCTATAGGCTGGATGTGCTTCTGGTTGTCTCAAGAGAGAATGACAAGCAAGAAATTATGTATATAGTTAATAGATTCTAAAACAATAAAAAGATTCAACATCCGGCCTTACCTGTGGACCAG
>T01_Unigene_BMK.283
GAAAAACAAGGAAATCTGCTTCTGTTTGGAGAAAAAACTTCTGGGTTTTCATTTTCACCTCCTCAAAATCAAAATGTCTTACAGCAGAGAAAACCCACCAAAATCAGGAAGAAAACCCACCATTTCCATGATTAAACTGCCCAATTTTTCAAACCAAACAGAGAAAAGCAATGAAAACCCAAAATCAAGCTAACCCAACTCAATGCTACACTACAATACCTCAAACCCATCTTCATTTCCACAAAACTCAACACAAAAACAAACTCCCAGAAGCCAAAAGAATGAAAGAAAAGAAAAATG
>T01_Unigene_BMK.284
AGAGAGAGAGAGAGAGTCATTGTGTATGATATGCCACCATTATTCTCAAGGATCTGCACGCATATCAATAAATGAAACATAAATTTTGTTTCAGATAACACCAATTAATGACTCTAATGTCACCACATTAACAGTTCGGTCATCGGGTATATGGGCACTGAACGCCACCAGCAGCTCAAGTTGTTCTTGCCTGCTCTCTTTTACAGCAACATCGGTTGCAATGAGATTGAAATAAAGGCTACTGAAGCCTGCTACATAAAACCAAACATGCTGCAATAGTGACACCATTAAAAAAAAATTCATTCTCCCTGAGCAGCTGGTCTTAGGCCTTCTCTCTTAGGGCCCAAGCCAGGTCCAGTCTGTTTATCACCAATACATAAATTTGTATATACTTGTGTATTGTATACACCAGTTATGAGTTCTGTTAGTTTTTGGTATCAGCAGTG
>T01_Unigene_BMK.285
TTCATTGGAGATTTCCTCTTTTTTTCACTGAAGTTGGGATGGTGATTAATGTGCTTTTGCCAGTAGAGTGGATGCCCAAGAAGCCAAAGAGTCTTTTTCTTTGTTCACTACAAGACTCAAGGTGAGATGATCCATGTAGTTAATCTGATTCAATGGAAGGTTCTCAGCAGACCTACTATGCGAGTACACTTTGCTTGATATCATCTGCGCAGTGCAATGTTCAAAAGGGTGTTGGAG
>T01_Unigene_BMK.286
AACACATTTTTGCACTCAAAGAACAAGCCTCCAGGAATTTTGAAGATAAAGATGTGTTTTCCAACCAAAAATCCACCCTAAGATGGATCCTACTCTCCACACGCAACAAACAACTTGAATTCTCCAGAAGAAGTTTTCCTTTGGTCTCTTTGTTTCGCAACTTCATATTATCATTCTCTACGCTTGACCTCTCCCTACTAACTGCTTGTTCATGGATGAGATGGATATACACTAAGTGTTTTGCACTTGTGCCTCTGTTTACTCATGCTTGTGTTCGTGCATGATATGCACATACATTGAGTGTCATGCTTCTGATTTGTATGAAATGCATATCTGATTAAAAATAAAATAAAAAATCAATTAGCAACTCTGCAATTGAAAGTCCCAGGAACATGAACGGGTATTGTTGTGTCAGAAAATACCTGCATTCAGCTGTGCATGTTCTCATGTGCAACTGTTTATGTGATATAAACACTAGATCATGAAATGCCATTGCTAGAAATAAGGAGAATTTGG
>T01_Unigene_BMK.287
GTTATTAACAGTTGGTAGAAGATTACTTGACGTTAGAATTACTTATTTGATTATGGAAAATCAATAAGGGGTGTAGCCAAACATGTATATAATTGGAAACAGAAGTTTTTTGGCAAAAGCAAATATGCTACTTATATGTATGCCATTCAAACTTCTTGTTCAATAAGACTCAGTTCTTCAATATGGCATAATTTCTTGATGTTTGGTGCAGATTCTAGACCTTTTTAACCCTAGGTGAAGATTCAGATGCCCTTTATGCAGTTGATGCCAAAGATCGATCCAAGGCTTCTTTAACAACTATCTGATTTGCATAATTGGCAATCAAATATAACACATAAAATGAACCTAACTGTGTCAATCAAACATTTTTTGACACATGAATTATGCCATCTCTTAAAATATGAAAAAAAAAAATCCTTTTTTAAAATTTTGTCACATTAACCACG
>T01_Unigene_BMK.288
GAATTGGCAGCCACATGACACCAGAAACGCCTGGGTCCATTCATGAGGGCGGTGAGCTTGGCTACTCACTCTCACACGCCTTCGGCGCTGTGTTCGATCATCCTCATACCATTGCCTTGACGATCGTTGGAGATGGTGAAAGCGAGACTGGGCCATTGGCTACCAGCTGGCATAGCAACAAGTTCCTCAATCCCATCACGGATGGTGCTGTCCTTCCGGTGCTGCATCTGAACGGCTACAAGATCAAC
>T01_Unigene_BMK.289
GAATTTTTGAATTTAAAAACAACCATACTGTTCAGTTCTCATCAACTAGTCCATGCATAATTTGACATTTCAATGTAAATATTTGAGCGTCTGTTCCAACACTATTGAGTGACGATAACATGAAATGCAATCCATGCTGCCAGATTTTGATGTATGAGCAGAGTAGATTCTAAATGTGACATGAGTAGATTCTGTGACTTAAGTACTCAAGCACCATTGTAGTAACCTCAAAATATTATGTGTGATCTTCTTTGTGGAATTCATTCTGTTACAGCAGAGAGTCTCTGGTTCAGTGGTGTGGCATGCTGCACCACTTACTTGTTTCTCCGCAGACATTGAATTTGCAAAGATTAGAAACACAAGCAATCAGCAGAAATAATTGAAACATT
>T01_Unigene_BMK.290
GTCAGTTTCCGACAAAATGATTGGAACGAGTAATTTACAGCAAATGGAGAATGGAGTTTCTGGAAGTCATCGAACTGCCAGCATGCACCATAGCAGGCCTTCTGATACTAGTTCAATTCAACAGTCTACATCTTATTGTCAAGGGGACAGAAATTCATCCAAAAGTGATGCATTTCCTAATATTCTGGGATCTGATCCATGCAAATCTTTTATGAAACAGCCTCCAATTAAGTTCCAAACTGCAGGTGGTCG
>T01_Unigene_BMK.291
TGATTGTGCAATCTACTTTTGTATCAAGTCTACAACTATTCTTCTCTGTTCCCCTGAGCAATCCAGGCACCATTCCAGCATTTCCCATTTTACAAAGCCCATTTACAAGAATCCCATACGTAACTACATTGGGTGAGATCCTGCAACTAACCATCTCATTGATTGTCCTTGTCATGTCCTTCAAGTTCAGTGAATTGCATATGCCATGAAATAAAGAACTATATGGTGATGGTCGCATTCAGTTA
>T01_Unigene_BMK.292
GCATTTTCAGTCTCTGAACTCTCAATAATGGATGACAAAAGTGAGGCATCCGCAAGACCAGAAGAAGGCACAGTTGGTAACATTTCTTGATTGGTGACGGAGGTGGCTGTTACAGGAGTAGCCGCTTGAGGTGTTGGCCTTGACTCCGGCACATTACTAGAGCTAACATTCACTTCAGATCCCTCTGATCTTCGCCTTCTCCTCTTCCTTAGACTAGGGGACACA
>T01_Unigene_BMK.293
ACTCCATTCACCGTAATCAAACATCAAAAATCAAGCATACAATATCAAAAATGAATCTTAAAAAAGCGCCATATCCGAATCTAATCAATCAAGAATCATCAAAAGACAAAAAAACACAGATTAATCAAAGAAAACGAGAAAAGTAAAGTACTTGAAATCGCAATCCGAAGCAAAAACAAACAAACAAAAGAGAGAAAGAAAGAAAGATGTAGGATTG
>T01_Unigene_BMK.294
GGCTGAGCATGGGTTTGACCCGATAGGTCAGTAATCTATGGGCTTGGCTCAATTCGATGGCCCGCCATGGGTTAGGCCCATTGTGCTGGCCAACTGTGGTCCTTTAGTAGACTTTGACACCCATGATGCTATAAGGCTGCAATCCAAGGCACAGCTATTTGTCCAACACAAATTACAGAATATTTACAATGCAACCAGCATTACAAGTTAGGTAAATAAGGAAAATATAATAGGATCAACCATC
>T01_Unigene_BMK.295
ATCTGCTTTTATTTTAGGAGTTACAAATGGTGGGGTTGTACAGCCACAGGACCGCTTGGGCAATTAGAAAAGAATCAAAGTACTTTGAGGCAGCAGGGTGGAATATTATTATTGATAATATACCAGCCACTTGCTCAAAAGAATTAATCAGTCAGACCCATATACATACTGAAACTACAGGCCTCAATAAATGCCTCTTGTAACCAG
>T01_Unigene_BMK.296
GTCCCTAATTAACAAATTCTTCCACTAAAATGCCCCTTTTCATATGTCTCTCCTTCCTGAAACAGATATACACCTTTCCTTTTAGTTTTAAAAAAACTCATCTTCTCCCAAAATCTTCCTAACAATCCCGCAACCATGAAGTATTCTATTATCTGTACAATCCACTTTTTTTTCTTTCTGGCTACAGCAGAAACCCAAGACTATAAATTTGAAAAACTGCTATTGAATAGACAATATTAGAATATACAACGACGATGTCTCCTACTGAATATGAAATAAAATTTCAGCATAGTTTTTGTGTGGGGATATTTCGTGGACCAGATCTTCTTGGTCTCGGCAAGGGCGT
>T01_Unigene_BMK.297
CGTGCTCCAAGCCGTTGGATTCCACGAGAGGGCCCCACAGTTCCGATTCATAGGCAGAAGGAGCGTCATCCTCAGCATCGACAGCGAAAAGACCAACGAGGAAGACCTCCACAAGAGCGTCTCCAACGCCAAGAAGCTCTTGGAACCGTACGATCTCCTCCTCGTAGAGTACACCAGCTACGCCGATACAACATCCATACCAGGCCACTG
>T01_Unigene_BMK.298
CGCACTAACAACTCGTCTCTCTCGAACGGAATGATTCCTTACTCAAAGAAAAAGTAGCATTCTACCTTTCTTCGATGAATCGAGTTATGACGCTCGTTATCTGTCAGCTCAATGTCCCGTTCTGAACTCAGCTCCCGCGCAATAGGCAGCAGGGAAGGTTCGAACAGAAAGACACGGCGAAAGAGCGACCATGCGCGAGCCGGAGCCTCTTACGAAAATTGGTCCTCCGACTCTTGTCATG
>T01_Unigene_BMK.299
AATTAAGTTATTATCAGTGACTGAATTTTGTTAACATGTTTATATAAACAGATAACTCGGGATTTTGTACACATGGCAAACAAATCTTACTGTAGTTGAATGTAATAATGGAATTTAATGGAAACATAAATTGGTATATAATTTTGGGGCACGTTTTTTAAATTATTATCTGTTACGGAATTTTGTTCAGATGTTTAAAACAAATAACTAAGAATTTTGTACACATGGCAAACAT
>T01_Unigene_BMK.300
TCACTTCGATGGAAAATTGGGTCTAGCCATATCTCACCTTTAATAGAAAATAGGCTAGTCAAATTCTGAATGGGTCTTGACCAAATTTCACTTTAATTGTATAGGGCTTTATCCAAATTTCACTCTACTAATATAGATGCCTTGCCCCATAGGAAATTGAGCACTATCCACAAATTCTCTCGAATACTATATAGTACTCGAG
>T01_Unigene_BMK.301
ATGACAATGATGATGATGATGATGATTTTTACTGACCTTCCCGGCAATCCTTCAGGTTCCTAGTTCACTCAATCCAGTTGAAAGCGAAGTCTGGTTGAGCCACCAGGTTGGAGAACTATGCATTTAATAAATAGATAGATGTATGCACATTTTGTATTCTTGTGCAAATACCAATATGCCATATGACCATACAATTTGTAAATGAAATTCACATGCTCCACTCATCACATTTCATGTATTAGACATGGCCTGTCTATGTATATAACTTTGCTATGCAACTGTAAGTTTGTGTACTGTGAGAAACTTACCTTCCTGCTGTTGCTTTTCTAATT
>T01_Unigene_BMK.302
GGACATAGGTGTATGAGGAGAGTGGTTTCAAATTCCCCGATGTAGAAAAACGGGTTCTTTTTGGAAATGTCATCCTTTGATCTGTATACTATGCTTGGCTCTAATAGGCTCCTTTTTTTAGTTTTGGAAAAAAAAAAAGGTTAGAACTTTATTTAAAAGAACCCTTTAAAATGCGACCATGCAGCTACTATGTTTAAGACATTCTCCCGCAAGTAGGGGTCCCATGTCGATGGAC
>T01_Unigene_BMK.303
TGTTTGGGCCTTCCACTTATCAGCTTTACCATCGGGGTTGGTACATCCATTATCTTACAGGTTGCTCTCTTCCTTTCTTTGTATTCCCCTTTTCTTTTAATGAAGTTACTTTTACTGATAAAAAAAATCACATCATCTACAGATTTCCTAACGGAGAAGCATTTGAGAGAGGGAGTTTCAGGATAAACATTGTAGATGAAGGCTTAGTTTAAGGATAATAATTTTACCATTTGTAAATTTAACTACATTCTTACTACTTACGTGAGTGGAAAAGTAGAACACACAATGCCACTCCAATGGCAATATAGATGGGATAAGGATTCAATGATGATTATGTGATGATGGCATTATGAATGTCGCCAGCTAAAATAAATCATTTCTTAAGCTTGGCAGA
>T01_Unigene_BMK.304
GTGCCGGGAGACTCGCTGGTACTGGCTAAACAGAAACAGATGGATCTCAATATGAATTGTGGAGTATGCAGCAAAGTTATCAAAGATAACTTGAAGATGATGCGCCACCTGATTGGCCATGCCTGCAATGAGGGATCTTACACATTCTCAGACTCCTCACCACAGTGTCGTTACTGCCTCAAGGACTTCCTCTCCGAATTTGCCCTTCAGAGTCATGTTGAGGAGGCTCACGAGAAAGGCTCGCTGGTTTGCCTGATCTGTCGAGAGGCGAACCGTGACCGCACCCTGCTGATCCTGCACATGCATCACAACCACACAGAGCTAGAACTCCCGT
>T01_Unigene_BMK.305
GGAGGATGAAATTCATCTTGGATCTAATCTAGTCCAGGTCAAATTCAAAAGGTGTGTTAATCATGCTCAGATTTGCTAGTCCTAGATGGGTTCACTGCAGTAGTAGAACTGGAACTTTGTGACATCCAATCAATCTTGATGGCGGTGATCTCTCCCTGAAACTGCTTAAATTGGTGCTTATAGGGTGTAATATCCTATTTATAGAGATTGATCAGCCTGACGAATTCTCCTCCTCTCGCACTAGGAATGGGACTCCTCATGCGACAAAAGGCCATTGAATATTCAAACTTTTAAATAAAAGGAAGAGCTTGGGTGGGCCCCACTTGTGGCACGATGGGCCGCAGCAAAAGGCGAACAAAATTGACTTAGTCTCAGGGCATTTAATCCAAACCAAGTTCAGATCTATAGGAGTTTTCATCCTTCTAGGACAAATATGCAAGATTTCACCAACAGGCT
>T01_Unigene_BMK.306
GTTGGGAAAATTTCTTGAGATATTCTCTTTTCGAAGAATTATTATTGTCAATCAATGTGATTAGGCTACGACCCAGCCATGTTAGGACAATGAATGGTTCGGATTCTGCATGTTTTTCATGTTAATGAGATACGAGTCACATAAGGGTAAGAGTTGTTGGCAATTTTTTTTTATAACAGTAAATTGTATTTCTCCGAAAAAGAACTGGACTGAAAAAAGC
>T01_Unigene_BMK.307
GGCTAATAAAAGGATAATGATAAACACACAGCAACAATTGTGCGACATTAAAGCACACCTGAGAGAGACCATGAAAGTTACTATTTGCAGCCTAGCACAAATCACTTTAATGGCCTCTGTTGAGGAGCTTCAACTCCCATCAGAGAGCTTCTTTCTAGAGTGTTCTTAAAAATAGCTGAATGGGCTTTCACCAAGGAAACAGTTCGATTGTGTGAGGTTTGATGGTGTTTTTTGCACAATTGAGACCTCTTTTTGTTGTGGTCTAATTGTAGCTAAGAGGTTGTTGGGTCATAGCCCAGATCCGTGATTGGGATAGTAGACCAATTTTCCAGAGGATTGATCGAATCCAACAATGGAT
>T01_Unigene_BMK.308
GTGGGTTGGATGGAAAGGTCCCATCATGACAAAGGGTACAGGAAAAACACTCAGCATCATTATGTTATCAATTTAACAGCCTCAACTCAGAGTTTAACTGTTTTTTAATCATATTGTTTGTTTGTTTGTTTTGACACTCATGACTTAACCCAATGGTGAGTAAAGATTAGACGGTAGCCTGATGCCAATTCATAATGGGATAGTGTGTGTGAAGGTGTCGAATGATCAAAGGTGGGCCCAAGGTGGGTCCCATAGAGCTGGACCACATGAACAGTAATGCAATATGCTCTTAGGAGAAATTTCCTTCCTACAAAATATCCATG
>T01_Unigene_BMK.309
GTCGGCCGGGTGGAGATTTTTGTTTAATGGATGTAAGGGCAAATGTGTCATTTTATAAAAGTTCAATACAAATTTCATGGTGCTTACCCATTCTCGTTAGGAATACTGATTTTGGGGGCATGAAAGGTATTGAAATGAAAAGGTAGGGGTTTATTTACAAATACAAAAACTGCAGGGGCCTATTTGCAAATCATACAGTCCTTAGGGGGGGCATATACAAAAAAACTCTAAATAATAATAACGATGATGATGATGGTAATAATAATAAGAATAATTCT
>T01_Unigene_BMK.310
ACTGGCAGTTCTGTATTCTCAGTTAAGTTACATTTCTGTCTACTTTTACACTAGGCTTGGATATTGATTTTGATCTTAACAAGCCATTAGACTTTGAAGCGTGTTGGAAATTAATAGCGATGGTGAAGCATCTGGTCATTGTATTGCTTGCATTGCTCCATTACCTTCTCTCTACTTCTGATGCAGGGCAGCCAATGAGCCCAACCCATCCATCTTGGCCATTTCATTGGGCCCAGCCCACCCACAAGCCTATTTTTATTTTATTTAGGGTG
>T01_Unigene_BMK.311
GAGGCAAAGAGATTGTAGATAAAGGTAAGGTGTCATTTATGTTTACGGTCTTAAACATTTGTGCCATACAATTCTGTTTTACTGTGTTGTTCAGAATTCCAAAAGATCAAATAAATGCGGCAAAATCATTTACTCATAATTATATCCTATAGACCTCAATGATCAAGAATCACAAAAATTGAAGGAATTTAATTATAAGAGAGAAGCTGAATTTAATTAGAGGTCCAAGCACGTCTAGGATGGTTTCGTAGGCAAA
>T01_Unigene_BMK.312
GAAGGAATTATATGCTTTGAGACATTAAATCCAACTGAAGGTTCTTCTTTTATTGATAGCGAGTCCAATGCTGAAGATTTGAGCCAAATTACTACTGGCAGTGGAGTTTTTGACATTCTTGAGCATTTTTCTCGATTAGATGATGTTTCAAATCTCCCAAAGACGCCAATTCTCTGTAAACCATCTGAAGCAGCCATGGAAATGGCTCTTAAAATTGCCAATGTTGAACCTCATAAAGCAATTTTCTTTGATGATAGCATTC
>T01_Unigene_BMK.313
GGCGCACAGCAACAGTTTTCAATCTGTCCTGTAAGGCAGATTTTTCATCAAGGCGTGATATCGTAGTTCCTATCCCTTGGCGTTCCCAACACCAAGCTTTATTCTGGCACAATCTCGCCCATTGCCCTCCAAAAGTCACACCTGGTTCCTCGCCCAGCTTCCCAAGTGTATGCATTCACCTGAGAGAAGCGATTCTGCGTTTCTGGCCCAGGCCTGCAGAAGTACGACCCATCATCATTCGTGATCCTGCCCTCCCCACAAGTCGTATTCAAATCGATCTGGTAAGGAGCATAGATGCTGTACGGCGGCCATGACGAGGCTGCATTTACGCTGGCGCTTTCGTTATTCTTGGTCACTCCA
>T01_Unigene_BMK.314
GGGTGATGGCTAAGATATTCAATTTCTATTTTAAAAAAACACTCGGTTATACTTATGGTGCACTGGGGTGGACCAAGGTATAAGGGTCTTGGGTTGAACACCCTACTCATACCTGAAAAAAGGTTAAAGATTTTGTAAAACCCCCTTGCATATTTTTAGAATTAATGTGTATTTTTTTTTCACATTTGTCATTTCTCTTGATATTTCTTTTACATAGAG
>T01_Unigene_BMK.315
AGCAAGCCATCTGAGGCACCAAAGTCTCCAGTTTCTGAGACTCCAAAGGCCCCAGAGTACTCCGCTCCAGCTCAGAGCTCTTCATGGGAGGCACCAAAGTCCCCAGAGACTCCAAAGGCACCTGAGTACCCAAGCTGGTCTGCCTCCGCATCTGCCTCTACTCCTGCCGTCTGGGCTCCATCCGGCAGCGCTCCGGCGTACACTGCCCCA
>T01_Unigene_BMK.316
AAGATCCCTGTTGGTGCCGTGGTGAGCTGTATCTTCCTATAAGAAATTATTTGTGGGGAACTGTTTCTTCTAGCATGGCTTTGTTTTGTTTGGCATTACAAAGCAGCGAAAACGCCCATATTTTGATGGGGCGTTTTAGAGAATTTCCCTATATATATACATACTGGAAAACTAGATTAAGAAGTGTAACTTATCTGAGGAT
>T01_Unigene_BMK.317
GTAGTGGCGGCCTTCCTGGTCAACCAAGAACTCAGCAGTACCAGCATTGCGGTAGCTGGCCGACTTTGCAAGCTTCACAGCGTCGTTCAGGATAGCGTCTCTGGTCTCAACTGGAAGATTTGGTGCGGGTGCCAGTTCAACGACCTTCTGGTGACGTCGCTGCACGGAGCAGTCACGCTCGTACAGGTGCACCACGTTTCCGTAGCTGTCACCGAGAAGCTGGACTTCAATGTGCTTAGGCTTGTGAAGGAAGCGCTCAATGAAGA
>T01_Unigene_BMK.318
AGTAGAGGTCATTGGGATTGGCCTTTGCAGAGTTCCGGCTGTGACGTCCTTTGGCAAGTCGACCAGTACAGGACCAGGTCTTCCAGAAGTAGCAATCTCGAACGCTTCGTTGATTCTTCGTGGCAGCTCAGCAATGTTCTTAACCATCACATTCCACTTTGTGCATGCTCTTGAGATTCCAACGGTGTCTGCCTCTTGGAAGGCGTCCGATCCAATTGCTGAGGTCACGACCTGACCGCAG
>T01_Unigene_BMK.319
AAACTGTTCTAGAGAATGCTAAAATTAAGATCATATTGGTGCTATTTTATTTCCCTTGCATTGGTGTTGTGACATTTATGGATTTGCTATTTTAGATCTGGCATAAAACATGTGGTTTTTATTTGTATACATGCTTTGGATTTTCTTTCTATTATTTTATAGTATGTTTGAAAATGCTATTTCAGTATGAGAATTATGTTTTATTTCTTCTATTTTAGATGGCAACTTGTAAATTGTGATGAAAGAGAAAGGGGGTTATGGCTGTAGCAAAATGGAATCAAAGAGAGAAAAAAAATCTTGTAAACATATGGTTGAGCAAGTGAAGAAAGGGA
>T01_Unigene_BMK.320
CTACTCGTACTCATATTTATATTTCATTTAGTCAGATGCATAGTACCACCGATTTTCAAATGCTTGGATATTAGAAAAAAGTAGTTTTGATCTACTAATCAGTTTAAAATGTCCATAAAGCCTCCCACAAATTTACCTCATCGTCATCACCACAACTTTATCTAATAGAAACAAATAGGAAGTAAATGCATTCAGAGCCAAAAACCATACTCAGCCATGTAGTTGACTTGGGAGGGTGACTTGATTCAGCATATACCAAGTCCAAGTTACTTTGGCCGAGTTTCTAAAACCAAGGCCATAGGACCAAGAGTCTCAAGAAAAAAGGGGCCAAGAGGTCCAATGTGGGACCAACTTATGATGTATAGATAATTCAAAATAGGCAAAG
>T01_Unigene_BMK.321
GTGAAGCTGATTTTCTTATAGAAAATATATAACTCTTTATTTCCTTTCTTAAAAAAAAAAAAGAATGGAAACAATATTAAACTAAACTGGTCCCCTCATACTTGTCTCATGGGCTTCTCCCTCTATGGCTATGCCTTACCTCTGCACCACAAGCTGGTTTGAAAGACGATTATCTCTGAACTTTTTTCTTATGCACACAACAATTATCTCTGAACTTACTACAGAATTTGGCGCTTATATCTTCCCTCGACTTGTGTATGAGTGACCGAGTTCCAGTGGCATGAAGTTCTTTGCAATGTAGCCAAAGTGCCCTAAAGTGAGGCCTTTTTGGAGCACCCCCAATGAATAACAAGGAACTTAACCT
>T01_Unigene_BMK.322
CTCTCTCTCTCTCTCATGATGGGTGGGTGTGCATCTGTGTGTGTTTGGGGCTGGGGGTTTAACTTTGTTCTTTTTCTCATTTTTATTTGTATGGTGTAGATATCTTATCCTGGATTGTTTCCACTTATGGTATTATTTTTTTTTATCGGGAAATGGGATTTAGTTAGCAATTAAAAAATAAGATATAATATGTAGAATATGGGAG
>T01_Unigene_BMK.323
GGAGGCTGATGTGTGTGCATGGATCAAATTGATTAAAGGTGAACTCGAAGCCCTCAAAACAAGGGAGTCGGAAAACTGAGTAATCTATAGAATTCCACTATATAGGTTATTTTCACCCTACACCTTCCACGATAATTTTGATAGGTAAAATCTAAGCATCTGGTGGGAATGGAAAGATCTCCTCACTGTGGACTAATTTTGAGCAAAACATCATCTTAATTGAATCATAAGAACTATTGATTTAGGCACTTTAATTTTAACGATTTCACAAGTTACACTTTCTATGAAATTCAACCCAGTGGTGAGTATAATTTAGAT
>T01_Unigene_BMK.324
TTGGACTCGGCCGGTCTTGTGTTCCTTGACTAAAATGCTGCTAAAGCTTAGAAATACTGGCCAACACATATAGCAAGTATTGTGGTCGACCATGACAAGTCAATCATGCAAGTTGTCTTTATGAAAATGCATCTGGTCAACCTAGGCTTGCATTGATGATGATAGGGATTGAGGATATTTCTATGAGGATTCCAAATTCTATGGATTTGGCAGCAATCTAGACG
>T01_Unigene_BMK.325
ATCACAATGGGAAAACCATGCTCAGAGTAACTGTATCATTTGTCACCATCTAGTCTTGCTCTTGATTGAAAGGCAAAAATTGCCCCAGAAGGAAAATTGTGGGAGATGGCATATCCATGGTCAGGACCATTAGATCAAATTAGATCCCCCTCGAGGCCTGAGGACATGGTATACTAGGTTGGCCATCGTAGAATTCTTTTAAATAAA
>T01_Unigene_BMK.326
GCCTTGGGTAAACATGCATTAATGAAGATGGGACCTTGGCGAAAATGATGTAAAATAACATTAAATAAGTGAGGAATGTTGGAAACATGTTTACATGCCCTTGAAAGCTTCCAACAGATGGAGTTCCTCTTAACTCATTTAGGGCACATCTCTACAAGTACAACCACATTTATGTAGAAGAAGTGTGGAAATTTTGGCTGTTTTTCTACAGTAAAACATTCCTGCAGCTGCTTTTCACATGGAAAGAA
>T01_Unigene_BMK.327
GTCACCAATCAAAGCATTAGGATGACAACAGCAGCAAACACCAATGTGTCAGGATCATCTACTATGAAATCTTTTATTTTAGGCACTCTCCATTCACAGTTTGCCCCATCATATCCATCCTATGGATCTCCAAGCTGAGGGAACTTAAGTGTAAAAGCCTCAATGAATCAATCACTTCTCCGACAAACGATAGACTTGCCAAAATGCAGTACCAATAGTCCCTCAACTTGGGAGAAACATCATATAATATATGTTCTCATGCATGCATCAATAAAAGTTGTCACGACTGTACTAAATCTGGAACTGGTCAAGACATTGGGGGAAAAAGGACATATATTGGCTAGTAGCGAACAGAAAAATTGCAGAATATGGGACATCATACCTCAATCTTAAGATTTTGAATTT
>T01_Unigene_BMK.328
TGGACCAATTACTATACATCTGAGAGCGTGTGATATGGGTGGCTTGGATTTTATAAGGTTGGGTTCTACATTGGTCGTCAAATCAGGTAATGAATGCATAATTTTATTTTCTAATCATGTCAATGCACCTGTACATATCACTTTAATTGGAGTAAAATTCATCTAATGCTTGTACACGTGAATTCTTTTGTTATGGATGGTTTGTATTTTGGAAGGGCTGGTCCCATATTGGTGATATCAGGTAATTAACTAGTATGATTGACACCACAGTTCTTTCTCATTTTTAGACACTCCAGAAAATGCTATTGTTTTTGTTTTTATAACATTTCATGTAATTGTAGG
>T01_Unigene_BMK.329
ATTATATTAGAGCAACCAAAAAAAAATAAAAAATTACAAGAAGCTAAATTAGATGGATCGATCCAGCATAGCTTCACACTACTGATTGTTAAAAGTAGAAGTTGGTCGACATGATTCAAAAATGATCTTCATACCATTCTAAGATGCTACACTCCAAGATGCTATGAGATAAAAGACCATAGTGGAAATTAAATTAGTCGGATCTAGCATAGTTACAACCAAATAAAGCATGTTCAATTGACTTTTCCTCATTATCCCCTAAAATGCATCAATGCTATCTAATTTAGAATGGAGATAGTTAAAGCAAATTAGGTGAAGGTTTACAAATTTCCATCGAATAATCTTCCCTTCTGTCTCCTAGTAAATCAAACCCTAGGAAGTCAGGGGCCCCTCTTACATCGCCACCTTGTTCATTCACCCCTTGCCTATTAAATATTTCTTCATTCGAATCCATTTTATA
>T01_Unigene_BMK.330
GCATAATCTAATTGAACAACTCTAACAATCTTTTCATTGGTGATTTATCATCAATTTGATGTCCAAGAAAATAACGGCTTTGTAATGGAAGGCCAATAAAAAGCATTGTTTTGATATGCATGGACACGCTAGATCAGGTTTTTGACTGTTCATCTTTCATATTTATGGTGTTTATAATTTTATATGCATCTTACTGTTGCAACTAGCTCAGTTATTTCAGACTAATGGTTGCCTGTATGAAATA
>T01_Unigene_BMK.331
ATCAGAACCTACAACTTCAATCTTGAGATTAATGATCATACGATGACCATACATTATAACACATGCCTAAAAAGCTCACTTGTATACGCTAGACGTTGGGAAAACAAACAAACCATCCAAAGCAACATAAATTGGGATTAAATACATTTCAAGCACTCTGTATATTTGTATTTCAATTCAAACTAAACAAAACCCAAGTTATTAAGTTCATCATCCAACAAACTGTTATTACAATTACCATACAATTAAAAATCGTCCAATGTTTCAAAATAATCAAATATTTGGAGATCCAATTCACCACAATCATCATCAATGCTAATCCTAATAAATATCTCATTCTCCTATCAAAAATAAAGAAATACAAACTAATGCATCACATAATGCAGACCATTTGGACTGCTTTACAAGATTTGTCCAAATACCATGGGATCCTAAATTTCTGCACATTCTATTCCAAGATGCTAAAAACAAATAACAAGAAGAATCGAAAGAATATGTGGATTTTTCCCTCTATAAAAACCAATGATCAATATTACCCTATTTGGACTATGGCCAACAAAAGACTGATCTAAAAAATATGATTTAAGAAAAATCAGACACTGCTTCTACAACATTTGGAGAGCATCCAAAATCACAAAATCGAGAACATCAGTATCATAATATCCAGTAACATTTTTCTAATATAA
>T01_Unigene_BMK.332
AGGGTCTCTATAGATTGCCTTCCAGAATAGGAAAAGTCAAGGTACAAGGAAAAATCTGCAAAACTATAGAGATCTGTCTCTCCATCTACTTTTCTTACCTAGTGAAAGAGAAGCTAGCCTTAAAAATAACCACAATTTCTTGATCCTGTCCTCTAGGGTTGTATACAGATTAGATTAGTACGGATTGAGCCAAATCCGTCACCAATCTGTTA
>T01_Unigene_BMK.333
ATTTGTTTTTGTGTACAGATAATATTGAAGCAAGCTTCTCATGGCAATCAAAATTCTTAGTTGTTTCTCTTCTAGATGAAGTGTTATCCTTTGCCGTCATTGAGCCTTTCACTGACTTGCATATACTAGAATTTAAGGTTTCAGGCATTTTATGTTTCTGTTTTTGTTTCTTTGTGATAGAGGCAGATGTCCTTGCCAATGTGGGGTAGTAGGATTTAATTTGGTAGTGGAAACACAATGCCTGTGTTGTACGGGTTCTATCTGCATCTATAGTCTTGATGGACATTGTATATTTCCGTAATGTTTTGTCGTTATTATCTTTTTCCTACAAG
>T01_Unigene_BMK.334
GTCAAATCTTTGGACCCTCCTTAACTTGGCTCTGGGTTCAGGTCCACTGCATGAACTGGCATACTCATATATTATTCAATTATCTAAATTGAAGACACATGAAGAAATGTAATCAAGTGCTGCATAAATGGACAATTCAGGCACAAAAATTGTCAGTCAGGTATGCCCCATAGTTCATTTGATACTGCACAGCACCAATTTGGCAATCCTAACCATCCAATCCTGACATCCAAAACGACGAGTCATGATCAACATGGGTCGGCTTCCTGAGTCCTACGCCAGCCAATCAGAAAGGTAAAGAACACAAAAGTGTTCAATCAGAGGGG
>T01_Unigene_BMK.335
GTCTGGAATGCCCAGCAACCTCCAGAACCTGAACGCTAACGTCGCAGGCGCAGGTCTGGTGGGTATGAGTGAGGGTATGGGGTACTGATTCGTTTTTCCGCGGCTCGCTTAGCACGGACATGCATTCGCGCGTTCAAGCGCCGAACTTCACTCACCGCTTTCATTCTACTACGTGTCGGATGAAGCGCTGGCTGCATCACCATCACGCCGATTATTCCGATCACTCGACCTGGACGGCCTTTTGCGCGACTTTTTGGATGAAGAACACGGCAGCACCTTTGCATGCATATCATCATTTTCTTTCCTCTTTTGACGGTACATGTTTATTTTGCTGGCATCGTTTAGCG
>T01_Unigene_BMK.336
GAATCTTATTTTTCAGCTGTGAATATTGAAATATTTTTTGTAAATAATATCACAATAAAAATGAATCTGACATTAAATTGAATTTATCATGGTAATATCATGATAAGAGATTTTCAGGAAAATATTGTGATGATATGGTAACAGATTCAAACTATCATTGATATCTGCATTACTAAGATGTTGAAAATCCTTTCTTGTCAGTGAGTCTCTTTCTTTCTATACTTCTGGAGGGAAGTTCAGCTTAATGAGATTTCTCTTTTACAGAACCTACGGATTTCTCTTTTAAAAAGTTAACAACACTCTCTTTTTTCTCCTTCGGCTGCTATGCGCGTTACTCTTTCTTACATGCTTGAATATGTGAGTCATCCTCTTCCGTTTTCTTCTCTTGTAGCTGCACTTCCAGAAGGTCTTGT
>T01_Unigene_BMK.337
AATCAGTTTCCTTTGTGCTTGCATGTAGAAATGTAAACAAGCAACAGCTGTCTTTGCTAACAATATGCTAATAGCCAGTTGTTATAATCTCTCTGTTTTATTTTATTATTTTATATTTGTTTCCGTTCTTCCTGGGAGAGCTATCCGGTGCATTGGGTGAGAGATACTCCTTGCGGTTACTATACTTGTTGGTTGGAGAGGTACTCCTGGAGAGTTACTCCTATTTGTGTATAGTTGCTGTATGTTTCCCATATTACTGAATTACTTTTGCTGATCAAAATAGAAATAAAGAAATAAACTGAATAGGAGGGGTGTAGATGTTCCACATAATAGAAGAATTTTGCATAGATAGGTGGTGGTTTCTTCATCTGAAGCAACCCAACATTTCATCATAATGGCAAGTAGTCCACGGCTGAATGGTATCATTGCTTTTGTATGAACATTAGGATCTTTCTAAAGCTA
>T01_Unigene_BMK.338
GTGTAAGAGGCGAGTTGGACTTGTGTGGTCTGTGGAGCCAAGACTCAAGATTGCTGAATGCCAAATGTCACATGCTCTATGAAGGCTCGACACTAAGAGGATGAGTGTGAAAAGTGGAACCCCATAGTGACGCGCACCTATCGGTCTTCCACCATGGGATATGAACATATGGTTCAAAAATCAAAATGTGTCACTCACATGATTGGCTTAAAATTTAGGTGCATCCCATTAGCACACCG
>T01_Unigene_BMK.339
ACCAAGTCTACTTCACGATCAAGCCACAAGAGGGCATTCAGGCGACATCATTTAAGAACGGCGACAAGTTCTACATTGGCGGCGACAAGCTATTACCCCTCGAGAAATTCTTGCCAAAGCCAAAGCCTCCGCCAGGCGCACCAAAGGTCAAAAAGCCAAGAGGCGCTGGAGGAGCAGGAAGAGGTGGACGTGGAGCTCCGCGAGGCAGAGGAGGCTTCACACCAAGAGGTCGCGGCGGTTTTGGTGATCGCGGCGGTCGTGGCG
>T01_Unigene_BMK.340
GAGAGAGAGAGAGAGATGTGGTCTAGGTGAGTCAGAGGCCTCAAAGTCCAGAAAAGGAGGCCCAAGAATAGGCCTACAGTTTGCCAGCCTATCCGGCCTAACTCATAGTGGGCCAGTCCATCAGGCCAAGCCTATAAACAATCACCCATTGGAACTAGTCCATGGCCAGCCAGCCCATTGGCCCAACCATATCAATAGAAAACTTCAAAGATGATATTTTAGATTTGCATTTTTTGTTTTTTTTCTTTTGAGCTGCTGTTTAGCAAGTCTTGAAGAAGATTTTTTAATATACTTTTTTAGTTTAGAAAATTCTAAGAGGATTTTTTGATGTAGCAAAAAGGTTGATTGGCA
>T01_Unigene_BMK.341
ACACTTAAAAATGAAGTAATGTATGCAATATGACAGAGAAGTTGCCTGTTTAAAAGTACCTGGGTATTATAGCTCCAAACTGTAAATGGTTTGAACTTTGGACATTTGAAGCACAGATCACTGTCCAATCTGCTATGCAATCTAGGTGACAGGGAACTTGGAAACCAAATTATGTGGGATTCTGTTTTTCCTTTTACATCACAAATTGCTATTGGGCACTGGCACTCATCATCCTCACTGATTTGGAAGTTAAACACAGTGCCCCACTA
>T01_Unigene_BMK.342
GTGCAGACCCGACAGGGCTATTCATGCAGCATCCCTGAAGCACGTGTTCAGAGAGTCCTTGCTTCCACTCACATATTGATGTAAAATGAAAGCTGATAAAAAAAAAAGTGCGAAAGCTGAAAGCCTTGTCCTCGGGCTTCCGTTGGTGACTAGTCCTGGACTGGTTACAGATTTCCCAGCAACATTCTCTCCAGGACAAGTTCATTTTCTTTTGCTTTTCACTTGTCCCAAAGAGGGTGGCAAATGTCTAAATTAAGATTCCTGCCACATGGTATTTGGGTTGTCAAATGC
>T01_Unigene_BMK.343
ATGAACTCTTTTGATGCAAAAGGACGAACGTGATCATCACTTATTCCAGTAGCGACAAATTTTATTCCATATTTTTACCAAAATGCTTCTTTGTGGCCCTCATGTATGGGTTGAAATCTATCGGTGCATACAGACCATCGGTAGAATTGTGGAGTGGGCCTGTCATTTATCCCCACCGTGATGGATCTTAAAATGTGCTGTAACGTTTTTTTAAATATTAATGTAATTATAATCGCTAGGTACTGTGGAGAAAAATCTAACCACGGGAACCCGGTTTACATTGGTAGTGAACGTTTGAGAAGAAAAGATGAAAAGAAG
>T01_Unigene_BMK.344
GAGAGCTTGTACAGTTTCAGTGCTGCTAGATTTAGGAAGACAGGTTCATGGCCATGTATTGAAGTTTGAGAGCGATCTAATACTGAATAATGCACTTCTTGATATGTATTGTAAGTGTGGGAATCTAGAGGAGGCAAACTCCGCCTTTATGAGGATGTCAGAGAGAGATGTGATTTCTTGGAGCACAATGATTGCAGGATTCGCACAGAATGGTCACAGTCAAGAAGCTCTTCGACTGTTTGGTTTGATGAAAGATTCTGGTATTAAACCAAATCATATTACCATGGTTGGCGTTTTATTTGCTTGTAGTCATGCAGGTTTGGTTGAAGACGGATGGTATTATTTCAGGTCAATGAAGAAACTTTACGGTATTGAGCCACAAAGAGAGCATT
>T01_Unigene_BMK.345
TGTTCTTTTTTTAAGTCATTATAATTATGCAACAACAATGAAGATCTCTTCATACGTGTACAGGGTGGAAAAGGGTTGTCCCCTGAATGTTTCTGAGCTTGGAGAATCTCCTTGCTAACGGTTGATCATTTAGGTTTATCCCCTGGCAGGCTAAGTTTTGGATATTAAACTAGTAAGAACATTTTCTGCAACATATTTAAGAGAGA
>T01_Unigene_BMK.346
GATGATATTAATGCTTTTGACGGGATTACTAATTCTGCCCCCTTCTCCAATAAAGATCGGAAGAATAAGAGTCCTTCGCGTACAAAGGATGGGAATGGATCGGCAAAGAAGGCTACAATGAATGAGTTTGACAACACTGTACATAGAAAGATGCCTTGTAATGGTTATCAACAGCCTAAATCGCCGCAATTGTAACTACAATCGCTGCAAAAAATTCTGATGGTCACCTACATCTTACAATTTTGTAGCGGTGTATATT
>T01_Unigene_BMK.347
GTGGGCGCGGAAGCGGTGCAGCGTTCCGTCCTCCTGGTTGTACGCAATGACACCCTTGCATTCACCATCCTCCATGATCAGGTCGATGGCGAAGAATTCGATGAAGTAGTTGGTGTTGTGTCGGAGCGACTGTCCGTACAGAGTGTGCAGCAGAGCGTGTCCAGTCCTGTCGGCCGCGGCGCAACATCTGTATGCCTGTCCACCCTTTCCGAACTCTCTTGACTGACCACCGAACGCACGCTGGTAGATCTTTCCATCA
>T01_Unigene_BMK.348
GCATTTATCAGGCTTCACTCATGACAATACCACTTCTTTAAAAAAAGTACCGTTCTTCCTTTCTCGGTGTCTCTGGAACTTCTCTTCTTCTTCTTCTCTTTTGCTCTCTCTATGATACCTCTTCAGACCTCTTTGTTCTTCTCTTTCTCCTCCTCTTCTACTCTCCTTAATACCCCTCCCAGATCTATCTTTTTTATTTTTTCCTCTCCTTTTCCTTATATCCCTGTCCTTCACTTCTTTTTCACCCTTTTCATTTTCAATCTCCATGTCTTCCTCATCCTCTCCCTCTTCACTTTTCAGTTCCAAATTCCCATATCCACCATGGACCATTGATAGGCTTTTTGCTGGTTTTCATCACATACAAAATACTCAATTTTATCTCACCATCGGCAACATCTTCCTGTCGGAATCACTTACTACAAACTATATTTTATGCCTTTATT
>T01_Unigene_BMK.349
ATATGTTTTACTGAAATCAAGTAAATTGGCTGTGACGACAGCGGCATTGTCATCATCGTTTTGGTGGCATGAGAGTGGATATGTGTTTTTTTTTCCTGAGTGAAATTCTAGGGCTGTAGCATAAGTATTTGTGTTCTTATTTTGGAGTCAAAATTCCTTTTCCTTTTATATTTAATTTATGCAGCCCTTTTGATCTACAAATTAGTTTTCTAACATCATCTAGTGAGTG
>T01_Unigene_BMK.350
GGGGGGGGGGGAAAAAAAAAAAAAGAGAAGGAGAAAAGGGGCATCATGTTCAAAGAAACTGACAGGACAGTGAGAAATCTAAAATGGTGTCTTAGCAACGCTCTTGGATGGCAAGATTATTGGTATCTTGTTTACTTATAATGGGGTTTGCTCTTGGATGTGTGCATCAAAGGACCATTCATCATAGTTCTCACTTAAATAGATTTTGTGAGCCCACCTGGATGAGTGCCAATATGCAGGATGGGTCTAGTTTCAGCCCTACCCGGTATATGAAATTCAAATAGTTTCAG
>T01_Unigene_BMK.351
GGAAACTAGAAGGAAAAGTCATAGATGGGATATCACTGCTGATTGTGGAATTTTCAAAGATTTCACTCCCTCGTGTGAAAACATGGAGGCCTTTTTCATGGCAAGTTCATGAAACTATCCACTGGGGACCTTGGAGATTCAATGAAGCATATAACTTTCAAACAGCAAGGAAGAAAAATCAATAGCAAGTCATCAAGGCAACAGTGCACACATCCCTTAAAAAC
>T01_Unigene_BMK.352
CCACAACTTTGCAATGTAAAACTTGAAATCAGCAGTGAAAATAAGAATTTAATGGCTGTAACAGATTAGAAAACAGATCTAGTGCTGGACATTGTAAATCTATTGCTGGTTGATCAAATCTAAAGGTTTGGGTGCTGGACAACTATGATTGACTGATGGGTAAGGGCTGGTTGTAGGGTGGAAGGGTTTAATGATGTTGATTTGGGTTTTGGACTAGCCCTAGGGCTCCATTAGGAGAATAAATCTAGATCTGAAAGGGGATAAAGAGGTGTGGGATGG
>T01_Unigene_BMK.353
AAGATGATTTTTTGAGACCTGAGCATAACTATTTTTCTAGTTATATGTGGTTATCATCTTCGCTTTTGATTTCTCTTTTTTTTTTTTTATGCCCGATCATCTAGTTCGCTTTTTCTTACAAGCATTCATTGCATGAAAGTGATTTGTTTGCTTTATTTGATTAATATGATTGGTTTGGATCACACAGATTACACGTGATCTAAGATGG
>T01_Unigene_BMK.354
AGAATCATGACACTGAAGACAGCACATGAAATATGGAACTTCCTGAAGAAGGAATATGAAGGAAATGCACGAGTCAAAGGTATGCAAGTGTTGAACCTGATTAGAGAATTTGAGATGCAAAGGATGAAAGAATCAGAAACAATCAAGGATTACTCAGACAAACTTCTTAGTATTGTTAACAAAGTAAGACTTCTTGGTACTGACTTTTCTGATTCTAGAATAGTTCAGAAAATCTTTATAACAGTTCCTGAAAATTTTGAGACTACAATATCATCTCTAGAAAACTCAAAAGATGTGTCAACTATCACCTTGGCAGAGCTGTTGAATG
>T01_Unigene_BMK.355
GCCCCTTACACGTCCTCCTACAAAAATGGGAGCTCCAACCTAATCCTTTCCTCCTCTTTGAGCACATCAAATTCTAACCCGTTGAGTGAGAGCCTTTCCCATGGTCCTTGGTGTACATCAAATTCTTGGAAAAAAACAAAATAGATATACTAAATCGCAAAAAAATTTAGGATGTTTCGCTAATCAATAGGTAGCTTTCTAAAATAGAATGTAACAAAAAAAGGAAAAAATACTAATAGTAATCTCTTGCATGTGGTT
>T01_Unigene_BMK.356
GATGTCAATGGGTCACATTAGGGTTGGAGCCAGCCATATCCAGAGTCCAGACCCAAATAGCAAAAATGCCAACGGTTCCAAGACTGGGTCCAGTCCAAGTTGGGCATCAATCCTAGGGTCCAATTCCCAAATGCAATAAAATCAATGGGTTTGGGGCCAGATCCAATTCGAGTCTCCGAAAGAGAGAGATGAGAGAGTATTTATGTATTTTAAAAGTATGTATATTTGTGCATGTATAATATACAGTTATACACAATATAATATATATATGCATCAACATAGTACATATAAAGTATGCATATATGTAAATTTTTATTTCCACATGGACCCAAACTGGAACCAAATTGAATGGACCCAAAATAAGTACACAGACCCTATTTTCATGCATTGGCCTGGAGTCTTGG
>T01_Unigene_BMK.357
CATCAATTGCCCTCTTCTCTCCCACAGGTAACAAAGCTATCCCTTGGATATTTGACCCTAGTGCCTCTTGTCATGTGACCGCTGATGCTTCACTTCTTACTCACACCTACTCACCCTCATCTTCCAGTTTCATTTGTCAGCGGTCAGTTTGCTTTCTGTTTCCTCAATTCTAGTCGTTCCCAATTTATCAATGAATCTTTTCTCAGTAAGCCAACTTGCTCACAATGGATATGTGATTGTATTTTATTAGTTTCCTTCACTGTCCTCATCTATCTGCTGTTGCAATTTTTGCTGCCTTTATTGCATCTTTGGCATTCTAGATGAGGCCATCTCTGTTTGTTACTTGTTTCAAACAATTAATTTCTTCAAATACTAAGGGAAATGTAACTTCTGAGGATTTTTCTAATTGTTTAAGTAG
>T01_Unigene_BMK.358
GCCCCCTCAAATTGATGTAGATAGTCAAGAAGCATCAATTTGGACACCAAGAAATTATGATGATCTCAAGACATGGCTTTATTAAACAGATAAGTAATTTGCAGTTGAGATGATGGGACATATGGATCATGATGGTGTCATCTTCATAGAGTTCACAAATGAAATGCTAGTCGACAACGGTAGATTTCGCTCGTTAGTAGAGCTCTTGATTTCCCACGAGTATTATAGCACTTTTGTTGTCGGCAT
>T01_Unigene_BMK.359
ATCCCTCCATAAGAAAAAAAAAGGACCAACTAGATGGAATTTTCTAGAGAGACGGGAGCATCCTGCTACTGATAGATACAACATTTTCAGTGGAGCATTGGGCACAAGAAAACTGAAGCCTTCCTTCACCCAACATCAAATGAAAAACTGAAGAATGGTTTCAATCTACTCTCCGCACAAACAACAAACCCTAAAATTCCATGGAAAAAAGAAGTCATGAG
>T01_Unigene_BMK.360
AAGCATGAAAGCTCTCCTAGGGCACAAATACAAGTTTATTAATCAATTAAGGACATAAACGTATGGAACCAAGCAAGAGATACTAAACAAATAATGAAGCAATCACTTATCGTCATCCATAGCTGTAATCTTTAGACAGCATACCATTGCTAAGAACTTGAATTTATTTATCATTAAGAACATCATTCTTTGCGATCTTTTTGACGCAGGACAAACCCATGGTCCCCAT
>T01_Unigene_BMK.361
ATCTCTTGATTTTTCCTAGTATGATTTTTCTGTATTTCCTGTTGTGAGGCTTTGTTTTGGGTGTACTTATCCACACCCTTGATTTTTGTTTCTCTTGTTGCTCCCTTTTCTGCTATGTACTGTTTTTTCCTTGAATAAGATTTACTAGTTACTGATAAAAAATAAAAAAAATTAATCGAATCTGGGAGAAGTTCCCTTGATAGGAATGAGACTTTAATAAATTATCTTCAATAGAAATTTGTTTCATGTTGCAGGCCCAAAATCTTCCTGGGAAG
>T01_Unigene_BMK.362
GGAATGTTCACATGCTTGGCAATTGGAAGATTCCTTCCCTACTAACAACCTCCCTTATTGAAATGTGAAGTTGATATCGAGTAGATTTACTTTTTTCTGTTGTGGAGAATGCGTATTAGTCGCCGTAGACCGACTCTTGTGAAAGAACCTTTGGGCGGTGGTTCATCTGCTTGATCCTCTTTTCACCTCGAAGAAACTCATTAAAGAAGACGACTTGAA
>T01_Unigene_BMK.363
AAGCTCCTTTTCATTGACAAAAGGCAGGAGCTCTTGGACATATCATTCATTCTTCTTTTCCATATGGTTAAGTCTAACATTTTGTCTCAGAATGATTGATATGTCGTGCATTTGTGCATCTCTTATGTTTGATATCTTTGGCTTACGCTTCTGTTTTTCTTGGCGTATTTGGCTAGGAAAACTAAAGACATTGTGAAAAGCGTTTGTGAATGCACTGACCAAACGACATCTTGCATTGGCATCAAGAAATTCTTGATCTCTCCTTTATACCTGGGCATCTAGAAATTCCATTAAAAGAATATTAGAGCTGAAAGTGCAATACAAATATTTCACTGTCATGTATGATGCAGCCCGACACAAGGCCCTGAAGGACCATCTGATGGGGTCCACATG
>T01_Unigene_BMK.364
TGGGCTGGGCCGGCATGCATCTGGCTCAATCCAGGCCAGAATGGGGCTTGACATGGACTGACTATTATTGATTCTTGGGATGGGCTTGAGCTTCATATTCTGATCCAAGCAAGATGGGTCGGAAGTCCTGATTCTCAAATGAGAGCTGATACCTGCACACTTCTTTCTCCTGTGTAGACATCCACTTTCCTTTTTCTTTTTTTAGTTCCTAAAGTAACCCTCCTTCTCCTCTCCGTGCCGGCTGGTCACCTGCTTCCGGCCGACCCTGCTGCCCTCTGCTTTCTCCTTCTCCCTCTCCCAGCTCATCGTCGG
>T01_Unigene_BMK.365
ACGGGGTCAGGGGGCTCTCCCAAGAGAAAATAGATTGAAAACGGTTAAGAAAGATATCAAGTAAAGAGACCATCTTTATTGAAATTAAAAAAAAAGATGTCAGCATCCTCAAAGTCTGGAGATTATTTAAAATACCACAACATTTTCATTTTTTCTAAAAATATTAGAAAACTATAATTTCAAATTTAAGCAACATTTTTAACTATAAAAATCTACAAGAGTACCTCTTCTGCAAAGAG
>T01_Unigene_BMK.366
GGCAAACGTGGATACTCGGCATGCTTCAAACATCTCCCTGAGGGATAACTTAGGTTCTTGAGTACTTCAAGCAATGGCTGGTAAATAATGACTTGGAAAGAAATTCAGCATTAAGCATCAGTCCATATTCACTATAAATATGGCCCAACTATTTCATGAATGCGTTTCTCCAAACTGGGAATTTTTAGGCATAAATATAATACATTTATGGTGTACCATAGTTTGTCATTAGATTATGGTAAAAATACAGTAGATGCATCCAGGTATAATTCCATTTGGGATTAGAAAAGAAAGTTAAATATTGCAAAAGTCGCAGAAAACCAAAGAATCAGAC
>T01_Unigene_BMK.367
TGGCTAGAAAATAATTACAATCTTGTTACCTCAAATTTGGATCAATTAATGGGTTTCATAAATTAAATCTTCAAGCTCTCATTCAAAATGTTCATAAGTTTCAAATATCTTATCCTTTGAAGAATGATCCATCTACCATATCGCTCACCAAATCAGGTGGTAACAAGAACCAAACATTGGAGAATGAAAACAAGGTTCGATTACTATTTTAATTATTATAAACCTTCCATTCTGTGAAAATGAATGTTAGAGTTAAAACATTTTGTTCTAGAGGTCATGGTTCAAATCTTATATATCAATTTCGCAAAGAAATTCCCAGCACTAAACAAAGTCACG
>T01_Unigene_BMK.368
GTCTCGGTGGGCAGACCTGTGATGGTCATGCGGTGCAGGGTCCGGCGCGGGCGAGGAGCCATCCGCGGCTGGTGCTCGAAGCCCTCACGGACGCGGGTGCTACCACGCGCGAACTGGACGACGAGGCGCTCACCCATGAACTCGGATCCATGGAAGGCTGGAACGACATCACGGGCATCCATGGCGTCCTCATACTCGATGAAGCCAAAGCCATTCATGAGCTTGATCTCCGTGATCTTGC
>T01_Unigene_BMK.369
ACCTTCCTTTTTGTATCTCTCCCTCTCCTCCTTTATGTCCTCAGAGGAAATTTCTTTTTATCTTTCATGAGTATGTAGATTTTTATACTTTGTGTACTATATGAAATGTATCTATTTGTTATAGTGATTTTCAGGAACAGTCAGATTGTCCTCATGCGGGCCCACTTGGAGTGATGAAAATTACAAAAAAATAGGGATTTGAAAGTTGTGCTTAATTCTTCTGGG
>T01_Unigene_BMK.370
TTTGCGGTTTCGAGTGTTCTTCGTGCGTGTGCTGGTTTGTCATGGTTGAAGACTGGGAAGCTGTTACATGGGCTAATTTATCGGTTTGGATTGGAAGGAAATGTTGTCGTGTGCACTTCATTGATTGACATGTATTGCAAATGCAGGGAACTTACAAATGCTTGTCACATTTTCAATAGAATGCCAGAAAGAAACATAGTTTCATGGAATGCGATTCTTACTGGGTATTCACAAAACTCATTGGGGG
>T01_Unigene_BMK.371
TGTGCATGTGTGACCAAACCTTTGAATATTCAAATTGTTCATATAATGAAGTTGGGGTCTGTCATGTATCAGACAGAACCTGCAGGTCTCCCCATTTAATGATGTTGTCCATCCACTTTCTTGTAGTTAACTGCAAGCTGTTTACCTTAAATTTTCTATTTATAGATTTTGAAGCCACCGATTAGATGGCTAGAGTCATTCAATGGAGG
>T01_Unigene_BMK.372
GGCAACTATAAGTCGCCACTAAAAGTAATGCGTATAGTAATTTTAGCGGCAACTTGTTATCGCAACTAAAAGTTTAATTTTAGCGACAACTATAAGTCGCCACTAAAAATAGTGTAGAGTAATTTTAGTGGCTACTTGTTATCAGGCTAAATGTTTAAATTTTAGCTACGACGCAAATCGCTACTACAAGTACTAAGTATAGCACCTTTAGTGGTAGTTTCAGTGGCGACTTGCAATAGCAGCTAAA
>T01_Unigene_BMK.373
TGAGATGTCGTTCTTAGGTACCTCTTGGCCTTGAGATGTTTAGACCTTGGAATGCGAATTTTTAAAATGTTTCAAGCCCTAATGTTCCGACATATACCAATATTTTGATGTATCTATCACAGATTGAAGAGAAGTTGTGTGCAGGAGAGATTAGAGAATAGAGAAGAATAAGAAACAGTGATGGGAGGATATAAGAGAGTGATGAGAGAGCCG
>T01_Unigene_BMK.374
TTTTTCAAAGCACTTAGGATGCAACATGCAGAATCTCAGCAAAAACTAAAATTTTGTAAAGCGATCAGGTTCTAACGACAGCCATCTTCCTTTTTTTTTTATTACGTCAGCCATCTTCACCACTCTAAACTGCTTGCATGGGCACCAGCCCAAGTTTCATTCCAACCAGGGAGATCTATACTTTTGGATTGATGATGTGCTAAAAAACAG
>T01_Unigene_BMK.375
GTTAAAAATGGTTTGGATTTCTGAGGTGGTGAATTGATCCCAGTATGAACAAGGGAGATTAGGAAGCTGTGAGGAAGCCATCATCATCCATCACAACATAATTAGGTTGGCCCTCTTTTTTTTATTGTCATTATCATAGGGAGGAGGAGTAGATTGCTTGGTGTGGGTGGCATTGGTGGAATTGATAGGAACTAGGCCACTTTAGGTAGAGGTAGATGGAGAG
>T01_Unigene_BMK.376
GTGCTATATTGACTACAATTTATCATCAATCATCAATAAGTGAAACGAATCTAGTCCTGAAATTCTAAATTCAGAGAATGCTATTTCCCGTTTCTTTTAGATCATGCTAATCTTTCACATCGTTTAAAGTTATTGTGCTCAAGAGTCAACTTAGTTCAACTCAACTACGTCCTATGTGACTCCAACAAGTCAATTTTACCCCAGGGTGACTCAATCGCCACCCCAAGTCCAATTTGTAAAACCATAGCAGGAGGAGAAAAAAATTCAATGTAAATAGCTTAAAGGAGGAGAGAAACTCAGTCCCTTTCTATGTCAGTTATGT
>T01_Unigene_BMK.377
TCGATACCCTGCTCCTTCTTGAACTGCTCGACGAGGTGGCGGACGAGAGAGATATCGAAGTCCTCACCACCAAGGTGGGTGTCACCGTTGGTGGACTTGACCTCGAAGACACCGTTGGAGATTTCGAGGATCGAGATATCAAAGGTACCACCACCAAGATCGTAGACAGCAATAACCTTGTCGTCCTTCTCAAGACCGTAAGCAAGCGCAGCAGCGGTGGGCTCGTTGATGACACGGTGCACAGTCAAACCGGAGATCTGGCCGGCGTCCTTGGTGGCCTGTCTCTG
>T01_Unigene_BMK.378
GAAATAACAATAGAATGAAATGAAATCTGAAAGTCTTGATTCATGGAAAATGTTCCTTAATTCATGTGCAGTGAAGATTATAAATTAGCATAGAAAGATGTTTGGGGGGTTTTAAAGGTCTTTTTTTTTTTTTTGTATAGATACATCATATGAATAATATATAATGTTGTGGAATTGTAGTTGTGAGGCACCCCTCTCATTGTTTGCTTGAAATTGGAAATCCTTGGAATCCTTCATGATTTTCCTAATTAGGGTTTCTTTTGTAAGGTCACTACTCACTACTCAGCTATTGCCACAG
>T01_Unigene_BMK.379
ATTGCAGCTTTCATCTTGGGCAGGTTACCCTCCTCCAAGGCCTGTCTATCAGTCTATGTCTACTTCTTCGAGAGGAGGCCTTTGTGCTCAATTTTGCTTGTTACTAAAAAATTCTTAATTCCCACCCATCAAGATCCCAACTCAACCATGATTTAGAAAGAAAAATTGGACTATTTCTTTATGAGATGCGTAGTTCATTTGAGGTTCACATGGGTATCCAACATG
>T01_Unigene_BMK.380
GGAGATGTTCAGTTCATCATCACTGATTCAAAGCCATGGTGGATACACAAGTTCCGTCTAATACTAAAGCAGCTCTCCAAATATGAAATCATTGAGCTCAATAACAATGAAGAAGTTCACTGCTTACAGGGAAGAGTGATCGTGGGTACGAATTTTCACAAGGAATTCGGTGTCGATCCATCCAAATCTCCAAACGGGTACTCCATGTCAGACTTCAAGGAGCTTCTTAGGAGGTCATTTTCTTTAGAGAG
>T01_Unigene_BMK.381
TACATTTTACCAAACACTACCCTTTTTGACAAAATAAATTAATGTGCCCCAGTCCCCCTCAATCTCACAATGGATCAACCATCGATAGTTTGGAATTCAAAATGCTGAAATGCTTGCTAGCCTGAGTCTTCTTGTAGAAACCAACAATTTCAGGCTCTATTGACAAGTAGGGAGAGAATAGATTCTGTTTGAAAAAGAAGTCATTCATGATAGAAATTTTGATGGGGTTGTTGTTCTCATGAAAAACATTCATGGGCAGTTTGTTCCTGTTATCACAATAGAGACGTGTAGGAGGAAGAGATACCGGTATCCTTAACTAATTGACCCCG
>T01_Unigene_BMK.382
GTCCACATCCCTAATTGTCAAGTGAGGTCCTTTCATGTGAATGTGCAATTCAATACAACTCTTAACTGTCATATGAGGTCCATTCACATAAGTATGCAATTCAAAACATGTTATCATGTCACTATAAGTGATATGGGACTCATCGATCCAACTTCTGTGTAGGACATGTCAGACCACCTAAACCTCTGAGGAGAGAATCACAATAGATTGTATTTTCTGTTTATTTATCTTGTCATAGTTTCATTGGATTTGAGTCTTGTTTGATTAGAA
>T01_Unigene_BMK.383
GTGTTGTTCAATTGTTTGATTACTATCCTATACACGCCAAGACCTACAATCGAACAATTGAACAACACTTTCTCATTTGAGCTGTGTCATGTTATGAGTCCACATTTAAGCTGCTTGAAGTTCTATTTTATTTTATTTGCATTCCAAGTCTTTTTTTTTTTTTTCTGAGGAAACTTCCAAAAGATGAGCAGTCAAATATGTCATAAAGTTGGAGTTCCATTGGACAACCAAAGCTCCATACATAGATGCATCATACAG
>T01_Unigene_BMK.384
AAATGATATATTCTAATATATAACATATTACCCAACGTCTTGTATATACTTAAGGTACTGGTGTCATATGACATTGGTACTGACTACATACTAGATACTGGAAGAACGGATACTTCTAAGCCATGACATAAGCTGCATCTCATTCTAGAGGAATTATTGGCCCTTCTGTATAGCTAGTTCTTTATTCCTCCCTGTGCCATTATGTGGGATTCATTCTTTGGTGATACATACTAGTGATATGATAGGTCCTATAGTAGTTGCTAGATGTCACCAGAATCTCCCAGATTAGAGATTCCAT
>T01_Unigene_BMK.385
GTGCAGCTAATGAGCAGATACCTGGGCCTTCCGAATCCCTGCCAAACATCACAGCAAAATTCACTTCCAAGGGTCTAAACGCCAAGGATGTTGTGGTGCTTTCAGGCGCTCACACCATTGGTTTTGCCCAATGCTTCACCTTCAAGCAGAGGCTTTTCGACTTCAAGAGCTCCGGTAAACCTGACCCCGCACTTGATTCATCGCTCCTCCAAGGTCTGACAAGCCTATGCCCCAACAGCGATGCGTCGGACAACCAGCTAGCTCCTCTAGACCCTGTGACAACCAACAAGTTTGATAATGTGTACTTCAAGAACCTTTTGAACAATT
>T01_Unigene_BMK.386
CGACAGAAGAGACAGGGACCGTGACAAGAGGAGAGACAAGCCAGAGAATAGCAAGAGAGAAAGCATCTCACCGTCTCACAACTCGGCTAAAGTGAAGGTTCCATCCACCTCTCAAGCTTCTGGCAAAGCCAGGTACTCAAACAGCCTTTCTCGTACTCCTTCTCCTTTCAGGAAGACTGAAGATAAAGAAAGAAGTGAAGAACCGGAAGAAGAGAAGAAGGAAAAGAAGTCAATTAGACACAGATCGTCATCTGCAGAGAGTGAGCCAAAACAAAACCACAG
>T01_Unigene_BMK.387
TTCGCAATGACATCGTGGAAGCAACACGAGGCTGTCTGAATCGTGCGCCACATCGGACTTGCGCAGACGAGATCGATATGGATGTCCTCGGGGAAATCCTCGTTGAACTTTTGACAGCGTTGTATTCCAAGATACGTCAGTTGGGCGTCGTGAATCAGTCGATTCTTCTCAAGAGGCTCCATGTTATGTTGCCCTTGACCATGTCGAACGAGGTGGATTCGGTTCGGCGGCATCGTGTCTTTTCGCTTGCAGCTGGAATGACAGACGTGAGG
>T01_Unigene_BMK.388
TGGGTGGCTTCTGTGGTGGGCATGGTGACCGTATGGGGAACCGTAATGTAAATCATCATCGTCGTACATGTCTAAATCATCTAGTTCAAGGTCATCATGATGGTATCTTCTATGGCGCCCAAATGAACCCATTGAACTCAAAGAGCCTAATGGAGAGATGTGGCCACCAACACGGTGGCTTGACCCATAATGAAGACCATGGCCATGATGAAGTCCATCGATGTGTCCTACA
>T01_Unigene_BMK.389
ATTGTGATTTAGAGAGCAAAATCCCCTGTAAGTAAAATTTAGAAAGAGGATAAAATCGACCATGCGAAGGAATTTGCTCATCTGTGGAGCTTATTATAGAAGGATATACTCTCTTCTAAGGCATTCAATGGCATACAATTATTCTTTCTTGATTTAAGTGTTAATCTGTGTGTTGGTGCAAGACCTAGGTGTGTGAATATGCTCTAAGCTTTTGCTTGCAAAGCAGTCATTGGTTACTTTTCCTCTCCCTTGCTGTGTTAATTGGTATGATTGGTGGGAG
>T01_Unigene_BMK.390
CTTCCTGTGATTCCCAAAGGCATATTAGTAGTTACTTGCACTTATCTTTAAGATGTTGCTAGCTGTGTGACTTGCCTCATTAGCTATCTTTGTTTCAGCTTAATGTAAGCACCAGGGTTCGGTGTTTTACGTTGTATAAATTTGGTTGCCATTATGTTGTATTAAAAAGCTCCCTGTACCATTCATTTGAATTGTGACTGGCTTTCATTTGCTCTGTCCATAATCTTATTAATCTTTTTGTTGTTTCAGTTTCTGGATAGGCAACGGATACG
>T01_Unigene_BMK.391
GAGGGGAGCAGCATGTGAGGAGAGCAGCTGCAGTACTCCTCGTATCCTAAAGTTGATATTAAAGGTAGGCTGCAGCTGAGAAGAGCAGTGTCCTATATGTATTTATATCAAGAGATTGTTAATAATGTATACATACATACGTATAGATAGTTGTTGGTCACTAGGCCAAACATTTGGATTTTGGACTGATTGCAGCTGACTAGTATTTATATACAATATCATACCATCATATACATGCATGCAGGTGGGGCTCTGCATTGGTCTT
>T01_Unigene_BMK.392
TCCAGGTTGGTTTCAGGTTCCTTGACTTCCTTCAGACTTTCAGTTTCTCAGAAAACCATCACTCATCCTACAGTTATCTAAAACATGCCCTTGTAATACGATGAGGTATGCTAAAACTCACAAAGCTATTTAATCTGAATGAACTTTTTTTTTCTTTTCAGAATGGTGACATGACTTGAATCCGGTTGTAAAAATGAGGACCTACCAACTTCTCAGCCTTTGGGCTAACATCAAATGAGCAGCTACCAACTGTGCTTAGGGGGCTCTTGTCCAATATAAATAAACTTAATCACATCGTATCAAACTTTGTCTTTCCTATGTTCG
>T01_Unigene_BMK.393
ATGGAGTCCCTGATTGACTTGCCAGGTCAACTGAGTTAAGCCCAAAAATGTTTCAGCTGGGTTCTACCTACCCAGTTATTCAGACCTGGCAAAGACAACTCAGGTGAGTTCCTGGTCAACTCATTAGGTCAGAAAACTATGTATGACCATAAAAGAAAATTTTCAAAATATCTGTGCAACTGCAAACGAAGCTGGGAGAAAACAATTAAAAGTCTTAGATGATGGACCCAAACATGAACATACGAAAACATACAGCTCAGTTGAGAAAACAATGAACTCTTATTTTGTAAAAAGAAGAAAGAAATTAAGATCAGTTTCTTGGAAAATGTGAACTGCAATCGCA
>T01_Unigene_BMK.394
TACAAAAGGCATTTTTACTACTGAAAAATTTGTGGCCATTCATCCACCTCATGCTTGTGGCCTAAGGCATGCTAATCTGACTCTATACAATTGTGAGACCCACATTGATGGAGAATGGATCGAAGCTTCTCTGATCATACAAAATTTGCCACCCAGTTTGCGTGATCAAATGTATGGTTAGAGAACAGCCAGGAGTGAAATGCCATAGATGAAAGTGGACAGTTAAGATCATATTGATCAGCATGATTTTTGGGTGGCATATGGATTTGTGTGCATGTATGCGGAG
>T01_Unigene_BMK.395
TAAGCACGGGCCTTTGTTGCTAGTCTTATATAAAATAAACTACCAAATGCCAACATAATGTCATAACCTACAGCATCTGCCAATATATGAGGCTAAAAGTTAGGCTTTAGGTTACTCTTCATGGCATAACAGGTAACAAATTGATCACCAGTCCATTGAGTCATAACCAATAATATAGGAAGGACCATCAATTGCTATACCTCCAAGGTTCATTCTGAACTTCCATTGGG
>T01_Unigene_BMK.396
ATCCAAATGCACGCTTGTGCTTACTCTGTCAGAACTTCTATTCGGTTATATAATCCACCTACTGAGGCACAATTGTTAAACAGATCATTCTGGTTTTTTATACTTGTCTTCCATCTAAAAAAGAGAACTGTTCGTTATTTGATCCCCCATTTAAATCTATTCTCAATGCTCTTCTTTCTTCCTCTAAAACAGTCTCAAAGACTATTTTTTGACCTTTCTTCACTCTTTTCTACTTTTTTTTTTTCCAG
>T01_Unigene_BMK.397
ATATGGTCCATTCTCTTTATTTACTGAGTATTTTTGGCACCTCAGGTGGATTTGCAGTGACATGGAAGCAGAAATTCACATTGCTGGGTTACTGTTTTCTGTGTTATTCACAGCAATTTAACATGGATGCTGTCTGATATTGATCATTCTTACCCTTGTTCCTTGCCATCCCAAAAGAAAAATGGTTGACCATTCATTCTGCATAAATGTTTAAACAGGATTTGGTGTACATCAGGATTGCAAATGGTAAAATGATCTGCATAAAACATGTTGCAGCATTTTATACTGTAATCAAATGTCCCACCATTTTTAGATTCTTATGTAGTAGAGATGTCAATTTCACACCAATCCTTGCAAATTCAATGTGTACATTTGTAACTTCGAAATTTTATTTAAGGTATATGGACTTCAAAATGGTGG
>T01_Unigene_BMK.398
GAGCCTCTTGGATGTATATTCTCCAGTAGAGGACATGGAAATGGAAAATCTTGCAAGCTTACCAAATTTCACTCTTGGAGTCTTGTCTCCAAGGCGATTCAGAGTGGTCTTTAATGACTTTTAGAATAAGGCAATAAAAAAGGATGCAAGATGAGTAATCTCATCACCCAATAGTTTGCACCTTTTATCTTCTATGTATTCTTTAGAAGCTAAGAATATGGATTAGCTATGCAGGCACCTGGCCCAAAGAGGAGTACCATCTTCTTTTCTTAAAACGCCAATGGTAAGAGTCCTCAAAGACTCCTAGAAGCAGGTTTCAACGATAGAGCTGCACCTTTTATCCCACCAATAGTTACCAAGCTTGTA
>T01_Unigene_BMK.399
CTTGGGAACAAAAGGAATACAAGACAATTAGACAAGGGACGTCAAAGGAGATGCTATCCTCAACGAAGTTGGATGGGTGGATTAAAGCAGACAAGGACCAACCCAGATGAGAGATATACATTGGAATGTACTCTACATTGGAATATATTATAATATATATGTGAATATATTCATATTGAAAGATTCTCTGAAGATATATTGTTCTTTGCTATAATAACATGTGTATGGCATTCTTGAAGATATTAACACCAAATACCATGTCAGCATCAGGATGAGTCCACATCCAAGTTGCTTGGGCAGCAGATTTAGACTCTGAAGTTCAGG
>T01_Unigene_BMK.400
AAAAAGAAAAAGCCTCTTAAGAGCAACACTCGCCCTCACTGCACTGAAAGGCTATGTAGCTGGGATAGCTTTGGATACTCTCACATCTATGGGTGTTAGAAATTGAGGGATATCAGAAATAGTGGCTACTGAGAACAAACATATTTTGATAGTATATTCACTTTAGAAAAAGAAAAACAATAATGATAATAAAAATATTATTAAACTAGAATGCTAGTACGATGTTCTAATT
>T01_Unigene_BMK.401
GTCACCTAACTTTTCGCCCTATTAAGACTCGCTTTCGCTCCGGCTCCGGACCTGAAGTCCTTAACCTCGCTAGTAAAATTAACTCGTAGGCTCATTATGCAAAAGGCACGCCGTCACAGAATAAATTCTGCTCCGACCGCTTGTAGGCGTATGGTTTCAGGTTCTATTTCACCCTTCTATTCGAAGTGCTTTTCACCTTTCCCTCACGG
>T01_Unigene_BMK.402
AGACAACCGCCAACATGGACACTTCACGCCGCACCCTCAGCATCCACATGGCCTGCCCATGGCCATTGTGCCCTCGAGCCCCGAGCATGCGATGCACTTCCAGCACCCAGTGTACCACCGCCCGCAATCAGCCGGTCTTCCGGTGCATTATCAACATCAACATGCCTACGGGCCAATGCTCACACCAGATGCTTCCCCGCGCCAGCACCAGAAG
>T01_Unigene_BMK.403
GTTGATTTGACTGACCTACTATCTTCTCATTTGAAATTGTGTGAGTAATATTTGAACATTTAGCATCAATTATATTGTTCAAGTTTCATGATTGAACAAAAAGCTTACCATTTTCAAGGGTGAGGTGATATGGATGTGGGACCATCCATGAGCTAGTGATCTTTCTGAATTGACTTATATTCCTTCTGCCCATGATCAGATTCCAATAGTATGTGATGGTTCTGTTTCCTTTGTGGCAGCTATGTCCCACTAATTGTTACTGGAGGTTCTTTCTCTTGACATCATTTCATCTAAATTTTTATTCTGACGCAGGAATCTGATCATGAACATAAC
>T01_Unigene_BMK.404
GTTCATTTATATAGAAATGGTTGGCATGGGGAATCTTTTCTGGGCCTGAAAAGTTAAACATAACGTAAAAGATAACTAGCACAGTAACCCGTGCTAAGCACAGGCATGTTTACCAATAAAATTTGCAGCAACATACATAAAAATCAATTAAGAAGAAATTCAGATCTTATAGAATCATCCCCAAACACTTACTGACAAAGAACAACAGAAAAGAGGATTATGCCAGCA
>T01_Unigene_BMK.405
GTTGTATGGATAGATATGTAGAAGTGTGGCCTACCTGAGGATCTGGCGTATGATGGACCAGAATAGAGAAATATGATTATGTAGCTGACTCGTCTGAAGCTCCCTAACCTTATTGTGGAGGGGGACTCATTTTGTGCTATCCAATGGACCAAAGCTTCGGCTAAAGCCCCTTGGAGCTGGCTGCTGTGGCGGATGAGATCCTGGATCTTGCTAG
>T01_Unigene_BMK.406
GGTGGGGATACTACTTTTGGAGTCCAACCTCTCACTCAAGACTTGGAATTGGTCTAAAATACCATCTACAACTAGCATCAAATAAGTCTTGGCTAAGCCATCCAAATCATAGAGTGTACCTTCCAACATTGGATGCATATGCATCCTAATGAGTCAAAGTGAATTCTCTCACTTGTGCTTCCAACTTCGGATTGTTGTTATTAGGATTGTGCTGTTGCTGCCGAAGTGCCCCACAATCCTTAAATTGATGAACAACATTGCCACAATTGAAACAGGCTCCTGACTTGGCACAACATTGATTGGTCTCATGATGCTTCCCACAATAGTCACAAATCACAA
>T01_Unigene_BMK.407
GGGAAGAGTTGTCCACCAATAGGCCCTCTCTTGATCACATCCCGTCCCCCTAATCCCTTATAACATAACCACCACGAGCAAATGAGACCTGGCAGTTATGAACTAGCTAACCAACAAAATGAACATTAGTAATAAGCAAGGAGTAAGGCACACATTTTGCAAAGGTAAGAATGAAAAATAGAACCAATTCCATTCATAAGAAGATTTTCACCATCAGTTGCAAGGACACTTAGGC
>T01_Unigene_BMK.408
GTACTCAGAAACAAGACCAGTCTGGGGCTTGGTCAATGGGCCTGGTTCAGAAAAAATCAGAAACCCAAAACATTCCTCTGGAGCCAGCTTGGGGCATGCATGCCTTCTGCACCAAAATCTTGGCGCACTTTGCTAAATATTGTCCAATATCCTTAGCTGAATCAACTCCTGAATAACACCCTTGGCTACCTCAACACCTCCAGCTG
>T01_Unigene_BMK.409
TAGCCTTTACGCCAACAGAATATGAATGTATAACAGAAAACAACAGTTAAGAATGCTATTGTGATCCTCAGCAAAAATGACAAGAGGAGGAAAATTAAGGCAGGAGGGTCAGCAAGTCTAAAGCACACATTAGTTCCACCTGGAGCATAGCAATGCATTCTGGGAAAAGAACTTGGAACAGATAGCGAGATTGAAACATTTAGTCCCTGTTCCAACACATTCTACTGCATTTTGGCCACAGCCCCCACGAAGATTAGTTTTCATTTCTTTTGTTCTCTCTTTTCATAGGTTCTCTTTTTCAATTTTCAGACTATTTGCGGAAACAATTTTTTAA
>T01_Unigene_BMK.410
GACGGATCGCAAACCCAACACAGGCAATATCTTGTAATGATTGAAACCTGCTTCAAAAAATATTTTTCTCCATTCTTGTTCATCTCTCTCCTTTCCGCTTGAATTCACCATCATCATCACGTCAAAGCAGAGCTGTGACTCCTTCAACTTGGGATCAGCTTGTGTAGTGTCCACAACCATATCCACTATGATTACCTTACCACCCTCCTCTTTAGAGGGGATTGCTTCCTTGCACTGTCTGAGTATCTTTACGCAATGCTCGTCGCTCCAATCATGAAGTACACACTTGAGGAAAACTGCATCAGCCTTAGGG
>T01_Unigene_BMK.411
GGTAAAACACGTATGTAACCATCAAGTATGTTTTTTGTTACCCTGGTATGTCAATCCCTTTTTTTTTTTTTATCTTATTTATTTGACAAATCTAATGCATCTACCCAGACACTTTTTTCCTGTTACTATTATTTGAACTAGTAGTATCTGTGGCAACAAGGAATACTGTGTGTGAATACTAAGGTTCAGACGCGTTGCAGTTATAGCTGAAACATTAAGGGGGTATGCCAGATCCCAAGAGGCTATTTAATATCATATGAGAAATGGAGCAGTTCTTATCTTCAAATATTTTTACTACTCTCTCTCTCTCTCTATATA
>T01_Unigene_BMK.412
GGGGAATTCATGCAATTTATTATATTCAAGTATTGAGTTAATTGGAGAATTGATAAGATCATAGGAAGGTTAGTTTATGTAATTTTCCATTGCTTTGTTTAAAGTAGGGCACAGCCTGGACAGGTCTCTCTCTAAGAATCATGGATCATGAGTTCATATTTCAAGAGAGAGAATTGCTTTGGAGGATTAACTTTGGCCATTGCTTGGGCATTTAGATTTTGGAAGGACGAACAAGAATAGAAGAATCTTGGATAGTATACTCCTTTGTTGCTTCGTTGACGGCAAAGATTAAATTTTGTCCAATCCACGGGGACTG
>T01_Unigene_BMK.413
GGCCCCAAAAGCTGCTATAACAGCATGCACGCATGCACACACAAATATGAATGCATGTGGACCTCGTAAAATGATTGCACTACCTAGTCCCCAATGCCATTATGGCCCTGGCTCCTTTGTAGGAGGATATATAGGGAATCGTGAAGCACAAAATGCATTTTGTTTGTTGTATCGCCAACTTTCTTACATGTGAGCATTAACCTGATGGATTCCACTTGAATGGGGAAGATTAAAAAGCCACCCAGACTAGAAGACACTAACCAAATGATTGTGGGGAAGATTCAGAAGCAAACAATTCCATGCAGCACCTAGTAAGTTATTAT
>T01_Unigene_BMK.414
GGGTCTTTCATGTGTATGAGGATAATTTGTATAATTCTGTTATTACAAAATAATTGGGTATTGGGTAGGGGAAGATTATTTATGATTACAGGTTTGGAAAGGATAGTTCATGTTTCAATTCACTGTGCATGGGTAGAATTTGACTGTAAATTTATTTGATTTTAACCTACTCATAGCTCGTCGTGTTCGTCTGAAGAGCCCTCATCTTTTCCTGTTGTATCATCATCATCTTCACCCTTAGGTTGTTTAGTGCCCTCCTTATTGTACAATTTGGTGATGATCGGTGTAACAGTGTTTTCGAGTTCCTTCTTTTTGGCTCTCATGTCACTAGCGTCAGCCTGAGC
>T01_Unigene_BMK.415
ATGACGTTTTCTTATTTCAAGCTCGTAGGATCACAAAATTTTGGGTTGCAGGTTTTACAGAAAGAAAGGGGGCATTTCTGCCGTTCAGATTTGAGAACTGAGAAGCAAGAGCTAGACACGTACTGTGTTTCTTCATTCCAGAGCGACTAGCCTTAACATGTTTGAGCTTTTCTTGGGGGCTTGAGGGCTGTGTGGTTATTTTCTGTCAAGGGTTGAACATATTAGTCACAAAGCTGATCACCTTAATTTGGGG
>T01_Unigene_BMK.416
ACGCCCTCCAACCCTACCCTCTCGCTGGTGGACATTCGAGCGATTGCAGATGTCGCACACAAGAGCGGGATCATGGTGGTAGTGGACAACACTTTCATGTCACCTTACGTGCAAAACCCATTGGAGCATGGCGCGGATATCGTGGTGCACAGTGTGACGAAATACATCAACGGGCACTCCGACGTGCTCATGGGTGTCGCGGCTTTCAACTCAGACTCTCTATTCGAGCGTCTGAAGTTCCTGCAAAACGCCATTGGCGCAGTTCCCAGCCCATTCGACTGCTGGCTCGCACACCGAGGAGTCAAGACCCTGCACTTACGAGCACGAGAAGCCAGCAAGAACG
>T01_Unigene_BMK.417
AAGGAAGTAAGTGAAAAAAAAAAGCACATACACTGTCATTCTCTTTCTTCTTCAATCATCTTTGGCCTAGTAACTGAAGTGATTTAGGCATTGGAGGGCCTTGTGCTCACAACAGCCAGGGTCTCTAATCCTTCGTTTCTCTTCCTTCTCCAGGTTTTCAGCCAGGCAGACTCTCCTAGGAAGTCTTACACTACCTAAGTAAGTCTCCGATTTTTTGCACTTACAAGAATATTCCCAAAAAAATCCCGATTTATCCAACCCTAAAATCTCTACACTACATACATGATCATTTCCTTTTCGTTTCCTCCTCATCGGAAGGA
>T01_Unigene_BMK.418
GGTGATTTGGAGAGTTCAAAAGATCAAGACTGTTTGCTTCATCTAGTTCTGATTGGTAAGGCCTACAAATAATACATTTGATATATCTGTGGGAAATCTAATGATGAAAATAAGAAAATGAATCATGTGAGGAATCTAATAATGAATCATGTGAAAGGAAAATAAGATCGAGAAGATTACCTGAGGGACATGACTGCCGCGGCC
>T01_Unigene_BMK.419
GGTGGATTGAAGGAAGAAATTCGGTTGAGTGTCCAGATACTAAAATTGGCGATAACTCATGGATGCCATTAGTTTAGCCAGTATGCACGAAGAAAAGGTGGGTATTCGATGGGGACAGATTTGGCCAGAGAGTAGCAGACGGGGACCAGCAAATTTTTCACACCACCCATTAAGAAGTTAATGCCGATGGAAGCTCAAAGGATGCTACATCTGCCATGTGAAGTTCATGCTTAGACACAAG
>T01_Unigene_BMK.420
GTATGTAGGAGCTGAGAAAAGGGCCACTCGGTTTTTGCCCATGGAGCATTGGCGGCTCTTTAATGATAAAACATTAAGCCATGAATCTTGCACGTGTTTTGCAGTAATCTGGACAGCCATTTCACCAGCATTGATTGTGAAATCCATCCCCCTTAGGTCACACTATATATGTAGAACCAAGATCGATGAGACTCCGACCAATATAGAAAAAATCACAGAGAACAAAGTTTAAGAGGAAACCATCTGCCAGAGATCACCAGCCTCATGGCACTCCCTGGATTTCATCGACCTTTCATTGTA
>T01_Unigene_BMK.421
AGTCCTCCTGTCGACGATGCGAGGAGCTGCCTCGGCGAGATGGGAGATGACGTCCTGATGCCTGCCAGCTTCGAGGAGTATCGAAGCGCGGTAGAGGAGCATCTCCGAGTGTTCGTAAGATCGCTTTGGGACATCTCGACATGTCGACTGCCACTGAGCGAGGACCTTGTCTGCCTCGTCGAGCCTTCCTGCGAGGTGGTAGGCCGTTGCCAATGCTGCCCAGTTGTTGCGAAGGTGAGGTTGCATACGAAGGAGATTTGCTCGATTGTCG
>T01_Unigene_BMK.422
CATACTTGAGTACTAGAGGGGCGAAAACTTAATTTATCGTAAAGAAAAGAAACTCAACATATCTTCAGTGATGTAAAGACAACTACATGTGTTGAGAGAGTACTTTAGCACACATGCACTGCGTGGGCATGTAGACACATATGAGAACCGCTTCATTTATGTTATCCTATGCACATGGACTTCCATGTGGTCCCACTTATGATCTAGCCAATCCTCTAAGATAATGATGCTAAATTTCAATG
>T01_Unigene_BMK.423
GTTAAATGACGCTTATTTGTTAAAAAAGAGAAGTAAAAAAAAATATCAGTTTCTTAGATTAATGGGTATCTTGACTCCTTCAAGGAGTTACGAGGAGGGAGGGGGAAGGTAAAAACTCACGCAGGAGGAAGTGCAAAAGAGTTACCATCCATAAGGAGTCTCAGAGCCACACAAATAAATCTAGCATGGTCCATTAACTATGATAAGGGTACAA
>T01_Unigene_BMK.424
GGGGCTGTCCTTGTGCTTGATGGATCCAGTCTTGCCCTTGCATCTGCTTCGACCACCACCAAATTAGGTTGAAAAAAATATCACAGTTGGGCTAGCCTTTCAGAAGCGCACACCAGTTAGAATGAAGAGCCCCATATGGGTTGATGCCAATAATGGGCGAGGCAGGGATCAAAGGTTGGCCAATTAAACTCCAGTTGGACTACATAGTTTGACCGTGTTTTAACACATTCTTTTTATTGAAAATCATTCGATAGAATCATGGATAGTAGTTTGATCAATGTTAAACCAGAAAGCATCAATCCACTTGGTGCGTGCATGTGGAATCAAACCAGAAAGC
>T01_Unigene_BMK.425
AATATAGTCCGGCAGACATCTGTTTTGGCTGTTTAGTATTTGCTGGTCTTCTACTACTATTAGAGTCAACTCTGGAAAGAGAAGATGCCTTTTGGTTTGATTTAAATTTAATGTTGTAGCTTTTGTTAGTTTGAAACAATTAATGAGCAGTACCATACTTAGCTGGAGATCGATATAAGTCAAGTCAAGTCAAGTGAAATGTCAGTCCTCAGTCCTGACCGACTCAGTGGCA
>T01_Unigene_BMK.426
GCCCGATCATCCTGACCCCTTGATCCAAGGCCCACAAGTAATGGTTTTATATCAAAAGGAAAAAAATTTGACCCTATCCAACCGTCTAGTCCCAAACATTCGGTGCAAACCCATAGGATCTGGTGATATATAGGAGGGGAGGGTTTGGATGGTCCATTCGGAATGGTGATAGGGCGAGCCCCACTAAGAGGCATGCACTGTGCGCAAGGTGTGGGCTAGATCATTATCAAAAAACACACATAAGTTCTGTGAAAAAGTGGAAACCAAATCCAGTAGTTATAGCATAGCTGCTTATTTGACCCTATCGATATTTGTCGCCATTTGCCGCGAATCAGTAGTAGAACCTCTAGGACATCACCAATAGTGGGACCAAACTTGACGCACCCCACTCCATCCAAAGCTATATATCTTTAGGGCTTGTTTCT
>T01_Unigene_BMK.427
GAAAGAGTAGCTCACAAAATGACCCCGGATAGATGAGAGAAGGCTTCAATGATGATACTGATTATCTAAATTAAATGACCTAAGTTCATTTACTAAAAGACATACTATGACACCAACCTAAAATCTTGGGACTCATTCCACGTGATACCAAACAATCTTCAGCAGTGATGGCTCGATTTTAACTTACATCTTCCTGCTTCTCCCAATACCA
>T01_Unigene_BMK.428
GAGAAAGGTGGCATTTATAGGAAAATAGAGAATAAAAAGCAAAAAATCAGACATATTAAAATAAGGTTGGGCCCTTGTCCCATCCCTTGCTAATCTGTCTGTCCTGATTAGCATATTGAAGAACTTGGGAAATGTAGAAGCATTCATTGTGCACAATTGATTGAAATCATCCCAATCCCATGGGAACTCATAATGCACAGTATGCCATTGAAATGCATGGAATGAATCACCCTCAACAGCAGCCCTATCCCACCCATCCATACTTTGTACTAAGGAAAAGATTAACATTTATGAGAAAAATTCCACAAAATAAGTTCAGAGACAAGTTTAAAGATGCTTACTCGAGGTACTTTTGCTGAAGTTGATATGAAACTATGACTGTCTGCTGCATAATTTCTATTAAGGGAC
>T01_Unigene_BMK.429
GAGAGCTCATAACAGCCATATGGGAGGATCATGTTGCTTCCAAAATCTTAGACATACCTTTACGAGGTAGGGATCTAAGATGTTGGAACTCACAACCTACAGGCAAGTGTTCGGTGAAAGCCCTCTACAAATTCCTGGACCCAATTGCATTTGGGCTGTCGTGGAACACTGTTTGGAGACTGGATGTTCCTCCTAAAATTCAATTGTTCATGTGGAGAGTACTCCTAGACAGGCTTCCCTTGCTTAACAAACTCTCGAAATACTCATTAACGGTCGGACCCAAATGCATTTTATGTAGATTGCATCCGGAAATCATTGATCATCTATTCACATCATGCCCAC
>T01_Unigene_BMK.430
GTTACTTGTTTTTATTCTCCTTACATCTCAACTTCTTTTTGGCGTTTGGAACTCTGCGCTAATCGCAATCCACATATGGACTTCAACAAGGGTTCTTGAGGGACAATATGACATTTTTTTTATCTAACCTAAAAGGAAAATAATTATATGCACACATTTTCTTATAGAACTATCTTATTGAATCTTTGACCATAATGTCATTCTCTATATTGTGCAGGAATCATACAGAATTTACAACA
>T01_Unigene_BMK.431
GAATGAATATATGGGATACTTTCACTCGGCTGCCAGGTCGGATTCTGGACTTCAGCAAAGCGGACATTGCCGTCGATCAGTACCATCGTTTCAAGAGTGATGTAGATTTGATGAAGTACCTAGGAATGGATGCTTACCGGTTTTCAATAGCGTGGTCCCGGATCTTCCCAAATGGAACTGGAGAACCCAATCAAGAAGGCATAGATTATTACAACAGCCTCATTGATGCTCTGGTAGAAAAAGGTATACAACCATATGTTACTCTTTATCACTGGGATCTTCCACAG
>T01_Unigene_BMK.432
GCTAGCTCAATTCATCCTACTTGGTGTACACTTTGCAGTTGCCGCATTCACACCTAATTGTGGTTATCCTAGAGTGCTTTCATTGACTGGTGTCGCAATTGCAGGTATGTTTTTTGCTTTATTTGCCGCCTTCTACAAGGAAACCTACACAAAACAACAGCAACTATTAAGGCAGCAGCAGCAGCAAGCAGCCGATGTAAAGAACGGTAGCAATAACAATAACAACAACAATACCACATCAAG
>T01_Unigene_BMK.433
TCGTGAGTGAGCCTTGGTTCGATGAACGCCATGCTGATATGCCATCTTCCCGATAACTCCAGTGTAATGTCTTCGTCTTTTATCGTGTCATCTAGTTTTTGAGCGGCGTGTTGGACGTCGCATCAGCGCCTGGAGTGGCGTGAATGCCGTTAGGCACGCCATTTGGAACGCCATTCGGGATGCCGTTCGTCACTGGCTTGCCATTCTCTTTGGCGCTCGAATCTTCGTGGTGG
>T01_Unigene_BMK.434
GGCCGGGTGGGTAACAATTTCCTTCCAAAGGAGGAGCTATTTGATGGAATTTTGTGGATCATCGTCACTTTTTGTCCATCAATTTTAGACCCTTTGATAGCAAGGAACTTCACTACCAATTAAACAAATTGGCATTAAACCTTAGGCGACTTTTTCTTAATAATTATAAAAGGGACATTCTTCGAGGTTCCATTTGCCATTACCTACGATGCTATGGGCACGTACACAATTCAGGGATCAGGGATATGACTCCACTTTTGGAAATCTAGGATACAGATACGGGCTTCTTTAAGTGGGGGCTGGGCCAAATCAGC
>T01_Unigene_BMK.435
GAACCAAAGAAAAAACGTCAGGCATCCTAGAATAAGAAGAAATCTATTTATTTATATGTTTCTTTATTTTGACAGGTAACATGACTTGAGCCCTCAACCTCGTGATTGCAACAATGAGAACCTTCCAACCGTGGTACAGACTCTCGTCACAAAAGAAGAAATCAATTGGACAATAAAGTCAACGGGAACATGATTAAAAAACGGAATATAAATATAAAGGCACTTTGCCATGAGATAACAAATACAAGAAGGTAGGTCTCAAGAAGCTTATGCATAGAGTATTCAAGTACCAAGATGTTACTGAAGTAAAGGCTGCTGAATTAACTTGAGAAATCATACAGATACAATGGGAGTCATAGGCCAAAATTTTGGAGGCTTTGAATACCAGTAAATATCAAGAATGTGCATGGCCATTTCTTTAGTTAG
>T01_Unigene_BMK.436
ATTCACATAGCACCCCTCATAGAAATATACTGTAGTTCAACACGGGTATAGCACTTCGGATCTAAGACTTCAAAATTTGTAGAGATGATCAAAGATACCAAAATGGGTATGGGCATGCACCCCCTACACATCGAAAACCTAAAAATCCATGCTATGGAGGCATTTCTAAGCATGCGGCAAAATTTAACCCACTAAAAAACTGATTGGCAGTTTTTCCTGGGCCACATCTCCCTCAATACAAAACGGATTGGGGTAATCTTAGGCTGATTGACATCTAACTTGG
>T01_Unigene_BMK.437
ATGACGCTGTGAACAAGGATGGGAACTTATTCTAATTCGTAGAAACACAACAAAAATCTTATTAAAAAAAGAGAGAAGAGAGAGCAGTATTGAATGATCCATTAACTCTTTAAGATGAAAAAAAAAAAATTTTGACAATTCAATGCCCTTTAGATAATCAATCCCCAAATTCATAACTAAAAATCACTAAATGTCATTAGAGTCGTTTGACCTAACCCACGATATCATGGCATCCAAGGCAAAAAAGACTTTTAGTGAATTTTAGTCATGAATTTTAATATTAATTGTCTAAAGGGGATTGAATTGTAAAATC
>T01_Unigene_BMK.438
ACTGGTTCCACAGTTGCTGGGTTATTCAATGGAGAATGAGATGTTAATATTGTCAGGATTAATAATCAGGTCCAAGTCCTGGTCTAGTGTGGACCATTTGTGAATATCTTTTTAAGCTACAATATGTGTTTTGTAGTATTTTAGTAATAACGGTTGGACTCTGTATACAATCTGGACTCAAGCTGCAGCTGGACCTGAACCATTTACAACCATGGAGTTATTGCAAGCTTTGTGACTTACCTGGATGTACAAATTCAGTTAAATGCACTTCAAAATGCAGTCATGGAGGCCCG
>T01_Unigene_BMK.439
AAATTAGTAAGTGTTGCACAACTAAGGAAACTAGTTGCTATTCTTTTAGGGATTGACATTCCTATTAGAAAGAGGTTTCCTTAATGGAATCTCATCTTTATATATATGATGGAGATCCCTCTTGGGCATGCAACATAGTGGAATAAGAGAGGAGAAACCCTAAGGGGCGTGCATCTACATAAAAACCCTTTTGGCCGCCCATTGCAAGACAGCTTGATTCACGCCCAGCCCATAGTAG
>T01_Unigene_BMK.440
AGCATTCAACTATTTTTTCAATTTCAATTTTTTTTTTCAACCACGTCTTTTCTAGAACAGAATACTGGAATTGACCGGAATGCCGTTCCGCTACAGGGTCAAACCGGAACAGAATTGACAACTATGTTTAACAGTCGGCTAAGTCCTAGTCAACTCCATCTTGGCAGGTGGCAAGTTGAATTACCCACCAAGTCACCCAGTTGGCCATGCCCATGCCCAAAGGTTTTTTGTCCCTAAGCACTCTTGTTTCCCATTCTTTCTATTGGAAAAGCT
>T01_Unigene_BMK.441
GCACACTATCCATTCTCATGTAGTATTTTAAAACTCGGTCTTTCACATGACTGGTTCCCCGTGGACTCGGCTGAGTCCTATCTATGAATCTAATGAATATATGTCAGTTTCTCTCTTTTTTTTTCATTCTGAGGAGTGATGTTCTTACATTACATAGGAGTAGAGTAGAAATGGATTGCAGTAGGCAATAAATGAGTGGCAGAGAAATGAGACCTAA
>T01_Unigene_BMK.442
GGCCAGAATCCAACATAACCCTGTTACATTTCTTGTTTAAAAATGTGCCAACCAGAACCAACCTGAATCTGACCCACAATTTGATTCAGGCCCAAGTCAAAACTTGGGTTTTAATCAGGTCAGATAAAGTTGGGTTCAGGTTGAGCCTAGCCCAGGTTGCATGCGTAAGTTCATTTCACTACACAACTGTATACGGAGTAGAGACAAGAGAGTAAGAGCCACCATCTACCTGCAGTTGCTGTACAAGAGAGA
>T01_Unigene_BMK.443
GTTGCCATCAATCCGTCTCCGTTCACCGTCGCCTCAGTCATCCTTGCATGATCGCCACCACCATCGCCCAGGCCGTCGTCGTCGCTGCTCCACTCCACTGCCAGCCATCCACATCGTGCGCCGAGATCTCCTTCTCCAGTCGAACCGTCAACCACACCCTCACATCGCAGCACCATCACCTAGTTTGAAGCCTCACTCGAGGAGTTCCAGCACCGTCATCGCATAGAGAAGG
>T01_Unigene_BMK.444
ACATCTATGTATAGGTCTCGACCATTAGACGGGATAAGCCCCTACTGTATCTTTCCCCCTCTATAGAACTTGCTTAGACGACCCAAGTTAGTCATCAAGCTCAGATGCTCCTAGTTAGTCATCATGATTCAAGAGGTATATAGATGCACAGTTCCACTTGGGGTTGACCATCCTTGGTGAACCATCTAAATAAACCACCAGTTGTGCTCCTATAGTGAGGCTCCTTGTAGAGAAGGGGAAATTCTCCAATTCCCGAGCTGAAGCTTGAGGATAATAACCATCAAGGATTCATCACCGATGATCCATTTCAGTGATTCAAAA
>T01_Unigene_BMK.445
GATGGAGCAAGAAGAGTACACCAAGGAGGAAATTGGTTGGAGCTATATAGAATTTGTTGATAATCAAGATGTATTGGATCTTATTGAAAAGAAACCTGGTGGAATAATTGCGCTGCTTGATGAAGCTTGGTAGGAAATCTTACCTTCTTCCTTCTTGAGAATTTGTATCCTTATCCATTCGAGGAAAAGCAGGATTTATTCAAAACCTCATCTCATAGATAAATTATTTTTT
>T01_Unigene_BMK.446
GTTGTGGGCAATCCTGAATCCTGATTACTGAATTTCATCTATAGTTGATATAAATAACACGCATACATCACTGATAAAAAAAATGTGCACATTCATATACCATATCCCTTGGAGGCGTCTTGATGTGGGATGTCAAGGGGGTTTGTTCGGGGCTAAGCATTCCCTTTGCAGTCATAAATGGGTTCAGAAACAGGCATAGGCTTTTGGCCAAAACAGAAAATGTTGTAAGCATGATATTGACTATGGTCTTTTTATTAGCTCATTTTGAAAATAGGGTTGAATCCTGGCCTCTTGTGATGGACAAAGCTTGGTCCTTTCCTTTTATAGTTCAACCTTTCTAGGATAGTTTTTTTCCCCCTTTTATTTCCTTTACTCCCTTTCATTTTTTAGAAAATGATCTATTGCAATTGCATCACTTTTTTCTCATTGAAGTATTGGATTTTCATTTCTAGAAAATGATATTTTCAGATGATTTAGAT
>T01_Unigene_BMK.447
GCTATTTTGAACCATCATAGTGTAGTCATAAAGAAATTAATCCAGTGCCCTTTTGTTTTGGAATGGTACAATTTTTCACTGCATTAGCTACTTCTTCTATCAATGTTTGTCCAGTGTGTTTTTATTTTTATTTTTGAGAACTTTGGAAATAGATAATTGTTTAATATTTGCTATGTCATCATGCTGGTTTGAGTGCAGGTATGTTGCAGTTGTGTGGCCAG
>T01_Unigene_BMK.448
ATACGAGGTTTGTTTCCAAGGCTGTATGCATTATTTATTTACAATGCTAAAAATCAGGAAATTGTTGAAAGACGGGCCATCTGGCTTGTGTGATAATTTTCCAGAATATTCTACCATAGAAGTTGGTGGGAAATTATATCAAGGTTTATGTAGAATTATGAAATATGGAAATGTCATCATTTGCTGAATAATAGCTGAAGGTCATGATTGATTGTTGCCAATGG
>T01_Unigene_BMK.449
GCCTGAGAAATGAGTGAGTTGTCATGGCTTATAAATTATATGACATTAGGAGGGACAACATATTGCATTTTAGATAATGTAAATATGCAATCCTAGTGTTGTTTAAGATGCAGAAACTAAGTATTCTATCTTTTTCTAAATTTTCATTCTATTATTTTTTCTATTTTTTCATCAAGCCTTCTTTGAAACAAAATGACAAACGGCTGAAACACCAAAATGCTTCATTCTCGAAGATTACCGAA
>T01_Unigene_BMK.450
GTATCTTTCTCTTTCTTAAATCTCCCGCACCACTTCGCCAGCAAAGCACAATTATTCTTTGGAGACATCCCAAACCCAAACCTCTTGCTCTACATGGCTTCAACACCATAGTTATCAAATTCGTTTAGGTTCGGACAAAATGTCCGAATTTTTTCATTTTGAAGTCAAAACCGAACTGAACATCCCGCTTGAAGATGTTCGGTTCAGATT
>T01_Unigene_BMK.451
GAGTAAAAGAAACAACCACTCATTAACAGCATACCGGATTCACTCGCTCATTGATAGTTAAAACTCCCATCACATTCACAGCAAGAAAACATCACAGACTGCATTACAATGTTTAAGTATAGCCACAAACATGTTCACTAGACAACACACTCCCAATGGAAAGTGTGTTGTCTTCTACACTGCACTACAACAGAATACACCTTCAGCGACGTTTTTTTT
>T01_Unigene_BMK.452
GCCTCATGAGAATGCTGGGCATGCACATGTGGATGGGCTGGCTTCTTTGGTTCAGCCTTGGGTTTTCTGCAGAAAGAAGTTAAAACAAAGAGAAGGTTTTGTTTCTCTTACTGAGATGGAAGCTGAAGGAGAGGAAAAGGCGCTGTGATGATGAAGATGATGATGCCGTGGGGTGAGCGCTGGCTGATGATGCCTACTGGTGCTGCGACGCAAGAAGGGTGATGGAGATGCAGTTGTAGTCGACTTTCGAACGGTGCCAG
>T01_Unigene_BMK.453
GAGGAATCCCTGTTCTAGAGGCAGCGAGGAATCTGCATATTTGAGGATTCCTCACGTGTTACATTCATGTAGAAGATGATGCATATGAATTAACAATATGGGCACTTTTTTCTTGTTGGAACGTTTGAGACTAAAATTGTCTCATGCAAGATCGTCCAAGTCTGTGCTCAACATCAAAAGCTTCTATATATGATTATTGAAGTTTTGGCAGACTCTTATATCCGATCTTAGATCTCTAATATAACGAGCTAGATAATGCATTCATGCGTCTTGTTTTTCTCTAACGCACATAAATATTGCAGTTCTCTACTTCAAAAAAAAAAAGAAAAGAAA
>T01_Unigene_BMK.454
AGCGCAGTGGCCAGCGTCGCGGCCCTATCTCGCTGGTGACCGATGCCCGCGAGGTCAAGCCGCAGGCGCCTCCTTCTCGTCCTCAACCACAAAGGACTGGGACTCGCCTCATATCCGTCGACCATGTCCTTCAATACGCGAGCGAAATTCCCTCAGCACAACGTAGATTGCCTCCAGGGGCCCGTCCGATGAATCACAACCGCACGCCATCCGGCCGACATCCTCTAGATCCAAAGCTGAGTGGCAGAGGCGTACCCTTGACCAACGCCCATATACCAGCGCGAAGCAGCAAGACCAGTGAGAAGCTTGTTCTCTTGCCGGA
>T01_Unigene_BMK.455
TATGGTGGGACCAACTCCTATTGACTTAATATTTGGAGTCAACCCATCATTTCTAACAGTTCAGATTTTCAATAGGTAGTTCCTTTGAGAAACACTCAAAGTTGCAACCCCCATCCTTTGCTCTTGTGCTTGAGACAATTAGGAACGTTGGGAAACAACACATACATTTTTGTATTCACGTTGAGAATATTAAGATGGATGTGTAGTAAAATTAGG
>T01_Unigene_BMK.456
ATCTTGACAATCGGCTTATCTGTCTACAATCACGCACAGCTTTTTTGACCACGTGCCAGCTCCGGCACACATTTCCAGGAGCATCACAGCAAAGCTGGGTCAGCGAAAGCTGGGCCCTGGCTTTCACCGAGCAGCTCTCCGAGCCACTGACCGAATACGATCTTTATCTATTATGCGACAATGCGCAGCACCTTGGGCAGCAAGTTAACTCGTTGCATACCCTGGAAGAGGGTGGAAAAGTTGAATGGAAGGAAGACTTGCTATGAGAGAGCATATGGCCTTGGTTGCAGGCATCTTTGAGAG
>T01_Unigene_BMK.457
ACATGACACAATTTGTTACCCATTTGGAACTTGGAAGTATGCATGCATCATAGGATCTTACCCACATCACATTCTCCTTCAAATTTGGACTCCTCCTTGACAAGGGATTTTTCAATTTTTCTGGAAATTTGTTTCCTTAACTTCTACCCTTTTAAAACATTTTGCATTAGATGGGACCAGTAAGCATAACCTGTCCCATCAAATTGAACAACAATAACTAGATTTAGATCAGAAGCCATCATAAACACTGTAGGGACTAGAAGATCTGATTAAAGGGACTGATTTGATGTTTTAGTCAAAACAGGAAAAAATATCTCAGGGGTTCGAAAAAAATTTAGGGCCTGGCAACCAACGA
>T01_Unigene_BMK.458
TATATAATCACATGAGCCTGCAAGAATGATATATCATCATGTGAAAAGCGTGTAGTTTGTGTTGTTGGAAACTTGTGAAAAGTGAGTAGTTTGTAGATGTTTCCTATTTTCTTCATTTGATGGATAACTCTAAAGCATTTCTTCAATCTCTATTAAGAAGGTATCCACATGTAACTCTTTTGTGGAAGGAAGGGTTGGTTGGGAAGTCCAATTGATCATGGATATTTTTGTGAGGGG
>T01_Unigene_BMK.459
GTGCAGAGAATTTATGCACATCGCATATAATCCGTGCATAACATAAATGCACGGCACATATAAGCCGTGCACATCAAATGTGCACAGAATTATTGCGCCATGCCTAAATTCCCTACATGGTTCTGCAATGCCGAGCAGATCGCGAAAAATGAATGAACTAAGCCACGGGTTTTTGCACAATGGACAGGAATTATGCAGTTCGAATGTGAAAATATATCCTGCAATGGTATTGCAAACGTCTGTAATCTCTAATGCATAAATTACAACCT
>T01_Unigene_BMK.460
TCTGGTGTAAGCATATAAGACTTGAAATAGAAAATCATCAGGGATATTTACAAAAAGTATTTTCACATAACCTCATAGAGGCTCGTATATTTTGTGTTTTTACTATAAAACCTCCCTTGACTACTAGTTGAGATGTACAAAAAGTTACTAGATCCTCCCTTTTTATACTGATATACCAAGAAAATCCCAAATGACTTATTGCTTGAGTCAAGAGATCAAACGATAATTTTGCCCTGTAAACTTTGACGACCTAAAGCGAAAAGCTAGGTTTATTTGAATGGCTTGTTATTAAATATATTTCAAATCCACATCCAAGCTTTTCCAGCACCATATCCTCTCCCTTCATCATCATACATCCAAGTG
>T01_Unigene_BMK.461
GTCCTACATTAAGAGATCAAGAATAAACACTAGAAAAAAGAATTTAAAATCTAATTTCAGCAAAAGCAAAAGACCATGATCAACAAATATGCCCACCAACAGCTACCAAAAGTCAAAGTTCCATCCCACTACCAAAAACCCATCTACCCAACGCTTCTTTCCGTAGACCCACATTAAGAGATTAGGTGTAAACCCTAAAAGGCGAAAACCAAGTCTGATTCCACAAACAAAAACTCACCAT
>T01_Unigene_BMK.462
GTAACAGAGTGTGAAACACCATGTAACATTTTTTTAATTAATTGACCAGGCTAAGGCTATACGTACTTAAAAAAATAGTGGGGGTGGTCTGTATTGCATATTACTTTCCTGATAGAGATGGGAATAATGTACTTAGTTTGTCTACTCAGCAACTGTGCATCTTGTTTCTTTCTCTCTTGCAATGAAAAGTTGGACCTTTCCTTCTTTCATCGTATTGTTCTTCTTCTCTTTTCCTGAGAAGTCGCTTTTGATTGGGTTCCGTGTTACAGAAAGTAGGGACTTCTGCAGAC
>T01_Unigene_BMK.463
GGAAGGGTAAAATAAACCACGATCCCGAGTACCTTTGACATATCTGAGAATTCGATAAACAGCTTGAAAATGTGGTTTATGAGGATGGCCTATAAACTGGCTAACAGTCTGTACAGCATGTGAGATATCGGGCCGCATCATGGTTAAGTAGAGCAGGCTACCAACCAAACGACGAAATATGGTAGGATCTGGGAGAGGATGCCTGTCTTCTTTGCTGAGCTTGACAATAAGCTCTATGGGAGTGGCAAATGTTTTGGCATCGTCAAGTCACGCAGAATGAATTAAGTCATCAGCATATTTTGATTGAGTGATTTGAA
>T01_Unigene_BMK.464
GTGTTTCTGTGACGCTGGAAGCTGGATACCCTTTGACAGATTGCAGAAAACAGCAGCAGCATTATCACCCTTCCCCTCAATCCTTTTTACTATTTCTTCTTTTGCATTCGTTAGGTAGTCCAATAGAGTCGGTGATTCAGGATCCATTGAGGCTGGGGTGTTCATCAAAGTTCCAAGTTCAGTTTGAGTCAGCTTACCAAATGGATTTGAAAGTTAATTGCATA
>T01_Unigene_BMK.465
GGGGAATGCATTTCTTACATATTTCAATTGAACAAAAGGAACTAGCTATGGCTCTCAAATCGGAAGGTATGCTGCGGGCCTAGGAATTGGATATACATCTATAAGTCCACAATGATCAGTGATCAAAGTAATCATAGCCATGTAGCAAGGTGGATGACCACCCAATTTCTTGGATGGATCAACAACCACATTAAAGTCAGCAGAAGTCAGTAGCCATGAGAAATTCATTGAAATTCGAACATTGAGTCTTAAGAGCAATCCATAACCTAAAAGGACTAGAGGGCTACCAACAAAGCCAGCCAACCAGATCCCAACCCACATTGGACCTATTCAGGCCGTGTCTTTTAGG
>T01_Unigene_BMK.466
GTCACACACGTCTGCTTTAGGCCTAGAAGAGGTAAAAGGAATTAGGAAAAGACTAATGTGTTCGTGAGGGGAAGAAGGCTAGTGGGAAGACCCCGGAATTAGGGAAAGACTAATCTGTTCGTGAGAGGAAGAAGGCTAATGGGAAGAGAGGGTCTTCATTGGTTTGCCACTGTTTCTAGAGGTTTGTGCTTTACTGCTGGCAATGGATGTCCTCGGTCACAGTCAATTATCAGGTGGTGGGCTCGTGATCTTGGCTCTTGATTTTTGCTTGTTGGGTTTACAGTTGGCTTGGAGAAGAACATGGGGCTGTTATTGTATAGATTTTGTACATAGGGACACATATTGTATCTTCATCATATTTAACAAAGTAAAAACTGGGACAAAATACAAAATAAAAAAATAGTATCAAATTGGATCCTGTGAGAGGTTATTTTTATAACCTTTAAAAAAAAAAAGAGGCA
>T01_Unigene_BMK.467
GGGTGACCTCCCCCTGAAGTGGTTATGTGTACTCCCAGATGGATCCATCTCGAGTTGGCAAAAGCTCCAGCATTCCTTCATGAAGAAATTTCAAGCCTGTAGAGTCGTGCTAAATACAGATGCGGATATAATAGCATTGAAGATGAAGTAAGAAGAGAATATCACCTAGTTTGCCAAGCGATTTTGGACGGTATACAGCCAAATTAAG
>T01_Unigene_BMK.468
GGCCTATTCTCATTCCTATCATTCCTAAGAATGAATCTCTGTTTCTGTCTTCTGTTCCAGGACTGTCCTCCTTTCTTAAACCATGAATCACCACTTCTCTTAGTGTTCAAGGCCTCTGCTTCCTTTTCTGCCTCTTTCTCTCTCTGAATTTCCTCCGATGTGTAGGCCTTATCAACGGCATCATCAAACGTCGTAGGCTTCTGTCCAGCCAAT
>T01_Unigene_BMK.469
GGGCCATCAATACAAGCAGCAGCTCCTTTATGTCTGTCTTCAGGGGGTTGCAAAAGCTCCCATACACTGGCAAGCATGAGAAGGTGGCCTGACACACTATATTTTACTCTTCTATCTGTTTTATTTATTTATTTTGTGCTTCTTTTGCTCAGAAGTAAATCTGTCTAACCAAATAATCAATTGATGTTATAAACTGGATCGGAGTCCAACAATTCGTTATTTGACAAAATCACAACCAAATTTTTACTCAGGACCAAACAGTCCCTAAGAATAAAATATATCATTACACAAAATAGAATAGGTGGCATCTATTTGGACCCAACAAATCTTAGTTTTGTTGACCTTCAATGCATAGTGATCCTCATACATCCAGATTCTAATTAGCCACAACCCTCTTGTTTAATAGGAAAACATTGTTGCAGTCTACTAGAGGAGAGCTATCACGTACAAATGAAGCGATAAATAAGTTACCATTACAAGTAGCTCTGGCTAAAAAAGAAGTTTACTTCACTCAGATTTCTCCCCTCCAACTGGAAAAACATTGAGGGGGGCAAACTAGGTTGATGGGAAAATCAAGTATCAGTTAGGATTTAGAAGAACGGGTTGTAGCATAATG
>T01_Unigene_BMK.470
AATCTGCAATCTAACATGTCTTTGCTCAGTACTTCATTACAAGTCTATATCTGGTCTACCTCTTTCTCTCTTTCCCTGGTTCCTTGAACTTGTAATACTTCAATACTTCTTATGAGGGTTATTTCTAATCTTCCTTGTTTTTAAGCATGTTATCTCTAATGGCATTCTTTGCTTTTCTCTTCTGCTTGAGGACTCGTAGATTTCCTCTTACGTGAACTCTTAATTTTATCATTTTTTTTACCCCCCTGTATTCATCTCAGTATACATCTCCTACGGTGCCCCAAATACAAATTAAGGCACGGATACAAATACAGAGATCAATGATACTACTTTTTTTGTTGAAATGTTGGACGCAAATACATATAGAACTAATTTTTTTATTTGGAACAAGGATGCCTGATGCCTTCAGTTCTTCCTTTCTTCTTGGCCTCAAGTTCTGTTTGAACCTTTCATTAACACTGTATTTCAGTGACCACTAGGCTACCGATGG
>T01_Unigene_BMK.471
GGAATATATTACAAGGGATGGGATTATTTGCTTGTAGTGGTTAGATACTTTTAGCGAAGCTACTCTGGCCCTGAAAGTCATCAAGTTCATGTTGCTTGTTTGAATTGAATTGAGGCGTTTTCTTTTATTTTTTTTTTCTTTTGGGAAATTTCAGAAAAGCCCCTATTTTTTATTTTTCAATTCTCTAGAAAGGTAGAAATTAAATTATTTTTTTTTCAAATTAAAGTTTAGATTTTCCAGAAAGTTTCAAATTTGGTTGTTTTTGGCTAAATCCACTCGCCGGCTA
>T01_Unigene_BMK.472
AAAATATATTACAGGAATGAATCAAACATTCTGACATTCTCTATGTGCATAACTACATGGACAGAGAATTTCTCATACAGGTGGACTGCGTGTACATTCCAGCTCTATAGGGCCCACTTGGGCCCATGTTTTATCAATGAAGCTACTTTCACTCTCTTATCCCCCATGATCTGCACCATGCCCAATTTTATTCTCATTGAACCTTTACTCACCGTTGAATTAAACCTCAAAAAAATATATGGTTAAAAGGCGAAATTTTCTAGTGTGGGG
>T01_Unigene_BMK.473
TGTGCAATTTAGGGGGGTCATGTGCTCGATCCATTTAGATGCACCAAAAGATACCCCCACAAACATGAGCTTACGGAATTTTATCATAATTTTAAACTTTGAAGGACTTTGCTCATATATATCAGCAGGAGGGCCCAAGCCAGGCACGCCTTGTAAGTGCAATGAAGTGAGCCGAACTCGGTCGTTGGACCAATGTGCTTTTCGTG
>T01_Unigene_BMK.474
GTCCAATTTTCCTTGAAAATGCTGAGGGAGGCGGTCTTCACCCGGGTCAGGCGTTCGAACGCCGAGAGCTTGGCATTCGAATGTGCCTCCGGGTTACTTTTGGGGGTTGGCATTCGGACGCCCGAAGGCAGTAGCCTCGGGTGTCTGATGGTTCTGCGCGATTTTGACATCTTTTCTCCAATTATCTTCATAATTCATTTTCTTCACCTAAAATACCTGTAAACATGAAATT
>T01_Unigene_BMK.475
GCGGCTCGGCCTGAAGTCCGAGTATAGGTGGTATGTTCATTCTCGTGGCTACACAAGCACTTTGTGCAACGTCGGTATCATGCTAATTCCCCAGTCTCAGAGCTCCAAAGCTACCTCAAACGCCGAAGATGCAGGTTTGCGGGCCATTTATGCCTTCACATCTGGGATATCCGCCTCGCCTGGCCAGACGTCGTACCCAAAAGTATCCTTCATGTTCACAAATCGAGTGTGACGGCCCTTTGCGACCTGGTTGACAGCCTCAAAATCCTCATCGCTCAGCTCAATGCTCTTGAAGTTGCTCTCGATACGCGATGGGGTCGAGCTCTTTG
>T01_Unigene_BMK.476
GGTGACGTCTTAGAAGCCAGATAACTTCATGGGAAATCATATCATACAGTCAAAGAATTATCACAATATACTATGGTTCAGCTAATTAAGGGGAAAAAGGGGGGGGAAAGAAAAGAAAAGAAACTAGGATTGGACGAGTGCTGATTTCTTAAAGTAGAGCATGAAATATGACTTGTAAAATTTCATAGCCAATAATTCAGAACTGAGTATGAGATGCGAGGCGGGCAGGATAGAGATGGAGAAACAGTGGGATAGATTGGGCGTCACACCTGAAAATCGTCCTTGCGGCAAGCT
>T01_Unigene_BMK.477
AAAAGAAAAGGAGCCGATTTCTCATTTATTTATTCAATGCGAAGTTTCGTTTAGTATTGGAGTTATGTTTTGGATGGCTGTGGAGTATCTTGGTGCATGCCATGGTCCTTGGACAAGGTATTTCTCTTTTGGAAGGTAGGGTTGTTTTCAGGGTGCAGAAGGATTCTTTGAAGAATTATTTCTTATGCCATTATTTGATCTATTTGGAAAGACAGAA
>T01_Unigene_BMK.478
GTTGCAAACATGAGGTTGTGGGTTAGAGTTGTGCTAACATTTGGAAGGGGGGAAAAGGAGTATGATGTTCGATGCAAATGGCTACCTTAGTCCCTTAATATTTTAATGCCACAACCACATATTGACAAACATTCATGTGATTTGTAAAATTGATTTTTATTTACATATACCATGCCTTCTAGCTATAAGCAAGTATCAAAGAGGCTGCTTTCACAG
>T01_Unigene_BMK.479
TGGAGGAGTGTAGTAAATCCCCAAATCAAAGATAGCGATTCAGATCAGGCGAACGCGATGGAGTCGAATAGATTTCAAGATCTATGTTGTGTTATCCAAATCTATCCTATTATTGTGAAGATCCGATTTAAGTATGTTAGTTGCAAAACTAACAACACTACCTTATTTTCATCTATTCAAATGACAGCAAAATAATTACACTATCTTCATTCATCTCCTTATATTGCTATAATAAGTATGGTCTTGTTATTGTAATTGTAGGCAGAACAATGCTCTGGATCA
>T01_Unigene_BMK.480
TGGGCTTGGGACTAGCAGTAAAAACTAGCAAAGTTTCCTAGACTCTACTATGTTTAATGCTTAAGTTTGTTTTTCTTATCATGTTTTATTATTTTTTTTTTCTATATGCTGTAAATTGAAAAAACTACTTTACCTTTGAAAAAAAGTTTCCTCATAGAACATACAATTAAAAGAAGCAGATTAGATTATTTCTTTTACATATATAGAAACTGAATTAGCAAATTTCAAGATTCAATTCATTGCTCGGATGATCTAGTATAACATGCAAAACGCGTATTATACCAGAGCATGGCCCACCTTCA
>T01_Unigene_BMK.481
GTGGGGTGGTCATGCACAAAGGTAAACACTATATAGTTTTCACCAGAAATATAGTGCCATGCTCAAATATGAAGTTCTGAATTGAATACTTATAGTGTTGCAATATATTCAACACTAGAACTTGCATCAATTTAAATGGCAGCCATATTAATGTATTAAAAAATGGTGTTGAAAAACTCATGATAATCGCTATAGCAACTATTTGTCTGGAATAAGACAAACTTATTTACTGGTAAAAATCAATGCAATTTTCAAAGGAAATCTATACTCACGCTGCCCAATCCATGCCATGGC
>T01_Unigene_BMK.482
GCCTATTTATTCATAAAAAGTCCACCAGCCCATTTCACCAAATAGCATGTACATTATTGGGAATTTAGGAATTTCAAAGAGAACTCTTGAATGCAAAGCAGAGCATAACACACAATCCAGTCACCCCCTCATGGTAGGCATTCCATAAAGTTCCGATGTGAGAAGAAAGGAAATAAGAAGCAGAGTAAGATGGAGTAACATAGAAAAGAATAGCAGAA
>T01_Unigene_BMK.483
AGTTAAAAGGTAATTAGGAGTTGCCTGTGAGTTAATTACAGGGCAACTGAGCTGCAAGGGTAGAACTAAGGTCATTGGTTCTAACATGGCAATTGGAATTGAGAGAACCTTATATGTATCTTTTTGGGTATCTAGGTGCTCAATCTCTGGAATGACTGATTGAACAAAATGGCCCTGTCTCATGAAGGTTTCTTTCTTTATTTTTTGGGTACCCCAACCACCCCAAGAGAGAGCTCGCATACATACG
>T01_Unigene_BMK.484
ACGGGCGTTTTGAAGTTATCTATGGCTTCATTTTTTATAGTGCTTCTAACATGCAATTGAACAAAAAGAATAATTGGAGAATTTCTTTCATTTAAGCTGAGATCCATGTCCCATACGCCAATATGATGACTTCAATTTCTCATAAAGGAAGACAGGTAAATAGTAGGCCAATTCTATTGGCCTTACAAGGGGTAGTTATAATTTGGTTTCTTTATAAAAAAAGGAAAATGAATATGTACTCTTTTCGATCGATCGATCGAGAGAGA
>T01_Unigene_BMK.485
GTCAGATGAAACGAGATAGTGAAGAGAAATACAAACAAATATGTGAAAAACGCTTTATACAGCTGAAGAGAAGGATCCCAATACAGTTCCAGTGTCTGGTTGGCTGCTTCTCTATATATAGAGACATGAGGGTGGGGATTCCTGGCATGGCTGATTTCGAATCCTATGGGTCCCAGATTGACGCTAGACTTAAAAGTTTTGAGGAATCATTTGTTACTCTGAATAACAGAGTAAAATAAAAACAATTGATGAGCCTTGAATATAAAATAAAAACAAAGACTTGACAATCG
>T01_Unigene_BMK.486
TTTTTTTTAAATTCTAATAACAAACATTTGCAGAAGAGAGAAGTTATACCCAATTTAGTAATGAAATGATTAGAAGTTAAAATATGTGTTGTTGAGTTTCATTTACTAAAATGTTTTTGTGTTCTTGAAGAAAGGATAAGATTAGAAATGAGTACAAATGTGGAAACCTATTGAGGGTTTCAATGCAAGTTTTAATAGTAATGATTATTCTTAAATGCGCGTATAGGATG
>T01_Unigene_BMK.487
GTGTGTTAGAAATGTTTTTTGGAGAGAAGAAGAGAACAAAGAAGCCCTTCTCTTTGTTTTAAAGAAGAAATTAGCTGTAAATGTAGAGGTCCATAGCAGCCACCACGCCTTTGTAGTGGCCGCCACAAGTGAGAGTGGCAATGAATTCAATTTAGCATAGCGGCCTGCTATAGTGGACACTACATTATTTTAATCCATGATTGTTGCCAGAAAAACTTTTGTTT
>T01_Unigene_BMK.488
GTGATGGAGAGCAAGGAGCAGCTAGTGGCTTGCCTAATTAACAGCCTGTGGTTTCCAATCTAAAGACTCATGGTCCTTTCATCTCAGCATATTGTGGTGATTGAACTATAATCAAGGTGGACATCAGCAAATAGGGCCGAGCGTAATCAAAATATGTTGCTGCTCTATGAGGAAACAAGCTCCCAATGTGCCAGACAAGTTAACTGAGATGACTAGACTCGATCAACAATGGTTAGATCCACATTGAGTCACCAAGGAGTGGTTGAAACACGACTAAGACAAGGAACGGTTGTGTTGCGATGCTTCAAATACAATGGAAC
>T01_Unigene_BMK.489
GTCGGACTTGAAGTGATGGGGAGAATTTCAGTTAGAAAATGTAACTTGTCCATTTGTTGTGTCAGACATGGACATGGACACACACAATGATACTAATATAGATGCATGGATATGGAAAGAGACACTGACACTAACATTGGGAACCCTGGAGAAGAAATAATTAAAGATAATAGGTTTTCATTAAGAGTTAAATAAACAGTATAGATAATACTGCAACTTACTATAACAAATGACAAATCAATAAATAAAGTTT
>T01_Unigene_BMK.490
GCGAACCCCACTGGAACAGTACGCTCAAAGTGCCCAGGCAACCAATCTCTGCTGGATTGGTCAGCTACAGTTTCCCTCGTACAGTGTTGAGCGGCTGCTCAAGTTTGACATTCTTGATATGGACAATTCAGCTAATATGAGCAGCGAATTTACCTTTGGCGATCAGTGCAATGTCAATGGCCAAGAGTCTCAGGTAGATTCATCCTCAGGTAAAGTGTCTGCTCAGGTTCGCTT
>T01_Unigene_BMK.491
CAAAACCTACAGTCTTCTTGAGCCTGCCACATCACAGAGTGACATGTCAGGGGAACAGTTAAGTGATATGCTAAAATTTGACGTGGGTGATTTAGTACACCTACGACTTTTGAACAATGAAAGTTTGAATTCCCTGATGAGCAGAGAATGCTAATACTCACACCAAAAATAGTTAAGAAAGCAAACAATAATATCATATAAATCTGAATGGAACTATACTTCCTCCCATCTTCAAGGGGAAAACCCAAACAGTCTCACAACTATAGAACAGATCTTGCAAAGGAG
>T01_Unigene_BMK.492
ACTGGGTGATGACCTTTATGAAAATTGAGAAGTACTGGCTACGTGCCTGAAATCAGTACTTACTTATTTGCCTGTGGATGATTGTAGCCGAAGAAATGATCAAGAACAAGTGCAGATGTTCATTGAGAACTTCAAACCATTCATCTTATAGGCCCACTGGAGATAGACTTTTATCCAAAATATTACAGCTGGGGAAATCTTAATTTTTCCATTGATTGGCCTCAAACACATGA
>T01_Unigene_BMK.493
TTTGATCGGAAAGTGCATCATGATGCAGTGGCAAACAAACACATATACCTTTTTCAGGAATGGCAGTAGACTCATGCCAATGACATCACCATCTTTGTCGTCGTTTACACCTTCAATAGAAGTGCCACAAAAGGAGCAAAACCTTGAAAAAGTAGTCATGATTGCACCACAAGAGCTGATTTCGAATACCAAAGATGACATTGAACATCTAGTTCATGGCAACGATGATTTCATGGGTACAACCAATATCAATTATAATAATATCAGTTAAGAGCCGCAAAAGGTTGAGGAAGA
>T01_Unigene_BMK.494
GTTCAGGTCAATTCGACCCACTTCTAGTTTCGACCTAGCCCACACCACTTATAAGTCAAGGGCTAGATTTGACCAAGATCAATCGTTGGATCTTGTTTTCGCACTATCACAGCCATCCGCTATTAGAATTCAGATCCGTTTCCGTTAGTGTGATCGTGGAGAGCAGCTCTGCACATCAGGTCAATCAAATATTTTAACTCTGCATTAAAAAAAAAAAGCCTCCCAAGAAGTATGTTGAAGCGGAGTCTTCCTCCCAT
>T01_Unigene_BMK.495
GGGACCTTTCCATTATGCCATCCTCCTACGTGTGGGCTAGGTGGCCCAAGAAAGTGTGAAGTTGACAACTTATTGTATGAATCTCTCTGATCTCTCAGTGCGTATATATACTTTATGCATGCATGGAGTTGCATGATGAGTGATCAACTATTGCAATCCGAGTGAATCACCCCAAACTTACAAATCCCTTGACTATTGAGTTAGGACAACCTATATGATGGTGGATATGAATAATGAATTGACTTTAAAATTATGATGCACGGATACTTCAAA
>T01_Unigene_BMK.496
ATTGTACCTGGTTTGACCAGGATACTTTGGACCCACAGCAGTCCCAGTCCAGATCCTGAGTTCAGCTACAAAGGGGTTGGATCTGAATTAACTGTGATTTAATTCCATTAATGCATTACTGTGTATGGTTTGGAGAGATTAGATTTGAGCTGTGCTAACCTGATGACTTGGCCGACTTGGTCTGATTGGACCTTTGTTGGGACGGCATCAGAGTGTCCAGCTCAATTGAATTCAATCCAGGTTCAGATACGTACTCGTTAAATTTGACTAAAAAGCATGATTACAGGATCAAACTGAGATCCAACCTACTTACATTCCCAAG
>T01_Unigene_BMK.497
GACCAACAGGTCTCAGCTAATAGCCATCTTTTCGCTTGATTTTCTCTGCTAGGGTTTTAGGACTTTAGTAAAATAAGTAGAGAGAAGGAGAGCAAGGATCTTGCTGTTAGTGTTGGCATTTCTACCAATTCAATCACCTGCAACTCCATTTCTGCTGTGAGAACATGCTTTTTTGTCTATCTAACCACCATCTCTTCCTCTTGATGAGCACTTTTAGATACCCCACCATCTATAT
>T01_Unigene_BMK.498
GACAATCTTACATTGAGACCAACTCATTTCGGAGTAAAACTTGGTGCTATCCTACGCACTTGAAGGGACTTTATATCTAGTGGGTTGGGTTTTTATCAAGTGGGTCCCACTATGGAGTTTCACTCCTTTAACTGAGGATTTCTGTGTCAAAAGTCCTTAAAAAATTTGGACCGTGAAAAGGGTTATACCCCCATTAACTTTCTGTCATGCACCGATGTCCAAGTCCAACACTCCAACTCATATTACATAGTTTTCCATACAAGCATTTGTTAAAATAAACTTCATTGCATAGTGAGATGGCGGACACATGGCACTTAGGAGTGGGCCAGCAGTCTCACTATATGGAAGAGAGGTTGATGGATTAGTGATGTGAGAAAATTAGATCTCAT
>T01_Unigene_BMK.499
AGCACTCTGACCCTTTCTCAATCTCTCCTCCAAATTCCAAACCCCTAGAGAAAAATAAACCAATGCCAGGGCAGCATTGAAAATAGCAGATAGTTTCTGGTAAAGTGAAACTCCTTGAACAAGTACGTGCCTCTGAACTACTCCTGAGGCCTTACAAATGACATTGAAAAGGAACATGAACAAGAGCACCACGTCAATGAAAATGACTATTTTATGGTTAATACATGAAGAACTTGTGATGCCCAGGAAACCAAGACTGCACGTCTTTTCACCATCATACGAACAATCTGATTGTCCACAAAATGCAGTCCAAGAACCTGTAAGAGTCTCCATATTTATCTCTTTCAATGTTGCATTGAAATAGACGAAATGATCTCCAACAAGAAATATATTTTACGTA
>T01_Unigene_BMK.500
GGCTTAGAGGGGGTCTCCTTTGACTAGGTGTGGTAGAATTTTGTGGAAGATTATTACTTTCTCCATTCTTTGGTCTATTTGGAATGAGAGGAATGACAGAATTTAAAGTAGAAAAGAATCATCTTGGGAGAGCCTCATTTCAGCAATGGCTCTAAGGATTGCCAAATGGGCAACTATCAAGAAAGAAAGTTCAGATCTGAAGATAGAGAATTTCTTGCAGAATTGGGATGCTTGTTTGAAGATGGGAATATCTAAAAAGAAGAAAAAAGTTTCTTGGTGTTCTCTCCTTTTAGGATCTTGAAATTTAACATAGATGGGGCTGCTCAGGGTAAACCGGGATTGGCTAGTATTGGCAGGGTGTTTAGAAATCAAAA
>T01_Unigene_BMK.501
ATTTTAGAAAACTCATGATGTCCATAGGTAATACAAGTTTGGGCAATGTATCCTAACGAACCGATAGATGTGTTTATGTTAAAACAAGGAGACTCATTTTTTTTTAACTCTGAGCATTTGGGCTCTTTATAGGAGGTAGATTGTCTATCGTGCCACTCTTGAGGTGCTCTCATTTCTTCATTGTTTGGATGTCCTATCAATTGTTAACATCAAAGGCCTGTTGCCATTTGGTGTATCACTGGTGGGATGTGATTTGGCAGCATGCTTATGTGGAACTCAAAGCATAAGTCAGTCCCAATTCTTTCTACTACTAAAATGGCACAGGAAGTTATATAGCTGATAATTTGAAGCACACTAAGTAGTTTGAAGCAGTGATTCAAAAATTGGGCTCAGCTCCCGACTCGGCAGGGGTCGGGGTTCCATCTTTCTTGCCCTAAAGCCTCACTCTCTTTCCAAGTAGCCGCTGTTTTTCGTCTTCCTTTCCCAAG
>T01_Unigene_BMK.502
TCACTATGTGCTACCATTCAAAAAAATTAGAAGCTAATTATCAACAAAAAAAAATTAAAAATTGAAAGAAAGAAGGTGAAACATGGAGATCCTAAGTGCTCCTCCTGTGATAACAACCTGACAGGAACCTTACCAAAGGAAGAGTCCAAGCCACCAAGCCCAGAACTGACACCCATAGTCATCCATTACTCTTTCTAGGTTCTATTGAAACTTCACATGAGCCTTTGAAGGAAGGGAAGATATCCG
>T01_Unigene_BMK.503
AGCTATTCACCTTATGGCCCATATTGAGATGCACTACACAGTTCCTCAGATAGTTTTATGGGAAACCTATTCTATAGTCCCTGCATTTGGCCTCATTAGCTAGAAGTCATGTAGAATTGAAAATTAGTTTTTAGTCCCTTAAGCTTCAAAAACTAGTTTAAAGCGCAATAGTTTTAGTCAAAATCAATTTAACCACATTGTAATCTTACAAAACTAATCGTACTGGTGAAAAATAACACTACTGTCCTTCCATAGTGAAAAACAGCCATATTTAAAGCCTAACTCCAGTCCTGTTCTCTCTCCAGAATCCATCCTACTCTCTTGCCTCCCCCTATCCCATTCTTTCCTCTCTAGCAGCATTTTCCGAGT
>T01_Unigene_BMK.504
GGCTTTGATGATGATGATGGTGATTCATAGAATGCATCACGGGTCATTTCTTTTTCTTTTGAAGATATTACTATTCATTACATCGAATAATTTTGATATCTAACTAAACCCATTCACGAGAAAGTGGTTGTTGCTGCCTTGCAATTCTAAGAAAATGGTTGGGTTTGAGTGCAGTATATGCATGGATAATGGGTACGGATGACTTGCAGGCAAATACCATGTAAATGTGCATGAGTTTTTATTTTTTGTTTTGCTCTAGATCTATGAAGCACGGACACGGATA
>T01_Unigene_BMK.505
TCCTGCCCAGCCGTATCCCATATCTCAAACTTCACAGTTCCATCATCCACTGCCAAAGTTTGCAAAAGAACGCCGCCCCAATCGTCGTTTCCTGGAATTCGAGGAACTGGCCTTTGACAAAGCGCAGGACGAGGCTTGACTTGCCTGCGCCCATGTCTCCGAGGAGAACAAGCTTGGCATTGATATTATTGTTGCCGATTGCAGCCATTAGACTTGCAGAGAAAAGCTTCA
>T01_Unigene_BMK.506
GCCGCACATTTGTTTGCCCTCATTTATACATCATGAGCAAATGAGATGTGTAAATGGGTCCACTTTCGTATGAAATTTCCACAATTGAAAAGGTATGAAACGTTTTCAAACCACTTGGCCAGAGAAGTGCAAGTACAATTTCCGTCCAAGACAGGTCATAGCTTCAAACCCAATCATCTGCCCTTTATTTTTTGTGACTCCTGTGGGCCCAAATTTTTAATCCAATAAAAAAAATTATTGACCCATTAACCCCGAAAATGTTTATTTCATGTCTTAAACATTCATAG
>T01_Unigene_BMK.507
TGTTGTTATTTTTCAGTTCTTTTGTTATGCATGTGATGTACCTTTCAGTTATTTTATCTTCTGTTATCCAGTTATGGAGGAGAGATATTAGGAGTTATGGAGTGGGCAGTTATCTTTGATGTAAGTGATTCCTATATGTATGGTTAGAAAGAAAGGATTGGAAAAGGATCGACTATCTAGTTTTTCTCATTCAGTCTTCAACTTCAGCAAGAGGATGCCCTTTCCCTCTGATTTGTGGCCTAAGCTTGGTCTCTTAACCTATGAAGCACGGACACGGA
>T01_Unigene_BMK.508
AGAATTTTCAATCTGGAGGAATCCTCTTTAAAAGCTCTGATTGATCTCATTAACACTAGGGTAGGTCGAGCGGCTTTATCAAAAAAAGGAAAGAATTAAAATCTCCTATGTGGAGAGCTTCTTTGTCTACTGGAATGTGTCTTGAAGGGTAGGGTGGTCAAGGATAAAAGCTCGGCGGCATGGTCTACTGATGATCGATGCCCTCAGTTTTAATGTTGATGGAACCACTAGAGGGAAGCAGAGTCTGCCTACCACAGTACGTGTTTTAAAAGATGAGATTTCCAGCATGATTTTGAAGTTTTTGGGGCTGGTTGGGATCATGGAATCTAATGAAACTGAAGTCCAGGCTATCAGGTCATTAAGGAGATTTTGTGATTTAAACTAAGCCAGAAAGGTGGAGTTTCGCATCATTTCAAGCTTACCTGT
>T01_Unigene_BMK.509
ATTTAAGCTAGTTTTCTTTATTTACTTTCACTTGGATGCAATGTTTTGTCTTGGAAGCCTCACTAACATAGTGCCTCACCAACGTGGTGGAGGAAAACCATCAACTCGAAGAAGAGGCAATGGTGATCTAACAAACAACTATTATCTATTAACATCCAATTTAGCAAGGGAATCGGCTTCCTCATTAGCTGTATAATCCTTGAGTCTTGAGGTGGAGA
>T01_Unigene_BMK.510
GCTGGGTTTAATCTAATCATATGATCCTGAATCGGAGAATGTTCACAGTATCCTTGGATCTAAAGTCTGTAAAGGTGAAGCCAATTTCTTGTGGGTCCAAATCATTTAATGGGACTTACTGCAGACAGGAACATGGCATGGTTACCCAGATCGAAAGTTCCCACCATCTCCTATTCAGGCCTTTTTATGTTGAATAAGCAAACTGTCGTGTTGGTTCCTAACAATCTGTTTTCAGGTTACTGATCGAAGGGTTATGGTCGTCCATGGATAACGAGGGTATGTACCATGTTCTTTTCAACATTCCCTTTAGCATACCAGTGGGAATAATCCTGAGGTTTGCATTAACCTTAACAAAGTCCAAAACCCAAATCGTGGCGGTAAATCAAGCTATATTACGCCATTGTTGATGTGTTCCTGAAAGTCTACTCAAAGGTCCATCTCCGGTTGGTTACAACTTGGATTATATT
>T01_Unigene_BMK.511
TTTGCTTTGTTTGAACCTTTACAAGGACTAACCCTTTTCTCACTGTATCTACTCCATTATACTAATAATACACCATTTTATAACTAATAACAGGCTGAAAAGGAACGAGGAGAAGAATGACTACTAAAATGTAGATCCAATCATTTTACAGTGCATTAATTGTTGGATTAAATTTACGTTAAAATGTGGAGTAAAGGTTCAAATGAAAGATCATTTCAAAAGGTACAAATGAAAAAACAATTGGAGACATTATCCACCAAAATGAAACTACAGTTAGACAAAAA
>T01_Unigene_BMK.512
CCGGAAAACTCAAGGAAGCCTTCCGCGGCCAACTCATGGGTATCGCCATGATGTGCGTCATGCACCTCTACTTCAAGTACACCAACCCGCTCGTCATCCAATCGATCATCCCGCTCAAGGGTGCGTTCGAGGGTAACCTTGTTAAGATCCATGTCTTGGGTCAACCTGCTATTGGTGAGATGAAGAGGCCGTGGAAGGCTGCGGCGGGTATGTTTGGTATGGGTGG
>T01_Unigene_BMK.513
GTAGATTAGTGGGATTTTGACCCAAGCCTATGTAGAATTTTGACTTTTGGGTATTTTGGGTTCACGTGTACATTTTCAGTTTGTCGCCTATTTTGAGTGCATTGCATAAGGCATTCTGCACAGACCCGGCTCATTAAAACCCACCTTGGCCCAATTCCAGCCCAAAAGCCCTTATTTATATTTACCCTAATTAATCTGGATTTAAATGCAGC
>T01_Unigene_BMK.514
ATTCTATCTCAGATGGAATTCTAGCATCGACCCAGATGGCTTAAACGGTCGTTTTCGACTCCGGCATGGCCGCCGGCAGTGACAAGGACGGCGTCGATGACTGCAACGATTGGTGATCATGGTGGGCCTCATCATGTCACTAAGGGCAATTATAAACCTTTGGCAATGTAATGTCTTGGCATAGATTAGTGTCCTTCAATCATGATTAATTAGATGTGATCATGTTTAAGGA
>T01_Unigene_BMK.515
GCAGGATAGTTTTCAGTCAACAATGATATTTGAATAAAGCTTCGGCGACTTTCTATTATTTATCTCCACAGTTTCCCTCCTTTAGTCTCCATCATAAAGTGGTTTGTTGCATGGAATTGAAGGTCCAGGGTGATTGTCCACTTTGGCCCTTGTTCTGTCACAGAGACAGAGTGCAGTCCCACTGACCTGCTGTTGCAGCAGTATCATACAGTTTGGATACTTCCTTTGATGCTCATGACTGCATCAGTTTATG
>T01_Unigene_BMK.516
ATAAAAGAACCCAAAACTGGTAAAAGGTTCACTGCTATAATAGGAAGGTGGCATGATTTAATAGCTCAGTGCCAGAAACAACTGAGTCTGTTATGATCCAGTCAAGTCACACCAAGACTCAGACAATATGCATGACTTGGCTGAGTCCAAGTGACTAGCTAGGGACCTGAGTGCAATACAAATCAGTCGATTCGAATTACTTAGCCGATTTTCATAACCTCAGGGGGCCAAGTACAGTCA
>T01_Unigene_BMK.517
TTTGAGTGGTCTGATTTGGCCTAGATGAGAAGGGGCGCTGGCTCCATTTGGTCAGCCGGGCTTTTAAATCGCCGGTTGAATAGAACACATTTCCTACCAGTGTTTTGCTGGGTCCTGTTTGGATCCTCAGAACTTGGTTCACTTGAGCACGCAGTGCACCTGTAAATTTGTAATTCTGCTCATTGGGTCATTTCATCTGCAAGGTTGTCATGTTTTGCTGTTTCTGTTTCAATGGCTGGCAGTATTTTGGTTGGATCTAGGCTTTCTATTTTTAAGTTTTCCTTGCAGATTTTCATAAGCTATGGATACAGTG
>T01_Unigene_BMK.518
AGCCCGTTGGACGCAGAGGATTTCGTGTTCTCGTGTGTAGGTTCGTGTCCGTTCTATTACGGCACGCACTCGCCCATCTCATTCTCCAATCACATATGTGCAGCCAGTTTCACCCATCCATACTTCATGTCGTCTGCCTGCGTCCACATCCACCCTCGCACCTGGACCAAACGTCTCTTTCTCAATGTGAGGGTCGTCAGGATAGGAAATGGTGAGCTGGCCACGCAGGATGAGGTGTGTCGTGAGTCCTGAGTGGGAGTGCGGTGGGTAGTAGGCATTCCCTCCATCAGTCCAGGTGAAGATATGGCGGAAGCCCCACGAGGCGACTTCCTTCTCTGCTTCTGCGCGCGACTTCATCGTGTCGGTTGACGTGG
>T01_Unigene_BMK.519
TATGGATGCAATTGTATTTGGAATTGGTTATTGCTTATCTGGAGTTCTTCTTTGATATTCATTGAGAATGGGTAGAGCATAGAATGGTAGGCATTGGTGGGTTATGTCTTGTATTCCTGGTTAACCCAATTGGTTTATTTGGGTCAGTCGGATTTATGTTCATGTTATATATTGATGTATCTTGTAACCACGAAGAAAGAAAAAAGAACAATATAGTCGTGGAGAGTTATCTTTCCGGTGGATGTAGG
>T01_Unigene_BMK.520
GAACATATGAGCTGCAGCAGCTAGTCATCATCATCAGGCTTTGAAGATTGCTTTATCACATGTTATTCTTATTTTGATCTCTTATATCGATGTGTAAGCAATGCGAAGTTGAGTAATTTCTTCATGTTTGGCGTTTGTGTTGCTTCTTTCGATAGCTTTTATTCATAATACATTAATATACATGAAGGATGCCAAATTTGTATATAAAGTAGATTTGTTTATTAGTAGTTCACTCAAAATTGCGGTTGTATATGTGGGCCACAACCCTACATCATTTTATAACTATTCTGAGCAAATCAATTTTTGCATCACCTCTGTTTTTAAC
>T01_Unigene_BMK.521
GAAAGGAAAGTGTGTGCGTGTGTGTAACAACAAAGTTAGATTAAATTTAAACAATCTTATGAGTTTGATTCTCTGTATCAATAAAATCAACTTCATCTGATTTTGGCACACTGAACTTGTATGTCATGTGCACACTGCTTTATGTGTGAATTGCACAGGTCAAAAGATCCAGAATCCTATCAGACAGGCCACACCTGGGAAAAATAGGGCAGGTAGTCGATCCTTAACCACTATAGTTGATGAGGAAATATTGGCAATTAAGGAGCCTGACCAACAATCAATGCTGAGATCCAACAATAAGTATTGTCTGGCCAACAGCCATTTGTCCTAGGTCAAATACATGGTGGGGCCCATTTGTAGGACCTGAATCTCAAATGCATAATTTATGAGATTGGCATCAAGATATATGCCTTATGGTTACATTCATCTTGAGGGAAAGTGTCACTGACCATGATTATTACAGTGGTCACATCGTGGACTCACGTACACCTTACAATCATTGTGTACGGGAATGTTGCAAATTCTGAC
>T01_Unigene_BMK.522
GGCATAAATGGAATTTTACAATTTACACCCGTTGTGGAATTTTACATAGCATAATGTACCGAACTACCAATAGCTTAAGCAGGCTTCTAGTTGAGCAAATAACGTAGAAGTGGTATAAATGACCTTGAACATCTCAGTAACAAAATAAAAAAGATGAAGAATATCTAACTAGTCCTCAACCAAAGAAAAAAATAATTAAAGGGTCTGACAAGAACGTTGTTACAAATGGTCATGTAAGAAAGCAGAAAAATGACTTACGTGGGCACAGTGTATTTAAGAGG
>T01_Unigene_BMK.523
GTTTGTTAATGGCCTTAGGCCAGACATTAAGAAGGACGTGAAGTTACATGAGCCAACAACTTATGATGAGGCCTTAAGGAAAGCTTTTGTCACGGAGGAAACAATTGAGGATATAAAGAGAGACTCGGTTAGTGTCCTTAGAAGGTAAATAAGAAAATTTCAAACACCAGGCATCTCATAAGAAACAAAAAATAGGAGCTAAACCCGTTTGCAACCACTGTGGGGAATCCCATGAGACAAACCAATGTCAGAAGAGACCAAGTGTGCTGCAGTTGTGGAAAGGAAGGTCATCGGGTAAAGAATTGTCCGGAGGCTAGGGAGAGGAATCAGGCCAAGCAGAGGAGCGGATGCTTTGGTTGCGGGCAAGGGGGCATCGGGTTAGAGACTACCCTGGGAATCAAGCGAGGAACCAGTCCCAGCCACA
>T01_Unigene_BMK.524
GATTGATTTCTTTATGGTGTTATCATCTGTTTCAGAGGGAAGATGATATCAATTTCCCCCTCTTTTTTTACAAAGCACTCATACTGTGAGGAAAGTTGATGCCATGGTATTGTTATCTGTTTCTAAGAAAAAGTTGAAGTCATCTTTTTTTTTTCTATAATTTTATAAGGCACTCATATTCTGGCTCTTTGTTGATATTACAATAAAAATTTTCAAAAATCACCATAGTATTTGTTATAAGCAGCACCTGGGATTTTTATTTGAGGGGTGCGGATCCAAACAGGCAATTGGGTATTGGGAACAAACCCAGGATTTCCATATGGGTCTCGTGGGTGGACGCAGGATTTTTATGTGAATT
>T01_Unigene_BMK.525
GGATCCCTGAGATTAGTCCAATAATAAAGAATTTAAATAAGAATGATGGCTCTGAAAGGTAACTAAGTCTAACCAGACTCTATCAGATCTTTGGTCTTCTCCCAACAGAAGGTTGGTCTTCCAAGGGGATTTACAACTCTCTTGTGCCTTATCTTTTCTTCTTGTATAGGCAAGTGATGGAGACAAGAAAACTACGGTAGCTGAGAGAGTTACCTGAGGGCCCTATTTATAGACCCAGTTTTTCCATAATCCTTTCCTCCCATCA
>T01_Unigene_BMK.526
CTCAAGTTTCTAATTATTAGAAAATTATTTTTCATTTTTTAGATTTTTACATGTAATTTTCTTAGTTTGTATAATATTATGGATTCTAGATGAGGCTCAGTCCAACTCAGCTGAGTTCACTCAACTTGAGGGCAACCTAATCTAACCTGGAGCCTGACTTCTAAAACTCTTTTATCCAACACGTCCCATTTAGTTTTAAATAGGTATATATGTTAAAATATTGACTGTATGCAAAGAAGCACGGACACGGGACACGG
>T01_Unigene_BMK.527
GCCAACCATTAATATGCCATGCCTCAAACCTTACTGACTAAAAAAGATTACAGTGGCTTGAGATACAGAATATTTACAAACCATTGATTCGTCTAACTTTACTACTAGTAGAACAACTGAATCAGCCGCAGTTTTGAGCTTGACTGTTGATTCCTCTGACTGTGTGTGAGGTCAGAACAGTAGTTACTAGTATATGTGAAGGTCTGGGATCTATCTGGGCTATGGATCTGATTGGGGTTCATTTTTGG
>T01_Unigene_BMK.528
GAGAATTTAAATGATCTCTCCTGCTGGTGAAAAGTGAACTGTTATGGATATAAAGAAGAAGAATTGGATTCGAATAAGAAAAAGAACTTTAGTGATCATTGTTGATTATTAACTAACTGATGTATGAATAATCTGTTGATTAATGATTTTGTCTGGCTGAGGCATCTTAATGGAACATTTATACATATTGTTGTTAAATGGAATAATTCTTCTGTATTTCAGAAACGTGTATGTCTTGGTTGAACAACTTGATGTGGG
>T01_Unigene_BMK.529
GTTTTTTTTTTTTTTTTTGGTTGGAATTATTTAAAAATTCATGGCTTTCTCCAGTCCCCGTGTCTGATTATTGATTTTGTCAAAATCATATTTATTTATTTATATATTAGTGATCATGGTGAGTTGTGACAGTGACAATTGAAGTTTGTGATAAAAAATCACCTGCAGTGCGCCAGGGACTATCATCTCAGTCCATTTCATACACAAAAGTA
>T01_Unigene_BMK.530
TTATTGTTTTTTATTTTTAATTTTTACTCTCTTACTTTTTAAGGAGGGTTTGGTTTTGTATTTTGGTAAATTTCATTCGCACTCTTTTGACATTTGACCAATTGACATGGAGACCCCTGACAATACAAAATTCAACAATTGCCCCCATTAGCTTCCATCTCATACCCAAAGCTAGATTGATACTCATATCCAATCAAAATCTAATCAAGATTTTAAGTAGGGTTTTGTTTAGATTTTGAGTAAATTTCATCCACACCCTAACATTTGACCAATTGACATGTACAAAAATAGCATGACGACCCTGGGAAAACCG
>T01_Unigene_BMK.531
GCACATCCGTTTCGTCGAGATAAGCAATTTAATGGATTTGTAGAAACAAGGACAGCTCCGAAGGTGAGAAATGGTGAGGACATCTTGAAGCAGTTAGAACATATTAATGTTGTTCCTGGAAAGCATCCCAATTTTGGTGGAAAGAAACGCAAGCGTGATGTGAAAGAGCTCAACTGGACGAAAAAGAGTATATTTTTTGAGCTT
>T01_Unigene_BMK.532
GTGTCAAGGGTTTTTCCTGTGTTGTGAGTTTTTCTCTGGTTTGAGAATACTCGTGAGTTGAATTCCTTGGGAATTTGGCCGAGCCTCTTGGGAGCTTGGTCCTATCATTGAATACTTCGTGGATTGGCCAAAACCTTCATGGAATTTTGGTCTACCTTCATTCACGGATCCAGGGTTGCATCAATAAACCAAAAACATCTTCAGAAACTGCTAAGCATGTGCAAGTTTTCAATTGCCAACACAGTACATACTAGTAAAATAAAAATGCCAAAAAACAAGCAGGTCCTTCCAATGTAAACAAAGAATTACAGATAATGATTGAATTTATAGAAAATAACAGGCAGAATCACATATGTAAAAATCAAACCAGGCAACCGAGCCAACCACGTGCACACTTGCTTTATATGTCACATTAAGA
>T01_Unigene_BMK.533
GGGCAGTGAAACTAAATAATGGTTACAATCAATTACATGAACATAAAATTACACATAGACTTCAATGCAAGTGTGTAAAGACAATAAATAGGAAAGATGTGACTTAAGACTAAATTCATCCTTTGTTCAAGTATAAATGTTTTTTTACATAAATTCTGGCAAAGTTGTCATGAAAGGGAGATAGCTCCAAAAAAGATGTACTTAGTTTCAAGTGAATGAAGTTATTAATTTCAACCAGCAAAGGGCTGACAAGTGAGGATGAGCTTTTAATCAACCTTATATCTTCTCCAATTGCCAAAATCCCTGCACAATTTGAATCACTGACCCCAATGGCTCGGCAACATAATGACTACTGCCACAAGGTTTTTCTTTCATTTTTAAGATTTTGTTAGGCCCCGTCCCAAATTAATCTAGATTAACTCTGGTTAATTGGAGATAGAGCTAATTA
>T01_Unigene_BMK.534
GTTCTAGCAGAAGAAATAAAAAGTTGGGCATCTTGACACCACAATTACCCCATTCAGACTCAAGTTCCTTCAACATGTCCTTCAAATCTTACCCACCAAGTATCCTTCATGAGATTACAACAGGTGATGGATTTGGCATCACTTGCAAGCAATGGATACCTGATGGAGAAAAGAAACCATATCCTGCTTTCTTAATCAATGGGTATGTTCATGATGTTTATTGTCTGCCAACTGAGACTAGAGATATGGTTAGAACCTTACTTGATGAAGGATATGAGACATGGCTTCTTCAACCTAGATTGCATCCTGCTAATCCTTCAAATGACTTTACAATGGATGATATTGGAAAGTATGACATCCCATCAGCAATTGCAAAAGTATGCGAGTTGCATGGGCCGTCTGTTAAAATTCATGTGATTGCACACTGCGCTGGAGGCTTATCAATCCATATGGCACTGATGGGTGGTCATATCTCTCCAGTCAATATAGCATCTTTGTCCTGCAC
>T01_Unigene_BMK.535
TTACAATACTGAGCACATTCCACTGCTCCTAAAACTATAGTTGAGAAAAGTAAATAAGTACAGGAAAAGCTAATTTGCATGAGGTAGGATGTTGGTATTGGAAGCACTTATCTATAAAAGGTGTCCTACTCAGCAAATCCTGAAAAATAGGGTTCTGGATTTTGCATATTATTGAAATTATTGTTTGTTTTAAAATAAAGATTAATGAAAAAATAACTACAGTAGAAAAACTGTCCAAAGTTTTCTCCAGATCATCAAGTAATAACATTTGGAAGTTGCTCATTATTGCAACCCACAGGTTGCATGTCTGAGTCAGTACCTTAAAAAACTCCAATGAACATTTTAAATAATTTTATCTATATTTCAAAATAAAAGAATATATAATAGTATTGTAAATGGGAAAACATTG
>T01_Unigene_BMK.536
GCAGTTTTCCAGGCCAGAGATTGATTGCACTGGCTATTAGGCCAGGCACTTTTCATTGATTACAGGTCAGATCTCTGTATTTTTGGGGCATCCATGACATGCAAGACGGGCCAGTGCATTCGGGTGGTTACGTGGTTGTCCTAAGGATAGAACTAGAAACCCCTTTTAAAATCCTCATTATCACTTTATTGAGAATCATTGACACTTTATTACAATGATGCACACATGTAGCACTAGGATTCTAT
>T01_Unigene_BMK.537
AGAAATTTCCCTTGGCACATTTTCATCTTTTTGGTTTGCTACACAAACCTATGTACAAGCTTCTTAGTATAAAAGGTTAACCGATATAGGGCAAAAGAAAAGTCTCCCTGCTGCAAAAACACAAAAAGGCCCTCTTTTCTTTGTTTTTAAATCCCTCAAAATCTAGATCTGTTCATACCCTTTTTTGTGATTGGGTTGTTCTTGGTGGA
>T01_Unigene_BMK.538
GGGATTTAAATCTGAATTTCCTTTGAGATTAACCTTGCTATCACAAAGCAACATAAACTGAAAGACGTAACTTGTGTAAACAATGATAATGATAAAAACCTATAGGCTATAAGTCCTGGATCATATTAGCTGAAGCAACATGCACACCAAAACAGTTTAGGTTATTGCTCGGGTTTTAATAGATTGTTCCTTATACATACATCAAAACAGATGATAACTTGGGTAAACAATAATAATGATGAAAACCTATGAATCCCAGATCACATTAGCTGAAGCAACATGCACGCCAAAACAGTTCAAGTTCTTGCCCAGGTTTTAATAGATTTTTCCTTGTATATAAATCAAAACAGATTAGACCTCACATATGGACAGATGGTTGCTGC
>T01_Unigene_BMK.539
GATAGAAAGGCCCCGTTATGGATAAGGGCCGTGTAAATAATCAGCCTCATCAGTTTGTTTTAGCCCTTGATTTAACAACCTAAAATTTTATCAGTTCTTTAACCATCGATTTTTTTTTAGATTCAATCCAAGGGCGAGTAAAGTTTTGATGCATAACATTGGGCGTGATTGCAGCTCATGGGGTGATAAGAGTGTGGAAGGAGTTGCACTAATCAAAGGTGGGCCCATGTGGGCCCCATAGAGCTGGACTGC
>T01_Unigene_BMK.540
GGCGAAGTATTTATCTTTTGGGGGGTCATATTACTTTGATCAAATCGGCCTTATCCAACCTCCATAATTACTTTATGTCATTGTTCAAGTGTCCGTCATGGGTGATTAAGTGGATAGAAAAACTGCAAAGGGATTTTCTGGGGTCTGGCCGAGACGACAAAAAGAAGATTCATCTGGTGGATTGGGCTTCGGTTTGCAAATCAAAAAATGATGGGGTCTTGGCC
>T01_Unigene_BMK.541
ATCCAACTGGAGATCTACAAGGGGCCATCAAAATACACACCTTTTGACCGGAAATGACTGCCCACTCCCTTCTATAGGTAATGGTTACCCACCATTCTCCCTGACATTAATGGTGCCCTGTGGATCTCCGCCTTAACCCTAAAATCTCGACTCTAAAGCCCCTCCCTCAATAAAGGCCCATTCTGATGAATTCCTAGGAAACAAGCAAATGAGCCCTAACTAATATCAAGCAATGAAATGAAAGAAGGTAACCCACTCATTCCTAATAACCCCCACCCTCTAACTAGTTCATTGTGCATCCTATATTTGAACCTTTTCTCCTATTGATCATAGTTTATCTGCTGAAACAACAGGCAGGGGTAAAGCCTCAGGCCAAGATAGTTATACTTACCACGATATATCGGATTTCATCTCTGATTAGAACATAAAAGAAACATGCA
>T01_Unigene_BMK.542
GTTGATTTTGTCGTAGCCCGGGTCGGCGAAGAGGGCCGGGAGGGCGGGTTGCTGCGTGCGTGGCGGCGATTGGCTGGTGGATTGTGTGCTGCCTGCGTCGCTGGCCACGCTGTTGCGGTTTGGAGAGGCGCCCATGCTGTTGCTGGGGTCGCGATCACTGGTCGGGCTGCTCCAGCCGTTGGTACTTGGGCCGTCGCCATCGATGCTGGTGAGGTCGGCGTCGCCGTCGATTTGGCGTTGCCAGAGGCACATCAGGGCGTATAGGTG
>T01_Unigene_BMK.543
GGAAAAGATGCTGAATGTATCATTGATTTAATTACTCTGAAGGTGGATCTGCACATACAAGTGTGGCAACCTTTCTCCTTCTCTGACAAAGCAGATTTGAATTGCCACTTTTCTCATTCGCAAGTGAGATTGGTCTGGCTCATGGAAGAACAGTGGACATAGCTGAATTATTACTTACACCGCGCACGGTTCAATTCTTCTTAATGCATCTCGTAACATGGTC
>T01_Unigene_BMK.544
CTGATGGATGGCCAGACACAAATCATATCACATGATCTTTTATACTGTTGCCCATAAATCTGAGCCAATTTGATATTCCATTATCATATCACAGGACCTTCTTGAATTACACCGATCCCAATTTTTTCACCTATTTTAATAGACTAGTACACCGTTAGATTGACGGTCCATTTTTTAAGAAAGTGAAACCTTGTGGTTGATCAAGGAGTGAGGCTGTTGAGGCGGGCCCCAAACTTGCAGGG
>T01_Unigene_BMK.545
GAGAAACGCGAGAAGGTTGCCTGATGGATTCATTCAAGCCCCGAGAGGATACTCTGTACGATCGTATGGGAACGCAACTACTGCTGGCACGGCTAGGAGACAAGAGAAGGACGGGGACGAAAGCAAAGACCCGCACGAGGTTGTGGCACAGGTTACTGGACAGGCCGCTGAGCCAATCGAATCTGATACCGGCACTGCATTTACCCGAGAAGAGGGTGAAACGGGGGATCTGACACCAACGGATGGTATCATCAG
>T01_Unigene_BMK.546
GGGACGAGGTTGGAAAGCAAAGGCGTTGGTTCGGAAATTGAAGGCTTCATGCCTGGACGTGGCATATTCATCATCATATCAGGCGTATACAAGGATGGTCTCGGCGCGCTGTTGGCTAAATTCATGTCCCTGTTCAGGTCTTGATACAATGCATGCGGCACATGTTCCGTGCGCTCGACGGGCTTGTAAGGCGGTTGCGCCGACATTGGGAACATGGGAGACTTGAACGGCAAGCCTCCTTTGCCTAGGTGAGGCGAGCTTTCGCTACCTCCTGTCGACCATTTCTTC
>T01_Unigene_BMK.547
GCTAGTATTCATGATGACATTGATGAAGCTGTATGATATATGGAGATTTGGCCCATTAGTGGGATACTTTTATTCTGGGGCCAGACGTTTTGGTTATTAGTGCTTTAAGCCCTTAACCCATACAGGGATGTCCCATCCATGTGCAGGGGTTTTGTGCAAGTAGAAAGAGTGTTCTAATTATGTCAGTACTGCCTAGCTAGGAGGAGGTTTCTATTTCTTTAATGATATTAGTGAGGATTTTCTGCTTCATGTATGCGGGTCTATTTTATTATGTAAATTTTTATCATTTTTTTTTAAGTCAGGAAACAATTTGTTGGTGTAAGCCATGTAATAAGGCCCAAAAACATTTGAAACATATAGTATATCATTGCTGGGATTTTCTGAAATTGTTTGGAGAGAAACT
>T01_Unigene_BMK.548
GATAATTTTCAGCAGAAACAGTACGAAACGATTACAAACCTTGGTTAAGGTGGTGGCAGTACCAAAGACGCTTGGGACATGTCACAGTATCAAATCTTTTCACTACCTTCTATGTTTTGCTACTCCGGTGAACCCCAAGTTTTAATCTTAACCATTCAAATTTCTTATTGGCCCATTAAACCCCAATTTTTTTAGTTTCATGTGTTAAAACATTCATAGATTGAGAGATATATGAAGATTTTATATATGTAATCCAAACCGTTCAACA
>T01_Unigene_BMK.549
GTCTACCTTATACTCCAAAGTGCGGCCTTTAATTTGCTTTTTGTTTGATAACTCACACCAAATATTAACTGAGTAATGTGTACCTAAAAATCGTAAATTTAACACGGAGTTGAATGGGACGTACCTACCCCCTTAAGAGTCGGCTCTACCCAGCTCAGGTGGATGGGGAGTCCTAATTCTTTTTTCATGACACAAAATGTTAAAATTCTCTGTTGATATCTTAAGGAATTTTAATCTAAACTTCCTCAAATTTTTAAAAATGAGTTTCTTGAGTCAACCTACTTTCCAGATT
>T01_Unigene_BMK.550
ACCAAAAGTCTTGAATTTGACATCGGTAATGGTATCATTGTTGGGATCGACTTTGATTTGCAACTTCATGACATCGCCACATGCGGGGGCACCGACGAGTCCTGTTCCGACGTCTTGAGCGTTCTTTTGCATGCTTCCGACATTTCGTGGGTTGTTGTAGTGATCCAGGACTTTCTCGTGGTAGGAGCGAGTCGCTTGTTGGATTGCGGGTGCTGCTGTGCGGATGAATTGTGGTCGGGCGGATGTGGTTGCTGCTGTGCGGAGGGCGGATTGAGCTGCTGGAGCAGCGGCGGCGACGACGCGCTTGAACATGGTGGGCGTGTGTTGATGGCTGTCAATCGGTGAGGATGGTTGTTGTGATGAATTGGTAGTTGTGAGGTGAGTTGTAGGTGTG
>T01_Unigene_BMK.551
GGCTCTGTCAGGTTCCCGTCTCGTGCCAAGGATATAAAAGCAAACCCCCATTTCTTCCCACTAGTTTTGCACCGGGAATTGAAGGATATATAATCCTTCCAGCTTTGCGAAACATATCCAATAATTCAGCTCTGGAAATTTCATTAGGTAACTTAGAGATCAGCAATGATAAAAATGTCACTCTAAAAGCTTGCAGCTGCAAGGGAGAGGACCACCGCTAGCTTTCCTACTCAGCCTCCTGCCGCTCTCTAGTTATATCCATTTCATGGATTCAAAAAGTGCACGTCATACTGGAACCACTGCTAACTTCATAACTTAAACTAATAAAACATCCCAAATAACATTACTTTCAATTAGTCTAAGACTCGTCTAACTAAATAAGCAAAACAAGAAGAAAGATATGATAATT
>T01_Unigene_BMK.552
ATCATGGTAGAAATGAACAAATTACTGCAGCATGTAGGTAGCTGATATTCTGTTACTTGAAGTGTGCTCTTCAGGTCTTGTGGTTTTTCTTCAATGTTAGTTCTTTCTTTATTGTTGGATCATCTTTAGATTTTTTTTTTGAAAATGTCATCATCTTTAGATATTGCTTCTCTTTTTTATTAATTTTACACTATATTTTATATTATCTATTCTCAGTACCTTTATAACTTTCAGGGGAATATGCTGGTCTTACGGG
>T01_Unigene_BMK.553
TGGCATCAGAACTCATGGTACCTACACAAGGAATCATGTTGGAATGCAGATAGACTGATTACTGAACTAGAATGGGGGGGGGAACATACCAGAAGAGTGCAAGCCACTATGGTAAAAAGAAAACATGGTAGCCTCCAGAAACAACATAAAAAAAAAAAAACCATCTAACAGTATTTCTGAGAAACACATAGCTTTATAACAAAAATTAATATTTTGAAGAACAAA
>T01_Unigene_BMK.554
TTGCTATTCAGGACAAGAAAAGATACACCTTTTGGATTTGTGCAGAAATAAGGTCCCCCACGGGACTTTCAAGACTATTGAAACAAGAACCACTCTGGATACTGAAATATACCCTCTAATTTCTAATTTTAGAAGTAGAAATGGGAATGCAAATGGAACTCGGTTCCTGTAAATGGGATTGCATGATGCTGGTTTATAAATTGCAAATGTTTTCCCAAGAGAAATGAAATACCTGCATCAAAAATGAGACCAG
>T01_Unigene_BMK.555
ATGGACGTCGTCAACGCCGAGCAAGCACGCATCGCAGAAGAAGCTGGCGCTTGTGCCGTGATGGCCCTCGAGCGAGTCCCCGCCGACATCCGCGCCCAAGGGGGTGTTGCGCGCATGAGCGACCCTGCCATGATCCAAGAGATCATGCGCACTGTGACCATCCCGGTGATGGCGAAGGCACGGATAGGACACCTTGTCGAATGTCAGATTTTGCAGGCCATTGGGGTGGATTACATTGACGAGAGTGAGGTCCTGACACCTGCGGACCCCAAGAACCACG
>T01_Unigene_BMK.556
GATCTTATAGAGGATTGAGTGGAGAGGGGAGGTCATAAGTAGTGGAAGATTTTTTCTGAAGATTTATAGAAAGTATGCATCTCAAATGTTGGAGGACCTTATATAGATTTTGAAAGGTGTACTGTATACTTGGAAGGAGAGGATATATTATTTTGATGCAGGCTTTCCTCTGAGTCTTTATGAGTAGAAGTGTATTCAATTTTCTCACTTATGATCCTTCTATTCATTTTCATTTCGAAAGGATTTATAACTCTGTAGTCTTTTCTAGAGTTAATGCATTTTGTTGGACATACATTTCTTATAAAATATTGACCTTGGACCACAACCCAAAGAAAAGGAGGAATTTTACCCTTAGGGCCCGTTTGATAA
>T01_Unigene_BMK.557
GATTGAAAATAGAATTGGTTTTTCCTAATACTTCGTGTCATTTTTTTGCTCTAGTGGGCAAGTTGTATTTTTGGAATGTAGAACATTGAAGACACACTCCTAAGTCTTAAACCTTGAATTTTCCATACCACCGAAATATTCTTACCCTACAACTAGTGAATGGTTGGAAATAGTATATAATTGTTGTATGCACTTCAGGGTCATCATAAATGCAGATGCAC
>T01_Unigene_BMK.558
GTCCTTCACCAACAGATGTATGGCTCACCAACTTTCACAGTTCTAGACATGGAGAGCCCACATTTTGGTGATCAATGATCCCACAAGTCCAAGGAATTAAAACTTTGTTAAAAACAAGTAGCCTTCATTTCACCAGAGAACTAAACAAATTGATCCCGAGCATAATCCAAAGCTGAGACTCCTTAATTTCAGCCGAGTCATAATGGTTTCTGTTGCGCAAAAAAAT
>T01_Unigene_BMK.559
ACCCCCTTCAATTTACAAGTACTTAAGTTCCTCTAAATATAGTGAGATGCATCTCCCTTCTGAAAGTGCCTTCCTTTGCCAAGCATCTGCAGCTTCTGTAGGTGCTCATCATCTACAGCTTGGAAATTCCTTGTGGTCTCCATATACCTCAATCTACTGCATTCAATTTCAATCACTGCTATTGGCCCGTTGCAGTTATTGCAGACTGCTCAAGCTAGCAAACCTCTCTCTCATACCCAATTGAAACATAAAAAGGCTGTCCCTACAATTAGTTTAAGCTTTTCATATAATTGTGTGCATTGCAGATAGTGGAAACTACTGGAGCTATA
>T01_Unigene_BMK.560
GGATGAGGTTTCGTTAATGATAGTGATGATGATGATGCCATGTATGAGTTGTCTGCCTGTTCTTAAATGTGAATGTATTAGAGTTCAAATGACATGATTCTTAATCATAGATAATTTTAGGTCAGTATGCAATATACTTTCCCTGGCTCGATCTTAAAAAATACCTCAGACTATAGTAATGACTCTATTGAGTAGTCATTAGAAGGTTTTCCTGGTACAATCTTTTCTACTTGCC
>T01_Unigene_BMK.561
CACTGATCACTTGATTTTGGGAAGGGGGGAGGATGAGTCAGCCCCAAGGGAAAGAGAAACTTTTAGAAGAAATAATAACTCTACACTATTTCATTTCCTTGTCTGGCATGGTTTTCATCTCAGTAACATGACCAAATAGAGGCTAAAGACACTATAAAATCATTACTAACATGAAGTACAAGAAGAATCTTCAGTAAATAAGCAAAAGGAAAAAAAAAATAACTAGATTTGCAG
>T01_Unigene_BMK.562
TAAGATAAGCCTGCACGCGTGGAAAGAGAAGCATATCCAGGAATTGATCCCTTGGCAGCCACTAAGATGTTAGGTTGCTAGTCGAACAAAAACTGGGTCTCATACAACTTGTAGACTCCTCTATGATGCCAACCTTGATGTATTCCAATCACAGGGTTATGATCAACTTAATAGGAATAATTTGTAGGTACAAAATAGACATGATTTAATGATTGTCTCTGGCCCACCTTTTATCCAAGTGAAGTGTTTTTAATCATAGTATGAAACCATAATAGGTAGGCATGAAGGTGTAACCCCCACGTTAGAGACCTGTGCCCATTTGCTGACGATTTCTCCTCCAGAAAATTAGGGCATAAAATGTATTCAGTTAAAAACAAACAAATAAATAAAAA
>T01_Unigene_BMK.563
GGGAAGTTTTGTATATGTTCTCTAGACATATAGGTATCAAAGACTTTAATGAAGCAGGAGTTAATGGCAATTTTGGAATTGTGGAGAATGACTCGGCTAATGTTATATCTTGGGTGAAATCGCTGAGGCGGCCATCGAAAATGCAATTTGTTTTCAACGAAATTTTTCATCGTATTTCTAACATGCAATTCACGTTTTGGCAC
>T01_Unigene_BMK.564
TGTCCATCTGATTGCATCCCTCTCAAACAATCCCATCCAGAAATCATACTAAACGTAAAAAATTTGCCCCTTTGTAGTCCAGTAACCAAACCATCACAATTATCCAATTGGTAGGATCTTCATCTAAAAAGTCACCAACATCATAGTGCAGGGGCCAGGGAGTAGGCACATCCCATATGATTTCTTCACAAAAGCTCATATACACTTATCATAAAAAAAATTAAAAAAAATAACAACAACAGCAACTGAAAGAGAAGAAACAACATACAAATCCATAATTGGCAGAAGCCG
>T01_Unigene_BMK.565
CATGTCCAATGTAGGCCAACAATGATGCCTGCGAAGAATAGTTTTTCTATTTAGGTTGATTGCCCACAAAGGGGAAGAGGTTAGCCGAAGAGGATGTGTATGAAATAGTAAGAATATATTTGAAGAAGTGAAACTTATATGGGGATTTGGCCCAGGACAGATCGGAATGAAGAAATAGAATCATGTAGCCCACCCCAACATAGTTGG
>T01_Unigene_BMK.566
GTCAGTCCTTGACTCTTGGGTCCGTTACGAGGGTCAACAGCGTGAGGAGGAGCAGCGACTCCTTGCTCGTTCCGTCATCGAGAAGGTGACGGCTAGCTTGCGTGATGACAAGACGCAGAAGCAGATTTTGGATGACGCTGTTGCTGAGATTGAGGGGTTGGTTAAGAGTAAGGCGATTTAAGCAGGCAGGGGGAGGTTGGGAGAGGGTACGAGGGGAGAGGGGAGTGCATCTATGCGGTGCTAGACAGCAGGAGAGGGGAG
>T01_Unigene_BMK.567
GAAGAAAATGACCGTCCCATCAATCCAGGTCGTGACCGATAACGCTTTTGCCAGTGGATGCACGTGGACCAGACAATCCGGTGGTACGGCGGACAACATTTATTAACTCCTGGGCCCCACACTTTCTCGGTCATGTCCGTGCCGTTGGCTTCTGCTTTGTTGATCCAGACCGTTGATCTGATTTGACTCGAATGAATGGAACGTATATCGGCGTAATGGCTACGTGAAAGTGGAGAAATGATCCCACTCTCATATGGTGCCTGGCCGGCCACCGGCTGTGGGCCCCACACCCT
>T01_Unigene_BMK.568
GGGGATTATTACTAAACCTTGCCTTGATTGTTTAATATCTTTGGTAAATATACTGAATTTTGTGTGCAACAAATGAAGTACATGCTGGATTTCGATACCGGAATTCTTGATTTTTTGTTCCGTAATCGAATCCCATAGACCAAAGGAGCCGAGAGTCCTCTCTACGAGAGAGGAGGAAACAGAAACATTTGTCAAATCAAATAGACGTTGGAGAATGAAAAAAGGAATTTG
>T01_Unigene_BMK.569
TGCCTTAAGCAATGGGAGCATAAGATCCACAAGCTCCTGAGTATCCCCATGATGACTTGCGCTCCTGATTGTGTGGTGACCCACAACAATCTTCCATTCTGCTGAAGATTCTCTCAGTGCCGATTCAAGACTCTTTAATACAGTTTCCATATAATCCTTTCTTGAGGACACCCCTCTCCAATCATAGGTGTGGTCCTCCGGGTTGGTCCAATAGAGTTCCACAAATGGAG
>T01_Unigene_BMK.570
GTAGCTTTTGATGAAGAGTCATTTCCATTTCAAAATCCTTCCTTACTAAGCCTCACTTGATCTGAACCTTTTTTTCTCTGACTCAATGGCTGTCTCCGACCCACTACAAGACTCCTAAAAACCAGACCATCGGAAAGAATACATCCATACATAATCTACAACAGCATTCCACCTGTAAGACCCCGACTCGAGTGACCTCAATTAGTACTAATTAAGCTGTGTTTTAGCTCAAAGTGAGATTAGT
>T01_Unigene_BMK.571
TCCTCCTCCATGTCCTAATTCATCCTTACCTCTCGGCGCCAGTTGTGGGGCTACTGTAAGCCCTGAAATGAGCGCATTAGTAGCGGACGCCATGACGGGCGACTGCCTACTAGATGCGGAAGGTGGCGCAAGCTGGCCCACAACCAGTGTTGGTGGAGCCGAGTCAAGCGGACCGCTGAGAGCGGTTAAATCATTGAAGATCTTCCTGTAGGATGGTCGTCGTGTGAGGTCCTCGCGACGCTTCTTGATTGAGAGTTCATCATTGGCGGACATGTGCATATTGGGGCCATTGTCGTTGATCAGGTGATTCTTAGTGTAGCCTGTAGGTTGAATGTTCATCTTGTTGCTTTTGCTTCAGTTTTCG
>T01_Unigene_BMK.572
AGTACGAGCATCAGCCATTTGATTTCAGCATGCATGGCTGAAAGAGTGGACGTCATCTCTAATTTAGTAGCAGGGATTGGCCCAATTTGATTTATCAATTTATTATATTGAATTTAGACGTCGATTTGTGTGGAGAATTTTACATTTTTTGGACATTTTGATGTTTCTTTGAGAATATGATTTATCTAATGAAACTTTAATTGGGT
>T01_Unigene_BMK.573
ATCAGAATATAGTCTTACAAGCATTTTTCTTCTCTCTTTTCTCCTTCTACCAGAAGAGGGCTGTACCGAACTATGAAAAATTTGCACGTTCTGAGTTATCACATAATCCTAAATGTTACACAAACGTGGCTTGAGCCTTAAAGTATTAGCAAACCACAACCACTATTAGCAAACCACATATTGAACCACTAAGTTCTGAGCCTTGGCTGTTAACTGGGCTTTGACAGTTACTTTCTATAATGTCATCAATGGTCTTTTGTAGGTTCGGTTTCAACAGAATTAGTTGTAGATTCTAACTTCATGTCTGTATAAGCTTTAGAAGTCTGTATGTTTTCTTCCACATCTGCGG
>T01_Unigene_BMK.574
ATGGGTTATTGTGCTAGTTTCAAAATTAAACACCTGAATAAGAATGCAAAGTTTCTCATAAATAAAAAAATAATTATTATCTATAATAATTACTAAACCATTAGAGCATGTCATTCAGAAGTATAAATTGGTCTTAGCAAAGTAAAGACCATTACCTCAAAAGTTACTTAGAAAACAACATGCTTGATGAAAAATAAAATAAAATAAA
>T01_Unigene_BMK.575
TGCTGATTCCATTTGTGCAGTGCAATCTCTCTACGTTTTGAGCATTCAACACAACAATATCCGTGGGGAGCTGTCGCAAAATATTGCAAACTGTATGCAACTGACCCACCTGTTCATCAATAACAATCAGTTTTCTGGGAGTGTCCCTGCATCAATCTCAGACTTGAGTAACTTAAAGAGGTTGTTTATTTCCGACAACCAGTTCTCTGGTGAACTACCAGATTTGTTCAGGATTTCGG
>T01_Unigene_BMK.576
GCGCGGCTATAGAGAGAATCATTTGATATGTTCTCGGGACTTCTAATTGAGGCTTATTTTTCCTGACTAGATCTCCACTTGTTTTGCAAGGTTACTGTGAGGCAAATTGGGTAAGATGTCTAGATACTCGTCGCTTCACCACTGGCTAGGGCATGTATCTTGGTAATTCTCTCATATCTTGGAAATGCAAGAAACAAAAGCGAGTTTCCAAGTCCTCACCAGAAGTTGAGTATCGAGCAATGTCATCAGCTTATTCTAAAGTAATTT
>T01_Unigene_BMK.577
AAGTCTTTTGGCTTCTTTATATTTCCCTTTTCCTTTCTCAACCTCACTTGATTTCTACACCGTTCAACCTAGGAGACATGAATAGGATAGAAGGAGGATTGCTCAAAAGAGACATGAATAGTGGAAGAAGATATTCTTATGGATCAAATTATAGGAATACCTAGAACAGCATATGCTACATTGAATTTTTGATGATGTAATAAATTATAGGAATACCTAGAACAGCATATGCTACATTGAATTTTTGATGATGTAAT
>T01_Unigene_BMK.578
GGCACCTAGACAAGAATACACATTCAAGCTCCCCGAGTGTGCCTCAACTGACATCATCGGCCGGCACGCGCAAATCGCCAAATCTGAAACCCACCAACTGCTTGACCGCATACCGAGCAATCGCAGACAGTAACCTCTGCACCACCCTGTTCAGCTGGAGTCGCGGCCTCGAGGCATTTGGTCTGCGCCGATTGCAGACCACTGTTTGACCGGTCACCATGCCAGCAGCAACACAAGAGGCAAGATCCGAGGACAATGTCACGATCGACGACTTTGGAGACCTGATTGACCAGGCGACTTTCGAGCAGATCCTTGAGATGGATGATGACGAAGACGAGCGAGAGTTCAGTAAGAGCATAGTATACGATTTCTTTACTCAAGCCGAAGGGACCTTTGAAAAGATGCACACCAAC
>T01_Unigene_BMK.579
TTTGTCTAATTAGATTAGTGCAATCACATAACTAGTATCATCGTTCTTTTGATTTTTGTTTCTTTTTGTGCTAGAGTATTCAAACCTTCTCTGAACACAATTGGCATGGGGTAATCCCCAAGGCTCACTTTGATCCATGATGCTAGAATAAGATACATTATAATCAATATTGAAAATAGTGAAGCTTAGTTGCAGGTTAATACCCTTTCCTAGTGCTGGGATAAATTTTAGGCCTGAATACAAACAGGCTGCACTTGGACTCACCTCAGCCTAGCACATTGACAAGTACTTCACATGGACTATATGAGTCGATGACTCAGTTGCACATATGTG
>T01_Unigene_BMK.580
CAGTCATCAGATCATTCTTATGACCAGTCATATGGCCACCTAATGCTTGGTGAGAATTGAATGATTTGTTACACGTTCTACATATGTGACTAGCAGAAGACGCCGATTTTCTCTTCTTTTCGGCTTTGGTCTTGCAAGGGAACTGCATTTGATTTTTGCTGCTACTGTCCATCTTCCCAGGGCCTTGTATAATTTCCCTTTTATCATCTATTTCGGCGAGTTCTGATTTAAACCCATTTTCAGATGTGTTTTCTTGTTCCTGAATTTGCAATTTTTCCAACTCAAAACCCATGCTATTGGCATCTGATCCCTTGACAACATG
>T01_Unigene_BMK.581
GACCAAGTGTGACTAGATTCACTAGGGCCCTTGTTTCGGTTGCCTAGGGAGCCAGGGTTATTGGGTTGATCTGAGTTCCAATTCCAGATGTTTGTTGGCTCTGTGATAGCGAATTCTGTTATTCCTGTAGCTCGAGCAACTTCAACAAATTCCAGTCGCTCAACCATGGCGTCCATGTCACTTCCCAATTTAGTCAAATGCTCATCCTGCTGGTAATTGGTGAGATACTCGTGGTATTGATGTCCTTTGGTAGCCATGA
>T01_Unigene_BMK.582
ACACATTGTTACCGGTTCCAGAAGCTCAATGGAAAGACCTGATTATGGATTTTGTGTTAAGTCTTCTGTGGATTCAATGAGGTATGGATTTTGTTTTTGCAGTGGTTGACAGGTTCTCAATGATGGTTCACTTCATCCCGTGCAAACAAATTGTAGATGCTACCAATGTAGCTAATTTTTTTCTTTCAAGAGGTGGTCAGATTACACGGTGTGCCAAAGACTATTACTTCAAATCGTGATACCAAGTTTCTTAGCCAGATTTGGAGGACATTGTGGAGGCAATTCGATACATTCCCATAGTACCGCAGTATGTGCCACCCACAAACAGATGGTCAAACTAAGGTTGTGAACAGAATGTTGGGAAACATCACCTGATGTATATTTGGTGGCAA
>T01_Unigene_BMK.583
TTTGGTTGCTAGTATTATGGATGAGTAATACTAGAGTGATACTTTCACTTTCACTTGAGGACCAGTGATCTATAAATCCACTGCGTGAAACTAGAGTGTCAACGTCGCTCAATAGTGTGTTAGACTTAGCCCTGTGGACTGTGTTTTACTTGCATAGTTGCATTCTGATTTCCATCTCAAGACGCTAGTTTTATTCATTCCTCAATGTTGAGGATCATAGTCATTCTGGAGTAATATTATCACGCCATATTATCACAAGGG
>T01_Unigene_BMK.584
GAAAAAAGTGTAAATGAAAATTGATCGGCTCGGCTGGGTTTTATACCTGCCAAATTGTAGTGGCAATATTTACTATTTAACGTAGTGGCCATGGCCACTGCACCTGATATATCGGCTTTTGTACCATGGTCTCAGCATTACATTTTATGTGGCACAATAACTGTAAAAAACTGATTCTTATATACATTCATTTATAAAACCAATCTGCATTTAGCAACTTCCACCACATACATCTGTCAGCTAATTTTAAAGAATGCAGTAAA
>T01_Unigene_BMK.585
TGCAAGCGTGGGCCAACATTAACATGTTTATCATACACACTAATGTAAAATAAGAGCTTTCTTATATGTAATTTTACCAAACACATTGATTGTAAATTAGAACTAAAAAATCAGAGTTTTTGTTTGACTTTAATCTAATTAGCTCTTATTAGATAAGGCTAGAGTTTCCAAATAGCCCCTAAGTGTCATTGGTGTGCCCTTCTATATATTGATAAGAGACATGTGAGTTAATGAGAAGGATGTGGCTTGAGGTGGTG
>T01_Unigene_BMK.586
ACACCACCCGTGGGCGTCAATGGGACAAAAGTTAGGAAACATCACCCTGAGAAATGGCGGCGTCTGGGATTTGAGAATGAGTCTCCGGCTTGGGAGTTTGATGAGACGGGATACTTGGGCATGATGGATCTCGTGGAATACTGCCGCCGCAATGAGGAGACCTACGTGAAGACGCTGATGGAGCAAGCGGCACAACCGAAGG
>T01_Unigene_BMK.587
GCCCTGCCCTTGAAGGAGGGTCATCCAGTTAGGTCTGGACAAGGCCTGGCAAGCCCAAGCTGGCCTATATACTTTTGGCATGAATTTGAGCCTGCTTAATGCAATATTGTTGGAGCATGGTTGAGTAATTATTCTGGCATTTCTGGAGATTTTTTGAGATTTTTTTTCAACTGAAATTCCCTTCTTTCTGTTCTACAGTTTTGTGGACCTGATTTAATCTGGAATCTGGCCTGTTCAATTTCTTAATTAACAGTCAGATTCGTCTAAAGATTCTGACTCTAGCTTACTGATTAGGGCCCGTTTGGTAATTTTATTAATATAATCAAGTAAAGTTAAGTCAAATTAA
>T01_Unigene_BMK.588
ACCTTTGGATCAAAGCAGGTTCATCAACAGTGATTCGGTCGGTGCAGTCTGGCCATTCAATAGTAGGCATCTTGATCTAGGATTAAACACATTTTTAGAATCTCGGTGCACATTGAATTGATTTTTCAGATTTCCAAAGTGTAAGCAAACTCCATTTAATTTGAATATTATGGATTCAGGATCCCCCTTGGACAAGATTTTTATACCTGTGATTGGTGGGTGAATGGTTTTGCTAGGTA
>T01_Unigene_BMK.589
AGCACAGAGAGATGAGGAATAATCATACAGACTAACACATGATGGTAATAGGTAGAATGATCAGGGCTGAGCGTAAACAGGGTAGGGTCGGTATCTGACACAGACAATCACAAGGGGTCAGTGTCCAGGCTATATGAAGCAAAGACGGCCATAGAAGTGATGGCGTCTGAGATGCATGTGCATTGATGAAGATGGTCCCCAGTTTGAAATTATTACGA
>T01_Unigene_BMK.590
CAATTCACCATACATCCAAACACAAAGCATATGAATGATCTAGCACAATCAGGACTGGAAGTCTAAAAAGAAACAAATGTAGGCAAGCAAAGTTGGAAGCTGTTCATTATAGCAACCAGAAGATCGCTGGGTTCAAGTCGGCTTACTCTTTCTTAAAAAGTAAATGATCTAGATCAGCAAATTCTAAAAACAGGACATTGCATATTAGTTAGAGCTCTATGTGACAGTGGACATGCAATGACAGGACTCTTAATGTAATCTATATGCTAGGGGAAACCAGTGGAGAGGGAGAAGTG
>T01_Unigene_BMK.591
AGGAGTTCCTAATAATGTTATCCTCTCTATTGCGATTCAGTACTTATAATGATGTACTAAAACCCCTCTGTTCTTTTGCTCAGTAATGAATTCTTGGGAATTCATGGTAAAATTAGTCGGAATAAAAGAACATCAAAGAGTTGATGAATGAAGGATATAAGGAGAAGTAAGTAGATAAGACCTCTACTTTCTTAGGATTTAATTAAGGGTTATGGCGGGGTAATTATTTCCTACCAAAGTAGAGACCATTTAATGGCCATTTGTAAATCTTCTGTCTTTGCTTCTTCAATCTTTAGCCTTGTTAGGATCCCTAGGAATCCAATACTTGGCAAACGAACATGCCCAATGAGACTGAAACGAGTTCTAATTACACTGGCTTGTTTAAGTAAGCAGCTAAGGAGGTACT
>T01_Unigene_BMK.592
GTTGAGTCGTCGCACGAGTTGTTCGAGGGCCCGATCGGCCAGTCGCTCTACTCGAAGGCCCTCAAGCAGCCAATCAAGCTCGACTACAGCGACAAGTTCGGCCGCACCGCTCGCCTCGACTACGACCTGTCGCCGTCGGTTGTGAGCAGCCGCTACGCCGGTTTGCGCGCCAAGCGTGCCGCCGTCTACTACAAGGACGAGGCCGCTGACTTCGAGCACGACACCACCCTCGACTTCTACCCGGAGACCTTCATGGGCAAGTTCAAGCCAAGCCAGCGCCGCCAATCGGGCGACGTCGTCCTCAAGACCTCGACCAAGTACGGACCAGTGATTGTGCGCGCCGACTCGGACGAGAAGGTGAGCGCCGTCGAGATTGTGTCGCCACTTGTTGACGCCAAGATCGTTGCCGAG
>T01_Unigene_BMK.593
GCCAAATTAGCGAATTCCTGCGTTCAAACTGCCAGTTGAATGGACTTCTTGATGGTTCTCTTGGTGTTGCTCATGACCTGATGCCAATGCAATCGAATTTTTCCAACTTAGGAACCCAACAACTACCATGTCTTTATCAAGCCCTTGATGAATCATGTGCTTCTTTGGAGGGACAAGAAACATCAGGAGCGATCGATGGGTCGGGATCAAAAGCACCCAGTTACAATATTAATCATTATAGTATTAATAATAACCACATGGTTATGTCTTCTTGTGGCG
>T01_Unigene_BMK.594
TTGTGGGGTTGGTGAATTTGACGGTTCTGGAGCTCAACAACAACGAATTAGATGGTGGGGTGCCTCCAGAAGTTGCAAAGATGGCTAATTTGGAGCAGCTGCTTCTCTTCAGCAATAGGCTTACGGGTAATCTTCCTTCCTCTTTAAGCAACTGCACCAGGCTCAAGACCCTCAATCTCAGAGACAATTCCTTGGTGGGGGAGA
>T01_Unigene_BMK.595
AGATGTCTGCCATGAAGCTCATTGATGCAAATGTAGTTAGATTTCAAGTTGCTAAGGAGTTTAGTGAAAATAGTGATAAGATAAACTCAATTGACTTCTCCCAAGATGGAACCACCCTAATCACATCCTCAAATGATGATGCTATCATCATCTATGACTGCGAAAAGGGCACTGTGAAAAGGACACTTCAATCGAAAAAGTATGGTGTTGGCTTGATAAGGCATACGCATACTAGTAACACCGCTATTCATACCTCATACATTATTGAAG
>T01_Unigene_BMK.596
ATAAAATCCTCTGTACTATGAGAATTCCCAAGAATTCAACAATCAGGCAACGTGCTCTTTATGTGATACAAAGACCAAATATAGTGTTGTTCTCTTTTGGGGTTTACTTTGTGGGGTACTTGAGGCTATTGTTCTTAAAATGGTAATCACATCGCAATTCTTATTGTGAATTGTAGGACATCTAATTTCTGTTTAAAAAATAATAAATAAATAAGGAGTTGTTCAATACATCCATACTGGCATCAAT
>T01_Unigene_BMK.597
GTCAGAATCAAAGAATCATATAGCACCCATGTATTCATATGAGGGCATGATGGATCGTACTGTTTACAATCTGGAGAACTTTTAAAAGAAATTGCATCCATGTTAGGCATCATCATATTCAACGGCAAGTATCAACCATAAAGTACCCAAGCACAGTACAGGAAATAAAGATGAGATGTACAAATATCCTCTACTATATGGGCATCACCGAAAGTCAAACAACAGTTGATCCTAAGTACACCAAAAGGATGGTTGAAATGAGAAAATGTGAACAATCCAACTCCATTTTCCATTTTT
>T01_Unigene_BMK.598
GGTTTCAGTATGTCATACACAATGCTGCCAAATTATATATATTTTATAGTTCAATATCACTTTCCCAAGCTTTGATCTGATCCCCTGTTTGTCTAATTTTCTATTAATAATTCATTTCTTTAGCCTTTTTGGTCTTGTTTTAAAGCTTGACTGAGCCTTACCGAGAATCTTTAGTTCTGCTTCGGTATACCAATACTCGATCCTTT
>T01_Unigene_BMK.599
GGGTATTGAGAAATTTATTCATCTTTCTGCTCTAAACTGCTCTCCTAACCCTAAGCCCCTGATGTTGTGGAAGGGTTCCAATTTCCTTCGAACCAAATATTATGGAGAGTTGGCGGTGAGAGAAGAATTCCCAGATGCTGTGATAATTCGTCCTGCCATAATGTTTGGCCCAGAAGATCGTTTCTTGAACCATTGGGGTGGCACATTCCGTCACTGGTTCTTCCAATTTCCTGTGTACAAGAAAGGTTTAGAAACTACAAAAATGCCTGTGTCAGTTCATGATGTGGCCTCTGCAGTCTATGAAATCATCAAAAATCCAGAGACAGCAGGTCAAATATATCAGGCTTGTGGCCCACATCGATATCTTTATCATGATTTGGCAAGATGGATCATGGATGAAATGCAGAGAATAGAAAAATTCTACACCATTTGTGACAGCC
>T01_Unigene_BMK.600
CATTTACATATGTAAATGGATGCAAATAGGCGACCCCTTGGCCAAGTTCAATGTGAATTCAAGAATCCATGCAACATTCAAGGGAAATAATCTTCATGTGAGATCCCTATTAACTTTTTCCCTTTTTTCTTGCCTACCACAATAGGGGATCAAAATATTTTCACAATAAGATAATCTACTTTTTTCTTCTGAAGTGGTCTCTTGGGACACGGTCATTCAAGTTCCCTCAAGTGGGATCTGTTTCTTTTCTTAACTTTTTTTTAATCCTCTTAAAATTTGTTAACTAATCGATACATAAAAAATATTTTGTACTCGTCAAAATGAAAGAAAAATGAAAAGTGAAGATCTGGTCATGTAGATATCCATGGAATAATTATTCCAAAAAATCTGACTCTAAGCAGAA
>T01_Unigene_BMK.601
GTAAAATCATGAGAATCTATTGTGCAAGAATGGAAATTACATGAAATAGAGGCTGGCGTCAATGGCAGGAGTTGACGTTAGAGGGTTGTGGGACCACATGGCCCACTATATGGACGATTAGGACCATAGATCCTAAGGAGGATCCATGGTCGACCAAGGAGAACCTGGACCCATGCGAGGTGGACCTTGTTTGGCCTACCATCCAGCGTCTGATCAGAGAGAGGGATAGTGCGTGTTTTAGGAAGCAATTAAGAA
>T01_Unigene_BMK.602
TAGTTTTTGAGTAATTTTTTGGATTTTTCTAGCATTAATGCTCCGAACAACTTTGCATTATTATTACACTATGATAATCATAATTGTTTTCTTAACCTAACTCGTTGGTAGTGATAGAGGCATAGTGCATGTCTATTTTGAGAATTCAGGCATCTTGCATGGAAGCTGTTTTTATATTTTTCTTTAACCATGGTACTTCACATGAAAATGATAAGATTTTGGGAGTATTGAGGGTATTATTATTCATCTTTTTTTTTTTTATATCAATGATGCATTTCTTGTTCATCAAAGGAAAAATTTGCTGCTTGTTAGGGTTGGCTTTGCAAATCAAATG
>T01_Unigene_BMK.603
GGGAAAGAGAGGGGAGGAGGGGGAGAAGAAGAGATGAGAAGGAAATGAAGAAGAAAAAAGAACCGGGAATGAGAGAAAAAAATGAGAAGAAGAGGCAGGGATGGGTGGCTTGTCGTTGCTACAACCACCGTCAACCACTGCTTGCTGGTGTTGCAACCTCCGCTGCTTGTCGTTGCTACAACCACCGTCAACCACTGCTTGCTGGTGTTGCAACCTCCGCT
>T01_Unigene_BMK.604
TTGGGTGAGCGGAGTCGGCGAGGAAGCTCGGGCGGCCAAGCCCTTTGGAAGTATCGAGGTGGCGTGCTGCTGTGAAGTCCACAGTCGCGCGGCGCTGGAAGTCAGAAGGCGCTCCGAATTCGTTCCCCTGCGATGTTGGACGAGCTGTGCCGATCGGGTTAGGAAGAGCGTTTGGTGGAGGTGCTCCTCCGGCGGAGTTTGGCACCTTCGAAGTCCATGGAGACGGTCCAGGAGCCTGCTGACCGCCGGCCGGAG
>T01_Unigene_BMK.605
GTTCTGCTTCGTTCATTTTATGCATCGCCATCATCAATCATGATGTGAGATAGGTGAGAGATAGATGCATATGAAAGTTTCCCATATATTATCAATGGCGCAAGGAACTTAGGCAAATGCAAGGTGCCCACTGCATGGTTCTCAAGCAATGAATATATGTGGCTAAACTATATCCAGCAGTGTTTTTTTATTGTTCTTTTTTATTGTT
>T01_Unigene_BMK.606
GCGATGGCCGCAAGAGCAGCCCAAAGGGCGCCGTTGACGGCGAGCATCGAATGCTCGTAGGAGAGGTAGTAGCTGATCCCGGCGAGGCCGACAGCAAGAGCTTTGGGTAGCTCTGAGATGGACACAACTCCGATCAGTGTTCCGGTGGTAGAGGCGTCAGGCGTAGCCGACATGACCAGTAGCAGGACCAAAACGTGAGCTGCTCCGGACAGAGTCGTCTTTGCCAGTACTGCCATAGTGCTGACCATGGCAGAGAGAATAGGTGATGATCCAGTGGCATGTACGGCCAGGGCCACGGTGGGAATGACAACATACAGGGCAGGGAAGACGAACGAGATCTTCCTGTACATCGGCAAGAGTCCAACGCGGCTGACAAGGCCAGGGACAAAGTGCATGATCCGCAAAGCGGCGACAATCTTCACAATAAGCAGGACCGGCTGCAG
>T01_Unigene_BMK.607
TGAACTTGAGCTACTTTTTTTTTTTGTACCTAACATTTTCTTTTCTTTTTATAGATATTGTGACTCAAAACCAAAAACTTCATGGTTGCAATAACGAGAGCCTTGCATCTAGGCTAGGTACTCTTGTCATGAGGTGGCCATACTAGTGGGTAGATCTGATTAGAAGCAGCATTGGAGTTGAAAATGCAGACAGAAATATCTAGCAGTTTAATTTTGAAAGCTTCTTACTGCCTGCCTATTA
>T01_Unigene_BMK.608
GACAAGCTTGGAACCCTTGAGAACTTTCTTCGCCAGGCTGATCTTCTACGGCAGCAAACACTGCAACAAATGTATCGGATATTGACTACCCGTCAAGCAGCCCGTGCGTTCTTAGCTATCAGTGAGTACTTCTCGAGGCTAAGGGCCCTCAGTTCGTTGTGGTTGGCACGTCCAAGGGAATGAAATCGCCTTCTGCCTGTGATTAGCAAGTAATGTTAACCAAATTTATAAGCAAAGTCAGGAAGTAATGCATTGGACTAGGCTTTGTGAGGTGGCAATGACCGACTTAAGTGGTTGTAGAAGTTCCTATTTCTTCCTGTGTAATCATTGAAGGTGCACAGGTATGCACATTAG
>T01_Unigene_BMK.609
ATGTTTGTGTTTGCTTTGCATGAGATTAAATAATCTGACAGAGTGAGAGTGGTTAAGTAATCACTTTTTTGTATTTTCTTCACTTTACCCGACATTACTTCTCTTTTATGAGGTGAAAATTTCTGGCAGCTGGTAAACTATGAGATAAAGTTTCTGGCAGCTGGAGGATTACTTTCCCTCTCGTTTTTGCCAAAACTAGCATGGTTGTGATTAAG
>T01_Unigene_BMK.610
GTTGCTTAGTGATGATCTCATATACCGAAAAAGAAGAGGTTTCAATCAACCCAATTTATACACTAATGATTAGTTCATTTAAAGTAGATATGAGGCATCAAGTGGTTAGCTCCTTCCATGAATTTGATTTAAATAAAAGGGCACATACAAAATCGATAAAAATAAGAAAGAAAGAAAAATGAAACCACATTGGCTTATGTTGAGAAATATAATTGATTAGACAATCA
>T01_Unigene_BMK.611
AGAGAGAGAGAGAGATGGGTGTTAGAGGAGATGAGGATGAGAGGGACAAAGAGGAACTTAGAGGGTTTATGCATAGTTGATGCATGGAAAAAGGACCCAAGTCACTACATTTATTTTAAGAAATCAGTTTCTTTTGAATAGTAGAGGTTTTCATTGAGCACCCATTTTGCTGGAATAATACTAGTGATCCATGTAAGCTTGTGAATCCTTCAATAAGCAGACAGAGATTTATAGAGCAAACTTGGATATGCATAATGACAAAGAAT
>T01_Unigene_BMK.612
TTATTTTTTTTTTTTTATTTTAAATCTTCTTTCCCCATTTATGCAACTACAAACACTATGGAAACCACTCATAACCACTCTTCACCTCTCTTTTTCTACAAAAACAATGTTCTTATCCAAACTCTACCATTCCCCTTCTACTCCAATTCTCTTCTTTTCTTTCAATGCCACTAGCTCTTGGATTACAAAAACATGTACTCTCATAACAT
>T01_Unigene_BMK.613
ATTCAACAGTTCCATCCACCAATTTACCCGTCTACACAGATATGGGGCTCGTTGATTTAGTACTGGAAGCAATTCTAGATAGGCGACTCAAAAAGAGGCATAATCAAGCTACAGCTGAGGTTCTTATTAAATGGGTTAATTTGCTCGAAGATGATGCCACATGGGAGTTATGGCCAGCAATTCAGCAACGATTTCTGAATTTTCAACCTTGAGGACAAGGTTGATTTCAAGCGGGGTGGATTGTCACGACCACTACAATTTCCCCTATAATTTCTCTTAGGC
>T01_Unigene_BMK.614
GTCTAGACAAAAGTGTGATTCCCTAATGGTAAATAGGCCCCTTCAATTGAGAAGAATGTTGGTGCATTTCAATGAACCCAATCACAAAAGGTTTAAATATTTTGGCCAAGCCGATGATTATCCATCATGCTGTCCCTAAAACAGTAGCAGCAGTGCGGATCCTTATTTTCTGACCATTCACCTAAAAAATGACAATGATTTTAGGGGAGAAATTAAAAAGAAAACAGGGTTTAATGTGATGGCAAAGTTAACCTAGTCCGCACAATAATTGAAGTCCTTGTGATTTGGTGACGTACAGCCTATTGCACGAGCTTCATTAATTTATATGGAGACAAATGACATTAAAGGATTCAGAAAGATCATTTGATGAGTCCCATAAAATATAAAACA
>T01_Unigene_BMK.615
GTGGTTGAGAGAAGTTGGCTTCAAAAGGACTAGCAAGTGGGGCCCATGATCCCTAAAAGTCTCAAGCCCAAGTTGATCCAATGCATAATTCATACAAACAAGATATGGCTGAGTTTCTTTGTGTACTTCTTCACCTATTATATGCCTAGGATGTCTAAGATGCAGCAATAACCGCTAGATTGCTCAATCAAATATCGGGAGCCTGCTGATCTAAACGCAAGTTTGTCAAGATCCAAAGTCATGAACGTGTGCAAGCTTCTTAAATCAAGAGCACTTCCCTTTCCAAGTATAGCTGAACTCTTTTAAATGACTTTCCTTTAATGTTTTGAATTATAGATATCTAGA
>T01_Unigene_BMK.616
TTTCTTTCTTTTTCTTTCTTTTTTCTCTTATTAAGTGGGATTTGTTTGCTAGTCTTCTACTCTTCTATACAGCAAGATTTTGGTATGATCATTTGATGTTCTGCCTCTCACCAATCTCTTTGACTAGGGTTAGTTCAGACTAACATCGGATGTAGGCAAATCTGATAATGACCTAGGGGAGGTTGTGTTCTTAGTCATACCTGCTGATGATTTCTACTGCTACGAGAAGTACATATTGTCCTG
>T01_Unigene_BMK.617
GGATACGGCTCAGGACACAAGTATCTGTATACAAGTTCCATCCAATAAAAATCAAATTCCATCTTAATAATTCAAATATGCTGGTTTATGGAAAGGGCTTCCACCTTAAGAGAGAATTTAAAAAGGAGAAAAAAATGTTTCACCCCAATAACAAACAAGTTATCAGCTGTTAAAGAAAAAGAGTCAACAAAATCTATTGTCACTGTTCTTCTTAGGAGAACTGTAAGGTTGTACAACAGAGGAATGTGAAC
>T01_Unigene_BMK.618
ATATATATATATATATATTAAATACATGGATGGTGGTACATCTTGTGATCATCATAATCTCTCGAATCCTACGGCTCCTGTCAAGCATGAGGCACCTAAAATGCTCTTTGCTGTCCTTTTATGCATTCCCTGGCACTTTATTGGTTGGGCCCTTTTCTGATTCAATCGGCCTTGATTTTTGGACAGGAGGACAGATTGGCAGAAAGTG
>T01_Unigene_BMK.619
TCCCCCATTTGATCACGACTTTGGTACAATCTCTTTCTCATTTTGATTTTTGTGTATTCTGGTTGCTTTGTGTATGTATGTATCTCTATCTGGGTATTGAAAATAAGGGTTTTGTAGGGTATAATAGGGCAAAGGAAATGGTTTCTTCATTTGGGTATTGGGAATTAAGAGATTCTGGTATTTGGGTAATCGATGGTATGTGCCGGAATTCTGGTTTTGAAGTGATTTATCTTTCTGGGGAATATTCTTTATCTACATATCTTTTATGGG
>T01_Unigene_BMK.620
GGCGGCCGGAGGAGAGTGTGAGAGGATAACTTAATAAGATGTATCTTGGCGTGTTATCCGGTAATTCATCTTGGAGGTCCTGGATTTTTGTGTAGACTTCGTTGTCTTCGGGTTTGATCTCTAGGTTGGATTTATCGATCTGGTATATTATTGCTTGTGGATCTTTTGCTCTCGAGGTCCCAAGACGGAATTTTCGTAGTTTGTCTTTTGTCTCTTGTGAGAAGGTGTAGAGTCTGGATTCGGAGGACATCGTGTTCGTGCGTGTGGTGTCGTATGGCTGGGATACGTTGTGTTGTTGGAG
>T01_Unigene_BMK.621
GTGAATAAGTTACCACAAAGTTTTGCTCTATGAGACTGATATGAGAGTCTTAACAAAACCATTTAACTAGTTGTTCCAATTGCCACATGAAAGCTCTCATAAAATAAAATTTTAATCCTCTCATGTCTATGATACCTAGATATAGATCACATCATCACCATATGGACATAGATATGTCACATAGGTATATGGCCCCATATTTGCTGAGATCCAAGATGTCAATACAGATACACATCTACTATCCAAAGAAATCCAAGTTACCAATACAGATACACATGTACTATCCATTTTCATTACTTGAAGGCTTTTTCATA
>T01_Unigene_BMK.622
TAACTGTCAGAAATCAGATGGGAACTGTATTGGCAATAAAAGCAAGGCTGACACAACCATTGGCCTCAAGGTCTACAAAAGGAGGCACAAGACTAGGGCCACTGTTGGCCGGCCCATCAATCTTAACCCATAGTTGGCCAGCCCATACGTCCAAACCATAGTGGGCCGGTTTATCAGGCCATCCCCATAAATGACTGATCCATTGG
>T01_Unigene_BMK.623
AAAAAAGAAAAGAAAAGAAAAAAAGCCCTTAAGAGAGACTGCCAAAGGCCTAAAACAAATAGGACTCAGCTGAGTCTAACTGAACCCGACTTGGTAGTGACTCGAGAGTAGTCGAGGTGCAATACACCTATATATGTATTCTTTTGTTGGATTGTATTGGAGCTTTGCTGGTTACAATTTTCATTTTGAAATAGACAATATTATTACATCCATTCAAAAAGAGATCACATGGCTTTTTGTTACATTGCAAGACTATATTTGTAAAGGTTGACG
>T01_Unigene_BMK.624
GGTGTGTAAACCAGCAAAGCATGATATAAATACAATTTTCTTCATTCATCTCTATCTCCCTCAAATCTCTCCTGGCCATTATAAAACCAAAATTTTTTAGAATTACAATAAAAGAATCTGGGCGCAACAAGGATTCAGTCCTGTTTAATGGTTCAAACACAAAATCATGACAAAACGAACTGATAGAATGCTGCTACAGTTGTGTTCTTGGACTGTCAACCGGAAGCCCATCAGATAATCTGTGGAAAATTGTTTGCTGCTTTAAAAATTCTTCACCCCTCA
>T01_Unigene_BMK.625
CACACACCTTCTTCCTCCCTCTCCACCCAAACACCTTCATAACCCATATCACAATGTCCGGCTACGGCAACGACAACTACAACCAGGGCGGCTACGGCCAGAACCAAGGCGGCTACGGCGGCGGCGGCTACGGCAACCAGAACGAATTCGGCGGCCCAGGTGGCCCACAAGGCGGTTACGGCGGCCCCCCCGGCGCCAGCTACGCCGACAACCAGCAAGGCCAGTACGGCCAACAGTACCCGCCCTCGCAGACGCAGTACGGCGACAACTACGGCCAAGGCCCGCGCGAGGGTCATCACGGCCACCACCACCCAGAAGGCCAGGGCCAGCAGGGTCCCGGCGGATACGGCGAG
>T01_Unigene_BMK.626
AAAAAAAAAAAAAAGAGAGAGACAGGAAAAGATTCAGAAACTGACAGAAAGACGGCATTTATGGATAACTGCAGGTAGAATTAACGCAACCCCATTTGAAGACAACAGATCCCAGATTATAAACAGAAGAAAATATATAGAAACTGAATGAAAGATGACATTTTTGATAACTTAAAGGTAGAATTCTCGTTCTCACACACCCATTTAAAAAGACAACAAAAACCCAAATGAGGAAATCTGCAGAAACAGAAAGAAAAGGCGACATTTTTCCGATAACGACAGGTAGAA
>T01_Unigene_BMK.627
GAATACTGGAATCTAGACTTAAAACTTTCAGGGGTATTTTGGTCAAAAACCATCGAGATAACGTAAGAGAAGCTCCAATCTCGGATGTGGAAATAATAAAAAAAAAAAAGTTGATTCACCAGGGGCTTTTTTGGCAAACGAAAAGGAGATGAGGAGGAGCGAAAGGGCAAATGGAAAGAAAAAGGACTGACTGGAAAATCTACTTCAAGGGCAGTTTCGTCCATCGGAAAAGGAATCAGCCAAAAACAAGAGAACCCGAAACGAAGAAACCTAACAAATCGGGAGGAAAAAATGGGAAACCAAAGAAGAAACGAACCTTCCATATCGTGTCGGCCGTA
>T01_Unigene_BMK.628
CGTCCAGCGCTTTCTCAAATTCGCCCAGCATGAGTGCCTGGGTGATGCTCTTGTCCGCGTCTGTCTCCGAACCGGTGTAGATATGGAAAGGATTATTGATCTTCGCGCCCTTCGATGCCGCAAGGTCGGCGAGAAAGTTGTCTCCGTCGTCGCCGCTGCCAAAAAAGTCATCGTCGCCGTTGGTCTCCTTGGGTGCATCACCGGCAGCATCTCCATTGATACCCAATTTCGAAGCTTCATTGGCAAGCTCGTTG
>T01_Unigene_BMK.629
TTGAATCCTGGATCCGCCACTGATCACTCTGATTGAAAGAGTTAGAATAGATCTCTTCGAATCCATTAACATCACCTTGGACTGGAGGTCAGATCCCACTGCTAACTCAACTAGTTGTGGGATAATGGTGTGTAACTGTTTCTTAATGGTTTGTAACCGTTCTTTCTGTTGATCTAATAATTAGTATCATTCGTTCTGCTTGGCCTCTGGCTTGACCACATGG
>T01_Unigene_BMK.630
GAAGCAAACCCATTTGAAGAATCAAAGGTTGAAAACCATGGATTAGCCCTCCTAGCCTTCCTCTAGACTAGCCTAGTTGGTCCTCCTTCCTTGACCCTCAAAAGACTAAAAAATGTTAGCACGAACCCCAAGGAATATGCTCAAATATATAGCAAAAAGGTCTCCAATGGCTATTTGGTCGGTTAACCTGCTTACAGTTCGGGTAACCGAACTCCAACGGTCATAAAAATTTGAACTCGGTTAGCCAGACTTCCA
>T01_Unigene_BMK.631
AGATTCTCAGTATCTTGCGACATATGAATAGAACCTTGCAGAGAAATCCTTACAGCGGGTTAACAACTTAAGGTCCCAGCGTTACCAGTAAGATGTGTGATGAATAGGATCCATAAAAGAGAACTAGGGTATCTGATGGAAAGCTGATTCTAGACATCCAAAGCTCTACCCAGAAGGAGAGGTATGCATATGTTTGATAAAATTAATAGCGAAAAATGTCTGTGTAAACATCATGTGTTCTCATGCGCTCCCATACTGCACTATAAAGCACAATCCATTCACTTTCTGTTTTCCTTATACACCCTTAATATCCAAAACCCCACGCTAAGATTATTGAAGGAGATTCTTTGCAAAATGTAAATTGAGAAATCCTTCATAAGAATTGTATCATCTCACA
>T01_Unigene_BMK.632
GGGTTAGGATGATCTATCGGGGTTGATATGTTGTATACACTTAGATCTCATTGAGATGTTTCCATACCCAGTCTCATGATTGACATGGTCCCAAGTGGGGCATGGGCGAGTTCCCACTTCCCCCCATCTTATATGCAGACATTTGCACCAGATACACAGCCACATGAGAATTCTATGAAGAAAAGAACTGACACAAATTGCGTGAGAACTAGTTTATGGGCCTCACCTTGTGAGTTTCTACCAGCC
>T01_Unigene_BMK.633
GAAAAATGTTGCAGAAGCACCTTGGTTTATGCTTTCTTAATTATTCTGCTGCTTAATTTCTTCTCCTTTTCTTTCTCATTTGTTGATTCCTTGTGTCTCTTATTTCCATATCTTCCTTTTATCTATCGTGTATCTATATATTACATCTATAGTTTCAATTGATTTAGATTTCGATGGATAAGAACTAGCTTGAGGAGCTTGTCCTCAATG
>T01_Unigene_BMK.634
GCCCGTGATAGAAACAATGATGGAAATATGGCTGGGGATGGGCTGATTGAACTGGCTCTTTGTATTCCAGGCATAACCCCTCATTGGAGATGATCGGGCTTAACCTTCAGGCTGGCAACTTATGAAATGAGGCCCAGCCCAAACCAGGATTGGGACTACTTTTTGAACGTAAAGAGTCAGTCACTCAGGCTTGAGCCTGTAGTTCTGCTCAATTATGAGGGGTTCAGACCTTGGCTTAGTGTGCGTGCT
>T01_Unigene_BMK.635
AATCTTCCCCTTTAAAAAGCACCAACTACAATGCCTATGCCATCTCCAGAATTACACTCATGATTTAAAAGTTTAAAACCCTTTTCCACTTATATCTTGTAGGAAGGCTATATATATATATTAACCTTTGTTACATTACCTCGACTAACTCCAAGCTCTCTTCCCTACCAAAGTACACAATCAAAGATTCTAACTATAATTTATGGTCCATGTTCTTTACCTGTGGCTACCCTTCATGCTATGAGAATCCTTGCTTACTTCTTACAGCATATTTACGCCATTGATTAACTGTTTCTAGTCCACATTCTAACTAACTCTTAAACACTACAACTAGGTTCAATCACAACACATCACTTAAGGAAATATTATAAACTATTAGTTCTTCATTACCAACATCTGTGGCAAAACAAAGTGCTCTGATGTTGCTGACACAAGCTCACACATGAATCTGTAAACTTCAAACTGGGTCATAAAGCATTCTGGTCACTTGACTGACAAGCCATTTTCTCTTACAACCTGCTCCCCGACCCCTCCACCATGTTTCATCCTCCCAA
>T01_Unigene_BMK.636
TCTTCTTTTTTTGGTAGTGGTTTGATTCTCTCGAGGATTATTCCTTTTGCTATTTTGTGGACTGTGTGGAAATAAAGGAACAATAGAATTTTCTGAGGGTCTTTGTTGCCCGTGAAAGAGTTAGAGCAATTGGTAGTGGTTCAAATCACAAAATGGGCCTCCTTCAATAAAGAGTTTGACGCTTCAAAAGTTTTTGGTGTGTTGCATAATTGGGAGGCTTCCTTATATTGTGGGGTGAAGAAGGTGAAAAAGGTGG
>T01_Unigene_BMK.637
AGACAATTATGATGATGATGAATAAAAAAAACTGTTGTGGAGGGATTAGCCATGAAATGTCACTATCGCTGCAGAAGGACAAGCCATAGTCTCCTCTTTCCCTCAACAAAGAAAAGTTCACTAGAGAAGTGTCACTGATGCCGCAAGTAGTTATCCAAAAAAAGGACCAGCACCCTAGGGCCCCTTTCCAGGCCCAATTATGGCGGGATTGACTCACATGAAAAAATCTGCTAACCAAGAATTTGCACTTATACTTGTCTATACTCTCGAATCAGCCCCCTTGCAGCGTAAATGTCATCAAGGAAACAAATAAGGCCGCTCATAGTATGTGCTAACCACACTAACAAATTG
>T01_Unigene_BMK.638
AGGCAATGCAGATTAGAAAGTCCATATGAAATTTAGATATAGTTGTGTATGGGTTTGTACTTGCTCGGACCTGAATTGGATTCCTGAAATTCAAGCTAGGTTGATGTCTGGGGCTTCAGGACTTGAGTTTGAACAGGCCTCTCACCAATTTATGTGCTTGTACACTCATACATATGGGTTTCATCTTGTTCGAAGCCTGAAATTTTGGCTTGG
>T01_Unigene_BMK.639
AATTAGAAGTTTGGTCTATAGATAATTTAGAGAAGATTAGTCTTTGTATTCAACATGATGGTTTTTCATATTTGTTTACAACAATTACACTTTTCTGCCTGTGTGCTTGGTAGAAGAATTATGTTCGTTTATTTTCTTTAAATGCCAGCACTGTCCAGAAAGAAAATTATTAAAAGCTTAATTTATCTTTCATAAAAAAATATGCTGGAATGCTCCTTAGCAATGGCTTTCCATTTTCATATTTATTTATTCT
>T01_Unigene_BMK.640
GCACATGTCAGGAGATGGCTTTTCATCCTGTCTAAAAGATTGGGTTGTCTTGGGTCCCACTTGTTTAAGCAATGCCTTTCTATCAAAAGGGTTAAGGTGAAGAAGCACAAGGGCCATCAAAATTATTTCCCGGTCAGGCAGGAAATGACTAATCACCCATCAGGTGGTGACTTAAATCTCAGGAAAGTGATAGATCATAGATCGAAACCTAGGCCTGTTTACCTCTTTATTACTCCTTCAATAGAACTCCCA
>T01_Unigene_BMK.641
GGGACGTGTAGCTATTGCAACTTATGACGACCAGATACCCACATATGGATGGACTTAGAACTAGATTCTAATACTTGTTTAAGGATTAAAGAAAAGGGGATCAGCAGCATGTCAGGTTTGGGCCTGACCATCCCCTATGGATCCCCGAGAAGAATGTGTCAGAATTATGCCAAAGTAAGGGCATGGCATTCTAGAATCGTTAGAGACCAAATTAC
>T01_Unigene_BMK.642
AAATAAATAAAACCCACCTTTAGCAGTGAATTTTCAACATTCGAGTCATCAACTTGCAGATAGTTTTAAACTGGGGATGTAGCAAAAGCTCTGGCCTCTAGAATCCAATCATTCCTTCAAGGACAAATAAGAGATGAAACCAGCCTTGGGTGGATGGATGCATCAAACATGTGAGTAGAGTACTGTAGAGTGTGACTGCAAGTATACCCATATTTCAACACAGGTGCATTTAGAAACGACATCAAACTTCCTTTTCAGTGCCACGTTTCATGAAAAGCTAAAACCCTCACTGTATCATCTGTTTATCCTCTGCATCAGAGCACCACTCTATTTTCGTGGAGAAGGGGAAA
>T01_Unigene_BMK.643
GGTGGGCATTGCTCATCAAAAATTAATAGCTACATTACAAATGCTAAAATCCAACAGTTACTAAATTAAAAAGGGTAAGCACTTCTGAAGTGATTGGGTTCATCAGAAGTGAGCCTAAATTAAAAAGAAAGGGAGATAGAGCGCCAAAGGTATCTGGAGAATATGTTACAATCCATACCGATCTAGGGCACATCCAAACACAACCCCAGATCCCAAGTGGGCTTCTAGTTTCCAGAATCATAAAAAAAAAAAACCCACGAACGAGCATAACAATACACCATCAAACTATATCTAGTATTGAATTGAGCAATTGCCAACAAAACCCATATCAGTT
>T01_Unigene_BMK.644
TGGGGATCTTTCTCTTTCGCAGGTGCAACAAGCAGCCGTGGCATTTCCGCCCAGTATGAAGAGAACTCGGTAAGGGACTGGGTTGAGAGGATCCACGCAGGGGCCGTCATCGTAGAGAGGTCGCCATTGAAGGAGGCCAGTTGCTTGAGGAAACCGCCCCAGCTACTCTTCTGCCCAGTGGGCACTGCTGCGCCCTCCTCGGACATTGTGCTTGGCTTGCTGTCGCAGTGTGCGGCCAAAGTTAGTTCGTAGGTGCG
>T01_Unigene_BMK.645
CACAGAGAAGCTACAGTCTTTCGTGCTTATTAAAACTGTCTCTTATGATGAGCATTCAAACAAATCTGAAAGCACAATTTGTCTATGGAACACTGGAGGTTGCAGCATTTCGATTTTTTTGAATGATGTTGTAATGTTTCAAATTTTCACCTCTTTTCACTCCTAGTTGATGACTTTAAACATTTGCATTGATTCCAAAAGTTTGGAAAGAAAGCCAATTCATTCACTTTTGCGATATAAATGATTTTCTACCTAACCAAGAAAATACAAGAGTGGTATGAAAATGACTTCCATTGTAAAAAAGTGG
>T01_Unigene_BMK.646
TTTTTTGTTATTCATTTTTTTTAATGATTTATCGGTGGTTTTAAAATGCCACGTGGGCTCTCTTAACAATTCCATTTGATGACCTGGTGATCTTTATGTGTGTGTACATGTTTCAGCAGGTATAGGAATACTCAAGTAACTTTTGAATTGTCATTATATTTCATGTTCTAGAAGCCATTGTAATAACCATGTTCTTTATTTTTAATTTTTCACGTCTTAATAGTGACCTCAATATGCTGCCAATTTCTAAATGTGTAACTTTGCTGTGTGATCCTTCCATATGCAACTTAGATGTTGCTGGGTTTGAGTAGAATTCAGGTTGGTCTTCTTATTCTTCTTCTGTTTTTTATTTTTTATAATTTGGTTTTCTTAGTGTTTCTTTATTTTGCTTTTGACACTGTTATGGAATTATTTCTTATGAATGATGGTCCTGTTGATTGTTGCAG
>T01_Unigene_BMK.647
GCAGGGTAACTGTGCAACAGCTCTTACATTACTGGGTACCAAATACCGATTATGGATTGGAATGGGCGGCAAGAAACCCAGAACTTGGATTGGAATGGGGGGCAAGAAACCCAAATTTTGTGTAAGGGACCAATTACAAGTTGCCTTGTTATTGGTATTGTGAACTACTTGCAAATTGGTGATGAATCAAAACCATGGAATCTCTATGATTAATGATAATGTAAAAGATTAGATGGCACTACCCATTAGGCACCCCTAGATCACTAGCATATGAGGCAAGAGATGAGTTTCTTACATGTCTTTTAAGACCATCAACTTCACTCCTATGTTAATTGCGTTGTTTCATTAGCTATAGGTCAGCCAGCCGTTCAACTTATAGTTCGTCCCTTGTGTTCAGGGGGCACCCTTGAGGTGTAAGATATTGAAAGCCTGTGCATATGGTGGTTAGGCAGTAGTCCCAAGGTT
>T01_Unigene_BMK.648
TAGATGAGTATTCGGTTATTTATGATTGGATCTGTGGTGGTTGGAAATTTAGAAATTGTGTGAAGACCATAAACGTATAACATTTGTAGATCTGTTTTCTAGTATGAAAAGGAGAAACTATCACAATGAAATGTTTACTTAGTACCTGTAGATCGAAGGTTTTGATAGTTGGGCTCGTTTATTTTGCATCAATGAGAGAACAGAGACAACAATATTAGCATGGTATGTGAAGCAGTGGCTGTTGATTTTTGGTGGAAACCAGAGACGGCTCCAATTTCCACATGGGTGTAAATCTTTTGTGTGATCTGAG
>T01_Unigene_BMK.649
TACAGTTGCGATAGGTTATTAAGATTGTTATAAATAATGGAGTCATCAATTTCTTTAATGGTAATAATATAAGTTTCTTGGACATTAGTTCTTCAAATTTCTTAATGTGTAAGGTTTCCAACCCGTAAGCCAACATTTTGGAATCACTGAATTTGCATAGTTCTATTTCATAATGGATACATTTCTTCATGCTCTATACTTCTCCGGTCAGAGAGGTATGTAACACTTTCACCTATAAAGATGCGTAAATATTCATATGAAAATG
>T01_Unigene_BMK.650
TGAGGATGAATTAAAAAATATATGTCAAATAAATGTGCTATTATTGTTCTCCCTTTAGCACTGTAAACCAAAAATTCCAGATAAGGGGTTTGGTTTCAATGGGGTTATAATGATGAATGCGACACATGAAGTGGGAACACTTTGTTCCATAATCCCTCAGACTGCTGTAATAATATTGTAATATACTAGATAAGCCTTGTAATCTTGTAGGTATGCTCAATTCTTGTAGATAGACCTAATCATAGGTGGTAAACATTCACTAGTATAATTATTTTCTGAATTTACAAGA
>T01_Unigene_BMK.651
GGAGAAACAGAATTCATGCACCTCCAACCCCAACATAGTTGGGACTGGGCTTTAGTGGTGATGATGATGTTACTGCCATTAAAAAAGGAAGAAAACTTTTAACATGTTATTGAACTAACACGTTACACAAGATTCTAAGTGGCCCTTGATTTTTTAAAAAACCCCAAACTGGCGAAGGCTGTTTTTGTATGACAAAGCATGCAGTCGAACATTCCTGCATTGTGAGGTTTAGTGGAGTAGTAA
>T01_Unigene_BMK.652
GGCGACTCAGCAGACCACCTACAAGAATGCCCCAGCCAAGAAGAGTCACCTTAGCACTCTTGCTGTGAAGCCAGGAAACGGCTACGTAGTCGCTACAGGCCCATGTGAGGCAGGCAAGAAGATTAGCATCGAGGCATGCTCTGAGGGAGGTCTTAGCTTGGATTACTTTGAGGATTGGAATCCATCTCCAATTGGTCTGTTCATTAACAAATGTTAAGTGGTGCATGATACGAGCAGACTTTGGCAGCTTATCCTCATGCGAGACTGCTGCATTACGCTATGATGATGAATATGGAAAGACCGGG
>T01_Unigene_BMK.653
CATAAATTCAGATTTCCTGATTTTGACATGAGAAGGTGCGGATTTCCCTACTCTTTTCGTCCATTATTTCAGCGGTCGTGTTATAATTAGTGGTCCTGCTGATGGTGACAGGAAGCATGATGTTCCAGTTGAGTACTTAATGAAAATTGCTTTATAGATTTTGCTAGTGGAGCTATTTCTGTGGAGTCCGTTCATGTTGGGCAGTTGGCTAATGGCTTCCCTGATTTGTTGGCCAGGCAAGGGGTTGGCCCTGATTTGTTTTTCAAGCGAGGGCCTGGTAGATCCCTTCCGCCTGTTGCTGTTCTTTTTTGTGGTTCTTTTGGAAAGAGAGCATAAGACCGGACAAGCTTGTAATATAGTTTGAAGATGTAGGTTGTGGCTTTGGAAAAACTTTGCATGACATGAAAGAAAATACCGTAGAAATTATGCAAG
>T01_Unigene_BMK.654
TGGTAGGTGACCTGCGAAAACTTGGGGTCATAGGGTAAGTTTACCCTCCCCCAATGAGACGTTTTTTAACTTCACTTGGAAAGAACAAATATATTGTGAGGAGTGTTTGCAAAAGACAAGAATGCATTGCATTTTTTTAGGCTAGGAGGTCATTCATCATCTGGTAAATCACTTGTGAAGCTCTCAGTCACTGTTTGGAGTGCAATATAAAGAAGCTAAGCGGGCAG
>T01_Unigene_BMK.655
AGGGGTTGCATTGACTCTACAGCATTATGATATCTCCTCTCAAAACTCATATTGTATTCAAAATATGGTTTCATATCTAAATATTAATTCATGAAAGACCAAATCACAAAACTCCAGTACACAAGCTGAAATGAATTGCATTGTTACATGCTGAAAGGAATGAGTACGACCTAGGGGCGGACCTATGTTTTCATGACCTGGGGTGGTCGCCCCATGTCGGATCTTGAAACTTCCCAAAAGTCCAAT
>T01_Unigene_BMK.656
GTCCGAGACCCCTACAATAGGGATTCAACCAAGGATCTGATTATCCAATTATCTGGAGATTCTGACTGGTAAAAAATCCGGATTGGTAATCTATTTTAGGTCCAGATTCATAAACAGGTTCGGCTCTAGAATTAAATTTAGGTTATGATGGATAGACAGGTCTGGTTCTAAATCTATATAGGTTCCGACCCAAGGACCCATCCTATTTACCTAAGCTTTTCTCATATTTTAGA
>T01_Unigene_BMK.657
GGAATGATCAATTAGGGGTGAGTATCTGATGCACCATGGGGCTCAACTATTGAAGTACTCACATTCCTGTTGAAATGACCATGCAAGAAATTTTTTTGAAAGGTACCATGCAAGAAATTTTCAATCACCAAAATTTGAGCACCACAAATAATGTTGGTAAGCAAAGTACTATACTAAATAATGCATTTCCCAAAGAGCATAAACATTAAACATATGATTCAATGATTCCACTTAATGTGTCAACATATGGAAGGAAATAAAATGAAAATCTATTATAAATGATAAGTTCAAAAGAATCATGGCTGACTAAAGATGGGCAAAGTCCCATTGAGCAAAATTAGTAAAAGCAACCAGAAGTGGTTCAAAT
>T01_Unigene_BMK.658
TCCAGTCCGAAAATTATTGGTAAATGAATTGGAAATCATCTACCCTTTTAAATGATATTTACAGTTCTACACCATTCAAAGCTATGATGCCAGACATGCCATGGCATGGATAAGATTCAAAGCAGGCTTTCACAGATATTTCCAGAACCAGATCCTGAGATCATGAAAGTTGTGATGATTGCGTAATCTCTAGGGGGATGAAGGGTTTTTTCTTTTATATTGAGGATAGTTAACAGTGAGTTATTAGATGCAAACAG
>T01_Unigene_BMK.659
GGAGTGGATAAGTATGGTTATCTATGAGCACCAAACTTAGTAATATTTAAATTTAAGAGTATATGCAGTAGGTTTTGCATGATCATGATGGTAATGACAATGATGAGAGCAAATATGAAGTAAAAAATAAGTGAATTTATTCAGCATTATAAAAGAAGGGGGGAATTTATCCAGTTATGGTATTTTCAAAAATGATCAGCCATGAAACAGTCACATGGGTGT
>T01_Unigene_BMK.660
AATGGCAGAGAGGAGCTCTGATGAGTGCTACTATAGGAAGCAGAGATGCAGAGATCCACAGAATGCAAGATGATATCACAAATAATGAAGAATCTGCACAAATATGGACTGTGCAATCAAAACAGTGCACAGAACTACATCAAAAGTGACTGACGACCCTCTCGTTAGTGTGATTTCATGCACGTGGGCCCCACCAGATCATCA
>T01_Unigene_BMK.661
GGGTTCTCGATTTCATTACACCAGATCACCACTAGGAAGTCCTGGGCTCAAGTCTTCCAATTTCAATTTAATTAACAAGTATACGCAATAGATAGATACAAGAGTGAATAGCAATGAATAACGTTTACCCCTCAATCTATGCCAATCAATGGAAGAATAGCAAAGGTCCATTCCTAGGTCATGGACCCCTTTTCAGGTCCAGGTCTATGTCAGTCAATTCAATTCCTAATTGAAGTCTCAAATGCTAAGGACAATGTATTTGGTTCTCCTGAAGTCAAGGGCATCTTCGACGACGTTTAAGGGTTGAATCCAAGTCCAAATAATACACAAGACCCTACTTTGGTAGCTCCATGAGTCAAGGTCAAGCCCAACCCTTAACTTATGCTTGGCACATCAATGAAAGTCCAATTAGATGGTCAATGGGCCCCACAAAAGATCAC
>T01_Unigene_BMK.662
GTTGAATCATATAATTAATGAAAATTGTAGGCATTGTGTAGTCACTGCTATCATTTTTTTCATGATATATGTCATTGAAATCTGCGACCTTTGCCCTCTATAAAAAGAAAAAGAATGAAGATAAAAACTTGCTATATTTTTGTGTCTTAATGCTTTGAACATGTGATATATTTGGAGGCTTATCACTTGAGGAGTGGTGTTTTTTATCCCAACCTTTGTGTTGGAACCCGTTTAGTTACCTCAAAAAATATATACTGATTTATTTATATTGGTACTTAATTTCACATTTTACATTTTACTCATGGCATCACCATTTTCTAATGATGTTCATCTTCTTTTCCCAGTGTGTTTGGGCTTTTCAGTGT
>T01_Unigene_BMK.663
GCTGCTGCAGTCTGGTAGAGTGATCACCACCAGTTTGGTTGATGCCACAGGTTTCCTTGGTAAAAGTGAGCCTTGTGCCCAGCTCTATGCATGCATGCGTGGTTCATTTATGAAGCCAATAATGTTTACCTGGGGGCTCTGCTTACTGCTTGTAGGATGCATGCCAACTTCAAACATGGACATCCTCCTCTCTCTTCTCACTTTAGCATTAACTGTTGTCTTTGTTCTCTTCATGAGATTCTCTATCTTTCCACGGG
>T01_Unigene_BMK.664
ACTAAACATGGCTGAAGAGAATTCTCCAAGGCAGAGGTAAGGAGTGAAGGATCTAAAATAGAGATGTAGATGGGATGATCACTTTTGTACGATTAGCTCATTAGGGTGACGGTGGGTAACATTCTGTATTAAGAGGAAGATTATTTCACATTAGTTTAAAGTGAAAAACTAGATATGATGATCCATAAGGGGCCATCAAATGATTATTTTTTAGTGCTAAAATTAATCCAAAAATGACCTTCCAATTTGACTTG
>T01_Unigene_BMK.665
CTGACATTCAAGGACAACTTGCAATTCGTGGAACACTTGAATAGCAAGCAGCACTTGGTTGCGACTGGTGAAAGCGGTGAAGTGCGGAAGGCGACACTTGACGAGGTGAAGGAGCGCTTTGAGTATCTGAAGAGAAAGAGAGACGAGGAAAAGGCCAAGGAGGTGGTCGACCTCAGCACACGGATACAGGTTGCAAAGGAACAGGAGGAGAAGGAGAGAGAAGAGAAGCGGAGGAAGCGCAATGAAAAGCGCAGGAAGACCAAGGACGGCATGGGCGTGCCTGATGTGAAGGTTGAGAACGATGG
>T01_Unigene_BMK.666
GTTTTCCTTTGCAACCATGTTCCTGTATCCTTACCAAAATGTGTCTTCAGTTGCTATTTACTAGCTAATATACTTGTATACTTGCATTTAGTCCATACTGCGCTGGACAAGATTTGATCTTGATAGTGTTTTTGTAGGATAATTGCAGAATATGAATCTCTTTTTTTTTTGGCTAGTGCCTCAGTGGAAGAGGTGCAGAATATGTTCTTGGTGAAGTCTTCTTATACCAGTTTCTGGAATGTAGGATAATTATAGAATATGTTTTCGGCTGAGTCTTCTTATCTCAAGTTCTGTTGATTTGAACTAGTATTGATTTTGCCAATCCACTGGTAGCTCAG
>T01_Unigene_BMK.667
TTTCATCGTTTAGGCTATCTGTAATGACCAAGGCAATGGATGCCTGTTGACTGTATGATGTTGTTTAGTTGTTTCAACCCCTAAGCTTCCATGCCACCATTTGGATGGATAGGTTTGTTCTGAAAATCTCGTTAGGAGATATATGCAGCATGAGGAAGAAATAGATTTCTATTTTTTTTCTTAATATTTGTCTGGTTTCATATAGGTACGAGCTAGGTCGCCAGCCAG
>T01_Unigene_BMK.668
GGGAACTTTGAACCCACATAGTTTAGAATCTTCAACTTTCTGAGGTCTGAATGAGGGGGTGTAAGGCCTTCGAACACGCTCTCCATCCTTTCAATTTCATCATCTCCAACCATTCCCCACTCTGTCTCTTCCAGGGGATCTAACGCCTTCAAACACGCTCTCCATCCTTTCCTTCACATCATCTCCAAGCATTTCGTAGTCTTCGTCTCTTCGACTTTCGCATTCTAAAGATAAACCATGAAGGCCACTCTTCTTATACAGTTCTGCTTCC
>T01_Unigene_BMK.669
GGGACAAGCAGCTTATCTGTCTAAACATCATGTTATTGACAATGACTATAGGATTGGATTCTATGTGTCCGTACCAGAAAATATCCGATGGCCAGTGCTGGCAATAGCCATACTCGCAGCAGTGGTAGGTAGCCAAGCTGTCATCACGGGAACATTCTCGATCATCAAGCAATGCTCTGCTCTGGGCTTCTTCCCGCGGGTGAAGATAGTCCACACTTCATCTAAAATACATGG
>T01_Unigene_BMK.670
GTCAGATGGTGTTAACAATAATTACCGATAGAAAAAAAAAAGTAATAAATATGTTAATGTTTGAGTAAGATTTTAAGGAAGAAAAAATGTTTCTGAAATAATCAAGCAATAAATATGTTAAAGTTTGAGTAATATTTTAAGGAAGAATTATATCAAAAAATATTTTAAGGAAATAAAAATGTTTAAATTAGTAATAGAAGACCTGTGGAGAAGCTGACAGTGTCATGTCTGAAATGTATCCACCACAATAAGGCCATGCAAAACATGGCTCAGAAGTCAGAACCAATACAAATGACTGAAACCGCCATAAAATTGAAATGGCTCTGTCAGCCAAAATTTTTGATCACATTTACCCTTGTGACAACCATCAACCACAATTATAGACCAATACGA
>T01_Unigene_BMK.671
AAAATAGGTCATCTGTTTATGCATTTGGGGAGGTGCAAAAAGCAGAAACAAAGTAAAACAAGATAGGGTTATTTTAAAATTTGCCCCTAAATCAACACCAATCACATACAACAAGCTGAGGACTGAAATTTAGAAGATGCTGAATTCAGTGGGTGGCAAAGCATCCAGGGTGCCCATTTTCTGAGGAGATCCAGGCATGGAAACAGAATCAGAGTACAATCAGAGTACTCAAGTGTCATTGTGATACCTCAAAGAATTTCACCATGCTCTTCAAAAGCATCTTTTAAGACAAAT
>T01_Unigene_BMK.672
AGCGGTCTTGCATACGTCTTTGGTCTTCCATGTGCATTGCTGGAGGAGGCGGTGTTGATCGACCAGACGTAGATAGTTGAGGATGCGTGTGATGCAGCATCGAACCAGACGTTGGCATCGGTCGTCGGTCGTATGGGTGCTCGCCTGCACTGTATGGTTGCTGAAGGGGTATCACGTGCGAGATCGAGGACGTACGTGAGTGACGA
>T01_Unigene_BMK.673
ATGGATCATGGGTCTGGCCTGCATAAGAAAGAGCCCCAAGTTGTATGGCTAGGATTTTGTAACGTGGAAGTGTTTTGAGGTATTGCATGCCCACAATGGTGCCTTTGCATCATTGGTTCCAGTCACCAGATGGAGGAAAGCACTTGTATTGATGGACACATCAGGACACTCCTCACAACCTTGTGCTTCAGCCTTTGGGACTCTATTATTCCACGTCCTTTCTTTTAATGTGTATTATATCAGTTATTTAAATTCTTTCTTGCAGCA
>T01_Unigene_BMK.674
GTAGTTCCACTAAAGCAATGGACATAAACAGATTTTAGGTTCAAATCAAGTAGATTTGAGCTACTCATAGCCATTGGTTTTTCATTTTTTGGTAATAGCCATCACTTGTAGATCTAAAGCTTATGAAAAACAACTCCAAAAACATACTAGATAATTTTGAAACAAGAAAAATATGAAAACTCAAAATTCCACACTAAATATATAGAAAGACAATGTAATCAACATGCATGGATTTGATAAAATTGAACGTATTATAGGGCCTTCGTACAGATCAAAGAATAAAATAAGTAATTAATATTTTTTTTCAAAAAATAAGAAAATAAAAAAATCCTCAATTTCATACCTCTGATGGTTTGATCTATCTGAATGTAGATCCTTTTTTTTTTTCTTGGG
>T01_Unigene_BMK.675
GTGTTAATATGAGACGAATAGTTATGGGCTTAATGACAGGGCTGAAAGTTTCATCGAAGTCTATGCCTTCAAGTTGATTGTACCCCTTTGCAACAAGTTGAGATTTAAATCTTTCTACTATTCCATCTGGTTTGAGCTTTGTTTTGAAAACCCATCTTGACCCAATGACATTCATGGAGTGATCCCTAGGAACTAGGGTCCATGTGTCGTTTTGATGGAGAGCATTCAGCTCTTCTTTCATAGCTTCTGCCCACTTCGGCTGCTTTAACGCAGCAGCTACTGTAGTTGGCTCCTTGATATCAGAGTTTCTGATTGATATTAGAAGTGTTGGATCTGCACCAGACTTTGATTTTGATCTTGTTATCATTGAATGCCGG
>T01_Unigene_BMK.676
GAGAAGGGCGGCAATGCTCCTCCTCAACAAGGTGGCTACGGAGGCCCTCCTCAGCAGAACTATGGTGCTCCACAGGGCGGCTATCAACAGGGCCCACCTGGGGGATACCAGCAAGGCGGTTACCAACAAGGTCCGCCCGGTGGGTACCAACAACAACAAGGAGGCTATGGCGGTCCACCTCAGGGGCAGCAAGGTATGGGCCGGGGCGGGTACGGTCCTCCACAAGGCCAAGGTCAGGGAGGATACGGCGCACCACCACCACCTCGTTATTAGGTAGAATCGAATTGGGGCTAATAAGCGC
>T01_Unigene_BMK.677
GCAGGTTACTGTCAGAGGTTTGTCCAGGGGTTTTCTACTACAGCAGGACCATTAACCAGACTTGCTAGAAAAGGCGTTCATTTCTCTTGGGAAGAGAAGTGCGAAGGTAATTTCCAGACATTAAAGGATAAGTTAACAACACCACCATTTATTGCACTACCTTCGGGAAGCGGAGGATTTGTCATATTTTGCGATGCATCATTGCATGGGTTGGGGTGTGTCCTTAACTCCGTA
>T01_Unigene_BMK.678
ATGGGAGAGAGTTAGGTAGAGGATCAGATACATGGAACCAAGTGAAGATCGACATCCATAGGTGGTGGGCTATATAGAACAATATATCATGAGGTGATCAATGGACTCTTCCTTTGCCAAGCACATGGGGCAAGCGTTAACAGTGATGACCCGGCGACGTTGTAGGTTGTCCATTGTCAAAATTCCTCCTAGGATCGCAGTCCACTTGAAAGCAATCACCCTCGGTGGGCTTTAATACTCCAAAGGCTAGCCCAATTAAAATGGATGACCATTGCAACTCTAATCATAGATAGGAAGAAGGAAGCGACTGAGAATATGCCATTAGCAGAAG
>T01_Unigene_BMK.679
CCTTGATTTACATGGGATAGGTCCCATCAATTGTTCTCTTTTTTCCTAAGAAATCTGAATGAGATTTTATCACAAGCAAATAAACCATCAATACAATAGTTGTTGGCCTTCTATGGATTGGAGTGAGAAGAGATGCAGCTGCTGCTGTACAAGGGGTGTTAGATTGTGAGTGCTTTAAATCTTATGAAGGTGAGCAACACTCCAGGATTTCGGTAAGCAGAGTTGTGTGGTGGGGCCCACCTTAGGCCCGCATGAGG
>T01_Unigene_BMK.680
AGAAGATGAATCCTAATGGGTAATAAAGACTTAGAGAAAAGACATTGGACGATCTTACCGCAATACGAAAAACAACTTATTCCAGCAGATGAGGCGTGGAATTGCATTTGCTGAAAAATCAAACAGATTAGAGAAGAAGTGAGTAACCAGCTGATTTCAGACATGACCATAGAGAACTTGTTCAAATATATATATATATATATA
>T01_Unigene_BMK.681
GGGCGTTCCCCTCTTTAAGCAATGCATTGCAACGTCGCTCTATTACTGTGGAAAGTAGGCAAGGGCTACTGCACCATTCTGAATGAGTGCCGCTAAAGAAGTTAGTCCATCAAGAGAAGAAGAGGAAGGTTTGAAATATAGGAACCTTAAGCAAGAGCATGGAGTTAGTCGAGTTAATGAAAAGAATAAGGAGTTAGTGTAGCATGTCTATAGGGGACAAAGTGAGAGGAGGATAAAGCTAAGGAGCTCGTTGA
>T01_Unigene_BMK.682
GCATGTGGCTATAAATAGAGGTGCTTAACGGTACTCTCAACACTAATTATATACCCAAAGGTTCCATCAACCTTTGCATTTTTGTTAAAGGAGAGAAAGATTTGAGCTCTAAACGACCAATGGGGCAAAGATTAAGACTTCATTAGAATATCCACCCCATATTATGACATTCAAGAGAATGATTTTTTTAACCATAATGACGTACTGACAAGTAACTATGTTAAAATCATGCAATTTGCAACTCTTCTCTAGTCTACTGGAATCTGAACCCATCATTGAAAGCTGTTGGGAGTAGAGAGCAATACTAATTCATCAT
>T01_Unigene_BMK.683
AGGGGAACTAGGGCCATCTTCAACTCAGCCATTGTGAAAGTACAATGGCTGAGATGAAGGGGCTAATGTGTTGGATGGGCTGAGACTTTGCATCTTCACCTTCTAACCATGTGCTATCCTCCAAATATCACAACTCCCCTTCAGTTCCAGCCAAATGAGCAATCATGCTCATCTCACCATAAATCTCTCTACATATTCTCTCTTTAGATAGAGAGAGAGAGGGAGAAAGTATTTAGAGTGTGTGTATATATATAGAGAGGGG
>T01_Unigene_BMK.684
GGGAATGCCTATAGAGACCTAGAATGAAGTACTTATGAAGCAACATGTTGGATTGTCGATTAAAAACTTGGCACAAAATAAAAAAGACAAAAAGAAGTTTAACTCACAAAGCCAACCCCAAATAAATGGGTTAAGTATCCAACATTGTATAATGCTATTGTTACAACTACTATGGCTATTTAATGGTACTCATTAGTTCTTGTATGTACCACATTATATTTTAGTCGTGTATCTTTCATTAATTGATTAAAATTTACGTTTGCAAATCTGAAACCTACGTTACGAGTTCACTTATTATCAAGGTAGAACATTGTTGAGCTCCTCTCACTTCTTATGGATACAGAATGTTGGTACCACAACCCAGTAACTTGCAATTACCTTGAAA
>T01_Unigene_BMK.685
TGTGGATCAAGTAATGCCTCTTCTACATTTCGAGGAATGTAATCTGAGGACAGTTTATGTGCAAAGGCCTTGAGTGGTTCGGATAGCCTGTGAGTGGACACATAGTTGACAATAGGATATTTGGATCTTCTATCTTCCACTTCCGGAGAATATCGGCTTGGTGGTTTACCACGGTTATGTCGGACAGGCAACACATTGCACAGTACTATTCACGTCATCAGTAAAAGAGGATATG
>T01_Unigene_BMK.686
AATGCATAGGAATTCATGATTAAATAAGCTTTAGCAAAGGATTATTGAAGAGGTGAATAGAGAATGGCTGGCATCAATTGATGGCCCAAATTATGCTTTGATCCAATCATCAGGGGAGGCACCTCTGTGACTAGGGGAATGCAAGTTGAATGTTGGTGGAAGCTCTATGGATTGTATAGGACTATCCCTCATGGGTTTGTCAGAAAAAAAAAAAGTATTTGGGAAGGTGTTAATTGTGTTTCCTAGTTTTGCAGGGTTTGGTGACTCAAATTA
>T01_Unigene_BMK.687
GAGGATAAGAAGTGTGCGAGCTCCCTGGTTTTTACAAGGGTTTAAGTATGTTCAGATAACCTGAGTTGGCTGTGACAGTTGTTCTGTCCCTGCTATCAAAAAGTTTCCATGAAATTCGGTTTCCACTTAAATAAGGGTTCTCTACCCCTCTGAGTATCTCTATGATTGTAAATATTGTGCATATTTAAGTTTCTGAGCATAAACAAAACAGTATGAGCTTAAATTAGGCAAATACCCACATCACATAGGAAGCAGGACGGAGGAGACCAGATAGGCTTCCACACCATTGCACAGAGCATGAAGTTTTCCAAGAGAAATGGCCGTCATCTGCTCAGATCCTCTCCATCCTCAGCAAA
>T01_Unigene_BMK.688
GGACTATATGGGACAACGTGAGTATTTGACTTCAGATAAGATGCATTTTATGAACTCCTTTCTCTCTTTGCATATTGTATAAAACCTATGCAGGAGACTGCAAATTGCTTTTAACTGTTTATAATCATTTTTATCTTATTCACCCTTCGTATCATAGTTTCTTGGTGTTCATTTTTTGTTTAGTTTATTCTTATGTAATTTATTAAAGAGTAAGTACATTGGTGAGAGCAGAAGCCAGATCCAAATTCTCTTATTCCATTTCTTTTTCTCTTTATGGCG
>T01_Unigene_BMK.689
TGGGAAAAGAACATAGACCCATTGTTCTTAAGGCACTTTTAGATGCTTGTGACTTGGAAGAGTACACATGTTCTAGGTATCTCAGTGATCTCAATCGCCACAGGAAACTTGCATTAGAGTAAAGGGTGATGTCTATGTTCATTTAAGCTTGCATTTTGATGAGGACTGTGTTTGTTTTCTTCTCTTTTTGGCTCTGGAAGTGTATAGCTCATGGAAAGGGCCTGGATTGAGCAACTTCAGAGTTGAATTTGCCACTTTCAGCATTTTGCCTTTCTGATGCAAGGCAGTGG
>T01_Unigene_BMK.690
GATACAGATACAGATACAGATACATATAGGCATGCAAATCAGAAAGACCACCCAGAGTGCATGTACGAGCCTATGTTTTCTAGAACCTAAGATCCCATATATGGATATGGTATCCCATTTTATATAATAGAATTCAGTTAGGTGTCTAGTCTAGAAAACAATGAAGCTACACACTCAACACTTTAAGATTGCATACGGTTTGCACTTTGCATCAACATGATACCATACTGTCATCCTAAGCATACACACATACTAGGCTATCCAAGCCAGTGCCAATC
>T01_Unigene_BMK.691
GGTGAGAATCCAATGGAACATCAATGTCTAAAGCAATCAAACAACCTTTTTTTTTCCTTTTTTCTGACAAGTTTGGCTATTTGACTTTTACTATATGATAAGTTTGTGTGTACTACTTACACTATATAACAAGTTTGCCCATATAACATTTACTATATTACAAGTTTGTTTTTCAAATGAACCAGACATACTACTACACATCTTACCAAATTGTCTATTTGCAAAATTGTCTAATTGAAACTGCTCAATCTTATTGAATCAAATTTATTTCAAACAAATCGGAGTTTCCAAATGCC
>T01_Unigene_BMK.692
TAAAATAATGTAATAAAGTACTATAGCAATATTCATACGGTGTTAAACCAGTTGGAGAACCATAATTAACCTTTTTTTCCTCTTTCTCAAGAAGTGGTTATATATATATTTATGCAGTTTGAAATGTTTTCCTTTTATCTTAGAACATTTAATTTTTAAGCATATAAAGCTTTTGATTTTTAAAGTTTTGAAACTAGCAATAAATATCAGAAAAAAGGAAATAATTCTATTTCAGCTAGAACACATAATCGTAGAGACATGAGGTTGTGGCAAGTTTGCATGCCACCATCTCTAAAATGTGTGACCATTCAAAAAAAAAA
>T01_Unigene_BMK.693
GGGTGTTGTCGAGGTCGAATCAGAGTTGGAGCACTGGGATCCGGGGTAGGCGACCGGCATCAAAATTTCAAGATTGAGTTTCCGTCTTACCAGGGCTCAGGTATCGCTGCGTGGTTGGACTACTTCTTGAAGACATCGCATACCGCAACCGACACATACACCGCTCTACCGATTCAGATGAAGCGCTACTGCCGAGCGCAAATGCCGCCCTTTTCGGGGATCAAGGATAGGCTGCCG
>T01_Unigene_BMK.694
CGGGGATTGAGACCCGATATACAGATGGAGGTGACTTCTGTCACTTTATTTACATATGAGGAGAACCTCAAACGGGCTTATTGGGTAGAGGAGTCCCTTCGGAAGAAAGCACAGTATGCCCAGCAGCTTCAGCACGTGCAGACTCCGGCTAAGAGTCAGAGTTTAGGACAGTTACAGTTCCAACAGCGTCCACATCAATCGTACCAGCTCCAGCAGTGTTCACAGAAGCAATACCAGCAATAAGCTAAGAAACCTAGGACAGATCAAGCACAGGGAGTTCGTTGTGCTCATTGTGGTAAG
>T01_Unigene_BMK.695
GTACGGCTGACCATTACGAGCGTAGTTCTCCATCGCCGGGCTCTGCTGAGCGTACTGTGCTTGAGATGGAGGGCCAGAAGAAGGGGCGTAGCCGATCGGAGGTAGTTGAGGGCCGCCCATCTGCGGAGCGCCGCCAACAGGAGTGCGCATGTAGACCTGCTCGTTAGGTCCGTGGTGCGCAACACCTCTCTCCTCCGCTGCTTGCCGGTGACGGTCCTCTTCCTGCTTACGAGCAGCCTCTTCTTCCTTCTTCTTGGCTTTCCACTCCTTGCGGATCTCTTTGAACTCTTCTGGAGTGCGCTTTGTGCCATGCGACTGCATCGTGACGTGTGCG
>T01_Unigene_BMK.696
GCTTGTCCTATTTAAATTTGAGTGCATAAATCTTATACCACAACTACTTAATAAATAAATGTAATATATAAAATCACAACATTAGGAAACTGTAGTAAGATCTAATATATTAACGCCATATGCCAAAAAATGGAAAGTACAAAAGAAAACCAGTTTTCTCCACAAAACCAATTCATGTTCGATAAAAAAAAAAAAACATATGTCAAGA
>T01_Unigene_BMK.697
GTGCTTGCGGAATTCCGAATCGGGCGAGTCCTTGTCGGCGGTGACGATGAACTCGTGGCCCTGTTGCTTGAGCCAGTCAGCAATTCCGAGCTTGTTCTCGACCGTGCCGAGCAGACGGGGCTGCGCGTCACCGTACTTGCCGGCGGTGTAGAGGACTGCGACGATCTTGACCATGTTGGGCTTTGTGGTGGAGAAGAAACGGGGACTAGTTGATGCGAAACGGGGGATGGTGGAGCGGAGCAGAGAAGCTCGGGCAAACATGGCGCTCTAATATAAGTGAGCGGCTCTGAAAAGAAGCGTTGAAAATGG
>T01_Unigene_BMK.698
GGGTGTTGCTTATATTCTCAAGGTATATTTATGAAATCTGCTTCATATATGATTCGGCATTTGTAAATCGCTCATTACTTTTTTATCCACACTGATTTTATTTTATTTTCATAAATTCCATATGTATTCCATTTCTTCTTTCATTTGGTTTCTAGGAAAGGCAGTATCCGTTGTCTGTATGGTCTGTGCATTTGTGGAAGCTGCTTAACTGCCTTATATAGCATTTCATGTCTGACTAGAACTCATTGGAATGTAATTTGACCACTCCTTTTTGGAAATACTGTACCATTGGTGTGACGATGTCTCTCATATGAAACGAT
>T01_Unigene_BMK.699
GTGGGATTATCTTTTCTCATGCAAAAAGTGTCTTCGCAACATGGGCCCTTGGTCTTTGTTGAGACTTTCTATCTTCAAAATTACATTATTGCATGCGAAACCATCTAAGCATATGCGCTACCAGAATGCTTCTAAGTATGCCTCTTGACTAGTTTTGCAAAAATTCATATCCTCTAAGATGTTTGGTCACAAGCCTTTGATATAACGAACCAAATCATGTGTCTTGTTCTGCTCTAGTTCACATATACCATGCAACACTTGAAATTCGCAGGTATATTAATCAACCATCAAGTCTTCTTGCTGAAATTAAGAAATTGTCCACAATAGAACACATTCTCAAAATATCAATCTCCA
>T01_Unigene_BMK.700
TTTGTTTTTCACAAATTTTACATGCAATCAATTTCATGGTACACCCAACTCTTATCAGAGTCAAATTTCGCCCATCAAAAGGAGTTGTGACCATTATCGAATTGATAGGTCACCGGAAAATGTGATTTCACTTTTTTATCTTATATATTTTATTAACATATTTTATACATAATCAATTGTACAATATACCGAACTCTTAATGAAGTGAAATTTAGGCCTTCAAGGAGCATTTAGTTTTCTAGATTTCAATATTATAAGTGGATTCACTGGTGAATTCATTAGGTAGGCATTGAAATTTGTATTTTATAACTGGTTCTATTGATGAATTTATTAGGTGAGCCTGGATATTTGTATTTTTACAAGTGGTCCCATTGATGAATTTATTAGGTGGGCATTGACATTTGTATTTTATAAAAGACCCCATAGATAAATTTATAAGGTTG
>T01_Unigene_BMK.701
AGGCTTTTGGGATCTAGGGTTTGACTCAGCCAGTTGACTTGACTCGAGGGAGACCAAGTTGCTCCCCAAATCAAAGTCTTAAAATCTTGCTTTGACCAACGCACACATATTACAGGTCGGTTTCAGGTCAAGTTAAAAGTGGGTCGGGTTTGGTTTGGGTCAGTTTTTGTCACCTTTCTGCTAAATTTTTAATGAGCAAAACTGTTATCTGATATTACACTTTTAATTAATCATCAATCAATGTATCTAGAAATTGGCTTTTGGATATGTTACTTTGGTTGTGAATCGTGATTGCTATTCTAAATTCTAATTGGTTGAAAACAGGTACATGGAGCTTGCACAAAG
>T01_Unigene_BMK.702
AAAAAATAATAATAATAAAAGAATAACAAAATCGTAAAAATTGATTTAATTAAGAAATTATGAGTTATCTGTATCTTTATATGTGTCCTGAAATTTGGATAATGGGATGGATGTATATGTGTTCCTGTTTTTCTGTTTGTGTGTGCGCACGCGTGCGTGCGTGTGATCATGCGTGCAACTGGTCCCTTTTTCTGTCAATTGGAGCTTTTTGATATTGAAGTTCTGTTCCTTGGACCAAATAGCATGGTGTTTGAATGTTTTGTAGACAGATAGTTCTCTATATTCCACAATGCCTTTGGGGCGATGCATTCATTAGAACCCTATTAGATGGGATGCCATTGGTATTTTTTTCTCAACCCAAATAATAGCAAGTGGTTTTGATGGAATTGATTTAAGGCAGG
>T01_Unigene_BMK.703
GCTGGGGCTAAAAAATCAGTAAAACAGTACACCACCTAATGTCATTTTCACATCTAAGAAATAAATTTGCATGCTCACTGACCCACAGATCTGTTCTTCCATAATGTATCCTTATGTAAATATGTGGGAAGGCTCGTTATGGTGTATTGAACAGTTAAATTTGACCTTTCTCCTAGGGTTGACAATTTTATTTCTTCTTTTAAGGGTAGCTCATTTTCTTTTTTCTTCTTAGGATTGCTCATCGGTATTTCAAGACTTTTTGCATGCATCAGTGTAGACCTCCAAAAATGATGAAACACACTTTAATGATGAAATGGTTGCTGGAGTTGTTGTAGTTGCAGTCTCAGGTTGCTGTTGATGGTGTTGTTGCTTCTTTGTTTGCTTGCCTGGTTGTGGGATTTTTTTTTTTTTT
>T01_Unigene_BMK.704
CACCGATCTATCCGCACTTTGGTTAGTAATTTTGACTGTTTGGGTTGATGCCCTCCCAACTTTCTTTTTGTTTCTGTAATATAAGATGGGCATGCTATTATGCTCGGGATGAATTTTAGTTTCGCTGCTATTTCTGACTGCATGTTCTTTTCTGTCATTTTAGTTGTGTTCTTGCTAGCTTATTTATAATAATATTATTATTATTATTCTTGCTTA
>T01_Unigene_BMK.705
GATGGAGAAGAATTACCTGCTCAAGATTATACATGATTAGTGGGTTTGAGAAGACAGGTGTTTGCCATGGCATCATTGTGTATGCTTGCAGATTTTTTTATTTTAATTCTTATGCTGTAAGGTTTATTCATTACACCTAACCTAGGAGGTGGGGGTGATGGTTCAGACCTGTGTTAGGTCTTTTTCATGCTTCTTTAGGAAGTCCTGGTTCTACTATGTCAGTGTATCAAAAACTAAAGAAAAAGGATAATGATAATGATATTTATTAAAAAAGAAAAGAAAAG
>T01_Unigene_BMK.706
GCAACCTTCATCGTTTCGTCTCTTTGTCGACACAAGCAAAAAGAATCACAGACATCATTGCCGAACGGCTCGAATCCTCGTTTCACCAATCTCTAGACCGTCGAAGCAGCAACAACAACAAAGGGCTTTGACCCTTTTCCCTTTTCTGTGGGTGTTGAACATGAGGCAACAACAAAAGGGGCTTCACATGCCTCTTCTTGTGACACATGCCTAATTTAATTCAGGTGGGCCTGTTTTCATAATACGGGTCCAGGTCAGTTCCAAGCCATAGTGCGACCCAACTCGACGCCAA
>T01_Unigene_BMK.707
GTTCAAGTTGACTCATTGTTCAACGAATTCTCAATCCCTGATCCAAAGATCGCTTACTTTTTCACTTTAAAATGGAAATAACTAGACACAACCTTGTCAGGACCCTTTGATATACACTTCTGTTGTTTAGTTTTCAATTCTACAGCAAACATGCCCTACTAAAGGATGCTAATGTTAACATACAACAACAATATTCAAACTCCCATCCTCTTAGATTCAATTTGGCATGATTTG
>T01_Unigene_BMK.708
TCATCGACTTTGTCGCCAAACAGGCAATTCTTTTTTACCAAACCCACTCTTGAACAAGTCATCACACAACAAACCTGTTAATTTGACCCTACTAAGAAACCTGGCCCCACTCTCCACCCAAAAAAAAAAGAGATCAGATATTTCTAACCTTGGTTCTAATCAATGACTTGCTTTTGAAAAGTTTAATGGAAAAGCATATTCG
>T01_Unigene_BMK.709
AAACATAAAAATCGACTTTACCGATGCAAATTTACGTCGGTAATAAAAACATTCCTAGTTAAAGTTCCAAAAATTTTAATTTTCTTAAAAATAAAACTCAACTTTGCCGACGTTTCACATGAACGTCGCTAAAAGTTCAATTGAAAATTTATTTTATACGGTATAATCAAATTTAACTTTGCCAACAGTTTTTATTCGTCAGCAAAATAAAAAATAAAATACTTTCACCAAATAAAAAAGCGTCGGTAAAACCAATAAAACATCGGTAAAGGTCTTTAAT
>T01_Unigene_BMK.710
GTGGACTCCTTGTCATCATCAGTAAAACAATCTACTTCCAACTTCAACCGAAACCCACGCTTGTGCTGGTCCGGCAAGCATCGTCGAGCTCCACTTTAGAACGAGCCGTGGATCAGGCAATCGAGATTCGCTTCGAGCTGCGCCCAACTCAGTTCGTTCCTCACATTCACATCCTTTTAGATATTTTTGTCACCAGATGCCAGACAAACTAGCTGCCCTGTAAAGCAATCACCG
>T01_Unigene_BMK.711
GTTTCACTCTCCTTGGAAAGATCAAACGGGTATGTATGTGTGTGTAAATTTCCAGGAAGAATGGCACCATCTCCATCCCCAAACACCCCATCCCCACCACCAAAAAAAATAAAATATCCCACGATCAATCTAAGTGATTCACATTCATTATAATTCATCTAATAGTGGGCCCCACTATAGGGCATTTATTCATCATGATGATGTGCATTTTCCGATTTGCAATTTATACCATTCAGGAAGGCCATTTTTGGGTGGCCGCCATTTTCCCCCAA
>T01_Unigene_BMK.712
GGGTGCTGTCTCAGAAAAGGGGGAAAAGACTGGTAGACATTATTATGGAACCCGGATTAGGAGCCACATAGTTTCGTTATTTAAGAAAAAAGGAGCCACATAGTTTCATTTCTTTCATTACTTCTTCCATTTTGAGCAATGAGAGGAATTCATGGTAGAGAGGAAACTTGTTTCAATTTTCCGTGCATCCCCTCTCATGGGCTTTTGGTGCTAAAGTTTTTCCTCTTG
>T01_Unigene_BMK.713
ATCACCGCTACATCGACAATCCATTGAACATTCTCTGCGGAAAGTTCGATACCATCTAATTTGGTCCATCCAAACAACACCGAAACTACAGTCAACATGTCGGGCACTCTTCACTACCTCCCACCAGTCAAGCCATCAGCCATCGCGCTCGGCACTGTCTTCAACCACGTCGCATCTCTTGCCGTCCTTGGCCCACTCTTCGGCGAGACCTACCGCCGTGCGCAGGCCGCCAACTCTGCTGAGGAGTTCTTCAAGTCAAAGGAGGCTGCTAGCGCTGGTGCCGCTTGGGGAACTTCGCTCATCGGCTCTGCCGTCCAGTCATACGGTGTTGGTGCTTTGATCAATGCCACCGGTACTCTCTCCTACAAGGGCGCTGCATACCTCGGTGCTTTGATCTTCGCTGCCTCATCTG
>T01_Unigene_BMK.714
GGGCCTCTGATATATGCTTACGTATACATTCAGTGGCTAGATTGGAAATAAAGTCCTGATATATGGGTGACAAATGTGTATAAGAAGCAACGTTATGAATAGGATGTTGAGTAACACAGGATTTTCTTTCTTTGCATAAGGCAATAGGTAGATCTAAATTAGAGGGAATACCTGATTAGGGAACAACTTTAGACAGAGAGCGAGGACATTCCAGATCCGGAATTGGAGCATCAGACGATGGTG
>T01_Unigene_BMK.715
GGACATGATTTCTCACATAAAAGTGAGTTTCAAACTATCAATACAATATGACAAGTTACTTTGTCTATTTTGATATATCTGGGTTTCACAAGCTGCAATATGTATCATTTTTACAGTATGCACAATCAACATTTTATAGAAGTGTAATTTTCATCTCTGTAACACTTCTTTTATTCATCTCATTCTAGGTCAATTACTTAGATAAATAATAAGGGCTGAC
>T01_Unigene_BMK.716
GGATGAAATTGGAGGTGATCATGCGTGCGTGGGCTTGTTTTCCCAGATGGGGGGTTCTCTGTTTTGCGCATTCTTGAAAGATGTGGGAGAAGGTTTTCTTGATGAGGGGTGTGGTTTGATATGAAGAGGTTGAGGAAAGTGGAGAGGTGGAGAGGTTTCTAAGAGGAAATTCGGGAGGTGGGAGACAGAAGAGTCTGGCTAGAAGGAGGTGAGAGATGGAAGTATGGAGACATGGTTTGTTGGGTCTGGTGACAGTTGGGAGCCGTTGGAATGAATGAGATTTTGATTTCATCAAACTGATGGGAAATGGTAATGAGTGTTG
>T01_Unigene_BMK.717
GCGATGGACCTCAAGAGGAGTAATGGTTTGTGTGGTCCAGGATTTGATCAGTATTGTATGCATTGAAGAAATGCCAGATCCAGAAATGCCACTGATGTGACTTCCACTTCAACCGGCACTAAAAGTGTCTACAACTGCACCTTTAGAGAGGAAGATGGATCAATTTCTCAAAGGTGAATATGACTCTATAGTCCAGATATTGCCCATAGTGGAATGACCGTCTTCTATAGACATAGTTCAGATAGGCAATACTTCTGCTCCGGTTCATGGTTCTACTGCTTCTTAATCTCGGCTAATTTATTCTGAGGCCACTGATCACATGACTGGTACATCATAACTCTTACCCTCAGTCGTTGT
>T01_Unigene_BMK.718
GGGTTTTGACCCAAGAGAGAGCCTGCATATACGGGAAGACAGCCCACTCACATGAGAAAGTAGCTTGCACACACAAATGGGAAAGGAGCCCGCATATGCGGGAATAGTCGGCGTACCCAAGGTTTGAACTCTGGGCAACCAAATGAGAACCGCCGCTCCTTACCACCCGGGTAAGGATCCGTTCTCACTCACCGTTGGATTGAAATGCAAAAAGTTGATGTCTCCCATTGAGGGTTGTAG
>T01_Unigene_BMK.719
CAGTATTTTCTGGACCAGGTTAATTCGGTTCTTGGGTCTGACCCAATGCATTTGTGGTCATAGGCCATAGAAGCTAGAATGCCAAAGAGTTTTCTTCCTTAGCACAGAAGTCCGAACACCTGTGGATGAAAATAGAAATGTCACCAACCAATAATCCTTACGAAATTATGGATATGATTCCATATCAAGCTAGGCTCCTCCAACATCTTTAAAGATGTTCAACAGCCTCTTCTTATGGCAAAAGGCAGCTACTCTTTAAGGATACAGAATGCTGATCTTCATGGGCATTCCATCATCGAGG
>T01_Unigene_BMK.720
ATTGCATCACCCGCACGACTCTCCCACCCGCGAGGGCCTGTCACCGCCATGATCTCGCGCGCCGCCATCCCCCGACAGGCTCAGCGCGCCCTCCGCCAGTCCTGCCGGCAGTCTGCTAGGGGCTATGCCTCTCCAGCTTCCGGCTCACTCGCATACCAACAGGGCGACGCCAATGGTGTCAAGTACGCCAGCAGAGACTACGCCGGTCCTGTCACCACTCTGGCCCTCGTCTCCAAGGCCGGCACCAGACATCAGACTCTCCCCGGCCTCGCAGAAGGCCTGGATCGATACGCGTTCAG
>T01_Unigene_BMK.721
GTGTCAGCAGTAGGTTAACTACTGTGCCTTCGCTTTGTATTCCATACATGTGGCACACAGAGGAGCTCTGCCTCCACTTGTACCTTACATGTGGCACGTGTAAGAAAAGCTTAACCATCTACCCCTATCACACATTTTATGGAAACACCAAACCAGAGTTACTAAGTACCCAAACATAAATTTGCCTCAATTGGATGATGTTGAATTCGAATGG
>T01_Unigene_BMK.722
GTGAAAATGAATCAGGCTACGTGGTTAAATTAAATTAACCTATATGGAACTACATATAATTAAATTAAACTGCCTACCTGTTGAATCAGTGGCAAGGCATAGCCCCTTCATGGGGAGGACTAGGGATCCGTCCCTCGTCCTCAGTGACAATTGAGTCCGAACCATTCTCATAAGGGACATGTAGGGCTGGCCCATGTGCACACCTCTTTGACGGGCTCTACATGCTCAAAGTTTGGGGCCCATAGTCCACATGATGTGGCATGCCCAATGACTATCCATGCAAG
>T01_Unigene_BMK.723
AGAAATTGAGATGCTGCTGAAACACTTTGGTATATTTTCCATTAGCCATTTTATGTTTATGTTATGCCCATTTGAAAGAAAATTTACGACAATTTAGTACGTTTTTCTCTTACAACAATTTTGTGGCCTCCCTGGCCTTCTTTTTGTTTCTTTCTTTTTTCCGATTATAGTTTTCATGTGCTATTTTATGAAAAGTTGCACCAATGTTTTTTGGTTGTTAATGATGCATCAGGTGACACAAGCGGAGTTACAT
>T01_Unigene_BMK.724
GTAAAATAAGGATTGGGAATCCTTGATGGGTGAGAGGATCTTCAAATGGAGCTCTCTTATCAAAATCTCGACAGCTTTAAATAAATGCCCACCTAATGTGTCTTCTTGAGTGGTTTAGATTTAGATTTTTGGCAAGTGCCTTTTTGTTGGAAGCATTTGAGAGGATATGTTGCCCCCAAATGTAGAATTGGAAAATGCTCAAAAAAGCATTCAGAAATCCAAATTTCTGAGAATTCTTCAGTTGGATAACCAATCAAACAGGGAATTGAGAAAACCCGGGGGAAC
>T01_Unigene_BMK.725
ATACAAACAAACAAGCGAGTGATGAAATCTTTCTCAAATCCTTAAGTTGAATTTCTGTACTATCCTTTTAGTGAGATGCTAGAAAATACCCTTTAGTCACGCTTCTTTTTGGGTACTGCTCCAAAAAGTGCATTGGTGCTCCACCCCTTCCCCCCCTCCTGATAAATTTTTTTTTAGGTCGTGAAATTAGTACCCCAAAGTTATTTGCTTAATTCTAGGATTTAGGAG
>T01_Unigene_BMK.726
GGAAGAATCAAAGGGTTTGAAAACCCGTCATTTTCATTTCTTAGGAATGAAGTCGTCAACCTCTTGCTTCTTGAATGTAGAGAGGAGAAAGGAGAAATTCGAATCCTGCATTCTCAGTGAATCCAAAGGTGCAAAGAAAATTTCCTATTGGACGGAGTGGGAGATGTGGAGGTGGGAGCTTGTTGATCGGCAGATGATGAAGATGGAGGTCGGGATGAGGAGGTTCTAGCGAAGCTTAGGGATAAAGATCCATAGGATACAAAAAGTCTTGGTCTCATGCCAAAGACAATCAAGAGAAAACTAAAGGATAATT
>T01_Unigene_BMK.727
TGACAACAGACAGCTTGTAAACAGGGTTCTTGTTCATTACATGGATGCCTTCTCCCGTGCTTGGTGCATATGGATGTGTATTTATACCTGCGTACCCATGGATTCATGTCTCCTGATGTTTGATTATATCTATCCATAGGCCCACATGATTTGCAGTATATCTATCCTTTGTAGGGGTGCTCATTTTATTTCATTTTTACAGGGTTTCAAGAGAATTTTTAA
>T01_Unigene_BMK.728
AGGGGCTGTAGTTATTTCTTCATGTTTTAGCCAATCCAAATTATCAATGTATGACAGAAAGCACTCTTCCTTCAAGCATTTGTTTGGATATCCAAAAACAACCTTATTATTTTGCCTTGAATAATTTATTAATCTTCTCTCCTTTAGCAAGACCGACAGATGTTGACACTAAATTGTGGAATAAAATTTCATTAATGGGACAG
>T01_Unigene_BMK.729
GAAGTTTGAAGAGGGTCACAAACAAGAAGTGGCACTTGCACATGATCTAAAAGCAGCAGAGTCCAGCTGGATGTTAGAAAATGATACACCAAAAGAAGACACTACTCATGACTTCAAACTCAATACCACATATGCCACACAGTCAGATGTGTCATGCTCACAACAAGAAGAAAGTGAAACCCAACAGATTGAGAAAGTTTCTCACAAAGTGAGCGAAGATCAGTCTCAAAGTGATATGAACACTGAATCATCCACAACACAGGCTCGAGTTGGAGAAAATCTGAAGACAGGAACTAGAGAAG
>T01_Unigene_BMK.730
GGAGTTGCTAGTACTAATTTGAGTCATGGTGCCTATAAAAAGCAATCGTCCATATCATCTCATCAACCTTCTTGTCATCTTACCTCACCACGTGGCATAATGGACATTAGGGAAGCATACAAGGGGTCAAATCTGGTGGAAACACTGGCCATAAAACAACCATCCTGTTGACCTCCTTGGCTTCTTCCTTGACCACATGGCATAATGCGCATTAGAGTGGCACACAAAGCATTGAATCTAGTGGAAACATTGTGATGCAAACCTTAAAGGGTTTGGACTGAAGCTTTGCAAAGTGCAGAAGCAAAGAAAAGAGGTCTTAAAAAAGATAGTCACAAAGATGAATGCACGGC
>T01_Unigene_BMK.731
AGAAGCACAAGCCTATATCTTCTTCCAGGGAACAAAATCTTTGAGATTGAAAACAACCCAGAAAAGACAATTAGAGAAGGAAACTAAAAACCCAAAAGGCCAAAACACACAGATCCCAGTAATGAAATCAAACTCTGTATTCATCTCTCTCTTTCAAACAGTCAAACAAAGATCAATATGAAAGATCCAGAAACACCCAATACGTTTGGATAGCTCAGGACCACAGAGATAAGAATTCAACAGAAACG
>T01_Unigene_BMK.732
AGCAAGGAAATGGACAAAAACAGCAAATGATCAACAATTTATGATGGAAGAATCATATCGTTAGAGGATCACAGAAGATTCTGGGTATCACCACCATGGGACTCATCGTAGGGTTCTCCAAAGACAAGCCCCACATGGACAGTTAGTATAATCAAACATTTGACTTTCCTGTTTACTGTAATAACAAATCATGAAAGGAAAATAGGTAAAAAAATAAGAAAATGATGGAAGCA
>T01_Unigene_BMK.733
AGGATTATGCTGATGCTAGACCCATAAGGACTATGTACTTGTGGGTCCATTGACTTATACATTTAAGTTTTCCTTATTCTAATAAAAGATACAGCCCATTTTGAGAGGTTTAAATAATCTTTAATAATCATTATCATCATTATCTTAGCCTTATCCCATCAACCTGAGGTCTGCACAAGGTTCCCATAATAACAAACAAGCTATGACCACATTTCCTAAATGCAGTGTACTGCTTATAAAACAAACAAGCTACGACTGTATATCCTATCTTTATAATTTT
>T01_Unigene_BMK.734
GGGCATAGTTGCTGCATAATTGCCTAGAGCTAGACTACCTACATTGCATCTTAAAAAGAATCCAGGGGCATATAATACAAACTTAATAGTAAAAGTAGGTAAGAAAAAGCAATTTTAACCATTCTAAGATACTAAAGATTAAAAAATTAACATCAAGAAAAAAAATCCATTAATAAGAGAAGCCCACTCATGATATTTAAAAAATGACTGCCAAAAATAGAAAGCCACTCACAAAAACACTAACAAATAAATAAAACAATGATGATGAGAAGAATAACAGAGCAGACCTTCAACATCT
>T01_Unigene_BMK.735
GTGTTGATAGGTGTACTTGGTTTAGACAAAGTTCCTTTGATTCATATGATTGATGCCTATGACAGCTTCCTATTTGAATCACAACATTTGGCACCATCTCTGTCTGCCAATAAAATATGCTTTGGAGGAAATGGTGTTTCAGTTTGTAGTATGGCTTCTTCAATGATGCCCGTACAACACGCTGAAGATGGCCACTATCTGTTGACGGGTGAATCGTTTATCCTTCCCCATCTATGGAAGCTGTCTCCCAATCAGCTCTTTTTGCCTTTTTTAGGTGGTGAAAAATGCATTGGTGC
>T01_Unigene_BMK.736
AGAGAGAGAGAGAGAGAGTACCTAACCCCTCCTAATTTGAGCTTCCTTTGAAACTAACTGAAATAATTTTCCCGTGTAAAGCCAAGGGATTTGAGGAAGCTAGCATTCTAGGAATCCTCATATCATATTTTCATATCAAATATCCTTATAGAATTTTATTGAACCAATAAACCACAAGTCATTTAGTTTCATATCTTAAATCCTCATA
>T01_Unigene_BMK.737
TGCACATTCATAATATCCGGATCATTCCTTCTACACTTTTGACCATATAGGCCAAAGAATAGTAATCTCACTGAATATTTACTGGGGCGTTTTGTAAGTTCTATAGAAGCTATAACCAAAACCTAAAATTGACAAACCAACATGGCCAGGCAGACCCAAGATTCATGTGACAAGGCTCCATTGATGATGCTGTTGATGATTTTTTTTTTTCTTTTTTTAAGTTGAAAATATAAATTCTATTAAAATAAAATTGGATAAAAATGCATAGTACATAAGAATGTAATCATCATATACTAACTTTTTGATAAAATTACTTCTCACGGA
>T01_Unigene_BMK.738
TATGTTTGTAGGTTGGTCCAAACATAACTTGATTCTGTGACCTGGACGGTGGTAGCAAGTGCCCCTCAAGGAGAGTGGCTCCTTTTACCATTGCCAGAAGCACATGGCAAGTGTATGATAAATTTTGACAATATTGATTCATACTGATTTTTGCCCTCCCTCTTAAGCATTTATGAGATTCTAATTTAGCTACATGTATAGGGAGACGACACTCTCAATGAAAA
>T01_Unigene_BMK.739
TGTATGGTTATTGAATTTTTCATTTAGAGCCTGTCTGTTTCATGTAATTGAATTCGTAGGAACTCCATTGCATTGAATCCTTCACCATCACATCTTATAATAATCCACAAAATCATTTGACCATGAGTTCGTGTTCAATTCCATGCAAACAAACTGGCTATTGGAGTTGTTTCATTGTATTTTTCTGCGATTGCCTGAAATGGTGTCTGGGTTG
>T01_Unigene_BMK.740
GGAGTAGTCGCTGGCCGATGCGCCAGAGAGGAGGTGGATGTACTTCCAGTAGGCCAAGGTACGGTTCTTGCGAGCAACACCGCCGGCGGCCTTGGCCTCGCACGTCTGGTCTCCTCCGCCGTTGTCGTCGAGGCTGACGAGGTAGCGAACGTCACGCTGAGCGTATTCCTTGAAGAGCTGAGCCGAGTTCTGAGTCTTGGGGTAGGGGATGTAGTAGTCGTCGAGGCCAAAGAAGAATTCGTTGAAGTAGGGGCACGAGTTGGCGTTGAAGGAGTCGCTGGGCCTGTCGCGGGTCCAGTAGAGCATCGACGAGGGGTTGCCGACGACGTAGCGGACGGGGATGCCGTTGGAGTCGCCGCCGGTGAGGGCAGCGTAGCGCTGAAGGACCATGCCGCCGCAGCCGTGACCGACAAAGGTGATGTACTTCATCTTGGGGTAGTTCTTGGGGTTGG
>T01_Unigene_BMK.741
GACACCATATGTGCGCTCATATGCCTCCAAATGTGCTAGAGCGTGCCCAATTATGTGATTTTTGTTGCTATCCGCATCACAAATGGTGTCTGATATGGAACTTGTAACATCTGATGGGTTATATTTACCTATCCGATGTGCCCAAATATGCGTAATTTTGACTAGTATTGGAGATATACTCCACTTTTGACAGGATCGTTTATTGTCAATTATTAAAAAGCAGAACTATTTTTTGAAGATTCTTTTAATAATATCGGAATAAAAATCTTAAATTTGTAAAT
>T01_Unigene_BMK.742
AAGCAAGATTCTAAAGCAAGTCAGAAGCACAGGTATCACCTAGAGCACAAGTTTCCTACAGGAGATTAAATTAAATAAAGTGACCATGGCAATTGGCACATACATAATTTTCCATTTTCTAAGTACAGTGCCAATGTTATTAGATCTAGAAGCCCTTTCCTTGTGCATAATTTTTAGATGTAGGGTCCCAAAGAACAACATCATGGCCTGGGAGTTTTCATGATTGGAGCCTCAGCAAACTACGAATTTATAACCTTGCTGAGTACGGGCTCTTAAAAATTATAGGAGCAAACAAAGTGAATACATG
>T01_Unigene_BMK.743
TTTTTTTTTTTTTCCTTTGTACATGTTTCTTTTGTTAATAAAGTTATCTATTATCTTTCAGAAGGGAAAAAAAACTAAAGGCATTTAAGTGTATATTGTGTTATGTGAAGAGTCCGCCTGACTATTCAAAAAAAAAAAATTGTGAAGAGTTAACCTAAAAATGAAAATTGGTATGTATCTCATGGCCATTTAACTATTGTCAGTGACTTTGATGCAGATTGGCTGGCTCGTCATAGACGTAATGCGACGACTGATGAGGTGATTTTGTTCCCTGGAGAACCAAGAAACAAGTCGTGTTGGCAAAGTTGTGTAAAAGTGGAGTACCAAGCAGCGGCTAAGACAACTTAAGAGATTGTGTGGCTAAAGATTTTCTTGGATAAATCAGGATTTATTGTCAAGATTCTGAATCCTATGCAATGTGATAATCAAGTGCTTATTTATATAGACTAAAATTCAGCGATTCAGTGAAGAACGAAACATATTGTAGTAGATCATCACTTTGCTTGAAAAAAGG
>T01_Unigene_BMK.744
AAGACCCACGGCGCTGCTCCATCCGACCACATGTCCGTCGAGCCACAAGCTGCTCCAATTGAGGAGCAGGGACTTGGCTGGACCAACAACTACCGATCTGGCAAGGGACCAGACACCATCACATCTGGTCTCGAAGTCATCTGGACCAAGACTCCAGTCCAGTGGAGCAACTTCTACCTCGAGTACCTCTACAAGTACGACTGGGAGCTCACTAAGTCGCCAGCTGGTGCCAACCAGTGGGTCGCTAAGACCGACGACGAGATCATCCCAGATCCATATGACAAGAACAAGTTCCGCAAGCCAACTATGTTGACTACCGATTTGGCTCTTCGATTCGACCCAGAGTTCGACAAGATCTCTCGATCATTCCTCGAGGACCCAGTCAAGCTCCACGACGCAT
>T01_Unigene_BMK.745
GGGACATAACATAGGGATGAGGTGACACTGTGGATGGATTCTTGGTAAAATCTTCCAAGCTTTTTCTAGAATAAAAGCTTAGTCGAAGGCTAGACTGCCAACGTTGGCTCTTTGCAGACTTCTTGGACTTGGACACAAATGTCCTAATCCTTTGGAGGGCCTCATTCATGGTGTTCTCATCCATGTTGGCAAAGCAAACCCTAAACCAACCTGGTTCTGGGCAATGGAATGAAGAACCAGGCGAAACATTAAGCTTGACTTCGTTGATGATTGTACGCCACAGTGACATCTCCCCCTCGTGGGACGCATTGTCAAGGAGCGGCCTTAAGTCCATCCAACAAAACAGCCCTGCATTGCTGTTCAAGCAACTGATACCCACTTGAGCCAACTCTTGGGTGAAGACCTTGTGCCTTGAGGCTAGCCTTCTACCACTCTCTTCTATGAAATTGTCCACAAACTCGTCGTCCGATAGCATGGCAGCGATTAGGTATTGAG
>T01_Unigene_BMK.746
CTGCCGGGCTGCCATGTCTGCCCTTCTATCCCGGCCGAACATGCAGCTTGCCACAGAGATTGAGGTCATATGCGGGCGGACCTCGTGGAAGGGGATACTGGGGCAACTGTGGCCGAAGGCAAAGTACATTGAGGTGGTGGTGACGGGGACGATGGCTCAGTATATACCAGGGCTGGAGTTTTACAGCGGGGGGAAGCTGCCGCTTGTGTGCGCCATGTACGCGTCTTCCGAGTGCTACTTTGGGGTGAATATGAAGCCACTGTGTAAGCCAGAGGAGGTTGCATATACGCTTCTGCCTAACATGGGGTACTTTGAATTGATACCGTTGGAGAATGGAGTGGGAGCTGAAGAGGAAGAGGAGCTGGAGAACGAAG
>T01_Unigene_BMK.747
ATATATATATATATATATTTTTGTCAAAGAACGTTCCACTGCTTTTGCTCTGCAAGGAATGTCCAAAAGTATCTTTGGCAGGTGCATTGATACCATGCTCAAAACTTGAGAACCAATCTATACAGCATAGTGAGTGAAGTTGAGCTTGGGACTAGGAATTATATTATCTTAGATGAGAAAGGATAGGCATCGTATCCTTAGGCAGGCTTTGAACATGAATAACCGGAGTCCATCATTCGGTTGATGTATGCAGTTGAAAGTTGACTAGATGGGCTCCATCGTGGTTGGTCAAACCCTAAAATTTTAAAGTTGAGAATTCTGAGATTCAGAAAGGAACAACACCAGCGGCTCTTCATCATTACCATTTATTATCATGGTCAAGCCCACGAG
>T01_Unigene_BMK.748
TCAAGCTGTTGGATAAAAACCTCCGCAAGGAACTCACTCAAAACTCAAGGTCAAGTTTCCCTTGGTGGAGGGGAATGATGTAGTATCAAGCATGGCAATAGGCCCAAGCCCAATCCTCTAGGCCAAACCATGTCCTTTGTAGTACTCAAGTAGTTCTAAAAGATGTATACATGATCTTTACAATTAAATGAATGATTTCATCCTTACAAAAACCTAGAGAGTTGCCGCCTTGCTGTTAGTGAGTTCACCGTCATACTCAGACATCACAATTATACAATACAGATATGCAAGAAATTGCCACTAGAATATACGAACAATTGAG
>T01_Unigene_BMK.749
AAGGTAATGTGCTCTCTTGAACTTTAGATTGGACCATTTGAAAACCTTAAACACTAAGAAATGGAACCTGAACTAGATTGGAAATATTTTGATCATTGTATTCTTGGCCATTTTGAATAGGATTTTGGTTAATTGAATCTCAAATTTCTCATAAAAAAATTCTCAATATAATTGGTTATGATTTGATATATTTGTTGACTTTAACTGTTGTTTTATAACATAAACATTTCATAAGATTATAAATATTTTTA
>T01_Unigene_BMK.750
CTTACTGTTCTAGTTATAGTTTCATTGTACTTTCTATTGGGTGATTGTCCATTTACTGAATATTTTTCTCATCTATCTAATGTGTAAGGGTGCCGAGTAAATGACATAGTTAATATTCTCAGACCCATTTCAGTTTGCTTTAGGACTGAAACATCTCAGTCAATAAGAGTTTCATACGGAGTTACATTTTGGAATGCTTAACCTACAAATAAAGAGGGAGAGAGAGAGAG
>T01_Unigene_BMK.751
TAAATAAATTTTTTTAAGAATAATTTCATTGATCACCACAGATTTTTACACATGCATGGGACCAGAAATTGGAACAATCAGCCATCACATAAATACATTTATCATGTGGTAGGACAAATATATTATGTTAATCAATGGCCCAACATTTAAGTCCTCATCTTGTCATTGATTAAAAAAATAAAATAAAATTAGAAAAACCCCTTGTGTAGTTGTGTTATTCCTTTCGCTGTATAATTTATGGGAATGCCAAACTAGATGAATGCGTATATATGAAGATGGG
>T01_Unigene_BMK.752
GGAGGATGTAAAATGATCTCACTCCAGATTGATCCCAAAATTTGAACCAATCCTTAAATAGAGCTCATGTGATGCGAACAGTAAACATTTGATCCGGATTCCGTATGGAGCACAACAACCTGAGGACAAGTTCTTTTCAAGCAAGAGAGAAATGATGCAGCCCAAACAAAAAGTCTATCATATCCGATTAAGAAGAGTCCAATGCATCAAACATGGGGGC
>T01_Unigene_BMK.753
GCTCATTTTAGATTCTTATCAAACTGGAATGGGGTGTCAATATAGCAGATTAAAAAGAGACAGGGATGAAACCTAGTTCTGGATCAAAAAGAAATTAGGACCCAGAGGTGATCTAATTGATTCCCAAAAATAGTAAATCAAGATCCAGATCCATGCATACTCAGATTCAAAGATCCGTACTTGGGTGCTGCCCAAATATAAATATACATAGGGTCACAACAAGAATACAACCATTAAAGCCTCTTACAGGGTCCAAAGAGGTCGGGTTCATATATTTGTCTTCCTTTCTA
>T01_Unigene_BMK.754
GGCATTCTAAAGAGGACGGTTCGGATCATGAAAGTGGGGCACACAGAAATCAGAATTACAGATTTTCAGTTCTGGACTAAAAATCCGTGCTGAATTTTGACTTGAAATTTGGTCCCATGGCCGTATTGGTTATTTTAAAGAGGATCAATGGCTCATTTCATGGTTTAGGGGCCCACAAAAATAGAAAAGCCGGATAGGTGCAGATAATGGGTTAGTGATCCAATGGTTCAGCTCTTTTTACAATTTTCTTGAGATCCAAGAAGAATCAATGCATCCAATCTGGTCCCATAGCTGTTTTAGACCTTCTGAGTAGTTAGGACAGTTTGGATGATAAAAATCGGTCCCAAAGAAGTGC
>T01_Unigene_BMK.755
GGGGGGACTTCTTTGTTAACACTCTGAATACCAAAGGAAGAAAACACAGGGAGTATCATGTTTTTGCACCCGAACTATTAATGCTGCTGCTGCTGCTATATGTTGAAGATCATGGAGTACAGTCAGTGTCTTGCCCCCTTCACCATCATCGATTCGTTTCTTCTAGTCTCACAGTGATGGACTCCAGATATGACTGAGTCAGGAAACAGCTCTTTGTGAAGCTGGGCTAGCGAGTTGATTGCAAGCCTTGATGAAAGTGTCCAAATGGAGTCGTTCAAGTCCT
>T01_Unigene_BMK.756
GGGCGATGAAAATATAATTCAAGAAAAAGCAAGTTAAAAACTTCAAGACTCAAATCCAACAGTAAGATCATTCTTGATCAGTGTCAAATTCAGACTGGTGGCAATTCACGGGTTGGGAAGTGAGGTTGGCTGGGATCAAAGGCAGGCTCCACTGTTGCTTGCCAGTGTATGTTATCCAGGGAATCAGCCATAAACCCAATGGACATCTGGCTATACAAGGCTTCTTAT
>T01_Unigene_BMK.757
TTTACTTGGTAGATGGCTTTACGTATTTGGACCGCAGGAAATGCACACTGGGAAAGAGTGACTGCATTTAACATGCTTAACTTCCAACTGTTTCATGCTTGTATTAACTCTTCATCCTTCTGATAACTTGGCCATCCCTTTGACCACAAGTACTTGGCTATACATTAATTGCACTTTTCTTCTTTGAAGGCGTAGTTTTTGGTTTCTCACAACTTTGTACTGTAGTATGTGATTATCATAGTTAGTGGTCCCTATTTAGCTAGATGGTCTATGATAATCTGCATGACTTGGAACATATTTTATATGGCCTTTCTTCATCACTTGTCCTGTTGATGTTGATAGTAAGAGTTAACAAAAAAACACA
>T01_Unigene_BMK.758
GCCTTTTTCCTATAGTATCACCGGGAAAACCCAAAGATTCAGAGAAAAAGATCTGTGCATCTTTATGGACGATAATTTCTAGTGAGTGATAATTGTGGCACTTGTTGGACCCAAAAACGGATGATAATTTTTGTCGCTAGAAAGGCCTCACAATGGATCAGTTTTGGGGGAAGAAAATTAAAAATAAGACTAAAGACCATCGGATAATGCCTATCTCACCTCAAATTTTAACAGGGACTGGTGTTGGAATTTATCTAAGATGAAACCCAGTGGGCCTATAGAGCTGGACCTAAAAAAAT
>T01_Unigene_BMK.759
GTAGGTTTCTTGTCTTAGATCTTTGCAATCTTGTAGGTACTAGGTGTAAAACGGGTTGTTCAGGCACTATTTGGCCGGCCGGGTCGCCTTGTGCCCGGGCCAGGCTGCGCTGTGCGGTGATAAGGCAGGCAGGGGGTCGGCCCAACACCGCACTGGGCCACAGGCCCCTCCCAATTTTTTAGGGAGTTTATGGACTTTTAAGATTTTCAACTTGAAATAAAGTTGAAATTACTAAAATAAATATATAAACATTGATGTTAATTTATAAAAGACTTAAAGTTTCATACTCACTTATATAAAAAAAAAATATTTACTTTGTATAAATACCGAGCCGGGCCATGTTTCGAACCGTAATAAATGGTATATTTATTTATTTATATTTATTTTCTCATTAATT
>T01_Unigene_BMK.760
GCATTTTTCATATTGTTAAGAAGCCTGTGTTTCATGAATTGAAGTTGTGACTTCATTAGAGAAAAATATGGCATCTAATAGTATTCTTCTATTTATGTGCAATAAAAAAACCACTTGGTGCAGTGAGTCCATTTACCAAGGCTGTTGGAAGACCCTGACTCTGAGTTTTTTAGGCATGCTGATCATTTTTATCTTTAGAATATCTATATAAAGG
>T01_Unigene_BMK.761
TTCTAATTGCCACACACCAACGAAACAAAAAACCTTCGTGATTATATGGCTAATAGCCACATATCAATATTTTCTCCCACTTCCCCCTAGCCTATACAGATGGCCTGTTCATTTTTGTCAGTCTGTCTAACACTGTTTTCAGATTTGCGCTAACAGATGATACATTCATGGTTAAAAAATGGCTGAGTCCGAGTTGACTCATACTCGGCACATACTGAG
>T01_Unigene_BMK.762
ACTCTTATGTTGAAATCGTATCAGATAAGGGACAAGTCTTTGGAGGGTCACACGTATACGCTTCGATCATGGGGCTGAGTTTGATAATTCTGATTTTTCTTCCTTTTGCACTAAACATGGAATCAAACACGAATTTTCAGCACCAAAAACACCACAACAAAATGGAGTGGTAGAGCGAAAAAATCGTGTTGTCCAAGAGATGGCACGAGTGATGCTCCATAGCAAAAGTGTACCTCAACGCTTTTGGG
>T01_Unigene_BMK.763
ATTTTAAAGCAGTTGATCCTTCTATGGCACAAGCAAACAAGTAAATCACAGATGAAACAGTGCCATGCAATTACACTGGAAAAAAAGTATCACCATCATCTTGCATATACAATGAGGATTCCTATCTACTTTTGGTACTTTTCCTTTTACTTCCTATTACTGGGAAACAATTCCTACCAAAGAAAATAAAAAGACACAAATAATTGAAAGAAAGCAAAACTAAAATTTAAATACAACGGGAGCAAAAATCCTTCTTCTTGGGGACTT
>T01_Unigene_BMK.764
GGGGGGGGGGGGGGGGGGGACATGGACCCTGCCAGCGCCCACCAAACACTCTCGATCCGCAAGTGGATACTAGAACCATAAACTCCAATGCTCAAGATCTGCTAAATTTGTACTAACACTGAATAATAGTAACATTTGGGAAATTGTACAAAATCAGTATGTGAAGGCAAAATGTGAGGAAAGGTTCTTTAAGACTTGCACAAGAACTGAGTTCAAGCTGACTCGAGGCGCAACTGGCAATGCATACTTGTGCATTAGTGGTTCAGGCTAAAGCATGGGATGGATCTAGATGGAAGCACCTCCACAATAATATGGTCATAGTGGCCTATATTATTGATAAATAGGGGTTCATACAGTTAAAGCAACT
>T01_Unigene_BMK.765
AGATAAGAATAACCCTTCCTTTTCTTTTTCAAATAAACATACATAAGTCCTGCTGCCGAACAGACTCATTTTTCTTTTCCCCTTTGTTGCATGTCAAGTATTGAACCTTTTAGATTGATTCATAGTGACATTTTGAGTGGTTATCCCGCACCATATCATTCAGGGGTCCATAAATTTTAAACCATTTTTTACAACTTCCCAGGCCACCTGGGTT
>T01_Unigene_BMK.766
TCTGCTCAAAATTTTATATCAACCCATGTGATCAAATGCTACAAATTGCAATCAATTGATGGTAATCAGAGTTATGGGTTGCCTGTTTGAAGGGAGCCAAGTTCCAAGGATCCAAGTGGGTTTCGAGTTTCGACCATTTTTTGTAGGAGTTACAAAGGAATGTGAATTGATGGGAAGGTTCTGTTGGTTTGCATGGGATTGAATTCCTAGAAATTTATGGTGAAATGGGTTCCAACAAAGTAATATTAAAGAGGTGAGGGTTGAAGAACATAAGGTGGAGATGTAGATGTTTCTGTGACTTTTCTGGG
>T01_Unigene_BMK.767
GTGGGTGACCACATAAACGCATATAGATGGATAGTAAAAAGGAACATATCCATAGTTCTCACTTCTCATAACCCTATGATTCATATCAATTCCTAAGGACAGATTCGTATCTATAAAATGAATCTCATTTCCTAGTGAATATTAGGATTCAAGTGTGATTTTTATGATTCGATAGATGTTTTATTGAATCCTACAATTCATCTAGGTGGACATAGCAACTGCCGAATGGATAATGTTATCAAG
>T01_Unigene_BMK.768
GTTATTGATGCAAGTATCAATCTGAATTCGAACTCCCTCCCTCCCTCTCCTATTTTTCTTAGAGCTGCACCGTAAATGTATGGACGCCATCTTGGGATTTCAGATCAGGGCCACCTTTTGAAGTAGCCCAGTGCATCCTTTGTCATATTCATTCCAAAGGAGGGTGCAGTTAGCCTACAAGATTACAGGCCAATTAGCCTTATTTAAAGCATCTACAAAATTCTTGCAAAATACAAAGCTGAACCAAGTCCTACCTCCGAT
>T01_Unigene_BMK.769
GTGATTACCAAAAACAACCAATCTGGCTTTCAATCGCTCAATACTAGCATCAGACTTATACTTGATTTTGAAGACCCATTGACTGCCAAGGGCCCTCTTCCCTGAAGGTAATTTTTCCAAAGTCCATGTGCCACATTCTTCCAAGGCACGCATCTCCTCTGACATTGCACGACGCCATCCTGCATCTGTCATAGCTTCCTTAAAAGACTGTGGCTCCTGTCCTGCGGTTACAGCTGCAATAAAATTCCGATGTTGCACAGAAAATGTGTCACAACTAACATAATGT
>T01_Unigene_BMK.770
GAACACTGGATCAGTTTTGTGCTTCATTGATTTCCTTTATTTGGGTTTCAAGATTTGCTAATGTGAGCTAGTCCAGAAAACAGCTTACTGGTAATTTTGAAATTTTGGGCAAAGTTAACTTTCGATTCTGGTTTTTCTTGATTGATGGGACAAGGCTAACAAGATGATGATCATTCATTTTAATCTCTGGTAGGATACTTTCCAGAAAGTCCTGTAGTTCTTGTATACAAGTGTCTAGTTAATTTTATTGGAAAAAGAAAATGGGT
>T01_Unigene_BMK.771
GAAACTATGACATAATAAAAAGTGTAACATAACCGAATCTGTAATAAAACAAAAACTGTAACAGAACAGAAATTATAACAGCATAGAGTTTGCAACAGGCAGAAACTAGAGCAAAATATGCACTGCAACAGAATAAAAACTGTATAAGAATAGAAATTGTGAAAGAATGTTTACAATTTCTCTCCTGGGCCCATAGGGATTATT
>T01_Unigene_BMK.772
CACCACCTAACAACTAATGTCTGACAGCTAGGGCACCCCTGTGGAAGGACCTTTTATTGTGCGATCTATAGATTGTTTTGTTTAAGCAGGTGTACACCGCTAGATACGCAAAAAGGGCTTTGATGATTGTTTTCCCCGTTACAATATTGGCCAGCATATTCCGTGCAACCATTCGCTGGGTTCTTATCCCACACATATTCTCTACCACAAACTCAGTTAGAGTA
>T01_Unigene_BMK.773
ATTTTAAAAATTGAGCTAACCCAAAACAAGTTGAATCTGAGCCCAGATCAGCCCAACTCAACTCAAATATGATTAAAGGGCCCACTACAGCAGTTACGTGGCAACTTCTTTTTTTTTAAAAGTACTGCAGCACTATAATTATAAAGCTTCAGCTCCACATATGAAAAGAACCCTTGATAGATTTCCAGTTATTCAATATTGTGTGGACTGAACAATGATAAGATCAGTCAATATGCCATGTCGGTCAATCCCAAAACTTTAAGCTATTACTACAACAAACTTATTGCATGCTGGTTGTACCCACGCAGACACTTGAGAAAAAAGGATATGGTGCACTCACCTGG
>T01_Unigene_BMK.774
GTGTTCTATGAATGGAAATAGAGGTTTAGATAGTCATACTAAAAAGGCGATCCAATGATACAGAATTCAATGAAATATTTACTGTTTTAACTCCCACTTCAAGCAACTATGGGATAAAACAATTCATCCCATGGTAGTTGCATATACAAGCAAAAAACCCACAAAGCAGAGAGGTAGATGTTCCCAACAGAACTTAGATACCTCATTGATATTCCAACTTATTACAGATTAACAATTTTGCAATTCAAT
>T01_Unigene_BMK.775
GTTAACTTCCTTTGCCAAGCACTAATTAATATATTATTATTATTGCTACTATTAAGAGTACGGTACAGTAAATGAGTTTTAGCAGGACAGACGCAAAAACATTATGCTAGCTACAATGATTTTTTTGTGTGTTAGTAAAATAGTTTGTTTATTTATTATGACAGAAATAATTAGGAAAACACAAAATTTAAAAATTTGCTAGCAAACAAATTTTGGCACA
>T01_Unigene_BMK.776
GAACATATTCCCAAGTACTTTATATGAGTGTAGAAAATAAAACGCTGATGGGATATCTCAAGGCCAGAGCTTTTTGGTAATCTCTTGAAATATGCTAAACAAGGAAAAGCTCCAAACAATTCCACATCATTTCTATATGGCCTGCTGTTTCTCCTGAAATGCCTATCCTTGAAATCCTAATGGGGGCTGCTTTTTTGTCTTTTTGCTTTTCTGTGATTGATGGGATACCTGC
>T01_Unigene_BMK.777
CAGCTAGTCTACATTTCTACGCGGGGCAATCTGTGACCGGATGGAACAACATTTCTTCAAATGGGATCTGAACTTTTTCCACAAGAAACGGCTAGAAACCATCTCCTTTCCTTACCTTTGATCACATTGCCCCTTCTGTCCACTGTCCCCATCTACTTGCTTACCCCAGCTTCAGGCTACCGCAATTTCCGCGTAATTACTTTGAAAGTTGCCGGTAGCTTCTTGGGAAGTGGGAAGGGCAGTGTACAGCCAGCTCAGGAAACGGCCAGGAAAGAAGTGAG
>T01_Unigene_BMK.778
GCTTCTCTCTGCATAAAAACTTAACAAGGACAAATACTGAGAATGACACAGGGACCTCCTGAAGGACATTGTCCTAGACAACACATACGCAGCCTCCAATCCTCACCATATTTGGACACAATGACCTTCCATAAAGCTTCTCTTTTACCCCATCTTTCCCATGATTGAATCAAGCGTTTTCCTATTTACTATGAGAGTGTGATGACTCCTTCCACCATTAGGTCTCATCAGCAAGAGTTATCCTATCAAAACTCTCTGATATTATTTAGTTAGTATCTAATGATGAGCAAGCGCCATTTTTTTTCTTTTGGGGGG
>T01_Unigene_BMK.779
AGGCTTTCATGTACTTCAATCCCGGATCCATCCGAAATGGGAGAATGCATCACCATTGCCTTGCCCTTAAGCACAAGTCTAACTTTCCATTTTTAACTTAAATATATCATAGATAGGAAACTATGACATCTGTAGTTCAGTCAATTTATTTGAAGTGGTGCTGTGCAGAGGCAGTTTCAAGAATAATAGAGTTGTACAGATTTGTTCAAATTGTGGTGTCTGGAGTAACATGGATTTTGAAGCATTTATATATTTATATTTTATGCTGAGAATGCTTTTGCATTTTTTGTTTTCAGTTTAAGGGCA
>T01_Unigene_BMK.780
ATCTTGTACAAGGACATATAATAAACTGGGAGGTTAGACAGCATTGCTTTAATTGAAGTTATGTTAAATATTGCCGAAGGTTTATTTTCTTGAGTTATTCATTTGGATGGGTCAAATAATGTCCAATAGTTACCTTTTGAACAAGCCCAAGATTGTGGTATCTGTCATGGCTCAAAGTGGTTATGACCCATTTACTGATGGTGTATTGTCCAGTTTTGGATTGAATCTAAGTAGTAAGTAGTTTGGGAGAAGAAATCACATGATTATC
>T01_Unigene_BMK.781
TCGAGATGTCTGTTCGTCCACATTTTCCCGCCATCTGCAGCCACTCTTGCAACGGTCAACTACCATCTCCCATCTCCACCAAATCCAATCACTCATCCTGAAAACCGCCCTCCATCAAGAACCATCCACCACCGCCCAATTCATCTCCTCTTTGTCCTCAATCTCCATCGACTGCGCCCGCGCCGCCTTCGATCACCTCTGGCCTTCTCCTCCTCCCATTTTTGCCTGGAATTCGATCATCAGAGCATATGCAAAG
>T01_Unigene_BMK.782
AAATCTGCCAACAGACCGACAATTGTACAGCAGAAAAAATTTGTAGCCTAACAAATGAATACAGTTGATGTTTTGGAGTTTGGAGTTTGTAGTCTTAAGGATTATATGGATCCATACAACCCTAAATATCATCTCCTCACTAGAAGGGAGATAGAGCATAGAAAGAGAAAAACTAAGAGAATGGGATCTCAGTCAGGGAAGAAAACAAAGAGAACTTAGATGGCTTACCATATGACAAGGATCTTTGTTCCATTTATAGCTCGAGACCCACCATTCTGATTCTTTAATTAATTAAAAGTAGGCAATCGTTTTTGATCATCTTATACCCAG
>T01_Unigene_BMK.783
TGATGACTGGAATCGACCTTTAGGATTATCTTTGTTGCAAGTTCTCCATGTTTGTACATATATAGAAACACATGTATACATACATTTTTATTTTTTTATTTTAAATCTACCACTAATCTTGAACCTTTTACCTCAAAAATGATGTCAAAGAGAACAATCATTAGAATAAAGGACGAGAAGGCTGATCAGATTGAATGGAAGCTTCCTTTTAGAAGAGGTTGTTGTGTCTTTGAAGCACACATGTAGGAGTATCTTACGGAGAGGGTATAATCTTCCTTTTGGAAGGAGCCGATAGATTTGTTCATTGAATTCGCTTGGGATGCTTTCAAGCAGAAGCCTACCTCTAATCCTCACTTATTATCATCATCACAGCCTTGTCCCAATTATGTTGGGTCAGCTAGTCCGCGGTGGTGTAAGTTCGCTAATTTTAAG
>T01_Unigene_BMK.784
TTGCAACAATTTTCATCCAGAGATCTTTTTAACATCACCATAGATAGTAGGTCTAACAGAACTATAAACAATCATTAACTCTGGGACAACGAGGCCAAATGCCAGAAATGCTTGCCCTGGCAAAAATGATTGCAGAATTATATAGTAGTTTACCTTCCAAAATACATATAGACGGGGTGACCCATCAAAGCTTTATAATCATGAGAAAATTGCATGTACAGAAGTAATAACTCCAACATCAGCATGGAGCAATTTGATCCACAAACAACATTCTACTCTATGTTGCAAAAATATAACAGAATCATTAGCCTTTCCTTTGATGTCCTTATACAGTACCTTAAGTTTCCCATTCTCTGCAG
>T01_Unigene_BMK.785
GGGGCCCACCACCCTTGCACTCCCCAGGAGGGACCCCCTTTGGTTGCAACAATTGAAATTTCTTTTCTCCTATAAAGAATTCAAAGTTAAGGAGACACCCATGGCGGAAATTTTCAAAGAAGCAAGTGGTCGGGATCAAATTAGAAGTTCTTGCACAACAAGGAATCTAGCTTACCAACTTTTTCAAAATCCCCTTGTTTCTCTCCCACACCTTTCAAAAACCTTCCCAAACTTGGAGAACAAACCACTAAGTTTCC
>T01_Unigene_BMK.786
GCAGATTTTGGAAGAACTTATAGAGAAAAAAGGGCGTTTTGATACATCTCTTTTATGGGGTGCTTTTTTTTTTTTTGGGAGAGATCTGCCTATTTTCCATAAATTTTTACAGTAGTGTTTCTTTGGATGTGGTCCTGCTAGATTGCCAGTCTCTTATTTCAAATGATTTGATCATTTCATGGTTCTAAAGAGCAGAGTAAGACAATATTGTGTGCTTTTTGGTGAAATTACTTGTATCAGGAGAG
>T01_Unigene_BMK.787
CAGATGAGATGATGCTGCTGGCGGAAGCCTGAGGCTTGACGGCAACATCGACTCCGGGGTTGTCAGTCTGTGGAGACAAGCTCGACTTGAGATAGCAAGTTCCTGGGCCAGAGCCTCCAACATATGTGTAACCGACACACTCCGGGTCGTCGTTGCAAGGGCTCTCGCATCCCAAGAAGGACGTCGCCGACACGGAGTAAAGGTCGCCACCCAATCGATCAGCACCGCAAGTATTCGTGTAAAGGCCAACTTGCTTGGGTAGAGAAGTACAAGCCGCGCTTGCCGTAGGTGCGGTGGGCACAGATCCAGTGGCTGTAGTGCCGCCAGCTGTAACAGTCACACCAGTGCTGGCCTTGCTGATGACTTGAGCGACATCAGCAGGAGAGGTCGAGAGTCCGCTATTTTGCGAAGACTTGAGATAACAGACGCCGTTGAGGAAGGAG
>T01_Unigene_BMK.788
GTCTCACATAAATATACCAAAATATTTTTTTTGTAAAAAAACTTAACAGTTAGTTTAGGCTTGCCTAAAATTATAATATTTAAATACACTTGTATCAGGGTTCTGTAAATGAACACGTAAGTCAGATATATCACTAGATTTGGCACCAACTTCCTTTGAGAACAGAAAAGACAACCCTAACTTACCAGACAAAAAGAGTATCTATCATTTATCAGGACTAAATATAAGGGGAATGAATTGTGTAGAAGTCTTTATATTAGAAAGATGTATACATTTTTTTTATTATTTTCTATTCCTTTAATTTCTCATCCAACACAATTGTAATTGTTGATAAAAGATCCAAAGCAACTGGGAT
>T01_Unigene_BMK.789
GGTTTGGTTTAGTAACAATGATTTCATTGAGAAAGCAAATACAAGGGAAGCACTGAACAGACAGATTGCGCCTCAAAAGGTATAAAAGCATTATACAAGAAGAACACAAAAAATTACAGGAACTTCAATGAAATATTTGGTGAGTGGCATGGCAGTATATATTCGCACATGATGACTGATGCCATTATAAGTATTGACAAGTTCCTTTTACATGGATTTGAAATATCAATACCAAAAAAAAAAAAAAAAA
>T01_Unigene_BMK.790
GAGCAATGGGATCCTCCAGTAAACTGGGGTTTTTCAACCGATGCACACACGAGTCTTATTACCTCAAGAAGCTATTTATGAAACATCACCAGAGGGGAAGAACTTCACTTGTGCATGATTGTTGGGGAAAAAAAAAAAAGGAGGGATGTACTCCCTAACACTGAGCCAGTTCGCATCCCGACTCAGGCTTCCTTCTGGTCATTTTTAAGCAGAGTTTGAAAGCGCATGGCTCACTGAATAACTGAATGATGCAGTCCAGGCACAAAGGCTGGAGTACGG
>T01_Unigene_BMK.791
ATATTCAAGAGGAGGTGCCTTGGTACATGTTGTTTGCAAATGATATAGAGTTGGTAGATAAATCAAGAGATGGGATGAATGCAAAATTCGATAGATAGCGGGAAACTTGATAGCAGTTAAGGAAACTTTTTTTAATGGTAGAAGTTAAGGAAACGTCTTAAGAATTTTTGAAACTTTGGAGAGGTTTTAGAGACGAATAAAGGACATGCATTTGATTGTACGTATGTGGTTTGTCTATATCTTCTTTTCTTTTTTTTAAAAAAATCTTTTGCGAGTGTTTTTCTTCATGAACACTTTCTTA
>T01_Unigene_BMK.792
GCACATCCATCTCGCTTGAACATGAACTTATTACTTTTCCAACATTTTGCAGGTGGGTTCTCATAAACAAATCATTGGAACCGGCTACCTTCTGGATTACAAATAACTACTACTTCCAATATTTCCCCACTGAGATCCATTTCAACTAGGACATGTGCAAACTGGGCCCTGTTGCTCTGTTTGTCTTAAGACTGTGTGACTCCATCCAACCTATGAGAACTCCTATTGGAGATGTGATGCA
>T01_Unigene_BMK.793
TACATATCCAAGCCCGATCCAAAGTGGGCTGGGCTCGGCCAATGAGCACCCTAATCTATGTGGTGAATGATCTAATTTAAGAAAAAAAATCAGTAAACAATATTAGCTGGGCAGTTGACAGATTGCTATGTTCCCTCTTTTTTTCTTTTTTGGGTCAAGTAGATATCAGGTTGTCAGCATGTGGCATTTCATGGAAACCTGATCATCCTTACTAGTAAGAGAGAGTGGACATTGATTTTG
>T01_Unigene_BMK.794
CGTCTATCATCTCGCGAATATAAGTTTTTTGCATTTGTGAGATTATTTCAAATCGACTCGAAACAGATTTTTTTCTTGAAGTATCAAACATCAGACATTTCATAATAGAGCATAAGTAATGATAAATCCGAATTTATTAATTAGCTTCAAATTTTCTTACCAATTTATAAACTAAATCAAACCGTATAAAATTTTGACCAATTCTAGGGTCTTATTACAACAGTCCAACTAAAAGGAGATTAAGCCAATACTAAATGTTCATTACGAAGTGTTCTTTGACGCCTCTAGAGTATGTCATATGCACTCCACTCTTCAATTTCCCGAGGTTTTCTTCATGCAAAAAGATGAAAAAGAAGATATGTGATTACTGTTGGAAGTAGGTGGACCTTCCTGACGTG
>T01_Unigene_BMK.795
GGGAGAGCAGCGCCGCAAGTTTTGAAGTTGGGATTGGATGTGACGAGCGAGAAGAGTGTTGCGGATGCCGGAGAAGACGGAGAAGGAGTTTGGCAAGTTGGATATTTTGATCAACAATGCTGGGTATCTAGAGGCGTGGGCGCCGGTCGCGGAATCCAAGGTGGACGAGTGGTGGAAGGTATGGGAGGTCACCATCAAAGGCACATATCTTGTGACTCGCGCCC
>T01_Unigene_BMK.796
GTGAGAATGGATGAAATTGAGCTGCATTGATACAGAAGAAACATAAGAATTTAATTCCAATAGAGTTCCAGGAGCCACCAGGGGTTGCCCTAAGTATCAGATTCATAACTGACACAGAGACAATATCTGCCTCTACTACGTTAATACCTTCTTTTGAACATTTGTGATGATCCAAACTTCCTATGGATTTCTCTTCTTTTACGTCACTTTGAATTCTTCGCAAAGCAGTGGTTCCTTTAAGCTTATTT
>T01_Unigene_BMK.797
TTTAGGTTTTTTTTTTTTTTTTAGATCCCATCCAGCGACAGTTCCAAGTCCATCTCTATAAAGTATAAACCCAGCAGTGGCACTTCTCTAGAGCCCATCCATCCATCCATCCAAAACTTTTAGCATTTTGGAGACTGCCACTCAGAAGCTCAGTTCTTGAGTCTATCTCCATAAATCCATAAGCAAAGGAACTTTTTTGAGCCCATTCAACTT
>T01_Unigene_BMK.798
GTTTCTTTTCCCCTAATTTTTTTTCTGTTTTTTGTTTTTGACATATTGAAACAGTTTTCTATGTAACTCAATTTCTAGGAATTCTCCATTCTCGTAAGTAATCTTTCAGTTGCATTTAGACACATGGAGAGTCCAACCATTGTTCTACATCATCTATTAGGTCTACCTGAAATGCATAGAATTTTATGTGGAAACTATGTTGGTTCAATCATTCTTTTTGTCCAATTAGTTCCCCTATGTTGTTTGTGATAACTTCCAAT
>T01_Unigene_BMK.799
TTTTGAATTTATCTTCCGCTCTTAACCTTCTGGGCTTGTCTGCCTCAGGTTTATATCTGACCTGAAATAAATGCCAATAAAAAAATTTCTATGGAGAAGAATCAGGTAATCCATAAATTTTTGGATAGGACTTTGAAAACTGGGTGAAAGGGAAAGAGGGCATTTGTGCATGAGAAATATCTACAAAATCAAGTTGATGACCAACTTACCTTAGGCTTCCATCCAAAATACAGGAACCAGCTGATTTTTACTTGTGAAAATGCCCTATGAGAAGCATTCATCTGATGTCAAATATAAACCTGCGTCAAATTGGCCCTCTAGTTCCTTTTGCTACATAATATTAGGATAAACATCACCAAGAACATTTGTAAACAACTAGACCAGAG
>T01_Unigene_BMK.800
ATGGTCTTGACCATCGGCTGGGCCTGCTTCAAGGTAAACAGGATTGCTCGTCGCTCGATTCACATGCACAAGAACCCCGCCTATATCCTGTACTCCGACCCTAAGGCGCTCAACAAGTGGGGCTTCCTTTACGTCCAGTACAAGGCTACGATGTACTACTTCATCTATGTGGTGTTGAGCTACATCTTGATCAAGGGTCTTTTCATTGCCTTCGGCCAAGGAAGCGGCGCTACTCAAGGCGTTGCTCTCCTCATCATCGAGGCTGCCATGTTGATCACCGTCTCTATCATGCGTCCTTACATGGACAAGAAGACCAACGGATTCAACATTGCCATTATGGCCATCAACTTCTTCAACGCCATCCTATTGCTCTTCTTCACCGAGATTCTCGGAGTTCCCCCG
>T01_Unigene_BMK.801
GGTCCATCCATTCATTCATCCACCCTAGCCACATGTGGGAGGATGAGTGGGTGGATTGGACCTAGTGCTTCCCATATATTAACTCTTGGGCATTGCTACATGGCCCGACTCGGAGACCAGCTTTTGGATCCAGGACTCTTGGGATCCAATGACCCTCATGGGAGTCCGGGCCAAAATCCGGCAATCGGGCCAAATAGTTTTTTTTGTTAACTCTTTTGTTAAGTGGGTTCTACGTATATAGT
>T01_Unigene_BMK.802
AGGAAAGATAAATATAAATATAGCAAGAACAATAAAAAAAAAAAATTTGAAAAGATTTGTCCTGAAATCAAGAAAAAAAATGCATACCTCTTAGCTTTCTTTCTCCCCTTTGTTCCTCTCTAGTGCTTCTTTGCTCCTTTTCTATGAATGACGAATAGTATGTTGATGGTCGATGTTTATATTGTATTGTGATTTATTTTAAGATTTATTGTAAATTCATGGAAAAGATACT
>T01_Unigene_BMK.803
GTCCAGTTCATGCATTAAAAAGGGTTATGGTGATATTATTGTGATGAACCTGTGCATGTGATCTGGTGCCTAATATTCTAAACATTGGCATATGTAAAACTTAGCATGTTCCAGTTGCAATCTCTTTGCATTCTCTGTGTTCGTTTGATCTCCAGTCTTCAGACATGTTCAACCATGGATCAAAACTTTTCAAATTAATACCAAAGTTTTCCAGGAAGTTTTCAATTAAGGACATTCAACCATTTAAAGCAATTTTCTGGTGATTTTTCCCTCAGTTTTT
>T01_Unigene_BMK.804
AAAAAAATACAAAAAAAAAAAAATGTTGGAATAAGCTGATGCATTAAATTATAGACTATCAGCCAATTTTATCGGCCAACATGGGTACCTTCTTGAAATGGAGCAAGTGAGCAACAGGCCTATTCTATCATGAGGGCATATTGATAACCAATAAATATCAGTGGATATAATATGTTTTGACAGATATCTTTATGCATAGGCCGGTCACTCACTGAGCAGAAGCAGATAATCA
>T01_Unigene_BMK.805
GACAATTCACAGGGCTAGTGGGTGTATTAGGAAGGACATATAATAATCATAACTGTATATGAACCCATCATTGATTCATTGTTGTGTGTATGTAAGTTCACTATTGAAAAGTATTTCCATTGTTTCTACTAACGCACTGAGGTTTTGGTATGAATGTCTAGGAAAGGAAATTCAAGATTGGTATCAGAGCCAATAGGTAGTTAGTTTGAATCCAAGGGAG
>T01_Unigene_BMK.806
TGGGGCTATTGTCTTTTGTTGTTTGTTTGTCAAAGAAAGTAGAAAGCAGAGAGACTTGCATCATGTGGGTCCTTCATATGAAGATTAACAGGAAACTTAAAACCATGGTCCCTATCTTGGCTGGAAGGAGTCAACGCAAGGTGTTTTCACAATCGTGCTCTCCGTGGTACTTTTATCTTTGTAGGGAACTTGTTTAGTCTTCATTGATCAAGGATGAAGGACCTTTCATTTTGGGATTTGTAATTACTTTATAATCTGGTTATTAAGGAGTTTCCTCCACTGGACTCCTTAATACCTTGGACCAAACATGGACTATCATCATTAATGCAATCTGGG
>T01_Unigene_BMK.807
GGCCACTCCATTTGTGCAGTTGTTATTGAATACTGATGATCATGGAGACTCATTTAAAACAATCTTATAATGCAAGAACATCTATACAAAACGACATCCACTTAAGAGAATCCATCATAGGATAGTATTACTGCCCTCCTGAACTAGACAGAGCTGTGATAGAGATGATGCTTGGAATTATAGCCATGCCATGTAAGTTGCATAGGAAATGCCAAGCTGTGATATGTACCCATGA
>T01_Unigene_BMK.808
GAAAAAAATGATAAAACAGATCCTTGAATATTAAACATCTAAAAAAATCTAATCCAAATAAAAAATCTAAATAAAAAAACATCATATCTTGTTCAATCAAGCACAGATGAACAATAATAAAGTGGTTCCTTGCATACTAAACATAATTAAATATAATTAAGTACTACCTTAGTCTTTTGTTCTTGGAGAATATTGTTTGTTGTAAAGATCTTGGCAATGAAGAGAGTTGCACAACTCTCTTATCCCGAATCCTAAATCTTAAAAAAAAAAAAAAACCCTACCAT
>T01_Unigene_BMK.809
TAAAAGAATAGTTTGGATCTTATGCTCAAGTGTGGTAAAGGTTAGAAAATCAATAGAGATTGAAATAGTGTAAGGTGGTGAGGGTTAGAAAATGGAAAGAAAAGAAAATTGACGACCAATATAGTCAGCGGTTGAGTAAAAGCATAGCAAGTGCATTTTTGCACCTGCTTTTCAGCTGAACTAAGTGCCAATATAGGTTCCTGGCTTCTAAACTAACAGCATGTCATGATGGG
>T01_Unigene_BMK.810
TCAATCCCTTGGGAGATTGGTCTAATTTCCAATCGTGGATCCGAACCTGTGCCAATAGCACTTGCTTACAAACAGAAACTTCACAACTTGTGAAGTCGTTTCACACCATGTGAGAAATTTGTATTTTTTCTTCTCTACCCACTGCTTATAAAATAAATGAGGTGATTTTATGTAATTAGTTCAGCCTGTTCAGGGCACATTAACAGCTAAAATCAG
>T01_Unigene_BMK.811
AAGGGACATGGGCATGACCCTCATATCTATATGGATGTATAAAGGATCTTGCAACTTATGTCATGAGCATTGTGGGCTGCATCCTGAGTTTTGGTTTTCTTAGATTCTGATTGCATCTTATTTCAGTCGTTAATGATACAGTTTCAGCTATTTAATAAAAGTTTATTTTGTAAAAGTGTATTTAATACAGAAGCTAATCCTAGCTTGTCTTTATTTCTTACCAAAAAGATCCCGAGTATATACCTCTGTAGCTTTAGCTATTTCCAGACATAGATTTCAATTACTGATGTTTGTATCATTCTAATGTGGCCCTTCAGTTTCAGCTTTCAGAAGAACCG
>T01_Unigene_BMK.812
TGGATTCGATCAATCCCTCGGGAGTTTGATCTCACGCATCGATTGCGGATCCGGGCTATGCCAGTTGGACATAGAATTGAAGACAAGCTCACAGAGTGTAGAGTGGTTTTAGAGTGTCACTTCGAACGAATGGACATTTTTATAAGAAAACATTTAGGCCTATTATGTTGTGTGGGGAGCTGGATGTTGGGCAATGAAGAAACATGAGCACTTTAAAGTTCCAAGTAGAAAAGATGCACATGCTTAGAAGAATGGTCCGTAGAGTTAGAAACGATAGAATTAGAAATGACTACATTTGAAGATATCTATACATAGAAGTGA
>T01_Unigene_BMK.813
TGTGCATGGGGATCCCCATGTGCACCTTGTGGTGGGGCCCACTTGGGCCCCAACCTGGGGATATGGATGGGGGATATAAATATCTGAATGGGCCCTAGTTTTGGGCCCAACTAATCTTATTCACAGATAGGTTTTGACTATATAATTGTCAATGGAGTACTTTGACTGTTGTTCCCTTTGTCTCATTATGTACTCCATAGGTATTCCATGTTACTGTGTTAACATGGAATATGTCCCCTATAACATAGTTGACTGA
>T01_Unigene_BMK.814
GGTGAAAATGACTAGGGAGTGAGATCCAGCCCAAGAGATCAAAGCAAGCAAGCAAATGACAGAGATTGGGCAGTTGTGTTGGGTTGGTTGAAATGTAGTGATCATATACATCTAAACCATTTTATATGAGAGAGAAAGAGAGGAAACTACAGATTCTATGGGGATCTAGGACTTTGGGAATTTATCTGGAGCAAATGTACAGTGTGGGATTTGC
>T01_Unigene_BMK.815
AATATGATGGAGGAAATGTTTCGTTTGGAGATAATAGTAAAGCTCAAATCATTGGCAAGGGAAGTATGAAAGGAGATCAAATACCAACTCTAAATGATGTATTTCTTGTGGAAGGATTGAAACATAATCTTCTTAGCATTAGCCAATTATGTGACAAAGGAAACAAGGTAGTCTTTGATAGTCAATCATGCAAAGTGGTGAATGATAAGACTCATCAAGTTATTCTTACTGGATCAAGGACAAAAGG
>T01_Unigene_BMK.816
AAATGGAATAAACCCTTATTCTATTAACAAAAAACAGGCTCGGTCTATTAAACTCGTTGAGTTAATACACTCTTTTGTGTATGGGTCCCACTTGCACATGTGTGGATGACACATGCCACATACTCTCTCTCTTAATTAACTTCTCTCCACCCAACCACTTTTCCATCTTTCCCTACATGCCACATCATTATCCTCACCAAG
>T01_Unigene_BMK.817
CGCGCAACAACCGCGACTGTTCGTCGGAATGATTTTGATTCTCATTTTCGCCGAAGTGTTGGGTCTGTACGGGCTCATTGTCGCTCTGCTGATGAACTCCCGCGCTGGGTCAGGCGCAGAGTGCTAAGCTAAGGCGAAAGCAGACACCGCGCAGGCAAGCATCTCACGACAACCCAGGCGCAATCGGACGAAAACGGAATAATGCATGGCTCGCGGGCGGAGTGCGGGCAGCGCTTCGACACACAAGAAGATGGGCTTGGCTCACGTTTCTTGAGTGCAGCAACACAGAAGGCGAGGATCGGTTGAATACTGGCGCGCAGGGGCGCGGCACTCAGCATGATGTAGTTGTATATTCCACAGCGGGCGTTTATGAGACGAG
>T01_Unigene_BMK.818
TTCAGAAACTGATTCTAATTAATCGTAAAAGCCCACTTCAGATCACTTCAGTGCAGGATTAACAAAGCAATAACTTAATAATCAGTAGCCCACTAAGATGGCTGTTGTTGACAATAGTCATTTAAATGAGGCTACTGAACCTGCAGCAGAATCCGATGGAAACCAGTCCGAGTTGATGTAGGACTAGCAGTGCCTTGTCTGAAAGAACATATATGATACCAGTCTTTTCTTGGTTTGAAAGCAAGGGAAAACTTAAAGCAGAGTTGCAG
>T01_Unigene_BMK.819
GCCCCTTTTCCTGTATTTTTGGACTTGTCCCTTAAGCCACTATGTTGCGGAGCACTGTAGGCCTCACTCCCCAACCGTTTAGTGGACCAAAACTCCAGTCTTTCACGCATGAACCATAGGCAATAGAAGAGAACCCCAAAACTATTTTTAGGTCAGAGGCGTTGCCCCCGCACCACCAGCAAGGGCGTGCACCCCCATTGAGCTCAACGCAAAGCGTGACCCACGTACCGTTGTTATTTATCACCAGTAGGTACATGGGCCCTTAAGTAGGATGTGGACTTAAACCCCGG
>T01_Unigene_BMK.820
AACACCCTTATCTTGAAAACCCCCAAAAAACTGAAATCCCAATACCCAATAAGAAGCCCAAAATCAATAAAATTAAACTTAAAAATAGACACCTCAGATCTATTCATAAACTCCACTAAAACCCTGCAGAAACAAACAAATCAATAGACCATCCACGAGCCTTGAAAAAGCAAATCTCAAGAACCCCAAAACGATAAAACATAAAAACCCTAACTACAAAAAATTGTTCATTAACAAATCCGTCCCAGATGATATATTCATAAAATCTTAATAGCAAGACCCCAAACAAATAAATCAAATGAAAACACTTAACACAGAATGATACAAGGTAAGAAAAACCCAATTTTTTTAACCAAAGAGGAAAAAACCAACAAAAACAAATAAATCAAATGATAACAATTAACACAGATTGATACAAAGATAATAAAAACCAATCTTTTAAACAAAGAGGAAAAAAGCAACAAAAACGAATAAATCAAATGAAAATTCAGTAAGTGAGATGGTGGCAG
>T01_Unigene_BMK.821
AGGCGTTCTCTCATGGAACTTGGGGGCTCAAATAAATAGAAGCCTCCTTTAATGACAAGGATATTGGCCTGATGCAATCATTGATCCCAATGCTAAATGTGCAAAAAAAAAAAAATTGCATCAACTTTGAATGAAGGGATGAATTAAAAGAAATTCAATTTAAAGGATTTCTCATACAAGATCAAATATGCTCATAAAAATTTAATGAAGATCTTAAGAAAATAGATCTTTCAGTCCCTAAAAACCTGCTGCTGGATGTTCCCTGAAACTTAACCAGCTCAACTT
>T01_Unigene_BMK.822
CCGGAATCTGTTATCTCCATCACTCCGAATCCCACCGACAGCGATTCATCAATTCCATTTATTGATAGTATTTACTCTGCGTGCTATGGTTCAATCCCGTACACTTGCTTTATGGGCGTTTCCCGTACATGCACATGCAATGGACTTCTTTCGTACACGTGAAAAGGCCTTCTCCAACATGGCTGTGTCTTTAGATTCTAAGCGGATCTCGGGCTATAGATGGGCTTGAGTTCGGGG
>T01_Unigene_BMK.823
GCAGGTTAATGTCAAGTTGGCCTATCAAAATAAATAATTTGTTAGCAATTTACCATATGAACATTAATTTCTAACATATGCAGCTAAATATCAACCCAATCCAACAGCTTAATTTATGATTGACCACTAAATCAGGTACATTCCTCAAATGATTTTTCCAAAAAAGAATGTGGACAACCATACAGAAAGCAAGTACTTGTTTGCTAATATGCATAAT
>T01_Unigene_BMK.824
GATCATTTGTGGCATCATGATCAGCTAGTTCGTATGAGAAAGTCCAAGGAGCTGAATTTTCTTGTGTGGGAGTCCCGCCATGTATAATTCTTTTCTAGTGACGGTTGATATTGATGTTGGTGTTTAGCTATAACTTTTTATATGTTACATTTTTATAATTAAGTGAGAATTCTTTTTAATTCATTGCAAGTGATGGTTGATAGTTGATATTGATGTTTAACTGTACTTTTTTATATTTAGACGAG
>T01_Unigene_BMK.825
GCAACTTTCACGACCACACATGAAATTTATGCAGCAGATGCTGTATAAGGACAAGAATTTTCTTGTCTTGTCCATGGAATTTTTCAGCAGGGTTATGCTCCATTTCCATGTAGAAGAGAAGAGCTTTGTTTGCCGAATGAAACCCTAGGGGCAGCTGGTGGGGGTACCTTACTTTTTTGGAATTATCTGAACCTAGATAGCCTTGGACTTAGTAGGAAGGCTTCCCCTGTTTTCTCGGCAGGAGAGCATCTTGGAAAGACA
>T01_Unigene_BMK.826
AGTGAGAAGTGATAATTAAGTTGTAACATGTAGTATGCATGTTGAGTAAGACTTCTGGTTAGTTTTAGGAGCCAAGGGGTAACTTTAATTATAGCAAAACGAGCTACAATCTGAGCCTACTAAATTGGTAAATGGGCAATCTATTGAAAGGATTTTGAGGGATAACTTTAATTATAGGAGGGCTAGCTATAATCTCAGCATGCATGTGAGAAGAGCTGCCCGGCCGTGTATTTGAATCCAGG
>T01_Unigene_BMK.827
CGCTCGAGGGACTCGGCCGCCTCGTCGAAGAAGGGAGCGACAATTGGAGGCTCAAGACGGTCACAGCGTCCCTCGATGCTCTCGCGTGCGTACAACTCGATGTCGACGCGTGGCCAAAAGGGCAAGGAGAGCTTCAGGGAATCACTCGCCAGGATCAGCTCCCGAGACAATGCCTCTTCAGAAGCCACCGCGGCAGAGGGAGGCTCAACAGCATCGACTCCACCACCAAAGAGCTTCGCCGGCGTCTTCCAGGCTCCAGAGCCTGGCTGCCGGCCCAAGCCACCAGCTAAGCTCACGGCAGACCAGG
>T01_Unigene_BMK.828
GGTTAATTGTGATGCCAGCTATTTATATTTGTTGTGCAAATTTTTATACTGTCATAAACATGGTGTTAGATTCTGTAGTTGCTGGTAGTTTTGTGCACGTATTTGTGCACATTTGGGCACCTCATGCACATATTCTGGTGTGTTGTAGAGTTTGGGTGGGTGTTACTACTGAATTGTGTTTTTTTTTTGGTTCATTGTGCAGATCGAACAAGCTCGGCAAAGATAC
>T01_Unigene_BMK.829
GATATGGACTTTGGCACTTTATTATTATTATTTTTTTTGCCATAGGTTGGAGCGGTAGGTTCATTTATTTGTTTCATGGGCACTGAGGCCTATAATTTGAGCAATGCAAGTTGATATCGATTTTTACCTCATTTCCAATGCTTATGTGCATGTGTTTAGATGATTCTGCTATTGCATACTATCAAATAATGCTTTGGTCTGTAAATGCAGTCCTTCCGGCGCGCACCTTTTGATTACAATTTGTATAGTTTTTTTTTTTTAAATATAAAAAGGTTTGAGTCATTTTTCCAAAGGGGTTATTGCCGAATATGACAGTCTCCAGCTCAAACATTTTGTTGGAAAGTTAAAAGGATTATGATTTGTTCAATTCTCAAGTCCTGTGCAACTTCCCTGAG
>T01_Unigene_BMK.830
GAGAATTTCACCTGATTCCCTATGCATTCCCAATGGAAATTCCATTGGATTTTTTCTTTTTCAAGCTCCACCAAGTTTAAAAATTTGGAACAAGATAAAGGAAGATTGGATGAACTAGATTTTATGACTTATACGACCCTTAAGAGAAGGTAAGCTTTTCTCCAATGAAGATCATTCTGTTAAATAAAAAAGAAATAAGATAGTTTTGTTCTCTACCATTTTCAATGCTACAATCACTTTTAATCAACCCTATATCTTTATTAGTTTGCACCATGTGAC
>T01_Unigene_BMK.831
ATGGGCGGCCCTTGATGACGACGAATCCGTTCTTGCGGAGGGCAGAGCACTGCTGCGGGTAGGTGAGCGAACCGCCGGCGTTACCGGTCTCAAAGTCGGCGTCGAGCTCGGCCTGCTGCTGTGCCTCGGACATCTTTGCTAGGTTGATGTAGAAGGGAGGAGGAGAAGAGGGTTATCTAGTGAGCGTGACTGTTGATCGACCGTTATGCTGGACTGTTCTATAGCTCGATCTCCGAG
>T01_Unigene_BMK.832
GTTCCGAAAATGGATACGATGATCGGTGTTCAGATGGGTGTGAAAAGCTCAAAAGAGTGAATGGACTTCAGAGTGTGTGAAAAGCTTGAAAGAGTGAATGGACTTTATAATTATACGTGTCGAAAAACTGCTCCACTCGGCCTGCTGGGCTGGCTTGCACAACATACCTAAGAGCTCTACAATCACACTAATGTCAGTGACTGCCTTGTTGCTGAAATTCTCTCTACTCTTAGATAATTTCCAAACCTTCCTAG
>T01_Unigene_BMK.833
AAACATGCCGTAAGTTACTAAACAAAAGTAAAACCAATCCCAAACACATTCATGCTGTGAGATATACTGAGTTTAGTTCCATTCGTATTAATAATGACCAAAAAATGAAAAGGTCAAGCACTCCTGACCCTTTTCTAGTGCCAGCTTTTGCATGAACTATCAAAAGATGATGAAGCTGGTGGTAGTCTACTTTGTATTACTTGAATGGTTTGTTTTTGGTGGTGACATGGTTCTTTTATGCAGATCTATGTTGTTGATTCATTGG
>T01_Unigene_BMK.834
AAGGGGATGTAAAACAATGTTGTTTTTTCAATTTTTTGGTTCCTGTGGGGCCCATAATCATGATCTAAACCGAGAGATATTTTTGGAAGGTCAAAAACGGCTAGTTGATCAAATTTCAGCCGTTGATCATGTCTAGATATCAAGATATTTACAAAAACATCCTGAGTCTAAAATATTAATTTTTTTATTTTTGTGGGGCACCTCCACACGATCCGAACCGTTCAAATACTCCAGATGACCCAAATTCACTTTGAGTAAAAAGTTGAGGTCTTGATTCTTCATAGATTTTGAGTTATTTCCAAAAAGCATACAACTATTGTATCATATATTCTATTAATGGTGGA
>T01_Unigene_BMK.835
TGGTTGATGCTTAAGATTTTATGAGTAGCAAATTTCTCTCATGGCTAAATCTACAGTGCAACCCATACTAGCATGGTCTAGATCATTGATCATGGCATATATCTGAATTCAGTGCATTGGATGTTTAACCTGTGCACAGGTTAGAGCCTCCCATTTTGCATATATATCCTGTTTTTTGTGCTGCAATGTTGTCTGAACGTGGTCAATTGACTGTTCTCTTCTTAACTTGGATTACATATAAATAGGGA
>T01_Unigene_BMK.836
GTCAAGTTTGATTTCATGCTAAAATCTTCTCAAAAATGTTTTCCAAAACATGAAGTTAACAAACTATGCAAGTTCAAGTAACGATTTCAAGATTTTTCAAAAGATGGTGCTCAAGTGAAAATTCAAGAGATGCTAAGAAAGAATGCGTATGCAAACATCAAATTGTAATCTAACAATAGTTATAACATTTAAGCCCTTCCCTCTTGATTTGATACGAAGACTGAGGCAAGAAGAAAAGAGATCACACCCGGGTCAAGACAGGTTGGGTCGAGCCCATACTGGGCCAATCCAACCTATTAGCAACATAACCCACCTCTATGATCAGCAGTGGTTGACGTCAGACCATCACAGCAGTGGGAAACAATCAGGATTTGACTAGAATCAACAGCGG
>T01_Unigene_BMK.837
GAAAAGGATCTGCATGGCCACCTTGATTTTATCATCGCGGCATGAAAACATGTTCTATGAGCCTCCAAGGAGGACCGGAGTGTCCCCTGGTCGTCTCCGTGGTCTTCACAAACTGTATTTGTGAAGGCCGCATTGCTATTACTACAAGAGGCACCGCTGCAAGTGACTGATGACCGGGGCCGTCCTCCTTAAATGCGTTAGAGAAAGATGTAGAAGAAGCTTGGTTGTCAAACGGGAAGAAGAGTACCTCAATAGAGTCCAAAAGCCGCCAAGGATTGGAAGAAACTTTAGAGCCCTCTGAATTGCAGAAGTGTACTGCCTCTCCATAATGGCATTAATGGCTGAAAGATAC
>T01_Unigene_BMK.838
GTTCATTTTTCTTCACAAACAATGTGGTATCAGCATGAGATTGTACCTACTTTTATCGTGGCTTGAATAAATATACTAAACCAAGCTCATTGAGACCATTAAAGGCCATATAAAGCCATTTTTAACTGACAAACATTTCCACTTTGCCCTTCTAAACTACGCCTTGCACATATTTCTTCATGGGGATCACCTTTTAGTACCACATTCTAAACATCTGACTGATATAAGTTATAACGACTAATTAAACTTTGCAGCAAATGAAAGGATTACTGCTACAGAATTCAAATTGTCATAAGAAGAGAAAAAGTCTCAAAATAATTCATACATATGCCACCAACCTGTCTTTTTCATATCAGA
>T01_Unigene_BMK.839
AGATGGGGAGGGCAGGAGAAATCAATGCACCGAGGATATGTCGAGGCTAGCTTGGAAGACTCTCCAGGTGAGTTCGAAGACGAGGCTGAGATGTAAGCTGAAACAACAGAGTCGCCCAAAGTTTGGCGAGAAACAGAGATGAAAGGGGGAGAGCCTAGGGCTAGAGAGATCGACCCATGGAGATTTTTAAAAGACTTGCATGGGCTTAGTCCGTTCGTTAACTGTGGGCCAGGTAACTAGGGAACTAATTGATTTAAGTGAGAAGTTT
>T01_Unigene_BMK.840
CTGCTGCTCTTGCTCTTGTTTTAATTGCTGCTCCCTCAACCGTTTTTGTCGCTCTTCTTCTTGCTGCTGTAACTCGACCTGTTGCTGCTGCTGCTGCTGCCGTTTCTCCTTAGTTAGGTCCTTCAGTGACGATACTTCCTGTTCTACCTCTAGAGGAGTTGCATCAGTGACTTGAGGGGTCTGAGGTGGTGATGGAGACTCGGACGCTAGCGAGGGTTGTGACAAGACCTCCTGAAG
>T01_Unigene_BMK.841
GTGGTTCACCGTTGTGGCCCATATAAAATTATGATGAATGGAGATAACGAAGTATATCAGCCTATCTGGATAATGAGGTTGTGAACTGAATCATGGAGTTGTTTAATTATTGTGATGTTTCTATGATTTTATTGTTGATTTAGATTATGAGCAACATTACTGTTTTATCTTATGAATTATGATGAATAAAGATGAATGGTTACTTCGTCCTATTGAGATAATTTCGGATATTGTCCTT
>T01_Unigene_BMK.842
CGCCTTTTTCGTTTGTTGTGGTGATGGACGTGGAGTGGGGAGAAAATAAAGAGGAAATAGATCTAAATCATACACCACACAAAAGATGAGAAGATTTACGTCATTCACGACTAAGGCCTAGGTCACAGGTGAAGAGAAGGGATGGTTTCCATTTTATCAGAAGGTACCGAAGTAATCAAGGAAGACAAATCCGATGGTTCATGAACCCAAATCCAAAAGTCCTCAATCTACAGAAGAATATTACATACATCAA
>T01_Unigene_BMK.843
ATCTGGCTTATGACAAGGCTCAAATAATGTTACAAATCTAGCTCTCAGGAACTCTTGCATTAAAAAAGGTACTTAGTAATTCTGGGAAAATCTTGCAAACATGAAATAATATGTCATATATCAACATTCTAAAGACACCAGCGGTGCCGGTGCCAGTGCCTGCTCCTGAGGGATGGATGCTTCTAGCATAATAGGATTAGCATTTTTGGATTCTACTTAAAAAAAAA
>T01_Unigene_BMK.844
GGGATGTGTTACTTCTATGAATATGTTGCTTGATTATTTAATCATGCAACATTTGCATGGAAAAAGACATAATTATACTTGGCAATAATTAATCAGCTTCTCTGCTTACACCTTTGAAGACAAACTCGGAAAAGGAGCTTCCAGAGCTGTGTTTATTACGGGCAGCTCAGTTGCTTCATAATTTTTTTGCTATTTAGTTAGTGTGGTTTTCCAATGTCTTAGTAAGG
>T01_Unigene_BMK.845
GCTCATCACAAGACCAGTGAGTATAGCAGCCCTGTAGTACTGCTTGATCCTTTTAAGAGAGCATGCAGGACTTCAAGAAATCTCAACATATTCTTACACCCTCGAGTAGATGTGTCTTAACCAAACTCATCGCATCGAGGTCTGATCTGCGTGGTAAACAAAGAAGCAAGAATGAGAAATTTCTCCCATATGCCCAAAATCCCTCTAATGAGATTTATTCCAAACTGTAGCAGAGATGTTCTCAAAAGTCCTGCTTTCTGATTGTTCAACCAGTTCTGTCCCGTTCGATTCTCTGTAGAATTTCTGGAAAGGAGGGGCTGGAGCAAACCTTTAACAGGATGGTAAAAAAAAAAAACAGAATGCCTTCAAACATCCAGTGAATATTGGGTAAATCTACTAGTGACTTATAGTACTCAGTTGAAG
>T01_Unigene_BMK.846
GAATTTCTTCCAAGCATTTGACAAACCGATTCAGTTAGAATAGTTGTAGAATTTTTCACTTCAGCATAAGACTAGCTCAAGCTACTAGCTAGCAGCTACTAACTCAAGTGAGTAGCATGCTGCTAATTGTTCCATGAGATCAACATGTGAAAGGGTCTCTGACACCGCTTAAGTTTGATATCGTACCACTAGTTTGATTCAGGTAGCCTACTCATTAATTGAAAAGGCAATTCTGTCAAGACCTTTGCTTGCCCAACATCCACAGAGTAATGCAAGCAAACTATTTTTTTAATACCTGCCCAAAAACCCTTATAAATATAGGA
>T01_Unigene_BMK.847
TTTGTTGTATTTCTATTTACCACAAGAAAGGAAAAATGTGGGAACACCATATGAAGAAGTGACTTTGATTCAGTAATGAGCATCACTCCAGCCAGATACTTTGATCTCTAACCTGTGGAGAGTCCAACCCAAAAGTTACCTTGATGAGAGTGGGTCTTCATCACAGAGTTTACTCTCTGTGTCATACTAAGTTACATTTTTTTGCCTG
>T01_Unigene_BMK.848
GACTTCACAAGAAAGATGGTACATTGTCTCATATCACTTCTCATACTAGAGGATCTCATCTTCCCATTTCATAGACAAGGGAATTTTCAAATCTAAGCAATATACTGATTGTAAACAAATAAGCAGAAAACAAATGGATAATCTCTGAAGTTATTATGTTCTGTGAAGATGGTGGTCAATGGCATTGCTAGAATAAGAGTGTCTGGATCATTTTTTTCAAGAACACTAACATCAGTCTACCAACCCCT
>T01_Unigene_BMK.849
AGTTAGTTGAGGTAATGAAAAGAAAAAGAGTTAAGTGTGGCCAGTCTATAGGAGACAAAAGTGTGATAGTTAAGGGTTGCAAATGCCGAAATGTGTAGATCTACCAGATGATGTCCAAGAAAATGTTGCAGCATGATGTTTTGAAATCATGTCATCCTTCCAGTGGGCCCCCCATCATACTTGCCATAAGCCAAAAATAGGCTGGGCAGGTCAGCAGGTTGGCTGCATTTCACTTGAATAAA
>T01_Unigene_BMK.850
ATTATTATTTCAATAAGCAATGTGAACAACAAAAATATTATCATGAATCATACTAATGCATGGTGTTCAAGTTTGCAAATTATAATGCACTAAAGAGCTAGCTACTCATGATCTTAATTTCCTTGTGACTACTGATTTGGTTTCTTCTGACAGTGTTCAAGGTTTCTACAGGAGATCTTGGAGATTTTAATTCTAAATGATTAGAGA
>T01_Unigene_BMK.851
ATTATCTGGTTTTGGGCTGTTTGGAATAATATGAAGAAAAAAGGGTTCTATTCTTGCTTAATTTGCTAGTTTTTTTATTATTATTTCTCCCAAATCACAGTTGTTTAAATAGTTTGGTAGAAGAGATTGCTGTCTATGATTGTATTAGCGCAACCCATTAGTTGGGAACTTTTTTTTTTTTCTACGTTTTGAAAAATGCAGAGTAGAGTGTAGCCGTGAATCCATTTTGTAAGAAAG
>T01_Unigene_BMK.852
GTGAGGTGAAGATCGTGATGCCGTAACAGAAACAAGGACAGAACGTGAGCGGAGGAGAAAGCAACGTGACGACGGGTCGCACAGGGGTTGCCGGGGGTGTGTGAAGGTGTCTCTTAACAATTGGAGAGGTCTGTGATGATAAGGAGGAAGCTCTGTGGATGTGGTGTAGTCTGCGGTGTAGTCTTTGGGGTTGTGCGAATGCAAATGCTTATGTGTGTGTGGTGGGGCGCCCGTAGAGCAAGGAGAGGGTGGTGACGGGTGACATTAAGATGCCGTGACAGCTTGCATGGTCGTAGAGGCTCTTCACATCAAGC
>T01_Unigene_BMK.853
AAAACTGTTGTAAATGAAAGTTGTCTCTTGGAATGTTCACAAGTTAGGGAGTTCAGTGAAGAGGGCAATAATAAAGGACGTAATACACTCTTTCAAAATAGACATTCTGCTCCTCCAGGAAACAAAGTTTCAGTCTACGTCTCCCCCTCTTCTCAAAGAAATTTGGAGTAACATCCACTGTAATTGGATTTCTTTAGATGCTGTAGGAACTTCTGGAGGTATACTTCTGTGTTGGAACAACAGGCTCTTCACTATAAAAGACCCACACATCGGTGCCTTCTCTGTCTCAGCTGTGA
>T01_Unigene_BMK.854
GGGGTGTCATAGTTATTACTTTAGGTAAGAGAAATGGGGTATCATAGTTATTACTTCAGTTTAAATGAACTAATAGTGAAGAATCAGTGCATGGTTTATGGATCAGACAAGTCACAGTTGAATCAAAATCAACACCTACCGAGTCAACCCCCAATTGATTCCTATGGAAAAAAGGGCCAAATTGATATTTTCATCCCAATTTCATGTTGGGAGAAGACGTGAGAGGATTTTGGGGTCCTGCATTCATTTTAGAAGATAAAAAAAGCATTTTGTGGAAAATTTAATCATTCTAAATTAGAGGACCGTTCATTCAACTCAAGAAAAAACAAATACAACCAC
>T01_Unigene_BMK.855
GCAGCAGTGGGTTCGTTGATGATTCTGAGCACGTTCAGACCCGCAATTGCTCCAGAGTCCTTGGTGGCCTGTCTCTGCGAGTCGTTGAAATAGGCGGGAACAGTGATTACAGCGTTTGTCACAGTCTTACCCAAGTAGGCCTCAGCGGTCTCCTTCATTTTTGTCAGAACCATTGATGAAACTTCTTCTGGATAAAACGTTTTGTTTTCTCCTTTGTAAGAGACTTGAATTTTGGGCTTTCCACCATCACTGACTACATCAAACGGCCAATGCTTCATGTCAGCTTGCACGGT
>T01_Unigene_BMK.856
GTTTAGAGTTTTATTGATGGTTGTATAAGGATTTCATCTATGGTTTTAGGCTGTGGTATGATTGTTTCAGGGACTGATATAAAGTCTGCTATAGCTCCTGTTTCAGTGATGTGTTCAAATTGTGATGGGATGGTAATTGATGGGATGTTATAGTTTGGATGTGAGTACCAAGCAACTGCTATAACATGCAAATTCAGTTGATGTTGCTTTGGCCTTTTAGATGGTTATAATTGGTAATACGGGGATTTTCTAAAGGTAAAAGGTA
>T01_Unigene_BMK.857
GCTTTCAGTATGTCTAAAAATCTTTGGAAATGGATGCACATGATGCTAGAACTGTGTTGAAAATCAAGCAAGAGATTGTTCCTGTTATTCGAATTTGCTGAACAGCGAACCTTTTGGCCACAGATCACTTGTAACTGGCCCTTTGGTCTCCTTTTTATGAATCTCATCATTTGCCTCTAATCACGTCTCCTTTATATGGATCTGATTGCCTGTTTCCTGATCACACCTATCCCCCAGCTGCTATCTTAAAGCATGATTATAAAAGTCAACTTGCCCGAGTAACTTGGGACTTGGGAGGGTATCACGTTGAGTCACCTAGGCAAGTCTGACTGAGTTTCTGGTAGACTCAGTTACATTTGTTTCATTAGATGCTCTCAAATCATAGGCCGAGTCTGGATGAGTTGAGTTGGCTCTTTATACACTTATATAAAGCACAGAGAGAACAATAAATTATACAATGAAAGACTGGGG
>T01_Unigene_BMK.858
TTCAAGCTTTATATAACAAATTTTTTCATTCATCAAATTAACTTTTTCTTTCATCATCATCTTGGCATTTTCTATTACTTTCAAGTTGCACATTATAATAAAATGTTCAATTTCATTTTTACATATGTTGTGCCTTTGAATGCTCTGGTCCCAACCCTGGAAAAAGGATGATTAGTGTTAAAACATGCAGTTGGCCATTGACACTCACCAAACCAAATTTGAGTACTTTGAATGAAAGTAGCTTCTTGATCTACCAGAGATTGCATGGGAAAGGTTATAGCTGATAAAATAGTATGCTTGAAATTCCTCGCCCTCATTTGTCATATTGACCAACTGGTTCTTTCGTTGGATATTACCCATTTCCAAGTTTGCCACAGCGTATAGTATTTAGTCACCTTCAATCAATGTTGTCTAATTCTCATGCATTACTGACTTTGTCAGGTGGTCTAATTTAAACAGGATGA
>T01_Unigene_BMK.859
ACTCCAAGCCCAAATCAGGGTTCATCTGATACAACAATTTAAAACTAACAAAACCCCAAATAGTCTACTGACATATGGTCTGATTTTCTGCCACTACTTTCCTTAATCCAGAAGTTAAAAAAGAAACAAGAAAAGCCACAAGACAAAACCTATTCAGTAACAAGCAATCATATAAGTTTCAGTGTATAACATTGATCCTGGTATCCAGATAAAGTTGTATGCAATCCACCCATAA
>T01_Unigene_BMK.860
GTAGTTTATCAGTTGGTCCAGATTGATTGACACGTTACCAAAAGCCTATGAGTTAAATGTATTTATTACTCTTAATGAGTTTTAGTGTTGATACGATTTTCTAAATGATTTATGTTATCAACCACCATTGGATATAATTCTTAAGTCTGGAGGAGTAAATGAATAAAGTTGATAGGGAATCCATGTCATCTTTAATTATTCAGTCATATTACATTTTTTTTTATAGATTTACTATTTTCAGCGACA
>T01_Unigene_BMK.861
TTTGTTGCTTTAAGATTGTTTATGATAAAAAAAATCCTTTCATAAGACTTTTCCATGCATAACTCACCTCATTAAATTGTTTCATTTCGTTGTAATAAGCTTCATAAGATTATTACTCTTCCTCATGGGATCACTGATCTTCAAGTTGCTAACATCATCACCAAAGCTCTTCCATGTGTCAAACATCTATTCTTTATTAGCAAATTGGCTGGTTAATTAACCATCATCAATTGGAGAGTGG
>T01_Unigene_BMK.862
GTGAAAACGATTTTCCAAACTTTTTTGGGAAAGCAGATTCGGACCCAAGAATCGTTTTCCACTGGCTTTGTTCAAGTGGTTGTGATTTTACCTTGGAAAGATGTTTCATTTTCTGAGGAAGATGAGATCATTTGTGTAGAAATGAAACGTGGGGCGCGGAAAAAAAAAAGCCAAAGATCTGATGTGTGGGCGAGTGTAACTCGATTAGGGTGATGTTTTGATATGAAAGGTTGATCTTGGGGACAA
>T01_Unigene_BMK.863
CTCTGAAGCCATAATTCTCCTCCACAAAGCATCTTTCTCCCTGAACCTCAACACCATTTTGCTAACAACCCCAAGTCCGAACCCCCTACATATTTTGCTTTTATCGCATTGCTCCACCTCACTATATGTAATTTCCTTGATGGATGTGCTTTAACTATGAATTTATATGTTAAGCAAAAAGCGTTCACTTTTTCATTACATTCTATTCCGTTTACTCTATTTCTTAAGTAGTTCTTTTGTACACGTTTCAGGAACATGTTGTTATTGTAGGG
>T01_Unigene_BMK.864
GGCCCCCGCAATCTTATAGCACTGAGTGTATTTGTATCAGAATTCAAAGCTCCTACAATAATTATGATTCTACTAAAAGAGTTTGTATGATGCAGTGAAGAGCAAGGATGGAAAAAAAACTGCTAATGGTGCATAATCAAGCAAATCCTTCTAAATACACTTTCCGTTTCAATACATTTTCCAATGTTATTGAGAAGATCCAAGAGTACCCAAAACACTTTCGTATGCAATGTACCCCTTTTCTTTCTAATGCATAGCACTATAGCCAAATAGGGAATGTCATGAAAGTTGTTCTACATCTGCACCAGCATAGGTAATGTTGAAGTATTCATCTCAAGAGTATCAGATCTAGGAAGACGGCAGAAAGCAAGGTCACAATCTTCCAGTACTTTGGCAACACTCTGATAGGTCAGTTTTTGTGATCACATCATCTGCAAGTGTGCATATGCTTGTGTGTAAG
>T01_Unigene_BMK.865
ATGCTCCAGTCTTCAAAGCAACGAAGGAAGGGTGTTCGGCTGGCTTATGGAGTTGATCTCAGCACAGACGCAAGAAACATCGCATCACTCCTTACACATATGGGCACACACAGGCGCATTTTCCAGCAGAAGTGCGTCTTCATCTCACACACACACAAAGTTACGAGTTCACGATGGGGAAAAGGCAAGCGAAAAGAGACCCA
>T01_Unigene_BMK.866
AGAAATTAAACACAATTCACTCAATAGAGATCTGTTTGAATACAAGAGAAAACATGCACAAGTGTCGCACATAAATAAGACAAGGGTAAAAAAGGAAAATAAGTAGAAAATACTAAATCAGTTATAAGCAGCTAAAAATCACTAAAGTTCACAGCACTCAACCTTCTCATTAGTCAGAATTCAGAAACATTGCAAGCATGTATGGGTGATGGA
>T01_Unigene_BMK.867
GCTTTGGAGACTTATTAGGCAGTGCTTAAATTTTTCCCATTTCCTTTTATTAACAGGATACATATCTTGTTCACAACCTTAAGAACTTTAGGTTTTATAAAAATCTCCTAGCTTGGAACTGGTGTAACATCAAAAGTCCAAGGATGACAATGAGGCACTAATCTTGGTTTTGAGGGTGGTGGTGGTGGTGGTGGTCGTCGTTGTCGTCATCGGCGTCTCCGTCACCGTCGTCATCGGGGCGGTGGAAGTTGCGGTGGCAACCGCACGCGGCGCAGTTGAGGGAG
>T01_Unigene_BMK.868
GTCAGTCTACTCTAGGGGGGTTTTAGTAAAGAAAAATATTTTGGAGCCTTTTTTCGTAAAAACCTCTTTGAATCTTTATTTTATGCAAATCATACAGCCATGCTATGTGTTCCAAATATGGGGACACAGGATCCCAGGGGCTGTATGATTTGAACCATTCTTTTTCGCAAATCATATATCAGCTGATGTAGTGCATCTAGACTGGTGATTTGAACTTAGATGAAGAGCCCTAACATTTGTGGACATCATTAGATTGATCATGCATGAAAGAAATGAATCTTCATAATATTTCATTCACTTTTTCACATGATGAAAT
>T01_Unigene_BMK.869
GTAGTATGATGGGGCAGCATGTAACTACGAAATCAAGCTAGCTCAAATACAATGCCTAAGCACGTCAGTTCAAACATTCCAGTAGAATGAACATTTATCTTCTCTTCTCTGTGCATGGAGCAGCATCTGACCAGGAAATCAAACTAGCTAGAATTCAATGTTTACCATTCTTCACCCCCAAAAAAAAAAAAAAATCATCATCTAATTGATGATAATGATGTTGGGCATTCGACGCAGTAAAC
>T01_Unigene_BMK.870
GTGACTTTGGTCACATTATCTGAATTTTGCTCATGAAATTGGCAAAACCAAGTTTAAGAAGGACTGATGTGTTGCTCCTATAATCTAAAATGGTCACCTAGATGGCCTTGTCCAAAAAGTTACACAAAGTTACTATGAAACCAATTGATAGAGCTATAAAAGATAAAAAATATTGTGAAGGTACTTCAAACCAGGAATCTTGTTTGTTCAATCTGAATCCTTAGATCACTTACATGTCAAGTACATATGGAGATTAGAATTCACATTAAAATTTGGTTAGATTTTCCCCACCCTTAATTTTTAATAGCATTGAAGTTTCTCACTAAAAGTTATGTTCCAGCATTGATGTATTGAAATTCAGTGAAATGTATATTTTCTTTTTTTCTTCTTTTTCAATTTATCTCTACTTCTATCTATGATCAATATTGTTTTGGGGTAAACTTTTGAACGGGTTATGTGGTCATACCAATTTATTCACCTTCACTGTCAAATTTCCCATTGTAACTAAATTTTATGCCCGATAAATGTCTCCAAATCAAGCAAGA
>T01_Unigene_BMK.871
TGGGTCGATTACAGATTCACCTGCAGTAGAGTGGAGAAGATGGTTTGGGTGAGTCGGGGTCTGAGCCTGCTGGACTCTGAGCTTGTCACGGCGGCTTTGCTGTGCGACGTGGGAGTCTGGCCTAAACCTGTTCATCCCCAGAACTGAGTTCTCTTCGAAGCCTGTCGTCGGATACAAGCATCCTGTCTCAAATCTTTCATTCATGGGTGGCGGTGAGAGCACAGGTCTTGTTCAAATCTGCAGTCTTTTCAAACCTGCTGTAGAGAGATTCATATCTTCCTCAATGATTCAGAACCCTCCCAACAATACTATAGCAGCACAGTAAACCTCTTCGGATGGTACAGATCTCAATCTGGG
>T01_Unigene_BMK.872
GGAAAAGATGGCTCTGAACATCCAAGTATCACTTCTCATCACACTAACACTAGCATTCCTGTGTCCAGCCATTCATGGCTGGGGAGTTGATGGTCATTTCATCATTTGTACAATAGCACAGCATCGATTGAGTGAAGCCGCCAGTGATGCTGTGAAGCAACTTCTTCCAGATAATGGTGAGAATGATCTTCCCAGTCTCTGTTCATGGGCAGACAGAATAAGATTCCGATATCACTGGTCAGCTCCCCTTCATTACATCAATACACCAGACTCATGTACCTACCAGTATGCGAGAGACTGCAAGGATGAGAGTGGAG
>T01_Unigene_BMK.873
TATTCACCAATTAATCTCAGACACAACCCACTTACGCTCAGATAGTGGAGGAAAGAGACCTTTGAGAATGTAGTCGGGTAGAATAAAAGCAACAAGTTTTATATAGTTAGTCAAACTCTTCTAAAGTTGACCACATGTGGGATAACGCTAAGTTGATGATGATGTACAAGCTGACAACTAGACCTGCCATATTATATAAAGCCAAAACAAACATGTGACAAG
>T01_Unigene_BMK.874
GCAATATCAAGGTTTGCATGACTAACCTGCACGTCCTATCGTGATTCCTTATTGTTTTGTTTTTGGTTTAATACTGGGGTTTTATCAAATCAACTCACTCAGAGAGATGTCTTCTACAAATTTTCTACCACATGGGACCGACCTTAATCAATCGAATTTGCTCGCACTCACTAACCTCCGACCTTAATTAACCCAATTTCCTCACACTTACTAACCTCCCGTAAAATGGTACCCATCTGTTTTTGACACTAGTCCAAATTTATGCTCAGCTTTTTACTGAATTTCGTA
>T01_Unigene_BMK.875
TGGGATTCAGCGAAAATATGGAGGAAATCGAGTTACGATGGACATTGTTATCTTCTTGTCAAGATCTCTTGGTTGTATTGGCTTGGTAGTTATTTGAGAGGGTCCACTAGCATTGCTTAGAAAAAGAGGAAATTACTGCTTATATCCCATGGATTTTTTTGAATGGTTTGACAGATTATAGTTCTATTTGTAGGTTTGTTAACCCTGCTGAATATTATGCTTCTTTTCAAAGGTTTGTTGAAAATAACTTGGGAATGGAGCTACCAAATTTCATCTTATCAACCTTAGGACA
>T01_Unigene_BMK.876
GGCATGTGGAGGAGTAAAAGGTGAAGTAAAAATATCACATCACATGGCTACTTTTTACTCCACCTTTTACTACTACTTGCACTAAACAAACAATTCCTTAGGTTTCAAGCGACACAACTCGGTTTCAGATGAGTTTTTTAACCATAGTCCTTCAAGTTTTGATAAACTTCATTATGCAAATTGGTAAACACTCTTGATCAAGGTTCTAGGCCTCTTAGCATATTAGATATGGTTGTTATTAGCATGGGTCTTTAAATTTCACTTTTTTCTGGAACAAAAATAGTACAAATTGTGATTCTTCTAATTGATTTATTGCTGACTGGGAATTTCTTCCTGCATGCAGCACAATCGGCAACAAAGA
>T01_Unigene_BMK.877
AATGGAAAGAAGATGAAGAAACCCTCACAAATCATCATTTTGGAAAAACAAAAGAACAACAATGGGAGGACGACAAGAAGAATGCCTCAACATGATGGGATGCTCGAGTTTATGACGCTTCAATCCATAGGAGGTTGGAAAACGACCTCTGGGACCACGTTGTAGGCTCTTGAGGAAGGAGGCAATGAAATCGCCAGTCAGGGGAAAACGATGGGAAGGAAGAAAGGAAAAGTAAGGTTTCGGGGGTTTTGTAGGGTTTAA
>T01_Unigene_BMK.878
AACATTTTCACATGGACCTTCAATGAAAATTGAAACACATGAACCAAGTTGCATCAGGTCTTCATGAACCTAAGCTCCAATGGTGTGTCTTTGATGACCCTTTCAATGAAGTACTTTTGCCAATGCCATTGGAAGGGGAAAACTTTATATTGATAATAGCAAACAAATAAGCTCTACAAATTAGTAAATGATAGTTACTTATTTCCATGTGTAGCAAGCATCAACAGTGAATAAAGGAAGCCAATTGTGTCCTAGAAAAATAAGCAACTGTTAACCCAGAGAAAAAGGTGTCTCCACATTAAAGAGGAAGAGCATTTCCGGTTTCCAGCAGTTACCAAATCTAGTAAGCTCATGTGCAGATCATATGCACTCAAGCAAAG
>T01_Unigene_BMK.879
AAATGATTGGGCTTGTCCAATGTAAGACTATTTTACTTTGTTCTTAAATTCCACTTGGTATGTTTAGGAATTCTATAATAATTTGTGGGATTTTACTGATAAAAGAACATAGGATTGGCCGTCTAGAGACTACTTCTTTATGGCTTCTGTGTTTTCTACTCATTTGTACAATTATATATAAGAGAATGCAACGTAAATTGTGGATGAACTACAGAACTATGTTAATTTTTAGGTGCTTTCTTGGTTACGACCTTTTTCTTACTATATCTTTACTGTGGATGTCATGTTTTGGAAACCTTGAGTGGGT
>T01_Unigene_BMK.880
GTGTGAACAGGGAATTGTTGGTCTTCAGGCTAGGGCACTTTGTTATATTTTATTTATTATTTATTACACCTATGCTTATTCATCTTGTCATGTCAATGCTGGCTGAAAATCTTTTGAAGTGAGTGTCAAATATACATTATTGCATGAGAGTCGATTTTCAAAGGTCGGTCTGCATCTACTTTGTACCAGGTCTTATTGTATTGTGGCATTTTGAACCATTGTCAAGTCAGAGTTGCGCAACTACTAACCATATAAAAAGCGTATTTGTTTTTTTATTGTTAACATGAT
>T01_Unigene_BMK.881
ATAGGCTTTTTTGCAGTTAAATGGGCTACAGAAGAGTGATAAGGAAAATATACCTCCTGATAAAAAGCTGATCCAAACAAATTTATTTTTGAAGTTTGCTCAAACATTTGATTTCAGCATCTCCAAACAGGCTCTAGCATATACATATATATAAGTTTAATGGGACAAGCTGTGTGCTTCTGTTAAATTTAAATGGTATCTTATCCTAATGTTGTTCTCTACTAGAGATATACCATGTTTAAATGGTTTGTTTTCATTGTTGGCTCCAAGATTTATATCATTTGATAAAACATTTGATGTGTTGAACAGAACGATCCGATCAATTAGACTG
>T01_Unigene_BMK.882
GATCAAATTAGACTGGAGTTTCTAAACAGGCCCTTACTAAAAATCCTTTCTGGTGAACTTCTATAGCCAAGGTGGGACTAAGAGATTTTTTTTTGAGGCCGTAGCTACGGATTTATTTGGTAAGGCACCCCCTGAAATTCAAACACTCAAATATCACTCTCCACATATTTCTATAATCAATGAAAATCTCACTCCAACCAGAATTGTGCATGTCATTTTGATCATGTTTAAAATACATGAACCTTATTGTTTGCCTATGCTCAGCAAAATGGTTAGGCATTAGAATAATCTCATTGAGGTGGGAGCGCGTTT
>T01_Unigene_BMK.883
GCCTCCGCGGTGCCGTTAGACTCCTTTGCGAAGTCGTGGGCCTTCGCTGCGGTGCGGTTGTTGACGAGGAGTGGGGGCAAGGGTGGCTGACGCTCGGCGAGGTTACGGGCGAGGTTGAGGGCCATGTTCCTGCCCATGTTGCCTAGCCCCACCCAGCCGATTTGGTGCTGCGGGTGAGGCGTGGCGGGGCGAGAGTAGGGGTGTACGGGTTGCTGTTGAGACGATGACATTGTGGAT
>T01_Unigene_BMK.884
GTTTGCACATAGCCCAATCAGAGGACTTACCTATATCTTGGACTGGATTTACATGTTTAAACTTGCTGGATTACTCGCCACTTTGGGTTGGTTAGCTCTGGGTTTTGCTTCCAAGGATTTATTAAAGCCTAAAGGTTATTTGAACTGCAATTGCATCATTCAATTTGAGCCAAGAGGAACGACCAAGGTAGTCTAGTACTAACTTACATTTGACCTCTTTCTATCCAGCCAACCCTTTTAAACAGAAATAAAGTTGAAACCTCGACACCGACAATCAAGAGGCCCATAATCTAATGGATAGAATCAGACAAGGTCTTCTCG
>T01_Unigene_BMK.885
GGCCTTTTTGCATGTTATTTTGTGACGGCATGATTTTTTTTCCTTCTCACTACAAACCATGAACTGAATTCTATGGCTTTGTTGAAGTCTTGTACTTCATTTTGGATCTTATTCTTTGTTGAGTTTTCTGTTGGCACATTTTGAATGAGGCCATTTCCTTGCTAGCTTTATGTTTGAATTATATGTTTAGAATCATTTTTCTGTCTAGAGGAGATTAACTAGAGTATTTCCTAAAGTTAATTAAATATACAAGGGAG
>T01_Unigene_BMK.886
TGACCTCTGTACTTGCAATATTTTTATTTTTTGTATACTTTTTTTTTGCTTAAGGGTAAAATTGTATTAAAGAAAAAGAGGGAAATGGGCAAAAGCCCCCAAAAAATACAGAGATAAAACCACAAGGGAAGGCTTTCAAAAAACACCTTCCCAAAAAGGCAAACCTCCCAACTGAAAGAAACAAGAAAGAGAAAACAGAAAAGGAAAGGGAAGAGGCTTTCCTGTAGCTCAAAGAATCCATCCTGCACAGCAGCACAGGACAGAACCAAAAAGAAGACAACAATTTATTGCCACTCAGAATATCAAGATCGAAGAAGCTCTCCAAATTCAGACCGCAAAAGCAAAAGGAGAAACAAGCAACTGAAGACAAACAACAACAACAAAGAAGAGCAGCCCCAAAGATCTTCAACAAAACTACCCAGCACTACCACTACAGCACACTGCACTTCACTGAGACAACCACCAGACTACCACTACAGCACACTTCACTTCACTGAGAGATACCCACCAGCCAGCAGAAAGAACAAGAAGCAGGGCCCAAACCAGCAGAGAAACAGCAAAATAGAGCAGCAGCAACAGAGAGAAACTCAAAAGCAAAGCATTGCCCCAAGGAGGAAGCCCAGAAAATGACAGACTGAGGAGG
>T01_Unigene_BMK.887
GTTTCATTTTATTTTATTGTACTCCGTTCTCTGTGGACTTACAGAGATTTAGGTCACATGGTATAAGTTCCACTCTGAACAGAATACAACCTGTGACATTTTGGAGAAAAAAGAAGTTGCCCAATCAAAATAAATGTGAAATTTAATAAGTCCGAAAATCAAGAGGAAGCACTAATATATGTAAATGCAAAGCATTAATATATGTGAGAGAGTTTTCCCAGTCATAATCAATGTGAAAATTTTTGTCTGAAAATTTCGAGGCAGCATT
>T01_Unigene_BMK.888
GATTAAATACATAGAAATTGATAGTTAAAGGAAAAGCTGTCTGCCGCTCTAATAACCACATATTCTCAGTCTAGGGTTTGAAGGGTTTTTATATCCTCCCTTGTCTTCTGATCTTTGTATGTTCTGTTCTGTGTGGGGAGGGAGCTGTTTCTTTTGGGCTTTGCCCTCATTTATTGTCAGTGTAATTCTCTATCTTGTACAGTCTTTCTCTAAGAATAAAATCATTACCATTCAAGAAAAGAAAAAGAAAGCAAGAAAGAAAGATAATGATTTTCTGGTATAGGGTTGAGCTGCATCATATACCCAAAACAAAAGAAGGAATAAAAATG
>T01_Unigene_BMK.889
GTGCATGTGGTCAGAGGAATTCGACGGTAGCCGGTGATCTCGTTGTACTCTGTCAGCTCGGGGTTTTGTTTGCAGACCGCTACCGGGTCGGGCTTTTCGAGTCCTTTAACCAGCTTGCAAGATCCGTCAGGATGCGGCTCGTAGTTGTAGTCGCATTCGAAGTCGTGGCGAGTACAAGTGCAGTTCTTGGCAATGTTGTGAAGATGTCTCAGCTGGTTGTTGTTGCCGTTGTAGCAGTCTCTGTCGGTCTTCTTGCGGTGATACTCTGA
>T01_Unigene_BMK.890
GGTGGATATGTATGCAAAATGTGGCTTTTGTGATGATGCCAAAAAGGTGTTTGATGAAATGCCTTATAAAAATGTTGTTTCATGGAGCGCATTAGTATCTGGTTATGTTCAATGTAGTAGGTTCGCAGAAGCTTTATTGGTTTTCCAAGATATGCTTCTAGAAGAAGCGCAGCCAAATCAACGTACGTTAGCTAGCATTCTCACTGCATGTGCCCAAATGGGGGCATTGGATGAAGGGAAATGGGTTCATTTGTACATAGATAAAAATAAGTTAGAAATGAATTCAATACTTGGAACAGCATTGATAGACATGTATGCAAAGT
>T01_Unigene_BMK.891
AAGTTGGCGAGATTCTCAAGTCCAGTTGGGATAAATCCCAAGAATTGGTTTCCACCTAATAATATCTCTGTGAGTTGGGTAGAGAGATTAGCGATTGAGTTAGGCAATTTACCACTGAAGTGATTGTCATTTAGATCTAAAGTTTGTAAGCCACTGCAGTTGGTTAAAGAAGTGATGAAAATGAATTCTTCATCCTTCTCGCCACCTGCAAGTTGGTT
>T01_Unigene_BMK.892
CAGTCGGCATCGGTGTTGGCGCTGTAGCTGGTGCAGCAGTTTACGCCGCAGCTATGGTCTACGTCGCTCGCCGCTACCGCAAGAAGAGACAATCCCACCGCCGCGCAAGCTCTGTCCCGACCGCAGGCGAAATGAGTCAAAGATCACCCGGCACTCCTGGCACCCTCAGTGGAGGAGGCATGGGTGGCTACTTCATGTCTGGCGCTAACGGAG
>T01_Unigene_BMK.893
GAGGCAACTTGAGATTGACTTAACAATTGACAGTACGAGTCGTTTTAGACGCATCTGATTTTTAAAATTATGTTTAACTAAGATAGAGAGTTATGACTCCTTATTTACCAAGTCGACTGGAACTCAGCTGATTTTTAAAACTATGCTTACTTATTTGGATAGCTATCACCCCTCATCAAACCCTACCCTTTCCTCATTTTTGTATATTTCTCTAGCAAAGACATAGTTGGATGCCTTGCCCCACACATCTCAGCCATGGGTTACATAGACACAACATAGACAAAATCAATGTAGC
>T01_Unigene_BMK.894
TGGATAAGGGCCCCACCCACACCAGCATGTGTTCCTGTTTTTGGACTAGATGAATCTACCTGTTTACGTGGACTTAGCAATCTTCCTTTATATGTTACTTTCAATATATAATTATTGATGCAGCTTGATCAACGACTGTTTTCTGTTACTAAATTGTTCTACTGCAACAATCGGATCTTACATATATGCCATCCTAATTGCTATCTCTATGATGGATCTTTTTTTATGTTGTATATGTACATTAAA
>T01_Unigene_BMK.895
GAGCTTTGTTCTAATATCCAACTGAACCAAAAAGAAAAGAAAAAAAGCCAAGATTAGTTAGCGACTACTTTAGTACATAGAAAACTATCTTTGCTGACATGTATGGACATAAAATATAAGTGCATGATCTCTTAAAACAAATAGAACTATGCAAGCAACATTTGGGACAACAAAAAACTACGCATTGGCTCTTCGATGTAGACAGTTGATAAGGTTATCCTATTTATTCACTAGCCTATCAAATGGTTCTAG
>T01_Unigene_BMK.896
GGGGAAGAGGGTTCCGGGGGCCGCCCTATTGCAGAAAAGAAGATTCAGATTTAGATTCGTGTAGATGGTCAGTGCCCCGTTGCTGGCTCTGATCAGATTTGATGGGTGGGCCACGACTATTGTACTAAGGTGCTGCAGTTGCAGATACCATTGATCTTGCGGATCTGGAATTGGGCCACTGATCAGAGGTGCCATTACCACAAAGGGGTCATGTTGCTGATAGGAGTTGTAGAAGAAGACCAGATTTGCAGACAAGGAGTGGTGATGCAATTGGAGGAAGAAAAGCCCTTTGGACTTATTGGTGTGGAGATGAGAGATATACTGGCAAAGGTGTGGGAGATCTGTCACTTCCATTTAGAGATCTCTGCAAAACTCCATTGCACAAGGATGTTGCAGCTCCGGCGACGGAGGCAGAATCACGGAACTATGGC
>T01_Unigene_BMK.897
GATACAAGTTTCAGCAATTCGCAAAGTTGCATATGATTATCAATGCATGTATAATCAGTGTGGGCCAGTGTTTAGGGTTCTAAACTTTTAGCTCTGATTCCTATTAATCCACTTTTTGAGTTACTCCACTAAAACAGAACTGAAAGAATTGAAAACTTTTCAAGCATAGTAGAAGCACATGATATGGGTCAATTCAAGGAAATCAGTTCATGATGAAGCACTACAGGGTCGTGTACTTACAGAAAAACCAATAACATGGTGGGGTATTGTTCTGGTAAGAGTGCTGGAAGTTAAAAGCGCATTCAGGATTTCAACATTTGTTTTCATGATTAGCTGGGAAAGCAGGCTAAATACTATCAAAGAACTAT
>T01_Unigene_BMK.898
GACAAGGGGTACCGCAAGCTCCATCAAGGAATTGATTTGTGGCCAGCAAGCAAATAAGAATATGGTACCAATATACAAGGCTTTACTGTAATAAGCGACAACGAGGCTAAACTCATGCAAGCCGGGTCCAATCAGGCATGGATTGAAGCTAAGTGGCGCTGACACATGGATCAATGGTAATAGTAATCGGATAAGGTCTCAAAGGTAGGCTACACATCTAGCGAAACTAACTAGACAATTACGTCAAAGGTGTAGCACCAACGGTCAAGTCCATCTAGTCTAGGTCATCAAAG
>T01_Unigene_BMK.899
ACAAATGTTCCATGTCAATTAAACTTTTACAATAATCCTCTTAAAAATCTGCTGGGGTTTGGCAGCATGGTTAACCATTTGCTCTGCCAAAATATTCCAACCCGCTAAGATTTTTCTAAATAAATTAATTCAACTCATAGAATTCTGGGGAACCATTTTGTGTTCTTTCCTTTTGTCTCTTTATCAGATAGTGACTTCAATCCATCTCTTG
>T01_Unigene_BMK.900
AAGAAGAAGAAGAAGAAGAGGCGTTGGGCGGGCAGAGTTCCACCAAGAAGAAGAAGAGGCAGCCGTCGTCTTCAAGCACACAGCCGTTGTCTTCAAGCTTCAAACCATCGACGAGAGGGGACTGCACGCTGCTGGGCACTTTGGGAAAAATGGTGGGTGGCCTCAGCAAACTCTTTTGAATCAAACATATGGTGGGTGGGTTCAGAAAGTGGGCGAGCTCAGCAATAGTTGTGGGTGCATATAGAATCGCCCCCAACTGTTAGATCTTGATTTTAGGGCCTACAAAATTCAAAAAAATGATGAAGAAAATGGACAGTCCAAAACTCTGACTGGGTTACTGTAGCAGCATGCAGTAACAGTACGGTGTGGTTCTGTTTTCAATGGCAGAAGGTGTGAAAATTTCAGGCA
>T01_Unigene_BMK.901
TGTGTATTAAAAGATTCAATGAGAATGACATACATGGGCTCTATAATATCATCAAATATTATTCCTCCTCATTTACAATATCATCTTCTAATGCTTCCGCTAAAACATTTTCAATCATTCTTGGCTCAAACGCTAAGGGATCTTCAAAATAATCAACATCCTAGTTCAATTTCTTCAGAACATCCAAGACAACATGCGAATGCTCTGTGGGTCTATTGTGATCTTTGCAATAGAAGACTTG
>T01_Unigene_BMK.902
GAGGCGAGCTGATGCCCAATATAGATGGTGGTGGTGCCTCTAAATCTTCCTGTACTGCTACAACTATGCATTGACTTCTGTTCTGCCCCCGAGTATGAAATGTATTAGATCTTTTGTGAAATATTCACCTGATAGGAATGTTTCCGGGGAGAATGAAGGAGATATGCGGGGCGTAAATAGAAGTAGGACCCCCTGAATTTAAAGGCGA
>T01_Unigene_BMK.903
TTCAAAATATTGGATATGTCAGATTTCAGTTGGAATACAATGAACTAGCATGAATCAGTGTATTCGCTGGTTGACATTTATCTGCCAATATATAGGGTCTGATGCTGACTGATACATGTTGAGTATAGTCTGTTATAAATTGAGGTAGCCATCTTGAAAGTGAAATATTCCACTTGATTCCTGTAGTTTTGTTTTTTAATGGAGAGTTGGTGAATGCTTCTTTTAGTGTGTTTAAGGATTTGAGATTTCAAAACATGATTCCCCG
>T01_Unigene_BMK.904
ATCAAAATTATAAAAACTAGGAAACTTAAGTTGACTAGGAAGGTTGCTCAGCTAAGAAACTTGAGCGAGTCTACCAACTACATGGTTAAAGTTTGAGCCACTCATCTTGGTGATCCACCATGTTGAATTAGTCCAATCAAGGAAAGTAGAAGTTTTTAAAATATGATTAAAGCGTGGACAAACTCGACAAGAGCCAAATCCTAGATAACTTGAAACCTAGTCGAGTACTCAGCACCTCATCCAAATTCTCCACATTTGGCAAGAGTTAATATTCT
>T01_Unigene_BMK.905
TACATAATTCTGAAAGTAAAGCCCATTTTTTTCCTTTTAAGGATTCCCATTTCTGATCCCTTTTATTGTTTAAAAAATAATTCCTTGTTCCCCTTCTCCAATGGCAGCTTTACCGCCTTCCAGTTGATTAGGTCGGTCTTCTTTTCGTAAAGTTGTAAGTTGTGGAATACTTGTAATGCATGTAGGGATCTCAAGCAGTTGCCTTGGACCATAAACTTCTGCGTGATGTGTTTTTAGATTCTGATTTTGTACGATTTATTTCAAATTCAGCTGAGGCACTTTTAAAGTATGTGCG
>T01_Unigene_BMK.906
ACTTCGGCGGGTTTGACGCTGAGGTGCACGACGTTGGGGTTTGTCGGGGAGAAGGGAAAGTCTTTCAACGCCGCTTTATCCTCAATCATGCGTCCCATGATGATCAGCCGAATGCTACTCGGACTCGCAGGCTTAGGCTCCCATTCTGACCTCCAGTCCTTGAGGATGAGCTCTTTTAATTGGTAGCCGGAGAGTTCGCGCGGGTCGAAGGCGCCGGTGCTGGG
>T01_Unigene_BMK.907
AACAAAAAATAATCATGGATATGTGTTTTATGACATTCACGGACAGAAAAGAGCTAATATGCAAGGGATATAGTGCCCTTTCAAAGTTAAAACAAACGAAGACAAATGTTTTCAGAAGAGGGATCTGATATCGCATGTGTTCAAGGCACATTACACAGCCAATGAACACATGGTTTCTACTTACATTGATAACTGGGGAAGATATGT
>T01_Unigene_BMK.908
GTCCTCTGAGTTTTCAAGTATTCAGAGAGCCATTCTATCCCCTCAAGAGAATAAAAATGTTTCTAACCAATGTGGTGGGAGAAAGCAACTTAAATTCTCCCATGAGTAACATTGATTTAGCAAGTAGGTTCAAGGGCCACAAGATAAGAGTGTGTTTGTTTGGGATGTCAGGCAACACTACATGGCCAGTTTGTTTCAAGCACTCAATGGAAGAGTACCGAGATCCCTCATAGAAAAGATTTTTTTCATGAGTTGGCACAATAGATCTTCTAGACCCCATCAGTTCTACACAAGGTTTGCGCTTTCTATGAGAAACCACATATTTAATTATACAGCACGAGTGTAGATAGACCATAGGTCTTGTGTTGTGTGTTGTTAATGTCCAAGCATGGAGGATGGTCAAGTGAAAATGCTA
>T01_Unigene_BMK.909
TGATATAATTCCGTCTTCAACTTTAGACGATCTAACCATCAAAAAATCATCTGCTTTATTTGTGTAGGAATTAATTAGATGTTTGAGATCAGAAATCCTAATGTGTCAATTGGGAATGCAACTTGCATAATAATAATAATATAGTTTTCAGGCAAAATGATGATGGGTTGATGTTACTCTGTCTCTACAGCTTTAGGTACTCAACCATCTAAAATTAATAATCTGATTTATTTGTGTAG
>T01_Unigene_BMK.910
TGTGGAGTTCTTAATCCAATGATTAATTTTAAAAGTTTAGATTCATCTTTGTAAAGAAATGATGGACAATTCTCTATAATATGAATATTGCTTTGTAATTGTAAGCATGTGCCCTGTGGCCTTGTTCATATCATACTAACAGAATAAAGTAATCATTAAAGAAAATGAATAGCCCAGTCACAGTAGTTAAAATGAAGTACATATCATTCAAAAGAGCATTTTTCATCTTTTATGTATCTTCTGATAACTTCAGTAATCAAGTCACATTTCACAAGGGAAACCATAAAGGCCTCCATTCTATATTTTAGATTCTTGGAAGCATCTTTCGCATGTATTGAATGACTGGAAGACATTGAAAACCCTTCAAATGTAATACCAAGGTTCCAGGTGTTTCTAGGTGTGACAAGAAACTTATTTG
>T01_Unigene_BMK.911
GCAAAAGCGAGGAGATTTCCCTTCCAATGTTTCATATAAAAATTCAAGTTTTTTTTTTCCTATTAAATCATGTCATATATACTAATACAATTACAGTTTGAAGCTTTGTAGAAAAATCTCTAACACAATGGAACACAGATACTCTGTAGTGCCGGAGTCCCAATAATCTCTGAAGGACATTTTGAAGATTAAGACATCCATTGGAAGCAATCAGTTTCAGTGGGTAGTTTGTCACATGGGCCAATCATTTATGTAATAACACATTTGTAAATCGTAAGCATAAGGATCGATCCCCCAAAACTATATTTTGTCCTGGAGGGTCACCACAAGGTCATGAGCCTGATCCAAAAGCTTCCATATATTCAGCTGCCCACCCATGTGGTTGCAAAATCTAAGGATCTCATCCATGCTGCTGTACTCCTCAATGATCACCTTCCTCTTCTGAAGCACACAAGCTG
>T01_Unigene_BMK.912
GGGATCCTTACTGATATTTCAAATACGATGCCACTGTCTTGTATAATATGCATATTGAAATGCTCTAAATTCATTAACAAAGTTCATTACTTCATTTATATCTATTATGCATGTAGCATGTAGTAGAACTATCATATAGTTAAGTACACTAATTATTTTGATATAGTACTAGTTCCACGTAATCAGGTTTATATACGCCCCCACTTAAAACATTTGGTACCCACCTAAGTGGCGGCACTACTCATGTATTTTTAAATTCTATGTCCTCATTACAAGTCCAATCTCATAAAAGGAACTATTGTCGGTTAAAGAACTGCCCCGTGACTTGGATTTATTTATTTATTTATTTCATAACCCATTAACATGATTCAGGTTCATTAAATATATATG
>T01_Unigene_BMK.913
ACATGATACAACCCTGTTGTGACACATTTTTATACACAATTTCCCGAAGTTCTTTTTTGGTTCTATACTTCAGACCAAATATATCTGCCATGTGTAGCCTAGGAAAAGCTGTACATGAGCTCTGCTGCAAAAGCTTTAGAGGATTTGGATGCATTGCGATTAAAAAATTCCGGAACTCTCACCATTCAAAAAAAATAAAAATTTCCTGAACTCTTGAGTCAGCCCCTTTCGAGAGTATATATTGAACCATGAAGGAGGGCAATGCTCTCCTATCCTCTTATTGGAGGAGGGCCAATGACGGAGGGTGT
>T01_Unigene_BMK.914
CGACGCCAATCTGCATAATAGAAGAATGAAATTTAAGGAGATAATAGGCTTGTCCAAATAGATGAATCACTTGAAATGCTAGAGAAATCTAGAGGTACAGAAAATATAGGGCATGCACGGCGTTGAGTAGTTATGTAATCTCTAGGAAAAATTAGGGAGAGATGAAGTAGGAGACATAAATTCTTATGTAATCACTTGCTCATTTGGCACTCCAAAACCATTGAGGAACAAAAGAGATAATATTGAGAGG
>T01_Unigene_BMK.915
TTCCATGTGGTGCAGGTCATTGTTATTGGTTCTATCAAATAACTTCATTTTGCTAGCATTTTGGTGCTCCAAGTCTTTCAGTGTTGCATATACTCAGTGAGGAGCTTGTCTGTGTTTCTTATTCCTCTTATTGCTATGGTTTGTTCAATTGTGTTTAATTGTGAAAATGGTCGTCAAGTTTAGATTTAAAAAGTAAAGAGGTATTTTGCAAGTATATGATCATCCTATTCTACAATATGAG
>T01_Unigene_BMK.916
ATCATATACGTCCTGATTGTGTATCCTAAGTTGCCAGAACCCAATAAAAAAATCTGCACAATGGGGCCCACCTACATGATGTCTAACTATTGGATCAGACCCTTTCCCATAGTTGCTAATAGTCATAAAGATCACTTCAATAGAAACAAGATTCACCATCAGACGTGCAAATTTCCCCCCTCAAGCTAGATCAATTAAAAATTGAATATCACTCCA
>T01_Unigene_BMK.917
AGCTCAATTTTGATGACAGCTTCATTAAATCTAGAATTAGAGGAATGGGACGTGTTATTCAAGATTGGTCTGGGAACATTGTTGAAGCTTTTCAGGTCCAATGAAATGCTTGAATACTAATGAAGCTGAAGTCTTTGCTCTTCTGACTGGTCGTCATGAGTTGGGTCGTCTGGATGATCTTAATGTTATCATTAAAGGTGATTCTTTCTCTGCAATTCAATGGGGATCCGGTAAGTCTTCTTTTCCCTGGCATATGGCGGATTGGGTTGAGGAGATTCAGGATATT
>T01_Unigene_BMK.918
GCATGGATTGCTACAATCTCTATAATAAATAGGAACACAATCGCATTGATGAGAGACATGGTTATTCACACGCCGATTTTTGTGCACTCAATGTTAAAAAAAAGTATCATCTGGCAGGGATTGCAACAGAGGAATTGGTTTCTAATGATGAGTGTTGCATCTTGTAGATATAATACTGATGTTGACTTTGCCGCAGTTTGCGAAAAAGAGAAATGTACTTCCCAGCAGCTGTAGTTCGTGGAATGATAAATTTTTCACAAAAG
>T01_Unigene_BMK.919
GGAAATAAGAGTAACAAGAAGGTTGGTGCAAAAAATCACAGAGATTGTGTAAAACTTGGCTTAGTGAAAGACCAGATTGGCGGGGTATTCATAGCACGCGGCAAGATTCTGAGTACCTAGGACTCATGAAACAAAAACTGGCCAACCCAACTAAGTACCATTTTAACCTAGCATGTTTTAGTCACTGAAACCAAATACCTTCCGAGTATAAGAGATTGGGATCATTGAATGTATCATTTTATGATGTTGTGGTTGAAGGAAAGAGAAAGAGAAGAATAAGATATTTGAAATAAAATAACT
>T01_Unigene_BMK.920
AGGGGCCCTTTATTGTGTAAAGTGGCTTCCTCCACACTATCAAGTGGGTTAACAATGGGAAGGACTGAGCCTCCGTGGAACTTCATCATCTATGATATTAGTGCTTTATGAATCATTAATGTTGAATTCCATCACATATTTATAGGAGCAAAGAGGGAGGCAAATGAGTGACCCAAGGAAAGGAGTGGACAGATCTGCTTTGTTTGA
>T01_Unigene_BMK.921
AACTCATCTTCATGTGTCAATCTGATACACCATTCAAAAAGAAAAAAACCAAGTATCTTTGTAATCGTTATGGTTTAGCTGCTCATTCATGCTGTAAGGCTTAAAATGCTCATCGATTCTGAATTTCTGCCTTGCAAGTTGCAAGGCATTGTTATCATTTTTGAATGGTGGGTCATGGGTGTTCAAACCAACATTACAGTTGCAAATTGTGATAGGTTTG
>T01_Unigene_BMK.922
ATCAATATTGTTCATACAAGATAATTGTACTTTGCCATGAAGCCACGTACGGAAAACCCTTTGAAATTGTAAGAGGAGAGAATTTTTGTTGAAATTCTAGACTTGTATATATAAGCATGCACTACAGCAAGTTAAATTCAATTATGATTCCCATCGAACCTCGTGAATGTGAATACCGCTTACACTGTATTTCTTAATTGTCCA
>T01_Unigene_BMK.923
GGGGCCATTTATTTTAACTGATTAGATTTTCCATGAGCGGTCAGAGCACAAGTAATAAAATAAAAATTAAAGAAACTTCCAAGTATGAACTTATAAATTTTGTAGGCCCCACAACGGCCCATATATAAAAAAAAACTAAATCACTCAAAATAAATCAACCCTTTATGCACTTAGGGGGTGTCAAAAGGAAAGGAATCACAACGGGATTTGATATCAGCCAAGAC
>T01_Unigene_BMK.924
GACAATGGCAGAGCGCACTGTTTTTGTATCTTTTGTTTCTCGAAGCAAAACAATCAACAATGAGCCTGTTCTTTGTTCTTACTATATGATGTTTCTATATGTCATACTTGTAATACCAACTTTAATTACTTTCTGGACCATTAAGTTCACATTAACATGTAAAAATTCCAGTCCAAATCATAATGAAAGAGGAAAAGAGCAATCTACCCTGCAACTTAAATGCA
>T01_Unigene_BMK.925
ATTGACAATATATGTTTTAAGAATGAGTTTATTGCACCATGGTATAATTCAAAATTTATAATATTTTTTCATATTCAATATTATGAATCACACTGCTAATGAGATATGGATATGCAATTTGGGTTTTGCTCGGACTTGAATTTTGTTGGAGTATTGCTGATTTTTACAAGAAGAATGTTGGGTGATGGCATTTTTTATTTTTACTTTTCTTTTAAATGTGTTTGAATATTTTATTGTGGTGAAATTTGGGGCTATTTGA
>T01_Unigene_BMK.926
ACAATTGACCATTTTCTAGTTTTAAATACATATGAATTAAGTATGAAACTTTGGCTGGAATGGGGTGGAATTGGAGCCAAAATTGGGAACGGAACAACCTGAATGACAAAAAACTTTCAAGGGGTCATTCCCTTCTGCCCAAGGCTAATTCCGAAACGTTCCAACCAGCTCCGGCCGGGATGGAACAGAATTGACAACTATGCCTATGAGCACTCTTCGATTGAA
>T01_Unigene_BMK.927
GGGGCCCATTTGATCATCCTATCACCTTCATCTGGGCCCCACAAATTTTAGGGCTTTACAGTCCATCCGGATCGGTGTGCAGTTGATCTATGGGCTCAGTCTATTTGGATGGGTGTTAACCCCATAGATCTGATGTAATTCAGGGGGAGTCCCTGTTTGTGGTCCATTTAGATGAACCAACAGTGGGTTCCAATGGCTAGGTGTGCACCTGAGCCTTCTGTATTTACAAATGTGATATATGTCATATATATTATATTACCACTATATTAATAATATATTAGATTAACACTATTATATCCAATAGAGTAAAATATATAATTTATAATAATAACAA
>T01_Unigene_BMK.928
GGAATGGGATTCCTCCTACAGTGGTGTGTGTATTTCCATTCATCTTTTCTAATTTAGTATGAGTTCTCTTTTAACCATGCTTTTCACTAGAATGCAATTGTGATGCTTTTTTTAACTCTCTTTCTTTCTTTGTTTTTTTTAAAGTTTTTTCCTATAATTGTAGTATCCTAAAGGTCTGTGTGCCGTATGTCAGATTAACTCTTGAGGTTGTGTC
>T01_Unigene_BMK.929
AATCAGAAAGGACATTCCGAGCTTATCTATCACTATTTATGCGTCATCTATGCGAACCAGGATCGGATCATGCAGAGACTTTTGCTGATGGTGTACCCAGAGAGGGTCTTTCAAGGCAGCATGTTCTAGCGCGTATTGGTGTTCTCTCTCTCATTCGAAAAAAAGTAATGGAATATGAGAAAGTTAACGGAGACCTTAGCATGCCATTACCTGAACTTGATTTGCCCAATACTACGCAAGAAACATCGCAGGAGG
>T01_Unigene_BMK.930
CAACTTCATGAGCATAGTTCAAATATGTAAACACTAAGGCTCGCCATTATGAATCCAAACCACTCAAAATCTACCTATTTTAGAACTGAGAATACTCTCCCACTCCAGTCAAAATAAGATCACGTCGGATTGATCACAACTAAAACGATCCACCCACTGATAATCAATGAAAATCCATTAATTAGTTGGTTATGATCATTTGATGGGCTGCAATGCTACGGTTAACACAAATAGTTGAGAAACAACATTGAAAATCATTCACCAAGTCATGATAAGATGATCGATGAAGGTGCAAATGATGATTATAGTGTCTAAAGCCCCATGATTGGGGGTTGGGACAGG
>T01_Unigene_BMK.931
TTCGTCCTCTGCTGGTGCTGGCGCAGGCGCTTTCCGATCGCCATCGCCCACTCGCGAGTCTCACGACGACCGAGAATTTGCGCCTCCGGTACGCTTGCCGGGAATGGGAGGAGCTCCAAGTCCATTTGGCGCTTCAGGCGGTCGGGCTGCCAGTCCGACGAAGGTAGCGACGGACGAAGGTGGCGCAGACGAGCCGCTCGAGCACTTGACGGCGAACAGGG
>T01_Unigene_BMK.932
GGCAGATTACACAGATCAATGTTTAGTAAACTAGCAAAAATATTTAGAGCTCTTTTATAATGAAAAATCATAGAGACTATCTCCAATTGTCCGCCATAAGTTGTCAAATTTGGGAATTTATAGTCAGAGTCAACTGCAGGTTGTCATCTACAATCAGTCACTACTGCTCTAGACTTGAGGCACAATGTCGTATCATGTTTGTGCATTGAAATTGAAGAATACACGCTTGTACCGCGTCG
>T01_Unigene_BMK.933
CATAGGGACAGAGATGCCATTTTATTGGAAATCTATGTTTTGAACGAATCATTCAGATTGTCTGTTAATTTAAAACAGGGAGAGAGAAATTTCCAAAACAGCATGCATTATGGCAAACAGATAATTAACCGCCGGCCGTGGAGATAAGCTGTAAAAGTTACACCTCTATATCATTGCAATTAAATAGATAGAATTGAGGGGTGAAAATGGAAGCCGTGCCTTTTATGATAAGAG
>T01_Unigene_BMK.934
TAAGGATATGATTCCTCAGTGTCAGGTTTAAACATACCACTAGTTCTATGATAAATGTCATCCACATGTCAATCAAACATTACAAAATAAAAATGACCTTGCCTTTTTAAGGAAACAGACACAGAAAAGATATTATGATGAGCAAAATAAAAGAATTACTTACACTCTATGACAAGAGTAGTTAAGCACTAAACCTCTTGGGTTAGCACAAGAATAATTTCAGCAGG
>T01_Unigene_BMK.935
ATTCAGGGCTCCACTTTAAGTGGCGCATTGCTGTGCCGCCCGGTTGCAGTGAATAGTAGGCAAGGCTACCGCTCCATTCTGAACGAGTGCAGCTAAAGAAGTTAATCCCGAAGAAGATGAATATTCGACTTGCTACTTGGAAAAGAGGACCGTTGAAAGAAAAGGGCATGAAGTTGGTCGGGGTAATGAAAAGAAGAAGAGTTAGCGTAGCCTTTCTATAGGAGACAAAGTGGAAAGG
>T01_Unigene_BMK.936
ACACAGGCATGCTCTTAATGTATATAATGAACTTGTTGCCTTTGTTTTTTAATAAGTGGCTTGCAAAAACTGATTCTATATTCATTGTTACTTTTAATTTCTGGGAACAATGAGCTGTCAAATTTTAGGTCATAATGTCTTGAAACCCATCTTGAACTCTGGGGGGCTTTTCGAGCTTTAAGCTGCTGTACTTTTAACGTTTTATTACATTTTATTTTGCAGG
>T01_Unigene_BMK.937
ATATTTTCAAAAGATATGGATCTATTCCCTGTTTATTTCAGATTTTTCCATCCATTATTTCAACCAATATCAAAGTTTTCCTACCTCTCTACAACACATTGCATGCAATGGATCACTACAAATTGATGCCAATTTGTCACACACTATTTTTCTCAACATTGAACTTTTTTTCAGATTTAACCTAATTGATCTTTAGATGAATGACTATTTTTCTCAACATTGATTTTTAG
>T01_Unigene_BMK.938
GACTGCCCTTCACCTTCCCCCCCCCCACGTAAGAAGCCTCATCCCCCTCACAAGAAACCACCGAAAACAAAACCACCAGTGACAAAACCGCCGATAATCATCCCACCAATCATCGTTCCTCCACCCAGCGTAACTCCTCCTGTGACGAAGCCGCCCTGCCCACCTCCTCCTTCAGCACCCACCACTTGCCCCATCGACGCGTTGAAGCTGGGACTGTGTGTGGATTTGCTTGGAGGGCTGGTGCACATTGGTCTCGGGGACCCGGTTGTTAACGTTTGCTGCCCAGTGCTTCAAGGGCTACTTGAG
>T01_Unigene_BMK.939
TAAACTACAAACAGCTGTCTTGGTATTGTACTTAATTCCAACTTCAACTTACATGCACTTCTGATGTGCATGAACCTACTTTTTCAAAGAGTAAATGTCAGATAAAACTTGTCAGGTCAATGTTTCACCAATCAAATATCTAGATCGACCTTGAAATTATTATTATTTTTTATTGGCGAATGACCTTGAATTCTGATGTACATTTGAAAATTATATATTGGAGAAAATAATAATTCCATCTCAAACATTGACAATATCTGCTGCTATGCTTACATAATCTAACATAATCTAGTACTTAATGAGATACGATA
>T01_Unigene_BMK.940
GAGCGATGGATCAACTACCGAGCCAATGCGTGGTATATTGGGTTATGCGACTGTGCAGGAATTTGCGAACGCTCTGTCCGCGTGCGCTCCGATTCCTAAATGCGCTGGCCGAATCGTTGTAGACAGACCAAGCCAGCAAGACACTGACGACAGCGTATCGTCCACACTTACGATAGGCGGTCACGAGTTTATATTGCACTGTTCTGAA
>T01_Unigene_BMK.941
TCTTTAAGTCCCTTCTTTTCCTTCTACATAAGCTCAAACTGAAAAGGTTTAGGACCCCATGACTCGAATCTCGAGTCTAAAACCATAGGGCAGTAATCCAAAGTAGGTTTTGACTACGCTACTTGAATGGATTGAATGTAGAGGTCAGCCCATTCCCCTAAAATAAAAAATCTGTCTAGACGAGACATAATAGTTGGAGTCTGGTGACCATGCGAAAAGGGTCCCATTCAACTGCAAATCCAGAAG
>T01_Unigene_BMK.942
GTAGCATGTGCTCATTCTCCATCCGATTCCCGGCCAACTCTCAAATCATAAACCCAACCTGCGAAACACCTTCTCCATCCTGACTCCCACCCCTTCCGTCCCTCTTCTCATCACCTATCCCCCTCACCGAATCCAAAACCAAATCCAAAACCCCCAAATCCCTCTTCTCATCACATATTCCAATTCAAAACCAAACCCAAACTCCGAAATCCCATCCTATCAAATCTCTAAAATGAAACTCGATACCCATACCCTAG
>T01_Unigene_BMK.943
GCACTGTAAAATTTACTGTAGAACATTGTCTAATACCAAACCAAAGAAGCAATGTAATACTAAACTAACATAAAACCTGTGTTCCCTTGTTCTCTTTATACTTACAAGATCACATGTATAAAAGTTGGTGTCTGAGAAGTGTCTTATTCATGTAAATCTCATAAAATCAAACTTTCCAATAAAAAACAAAAGGCAAGATGGTTAACAAATGCTAGAAACAGAAAGGAATAAAAG
>T01_Unigene_BMK.944
AAAAAACAAAAAAAAAAAAAACACTTCCATCTCTAAGCTTTTCGGTAAGGGACCAGCTATAAGCCTATAGAGCATGTGTGACTTGTAGCAAACAAAAGTGAAGAGATGGGCTTAGATAATGAAAGTCAGAAAGCTACTCACAAGTCACAACCCACAAAAAGAAAACAAAAAAAATCTCCAAAAAGTTGGGAAAAAGAGAAAAGTAAAACTCGCCCATAGCACATGCCAAGCATGAATGATAGACCTACAGCCCGGG
>T01_Unigene_BMK.945
ACTAGGAAACCTGATAATATTCCAATCTCCTCCAATGCACCACGCCCCATTCCAACTACCTCCGACCTCATTCAACTCGTTCCTCAACTCTTTCCTCCTTTGGCCATCATTAGGCCCATAAACTGCAGTGAGAAGCCATTTAGATCTGGCAGACAAATCATCCACAATGATTGAAACAGAGAAGGCATCTGTCCAATGTTGTTCCATGACAACATACCTAGTATCCCACATAATACAGA
>T01_Unigene_BMK.946
ATTAGCAAGTATGGTGCAGTTGTTTATGATTTTTTCTTACCATTTTCGTAATTAAAATGTGTTTTTGATTGCTTGAGAGGTGTTGGAAGTGTTGAGAAGGAAGAGAAGTTGCTGGTGTATGGAAGAGATGGGTTGAAATAGGAAGATGAAGAAAAAAGGGGAAAAAATGGGGTTTAGGGTTGTCGGCCGGTATTTTAAAATTATCGGCCGATACATCGGTTCACGCCGATAATTTGAAAATATTGGCAGAGGGGTGGTACTGAGACCGATAACCCCCG
>T01_Unigene_BMK.947
GTGAGATCCCACAACTTCTAAAGATATATTAATATTAAGTAAACAATGTTTTTAGAAGCCTTTGGGGCCGATGCCTCTAGGCATGGCTTGCATTTAGAGCTTATATCTCACCCTATGACGCATACTTGAGTCGTACAACCTCAAATGAAGCGTTCACTCTCCATATCAAGGGTCATGAACACATCTTGTTTTCAACAAAAAGTAATAGCCAATTAGTAAATATTAAAAACTTCTCTCCTTAACTAGATTTAACTTAAT
>T01_Unigene_BMK.948
GTTGGCATAAAATGACCCAGAGACATACTGTACTCAAAAGAGGTAAAAAGATGGACGATGCAAGAAAATGAGTACCCATTCCAACAATCCATGATGAGCTAAAAAAGGTTTATGGAGAGCCATTTCGGCATTGATAGATAAACCAACGAAAAGCACTCTGTGTCTGTATGTTTATTTTAGTTTTTATCCAGAGAGAAATAAGAAAAGAGAACATTCTCCCAACAAGTTCACCTGTAACAGGGTGAGGTTCTGGAGTAATTCACTCACCA
>T01_Unigene_BMK.949
TATTGCTAGTGGGCATATATTATTAGGTTTGTATATATTAATGCCCTTCAAAAGTCATATTTTGACTAATATTTCTTCTAATTATCTTTTTTTAATTTGTCTTTTTGTCTTTCTTCATTGGTGTCCTTTCACATGTCTGTCCCTACTGGGCTGAAGAAATCATCCGTTCCAGCTACTATTCCCTTCTATTTTGTGTTTTATTCACTTAGTTCTCTTCTTCTG
>T01_Unigene_BMK.950
GAAATCCATTTCTGCCTGACTCTGGACACATAATAGAAGCCACTCACTTTCATGATTTTGCTTAGATTACCATTTTGAAACTTAAACCACACGAACAAATCAGCTAAAAAAAATGGGCAAACGTAAGAATGAGGAAAACTAGAATTGCCACAAGGTGAATGTAAGAATTTGGAAAACTAGAATTACCACGATTTCATTATTGAAAATCTTACAGAAAATACTGGAATACAAGGGACAACATCAACAG
>T01_Unigene_BMK.951
AAATTTCTTAGCTGCTTTGGTGCATTCTATTTTGTCAGTTACTGTATGAAATAATATTTAAAGGAACATTTACAAAAGTATATTAGATAAAATTATGGAATATTCTGTACATAACACTCTTGGTAACTGGATATTCAGGTATGGATCTGACTGGACCTGTACCCAAACTTAATGATCAATCAAGGTCCAAAGATGGTTCATACCTGGATTTTTCATGTTGAAACCTTTATGTAAACAGATAATATGAGG
>T01_Unigene_BMK.952
ATTCACTTTTATTTGTTCAAATTTCATTACTCGATCCCACTTATGACTTACACAATAAATTAAGACTTTTAGATGATACGTTATTTTCTACCACTAAATACTCCATTTTGAGGATTATCTTATGCCATCAGTGAGGCCTATCAATGAAATCTTACCCGCTTAACATAAATTCAAGATCATGTATTGATCATTTTTATTTTTATGCATGCGATCAATATAACACCGGTCCAACTCAGATGGAT
>T01_Unigene_BMK.953
ATGCACATCAAGTTGCCAAGAAATGGGACCATCTCTGAAGGGGGTCGTGTTACATTGGAAACAACTCCAATGAGCTGTAATCCTGAGGCTCATGTAGAGTTGTCAAGAACATATGAGAGCAAACAAGAAAATAACTCCTTAAAATACATCTGATGGTTTGTAGTTGCGATCGGTGGCGTGGAGTTGATCTGCATAGTTATGGGATGGTGGTATATGTATAAGAACAAAGGCCCAAGTGCAACAGAGAAAGGTTATGTGATTGCTGCAACTGGATTTAAAAGATTTAGCTTTGCTGAGCTAAAGGCGGCCACTCGGAATTTTAATGAAGTGATTGGAAGGGGAGGGGGCGGAGTAGTATATAAAGGAGAGCTGCCGGATGAACGAGTAGTTGCGGTGAAGAGGCTCGTAGGAGTCAATCAAGGAGAAGAGGAGTTTCTCGCGGAAGTAAGCATAATTGGGAGGATTAATCACATGAATTTGATACAAGTG
>T01_Unigene_BMK.954
GTATGGTAAGGGTAGACCTCGGCCTGGCTAGGGCCCGACCCTTTGCCAGACCTACTTGGAACACTCAAATACTTTCTTGGAATTCTGGTTGCCCGATCCAATAATGAGATTTTCATCTCATATCAGAAGTATACTCTATGTCTCTCAAAGAAGCAAGAAAACTAGGGGCCAAACCAGTTGGCGCTACAATTGAGCAAAACCATGGGTTGCACTCTTGAATTACTTTGTGATCAAAGATCATACTGAAAACTAGTGGGAAAACTGATTTACTGATCATTTGGCTGCTGTTCACAGAATTCTCAAATTCTCAAATACTTAAAAGGAACTCTGGGGAAATTTATCTTATAAAAATCTCATA
>T01_Unigene_BMK.955
GCGCGCCTCCACCAGGATAGCCGTCGCCAGGTCCCTTTCCACCCTGGTGATCGGTCACAAAGGGGCCCGCAACAGAATGCCTCCATGTTGGATCTTCGACGATGAGGCAAGACCCCTGTCAGGGCGAGATCCCATCAGTCCCACAATCGCACTCATGACGACGGCCAGTCTTTTCATCAAACCCATGGAGCAAGAAATGAT
>T01_Unigene_BMK.956
ATATTTATGTAAAAAAGAAACAAAAGACCTATCCAAATTACCCTCTTATGTACAGGAAGTACTACAAGTAATTAAGAGAAATTTCTATTTCATTTCAGTATGTATTAGTAATCAGACAGCATTAGTTTTATAGTTTTAAGTGACTTTTTTTTTAGGGTGGATGGTATCTGTATTGAAAAGAATATTAATACAAGAAGAGCAAGATGCATAACTACGGGCCTACACAAAGAAAGAGAAAGACATCAATTTATCACAACATCATAAGTTAAATAATGAGATTATAATTAACTGTAAGTTGTGGGATTTATGTCCATTTAGCTTGGAACTTATAGAAACCTAACATAATTAAGTCTGAATAAGATCA
>T01_Unigene_BMK.957
GTTTTGTGATTCTAGAGTCGCAAATTGTGTCCTAGAGCTGCAGGCCAAACCAGAAGTCTCATTTTCTTTTAATTGATTCTAGTGTCTAGAAACAGCATTTCTGATATAGTTTTTAAGTTCTAAAAATGATTGTGTCAAAGCAAATTTTCCACTACAACAATGCAGCATTTGAATATTTCGAACATAATGGTTGATTTTATGCTGTTTGGAGGCAGTCGTGGCACTGATAA
>T01_Unigene_BMK.958
GTTCCCAAGAATCCTAGTTTATATATATTGGTAGTTTTAAGTGAAAGATTACTTTGAATCCCTATTCCTTGCTTGGTCTTTAGTTTGCAAGCTATAAGTTTGAGTTCATTATAAAATTGCTGAATATCTATAATTCTTTCCTTTGCAGCGATGGTTGGAGTCTGATGAATAATTGTAGCAATGTGATTAAAACATTATTGGTGTGGATTGTTGGAG
>T01_Unigene_BMK.959
GGACCCACAATAAATCGAAACCCAAAAGTGTCAAGATTGCACTATCCTAACCTACAATTAGAGACCCTAAAGATAGATGGCTTAGCATAGAATGCGAAATGACAGAAAAATTATAGGAAAGAAAAAGAAAGAAGCGATGACAAGTATTGAAATATTCTGATCTAGGAGAGCATCCACAGTAGAGCTCATCGGAATGAATGAGCTGGATTTGTAAACCATGGGAACCCCATTACTAAAATGGACAGCTGTGAAAAATAATACACTCACTGAGTCCAGGAATTTGAGGTGTTATGCTATTCCTCCAGGAAAGACCGTTTAGAACTTGAGCATGTTCTGCTGTTCCTTGTATGAATTTTTACTTTTACGGATAAGAGTCCTCTGGTGACTAGTATGAAATAACATTAACAGCCTCTACTCGTGTCCTAGCTTATCTAAGAGCTAGATTCATTTCAATTGCATGTCTCTTGCCTTAA
>T01_Unigene_BMK.960
AGAGGTTATTTGATAGTCTTTTTTTTTATTCATCCTTGACTCTTCCTTTTTAACTACTAATAGAAATGCAGTGTATAAGAATTCCTAAGAATTTAATTAAATGAAACAAACAAGCTTTTAATATTTTGCAGATGGAGCCCTTATCTATGGGCTATGTCTAGGAAAGAAAATGGGCAGTGCCCGAACAAACTTTGCTAAGGCATGGCCCATAAGCATCTATGGAAGAAAAACATGAATCATATTTTCCATGAAAGATAAAAGTTGGAAAACTAAACGCAGAGTAT
>T01_Unigene_BMK.961
GTGACCAGACTCGTGCCCAGTGAGGCCGGGTCCGGATCCGTGAGCGGGCTGGCCCTGACCAGAAAGACCGCCAGTGATGCCGCCGAGGCCACTGGTGGAGTGCGATGTGGTGGAGGGGTTAACTGGCACCCCGGTACCAGTGCCGTCACCCATGATGCCGCTGCCGGCGAATGTGCCTCGGGTCTCAGAGCCGGTGTTATCGTTGAAGGATGACATAGTTGCGGAAACTAGCTGAGTGATCGATCAGACGTCGACAATGTGTAGTTGTCCGAGTTGTGATCCG
>T01_Unigene_BMK.962
GGCTGAAGAGCCATGATGAGAAAATACTTCAAATTTATTGTATCTTTCAAATTTTGGTGTCCCTATAAAATATCCATTTTTAGTTCCTCATATGTATTAAGGGGAACAAACTCCCAAGTCTGCATCCCCATACAGTTTCTTTTTTAATTCTGCTTGGTCTGTCTCAATAATTTCCTTATGTAATGAAAATTGATAGCGAATCTTAAAGTTAAGTTCTTTAGAGCCTGAGATACGAAACCCCCGATGGGTTTAGGGCCTGTGACCCCAAACCTGCCCCATGATGGGTGCTGGTTGGGTCAGGTCAGGTTTTGTAGTGGTTGGTTTATTTTGTTTTAAAAAAAAATCTTGTAACTCTTAGAATTTGAATTCACGAGTCATGACTGTTAGTAGTTTGTCACTGCTCAC
>T01_Unigene_BMK.963
AACTTACTACTGAGTTATATATAAATGAATAGAAAGATGGTGGGGCAGGTTGGGCACAGCCAAAAGCTGAACCTGACCAACCTACTGTCAAACCCAACCCTAAGAGCAGGTCGGGGTGGATCCCATTTAAATCTGACCTGTTGCTGTCCCTACTGATGAGTACTGTTCTAAGTCACATGAGTTGGAATGTCTGTATTTAATCTTACTCTGACAAGCTGCCCAATTAGACAAATCTAATAGAATTAGAATTCGTGGATTTGGAATTGGAGGTGTAATTGGATTAAGATTAATGTTGGATCCATTGTGAATCTCGGACCTGATAATGAATTCTGGTTCTGGATCCAGAATCCCCACCTCATAGGCTAGACTAATCATTAATCAAAGCCAGTTCTGTGGACCAGAATCTAGACTAGATCTGATAATTAGCTGGAGCACCATACCAATATTTTCAGATCAGGTCATTTGGGTTACTGGGTATGCATAGGTCCATTGCCATCCAAAGCAGTCGACTTCATTTCGGCTATAACGTATTCTGAAATGAAACAAAGTCATGACACATTGGTAAGAATCTTTGCCTGTTTTGTCAAACAGGCTGAAATGGTCCAATATTTCCAAAACAT
>T01_Unigene_BMK.964
AATTATCAGTGAAATTATCATGCGTATCAGTTTAAGTCTCATTTTGTACTTCAATCCCCCTGGCTGGCAATTGCTTGAAGAGGATGTTTACCACATTGTGAAGGCAAATATGTTAGGTCAAGCTTGTAGTTAAGAAACATTTTTACTATTCAAGTGAATTTTTTTTTTAAGTTGTAGAATATATAGCCCACAATTAACCCCTAAACAGCTAAACTATCTATGTTATCTAGG
>T01_Unigene_BMK.965
GTTGAATCTTGTGTGCAATTGTGTCACCTAAATATCCTATTTAGAAAAAGAAGTAAATATCAATGAAGAGATGTTACAAGTATTTGCTAAAAAAGAAAAGATTAATTAATCATTACACTTGATAGGAGTGAAGATAACTTATTTGTACGTCAGTTATGTACTTGCATTACTTCTTGATGGAAAGAGACAACATTTAATCTACTGGTGTGATTTATTAGCACGAGTCGTAGAATGAACACGGTCATTTGCA
>T01_Unigene_BMK.966
ATAGGTTTCTTCCCTTTTCCTCCTTTATGTAATTTCCATTAAGTCTAGACTGCAACGTTTATGGCTATTATATGAAGGTATTGGTTATAGAGACACTTTTACAATCTCTTTTTTCCACCGTATTTACTTGTTTTTTATTTTTTCTAATTTTAATACATGTTTGATGTTACTGTTTAAATAAAATTTTGGCGTCTTTCATGTGCCATGTATGTAATAGATCTTTGTCAATCATCCTTTGGGCCATGACCTAATGATGTCCTTGTTGGTGGACCGAGCACTCTCATTCACACACCTATGTCCCAACCAGATGATATACCGCTTGAGACTTTAACAGAGTCCTTTTGTTTTTTTGTTTTTATACATTTTGTACTTACTATCAGTAAATTCTATAATAAACTTTGTTAAAATACGATATTATTTTATATTTTGAGCATAGTTTTCAATTTCGTTCCGTTCCGGACGGAATTGGCCGGACCGTTCTAGAATTAGCCTTGGGTGGAACGGA
>T01_Unigene_BMK.967
TCCTGGAGCTGCCCAAAGAGGATCTAGATTCAAGAGTGACATAAATAGAGTTTAATCTCCTCTCATCTGTCTTATCTGCTGGCATACAGAGATATCCCACTGTTAGTCCATATCCTCTTAATTTTTCACAAATTTTTTTTTTTTTTTGGTAGAATTTCTTAGCAAATTTAGGAATTTGGAGAATTGAACGAAACAAATGGTGAGTTTGGATGTGTTTATTTATATGTGAAAATAATTAAATTATTTGGGA
>T01_Unigene_BMK.968
TATGGGTTTTGATGGGTGACACCAGACTTGGTAGTCTAAAGAAATGGATAAACGTGAAGTTTAGCAAGTAAATGACACTTCAGGAAGGCTTTTGAACTGACGGAGAAAATTTTATCTTAGAAATCTTTTTAAGGAGTATGACTTTGGTAGCTCATATATTAGGGAGGAGTATCTGTTCAAAATTGAAAGCCACCATGTGCAACAATTAAAAGGCACCAA
>T01_Unigene_BMK.969
GTCTAATGAATGGTGAAGATTCTGCAGAAACGCAGAGACAAAATAACAGAGTCTCATAAGTTACTCTAATGTCACATAGATGTCATGGCTATCACCGGCGGTGGCTATACAATTTGTTGGACGTCAATGTTTCCCACAGTATACAAGCTTTCGTCTCAAAATGCAAAACAAGGATAACCAACGAATGAGATCATAGCTATTAGAAATCTGAGGAAGCAGATGCAGATATGGTAGCTACAAGGAAAGAAGTCAAACCTAATTTAAAGCTGAAGTTATT
>T01_Unigene_BMK.970
TCCGGTACACGCCTCTTATCCTTTTCCTGGCCCGACGATACCCACGAAAAACGCCTCCCACCTATGCAAGTGCATGCCAAAGAATTCGCGAAAAAAGCGTATCTACATCAGAAGAGTCGTAGCTGCGCAAGATGATGCGGAGCAAATCTACTGCAGGAAGCCCCAGTACTTCTCGCAACCGTGAGTTCCGGCGTTGTCCTTCTTCCACATGTCGTCGTATGCGGTGAAGAGGATGAGGTCGCTGCTGAAGTTGTCCTTGAGGGACTTGATCGCGGTCTGCTGGTTGGCTCTGCTTGGGACGGCAACGCCGTTGGCACCTCCCTGCCATGGCCATCCAGACTCAGTGATGACGGTCCTCTTGCCACCGCAG
>T01_Unigene_BMK.971
ATAAAATAAAAATTATGCCGTGGTGTAGTAAACTCATTTATAAAACATGTATTGACAATATTGAACATACTATGAATTCTAAAGGACTGCCACAACAGGCTATAACACAAAACTCTAGATTTTCTGCTTTAAACAAGCAATTAATCTTGCAAGAATAACAGAAATGATGAAGATACATGCGCATGCAAGCCAAAAATAGGGATTAAAGATATGAAATTCATGACAAATAATAGTAAATCATTTGGGAAGAAAAGAATTTCAATATAAATTAAAAAAATAATTCAGGGTGCATTCTCTACATCCAAAAGTGGTACTTTCTTTGCATCCAAAACCAAAG
>T01_Unigene_BMK.972
ATAGCTTAGATTTGGTGAGGTCTGTATATCTTTTGCGATCCAGTTTCTTCCACAAGCATCATGACATACTCCCATTCCTGATTCTTGTTACTCTCCATCAACAGTTTTGTATGAAACTAGTTGCAGATTTTGGCGGACTCATTGAAATGAACCATCTTCTCGAGGTTACCACTTTCAAGTACTGAGATTCTTAGTGCTTTGAAACAAAATGCAGTTAATCTTATCCTTCTTGTTGCTGAGAATTGTGATTA
>T01_Unigene_BMK.973
GAGAGGAGACCCTAGCCGAGTTGAGTCAACTTTCGTTCCAATCCGAACTCCCACTCCTTCACTGCAACCAATTCCCAGCCATAATCATCCCTTTCTTCATCTTCTTCTGTTCACTTCAATCTGTACCTGTAAGGTTGCCACACCTGAGGCTTCCTGGGCGCCATTCAAGGGCCCAGAGTGAAAATCGACCCGACATGACTTGAAGTGCCTGCCACCCGCCACCCTACCCAAGTGTGATCTGTCAATCCTTTTGTAGATATACT
>T01_Unigene_BMK.974
CATACACAATAGTTGCTCCTCTCTAAAGTAAAATAAGGAAGTTTGATTAACAGAAAGATTAGTTCATTCAAAATAACAACAACAACAACAATAATAATCTTATGCTCCATGCAGCCACCACCTGTTAGTCTACACATGGGGCTCACAAATTGAACCAGGCCATTCATATCACATACTTGCAACTGTCACAAATTTTGCTACACTTGGTATGATGTAAAGTTGTAACATACACCATTGTATTGATCAATTCATGTAAAAAAAAGTATTGAACTATTGAGTAACACTTTTTGTCAAATATTCGTCAATCTATCTATGTGCATTCTACAG
>T01_Unigene_BMK.975
GTCGAGTTGGAGTCCCTGTGGTAAAACAGGGAAACTAAACACGACAGCTCCTGGAACAAACTTTTTCAAATCTGACTTATCTACAGCCACCAAACAATATGGTTGATAACGCCGCATATAATTCTTAAGATCATCAAAAGTTTCACCGAAGTACATGGAATTACAACCTCTTTCAGATGTAGTTCCACTCAAATCGGCACCATCAACTCCAATCCTG
>T01_Unigene_BMK.976
GGGGTATCTCTTGAGTAGTATTGTACAAGTCAGTGCAAAGCAGAAAAGCGATAAGCAAGTATTGTGAAGCTGCGCCAGACCAAAAAGGTAACATGCAGCTGTCTCTCCCTGCATGGCCGCTGAAAGGTCCTGATGAATGGCGCGTGGCATTTTGCGGTTTTTGGTCGACCCCAACCCAACGGGCGGAACCAGACCTTTCCCTGGGTACGTGAACGATCGAGGGATCCTTTTGCAGCTGCCAGCGCTGCGGATACCCTTTTCCGA
>T01_Unigene_BMK.977
ACTCATCCTACTCTTCAACAGCTTCAGCAGCAGCTGGTGTTCCAAAGAGGAGGAGAGTCTTTGTTTTCATTAGGCAACAATAACAGAGCTAGTGCTGATATGGGGATTTCAGATGGTTTCGTGGAGGGTACGTCTTCTTATGGGCAGACTTCAAATGACCACAACAATGGCTTGCGTTTTACAAGAGAAGATAGGGTCAGAAGTCAGTATTAACTTTCATAGTCAG
>T01_Unigene_BMK.978
CTCTGGAGGCTTGAAGTTTAATATTGATGGAGTTGTAAAGACAGCAAATCAAATCCATACATGTGACGCCATTCACATGTGCGATGGGATCCTTTATAGAAGATTTTTCCTAGCTGACTTGCTCTCTTTGGAAGATTATAGATTAAGTCTAGATTAGCTGTAATATATTTTGTAATGCCTTTAATGTAAAGATACAGGAGG
>T01_Unigene_BMK.979
TGTTCAGCTCAAAGCCAATAAAGGACGATTTATGCTCGGACTTTCTAGTGATACAAGAACAAGCTCAGATCCAAGAAAGAAGGAGCTCAATTATGACAGTGATGCTAGTGATAGCTCTGAAGACCAAGTTTTAGCACCTGAGTTTGTTGAAGATGTTGAAGAAAAGGAGGACGATCCCGATAGTCCTATCGGTATAGCTAAGAGGTTGTTAGCTTCCAACCAAGCTCTCATAAAAGATCTCATGGAA
>T01_Unigene_BMK.980
GGGTGTCCATAGTTGTTGCTCTTGCGGGTCAAACCAACCCAAACACAATTGGGTCCATTGCCAATGCCAGCCTATTCACCAGTGACAACTTCCAAAGCACTCCACAACATTCAAAGCAAGGTTCCTACATTCCTTAAACAAACCCAGATGCCATTAACTAATGTCTTAGGAATATGGCTAAATACCCAAATTTTAATTCTATTTTCCTGAAAAAGTGTAAAGATGTTCTTCAAGAATGATACCTTACAGTTCAGAAAAAGAAAAATATACAAATTGAGTACATAAGAAGGATTTTTTTTCTTT
>T01_Unigene_BMK.981
TATCAACTACCTTCCCAAACCTCGAACAAGCACTTCACAGCCAGTATACAGGCGTAAATTCCGGTAGGTTATCGACAAACACCATGGTCACGTCCTCCCATCCGAACGTCTGTCTTCTCTTAACCTTCTTGCTCTGCCGGCGAATCCAATCTCCTCTCTCCATTTATTTTTTTATTTGCATAAAACCTTTCTTAACTCACCCTCCACAGGGGTTTATGTCTGAGCAAAAACTATTGTTTCAGGAATCAGAAAGTAGCATTTTTGCCAACAATGCCTGATGCTCTCTCAG
>T01_Unigene_BMK.982
GTGTGATTCATAAACTACTGTAATGTACAATTTTTGCGCTTGTGCTATAGTACTATATTCGTTTTGCTTCATTTTCCACCAGTGCATCACACACCTTATTAGGAGTTTTAAAGGGGTATTTATGTAAATTTTCAATTTTTCACAAATCATCAATTTCATAAAAGCCTGGCCCCTTCAAAGATAAGATGCACTATTTCCAGCCACCACCATCTCCTTAATTTCACCTCTATTTCGATTCCTGTTTCATTTGAGTGTTAAGAATCTTCTCACTTCTAACCAAAGAGCTGTAATGAAATCAAGTCTAATCACCCAATTGGCATGTTTGTCTTGGCATTGGCACAGTTTTCATAGAAATTAAAATTGAGTTCTGAGAGGGAACGATTTTTCATTATTTCCTGTTAACCTTTTCTGCAATTTTCATTGTTTGAGGTGAAAGCATTTTCTGTAATTTTTTGCCGAAAGCATTTTCAGGTCAAAGATGTAGAGAACCAATTTCTGC
>T01_Unigene_BMK.983
GTGGCTGTTGGATTTTGAGGTGGTTGGTTTTTATTTAGGGGATAGCAAAATAAGGAATTTAGTTGTAATGGGGTCTGGTTAGGGCTGTAATTTGGGTAATGGTATGATGGATGGCTTGATTTTGTTGCTGTCACGGAGTTTTGTGCAAGCATTAAGCAGTCAAGGCTCAGAGAAAAATCTCATCAGGGGTTTGAAAAAGGTTTTGGGCTAGAATGGGTTGGTATAGCTTGATAGCAGAGGTTGGGATTAGTTTTGGTTGGGTTAAGT
>T01_Unigene_BMK.984
CCGGTGCCGGCCGTGCCGCCGACGATCTTGCCGTCGACGCCGAGGCCCTGAATGTCGGTCTCCCAGTAGCCCTGCCTCACGACCGGAGCGCTGTACACGGGCTTGGTCGTGACCGGTCGACCGCCGAGGGTCAGCTTCGAGTTGCCCTGGGTGTTTGACTGGGCGCGGCCGAGGGTGAAGGCAAACTCGTCTGCCGACACCTTGTTCTGCCTGACGAGGTTCTCGAAGAAGG
>T01_Unigene_BMK.985
AGACCTCTTTTGGTTGCTGAGAAAATGAAGCTGGAAAGTGAAGTCTTCCTATGAATGTTTTATGTTGGCTTTGAGCTGTGTTTGGATGCATTATTTCTGTGAAGTTTTGATTTTCTGGAAGATGTGTTCATGGAATATGCACACTGGATCTTCCACGTTTTGCAAGATCTGGAAAAAAGAGATTCCAGGTTGTCCCTTCTTGTATTTATCATATTGTTTATTCTCTACTCTGTTTGCTTGCATGGAAAGTGAATTCTACTGGGAACTTTTTAATT
>T01_Unigene_BMK.986
GTTTGCTTATAATTATGAGAAAAGACAAATGAATTTTACAAATAGATGACGTTAAGGATTGTTATGGTACATTTTACCTCGAGGCAGCCTTTACCTAACGTAAAATAAAAGCTATAGATTACAGCAGCTTATATATGAGGTTTTATGTACTGCTTTCATCTTCTTCCTCATCTTTTCTAGTATGTTACTGTTTCAGGTGTGGTGGTGGGGGATTTTGTGTGATTGACTGTTCGTATGGCCTTTTTCCCCCCTTCTGCCCAAAACAGGCCAACAAAATATGGGAATACCGTTTCTCGCAATTTTGCCATTTTGGTGCAGAAAATGCCTTCATGGTACCGATAAGTGCTTAATTGTTTATAAT
>T01_Unigene_BMK.987
TGCCACGTTACAGAACGTGTAGAGAGATAAGGACACACGGTTACGTTCATAATCCCTGAAACAGCGGGATTCACAACTTCCAAGAAATCACGGTAATGTCCGATGAGACTCTACCATTAAGAAAGCAGGGTAAGGTTTGATGGGACCCTACCTCCGAAAAACCAGGATAAGAAGTCAAAGGCCTACAGGCCTACATATATAGGGAACTAATCCAAAAGAGGTACGCATACCCATATGAAAATATACTCCATCTCTCTTACCATTTGTTGAGTTATCGAACTAATTTAGGCATCGGAGTGCTTTGCGTCGAGAGCGG
>T01_Unigene_BMK.988
GCATGAGGATGGAGATGTGTAAGTTTCGACCTTTTCCATACATAACATTTGTGGTGACAGATGCAGTCTTCTCTCCATTGGGGTATCGTAGAGCTTCAATATCCGTTCAAATTCAACCAATTTTTGTAATAGAAACACACCGCATCATTTTAAGTTTTTTCAAACATGCACCCGGAATTATCTTCACCGCTCGGATTAATACAGTAGCAGTACCACCT
>T01_Unigene_BMK.989
GAATGGGAATGATTCATACTCAAAATTCAGAAGGCAATCAATGTCCCCAACTGTTTCTACAATTACCAAATCATCACACTGTTATGGTCGAGGCGACTTCCATTTCCAGAGTAAGGGCTCTGCAGCATCATCTGGTGATGACCATATGGACTCACTGCACCCTGTGATTGTATCTGATCATCCCACTTCAAGGAACAATGGGGTGTTCCCTAGCGGCAAAGCTGTGAGGTTGTTGAAGAAGCCATCCAGAACAATATCTGCAAGTTCTGCTTTCAAAAGATCTTTTCACTCTGCAGTTCAAAAAAAGCGTAAGAGCCCCCAGCATTCATTCAGGCAACTTCTATCAAGTGTCCCCACAACCACCTTGTATGTTAGCGAAAACACCTCACATTCTCCAAAGGCCTCAAGAAATTCTTCAGTAACAACTAGCAGTGGTGTTAGCTCTGAACAAGGTGCCCGTGTTGCACCCGATAACATGGCTAGTGACTATGAACAGGATGATATGGTTAAGGAATGGGGAAAGGCTCCATGCCCTGATACGCAAAAGGAAATAAT
>T01_Unigene_BMK.990
GATTCATGGAAACAGGTAGAGACTTGTTGATGCATAGTGTAAGATACATACCATTATCTTCTTTAAATTACTGAATAGTGGATTTAACAGCAGTAGTTTGTGTTTTTCAGCATGTTTCAGAAGCCTTGGTTGAGTTTGTGCATGGTTTTCATTGTATGACTTGTATTGTTTAATTGATAACCTAATAACTAATTGAAAATTCTAATAAATAGATATTAGGG
>T01_Unigene_BMK.991
GGACTTAATTAGGTTGATTTGCATTGAAATTGCATTCAATCTCATAATTTCATGTATTTGAGCATAAAGTTGAAAATTAGGTCAAAATCAATCAATATTCATTGACTTGTATGATTTTTAGGAAATTAGGGTTTTGGACCATCCAATCAACACACCAATTAGCTTTTTTATTTTATTAATGCATGCCTTCTATTTTTGGTACCATAGTGTCATTTTTAGAAACTTGGTAAAATAGGCACAACATTAAGCATGATAGGGTCCCATGCATGGTCAATGTGAATTTTCTCCATAAAATTATAGCTAAATTTTTTTTCTTGCAATTCATGTAGGAAACATAAAAAAAACCAGGGCCCATATTGATGAAACTCGAGAGAGGTCAAAGG
>T01_Unigene_BMK.992
TCTCCATGTGCTTCATCACTTGCAACTTTCCCTTTAACTGCTGAATTTCTAGCTCCAATGCTTGTTTATTATCCAGCTGTTCCTCTAACTTCAGTATTCTCATTAAAGCGGCTTCTTTTTCCCTCTTCTGCTCTTCTACCAGTCTCAATACATTTTCGTCAGCCTTCTTCTGCTCCAATGTCGCCCTTTGAAGAGAATCATTTCGCATTTCATTCTTTTTCTTCTCATCAATGAGTTTCCTTCTCTCAATATCAG
>T01_Unigene_BMK.993
GTCGAACATAGGATAAGACCGGGATAATTGAAGTGGACACTTTCTTCTATAGTGCTTCGTGATCAGTGCATATTATCAAGATTGAAATAAGAATTTGACAAGACAACAATTAGACCAGCTATAATCTATGGAGAAGAATGTTAGACCAAATAACAAGTTCCAGATGAACAAAATGAGTATAACAAAGATGAGAATATAGGGTTGGATGCGTGGTAAAATTAAGGACACAATAAAAATTGATAGTTTGGGAAAGCATTTAGAGGTATCAACAAAGGTAATAAAATAAAAGATACTTGTTTGAGATGGT
>T01_Unigene_BMK.994
AGGCTATTGACAATGTTGGAGCTGCTGCCAAGGTATTAGAATCAGATAATAGGATTTAGATTCTGTATTGCAAGTGCCAACAGGTAACGTTTCAGAGACAACAGTTAACTTCTCCTCAGACTCTTTTACGTTGATTTTTGAGGAAGGTAAGGTGGTGTAATCGTTTGCTTCAATCTCGTCATAATCACTAAACTTAGTACAACCTGT
>T01_Unigene_BMK.995
ATCGGGTATTTTGGACTGACATTGCTTTGCACCCTTAAAAAAAATAAAAGAAAAGATGTGCGCTGTGGTTGAGCTAAGCTTTGACATGGAAATTCTTTTTTGTTTCTTTTTAATCAAACCCACTCTCTCTACCATTTGAAGAAAATGCTATTTACAGGGCTGGGATGTGGAAAAAGGAAGTGAAATGATGCCAGATATTTGTACACCTATAG
>T01_Unigene_BMK.996
GTCTTCAATTAACCTATGTCCATCTGTTTTGAGGAATTGTAGGATCAACTGATGCACAGGATTCTGTACATTTTGGGCATGTATGGCAACCAGAGTATTTATCTAACAGATCCCACCATGTAACAGGCACGACATACAATTCTCCTAGATTGGGAGATCGCAGTCCTCTAATCAGTGTCCTACGAAGAGATGCTTACAAGTAATATACATCCATTTCTTTGGCCATTATCCATCCTCAATGATGG
>T01_Unigene_BMK.997
GTGCGTTTCAACATTTCAGAACAAGATAAAACGATGCAATATTGTAAATCCTAGAGTTTTTGACATGCTTTCTCTTCATTTTTGGTGCAGACCAATTCACGGCTGTCCAAGATCTTGTCATCTTTTAAGTAAAAATGTTGCTTTTGAAATAAAAGTAAACCACAGAACAGTTTGTGACGTCCCAAATGGTGCTTTACACTTACTGCGGAGTGTGATGTGCCATGTAACTTTCCAAAGGATAACAACAATCCAAGCATTTCGCTTCCCT
>T01_Unigene_BMK.998
GAAGCTTGGAGGCTTTGACGAGCATTACCAACAACTGTTGCCTATCAACTTTTAAAATTGTATTTATTGATAGCTCAAATTGATTGTTTATTTTGCTGTTTTTGTAATTTTATCTTTGTTTCATCCTTGAATAATATTTCTTACATAAGATTACATGTTTAGTTTTATAAAATCATATTATACTGATGCTAATACTAATACTGTGTTGATAAAAAGAAATTTAGACACAAACATTCATATGTCAAAATTTTGTTTAT
>T01_Unigene_BMK.999
TTAGAAGGTGTCTATTGTCACAACTAAGTAGTTTCAGGTTCGAGTCAGTTTACCCATAATTTGAAAAATACAATTCCAAGTACAATGATTCATGTTCTCTCAAGTATAAAAAGATTTTTTGCTTTATTTTATTTTGTTATGTTCCGTTTGTTCATTCCTGGGCGTAATGTTTGTGTGTTGGAGCCTTGGAGGATGACGGTGGAGTGGGCTGCTAGACTACCG
>T01_Unigene_BMK.1000
GCCAGAGGCTCATCTGTTACCATCTTTATCATTTCAATGACTTATACTGAGCTCCAAGGGAGCTTCAACAGCTTCATCTATCTCACCAGAAAAATATTATGAAAAGAAACTAATGCATTTTTAAATTCTACCAAAATGAAAATTAATTCATTAATAAAAACAAAGGACTCATGTAATACATACCTGCTTGAACCTCTTCTTTGTCT
>T01_Unigene_BMK.1001
CTCAATTGGTTTTTTTGGACAGTTTGGGTGGAATGTTCAGCTCAGTCTCAGGCAAGAGAATTCCTTCACACCCCCATTTTGAAGTCTTTTGGGTGGATTAATTAGCTCTCCTTCTCTTCCTTCAGCAGCTAGATTCCCTTCTGATATGCTCTTCCTGGTTTTGTTGGTATGAGCTCTCCCCTGCCATTGTTTTAATTCGGTTTTTGCCCCTTGTTTAAGGGG
>T01_Unigene_BMK.1002
GCGCTCGAAAAGTACTACGCTGGAGTCAACATCACCGAGGACGGCTTCCTCAACAACGAGCTCGGCATGCGCGCTTTGGCGGACAAGCAAGAATGGGAAGTTCTCGGTAAGCCAGTCGACCGCGACACCTGGGGCATGACCGCAAGCACAGTCAACGCATACTACAACCCTCCAGGCAACGAGATTGTCTTCCCTGCCGGTATTATGCAGCCATTCGTCTTCGACGTAAATGTGCCCGAGTATCTCAGCTACGGAGCCTTTGGATCTGTCGCTGGCCACGAGTTGTCGCACGCTTTTGACTCAACCGGA
>T01_Unigene_BMK.1003
CGGTCTTCATCATTTGCTAAATAGTTGCTTGTAGTATCTTGTTTCTATGGGGATCATAAACTAATAATGCAATTCAATGATCGACTAATAAACTATGAATCTAAGGGATGGGAGACACAAGGCCAGTCCTTCCCAATCGTTTCGTGGGCGATGGCATACACAACATGTGAATTTATCTGGCTAAAGAAACTTATTAAAGAGTTAAGCTTCCCAATTGTTATGCCAATCGAAATGAGTAGCAATAATCAAAATGTCATGCATATATTGACAAACTTGTATTACATAAGCAGACCAACTGCTTTGAGAGGACTGTCATTTTATGCCAAAAAAGATTGGCTTGTCTTCTCTTTATCCCACATATAAAAATCCAGGGATCCACTTGTCAATGTGTGTACTGTGTACTAAAG
>T01_Unigene_BMK.1004
GAAACCTTCGGGTGTTGAAAAAAACATTGATACCCGATGCCGAGCTAAAATTGGTATAGTTTACAATCACAACCATTGTTCACGTAAGCTTAGAAAAGCAGGACAAAGCCGGTGGTTAGGCAGACGCCCCATTGTTCGTGGTGTTGCAATGAATCCAGTGGATCATCCTCATGGAGGAGGTGAGGGGCGCACGAAAGGAGGTAGACCTTCGGTGTCACCTTGGGGGAAGCCCACCAAAGCAGGG
>T01_Unigene_BMK.1005
TTGAGCCTTTGTAGATTCATCTTATCATTATTTTGAATATGGAAGTTGGGAATGTGATGTATGTTACAATAAGCAGACGGTTGTTTCCTTTCATTTCTTCTTTGATTGCATTGAGTGTATGATGTTATTCTATTGGAGTTAGTCGATGACAATCTATGATCTGTACTATGGCTTCACTTTTGCAATGATAGTCTTAAGTAGTGATAAGAATCGATCAGGAGAATGACATAATTAATAATTGGGA
>T01_Unigene_BMK.1006
ATTGCAGTGCCATAGTGATTTATAATTGCTGTTTTGCAGCAAGAAATTATGATCTTATGAGAAATCAAGTATGTGGCACGAGATTAAAGCCACATCAAATACCTAGGGCATTGTATAGCTCAACCTTTTGTTTCTTCAAGAGCAGCCAATCCACTCAAACCTCAATGGCGAGGCATCCTCCTCTCAAAAGAAACTGGTTGCAGCTCCGTTTGGCAAGGGACTTGTGTAGCATGTGTAGT
>T01_Unigene_BMK.1007
GATGTCTTTATTATGTGTAAACTACTGTCCTTGCTGTATCCATGATGGCCCTGTTGTATCCGTGCGTCATAGGACATATCATTCTATACCACAATCCAAATGTCCAGAACTCACAGACAACATGGAAGAAGCCGGTGTAAGTTATAATGGTATATATAACAGCCACATTCATGGAGTTCTCAACCAAAATCAATCCCATCCATGGCCAAAACAATTATGCAACTGTAACAGAAAACATCAAACAGCATGTTCTTGA
>T01_Unigene_BMK.1008
TGCACCTGGTTCCACGCAGTATAGGTATGGTTCTTAAACATCCCGTCATGACTCATGATATTGGTACTTTTTGTGCTAAGTTGGGCAAGTGGTACAGAACTTGTGAAACTACCTACGCATCCCTGGGCTCCCGCGTGAGATGAGATGCCCCTTTCTTTAAGTTTTGCTAAGTTGGATGGATTTCATGAAACGATGGTTGCTTGTCGTCAAGTTTCTACTACATCCAATATTATAAACGTATGTTTGGTGATTTATAAGATTTGTACATAATAAAAGCATACACAAAAATAAGTCAGTGCAGAAAAAAAGGGTCAATGAAACTTAAATCATCACAATTATATTATTGTAGGGCACTATAGGTATTCAATATATTGTTGGGGG
>T01_Unigene_BMK.1009
GTTACAAGTCGATTGGTGACTGGCACTCGACGGCGCTGCCTGGCTCGGGAGATGGTGAGCGTAGTGGGCGTTGGAAGGACAAGGGTGGTAAGACGGAGTGTGGGTTGCACACCGATTACTTTAAGATGAAGAGGATCGCAGAGAAGAAGATGCGCGAAGCAGAGCTGGCACGCCGCGACGAGGAAAAGGACAAGGTCGAGATCGCCGAC
>T01_Unigene_BMK.1010
TGATAGATTTTATCACAGCAATTATTAAACAAAATGGAGTTTGAGTTGGATATTGTGGAAAACGATAAGTGTAGTGCAAGGAAAAAGGAGGCAAGCGAGTGGAGTGTTGTGCCACGTTGTGTGCCACTTCGGTTGAAAGGGGATTCTTATTGACAACGTTTAAGACTTTCCTTTGGACTTTGTTGTATAGAGTTGAATGTTGAGCAATGACAAAATAAAAAGAAGCTAAAGCACATGTGGCTAGGATGCAAATGGTAAG
>T01_Unigene_BMK.1011
AACAAAGATCTGGAAATTTGAAGGAAATTGAAGAAGAGAATAAAAGAGGGAAATGGACGAATGAAAGAGAATTGTGGGGAAAGAGATAGCTGGGTTGGGCGACCATCATAAGTTGGTGTCGCCGTCACTGTCATCTTCAAACCCTTGTTCCAACTATGTTGGGATCAACTACCTGCATTGTATTTTGTCATTCCAGTCTATCTCGGGCCAAAGC
>T01_Unigene_BMK.1012
AAGCCATACAATTATTGATCAAATCTTAAGTCTTAACCATACAGATAAATGTTAAGTGCTTCATGTGAAAAATGAAAATACTTGTACAAATAAATTATGGAAAATAGGTTGGTGTGAATCTTGTAAATGACGAGTTATTGGGATTAGACAAGTTTAGTGATTTAGGGACTAATTTTTAGGAATAAGTTAGAATGGAAGCAACAAGTTGGTATATAGAGATTTGAATTTCAAAATTGAAAGAGTATGATTAGGGAAAAACATGAAATAGTAGTTTCAAGGCTCTGGGCATTGTCATGTGATGACCAATACATTTTTCTGCAATTGCTGGTTTGTAGAGCGCGT
>T01_Unigene_BMK.1013
AACTTGAACCCGATGTCCTTGGGCTGTTCATTGTAAGAAAGTTCTTATGGCATCTTTTACAGAACTGACATTTATTTTTACAATAATAGCATCAAAACTTGAAACAAAATTTGAGAATAATACTAACATTTGGTGAGTATTGCGTCGGTCTTTATATGCCTCATTTGGTTGTCTTGTGTGATTGTCCGTCCCCTCTTGGTTAATTCTTCTTACATATGTGCTCCCTTGGCATTTGCCGTCACAGGCATTGAAAAGTAGAGTTGGCATTATACAAGCAGTCAGCCACTTATAACTTGGTAAACTACATTTTGAGTCTACTTCAAATAGAATCAGCAGTCAGCCTAACGCACGATGACAATATTCTAGCTGATGAT
>T01_Unigene_BMK.1014
TCAGATGCATTTGTTCAAAACTCCAGTTGGATTAACTTGGCTCAGAAGCACTTGATCAAGCACAAGCTCAACTCAAACACAACTTGAATAATAAAAGGGGAAGTGAGCCATGGCCAGCTTAGGCTAGGCTCATTCAGAAATTACATGTCCTATCAGGAGCTAGTCTCAAGCTCTAAGTCAAGGCCAGGCTGAAACATTGAGCTTCTGGTCTGTTGGTTCCATATTAAAAGAGGAATCCAAG
>T01_Unigene_BMK.1015
AAAGAAGAGAATGATATGAGATCATCTGTAAAGGTTTTTTTGCCCAAAAAAAGAAGAATCATCATCTAGCTACGGGGACTTCAATAAAGAAATCAAAAGGATGGTTAGCTTGATTAATTATGACAGTCCATATAATGAAGAGGAAAGGAGCTATGGTGATTATGTATTGTGTGCTTTTAAAAAAAAATCCTGGAGCAAGCAGTTGTCTGAACTCTGAAGGTGAGGTTTTTTGTTTTGTTTTGG
>T01_Unigene_BMK.1016
GCAGGCCCATGGTTTGGAAATACTAACAATTGATCCAATGTGACCCACAATGGATGAGTTATCTCATTAATCTCCTGTATTGTTGATCCTAACCTTTTGATCTTTAACTTTTTTTTTTTTGCTGTTTTTGAACTACGCTGCTTCTTAATTTTGAAAATGTGTGAGAATCTTCCCTTGTGAATTTTTTATGAGCATTCAACATCCATGATAGGGTCTGCAAGATAGACAATCAGGATCTCTGAACCACGGCAAAAAATGGGTGGAACTATGTGCCTCAGTAAACTATACATTGATAGAGGCTTTGGAGTCCTA
>T01_Unigene_BMK.1017
GAGAGAAAAAGGGGAGGAGAAGAGAACAAAAAGAAAAAAAAAAAGGGGAAAAGTGCTCCACCTAAGATTTTCTTCTTTAACCGGCCATCATGTTCTTCCTCCTTACCTCTCTTTTTCTAGCCTCTTTTCCATTCTACTGAACCATTGATCTCTGCTGTAAAAGGAGTGTTGGATGTTTACCAGCTGCTTATTAAAAAAAAATTTAATCCAAAAAATCTAGAATATTGGAAAAT
>T01_Unigene_BMK.1018
AAGGTGATGAGGTGTATGGCTGGGTGGATAGAAATGATGGGAGGTGACGTGTGGGAGAAGGGAGGAGTTCTGTTAACATATGGCATTGAATTTTAACTTGCCATTAGAATATAAAAAATAAAAAAAAAAGGAAGGAAGAATGGATGAGTTCTGTATGCTTTGACTCATAACACATCATTAGTTTCTTGAATTAAAAAATGGAGACCCTTAGCTTTTGA
>T01_Unigene_BMK.1019
CTTAAGCTTCTAGAGTAAGTGGTTCTCAACATATTTAGGACTATTTTGGGCTTCTAGTAGATCTAAATAATTCATACTTGAGTTCGGACTCCAGCTACTTTATCGTAAGCTTCCATTTAAACCATTGTTTGCCCTATTATGTAATCTTCATGAGCATCATTGTCAACTGCATCATTCTCCCTTGCTTGATGAACTCGATGTCAAGTTGTCGACCACATCAATGTATTAATTTCTCTAACTTCCAGAAATTGTATAAGAAAAAGAAAAAGAAAAAAAA
>T01_Unigene_BMK.1020
ATGGGATGTTCACCAGATTGAATCTAGGTGATGGAAAACATATAATCATCATTAAAGCTTTATCTCATCAATATGCGTTCAACTAAGGATGCAGACTTCCGAGGTTTATCTATTATTAAGCCATCCACCGGACCTTCGTTTTTATTAATTTTTTTCTTTTTATCTCTGTATAAAGTACATTTTCTGTGAGAATATAGACAAAAAATTGTTCATGATGATTTCACTAGGACCAGTTTTCCTCTTCATTCCAGCTGAATTTCATTGTTTCTTGTTGAGCTACTCAACTAGGATTTGCCTGGAAATATTTGTCTCATTTTGCTTCATGAGAGACCAATGATTTGG
>T01_Unigene_BMK.1021
AGGCACAGTTTAGTGACAGAGATTTGCAATGGGGAAAAAAAGAGGACTGATACCTACTGACAGTAGGTTTAAAGAATAAAAAATAATAAAAACCTCAACACTCATGGGAAAGCAAGTGTGTGCCTCAAATATATAATAAAAAAACTAAAAAATTGTATTTGACATATATTTACAAGTACAATAAGTTATTGAATTAAAAACCGATATCCATTGTCAATGAAAGGTGCCTAACACTAAAGGCTAGAAAAAGAA
>T01_Unigene_BMK.1022
GTGAGAAATTTTCAAGTTTTGAGTGTCAAATTAGGCTTTTTTGAAGATTTAATTGACTTTATTTAAGACTCATATCTTGTTTTAGGGAAGCCAAAAATGAAACATATATGTTTTTTTAATTTTATCACATTAACTCTACTGACATTAATCCAATTTCTCTTGTGGAGTTTTTCCATCATTGAGCTATTTTTTCTTACTTATAAATGTAACTTAAAAGTAAAGATCTCACTCATAGCTATATTGAGGTGTTTTTGGTGCAAATTGTATTTAGCTGTGTTATTTTCTTTTCTTGAAATAGTCGTCCTTTTTTTTTCTTCTTTT
>T01_Unigene_BMK.1023
GATCAAGAACCGGATCCCGTATATTTTGACCTGAGGATCCAGATCCAAGACGATTATACATATTAAAAATTTACATGGGTTTTAAGGGCTTCCATAGGTTGAGTTATATTCATATATGAATCTACTTTGGCTTTAATCAAATACCATTTAATAGCCCCATTTGTATATTTAGATTTTTTTTGAAGCTCTTTTATCCTATATACTAATGCACTCCACAT
>T01_Unigene_BMK.1024
TAAGCTCGCAATTGGGTCTTAGTCAGGCTTTCTGTGGGGCCTATGTCGAGCTTAGCCCAGCTGCCTTAAATAGGCCTGGCTCAGGCTCAGTTTGAGCCTCAATAATATATGTCAGGCCAGGCCAACCTTCCTAATTAGGCCCATATCAGGCCCAGGCCTAGATTATACAGAGGAGGGCTGCCTGGGCAAGCCATGTGCCAGCCTACCTGGCCCACGTAAAACCCTGCAAAGGACAACAAAAGGGAGAGATTTCCTTTAAAACCTTTCCCTCGAACAGAAGCTCCCTGTCATATAAACAAAGAACAATTTGATGTAATCATCCTCTTTGGAAAAACTCATGCAACACAAGAAACGGATAAGAAATGAAGCCAAGTTTAGATTGCGGCCCTTCAACCAAGTGCCATAGATTTATAGTTTTAAATACATACAAAAATATGTTCTGTACTAGACAAATGCAAATGAATGGAAGATATAAAGCAATAAAAACGATAAATTTGAAATTTG
>T01_Unigene_BMK.1025
ATTGATCTTTCTAAGCCTAAGCCTCAGTTGATCCTTGTGGAACTTGAGGGAGAAAAAGAACGAGAAATAGAAGTTCTCGATGAAAACTATCCCTGTTCTCTCTGCCTAGCACCAGGCCACTCTCAATCCAAATGCCCATCAGTCTCTTCTCAAGGCAAACTTGACAACCAGGCTAATGCTCTAAGTAAAAACCCATGCACTGTCAAGACATAGCCAATGGT
>T01_Unigene_BMK.1026
GTGCGGTGTTACAAGAAAGAACAGAACTAGGAATAAGGGCATGAAAGGAATTTTATGCTACACCTAACTACAAGAGAAAATTCAAGGAATGTAATTTGCAAGGGTCTGGGAACCTACAAAAAGATCAGAAACAGACCCCACTTAAAGTATTTCATATTTAATAGCTGCAAGCTTGAGGAACTCGGGATGTAGCCAGTAATAAAGACTTGGTTGGAACTCAGTGGTGAGAAAATAAATGTTATGTTTTGCAGTTATATTTAGAAGCTGAATGGATGAACAAGGAGATTTCTGTTTTTTTTTTTTTACCTTGGAAGCTGCAAGAGAAACTAGAG
>T01_Unigene_BMK.1027
GTTGGGATGGGCCAGTCACCGTTGACGGCGTGAAGATCGGTGTGGCAGACACCAGAGTACTTGATGTTGACGAGCACCTCACCTGGGCCTGGCTTGGCGACTGGGATCTTCTTGTACTCGACGGGGCCGCCGACCTTCTCGATAACTTGAGCCCATTGCTCGGTTGGATCTTTGGGGCAGACATTTCAATGGATCTGATGAAAGATGAAGAGCTTCTGTGAAAGTAATG
>T01_Unigene_BMK.1028
ATGACCGCATTAAGTTGTCATAAATGGGTCAATTCACGACATTAAGTGGTCGCTAGGGCATTTGAAGAGTCGAGGGCCGCGCCGTGTCTTTTGGAATTCTTCTTCTGATGATCGCTGATGGATATGCATGTTGTCTGATGTCGGATGACGATGCAACTTCAGACATTGGCTGATACCAGCGGGCTGGTGACATCTGTCTTGTCGATTTCTCGATCGGTCGGA
>T01_Unigene_BMK.1029
GGTAGGCGTGCGCGCGCACACACAGAGTAAAATTAATTTTCCTTGTTAGAAATTTTATGTTTTATTTTTTCAAAAATATAACATAGAAATTCTATATCTATTATTATTTTTGTTTGGAACACAATCACATTGACCAATCCATGAATCAGTACAATAGTTACACAAAACAAAATCATGACTCAAATAAACCTTACAATGTGCAAGAACAAGG
>T01_Unigene_BMK.1030
TGCTTTTGGACCTAATTGCATACAATACACCAGAAGTTCTCGGAGTTCAAAAATTCAGGCAGATTGCAAATGAAAATAAAAAGCTTCATTCCAGGATAGACATTCAAGCAAAAGTCAAAAAACATTAATATATGTTATTAGTACTGGCCTGACTTCAAATAACTGTCATAATGTAATGGTTTTGGAAAGGAAAACTGCAAATTTTCGAATGGAACTATGGAATCCACAGAAACTCTAG
>T01_Unigene_BMK.1031
GGTGATTTGGATTAGAATGTCAATGAAGAAAAAGAAAGGGAAACAGGAGGGGAAATAAAAGCACACGCTTCAGAATTCAAACTCAATACATTACACCTTCAATCTGCCACCCATTAGAAGAGATGATGGTTACACTGATTGATAATTAATGTAAACATATTTAAAAAAAAAAAGTTTTTGTGTTGGATTAATGCTCCCAGCCACTCTATTCATAATGGAGTCTCACCTACAATATTATTAATGAGCAGATCAACATAAGTACACTTTAGTTTGATTAACGCAATGAATCTAAGAAAATGTATGGTAATTGGAAGACTACCAAATAAAGGTGATCCACCAGAGATCATCATACATTGAGAACTACATGAAATTAAACCTGCAAACCCCAACCCCAACACAGGAAACAAGAAACAGCCAACCCTCTCTTGCGATCAAGATTT
>T01_Unigene_BMK.1032
GTTTCACAGTGTAATTCCCATTTATGAGACAAAGTCCATAATAAGTGAGAGACAGAGGAGAAACGCGTGCTCTTGTGTACAGTTCTGAGTCAGGCATGGAAATCTTCGAAGTGTTGATTGCAATATAGTTGTCTGCATCAACATCATTGTCCATGAAGTTTCCGGTGCTGCTAAATGCCCAGTTTTGACTTAAGTACAGCATTGAAGCACCTCT
>T01_Unigene_BMK.1033
ATTTCGTCTCCCGTTCAGACACCAGACACATATCACCAGAACACAAGGAAAACCCATTGAACATTTGAGGTATCATATGATCTGTATCCTTGGTTATGCATATTCCTGTCTCTTGTGTTTGTATATGTATAGATTTGTGGTCCAGGCCAGGAAAGAACACTGATCTAAGGCACATAGCAGATGACCATAAGGTTAAAAAAAATCCTAATTCTTGTTTTCAACTTAACTCCAATCGAAAGCCAAAAGGGAAG
>T01_Unigene_BMK.1034
GTTGGGACTTGGCATCTCTCTTCAACTGCATCTTCTCCATTAGAGTCATCACTGACTATTGGTTGGGACTTGGCATCTCTCTTCGACTACATCTACAGCACGATTTAGAGATCTTGGTCATCTTTTGAGATTCCGAGGTGGAACATCATCAAACTGAGGAGCAGTAGCTTTTGCGGGAATGAGCAAAAACCCGAGTGTCGACTTTAGTTTAGAACTTTTGTTTAGATGGGAA
>T01_Unigene_BMK.1035
GGAGGTTGGAGTTGACCCAGCATCTGTGTATATTGCTGAGCATATGCTAATGTTTGAGGTCCGGGCTGAACAAAACTTGCCACTTGCGGGATTGCCATAGTAGGTTGTATGTACCCTTGCTGCTGGGGAACAAAATTTACAGAGGTTTGCATAGGGGTAGCAAAACTCATTGATGGAAGACCAGTTTGGATCGGCATTCCCATTGCTGGTGCTTGCTGTGGGTAACTAACTGCCATAGGCTGTACTGGAATACCCAAAACCGGTTCACTGTGCTGCATGAATCCGCCCATATGTGGTTGATGTTGCTGCTGC
>T01_Unigene_BMK.1036
TTCGTCGACTTCTCCAATTTCGTATGCTTTTGAGGAAACGAAATGTTTGGTTAAGGGGGAAAAAGGCAATGTTCCGTTTAGCATCCTTTTTTTTCTGCCTCCAGATGGCTTGAGGTTGGGATTTCTGAGTTTTTCTAGCCTCTTATCAAAAAATTTGAGCGGGGTGAACATTATGGATTTCATCCATTTGATGCCATGTGTACACAGATAGGGG
>T01_Unigene_BMK.1037
ATTCAAGCTACCCTGCAATTGGTGCGCATCACGCTCTTCGAGGCCAACAGCGACCACAGCAGCATTCACCAGAAGTGCGATGTCGCGGAGCAGGTGCTGAACACCTTCCACAACATCGATCGGACGTACCTCCGAGCCCTCTCAGCGCCATTGGTCCACCACATCGGTGGCATTGGCCAGATCCTCGGATCGGTGATGTCGGGCACGCTTACGG
>T01_Unigene_BMK.1038
CCAATTGATTATTTTTCAACTATCATGCATTTTATGCATTTTTACTATAATCAGGATTTTCTTATTTTGTCCAACAATTTGATTAGGTGTTTGAACCTAAGGTTGCTCAGCTAGTTGATGGTCACGTATCTCAATTAACCATCTACACAAGAATCAATCCTTAGGTATGCTACCATTTTCTCAGATCCGTGGGCTTTCCGTGGGCTTTCTTTCTACATATAAGGG
>T01_Unigene_BMK.1039
GAGACGTTCTGTTGGAGATTGAGACGGACAAGGCTACGATGGACGTGGAGGCTCAAGACGACGGAATCCTCATGAAGATTATGCAGGGAGACGGCGCGAAAGGTGTGAAGGTCGGAGACCGGATAGCTGTGACCGCAGAGCCAGGTGATGATATCAGCAGCTTGGAACTTCCGGCCGACGAATCATCGTCTGATCAGGGACAAAAGTCGACAGGTGGAGCGCAGAAAGGCGGGGAGGAGGAGAATGTGAAGGAAGTTCAGCAAAAGGCACCGGAGCGACAATCTCAACCCGCAAAGAGCGACAGCAGTAAGCAGGGAGGCACTGCGCAAAAACAGAAATACCCATTGTACCCTTCAGTTGAGCA
>T01_Unigene_BMK.1040
GGGTAAAGAAAAAGAAAATAAAAAGGTCAACACTTCTATGGGTGAAATATAATATTATTAAGATTGAAATAATCAAGAATTGAGATTGATCTTGACTGCATTGAGTTAATAAGTTGAGCGTGATAAAAGGTAACAAACCTCAACTTAACTTGGGGCTTTTACAGCCCCATATGAATGTATTCAAATCAATTTGAACACTGCCGAATCTATGATTCTTATTCTTT
>T01_Unigene_BMK.1041
TGAGGAGTGAGAAAAGCCGTACAATCTAGGGGATGAAATAGGTCAGTGGCTCTGTGAAGTGGCTATGGAGAGGGATTAGGATCATGAGGAAGATCCTGGGCGGGGTGCCTGTTTGTGGTATCCTCATGAAGTCCTCATTGTGTATATAAAAAAAAATCTGGTTTAAACCTGTTGGGGGGCTTTAGTCAAAAAAAAAAAAAAAGTTTGAGAAATCCAGGACTAAGGAAAGTGTCAACTGAAGGAGG
>T01_Unigene_BMK.1042
ACGGCTCCTAGTAGTCTTTTATGTATGCTATTGTTTTGGCTTTAACCATGCTTGACCTCGTCAAAGATTACGTTTCAGTTGTCAAGAGTTCATTCAAGTGGCTGGTTCTATTAAGGATCACTAAAGGTAAGTCTGTCTTTATTCTTCATAAAACTAGACATTGAACACAAGACACCCGACTGCATGCCTCGAAAGTTTACAAGTATTCAAAAATAG
>T01_Unigene_BMK.1043
GACACGTGCATGCAACATGAGTTCTTTTCTGATTCGTCCAGCTACCCTGGAAAAGAAAGACGATGAACTCCTTGTGGACTTTATGGACTCCCATATTGCCTGGCTGTCCGAGATAGGGAGTGCGGAACAGTGGGGCACAGAGCCTGTTCGAGAGGCCAGGCCAGGTGTTGGAAAGAAAACACAAAAGTGGATCGAACGTAGCGAAAGTGAGAATCAATGGGGCTTGGAATG
>T01_Unigene_BMK.1044
ATGCCCTTTAACAAATTAGATTTAGGATTTCACACGGCATTTATTGTAAGTAACTCCGCCACTTTCCCAAGGCTTTTTTTATGCAAATAGTGCAATTCACTGTACTCCCAAGGCAATTTCAACGAAAAGAACCTGCAATCGCTGGCCTCTCATGCATTTCCATGAAGCGCACACAAACAGAGGTTTCCATCGAAGAAATATTCAATGTGCCGACTAGTGCATGGTTTGCGGAGAGATGAATGAGTCCACGG
>T01_Unigene_BMK.1045
GGATGCGTGGGATCTTTAAGATAGAAACAAGATATCAAGTGGGATGATCTCCATCATAGGAAAAATACTTTCTATTGGCATCGGACTTGTTAGTAGCAGCATCTTTGGAAGTTGCAAGGTCTTTTTGTGAATCCTATGTTCATGAGCAGTTCTTCGTTGGTGGCATATTGTGGGCTTTTCCTCGAGAGGTTTTCTGGTAATATAG
>T01_Unigene_BMK.1046
TTTGTAAGTTTTAAGTGCAATCAATCAAGGTAACATGGAATTTAGAGATTTAGGACGCAAGCAGATGCCCAGGATATTATAAACTGACACTATCAACTTCCTAGAAGGGCATCAATGAAAAATTTTCAAGGTCTCGTTTTAAATATTTACCAAACTTGTACAAATCAAAATGCAGAGCAAGTGTAACACAACTTTGTGTGTGTGGGTGTACCTTCCAGTTTTTGGAGTCATCAACATTGGCAGCCCATAGAGTCAGCACACATTGTAGCATGCTCAATGAGATACATAATATTTGAAAAAGAAAAGG
>T01_Unigene_BMK.1047
GTCACTTACCCAGTCTTCACCAGTGACGAGGTGTAGCACCAGCATACCAAGACCGTTTGACTTGTCAGATCGCATTAATGTTCCCCTTTTTTTTTTAAATACACTCTTAATGCAATCCTAATGATCTCACCCCAACTATAAATTTAAACTATCGAATCAGTTTCTTTGAAACTGGAAATTCAATGTCAAAAAACTTTAAGGGAGGGAAATCCTAGCGGCAATTCTTTTAGCAACATTTACTTAAGGATCATTAAGATGAGTTTCTTCTATATAATATATACCCTTAACAATGTCTACAAGGCTTTAACTCTTCTCCTTCCTCTTCAGAGCCTCCCCTACATGTTCTTTTGATTTGGT
>T01_Unigene_BMK.1048
AAGCTGTCAAAATGAGAGAAACCTGTAAGTTAGTGACATTTTCTATGTTAACTTGGACACTGAGGAAGACAAGAAAGATATTTGTGAGCTAGATAAGGGAAAGGAAAACTAAAATCCTTTAGTCAGTTAATGATGAACTGGAAATCTGGAGGCAGGCTTTTGAGTGAAAACGATTTGGAATTTAGCAAAATGAAGATATGCAAGTTTAGTGGGTCTGAGGGTAGGGAAATTAGTGTGGTGAAAATTGAAAATCATGTATGCCACACAATGTGATAGATTTTTATTTCAGGGATGTACTATAAAACTAATTCGAGGGCTTGCAGCAGAAAACATGAATAGGATTGGTACAAGCTTGGACAGAGTGGAGATAAGCTAGTAGAGGGTTATGTGATCATCAAGTGTCATGAGCAGTTAAACTGCATGAAAAACGATATGATCAAGATAATAGTAGAATTTAGGAGGCTGATCTGGTTCATAGGATCTTTTTTTTTTTTTTGAGATACTTGTTATCATTCTGAAATTTCTTTCTCGTGGTCAGAGGTAGGCTCTAAACCTCTCCCCTCCATTTGACTGTTTCTGAACACAGTTTCCAAAAAGGAGTTCATATTGGTGACG
>T01_Unigene_BMK.1049
GTCACAAATGATAGTTTCTTGCATCAAAACTCGAGAATATTTACATTCAGGATTTATAGTCCTCCCATTATTAAATACAGGTGGTACCATTTCAATGTGCTTTGATTCTTCTGGACAAGAGAGGTTTGATGTTGAATACATTGTAATTCCACTTCCGAATCTCTTTATGATCCTCGCTCATGATTCAATTTCCAGTGACTAAGCAATCCAGCATCAAAGTTTATATTTTTGTGTTGCAGTATCAAACTTTAGTATGGATTTTCCATTTAAGCCGGCATAAAATGTTTGATCTTAGGTGAACATTATCGTTTGGGTACATCCAGACAACTGTGGAG
>T01_Unigene_BMK.1050
ATCTCTCATACCAGGCTCTTGGTGTTTGCTTCAAGCCATACAGGACTTTTCTCAATTTGTAAACATGATCAGGAAAATAAGGATCCTCAAATCCTTTTAGTTGCTCAACATATTCTTCCTCATTCAAAAACCATTAAGAAAAGAACTTTTGACATCCATTTAAAATAGTTTGATATTCAGAAAATAAACAATAGCAACTAACAAACGTACCAATTCAAGTCTAGCAACAAGGGCAAAACTTTCATCAAAATCAATACCTTCAA
>T01_Unigene_BMK.1051
AACTCGCCACGTGTCGCCTCGATCCCGGCGATCGGCCAGACGGAGGACTCCACGTGGCAGTAACGATTCATCTCTCACCATGCCTTTGGTATGATATTTATCACCTCGGGCATATGAAACGGCTTCTGTGTGCCCGCCCTGGTAAAACAATCATGAAGCCGTATTTATCGCCTAGGGCAAACGAAAAGACATCATGATAAGGATCACACGTCAGCAAG
>T01_Unigene_BMK.1052
GACCCTCTCACGATCCTGCTTTTGCAGGACCACATTGGGTAATAACATTTTAGAGAAATAAACAAATGAAAAGGTACATTTCCTCCCCCACACAGTTCTCCCTTCTTTCTTTACTCTCTGTAGAGAATAGGAAATATATTAATAAGGATATAGGCATCCAAGTTGCTACTTCAATTCCGACATGAAAATATGGTATGTCTGCAAAG
>T01_Unigene_BMK.1053
ATTTGAAAGGTCTATTTCTTTCTAAATTGTTTGAAATGGACATTTGAGCCAAATAGACTGTTTGGAAACCCTTTACTTGCTTACATTATTCAAGGTTTTGAATTGTTCGTACTTTAGTTGCCTTCATGTTAGAGGGGGAAGCCGAACATTGGTTGTACATGACAATGATGAAAAACCGATGAACCAGACAACCTTCAAAGAAAACTTAAATGAAATTTTATTTCCAGGGCTTGAGGAGGACAAGAGAATGCCAGAATTTATGAATCTAATCCAAGGATCTATGTCAGTGGCCACCTATGAGGCCAGGGCTATCAAGGCTCACACCCTG
>T01_Unigene_BMK.1054
GAAGTGAAACCTGTTATAGTGCCAATCATCATACATGGCTGTGTGATACAAGTAGTGCGAATGAATGTGTTGTACAACAATCAAATTAGTGCCCCTCACTCTGACTGAAGTGGGTTCTTCTTTTTTTTTTTGTGGGGTACCAAAGGGAAAAGGCGGGGGGGGGGGTAAGGTTTTTTTGTTTGGGGGGTGGGGGGGGGGGGGGGT
>T01_Unigene_BMK.1055
AAAAAAAATTAACCATTCATTATTTTTAATTATCCATAATTCGCATCATTAATAATGTAAAAATCAAATTTTTCAAAAAAAAAAAAAAAACATTTCGTACTAAATTTAAAATTAAAATATACATTCACAGAGCCAGATCAAGCCTATTAACAACCCGAGCCCAGTTGAACCTCACAAAAAGTCAAGCTCAAGCCGAGCAGAATTTAATTTACCATAGCTTGAGCTTGGCTCATGAGACAGCAATCTGAGCTTGAGCTCGGCAAATCGAGCTGAGCCGCACTGGCTTGCCTTTTCATATCCCTAATCCAGTTACCTTTAACTTTGTTTACCTGTAATTGGT
>T01_Unigene_BMK.1056
GGGCAATGAGGCAAGTAATTTCTTGATGGTGTTCTCTGGTCCTATTGGGTTCGTGAAATCAAATGTTCTAGAGTTTTGCACCATTAAGGAAGCCTTCAGGATTTCAGAGACTCTTGCTCGGGCTCATTGATAGCGAAATGCAATTCCGCCATTTATATAAATTGGGTGTCAAAGAAGAGGGATAATCCATGGACGTCTGGTCTTGAGAGAGATTGATGGCCTTTCAAAAGGGGA
>T01_Unigene_BMK.1057
TGCAAGTGCACAGTTATCTTGTTGGGATAGTGGCAGTTACAGGTCAAACCCACAGGGAGCCTTTTTAAATTATTTAATAAAAATCTGAATTTTTATATAAATCAATTAATATTCAAGAGTGATGCGTGTGAATCAGAAATTTTGCAATGATTAAAACTAAAGTGCAGAAAACAATCTAATGAAGATAGATTGAACATCAAGAATCTATTAGGCAGACTAATCACCCAAGATATGCAATTAAACCAATATTTTTGCCTCCAATTTACTTAGATCATAAACAAATCAATGTTTCTGATCCGGATGATTTGTCTATCAAAAGAATAATTTTTCAGATTTAATTAAAAAGCCG
>T01_Unigene_BMK.1058
GTGGGTTTAGGGAGTCTCCCTTAGCTTTTAGGTCAAGTAAGCAAAAAAATAAAAAAAAGACAATATTTTACATGTAATCAATCCAACTGTTTGATCTATTTTGATTAGAACGTTAAATATTTCTATAAATGAGCTATAACAATAAGAGAGAGATTTTTGAAAGTGGAATTTAAAACATGTGTAGTTTATATTGTTTTATACCTTCTCCAGCAGCAAGGTTGA
>T01_Unigene_BMK.1059
AGACTCCCTAAACCCACCACACTATGGTCTAATCAAAATAGTACAAAACATTGTCTTTTTTATTTTGTGCTTACTTGGCCTAGAAGATAAGGGGGAGTATCTAACCCCACCGCCCTGCCGGGATCAATCCCTTTGGCGGTGTGGTGAGAGAGGGAGTCCTATCCACAGTGACATGCACAACACTATATGTTCTATTGGAATTCAGCAAGGATTTCTTGGTTCTCAATCAGATTGAAGTGAATTTCTTTTCTTTTGTGGTGGTCATTCGCATCTTATATTCATGATGTTCACATTTTATGAAGTAGAAGTGTGCTATATGTATTTTTTTCTCTCTCAGAACAACTCAAGAGCAGAGCATTTTAAAACTTAGAATCTTTAGAGTCTGCTACTTTGTTTTAAACTTGATGCAAA
>T01_Unigene_BMK.1060
AGATTGGAAGGACTCAGAAGAAGAGAGTCTGAAAGAATTAGAAGATGTCTGCTGGGGAAATTGTGCTGAATTTCCATATCATGTCTAGAATGGATCGCTCGAGCGGTCCAAGCTTCGCTCGAGCGAAGGGCGGACAGAGGCTCATCTGCTCAAGCGGATGTAACGTGCGCTCAAGTAAACCAGACGCAATGAACTACGAATTTTGGTAA
>T01_Unigene_BMK.1061
ACGGTCCATGTGGATCGATCAATACAAAATGTGTATGTATGGTGGATAAAAGGTGTTCAAAAAAATATTCTAAGCCATACAAAGAACACACGACACTAAACACCGATGGATATCCTAACTACAGAGGTAGAGATGATGGAAGAAAAGCACAGGTTGGAAAGTATGAAGTTGACAATAGATGGGTTTTTCCATACAATAAGGATCTATG
>T01_Unigene_BMK.1062
CTTTTCACCGCCTCCATCGCCTCCCGCGGCTTCCAGTTCTTCTTCGACAAGCAGTGGCGATCGCAGCACCCAGCCGTCACTCGATGGTTCGAGACTGTCGCCAACCAGGACATCTTCAAGGCTGTCGCTGGTGAGCCAAAGTTCATCGAGACCGCCATTCCAAACACCCCACCAAAGAAGGAGAAGGAGGAGAAGCCAAAGGCTGAGAAGCCAAAGCAGGAGCCAAAGAAGAAGGAGG
>T01_Unigene_BMK.1063
GCTTTCAACTTGTTCTTGATTCTGCAAATTTTTATGAATTCAGTTCCTTCTGATAGATACAACAAAGAATATATATGCACCTTCATGTATATATATTGAGAACAGATGGCATAAATGTCTTTCACACTGAATATATACATTACTGTCTTTTTGTGTAATCATATTAATTTATTTATAGCAATACCATATTTTTAAATTCCCATGATTTATTGATGTAATTAACTTTCATGGTTAAGCATAATGTTCTTGTGTGAGCATGCATGCATTTGTAAAGTTTAAAATAGTTAATTTATTATCTTACCTCTCCAACAGCTTCAAAATGGAA
>T01_Unigene_BMK.1064
GGTGTATTTACTTTCTGAACGGTCTACATTGGATCTTCCTGCAACTTACAGAACTAGGTCCCACATGCCTGAAGTAGGTTGGAGAATAAAACTGCTAGGCTAGTTCGGTTAAGCTTTTTAAGGCTTGGAACAAAGCTAGAGTTCTCATTTTGATCCGATCAGAACTACAAGTTCAGTTCTCAATAAAGAATTTGTGTCTTTTGGCATTGGTGTCTG
>T01_Unigene_BMK.1065
ATCCAAATAAGCAGCTAGCTTGCGCTGGTAACTTTGCTGTACAAATGATTCAAAGCATGGTTCACACTGGCCCAATTGACTAAATGCGCGGGCTTCAGCCTAACATTTACTACCCATATCGGGCATGGGCCTGGATATGGCTAAGCCCGGCCCATGAACACCCCCTAATGGTGCCAGTTGGGTTGTTCCGACCCAAAAGAAGACCCTGGCTGATTTGCTCAGAGTACTGACCTCGAGATAATCTCGGTAGAGT
>T01_Unigene_BMK.1066
CGTTCAATATTATTAATGGTGGTAAACATGCTGGAAATCCTTTGGCATTCTAAGAATTTATGATTCTACCAATCTAGGCTAAAACCTTCTCTGAAGCTTTGCAAATAGGAGCTGAAGTGTACCATGCATTAAAGGGAATTATTAAAACTGAATTTGGTATCGATGCTACTAATGTGGGAGATGAGGGCGGTTTTGCACCTCCAGTAACAGGGGCTGAACACTCTTTGAAAATGATTGAAGAGGCTATTAACAAGGCTG
>T01_Unigene_BMK.1067
CCGGGCAAAGACTTGTAGTGAGGCTGAAAGGCTAGGTTGTGGCTAGGGCTGGGGATGGAGTTGGTTACAGACGAGTGGGTCTACGGTCGGGATTCTAGGTTTTAGGGGATGGTGGTGGGATTCTAGGTTTTCTACGGGTTAGGGGGTAGTGGATGGTGGCGGCGGTGGGTTTGGGTTCTACCAACAGGGAATTGGAAAAGTGACTTGATGGGGAATGG
>T01_Unigene_BMK.1068
GGGGCACTGCAGCATAACCGGTACGGCAGTCATGATCAATGATGGAGATGATAATGTCCAACTACAATTTATTTCAGCAATTCTAAGAAGATCAATTTAAAGGTGCATTTGGGAAAGGAATGGTGGTATTTTTATTTCCTGCGGTCCAGAGTCAGAAAATAGATGGTCATCAATTCCACCATGCTTGTAGGGGAACACAAACCTTGGGAACTACATTCAGTAAGATGCTCTTCTTTATCCTGCCTTTTCCTTCTTGTCCTAAATCATTATCAGCGCATAAAACCAATAACCCAC
>T01_Unigene_BMK.1069
ATCCAATGGTGGATAAAGGTTTGAAGAGAATGAAATTGGGCCTGGTCGTAGACCATGGGGGGATGATAATGTAAAACTGCCTGCACAGGTCAAAGGTGGGCCCAATTGGGCACCATGCAGCTGGACTGCATATATTATGCTCTCAGGAGAACATTTCTCATGACTTGGAGCCTTGTTAGAATAGAAAGTCCCTTTTGTTTTAGATTTGATTGTTGTTTTAGAGGGCAGTTTGCTTTTGGAAAAGGAGAAGAATGTAG
>T01_Unigene_BMK.1070
GAATTTCACTGTAATACGTTTCTCTTTACCGTTCAAAGAGCTTTTTCTTTTTGAAGCTTCTCTCTAATCTTCAAAATTTCATGATCTTTATGATCCATTTGATTATAAATCTCATATTATTGGGGCCTAAAGATAGAAAGTATAGTTGACAATCCAATTTCCCACAAGAGCTCTGATATGTGGGCCTAGTCCTAAGATGAGTTATTGAGTTATTATTGACTTTGATGAATTCTGCCATGTATTCTAAATTAGTTTAAGACCACTTGCGTGAGCCTCGATCTCTCTTATGCAATGCCACTTCACAATTTTGCTATATATTCTAAATTAAGTTAAGATCACTTGCGTGAGCCTCATTCACTCTTATGCAATGTCACTTAAAATTATAATAATGGACAGTATTCTATCATCGAATTTTCTTCATAGCTCCTCACCCCACGGAAC
>T01_Unigene_BMK.1071
TTTTTTTTTTTTTGTTTTTACTTTTATTTTTAAGTTATAGGCATGTCTCTGGTGTGACTATGCATTGAAATGCTTTGTTTCTCTTTACTTACCATATCACAGATTACAAACATTTTGTGTAACTCAAATGTATTTATATTGTTATCTTACATGTCTCTATCAGCATTTTTTCAATTGTTTTCTTACACATTTATAACCTGGAATGTACACATGAACACAGACCTATAAAGTGTAAATGTATTGGTGCTTTTGTAAAGGAATATATTTGTGGTTTTAAAAATTTGTTGTCTTAGTTGAGTCGGGATTGGCAGTTGGCAAATTCCAAGTTGACTCAGCACTCATCGTCTCCCTA
>T01_Unigene_BMK.1072
GCGCGAAGCCTTGGGTCAGTTCTGGTTGAAGACGCTCGACAACGGCAAGTACTTCAACGAGCAGTACATTGCCCATCTGGAACTCAACTCGGGAAGTCAAGGCGATCTCGCACGCACCAACTCGATGCCGATGTCACCCGGCTCGCGCAGCGCTCAACAGACGGAGGCGACGATGCTGGTGCTGATCACGTACAACTCCATTATGCTGGTG
>T01_Unigene_BMK.1073
GATAGGGATAGGGATAGGGATAGGTTTTTTTTTGGGGAATAGGGGTAGTGTTGTTATGGTGCCAAGACTTATCAGATCACACTTTCGGGAAAATTGGTAGTTGTGATATTGTTTAAAGGAATTCTGGTGTTCCAAGGGGCCGATTTTGTTCAAAGGAAGATTATTTGGTACAACAGCTACAAGGATGGTTTCAGAAATTCCATTAAACCATGATGAGGTTTGGATATAGGTGAAGCCATGTGAATCATAACTTATCATCTTAAAAGGGGTGG
>T01_Unigene_BMK.1074
CGATCCTCTATTGAGGCATGACCTTCTCTCCAACTCTCTTCTTCTTCTTCCATACATTAAACATGATATCAGAGCTCTGTTGGATCTCTTCGTATCAGCTGTCTCTAAGTTACAATCCCTTCTCAAGGATCTGAAAAGAAGACTTCCTCCCAGCAGATTGGCTGTGTCGACATTCTGCAGGGTGTGTATCAAAGGTGGGCCAGATATGATCATCCAGAAATCAAAAACAAACACCACCACAAGGGTCGCCCCTCTTCTCTAGGAGTTATGGTAATTTTTACAGAATTTTTGGAAAATCTAAGGTAGGACAACCACTGCAATTCGTG
>T01_Unigene_BMK.1075
GAAAAGTTTGGTTGCTTTGACTGTGTCAATATTTCTTTAGAGCACCAACCACTGAAGTGCCTCTTTGATTGCAAACTTGTCCAAATAAAATTATTCGTATAAGCTGTTGGAGGCTGAAGGAATTAGTCAGACTTGCAGTTGCTGCTTCTTGTTTTTATTTGTCTAGGATATTTTTTTTTTCATTTGCTTTATTTGAAATTTCCAAATAAAAGCCATCCGATAACCCTAATCTACCGAATCTAACTAGGGTACCCTACCCCACCTGGCCCATATTGTACATGAGTGACCCAAGTTCAGGAGGAGG
>T01_Unigene_BMK.1076
AAAATACTTGCCTATATAGATATGAAGCCAAATTTTCAATGTGAATAAGGATTGCCAAAGTAGATATTGTGCCAAATTTATCAGTTTCAACTGTTCCAATAATTGATTATCTTGCTGATCATTCATAAAAATAAATTTATTATCCTGCTGAACATAGTGGTGTTTTGGATCACTGAAGTAGTAAAACGTTCAGGCCTTTTGATATACACTTCTATGAAGTTCATGG
>T01_Unigene_BMK.1077
GCTGCAAAGAAGTGGAAAGAAGCATTGGAGATGAGGACAATGATGAAAGACCGGAGAATTGAGAAGAAACCTGGTTCTAGTTGGATTGAGGTGAATGGTGTTGTTCATGAATTTTTTGTTGAGGACAAGACGCACCATGTTCGCAAAGAAATCTACTCAGTTCTAGACGGGATTGCCAAACATCTGAAGCCAGATTAACCGTCAGTCGAAACAATCCTAG
>T01_Unigene_BMK.1078
TTGAGTTGACCAATCTAGGGATCAATCCTAGAACTTTCAGATTCTATTTCCATGTCGGTGTAAATCATTAATAAAGTTTAAAAAAAAAATTTGCAACTCACATGTGTCAAAAGGTTGACAAACATGAAGGCATTAAGAACAACCATGGACTCGCAAACTAAAAAAAATGGCATTCTCATATGCAGATTGCAATTAGAAATCATCCTCAGAATCTCTTAGATAGTACTAGTAGAGCATGACTTGAGAGTTTCTACTTTTCTTAATAGGGTTGGGTTCTCTTGTGGCAAAGTGAGACTCAA
>T01_Unigene_BMK.1079
GTTGGGAGTACGCTTCATTACTGCCATTAACAGGGGGGTGACTGGGTCGTCCAAGGCTAAATTGAGGAAAAAAAATGTATACTCTTGTAAATCACGAAAAAAAAGCTACTTTGTATTGTATAAAATTTCAAAAAAATATTCTAAAATGATAAAAATTAAATACTTAAAACAGTAAAAAATGACAAAACAAGATGCTTTCACTGCGAACTACTACCTTTTCCTCTTTTTTCGATTTTACTATTATGTCATAGTTATTTTACTGTGCCACGTGACCCTGCCGAGCTAGCGAGCTTGGCCCCGTGAAAGTAGAGGAGGCAGAGAGTACGAGGCATTAAGTGCAACTATTCCCTGGTACAGAAAGAGTACAGGGCATTAATTGCTACTAGGCCTGTACCACTACGCAGTAGGGACCATCAAAATTTTCTGCAGGCTTCATTCTGAAAAGTAACTATCATTTGTTACTGCCACTAACTATGCG
>T01_Unigene_BMK.1080
AGCCGACCCCACTTAGTGGGAAAATGCTTGGTTTGTTTTGGTTTTATATCATGCATTGTATCAAGTTTTTCCGACAAAAATGGAATAAAATCTTAATGATTTAAAATATAACCAACCTAGAACACCCGAACAGTGAAAGTTTTTCCTATCTGTCCTATCCAGTACCAGTAGTATCATGTCTGACACAAATGTTTAACATATATAAAGCCTCTGAGTATCTTAGTTACATGAACCACAAATATGGCAATAGAAAAAAGCGATAGTACCAAATAAAAAT
>T01_Unigene_BMK.1081
GCTTCGATGATGATGATGATGATCGGGCACTATTTTAGTATGATTTTGAAAAGTTTTGGTTCTTCCTGGTGCAACGATCAAACAAAACTCAAATCTCCATCAATCAGGACCTAGTATTAAGTTGAGCGTCTGTACTGCTAATTGTCAGCTTGTCACGCTACCCATAGGCTGCCAATGAAACAATTTTGTTGGTTAATTTATGAACCATTTTGGTCCAACTCAATAATAGTGCTCACCCAAATACTTTAGAGTTGGCTTGGTATTATAGCACTGCAAGTATGATCAATGTTAAGATCTCAGTTGCCTGATTTAAGTGGAATCAGGCAATTCAGATGTTTCATTCAAGTATTGAGTGGCGCATGA
>T01_Unigene_BMK.1082
GGTTCTCTCCCTGCAGAATGTTCACCTTATCAGTACCCAGCTAGAACAAAATCTAAAATCTCATCCATCATGACAGGATTATGGATGTAACCCAAGGCACAGTTTGTTGTAAATTTAGACAAATGAATTTATTTGTGGTTGCACAAAAAACAGAAACCACAGCAAGCAAGATGCAAAGTGGATGGATTTTTTCACCCTTTCCACTGTATAACCAGTTTGGCAATCAGTGCAAAAAACTTATAGATTGAGCAGAATGTGTAAAACCATCTAAACCTTAATGTGATTCCCATCTTCAACACTACCCAAATCATACAGTAGCATGGATAATCCTCCATAGTACCATTTCACCCAATTAGCTTAAAATTTTA
>T01_Unigene_BMK.1083
TATGTTGTTTTTTTTTTTTCATCTGGGTCTTCTTTGGATCAGCATCTCTCGCTTTCTAGGTTTCTGGGACCCTTTTCAGTTCATGTTTTGATGCGTTTCTTATCGAGTTTGAGCTTTTTTCCTATCAGATTTTCTATTTTATGAGGTGGGTTTGTCTGGGTTTTGTAGTATTTGTTTATTTTTTTGTGATTTGGGGTTTTGGGTTCTTCATGTTAGGGGTA
>T01_Unigene_BMK.1084
ATCGATACTGGCCTTGTCACCGAGTTGAACGAAACGAATCGAAAGAACTTCCTGGACCTCTTCAAGGCTGTCGCCGAGTTCGATGGTTACAAAGCCGGACACTTGATGGTCGAGCGATGCCGCCAGCCCGATGCTGTTATCGACGACGAAATCTTCGCACTCCGGATGCAACACCTTGTTCTCGGCGTCAAGAGCAAGACCTTCGCCCTCGGAAACATCAAGATCGGCGACATCCTGAACGAAGTCCTCGACATGGTCCGATCCCACCACGTTCGCCTCGAAGGCGA
>T01_Unigene_BMK.1085
GTGTGGCTCTATATATGGATAGCACAGGGAACATTAATCAATCATGTGACGATATTCTCTAATAGATCTTGAGTGTCTTCCTCCTCGGACCTCTTCAGGCGATCCATAGCTTTATCAACCTCTTTATTCCAGTTAGTCCTCAGTGTCAAAATAATGAGAGTCACAGTCTGGAGGGCAACTCCAAGAATCATCCCCCACCAAATTCCAGCCACCCCTAGACTTGTTTTGAAGCCAAGAACACATCCAACTGGG
>T01_Unigene_BMK.1086
CAGAAATTTTATACTCATAGTCGTATCCATTTCCACATCCCAAACTTCATGGCCTGTTTGTTTGGAGGGAATCCTGGCGTTTAAGGACAGGAGGATTTTTATAAGGAGAGAAGAAATCCTCCAAAATTGTTCAAGTGGTTAAGAAGTCTAGTATTGAGCTGGAGGTTCTGGCTTCGAAACGTTTGGAGCCTTACCCGATACACAATGCTAG
>T01_Unigene_BMK.1087
ATAGTTGTCAATTCCATTCCAATCCTCGTTCCAATTTGTCCCTCTCGTGGAACGTTTTGGTGTTCCAGTAAATTTCAGTGTTCCTTTCCGGAAAAGACGTGATTGTAAAAATAAAATATAAAATGAATACCTAACATTATAAAATAAAATAAAAATTCAAAGAAAAGGAGAAAGGTAAGGTGATTCACCATGAGATTGGAATAAAAGTGGCTACGCAAAAGCATTCAATTGGTAATTAGAATGGAAAAGTGGATAGAGGCACAATGATCACCAG
>T01_Unigene_BMK.1088
AAACTGATCAGCATCTAGCATCATCTCAGCAAACTCTCAAGTCCAAGCTTTTCCACTCTAAACACCTTAGCAAACTTCAAGCAATCACCATGTCAGCCAAGAGCATCATTATCTTCGCCATCCTGGCCGCAATTGTCGTCCTTACCGCCGAAGCTCACCACCATCACCACAGAGGTAGATATGGTTACGGAGTCGGTGGTTACAATGGTGGATACGGAGGCGGTTACGGCGGTGGATACGGCGGTGGATATGGAAACCAGGGCTACAACTACCAGAGCGGTGGCTACTACCAGAACGGAGGCTACGGTGGATCTGGAGGATACGGAGCCGGAGGATACGGCGGTGGATATGGCGGTGGATACGGAAACGGAGGTTACGGCGCTTACGGAGGATACTAAATTAACCTGAGCTAGCCCAGCTCTTCCCCTGAAGCAGATTGATTTTAACGCAGCGATGAGTAGTTTATTAATTTAATAGGCAT
>T01_Unigene_BMK.1089
TAATTGCTCCCCTTTTGAGGATTTTAAGTAGAGGCTTGGCTCAACTTGGGTGCAATCGATTCAATGTATGTTGTGGGACTAATTATTAAAATTCAGATCTGAAAATAATGCTTGCACAGCATGTTCAAGGTTCAAATTAGCTTTCAGATTCAGAAAATTTAATTAACCTCAATTTTGTGAAGGGGGAACAGTGGAGGATTACCAAAGTGGGTAAGGGATCAAGGTTTG
>T01_Unigene_BMK.1090
GTTATCTCATATTTGTCGTGTTGACAAGTAGAGCATTCAGCTACATATCTTTTTATATCTTTTTTAATCCTCGCTAGTAAAAAATGCAGAGTCAGGCTCTTATCCAGGCGAAGGAACCTAGGGTGGCCTGTTGTAGGATACACATGGAATTCCCACACACGAGTGTTGATCTCAAGTCTACCATGGATGGAATTACTAATCGAC
>T01_Unigene_BMK.1091
GTCCAAGAGAGCATTCCGTAATCAAGAACTTCAAGTTTCTCTAGGCAAGAACTTCATGAATTCCAATAATGAAGTAGACCCTTTAATATAGGAGCATGTGCTAATGGGAATCTAGAATTCCCTATGAGGAGAATCATAAATCTCTAAATGTCGCCCCTCATTGAGATTACTCAATTTCTCTCGTCCATCTAGAATGTTGGAAATTGGACAATGTGAAAGTTCAAAAGTCGCCCCACCCCCTAAGGATGATTTTTTGAAATTCCACTAATAATGTAAGTAATTTCTGGAATACAAGTTTTTCTCCTGGGATAGTCTGCACAAGATCTTCCACGGAAATGACCGCTGATTTTTTTTTTCTTGTTAGAAAAAACCGGACCACGGAATTAGAAACACCTATGAGAAACTCATGCAAAAGAAATCGTTGGTGCTTTATATGTAGCTGTCGGAAATTCCCAATGCATAGAATATACATCATAAAAAGGACCG
>T01_Unigene_BMK.1092
GATCATCTATAACTTCAGCTATCATCTCTTCTAAGGATCCTTCTCTATCTTATAGATCTCATCTCTCTCTTCTAATCAAGGTATTTTTCATCTTCTAGTTCAATTCCATTAGAATTCTCTCTTTCTCTCTCTAGATTCTCTTTCTTATAGCAATTCTCCGGTGGATGTAGGATTAGGTGTTAGAGATCTCTTTAGATCTGATTTTTGGGTTTGATTGTGTGATTGGAAGACCCTAGGAGCT
>T01_Unigene_BMK.1093
GCTTGAGACAAGGCTTTGATGGTGGTGATGATGATGAGCGTCTTTGCATGTTTGTATGGATTTTTTTTAAGTTACAGCTACTAAGCACTGGGATGGGCTTTTTTAAAAGATTATTTTGCAAAAATAAACCCAGTCTAGGTTTTTTAATTATCACAGACTTCTTATTTCCCTTTCTGAATGGAGTGAAAAACTGAAGTATTCAACTGCTGGCAA
>T01_Unigene_BMK.1094
TTTTTTTTTTTTTTTTTAAAAGGGGAGATTTTAATTTTTAAAAGGTGGATTAGAAAAAAAAAAAAAGATAAGATTAGCAAAAGCGAAAACTATCATGTCTTCCTGGATCTTAAGTTACGAAAATAAATTTTGTACAAACAAAACATATGATTTCAGGACTTCTGCTTTTCAAGGCTCTAATCTGTTTAGGATTGCTTACTGATTCTAACAAGGATGACGT
>T01_Unigene_BMK.1095
CTTTGACACGTGCTTCGGCATCTCCGCAAGCCCTAATCCTAGGGCCTATGTCACCTATCTTCACTGGAAAAAAATAAAAAATGGAGAAGATAGGGAGATAGAAACTGGATAGAAATGAAAGATTGGAAAGTGTGAAAGATGAGAGGTGGATGAGAGGGAGCGGAGCGAAGGAAGAGGAAACTGGCGATTGGTCCAGGATGTGTTGAATTTTGTGAGGGTAAAGTCAATAAACATGCAAAAG
>T01_Unigene_BMK.1096
AGAAGCCAGAGGATTATGAAAATTCTCAACATTGCAACCACAATAATGCCAAGGAGGACATTTATAAAGAAGATTTAGCATCAGTAATAATTGAAGACTATTACAGAAATGGATGAAACATCATCAAGGTAACAATATAAGAAACAGAAGTCATGTATGCCTCGCATATGGCACGAACATATATACTAAGTCACCAGAACAGGG
>T01_Unigene_BMK.1097
GTGGCATAGGACCCGATCCTAGGGTAGCAGACCGGATTGGTTTCTATGAGAGGTACAGCGATATCTTGGGTGTCAGCTACTGTGGCAACCTTGACTGCTACAACCAGACCCCTTTCGGTAATGGTTTGAGCTTGGTCCAGGGAAACAAAGTTCTAGACTCAGCCATGTAGGGTCCACTTATCATTATGTTTACCTTTCTGTTGGGCTAAACCCTACTTTGTCTTCTATGTAATCCTCAGCCTGAAAGCACTT
>T01_Unigene_BMK.1098
GAACTCTTGAGGGACCACAAATAGATGGTTCAGTAATGGTGCCAACAGCTCATAATTAATGGGCTCTGGGCAGACTCATCAGATAGGCATCAGATAGGATGATCTTTTGATGGTGTAAGTTTTGGGCAATGGTTGGGGCCGCTGGTTCAATTGCCTAGATCTAGTAACATGTCCCTTTTTTTTTTCTCAGTAACGAATGCCAGAC
>T01_Unigene_BMK.1099
ATTAACCTCCAAACTCAAAGGATGGAAATCCTTTCATCTAAAACTTCACCCACAACACAGCCCATATCAACGGTCCTGATCACTGCCCTTTCTATACGCCGATGAAACGGCCCATCAATGAATGACCTCACACCTGATGTCACGACGGACTACCCTTTTACCCTACTCCCGCGTCTCACCTTACCTTTTTTTCTAAAGCAGGACTGAACCAGAAG
>T01_Unigene_BMK.1100
GGGGGGGGGGGGGGTGGGGGAAGGAAAAATCAACAAGTAATAGGAAAGTAAGAATTCAGTAGAGAATTAGAGTCCACCCTTTTGGGCATTTGCAAGATTGATGATGAAAAGGACATCAATCGTTTATTTCATCAGCCATACCATGCCATGCCATGTATAAAGACCAAACATCCTTGGCTTGGCGGAGGAAGAAGATGGTATATAATAACTTGTCAGGAAAACAGATTCAGTAGATTGATATTCTATCAATACATATGCATTAACCCAACCCAAAAAATCAGCCGAAACCCCAGAATCCAGATCGATGATTCAAGTCAAAGAAGACGAAGAAGATGATGAGATGATAACCTAAAATAGAAATGTTGAGAATTGAAAG
>T01_Unigene_BMK.1101
GTGCCTTTAAGTTGTTGTGTATAGAAATGTTGGGATGGGCCATATGTCATACTAGATGATATAAACTAAGTAATAATGTACAGGTGCCTTTAAGTTGTGTATGTACAGGAATGTTGACTTGAGCCATGTGTCAGGAGATATAAATTAATTAATAATTATACCAATTCTATGGGACTTGTATCTTAGTGTGGGCCTGATTGAATTATATAACTCAAAGTTATATATTATAAGCACATATTAGGTAATTCTAAAGCTTGTTGTTGACTTATGAATGAATACCCAAGTCAATAGGGTAAATTCTAAGATTAATAGTAATTTTGTATGTTTG
>T01_Unigene_BMK.1102
GCTCCAGAGGGGTGAGATCTTTTTCTATAACATTTTACTTGCAATGCATGTGCAAATCTTTGTTTTCAATGGCAGTTTCGTTGTTTAACATAAGAAAAGAGTGCACTGCACCAAATTCAATCAAAACAAAATTGTGTACTAAATCAGGAGCATATATGTGTGTAATGTGCATGTGTATTGAGTATGAGTATGTATAAGCTTCACTTGAACCTACAACCTTGTGGTGGCGACTATGAGAACCTTCTGAAATGGCCCCTACAAATTAACATTTCGAAATGAGCAATTGATCCAAAAGGTCATGAAGCAGCTTACCATGCTGGCAAGGGAGCACTCTT
>T01_Unigene_BMK.1103
GAGCCTGTTTAGTTTCATAGAGCTTGGGGAGAATCAAGGTTATCATGAAACCAAAGCGCCTTTTAGAATAGGTTTTGTGCTTTGTAACTGATGGGACTCCAAAATGTAGATCCTAGAATCAAAGTGATAACCCTTTACAGGGCATCAGCTCATTCCTACGAAAGGCCGAATTACCTCATTCCTAGGAATTTGGATAGTTTCAAGGAACTGAAAAGAGCTACAGGTCCACCT
>T01_Unigene_BMK.1104
GCCGGGTTTGTTTTGATAGAATTAGTTTATAACGAGAACTCTACTAGCACTAGGGTGAGACCACCTGATGATGATGATGACGACGTTGAAGTTGTATGTAACTAGCGGATAGATGCTGAACTAGTGTTGGTCTGGATGGTAAAGCGGTGGTGGGTTAAACTGGTTCAGTTTTATCCTCTAGTTTACCTATGAAGCGGTGCGTATAGCAGCAGTTATTATTGTAAGCTCGTCGTGAAAGGATCTATGTGTGAGCTCGTTTGAACTAAAATTATCATTGTGTTATTTATTTGTATGTGAATCTCACATGTGGCGAGTGTTTCCAAAGTTCAAACCGCTCTGGTTTGCGCCTCTGTTTGTTCCGTACTGCA
>T01_Unigene_BMK.1105
ATTTATAAAAGGCTCATTTAAATATGAGAGACTTATTTTAGTGGTTAGAGCTTTTACACGTGAAATGCATTAGATAGTTAAAATTAAATGGAAAAAAAGGAAAAACAGAAAGTCCCCAAAATGAGGCCCACCAATTGAAATCCTGAACTACTCTAAGTAACTAGTCTCATATGGGTCTCAACCTCATTTCATTCCAATTGGAGATTTCCCATTG
>T01_Unigene_BMK.1106
GGGCAGAGTACTGGGGAATGAACAGCAGTGTTCGGTATATATAGCAAAAGAGATCAAGGAGTTGGGTTTGGAATTCAAACTTGTAAATTGCAATAAAACTGCTTATGAATTGGTGGATTCTTTGGCCAAAACCATAGCTGATAGAAAAGCAATGTCTTATGGAGCATCAGTATCCTCTTAGTTTAGTTCATGCTTATTGACATTTTGGCCTTTC
>T01_Unigene_BMK.1107
ACGCGGTGGTGGCACCGATGAACAGCACGAAGTTCAGCGCGGTCTGCGACAGCTCGAACAGCGGCGACATGCGGGTGACCATGAAGATACCGGCGGTCACCATCGTCGCGGCGTGGATCAGTGCCGAGATCGGGGTCGGGCCTTCCATCGAATCCGGCAGCCACACGTGCAGCGGGACCTGGGCCGACTTGCCCATGGCACCGATGAACAGGCAGATGCAGATGACGGTGGCGATCGACCAGATCACCGGCTCGTTCAGCAGCTGCATGCCCAGGATCGTGCCGTCCCAGATCTG
>T01_Unigene_BMK.1108
GGAACATTGTCTCTTGGTCGACGATGATATCAGGATACAGCAAATGCGGCGAGATGGAGATGGCGAGGATGTTGTTTGATAGGATGCCTGTGAAAAGTCTGGTTCCTTGGACAATTATGATATCTGGGTATGCTGAGAAAGGGCTTGGAAAACAGGCATCCAGTCTGTATGATGAAATGGAGAAGGCCAGGTTGAAACCTGATGATGCCACAGTCATCAGCATCTTGGCCGCGTGTGCTGAATCAGGTTTGCTTGGGCTGGGCAAGAGGATTCATGTGTATGTCAACAGGACCCAGTTGAAGCACAGAACTCAAGTCTGCA
>T01_Unigene_BMK.1109
GAGCGAAAGCCATAAAAATACAAATAAAAACAGCAACAAGGAGGGAAGGCAATTGCCCGACAGTGTTTTGAAACACTCCACTGCTGTGATTGTTGCTTAAGCATTAGGCAACACAGCTGGAGAATGGAAGCAGCAAGATGGTAGTCAAATAGAGAAGCAAAAGAGTGGACAATGAGCTGATAAACTGGTCCAAGGTAAACAGAGACCTTCACAAGTGAAAGCAGATGAAAGGGCTACAGAGGAGAAGAGAGAGACCTCTCTCTTCAGAAGAGGAAAGGAAAAAAGAAAAAGAAAGAAAGAA
>T01_Unigene_BMK.1110
GATGTCCTGTATTTCCTCATCAATTACAAGAGTTCTGTGTGCCTTATTTTCACAATCCAAACCGTCCACGCTCTTTAGAATGCCATTTTTTCCTGGACGTCAAGTCTCATGCCTTTATTTGTCAAATATTTTAAGAAATTTGTGAAAATGGTGAGAATTTTGTAAAAATTGGCGAACCATTGGATGCACTCAGATTCACATGT
>T01_Unigene_BMK.1111
CGCTACTTGACTGTCTTGCGGTTAAGTGCCTTCCACATCACACAGATGGAATCAACATTGTGTCAGTAATGAAGTTGTCAGTTGGTAATGGAGAAAGATGGGCAGAACCAAGAGCAGACCATTATAATCAGGTTAGATTCACAAGTTGTGCTCCTAGTAAAATGGGTAGCAAGTGTTTTATTCCACATAAGCTCATTGAATGAACAAAGTAAG
>T01_Unigene_BMK.1112
ATGCAGAAGTCTACATGGATTCACCTTGTGGAGCTAACGTGGTGCCACAATCATCATGGGGAAGGTGGGGATCAAAAGATCTAAGATGGGACCTGCCTATATTAAAAATATGAACTTTTTAAAGTCCATTAGATCATCCTACATCCTAACACCTTGATCAATTACTGTCAAGTTTAACGGAGAAGACCTCATTTTTAGGGTTTTATCCA
>T01_Unigene_BMK.1113
GAAGGCGGCATTTGTTCCTCTCAGCATACGCCTAGTAGAGAAGAGATGAGTAACAGCCTCAATCACTTCCTTACTCACTATGAGCTAGCACTTGGTGAAGAAAACTCCAAAGAAACCATCCGGATTCGGAGAGCTACTCCTCTTGAGCTGGAAGACACTAATCTAATTTCCTCAGGAGCTGGAACAGCAACAAGGAACTTGTTTTGCTCCTCTATGACAGGAACT
>T01_Unigene_BMK.1114
TATTATTAAGAAACTCTGAAATAAATAAATATGTCTTAAATGATAAGTAAAAGAAATCAAGAAAGATGAAAATACTATTGATTCCTCTAAAAGAATTCTAGCTTCGCCGCTGCTAGTTGATTATCACTTGCCTCTCTAGAAGAAAATCTCGGCTCCGTCACTACATGCCTGTATCCACATGTGGGCACCATTGGTGTAATGCCATGATGTAAACCTTTTTACAGTTCTCATCATGTCTTCTGATTCATGAACATCCCG
>T01_Unigene_BMK.1115
GGATAAAAACGGTGTCAGTAAACATGTGGAGCTTGAGAAGGAAGCCTCAGAAAACTTACAGGATAAGGTGCAAGAAAATGTCCCAGTTAAACATGATGTAGAGGAGATGCAAAGATTAAACGAGGAAACTGTAGTTCCAAATAATTACATGCTTACTAGGAACAGAAAGGATGCAGATTAAGCAACCTCAGAGATACGGGTATGAAG
>T01_Unigene_BMK.1116
GGGCCAAACAAAAACAGACAAAAAGCAGGCCCAAAAGCCTTGCTCTTTCCTGCCACTGCAATATATAATACAGAAAATTCCTTCATTCAGTAGACACCCACCAAATGCAAGAGCACAGAACCTTCCCGGAATCACTGGTTGTTTCGGGTGACCAGTTCATTGTTGCTTTCCATTGTCGTCAGTTTCACGCACCCTGCCTTGTGCACCCATGTCTCCAACTCCTATATATGTATATATGATTATCTCTTATATTTTCCAAGACTCTCT
>T01_Unigene_BMK.1117
GTGCTTGTGCATATAACAAACCATAAACCATGGATATGTGGTCAAAAGAAAAGCTAATACAAATCTCTTAAAGCTATTTTTTTATTTAATAGAAAAATAGGGAAAGTAGTACTCACAAAGCCAAATTTAAATAAAAGGGATAAGGCTTAGATCATAATGATGGTTTAAGAGTTCAAAGAAATTACATTTTTCCTTACATTCATTTCCATAATCCAAAGAAGTTTGAGTCTAGCTATAGCCCACAGAGCAGCAGCACTATACATCAAGCTTCTACTTTGTAGGAAACATGTTTCCGACAGAGTACAAAAAAGGTAAGGTAACAAGCAACAAG
>T01_Unigene_BMK.1118
GAAAACTATATGGCAAATCGGTAAGAAAATCCACTATGAGAAATAAGAGAGTACAGTTCTTTCTTACTTCTCAAGTTCATGCCTAAAACTTGAGGTATCATATCAAGTAGACAAGATACAGTCATTACCTCCATGATACCTACTCAAAATCCACTTTCTCACTTGAAACCACTTTCAAGCTTGCTTGAAGGAATTAGATGCCATACTGACACCAGGCTTAAACAATG
>T01_Unigene_BMK.1119
GGTGGACAGAATTTTTTATTTTTTTTTTTTCAGGAAAGGCAAAGGGGTGGATAGATCATATCCATTGGTTACTTTCATTTTCTAATTTCTTTAGTGATTTTTGTTCTGAAATAATGCTTTATACAATTGTGATCCAATCTTTTAGATTGGACATGATCTCTCTTGTAATCACTCATTAATATAATCCTTCATTACTAGTCATAGAAAAGAAAAAAAAAAAAACACTTTAGATGGCCAGCAAAAAGGTCACTTTACTAAACCTCACACCAAATCGTCATTCCCG
>T01_Unigene_BMK.1120
GAGAGAGACCCACCATAGCCTTTTCTGTCTATATAGTATATATAACCCCTTGTCCTTTTCTACACAGGGGGGATATTTCTGATAGAGAAGTAAAGTTATCTTTGAAAATAATATAAAGATTCCAATAAATCATTGTTGAAAATAAAGAAAATTCGAAAATTAATTCAGTGAGGATCATTGTTGGAATCTCTGAATGTTAGGAGCATCTTTGTCTTTGAGGGATGGTT
>T01_Unigene_BMK.1121
TGGACCCTTCTGACAGATGTTACACAAGGTATGTTTTCTTGCCAAGTCCATTTACATTGTTTAAGCGATCTAATCATTTCATATGTCCTAGTAATGTACCTAATCCAGTCCTGTGGAAATTTTTTTGGATAATTTGCACTTTTTCCCTAGCATGCTTAGATTCCATAATCTGTGGTCATTGTAGTGCCGAAAAGGATTCATTTTCTCACGCATTCCAACTTG
>T01_Unigene_BMK.1122
GACCGCGTTATCAACTAGCTGTTAAAAATGCTTTCTTAAATGGCCATTTGGATGAGGATGTATACATGTCCCAACCACAAGGTTTCACCAGCCCCTTACTCCCCAACTATGTTTGTAAGCTGAAGAAAGCCATCTATGGTTTGAAGCAAGCCCCTCGGGCGTGGTTCCAAAGCCTAAGTACCCATCTCCAAAAGTTAGGCTTCCACAACACACATGCTTATCATTCCCTGTTTGTGAGAAACAAAGGTT
>T01_Unigene_BMK.1123
TGCTATACATTCCAAGGAAAGAAGTGAGACTTACTAATGATTTCACTATTCAAAATCATTAATCCTAAATTTATTTACACTGTTTGGGAATATCCTCTTCTTTTCAGGAAACCATGGTTGGTAGTTCTCGGGCCTCTTTCAAGGCTAGAGGCAATTTTGTGGTGAATGTTACCATTAGCAATGGCATGCGGTATTTGGAAAGAGATTAAAATTGTTAGGAAAGCTAATGCTCCCAACTGTTTCCAATAGCTTCTAATATTAAAGCCGCCGTAGTCTTATGGTAAAACAGAGCAAAAGAATTCAGGGTTTCTCTCTTATTCAGATTTGAAAAACAGCTA
>T01_Unigene_BMK.1124
CATTGGGGACAATGTTACTGTAGGTAAGTGAAATGCTATGTTTTCATTGGAAATGATTCGTCCATCATGTCATGGGTGGTCTGATTTTTTGACTGGTCCATGACTTGGATGGTTGTTTTCTTGTTTCTCTTTTCCTGCTTATTCAAGGATATAAAATGGATGGTTTCCCTGATTTTCTTTCTCATGCATATGCAAATAGATACATGGTCATACTCCAATTATATTTTGAATATCAATGCTCACTTTCCATCAGCTTCTCTTCCTAAAG
>T01_Unigene_BMK.1125
GCATATTTAAAATACAATGTAGGATGACAAACTTAAAGTTCTCAAAAATCGCTTTCAGAAGTTTCCTACTTCTCTCTCGCACTAAGATATCTTAAATCAGATGATATCATGGCCGTTCCACTCAACTAGTTCACCGGGAGGAACCGGAACTATCTCCTCCGCTAGGGCTGCGGCCTCTACAGACCCGGCTTTGGCAATTGTAACTAGATGAAGAGAAAT
>T01_Unigene_BMK.1126
AATGCTTTCAATTCATTTTAGCTTTGTCCCTCACTAGTCACAACTCTTGTTGAGCTGAATTGTCAGCAACTCCATAGGATTCCCTTCCTCTCTCAGAGAAAGGAAACCTCCGAAAGAAAAGGTGACAATGCCTTCTTTCATTTTTTAAACTAAGTACTCTTGTTTCAATAATGAAAATAGATGTAAAACCATATTCTTCCTTCTTTACACCAGCTGTCCAAGCCATGGCATTGTTGAGCTCCCTTCAACATTAATAAACCCAATTATTTGAAGCACACCAATGATTCCCTCATACTAT
>T01_Unigene_BMK.1127
GGCTTGTTCTCTTTATTTTCTTTTTTTAATCTACTAGAAAATGATGTCTGAGAAATCATAGGTATCCTGGAATTTTTAGCTTTTGTTCATTTTGCTGTCCAACAAGCCAAAAGCACTATTTATTTGTTGTGAACAGGAAAAATGCAACCCATATCTTTGGACTTCAGTTGGATCATGATTTTGAGTATTTTATGAACAGCTGATCTAAAAATCAC
>T01_Unigene_BMK.1128
CAAGATCTGACAAGAGAAGGTGTCTTTGTATTACATATTAGAGAAAGAGCTCCAATTTCCTGGAATTTGGAGCTCATAATGTGAAATTGTGTGCTATACCCTCTGTTGTGGTTTCACAGCAGACTATTCTAATCCACTGGTGAACTTAGGATTCAAAATAAAAGATTGTGAAGTTGGACTTCTTTGTCTAAAATGTAGTGGAATATCTGGTTATAGAGTTTTTTTTTACCGGAGGAAAACCTTCTGGAATTCAGCTCTGTTTGAACTACTACAATGCATGCGGTTTAGGCTCAAGTGGGGAGAGGAG
>T01_Unigene_BMK.1129
GTGGGGCTTGTAGATGGAGACAGCCCTATAGTTGGTAGGTAATTACCATATAAACCTTCCATTGAAATTAATTAAGGGTTTGTGTAATTTATGATGAATTGTATGGACTGTTTGGGAATATTGGCATATTTCCATTACTAATGTAATATTTTATGAAAGTTCTTTAACCCTATGTTTGGGAGGGGAGGGGAGGGAAAATTAATTGTACCTCCTCTTGTTTAGGAAGTCA
>T01_Unigene_BMK.1130
GAAAGAAGAGACCGGCAACAATCAATCAAGTTACCAAAATCTACCAGAAAGAAGAGACTGACAACAATCAATCGAATTAGCAAAATCTACCTGAAAGAAGGGGCTGACATCAGTTAATGAAATTACCAAAATCTAATTAAAAGACCATAAATAGGAGTACCAATTTTTTTTTGGCAAGACTTAAATTACTGGTGTCTAAAGCTTGACAAAGGATACAACTAAAGCTCTGACAATGTCAC
>T01_Unigene_BMK.1131
GTTTCTCGGGGTTGCTGGTTCGCTACCTTCCCAGGACGACTTCGGGCTGTGCTTCGAGGCAGCGGCAGCGGCGGTAGCAGCAGCGGCCGCAGCTCCAACAGCTGCACCATTTGACTCATTGGACTTGCGCTCAGGTTCGTCGAAGGGGTTTGATGGCGGGCTGTCTGGCTGGGCCTGTTTCTCAGAAAGCATAGTCGCGTCATCGAAAGGATTTTGACCAGATGGAGTGCGTTCCCAAGCAGATGTGCGCTTCTCTCCTGCACCTGCAACATCGAGGTTGTTGTTGGTGCTCTTGCGGTTGTCGCCAAGATTTGGAAGGAATTGGGTGACTGGACGCAGGCTGAGGCGTGGAGC
>T01_Unigene_BMK.1132
GTTGGGTACTTGCAAAACTCACACATGCAGTGAAGCATACTCATACATGTGAGGTAATAGCAACTCACATACGCTAGGGAGAGGTATGCCAAGTTCAAAGCTTGGACCACCCAACGAGAACTGGAGTCGTTCTGATCAAGCCTGGAGAATTAGGATTATTGCCTAGTTGTCCTAGCTTTGATACTTGATTTTGTTTCGGATTTATTTCTTAAATTATTTTTTTTAATAATATCA
>T01_Unigene_BMK.1133
GCAGGTTCCCGTCGATCAGCTGCTGCCTAATAAAACCTACTGCCTCTTCTCGCATACCATCAAGGCGCAGGAGTCCAACATGCCACTCCTGGACGCCATCCTGTCCAAGAACATTCGATTGATTGACTATGAAAAATTAATGGACGAGCGGGGGCAACGAGTGGTAGCCTTTGGCAAGTACGCGGGGGTAGCGGGCATGGTGAACATTTTGCACGGGTTGGG
>T01_Unigene_BMK.1134
AACAATGTTTCTGTGTATAGTAACTTGGGGGTTGTTTGGAATCATACCCGTGATTAGAATATTTTTATTCTGAGAATGGGCTGTGTCGTGAATGATTTAATTCTGAAAATGGGTTCTGCTGACTCGTTTGGCAACGTTCTATTCGAATGGTTCCCATCAATCATTTTCCTTAGATAAAGAGAAAAAAGAGAGACTGGAGAAAAAGAGAGATAAAGGATAGTAGGGAAAATAGAGAAATA
>T01_Unigene_BMK.1135
GGTTTAATATTTGGGTACATAGAAAAAAAATATTTGGGTTTCTCTACATATATGGTCACGGTGTTTTGAGAGGAGGGAGGCTTTATGGAGAAAAGTGATAGTCACAAAATATGGGAAAAGAATTTGGCTCAGAAACAGGATAGTAAAGAGGTAATCTTGACCACGCATTTGGAAAGATATCTCCCAATTAGATAGTCCACAGTATAATGAGGGTCATGTCCTTAAATCAGACAAGATTCTGTGTCAG
>T01_Unigene_BMK.1136
GGTTGATTATGGGATTTTCCCATTACATATGTTGAAGAGATTTTGAAGAGATATATTATTTGAATTCGGAAAATTAAGCTAGGATGACATGGTTTTGGAGGAACCCTTTGCACACGCCTAGACCACTAGCACCGTCCCAATGCAAATGGCCAATTTTGATTGGCTTTGGATAGTTTGTGAGAATTGATTTTGTGGTACCATTTTGATAGCTTTGGACCCTTGCAGTC
>T01_Unigene_BMK.1137
GTGGGACTGAGTAAAATGGGTCAAGTCCCAAATCTTCACTCAGAAAATTTTACCCTTGAATTGCCACTTTTAAGTGTTAATTTGCTTGCTATAAATAATTCATTTATAGTCACCCATCTGACTTCTAAATCACCAGAGAGTTTTTATCAATGGTTTATTCACAATGGGTACAATCACATAAATGATCTGTATCACTCAAAAATTGTCTCCCCTGCAAAGCTGTTGGGTGAAACCAATCAGAATTGATTTAGTTGAGTATCATACAGTATCATTTTCTTTCTTTATTTTTTTGTGTTTTCATAGAGA
>T01_Unigene_BMK.1138
AAGGAGTCTGACGCGTGCGCGAGCAGGCGGGCCTCAGGAGCCCCGCATGCGGAGTGAAAGCGAGGGATGCCCTTGCGGCATCCGAGGTGGGAAGGCTTCTCCCTCGCGGAGGGCCCGCACCATCGGCCGACCCGGATTTTCTAGAAAGGTTCGAGCAGGAGCGCACTCGTCGGGACCCGAAAGATCGCGAACTATGGGCGACCAGGACGAGGCCAGAGGAAACTCTGGTGGAGGTCCGAAGCGGTACTGACGTGCAAATCGTTCGTCAGAGTTGTCTATAGGGGCGAAAGACTAATCGAGCGATCAAGTAGCTGGTTCCCCCCGAAGTTT
>T01_Unigene_BMK.1139
CAGAAAAGAAAAGCATAAAGCCTGCTGATATTTGAACTACTCTTCGATTTCCAACTCGTGTCACTGCCAAAAGACCAGCATTTTCCACTGATGCTGTAGAGCCATTTGCTGTACCAAACATCCCATCCAGCAAAATCGCTATGCCCTGCCAGCCAACACCACGGCATAGAACGGATGGTGGTACATGTGTAGCACTTGCATA
>T01_Unigene_BMK.1140
GGCAAATCACTGTGTTCAAATGGCACGAATGATGAATTGCCAACAGAAAGCATGAATGATCTATAATTTATGTGACCTGTATTAATTTTGTTAATCCAAGAAAATATGTTAGCCATTTAATCAGGGTTTAGAAATCTGAAATGTCATTCCACATATTAGAACAACCACACAAAGATAATCAACTTAAAAACCATTTGGAACCTTGAATCCTCGATACCTT
>T01_Unigene_BMK.1141
GGCATAATAGAAAGAGGGGGTATCATTTTTGAACAATTTGGATTTTACGTAGGAGGTCCCAATCGTGAGGCCCACAAAGTGGCAAGTTTTTGAAGTTACATACATGTATGTAACTCAACTGAGTATTAAAAAGAAGGAAAAGAAACCCTAAAAAGGGCATTTGCCATTCTCCCCTTTCATTTCCTCATTTGCCCGAAACAGAAGGGGAAACAGAAGAGGGAAACGGAAAGGGAAGGAGAAGAGG
>T01_Unigene_BMK.1142
AAGGAAAATAAAAAAAAGAAAAAAGAAGAAAAGAACAGCCAAATGATTTTTTGACCTTGAATATTGAAGAATATGTCGAAGTGTCTTTCTCTGGGATATATTTAGCATTCTATTTATCAATAGAGAGATATTGATGGATGTCCTTATGAGCCCTTTGAAGTGCCACTTTCATCGACTTGTAAATCACTGACTGTTGTTGCAGAAAAGGGAAAAAGAAACCCATAAAATCATAGTGTCTGTTCTAACCAATAGGTTGCTACATGATGTGAGATGTACTGCCAACAAAAGTAATAACCAACCAGTGTTTTCTCTGTACAACAGGTCAACTTTAGGTCCCCCATCAATGAGATAATTAAGTTCATGG
>T01_Unigene_BMK.1143
GACTGGAAAAACTGGTCATATGTTTCAATAAAATCTAGTGACAAGAAAAACCGGTCATCTTTTAAAAGGAAAAACCATGTTACTTCAATTTAGTTGTCTTATATTCATCTGATATCGGGGTCTAGAATGTGATGCATTGTTTTCAAACTCATCTGAGTCTCAGCTGAGTTCACCCTTAACCCCACACCCACCAACAAAAAAAAAAAAAAGATAAAAGAAGGCGGGGAGTTTATTTGAAAAACCACAACGGTAGAGAAACAGAGTGG
>T01_Unigene_BMK.1144
GAATGATGTGGCAGATGTGATGGCTAAGGATGGTATCATGAGGCAGTGTTTGCTTTTTTTCTTCCTATACAGATTATCAATCTTTGAATCTGATTTTTTTGGCTGCCTTTTGCTTTGATGTGTAGTTTTTGGCTTTTCCTTTTGAGTGGTTCTTGTTTTTGGGTTTTTTTCCATAGCTCTTCAGTGTAATCCTTTTTTACTGTTAAGCTCTTTTTTAATTCAAGTTATCATCCCG
>T01_Unigene_BMK.1145
AGGCAACAGAAATACTTTTCCAACACTTATCGGGTGAAATTCAGTTGGCGCACATTTTGCACAAAACCTATTTTAGTTCCAAATCGGTGCTCCTGGGATTCAAAATCACAAACTGGTTGGCTTTGATAACATATTAGATTTTCTCCGAAAACTATTATTACCAAAACCTTAATGCATTAGTACGTAGAGACAACGGAAATAATTTTTAACAAACACTA
>T01_Unigene_BMK.1146
AGAATACCTCTATATTACATTATTTTTCTCGTTATTAAGAGGTAGGCAACATTTGTGTTTGACAACCCTAAAATATTATTAACTTCTCTAATTATGAAGAAGATTTAACTTCTTCACCACTATAAAACTCTTCATTATCTTGAAATCTCGCTATTGTAAACTTCCAATAGATGTAAAAATAGTTCCCAATTTATCTTAGCATGCATCCATCTCTATCCAACCACTATGAGGGCAGGCCAATTACAAACCCATGTTTGAAGCCCACACAAGCTTAGCCCTGACACAACTCCCAAACCCTTGTCTTGTTCCGAGTAGTTGTCGTGATAGACATGTATACATACTTGCCGTAGAAATCGAATGAAGGTTAAGCTTGATTCTATTGTAGAAATGCTCACAAAAGTATATAAGAATGAAACATGAATATAACTTCA
>T01_Unigene_BMK.1147
AAACTTCCTGCCCCACCCTCAATTGCTTCCTTTTCCACTTCTTCCAAGGATCAATTACCTTCACCATCACAATCCCTTGATCAAGTCGACATCATGGCGTACACTACCCGCAAGGTTGCTGCTCCCAACACCCTCGAGCACCGCATCTACATTGAGAAGGATGGCGTTCCCGTCTCGCCGTTCCATGATATCCCGCTTTACGCCAATTCTGAGAAGACTATCTTGAACATGGTTGTTGAGGTTCCGAGATGGACTAATGCTA
>T01_Unigene_BMK.1148
GCGTGCTTATAGTTGCTTAAGTTGATTAGGACTAAAACAAGCAGTTTGAACAAAATTAGAAATAGAACTTCTGATTTGTGCAGGACTATTTTGTCTTGTTCGCTTGCGCGAAAGAACTTTTACTCGAGTGAACCATGGCTATGTCCAGCGACTGCTGAAGCACTTGCTCGAGCGGAGAATGGTTCACTAGAGCGGACCATCATTTTGGATTTGTGAAATTTCAACACTTTTATTTCTTCAAATTCCTTCAGACTTCCTTCTTTTAATCCTTTCAATCTACTTGCTTCTAATTCTCAGAGTGCCATAGTCCTTTTCTAAAAATAAACATTACAACTCAATGAATCTGGAGTTTTGTCCGACATATAAATTAGCGAACACTAAAAAACCTAACATAACTCAAAGAAGATCTGAGCTCATGAAGAGAGAGAAACAGTTTG
>T01_Unigene_BMK.1149
AAATTTTTGAACATGATGTAACAAGTTGTTGCCTGGAATTTTTGGATTCCATATTTCTCCATTAGCATTTCTGGATTCTAGCCACTTAAGAGTTTTCTTTTTATTCTTGGGAATCTAGGAATTTCAATTCTTTTGCATTTTGGTGGATTTCCTGATACTCAAGCCAAAAGAATTCAGGAATTTACAAATTCCAAAAAGACAAAAATTCCTGAAATTTCAGAATAGGCCCTTAAGGTACATTTGCGGGCCATGAGATGAGTGGTCGGTTATGATTTTGGATGACGCAAATGAGTTTTGTTGGGTTTGTGCAGGGTGTATGTTTCACAGCGAAGG
>T01_Unigene_BMK.1150
GCCCCATTCCGACTGCCGATAACTCTTACGGTGTCCTTGGGTTTGTCGTTTCATCACAACTCGTCTGCTCTTCTGCATGCTCGCTCGTTGGGGTATCAGTGGGGTCGGTGGTGCAGTCGGTATGGGTACTTTGAAGAGGTCGGGCAGCGTTGTCGTTTGGGTTGGAGCAGACGGGAGAAGAGACAATGGCGGCACTGGAGGGACGGCAGAAACGCGCGAGGTGTCGAGGGTATTAACGCGTCTCAGAGTGTTGTCATCGCTGTTGGTAGCCCGTACTCCAGTCTCGGTTGCCTCGTTCTGTTTGCCTTTGAAGTTGAAACGGAAACCCGCAAGAGTGG
>T01_Unigene_BMK.1151
AACATTAATACCATAATACGCACAACCTATCAGATTCAATTGGATTATTATGTCAGCAGCTTCCAATAATATCAATCCATCCGTTTTTTCTTCTTCTTCTTCTTTCGGTAAAAGAATATCAATCCATCTGTTGTTAGCATCAACCACAACAGCGAAATCTTGACATTTCTACACAAGATCTTAGCACCTCCATTGTTAAGCATCACATGTAAATGCATTGCTAGTATCATGATTAAAAAAAG
>T01_Unigene_BMK.1152
ATAATGTTAACAACGGAAGTATTTCATTATTCCCATCATCTCCATATAAAAAGAGTTGAGAATTGGAGAAACAATTCAGAAAATAGAAAATATAGGGTTCTCAGGTTCAAAGTGCTGAGTCCCCATTTCCATGCATACAGACCCAATGGTTTTTAATTAAACAATAATCAGATGGAGCCACCTGTGGATGTAGAATGCCTCCAAAAACTTTCTAGTATGGCGATCCTAAGTCCTAACCATTTATTCATTAGCCTGATTTTTTTAAACTGCTTCATTAG
>T01_Unigene_BMK.1153
CCATGAGGTGCCATAATTTTAAGTCACTAGCATCCAACTGGGAGCTTTTGATGATTTGCCTCACCCATATTAAGGTGCATCTTATTGGCTGTCCTGAATTAACCATGAGCCTTCTTTTCCTACCTGTGTGGCTTTTATGTGCCTCGGGTTACTCATGTCTTGTGTGTATAAGCAGAATACCCTTTGTTTCCACTCTTGGAGACTCTAATTAGGCAGTTAGGAACCCTTCAATGAAGTCCTAGCCATTGTGATTATTTGTTCCCACTCTCTGTTATGTAATGTGCTTTTGTGCT
>T01_Unigene_BMK.1154
CGCATGAGCTGAAATCCTCAATTTGTTGACTGCAATCAGAAAGACTTTGGCCCAGTCTAGTTGCAACCCTGACCCAAAATCACAAGCAGAATGGTTCTTTCGGCAGATTAGATGGCAATCCTTTACTCTCTGCACTTGGAACAGCACATAAATGGAAACAAATGAGGTGGGATGCCGTTTTCCACCACTTCTGCCCAAACTAAGATCTGTATTACTTTACATCTTCGTTAAAACATAAAAAATATCAATTTGAATAGAAAGAATCCCTTAAGCAAACTTTTTAAAAATAAGTTTAAGGTAAAGATTCCATGGAATTAGAGTTCCACAAACGATTAAGAAAAATACATGCTTGATGG
>T01_Unigene_BMK.1155
CAACAGGCATCGAAATATGCCAAGGACTATGGCTCTAAACAAAGCAACAGCCATAAGGAGAAATAACTCCCCCAGTACAATGAAGTCATGAACTAGATTAGCGCAAAACCCGACCAATGCGCTATAATGAGATTGAAGCTCCATTTTCTCCTCCACCCATTGGATGGACTTTTTCTCTTTTTGTTATTACTTTTTTAGCTATTGTTGAAATACAAAAAAAAAAAAAAAGTAAATAGACCTAGAAAAGGGTCATACAACCAGATATGGAAAGATTTGGTCGATAACAACAGATATCAACATGCAAGCACTCAGCAGTTT
>T01_Unigene_BMK.1156
ATGAAGAGTCCCCTTACGCAATGAAGTTCCTAAAACCCATCTTGCCAGCTTCTTAGCAAATCTAATTGTAGTAAAAACAAAGGCTGTTAGTTAGAGATATAGCTAGTAGAATTAATATAGTGTGGGGTAAATGGATACAAGCTAACGATGTGTTATGCAATTGTTAAGAGCTGCTTAAATTAAATGGTGATTTCTATAAGACAATTGTTAGGCCTACTATTTGGTATGGAGTCAGACTGATGGGCAATGAAGAATCTAAATTCATGTAGCTGAGTTGTGCATGCTTAGAAGGGTGT
>T01_Unigene_BMK.1157
AACCCAATCTTAACATCACTAAAGGATTGCCTTGGCTTGAGGGGACTATGATTACATTCTTCTAATGTCAATCCATTTCATGTGATACAACCCATTCAATCGATGAAATGTTAATTCAAAGTAAAAGGATATTTGTACTTAAATTAAGACAAGATCTGCATTTAAACCAAGATAAGATTAGTATTATTATCTAAGAAAACTTCCCTATCTTAGATAAACCCAAACATGTAGATCTGGCAA
>T01_Unigene_BMK.1158
ATGTACCATATAGATAGCTACTGTGGTTGGAGGTGGGGACTGGTGAAGGAAGCAGCAGAAATAACTGGTTCTTGATTCAATGGGGGATAAGAACTTGATGGATGGTAGTACATTAATAATGCTAAGAAGTAAAATAGGTTTAGGAAGTAGATGGAAAAAAATAAAGGTGGAATCTGCTGTTTGAGGGAGCTCCTCTCTTATAATTGTATCAAAGGATTACTTGCATAACTATCTTCTCCATTTTGAGGAGACTACAAATTTGAACTTATTCTTTAGAAAATGTACAGCATA
>T01_Unigene_BMK.1159
ATTAATTGTGGTGTTCTTCCACAGTGTATCTGTGTGCCTGGGAACTTTTCGCTTTTACGGAAAATATTGATGAGTCAAAATTAACAGTGGTGTTCTTCCACAGAGTATCTATGCGCCTGGGAACTTTTTGCTTTTACGGAAAATATTGATTTTTGTTTCATATTTGATCCCGTATGAAATATGTTAATTCCGTATGCGCTACTGGTTGCATTACTACAGCTGATCTTTTTTGTTACCAAAAACTTCATTGTTTGTTTTTCATATTTTATCGAGCACTTTAAACCATAAGATGTTAATTCCATATGAACCGCTGGTTGCAATAGTAAAGCTGATCTTTTTTGTTATGTGAAATCTTCATTG
>T01_Unigene_BMK.1160
TCCTAATGAGTATCTTCTTTTTCTTAATGATGTAATCATATGAGCTTTAAAGTTGTGCAAATTCTAAACATGCATTTCGATTTACTCTAACATCAAAAGCAATATGAAAATTTTGGCAGGAGAATGGATAAATCCATTCCGATAAGCACAATGGGGACAAAAACAACTAAAAAAAAAAACAAAACAAAAAGGATATGCAGATCAAACAATATTATGGAAAAAGATAAAAATAG
>T01_Unigene_BMK.1161
TCTTCTCCGACTCAACTTGGGACTAATAACTTCAAGGTAACCAGTGTGGACACTAGGACACTTCTTCAAGATTGTTTCCCTGATGCTACAGGTGAAACTCTGTTTCATTGCCTAAACCATGTTCTCTTCTTTTGGCTTTGTATGTTTTCCAGGTCAAGTAGTTGTTAGGATCAAACTGGACAATGTTGCATAAACACTATGCTCTTGTTGGTCATGAATGCATGGATCTTGGCAAACCTGGCATGGGCGGTG
>T01_Unigene_BMK.1162
AAAGCAAGCAATGTGCTCCTTGACTCCGAATTCCAACCCAAAGTAGCAGATTTTGGGTTCGCGAAGCTGATACCGGAAGGAATAACCCATTTGACGACGAAGGTGAAGGGCACTCTTGGGTACCTTGCACCGGAGTATGCAATGTGGGGGAAGGTATCAGAGAGCTGTGATGTTTTCAGCTTTGGGATTCTTCTGCTAGAGATTATCAGTGGAAGGAAGCCCATTGAA
>T01_Unigene_BMK.1163
AAGGTTTGGTGTTCAAGTCAGCTTACATGAATAAATAAAACTATACTTCAATGAAAACCAACAATTCATATGAAATTTATGTAGTTATCACATAATTTTCTCTATGTAAATTGTTCTAAATAAAAATTACTTTACCTACACACTTGTTCGACTCACAGAGTTTCCCAGTCAACTGGACCCAGCAATTGCCTGAGTCTGGTGAACCTACTGGGTCAGAAAACTATCAGCTATGGCG
>T01_Unigene_BMK.1164
ATAATTTCGATCACTAGAAAATGTCCATTTCATTAAAAAAAAAAAAAAATGGAATTCACCCTATCTGGGGATTCCAAATTTCTGTCATAATTTCAAATAGTGCTAAGATAAGTAATTGATGAAATACCCTTGGAATAACCCAAATTCTAGCATTCCAATTGCTTTTAAAATTAGCATTAGAGGAATTCCAATAAAGATTGTCAACAAGAATTTGAGGGGTTTCAAAA
>T01_Unigene_BMK.1165
AGGGTGTTATAGATGTTCAAGACCCTCAATTGGGTTTACCGGAAGTTCACTTCATGTTTTGGAAGTGAATTCCCAAAGGTTAGGACAAGTTATGCAAAAACTATCAAGTGCTCCAAAGGAAATCCTGCACTTTGGGGGGGGTGGGGTTTCTAAACCATGCTATAAGTGATGATTTATCGCACTTTGGGGCCCACGTATTAAGCCTCTAAGGTCTCAAATGGG
>T01_Unigene_BMK.1166
TTGTTTTTTTGTTTTTTTGTTTAAATAAAATAGTTTGTGGCTATATCTGTGTTTTTTTTTGTTTTTGTGTTATTTTTGGTTTTTTTTTTATTTTTTATACTGTTACTTTGTTTATATTTTTTTTTTATTATTTTTATTTTAATTTTATGGCAAAGACTTTTGTGGGAGAAAGATCATTGAATGAAATATGCCAAGCTAAGAAATTTAGTATGGTAAAACATAATGTGGTAAAGAAATCTGGAAGGCTAAGATCATTTGGTAAGGGAG
>T01_Unigene_BMK.1167
GGCTGGTTCGTTTCCACAGAATGGGATCCTATGTTTTCAAACGGGCCTGTTAGTTTGCATCGAACTGGGATACATGGAAATTTATTGTTGAGTGAGTATGTTCGTTTGCATGAAATTGGAGTACATAAGAATTCATTGAAGGAATGAACGTGTGTTCACATGAAATTGGAATGCATAGGAAGTAATTGATTTGAATGGGCTATTTGGCATGGAAATAGAATTCATAGGAAATAATAATTCAGACATGCCTATTTGTTTCCATGGAATTGGAATGCTTAGGAATTCATTGCCAAATGGGCCTGATTGTTTCACATGAAATTGGAATACATATGATGTAATTGACTTAAATGGGTCCACTTGTGTACATGGAATTATACATAGGAAACAGCTGATTCAAATGGGCCTGTTTGTTTGCAT
>T01_Unigene_BMK.1168
CAATGATATTATTGGACGTTTTTATTGGTTTCTTTTTTGTAAAGTTGTGTTTTTGTTGCCCGAATTTGTGCCGTATTGAATATTTTTTCAAGACTTTCTTCTTTTGGAATGTGGTAAGGTTCAGGTGGACTTTTTTTTGCATTTTCTGTTCGGTTTTGTTGTTTTCCGAGGAAGAATAGGTCTTATCATTTGAATTTCTGAGGGGAGGCTGTGCATGCTTGTTGCAATCCTATATTTTAG
>T01_Unigene_BMK.1169
ACTACTATGGCGGCCAGTGGACGATCACTGATGCGACGTTGTCTCCGGACAACAAGCACCTCGCGTATAGCAGCATTCGAAGTCTGATATGTCTTGCCAACACTGAGCAAGGTGACAACTCGGAACCGCGACACCTGGACTTCTCAGATATGGGCTCAGGCGGACACGGCCATGGCGGAGGTGGCGGATGGGGACGAAGTCGTGGTCACTTTGGTATCTGGAGTCTGCGATTCAGTGGTGATGGTAGTGAAATTGTTGCTGGAACCAGCGACCAGAGCGTCTACGTCTACGACTTGGAAGCACAGCGCAGCATCCTACGAATTCCAGG
>T01_Unigene_BMK.1170
GATTGCTTGAGACGCTCGGCGATGCGTTGGCGCATGCGGTTCATCTTGACGCGTGACTCGCCGCGAGAGCCTGCGGGAGGCTTTGAGGCGGGCTCGCTCGATGAAGAGGATGAGGACGAAGAAGAGGGCTTCGACTCCTTCTTCTCAGGCTGCTTCTGCTGTTGCTGCTGTTGAGCCTGCTTCTGCTTCTGCTGGTCGGCCTCCTTCTTCTTTGAGTCCTCCTCCTGCTTCTTCTTCTGCTGCTGTTGC
>T01_Unigene_BMK.1171
GCCCATTCCAAAAATAGTTAATTTAAACTAGTAATATCATATATTTCGGGTTTTGAGTTTCTCTCTAACTCATCAAGTCAGAATATAATGGTTGAAAATCAGTTTCAGAGAACCAAAGGGCCAAATGAGTTCCCATATAATTACTAATAAAATGCCTATAAATGGAAAGAAGTGAAGCATTCAAATATAGACCCACATCTTAGAACCTTCTCAAAAGTCAGAACCATGGTTTATCTTCATCATCT
>T01_Unigene_BMK.1172
GAGGAGTATGCCAAACTGATCGATGTTGCGATTAAATACGGCAAGGAACACGGCAAGGACATTGACGACCAAGTAGATTCCGCACTTGACAGACTGCTTGTCGAGTTTGGCAAGGAAATCTTGGCTATTGTACCAGGAAAAGTGTCAACAGAAGTTGACGCCAGATTTTCATTCGACACAAAGGCCTCAGTAGACAAGGCCGGACACATTATCGATCTTTACAAGTCTGTTGGCATTGACAAGGAGCGTATCCTGATCAAGATTGCTTCAACATGGGAAGGTATTAAGGCCGCTGAGATCCTCCAGAAGGAGGGCGTTAACTGCAACTTGACGCTCATGTTCTCCCTGGTTCAGGCAACCGCCGCAGCTGAAGCCAACGCATACCTCATCTCACCTTTCGTCGGCCGTATTCTGGACTGGTACAAGGCTGCCATGAAGAAGG
>T01_Unigene_BMK.1173
GTACAATGAACATAATCTTACAGGAATCACAATAAATAGATGCATGTGATATTGTAGATCTGAGCTTGTTTCATGTCTACCTCATGTTATATAATAAATCCATTGGTCACTTACCAAATGAGATTTGTTTTTTAAAATAAAAGAAAATGGGTTAAATGTTAGCTTGACAAAAAGAAGTTTATATTTTTTTAACGGTAACGAAAGGTTTCATTAAAAGAAAAGATGGTATAAAGTACAAAAATCCAAAGAAAGAGAGGAAGGGGATGTGCAGGACAAAACAGAAGCATATCCTTCTGGTCTCAAAAGATGATCTGGAGTTTTAAAAATACACCTTATGAAAACTCTTAAAAATAATTGAGCAAATAAATTAGTGAAGTTTTATTTAAA
>T01_Unigene_BMK.1174
CCGGTATACAAAGTTTTTCACCTAGAACAATATGAATGAAGCTCACGTCAAAAACAGAATTGTGCCATTAAGCATCAAAAAGAGTATAACTTTTTTGTTACAAACCAAAAGGAGTGGGACTTTTTTTCTACACCAAAAGGAGAGTACCAAAAAAGTATAACTTTTGTTTTTGCTGTGCTCACACGTACATTTGAACTAAGGTGTTTATTTTCTTGAGGTATGAGAAACACATATTCACTATTCACCTGGCAAATGAGATATACGTATAAGGTTGAGTGAACGTCATATGAGATCATAATGCACAAATGCGCCTTCGAAGGATGACAACGGAAGATCTAGCATCGCAGTCCAGCAATGAGTAAAGGAACTCTGCGGAACTATTACTCTTCAGTAAAAAAAAACAATACATATCACGCCAAACAGGTACTTGGGAAAAATGATTTTCATTACTTGGTCCTGGG
>T01_Unigene_BMK.1175
GAGAAGTCTTGATTGAATAAGAGGACTTGATATCCACTAGCAACTATAGAATAAAATGTAGGAGTTTAATTGGTCGTTGCAAATATGATCAGCATAAGGTGGCCAAAATGGAGACAAGGTAGTGGAGTGTTACATGATTATCAAGTGTCACTTTGATTATGAGAACATTTTTTTTTTTTTTAACATGGAAGTTAAACCTACTTTGTCTTATGG
>T01_Unigene_BMK.1176
TGGCTGATTGGGAAGTCCGATGACGATGGGGAAGATGAAGATGGTGGTCGAAGGAGCCGTTGGGCAATCGACGACCATGCAATGGAGGCAAGACGAGGTGAGGCTCGTGAAGGCGGGGAGGTCAATGATAGGGTGCTGCTGCTAGTGACGACAGTAGGCGTTGTTGGCGCTTGTGTCGTTCGGCTGAGGGAGATACGGAGCTAGGTACACCTTCTCTGCTTTGTTTCTTCTTCTCTTCTTTGCTTTTCTTTATTTCTTCATTTTTTTTCCTCTGAAATTGGAAAGAAGATGGGTGTGGG
>T01_Unigene_BMK.1177
GGTCTCTACATAAGTACATCCCCACTACGTCATGCATGTTATAACAAGTGTGCGCAATTGAACAAAGCATGGGAAGTGAATATAATATTTTTTCGATATTGGGAAGATGGTATATCCCTGGCCAGTTTTCATCTTTCTCAGCTACCCCAGAACAACCTCCTCCAGAAGCCTCAGACACAGAGACCCTCGTCATTGGTTGAAGGAAAGGCAAGCAGATAGCCTCAACCTCCAAAGCCGGCAGCAAAAAACTC
>T01_Unigene_BMK.1178
GAGCATTCATAATTCAAAAAACATCAATAGTAGCATCAGTGGCAAGTAAACACAAATACAAATATGCTAACAGGCATGAAGTTTCTCACTCAACCAAATAGCAATTGCAATAGAATGTTTATGGTAGAAAGCTAGCTCTTTCCAATTAGCTACAGTCTCCCACAACCCATTCTCCCAATGCCAAAAGTGGTTGATTTACCACAAGGTAATAGAGGAACATACCTTTCCA
>T01_Unigene_BMK.1179
GTAGGCTCGGATCATGATATTCCAGAAGAAAAGGTTGAGACGGGATTGAGGGGTGGCGTCGAAGATGGATCGAGCGGCGTCGACGAGGCGGCAGGAGCAGTAGAAGAAGAGGAGCTGGCTAGAGAGGTAGAGGTCGCGGGAGAGGCCGAGGTGGAGGATGAGGGCGTGGATTTGAGCCCCTTCGCGGGCTGACGCGGCCGCCGCGCAGCGCTGGAGCGCAGAGGCGAGGGCATCAGAGTGGAGAATGTTGGGATGGTCGTTTGGTGGTTGGGTGGATTTTGTTTTGAAAGAGGTGGAGGGAGTGGCAGGAAGAGAGAGGTGTGATTGGAGTTTGTGGGATGGACATGTTGCTTTATGAGAAGAAGTGGAATTGAAATGAGATTTCTGGGTGTTGCGGAGTGGGAAGGATGGAAGAGAATAATGGAGAGGTTGATGGAGTGC
>T01_Unigene_BMK.1180
TAGATTTCATTTTGAAATTCCTGAATGTGTATATAAAGGCAGCCATCATCTTCTCCTCCCTTCTCCATGGTAAGATCTCTCCCCCATTTCCTTGATTTGAGATTAAGACCCCATTTTGACCCTTGATCTCGACATGTCTGATCATCAGCCACCTATTCCCTCGCTTTCCAATTTTTGTAAGATATTGGACTCGACTTTTGGGGAAAACGTTGATCTTAACTGTAGAACAAATG
>T01_Unigene_BMK.1181
GCTTACCGCACATTCACATGCCCTAACCCTCCATTCCTTGAAGCCTATGCACTGTAGGCGACAACTATAATACCGGTGAACAAGAGGTTGCAAAGGACAAAGACACTACGCAGGGCTTCAAGGAATGGAGTGCCAACGGTGTAATGTGAACATCGAGACTGGCACCAGGAGGTATGTTAACACTTTTGAGGGACAGTTATATTTTGGGTTT
>T01_Unigene_BMK.1182
GCACAGTTCTGTTTGGATATCACAATGCAAGATTGACACCATTTACCATCTGGAATGCATATAGCACGACATTGCCATATGGTACAACAGTGCCCCATACTGGATATCAAAGTATGCAGGGATCAGTGAAACTAGTACACTACTACGCATACGAACCATGTACTGGTACACATGCAGCAGGTCCTGCGTGCACAGCTATGGTTGCATATCTCCTACTCATAGTCATAGCTACCGCAATTTAAATCTCAAAAGTCATAATCATCAAAAATAAATCAAATCAGGGAACAATGAGTTTGCTCTATGGTCACTAAATTTGCTCTAGACATTGTG
>T01_Unigene_BMK.1183
TTCCGTGGGCCTGATCCCCTTGTATGTGCCTACACAAGGTGTTCTCAAATTTATGATATGAACTAGGGCTATAAATTAAGTAGAAGAAGAACCCGGGGAAGAAGGAAAAAGCTTGGAGTATTGTGTATTGGGCTAGTTGATCTCTTTTGCCAACCAACTTGTAATTTGGTTTATTAGGATATCACCAATTTTCAATAATGCCTCTAACTGTGGGCCTTGTTGCATGTAAAAGTTCTTGCTGATATTTCCAGCATGCACTCTCAAGCTGGAGCATTGATACGAATCATTCAAATCCTCACCAATTAAGTGATGTACGAGAACAAAGGCAG
>T01_Unigene_BMK.1184
GTAGATCTCATAACATTAGTGTTCACCTCCATGTGTAAGATATTGTCCACAACAGAGCCAGGCTAACCATTTGGAAGCATGTCTCCCTTCTTCTGGAGGGTTGTTGTTTTAATATCTTTCTAAACTAAAGCTCATAGTTTCATTGGGGTTTTTAATTATTCCTTCTTCAAATGAGGGTAAATGAGCTGATAACACATGAATACCTATTGCTGGCCAACAAAACCCTGTGTTCTATAGAGCATCTTGGAGGTTATTGGCATATATCCTTGGTGGGAATGACCTTTATATAACAATTAACAAATTTACAATTCTATAAATTGTGTTGTCTCCCACAGTCAAGCTTTGTTGCTTGCACCGTATATAATTGTGAAGTTCGCTGACAAGAGCCTATGCTTGTAGCACCATTGAAAGGTTATCATTGTGACAACTGCAATAATGAGGTTCCAGTCCATTTCAAAAAATAATAATGAGGTTCTAGGCCCT
>T01_Unigene_BMK.1185
TGTTAGTGAGGAGGTTGACCCGGGTCTGCTCATGAACTTCTCTTTATTCTTGAAATTTTCTGTTTTTAGCTGTTTGGATTATGTGAAATTTGATGGTTATAGAGACTCGAGAGTTTGTTTGGGTAAAATGCAATATGGGTTCTAATTGTTGTGTTTTCCCCCCTTGAAATGCTCTGTTTTGTTTTAGTTTCCTGTTTTGAGTTTTTTGGATTATGTAAATTTCATGG
>T01_Unigene_BMK.1186
ATGGGAGCTAGGTCTTTCATCAAACTATGTAAGCTGTCAGATCATGAGCCCTGAACCCAAATACAACCTACAAAGATTAAATTTGACAAAAAGATGAAATATTACCAGGTCAGGCCAAATCAAGTTTCATTTCCACCACAGCCAATTTGCAAGACATTCTTTTTCAACTCTATGTTAAGAGACATCTAAAGTAAAACATGTAGACTGCTAAAAACGTGCTTAGGGAGTGGTGAACATGAACTCTTTCATGGAGGGTAATAGAGTACAAGCTTAATTAGCATAAGTTCACAAGTAACCTTGATGCTCTTATGGACCCCTACCCTAAACTATGTGGATAATTGATAGAGTGGGCCCCTCCACGGA
>T01_Unigene_BMK.1187
GGCAGATTGGTTTGTGACCATTTCAAATGTCATGCGATTTGATTATGTGGCCATTATAGGTTCTTCTCTGGCCTGGATGTTGGACTCTTTTTTTTTCCTATTTCTTTCTTTTGAAATTGCCCACATGATATCAAATGAAGACTGGACCACAGTTTTCTCCTTTTACAACTTTAAAATAGCCTTCCACATGACCATCCGAAATTACCATAATATCTGAAGGTTGCCCTTAATTATGTTAAGAATTGAGATTACTTTAAAACAAATTGTCCATAACTGCAAAATAAAGCTCTTTCACAAGCCTTTCAGCTTTTATTCAGTATCCTTTCAACAGCCTTTTTTTTTTTTTTTTTCAGTTGG
>T01_Unigene_BMK.1188
GGGGAGTTGTTATGTGGGCTGGTAAGCATTGTCATTCATGTGCCATCAGTCTTTTGGCAGTGCTTATAATTTGGGATTTTAACTTTAAATAATATCCTGTGTTTTTAGAAGATTCATTAATATAAAAAAAAAGCCTATTCTTAAGGCTTGAGCCCCCACCCTTTTGGCAATCGGAATGCCTTGTATCATTCCTCAATGGTTTTACAAACTGATGAGATTTTTTTATGATGGAAAACTTGGGTC
>T01_Unigene_BMK.1189
TGTTGACTCTTTTTGCTCCTGGGATACTAATCTTATATGGGATTATCAATTGAAACTTGTTTTGGTTGATAACAAATGTAGCATGCAGTGTTATTCTTTGGTCTTTTAGTATATTACATGTCTTAGCAATGTGTACTTTTCTCAGGATAGGAAATTAGACGTAACCTGATTAATGATGATCCTCATCTCTTGAGGCTGAAATATTTGCATCTTTCCAATGAAGCAGTTAATTTGTTATTAACCAGTTCTAAGGTGATTAATTATTGCTGATAGTACCATAAGCATCTATTTATGTAATATGTTCAAGTGCCAAATTGATAATAACTTGAATTAAAGATTACTCAATTTGAATATTTAGAATGGCAA
>T01_Unigene_BMK.1190
TTCCCCCAATATTTCTTTTACATCCCCATGCTTAATTTCCTGGGTCCGCCCTTGATTCCAATTTATGTATTGCCTGAAAAACACCGACTTCAAAACATGACTTTAACTAGGAAAAGGGCTATCTTTAGTACTCTCAATGGTATCAGAAACTCTCACACATCTCTCCATTTGACCACTCTTTACACATCTCCATTCTAAGAATGAACTAAGTCCATAAACATCAAGAACTCCAG
>T01_Unigene_BMK.1191
CTCAGGTCCACAGCACAGCAAATAAACACCGCAATCATGGCAGCCAACGCAGCAAAGAACAAGCCACCGGTCTACGTCCTCGGTGTGGGGATGACCAAGTTCATCAAGCCTAGAGGCAAGGTCGACTACACTGAGCTTGGATTCGAGGCCGGTGTCAAGGCCATGATCGATGCTAAGGTCAACTACGATGATATGGATGCTGGTGTTGCATGCTACTGCTACGGAG
>T01_Unigene_BMK.1192
GGCTAGTGTATTTTGTTGCTTTGATGTTCTTCAAATAAAGAACTTGGAGTCCCATCTCCGATAGTCTCAAATCCTCAGGTATAAATAGCAGGAAATTCTTAATAGGGTGCTTGGATGTGCATTAAGTGACAGTGATGAATTTCTACTACATGAAAGTAGGAAAAAGAAAAAACATGGAAGTGGAGAACCCCATTTATAGATTCCTGATT
>T01_Unigene_BMK.1193
GAGATTTTTATTTTTTATTTTTATGAATTCTAATAAAAGATGTTTGGTTAACTCACATCTGATGAAAACCCTTCCCAACCAGGCAATGGGGCATAGATTTTCAAATTCTTAAGTGAAGAATTACAAAGATTTAAAGGGCCCCTACCAGTGAGGTAATGTCTTCCACAAAAGCAAGCTACAGAGATCTAAATTACTCCTCAAC
>T01_Unigene_BMK.1194
TATGTTCATTGTCACATGTCTGAGTCGGAATTAATATTTTTAGATTCAGTCAAGCTCATCATAAATCCAAATTGCCTGAGTTTCCTCTACTCCATGTGTGGGCTAATCTCACACTAATTGGAGCTGGGGTGACGGAAAAAATAATGATCTTTAGCCGTGGCTCTTTCTTCCGGCTCATGGTCACAAATAGTTGCGAAGTTCCCATGTTAGCCTTCGAATTGACCATCTAGGCTAATACGGCGGTTTAGTTGTGGAAAAAACAGGTCACTTTTTTTTTTTTAACATATCAGAATAAAAG
>T01_Unigene_BMK.1195
GAGGGAAATTCCACTGTTCATATTGACATCCCATTCCTTCACTTGATTAAAGGTCTGCAAGTGGCTAGTGACCATTTATTAACTTGATGGCTAGATAGAAACCATTACAGATTCAATGGGTATGATGGTGTTTTCAGTAGATTCAGTCCAACAACAGGAATTGCACCTCCATTCTCCTATTGTGTTGGGGGGACTGGATGCCTATCATATCTAGGCAATGATAGATGAAGGAATTCACCGTCTAATCCTAGAACTTGTACATCGATATTTGATCTAGATGGACCACAACCTCTCTCAAATGTTGAGTTCCTTTAAACAGGGGAGGAGGATGTAAATCCTATTGCTTGGAGGAATCTGAAGGGGGAATCCTCATCAAATTCAATACCACCACATGGCTGAATTTATAAAAGTATGTGTTTTTGCTTTTTTGAGCATGATGTTTTGGCCG
>T01_Unigene_BMK.1196
GTAAAAGATCAAATATAAATTTCAAATTACATTTTAGTTATCATTTTTAAGTTGTTGACTCTAGAGTTTGTCCATATTTACTTCAAAATAAAATTGATTATTTTAAAGTAGATCTACCTTTGGAATGGTTCAAATGCAAATAACTTATAAAAATGAAGTGATCCAATCGAATCTCCCCTTGTAGTATTTAACTTAGTCCTACGTCAAAATAAGATGACTTGGGAGAGTAAAAAATAAGCTCGGAGAGTTTTCAAACCTCGGTTTACGAAGAAGATATATTTATGTTTTTCGTTTCCAACAAAATATCCTAGTGGTACTCCTCAG
>T01_Unigene_BMK.1197
GTCGACACCATACTCAGAAGGAATGAACAGCTCGATTCCACTCTTAATAGCAACATCGATCATAGTCTTTTGTAAGTCCAGACCAGCTCCCGAAATGGTGCTCACTATGATCTCTTGGCCAGTGAAAGCTTGCAGCAGAGATGCTTCAGAATAGTCGGTTCTGATATGCCTGACACTCGCGGGCAGAGTAGCCTTGGATGACTCTGACGACAGCGCAGCGACCTCGAAGTCTCCAGCGGCCAGCAAGGCGTCGATGGCGGATTTGCCGACGTTTCCTGCCGAAATAACGAGGACCTTCCGCATATTGAGGGCTATTGGATTCATGCAGATGTCGAGAATTGACAGTTCGAATAATCGAGACGCTCCTTCTTTCTTTGC
>T01_Unigene_BMK.1198
GATTTCTTTGAGATTCAATCCAATAGTGGATAAAAGTATGATGATAGTGAACCTGGGCATGTAACCAGATCACGAGGAGACGAGACTGTGAAAGTGCCTGCACTGATGATCCAAGGTGCCCCCCAGTGGGCCCCACAACTGGAGTGCATATGCAGTATCTCTTAGGAGAACATTTCTCAATAATAATAATTTTTAAGGCTAAATTTTTTCTAGAAAGCTATAACATAGCATAATTTATCAACATTTTTTTTGTCACATTGACATAAATAAACCTTAATAAATCATTTTTACCATTGTACGTCAAATGCTCCAACTTCATTTAGTGAAGGATGAATCTTGTCTGATGAACAATGGTAACTTATGTTAAACAGCATGCATCATATTTAAACCCTA
>T01_Unigene_BMK.1199
GTGAAGCAAGCACCGATGGAATTTCAAGAAGTCCCACATCCGTATCTTTCTCCTTGATTGGTTCACCTTGTTGTGGTGGAAGGAGGACGTTAGTGCATCTTGTGGCATTTGTTCGAATCACTTTGTGGGGTTCATGTAATGTCTCCGTTGAATGCTTCTTTTCTTCAGAGCCGTAGATATCTCCTTTTCTGCCAGTTTTAGATGATGATTGCGCTTTCATCCTCTTT
>T01_Unigene_BMK.1200
GTGGTTTCATTCTACTCACGAAAGGCGGTGAGGGGATTTGCAAGAGGGATTTTGAGAGCGAAGTAACAAAAAGGTAGGGTGCAAGTTTTTGAACCTTTCACTACAGTTTTACTTGAATTCGACTCGGCTAGTAAGTCTCAACCAGGCCAGGTCAAATGAGCACCTAGTTGACCCATGAGTCAAGAGTGTTTGAGACAAAAATCACCCCAGTTGGGTTATTTCTGACCCATTCAC
>T01_Unigene_BMK.1201
GCTAAATCGAAACCTATCTACAAATGAGGAAAACGAGGAGATGTTTAGGATTAGAGAGGAGATGGAGAAGAAGAGATCCCTTGAGAATAAGATAAGTAAAATCAATAGAAGCGGTTCCGCATCAGGACAAAACCACCAATATCCTTCTAGTTCAGCAGTTACTACGCTCCAATCAGAGAAGCGATCCATGTCAGAGATAACGAACCTGTCGAGATTTGCAGAATTTGGGAGCAGGAATTACAGAGGGAGAGATTTTGGGAATGGCGGAAAAGAGGAGAAGATGATGAGGCTTTGGCTACCGATTGCCCGGCGAACGGTGCAGTGGTTTGCAGGAAGAGAGAGAAGATCGCAATTTCTACCGGAGGGACCGGTTTCATACGTGTGAG
>T01_Unigene_BMK.1202
GCCCGTTTAACCATATAGAAGCCACAAAGATCCTCACGCGTGGATTGTATATATTGTTTCTAGATTAAGCATAATCATTTTGATTAGGAAGGTAATTTATGTAATTCCAAGACTGTAGCCATCATTATGGCAACCTGTGTATATAAATATGTGATCAATCCAAAAGGATCGATACACCTTCTCCATCTTTATCTCTGTTATTAT
>T01_Unigene_BMK.1203
GAAAAATATGTTCATTGGATCACATCAAAGGGTATTTACAACCTTTACATAGAGCAGTGGGCAATAGTCTTGCCTCCTATTTAGAGATTACAACATCTAATTAGAAATTGTATTTTCTAACCATGGCTCCTAAGGATATTGACTTACACAGTTACACTCCTCACTAGACTTAAAACATATTACAATCAAGTAGATTCTCTTAGTCTATAACTTCCTAAAATTCAGGGTTGCAATTGATTGGGC
>T01_Unigene_BMK.1204
AGCTCTAGGCTTCCTCGTGTAGACTTTCATGTGATAGATTTGCATACTTTGAATTCAGTTGCTGACAGTATAGTATCATGGACCTCAGAGAATACCTTGAGTACCAAGCGATGATTTTCAAGATGCTTTTAACTTTAAGCAATCACCAGGGGCTTTAGAAGTTGCAACAAATCACTGTGAAGTAGTACAAGGTTCCGTTTGGTTCGATACACATCAATATAAAAGTTTTGATTCTGG
>T01_Unigene_BMK.1205
GCACTACTAGTTACCATTGACATAACTTGGTCCTGGAACTCATAAAATTTCTTCCTTGAGTAAATCTCTGACATTTGTCTCTCCATTGGCATCTTGCTCTTCAGTTTTGGCTTTCCATTTAGTGTGTGGTGTTGTTTTGTCAGCTCCAATTGTTTCTGACGACTAACGTTCAAATTGGGTGAAGAATTCTTGCAATGTAGTTCTCTTTGTTACATACCCCTTCATAAAGGCGTTTATGCTTTCATTCCTTTGACTGCTGATCATACCCACAAAGAATATATGCTTGCAAAATATTGGTATCCACATTTTCCGTATTTGGTATATGTCATTTAACCACTCATGATCGGTTAAACAATATTCAATCATAAGCTCATTCCACTTAATCTCAAAATGTTCTTTAGTAATAGAATAGCGTATGCAATCTCCCAGTTTCCTCACAAAATCTCTAGAATTTATGGCGA
>T01_Unigene_BMK.1206
ATATCGGACCGGTCATGGCCGAGATTTTAATCCATGGTTGTAGCTACTATAGGGAAAAAGGGGATGAGATTAGATGATTGCAGATAGATAAGATCAATAATATTGGCCGAAGTTCATTCTTAAATTTTCTTAATACAGAAGAATTATTTGAAATACCATTATTTTACTGAAAATCGTTAATGTCAGGGTGTTGAAGCCATCGCTGACTCAGCACTCATACAGGCGTGGTTGGGTCAGTGGCACTATCTAGGTAAGAATATTATTAGGGATTTTCTTTTCTTATTATGGTTGTGTTTCCTAAATATTAGAACTCTTATTTAGCGGGAGCTCCTTCTAGGTTTTTATATATTTGTGATTGTAGTTCGGAACACGAGAATACAATAATTGTGTATTTTTTGTGCGGGTCACCGATTACAAGAAG
>T01_Unigene_BMK.1207
GCCCGCTACCGATATTTTCATCTATGGTATTGAGTACTGATATGAGTGTCGCATCGCCAGACAGATGCACTGGGCAGGCACAAGTATTCAAGTATCATAGATGCAAGGTGGAGATAGACTATTTCAGGGTTTTTCTAAGCCTTCATTTGTTTTTCATATTTCAAGGAGTTCAACCCCGAAGCTGATCGTTAATCATTTAACAATATAAGGCATGAAGCAGCTATCTCTTGTAGCTACTTCCTCCAATCCAAACAGTTATTTTTCCGTAACAAAAAAATTTAATCACTT
>T01_Unigene_BMK.1208
AAGGAAAAAAAAAAAAAAAGGAAAGACAAGCGATAGTTACAAAGAAGTATTGGGTGGTGAGAAGTTTTTGGTCAGAGAGATTTTGCATGTCAAAAGTCAGGTTGCTCAACGTGGGCCTCTATTCTAGTTAACGAGTTCATCTACCGGTGCTGATCGAAGATACCCTAACTTTTATCTATGCTCAACATATTGTGCCATACATGATACAATATCAATTCTGGTCCCAGGTACTCTTAGGATCTATGATGCACGGATACTTCA
>T01_Unigene_BMK.1209
AGCCACAATCACCAAAGGTGTAAACTATCTTTTCTTTTATTTTCTTTTTTTTCCTTTCTGAGTGATCATTTAGAGCCCTTGTGAGTAGCCATGTTTGAGATTTTGGATAAGTAATGTATTCCCAAATGGGAACCATAATCTCCATTGATTTAGAGTGTCATTATCTTCTGATATCATATGCTTCTACAGATCTTTAATGGCAAAATTGAGATTCCAATATCTAAACTCACATTGTAACCGCTGACTTCCTTCTGATAATAGTAAATTCCCCAACAAAGATATAGAGATTCACATTCCATGTGTGGCCTTACCTAATTCTATCAGACTATAGCCAGGCGTCTTCCTCAAGCCTTTTTGTTTCACCAGTCTCTTTATTTTTTCCACCTCACTCCATTTACCAGCCTCGGCA
>T01_Unigene_BMK.1210
GGGTGCGGGTTGTGGGTTGGTTAACTGTGAGGGGGGAGGATGGATCATAGGAATCTGCACAGATGGTTCCATGCAAAACATCCGTGCATGACCAAATTCATATGCACACACAAATAAATAAATATACATATATCTATTCTTAATTTGACTAGAGCATATTAAGCCAACACCAAATCGATGTGGTAAGGCTAAGATGATGAATATGATGATGACCCAAAATT
>T01_Unigene_BMK.1211
GAGCAAGTAAGTAAATCTTCCACTTGATATTCATTTCCTCAATTCAATTTCCTTTAGATTGAACCTTCACTTACTGTCTGATGGCATGAGCAGTTCATCTCCTGGGTTGAAAAACCCTTTTTCAAAATAAAAAGTTTAAGGACGCCGGGGATCCAACGGACCCCAGAGGAGTCGGGCTCCCTCCGGGGCCCAAAACCCAGGG
>T01_Unigene_BMK.1212
AAAACCTCCACGTCCCCGTCTACTGTCATAGAATTAGTCGTGGATTGTTAGCATTGCAATTTAGAAACACATTAAATACACAAATTACCAGATCATCCAGAATGTTTTTTCAACTCTGACACTATCAAGAGATTAATTAAAGATTTAAGAGGCAAGATAAGCATTGCTTAGTCTCAAATTCCCCATCAGGGGGATAAAATAAAATGTTTGAAAGTCATCAAATTGTAAAAT
>T01_Unigene_BMK.1213
AGATTTTTCAACATACTTTAGTAGATAAGGATATAATCTACTCACCTAAAATATGTAGAATTCACTTATGACTTCAAATACGGTTGATAGATGTAAAACTCAGAAAGCTACCCACAGATTACGAGATAACTATAATAATGATGGTGATGGTCTCGGTGTGTAACAATGCCATATTCTCTTAAATAAATTAATGCATGCAAAAATGAATTAATTTATGAAATTTTCAAAAATCTGCAATATGTAATAAAAAATAGTTGTTACTTGAAGTTCTATTAGGAAGAAAACAAGACTAGCATGAAAGATGAGAAGCAGTCAGACTAACCAAGACTGGCTTGCCTGTGAACCAAATCTGCATAAATTTAGAGATATGAAGAGCTCATATCTGTAAAATCCTTGAGAGACTGATATAGGCAAGCCATTCTTGGCTACCAAACAAGACT
>T01_Unigene_BMK.1214
TACCCAGGTGTGTATGTTGTGTGTGTGTGTGGCGATGAATATGAAATAGCAGATGGCATCCAGTTAATTAAACTAATAAGATGGACAGCCGTCAGGAAAGCATCAGCCACTGGTGCTGGTAAGGTCAGGACCATGGTCGTCCATCTCTGGTCTGCTGACCGACAAGATCTCTGGGATTGACTTACCAGCTGGGTTCGTTTGGCTATTCCTTTCTATTGA
>T01_Unigene_BMK.1215
AATAATGATGCAATTCACCCAATTTAATCTCTAATTCATACTAAAATGATGCATAAATGTGCAAATTCATAAACTCAACAATGGTGGAGCACCAAAGCAATAAAATTAGTCAGGATCATCAATTGGATGTATTGGATAATGCCTCTGGTACTGGGAATGAAGGACCTGATAAAAATGAAGCTGATTATTGGAACAATACGACAGATACGGATGGAATTTAGACGGGGGTTTGGGAT
>T01_Unigene_BMK.1216
ACACACACACCAAAAAAAAAAAAGGGCATGCACATTCATTCACCCAAAAAAATATTTTTCCAATGTAAAAGCTTGTTCAATAGGAAGAAAAAATACACATACAATCCATATCACAGGGAACAATGAATTTGTAAAAACTGTAAAGTACATCAATGGTCATGTGACATTGACTTCAGCTAGTGGAGATTACATACCGATATACATCAGGCAACTGCAG
>T01_Unigene_BMK.1217
GAGATCCATCATCTTCTCCAAAGCTTCATCAAGTTGTTGTGCTAAAGGTTTCAAAACTTTGGAGTTCTTTTCAACTACTCTCTTAAAGTAAATTCACCTTGAAGAGGCATTCAACGTGGTTGGTTCAAGCACAATGAAAGCGTACAACGAGTTGTCGGTAAGATCTTCGTAGTCCTTAGGTTGAGTTGCAACTGGGAAAAGGATCTGTGAGTTTTTGTAACTTTCAATTACGTAGTGCTTGGTTGTCTGTTGGTCT
>T01_Unigene_BMK.1218
GCAGGATTGATTGGGCCAGTCCTCAGTGGAAAAAGATCATATGTTGCCTTCTTATTTTCATGCCTAAAAATGCAAATTTGAGCCTCATCTATTGGCTTAAAAATGAGGTCCGAAAGCTTCCATAGCGAACTACATGCAGAAGCACAATCACCAACCAATCAGCTGACTGCTCAAGATGGCATTAATCAGAGGTTTGAATCAGACAGCTCAACGGTCACCATAATATTGCATCTGCCATGGGTTTTAGTAAATTTTAAATATCAATAAGATATCATCAGCATTTTCTTAAAATAAATTTACTATTTTTATCTTTTTGAATGATGAAAT
>T01_Unigene_BMK.1219
TCGGGATACGAATCATAGGATTCTCATAACAATGACTTGTCTTGAGTCCTTTGTTTTAATCTCTCCACTTATGCAGTAAGTACTGAATATGATTGTTTCTAATATGATCCTTATTATTGTAAACAAATATAACTTGCCTAACTCTTTGGGTTCCTGATCTCTATTCAACAAAATAAAGTGATTTCCCTTTCATACTTGTTCCGTATTTCACAAAAGAATTTTTTTTTTTTCTATTTTAACTGAAAAAAATGTATTTTCTGCTTCTTTTTGGAGAGTCCCTGGACAACAAAAAG
>T01_Unigene_BMK.1220
GAAGAAAACATTTACATGATAACACATATGGGAAAATTCAAGTGAATCCAAGATCCTTAAGAATGCACCAGCTCCACTAAAAGGAATGATAACAAAATAACTTATGACTCATCCATAAGGTTGGACCCAACTGAATTCATCTAACATCATAACAATAGGCCTTAGAAAAAAGAAAATGTGGATTTAAAGAATTAAGCTCCTTTTATAGGATATTAGGTTCTCTCAGAGCAGAATAAAGCATAAAACAG
>T01_Unigene_BMK.1221
TAGTCTCTACTTTTTTTTTTTTTTGTCTTGTTGAGCACAAGCATGCCTTTAAAATTGTGAGTGGTCTGGATTTTCAAGAGGACAGGAAAATTCCCAGAATGTTTGCTTTATATGGTAAATCTTTTCTTTCTCAAGAGTACTTCATTCCTAAAAAAAGAAAAAATAAAAACAAAACCAATTCTCACCGAGACAATGATAAAAATAAACTTAGAAAAAATATATCACTATTTTCATGGAAGGGGTATTTCCAAACGGAACCCAAAGAAGAACCACAAAAAATTCCAACTCCTAAAACCAAAGAAAAAGAACTTTAGTTACAGAAGGATGTCAATGAAATTTAGTAAAAGCAGTGTAAATGAGAACTG
>T01_Unigene_BMK.1222
GACTATATCGAGAAGCAATGCAAGTAAGATTATTTACTCCGCTTCTCATTGCAACATATTAAGATCTTGTACTATCCATTGTTTTGAGTAATAAATAGCTTCTAATGTGGCTACTAATGACGTCAGCGCTGAAGTTGTTTTAAAAAACTTAGCATTCACTCACTTTCTTTACTCTTCTTTTAGGCTTTTGCAGCTATCAAATGTTG
>T01_Unigene_BMK.1223
CACCCCCCTAGATCCGCCCCTGCATAGTGTATGTATTTCATGGGTGATGTGGTGCTAATTATTTAGAAAAGGAAGTAGGTAAAGGAGAAACTAGGTAAAGGAGAAACTATGATTTTGGAGAAAGACTTTTGAGTCAAATGGGTTGAGAATTAGCAAATAAAAGGGGGTATAATATGGAGCGAAGGTCAAGTAGATTTAAGAGCGGAGAACAATGACGGTCAAAATTTAAAATAACTTATTGCCCTAATGTGAAAGATCTAGTTCCTAGGAGCAATGTATGACAACATGCATCTTTGGACCTAGGTATAGTGAATAGGATGGACACTAGTGTGAAAGATCTCGTTACCTTGGAGCAGTATAAAACAAATGCGTCATTGGAGTTAGATATAGGGTGAAAGCTATGGTAAAGATATCCTTTTCTAAATTTAAGACTGATTTATATATTTTTAAGGGG
>T01_Unigene_BMK.1224
AATGGGGCATATCCCTCCTGCTGTTGTCTAACTGAGATGAGTGCCTATACACAGAGAGGCATGTGAGATAAGCAAGTTGGATTGAACAAAGACCCACGCATGTAATATCGGGTTTCAGCATAGATCATTTCTCAAAATGTGTATCTAAACTCTGTCCTACTCTAACTTTTTACTTTTTAGCAATTAGCAGGTCAAACTGTG
>T01_Unigene_BMK.1225
GCGGCAGAAAAAGATGGCAGAGCAGGGCGAGGATCGACTGAACAAGATCAAGGCGCTAAATGGCGGAGTCGCGCCTCCGGAGGAAGTACTTGGTGGACCTGGCGCACAAGGACCTCAAGCCGCATCAGTCGCCGATGATCCAGACGAAGTCGACATTAGCCAAAGCACGAACTTCTCCGCTACCGCAGCCAATCGACAGGCATCCGCACAAAATAATCCACTCGCACAAGCTATGATGCAGATGGAGCAAGAGCGACAGGCCCAAGGACAAGGACAGGACGATCCTATGGTGAAGATGATGCGGCAGATGATGGGGTCTATGGGTGG
>T01_Unigene_BMK.1226
GAAATTTGGAGGCAGTTACCCCATGGATGAACGATAAAATTATCATATTTCTCAGTTTGACAAGTTACGGTCACCGCTCCTCTCAGATTTATTTTGAGCAATTCTCAACTAACTTTTGAGTGAAGGAGAGCTGCCTTACTTCCCGAGGGGTGAAGAGAACACTTTTTAGTGAAATTGATTTATAAATTATATGAGTATGGCATAATCTTTATCATAGTCATCGT
>T01_Unigene_BMK.1227
GGCGTGCCCAGCTTTCGCCGGAGCAATTCCGTATCATTCGGGAGAAGGGTACTGAGGCACCTGGTACCGGCAAGTACAACAAGCACTACCCCAAGGAGGGTGTCTACACTTGTGCTGCTTGCGCCGCACCTCTCTACGAAGCTAAGCACAAGTTCGATTCGGGGTGTGGCTGGCCGGCATACTTCGACGCAATCCCTGGCGCAGTCACTCGACACACT
>T01_Unigene_BMK.1228
GCCAAAAGGTTGAAAATGTAACGAAAGAAAATAAAAACCTTGATAGAAGGTAAGTTAGGAGAAAGAAGGAATTTGTAATAGATTGGTGAGGTTCACTTTAGTAGCATGTCAGTTTATAAAAATGAATGCAGAATCAAGTAGCTTAATATATGTTAATTCAGTATAAATCAAAAATAAATGCTTTAGTCAGCCCATATGTAAGCACCACGTTTGCAAATG
>T01_Unigene_BMK.1229
GTCCAACTTTTTCGTTTTTTTTTTTTTTAAATCAAATGATTCTTACTGTCTGGTTTGGATTCATTAAAATGTAAACCACATTTCTTCATTTGAAAGCCACGTTTCAGATAAAACTAGTGAAATTTATTTTATACTCCCGGCATATGGGTCTACTTATCTAGAAGTCCTTTTAGTATTGAGAATTATTTTCCAATGCCCAGGCTTCCATAATGTTAAAGTTTTAAGTCTTTTTAGTCAAAGATTAATTTAACCATGGTCATAAATCCATAGAAAGCTAACTGAACTAGTATTGGTTGAGTGAAAGAAGAAGAAGAAGGGAATCACAGGGTTGTTGCCGAGGATAGAACACCTGCGCCCACAGCTCCACCCAGAGATCGATCCCTGGGTGGGCAGGCAGATTTCCTGTGTCTCCCTTGGCAACACTCACACAAAAAGGATGATGA
>T01_Unigene_BMK.1230
ATAAATTTATACCTATTTAAATATCTGTCTAAAATAAAGGAAAGGAAAGAAAGAAAAGGGTTCCAGGAAGTCTGCAATTGTTGATTTTTCAATATTAATTTGTCGTCTCTTGTAGAAAAATTGTCCTCATGGTGCTGATTATTATTTTAAATGAATCAATAGCAACATCTGATCTCCTTTGGCTATTTTATTCGTTGTTTTAATACGACCACTTAGTAAAGTTTTGTATAATCAACATCATGTACATTAATGTTGATGAGCTTGTGTACCAACTTCTTGATATAAACTGAATGGGCCG
>T01_Unigene_BMK.1231
AAGAAGTGTCAATCGCCAATCTGGTCAAATCTGCCATTGGCTGATTCTGGTATTGCAGTGAGGATGTCAACACAATTCTAATGGGCTTGCTTTTCTTTGAGGATGGATCCTTTTGTGCTCGTTCTGGTCCAAACCAGGCCCAAATCCCACTTCTGTTTTTTACTTCTCGTTCTTCGTGTACAAAGGAGAATAAGAGGCTCAAGGCCCCTTTGTA
>T01_Unigene_BMK.1232
GGGCGCTGCGGTCACCGGCGGCGGGACTGACGAGAGAAGCAGACGAGCGAGCGCCAGGCAAGAGAGGGGAGCCAGGCGGGGAGCCGCCCATGGGTGAGGCAACTCCCAGCGTCTTGCGCTGGTTGGGCGATCGAACGCCGCTCTTCTCTGACATTGCCGTGCGAGCGGAGATCTTGCCGTTGGGGCCCAAGGGGTTGGCGACGGAGAAGCGCGACGTCGTGGGGAGGAACGACTTGTGCTTGCGAGCATTCGGTCGGTACGACGCAGGCGCAGGGCGGTAGATGTTGTCTGACCACTCTTCAATCTCTGCCTGACGCTTCTTCCTCTGATCCCTCGTCTCGTTGCCGTAGTTGCCGATGCGCCACGAGAGGAACCAGCCAAAGACGACTGCCATGATGAACTTGATGCCGACGACGCCGAGAATGAAGACGA
>T01_Unigene_BMK.1233
ATTCTTCTCTTGAGCTATTAAATTAATCCTTCATGCATGTACATCGAAACTACACCCAATTCCCATGTATATGAAAACACTATATGGTACATGAATACTTCAAAATAGACAATATATCTGTGTCGTATTGTAAAATCCGTTTCCCTGCCATGTCCATCAAGTGTCATCGCTGTATCCATTCCGCATCCAGGCATTACCACATGACTTTGTGACAAAGAAATATCAGGGCAAAAACCTAACAGCCG
>T01_Unigene_BMK.1234
GTTGAGCTGGTGGAGGTAGGGCCGGCGGCGCCGCTGCTACCCGCGCAAGTGAGGGCACTGCATGAGGTGGTGGTGGTCGAGCTGGTGGAGGTGTTGCTGGAAGGACCGTTCTCGGCGGCGGCGGCACCACTGCTGCTAAGACCGCAGAAGAGGCCGGAGCAGTTGGAGGTCGAGGTGGAGGTGGAACCGGCAGAGTTGCTGGTCTCTTGACGAACGACGAGAGGAGCAGCGATGGCGGTGGAAGCCAACAAGGCAACGGTAACAGCGGAGAATTTCATGTTGACGGTATTAGGAGGATATAGGGCGATAAGCTACGGCGACGAGCTGGACTGCACGAGAG
>T01_Unigene_BMK.1235
ATGGTTTTAATTTCTCCTTTTTTTTCTGTACCTATTCACTTCTGAAGAGAGCCTAGTTGCAATCAGTGATCTTCCACACGATTCATGTGAGTGTAGGGAGTAGAACCCACAATGCAGTATACTTGATGAAAATCCAAGCCGCTCAAACGGAATTCTCGCTCTATAAATGGGAATTCCTCAAATTTCAATTAACTCAAATCTTATGCATTACAAATGTTATATTTACCGATATTTTCACCAATATATGCATTTACATAGGATTGATTATTAAAAAGTACATGACATCTAAATGATGTGATTATCAAACCCATA
>T01_Unigene_BMK.1236
GCAAAAGGTCAAGCTGGCCATCTATCTTGGAACAATCAGTGATCCTGAAGATTTGAAGCCCAAACCAGAATGGACTCGGTATAATTCAAAAGCATTACATGGATTTCAAATCATGTTGATCCAGGTATAGAGTTCTCATGACTTCACTTTACAGCTGACTCTGAATTGTGTAGCAATCTGAAAAGGTTAAATAATGAGACTAATAAGGTGACATTGTTCCATATGACAGAAATTTGAAAATACAAATGGG
>T01_Unigene_BMK.1237
GACACATATTAGCAGAGCCTTGTGGGCCCCTAGCTTACATATCCAGCTAGGGGTGCTCATGCATAGCCTACATTGGGCCACGTTTGGGCCTGAATTGGTAATACTCGGGCTGGGCTAGGAGTTAAAATTTGGACCCGTTTAATATTTAGGCCGGGCCTGCCTTAAATGATAAAACCCCAAAAGCCCAACTTGGTTTTTTTTTTCTTTTTTTTTTT
>T01_Unigene_BMK.1238
GTTGAAATACTTATCGACCTCTTGTTTAGTTGGGCTTGCTGAGTCAAGGGTTGCAGTGGAGGTAGAGGCAGTTACTAGAGCAAAAACTTTTTGGACATCTCAATTTTTCTCGCAATTGAGTCTCCTATGTATCCTTGAGCAACAGTAGAAGATTTCCAGCCCTCATGGCGTTTTAGTGTAAGCAAGTCACCCCCTCCTTCACCTAGCATGGAAGCTGATGTTTGCCGAAGAGCGTGTCCTGTGTATTGTTCAGGGTTTTCAAGGCCTA
>T01_Unigene_BMK.1239
TTTTTTTGAAAACCTTTTCATCATCTTTCATGAGGTTTTTTTTTAAAATCTGAGAATATTTGCTGATGAACTGTAGGGGAGGTGGAGGGAGCATTCTACTTAACCCCCCCACTAACTAATTTGACCAGTGGAAGGTCATCTAAAACCAGGTCACAAGGGTGTGCCAAGTCCATACAAGTAAATTATAAAAAGATACAAATAACAAACAAAAATAAAATAAAATAAAAAAAA
>T01_Unigene_BMK.1240
ATGCATTATATTGATTTCAACTTCTGTCTAGATTTCTACATTTCATATTAATATAAAGCCAAACAGTATATTCCATGGCATGTGATACATGTTACCAATAAAGTTTTGCTATGTGCAACCATTAAAAAAAAAGAGAAAGTTCTGCCATGCATACAATGACTATGATGCAATCTGACTGCTTAGACAACTAAAAGGAGGCCG
>T01_Unigene_BMK.1241
GTGGCATCTGCTTTTATGCTATGGTATGTGAAAGCTCTCTTATTTCTCTCTTAGGAAGATTGGATGGTGATTGGAAGTAGGTCCTTCCTGGTTAGACCATTTTAGGCAGTGGATTCAAGTGGGGCCAACTTCCTGCTATTACTCAGCATTTGAGTCCAGTGTTAAAAGTATTCAACCATTATTCTTTCTATTATGCGCCTCATATCAGATTTCTGTTTGTACAGCTTGGAGATATGGTACTTCCAA
>T01_Unigene_BMK.1242
GCCTGATGCAATCAAGCTCATTCGTGGTCTGTTCACATGATATAAATATTTTCTTTGATTATGTTGTACTCAGGATGCAATCAGCTGCTGAATTGGGTTGCTTCTTGGACAGAAGTTGGAAAAAGAAAACAAGAGAAATGACTGGTTTTTCTATGTGTGTATTATCTGGAAACCCTGATCTAGTCAATATAGGTTACTGTGGGCTTAAACTTGAGCAACATTGAATGCAAGCATGTTTTTAGTTCCCAACAAACACATGCAAATAGTTAGTTACTCATATTGAGTTACTTTTTAGACACCCCGTTAGGAGCGAA
>T01_Unigene_BMK.1243
AGCAAGTGATTTCAGCAATTGCCTGCACAAGATCAATTATTGCATAAGATAATGGAAAGGTAAAAGGAAAAAAGATCACAGGCATAATAACAAAGAAAGTTGCATTGAAATAGAAGAAGGCAAAATAAAGATCATGTTTCCATGTGAAGGAGGTGTGGGGACACTTGTCAGAAATGTCCTCAGCATTCAACTTGGTTCACTCTCCAGTTG
>T01_Unigene_BMK.1244
AGCTAAGACAGTGTTGACCTGGCCAACTCAGGAGACCAAAATGATCTGGCAACTCAGCAAAGATTGGATTGTGTTGTCGAGAAAATCTCATGAGATCAGTCCCCTCATAAAGTGTTAAAATGATTCAAGATCTGCCAGTCTAACAAAAATAACCAGCAAAGATTGGAGCATGTTGTCCTGATGCATTTCATGTTGATGACCACTTGCCAATAAGAGACTTCCTAGAGTAGAGATTTTCTTATTATAGAGTGGCG
>T01_Unigene_BMK.1245
AATTCGAAAAATTTGCTAAACTACTTCGGATATAGAATTCAATAAGATTGATAAATATTTATAAGTCTAGTCTTTATTTAAATACATATGGACACAAATCTCCAACCATAAGTACTGGTTTTGAGTGTTGATCTTGAGCGTCACACTAATGCTTTCGTAAGTGAGAAAAGTGGAACTCCATAAGTAGGCACGCCACTTGAAAATCTAAATAAATCAATGCGCTCCTCTTATGTGAGATATTATCAAATTGTACCTAAGAGTTGTTGGGCTCATG
>T01_Unigene_BMK.1246
CTGTCAAAGAGGATTTTTTTTAGGGCATGTTTGTGTCACCATTTTCCATAGGAAAAGGGATGGTTTTCTGCAAAAAAATTTCATTTTTCATGCGTCACAGTATACTGTCTTTCTCATATCTGTGTAACCCTTCCGGCCATCCAACATCCCTCAATCTTTCTCATCTTCCATGTCGTGTAGTTTTGGGGCAAGTATGACTGTGGAGTGGGATTATGAATAAGGTTCTCTCTCTGTTAGATACTAGCTGAG
>T01_Unigene_BMK.1247
GGTGGATATACACGAACAAATCGAAAATGATTCACTTAACTTGTATTTCCAAGGTGGACTTGATATATCAAATAAATGAATTTTTACTTTTTCTATTCTTCTTTCTTCTTTTTTTTAATTGATAAATGCCATCAAAAGCATGTGAATTTTTATGACTATACATAATAATGCTGAATTAAAGAAACGTAAGGCTAGAGGTGCTTCTCTGCTATGTGAGTGGTAATATTAGAGTGCTACCATACTTCATTGTGAAATGTGACCATGTGAGTGGTATTAGGAAATTTTCTTTGGGTGTGATGTTTGGTGCAGATTGAATTATAAAAAAAAAAAGGAAAGAAGTTCCTGAGTGCAAGTCATTATCAAGACTATACTACATGCACAGATCCAAAGGTATTTTTCATAATGCATACAACCAAGAAATGCACCCTACTTGAGGTTGAAAACAGAGGAAAAAGAATCA
>T01_Unigene_BMK.1248
ATAGACTTCTTGACGGAGGTTGGACAAATTGTTAAAACAACGTTTTAATATTTTATTTGGTCTTAAATGATGAAAAAATATTTAAAATAGTTCACAGTGGTTAGCAACATCTGTTTATGGTTTGAACATTAGGCAGAGGTGGGCTGATTTTTGGAAGGAGCTTGGTGATGTGAGGGTGATGCAGGCCTTGGTTGAAAATTACTTATCAATGAAGACCCAAGAAGACCAGTATCGGTCCAGTCCAGCAAAGGGCCCATAACTTATGTTTTAATTAGTTACATGTTGAATGGCATGGCAAGCCACTTGTGTAGCCCATTTTTTTTTATCTTGATA
>T01_Unigene_BMK.1249
GGTGGGAAAAGATATCAACAAATATGGTACGTGGCGATATTTTCAACTTATTGGGCAATATACTAGAATTAGAATTATTGACGAACACTCCTTGAAACCCTTTCCTCTCTTCTTTCCCCATTTTACAGTTGCACAACCTTTGAGACCTAAGTTTCTCACTCATAGGAGATCTAAAGCACCCATTTCCCAAAAAATCAAAAGATCTAGCTAAAATCACCGAGTTCATCAATTCACATAGGATTCAAGTTAAATAAGAGAGTTAGAATTATGTATTTTGAGTTTTCTGCTTTTTATCCAAGCTTATGGTTGAAATAGCTTAGGAATCATGCATGCATCTAAGTTCTACCAATTTGGA
>T01_Unigene_BMK.1250
AAAACCTCCAACCAACACCCATCAAAACCCTAAACCCATCCTTTAATCCACCCCAAAACCAACATTCTTGCAAATCCATCATGTAGTCCTCTAAACTTGTTTTAGTCACAATCCACAATAGACTAGAAAGAAAGGAAAAAAAAAAAAGTTCAATGCTAGTTGAATTGGAATCCGAGTACTCGACCTAGTCCGAGTCCAATTTTTGTTGATGGAAGAACTCTCCCAAGGCTTACCCATTTTTGTTGTAAAAAGTTAAGTGCACTTATTAAACCCTCTCTTATATAGTTATTCTTTTTAAGCTCTTAAGCACCAAATTGATCTTTTTTCCATTGTAAAGAATTTAATTCTAAAACCAATTAAAATGAGTTTTAATAAAGAAAGGCAGTTTGCAAAAAAAATCTACAA
>T01_Unigene_BMK.1251
GCTGGTTCGAGCATGGTTCTACAAAACTGTAGAGTCTGGTTGACTCAGCCAAGTCGAGTCAACCCCCAAGTTAATTGGTTGAGTCCTATGGTTTTTAGATCATGCACATGGTTATTTTCTATTTTCTCTATTGGAAAAGATTATAGGAAACATTTTTGGACATTATTCACACTAATTCTAGAAAAAAAAAAGGACAAAAGACCTGAGCATTTGAAGACCAGAGGTCCTAAGTGGTA
>T01_Unigene_BMK.1252
GAGCAAACAGGAATGTCAAGCCTAATTAATTGGTTTAAACCAGGCCCAAACTCAATTGGGACATATAACTCGGGTCACCCAAGGGTGCTCTTTAAATGGTGGGGCCCTCATCCCTAAATAGGAGGCCATGTAGGACCCACAGCAGCAAAGCTGCAAGTTGTCCAGGACATCCATCCACTTCCAGATTTCTTATGTTGTCGTTTATTTTAAGTTTAATGAAGATTAGGAATCTTGTTAGCCTTAGCAGGAAAGTACAGATGTATTAGAACTTAGAAGTCTTAGGAAGTTTGTTAGGGTTTTATATTTATTTTTTAATGGCATTATACAGGTATCATCGGGATTGTCTGGTTGTATTCAGTA
>T01_Unigene_BMK.1253
GTATAATTGTTTTTGAGTCTTATTTCCAAAGTTGGATGGTACTTAACAAAACATACAAATATAGAAACGTGATGTTAATATATATATCCTTCTATAGAGCTTATAGTTTGGATACATCAAATAAGAAACAAAAAGATGACAAAGGTTAGAACTTAGAAGAAAGAGATCTTTCTAATGATAAGCTGGCAACCATCCTTTTCCATCAACGTAATCAATGGATGTGAATTGAGCAGCTTCTTCATCACTGAGTTGTCGAGACCACTCAACACGTTTATCTGGAGTGGCACCTGGTCCAAAGGTTTGATGCTCCACCAACATTAAATGACTGCTCCAACCATCATTATCATCATGTTTGAAAACAAAGAAAAATTAGTATGAAGTAC
>T01_Unigene_BMK.1254
GGCAAGTTCTCTTCCAAGATGCTTTTAAGTATCTTAACCTACCTCTGCTAGAACAGATTTTTATTTTCTTTCAAGGAGTATATCAGTAGTCTAAGCTAATGCTGCCTCAATTGGCAAGATCCAATTTAGCCAAGTCGTCTGAAGTTGAACTCCTAACCTAAGACTACCGAATGCTTCTTCTATGGGAAGTTTGTGCTATATCTGGAATACTGTTGTCATACAACATTGTCTGTCACCCGG
>T01_Unigene_BMK.1255
ATTGTTCATAAGGGGAATGATTTTTTGTTATTCCAGGTTGGCATTTTTCATGATTTTCACTTCCTAGAGCAAAAGCTCTATTTTTATAATTTTCATAAAGAGCAAGTTATGAAGACCAAATAAATAGATTGAGAACTATTTGTAAAACCTTACAGAAGAGGTGGAAACACATTTCACCATAGAAAATTAATGTTTCCTAGTACCAAAGAATAGAAATTG
>T01_Unigene_BMK.1256
CGTTTTTCTTGTTGCAACGATTTTGCATATTCCGGATTTATCGTGTTTGTTTCTTGTTGTTTATTGTCATTCTAGTGGGAAAGCTCGAATGAGAAAAAAGATAAATGAAAGTTTTCCAAAACTTTGGATTTTCCTTTCCATAGTCCGCAGGATTGCTGGAAAGAAAGAGAGTTTTTTGGGTAGCCGGGAAGAAATAGAGAGTTGGAGGGCAGAATGTCTGGAACTGTCAAAG
>T01_Unigene_BMK.1257
GCGTTTTGATTTACCACCTATGGGCCCCATTTAAAGTTTGTATTTACAGGTGGTCTGCACTTGTATTTCAAGACATTGATACTTTTTGGCCAAGGTACCTCTGAGTGTTGGATCTGAGTTCAGGCTCGGTGTTGGAAACCTGACTATAAATCATGTTGGTTCTCACCATTAAGAAAAAACAAATTATGTTGATTTTCTTAGTTCCTAG
>T01_Unigene_BMK.1258
GCCCGAGACAAGGCATCAGCAGCCGAATTTTCCTTCCCTTTTTTATACTCTATTTTATAATCATAGCCCATAAGCTTTGTCAACCATGCATTTTTGCTGCAAAGGATTTACAATTTTCTGTTCCAACAAGAATTTCAAACTCCTGCGATCTGTTCTAATCACAAAAGTCTGCCTAGGAGATATGGCCTCCACTTCTCAACTGCTAAGATTATAGCTAGGAGTTCCTTT
>T01_Unigene_BMK.1259
GCCTAGTCAATGAGAAGAAATCTCAAGCTTACATCACTTTTAACAATGCCATCTTAGGGTAAGCGGCTACTCATCTTTCTTCTATCATATTCCTCAAAATGCTAATAATAATTTTTCAACATTGCCTGAAGACTGACTTTAAAAATAAATAATGGAGTGAAAAACTTGTAAGAAGAAAAAGAGAGAAACATGACAACAATTGATGCCTGGTTAGGTTAATAATAAGCAGTAAGAGAGAGAGCAGAGAG
>T01_Unigene_BMK.1260
AATTCTACCCCCCAAAAGATAGATATTTCGCTTTCGAGGAGGCTAGTTTTTGTTCCACCCTTTCTAGAACTAGGTTCCATACTAATTTAGATACACTTCCAAGGCAAAGAGGCAAGCCCGGATAAGATGAGGGAAGTGAAGCGACCTTGCAGCCCACAATACTAACAAGACCATGAAACGTGTGATCCTCCACAAAAAAAAATTCAATGAAATAGGAGAATCCTATGGAGAAT
>T01_Unigene_BMK.1261
GGCTATCCTTCTTAGTATTTTTTTGAAAATTAGCTGTGATTTACAAGTGAGGCTTGCAGTTGTTGATATCATGTCATTGATGATAATTCAGTTGTTGATCAGTGTCTATATGAATTCTAAAGCATTTGTGACTTTATTGTTGAAATAGAAATATTGACTGAGACGGTATTACTGGAACTATGAATACCAATGAATGTAAATAAAAAATAAAATCAAGCACTGAAGAGTAGGTTAATTGATGCAGTTCAAC
>T01_Unigene_BMK.1262
TGCCATCCTCATATTCAACCAGACCATCGTACAGAACACGAGCCATTGCAATACCGGTACCGGGGAAATATGGGTTGAAGTTCAGACCAGACTGAACAACAGCACCCGCTGGTGGCTCCTCGGGGTACCCAGTAAGGAGCGAGAAGATGTAGTTGCAACCACCGTGACGGGCCTTAACGATCAAGCTGAGATCCGGGGGCAGAGCACCATTGTTCGCAGCACGACCGGCCTCGTCGTTCTTGTAG
>T01_Unigene_BMK.1263
CAATTGTTTCATCATTAAATCAATGGATGCCCAAAATTCCTTCTCTTCGTGGGACCCACATGCAAGCTCTTCTAAGGAATGGGAAGTGAGACTGATAACTGTAGTAAGGAATGAGAAATGAGGCTGACAATGTTTTGACGGACGTTACGCGTGGGCATTCCTTGCTTCTCCACGTCTTCTAGATGGCCCATTAACCAACACAAACACAAACACCCAAAACCTTAATACAAGGGATTGGGAAACGGGTTAATGCTAGAATCAGAAATCCAAAGTGATTCAACAAGCCACGAAAACAATCACAAAACCTACGATGATTTGAAAAAAAAAAGCAAAAAACAAGAACGTTGCATGTG
>T01_Unigene_BMK.1264
ATTTGATCATGACGGTAGCTGTTGTAGGTGGTAAGTAAGATTAATGGTTTTCTATATGCAAGGTTGAACTCATCTTCAAATGTAGGATGCAGTGCTCCAACAGTGGAGGAGGTCAGTCACATACATCCATTGATCTCAGCTTGGGTGTCAACCACCCCTAGCATGGAAGCATGCGTCTCTTCTTTTGCATTTATGAAAAAGGCTACACGTGCTACAATCTGGATTCCTCCCATAAACATAATTAACTGATCCCGAAACTTAAATCAAAAGAGAGAGCGAGCGAGTCCGTGAGACTCGGAAGGCAAGCAAAGGGGACAACAAAATGGGCAGTATGAACAAGTGCCAAAGTAACGAA
>T01_Unigene_BMK.1265
AATATAACATGGTCCATCTAAGTCTCTACAATGAAAATGAAATCTAAAATGCTAAATAGTAATTCGCTTCTCAAGCTTCACTCGTCCCATCAAGTTAAGATTCTTCATTATCGGGGGCAACCTCAACATCTCAATTAGCGGTGGATGATAGATTTAACTCGGCCTAACTTGAATGCCGTGGTGACTCGGTTTGGGTTCAGCTAAAGATTGGAGAGCACGGATTAGATCGATGCAAATGATGGAGAGATGATGTTCCAACTCCACAAGAATCTGAATCTACAATAGCAAGAACCTAGCCCACATGTTGAAAATGGCAATG
>T01_Unigene_BMK.1266
GTCGGTTGCTTGGCAGCTGTGCCATGTTTCGCATATGTGCTGCCTGGTTTTGCTGGACGGCAGACAAATTCTGGGCCTGAGGGTTTTGGTGACCGGAAGGCGGCGGGCTGAAGCCAGTGCTCTCTGATGTGCCGCGATAGCTGCCAGAGATGCTGCCGCTTGAGCTCGTGGCGCCGTAGCCGCTGCTCTCCCGCATGAAATTGA
>T01_Unigene_BMK.1267
TCGGGACTATGTTTATTACGAAAACCTATAGTGAGACACACTGTATAAGAACTCGAAGAATACAGAGGAGTTGACACAAATGTTCATCTGCTGGAAGATGAGAAAAAGGGAGGACAGGAAGCATATAGATTAACTTGACAGCCTATAAGAGATGATTAAAGCAGTAGATGTAAGAAACCATATATTAACCCAAAAGCTTAAGCTGATAG
>T01_Unigene_BMK.1268
GGACTTCAAGGCGTCCAACAATGAGGCAGAATATAAAGCCCTACTGGCCGGGTTGAGCGGTGCCAAAGTCCTTGGAGCTCAGCGACTGGTAGTCTTCAGCGATTCACAATTGGTGGCAAACCAGTTGACTAGGGGCTACCAAGCCCGCGACGACCGGTTGGCCGCATACTTGGCCCTGACAAAGAAGCTGTTAGCACAGTTTCAGTCGGCT
>T01_Unigene_BMK.1269
GTGATGGGTAAAAAATTAAATAAAAATTCAGAAATATTAAACTTTAAAGAGAGAAAATAAAGCATAAAAAAAATCAATGAATAGGTATCATTTTCTATAAATCTGAACATTTAATCCCTCATTACATAGTCCGGTAAAATGAAACGGATATCACCAATACTATGATAAGATCCTCTTAAAAATATATTACCACAATATATCTAATGAATCTAGATTATTTATTTTTGGAAAGAAAAGCATAGACTCTAGTTTTTTAATTATTTAAAAATATTTTATTTTCAATGATATTTTCCCAATATTGTCCTAGGAGAGATTAAAAAAA
>T01_Unigene_BMK.1270
AGTGAACAAAGTTGCCAGGTTCAAGTCCTTTGTCTTCAAACTGGTTATAGTGTGACAAGGTGTTGGGTGCGAGTCCTCTGTTTGACGTCGTTGACCCTTAATTTTCCAGTTAATGAATAAAGCTGAGATTATGTAGAAATATAAGCCTAGTATTATAAAGGTAATTTATGAAGAGTGCAACTCGGGAAGACTTCAATTATGAGACCATGCCTGTGTTGAGTTTAAAT
>T01_Unigene_BMK.1271
[truncated: 67,737,943 more chars]
