# Supplementary material for: Mining of candidate genes involved in the biosynthesis of dextrorotatory borneol in Cinnamomum burmannii by transcriptomic analysis on three chemotypes
Source: PeerJ. 2020 Jun 10;8:e9311. doi: 10.7717/peerj.9311 (PMC7293187; doi:10.7717/peerj.9311)
Supplement: Data S13 [file peerj-08-9311-s013.zip › LBT.Unigenes.fa]

>T02_Unigene_BMK.1
GGATGGAGTAACTCCATAGATGCTGTAAGGATAAGTGTAGAACACGACCTTCTTGACGTTGTATGTCAACTGGTAGTTCTCTACTTCTTGAAGCTGGAAATCAGTTGCTCCGACAATATCTGTGCAGAAGATGATTCCCAAATATTTGCCAGAGCCATCAGCGTTGCTAAGACCAAGAGAAGCGTTGTTGAGGTTGGCAGGGTACAAAACATCGTATTGAGAGCCAATAGCATTAAGAGCTTGAGTGACCACGCCCAATCTAATATCATCAGA
>T02_Unigene_BMK.2
AAGATTATGAAGGACACAGCAAAGCTACCCGCAGTGAAAGTTGCTGGGGATGGAATTGTCCTCCACCTCCTGCACCAACCAAAGCCCCTACTCCTGCACCAACTAAGGCTCCCACTCCTGCACCAACAAAGGCTCCTACTGCTGCACCAACCCAAGCTCCTGCTACCAAGGCTCCCACTCCTTCTCCCACTAGTTATGCTTCTA
>T02_Unigene_BMK.3
AAATTAGGACACCCGTATCCATATCCACGTCCTAGATTTTCAAAATTGAGGATTCGTATCCCCAATATCCCCGTATCAGTGTCCATATCTGGATAGCCTCGAAGACTAGCAACATTATCTGATTCAATGACATGAATACATGATTCCATTGATGAAATGTAGAGAAATAGAAAAAATGCATGCCTTCATTGTAAAAATAGAAAATTATAGGAGGCATCTTAAGAGGGGGAAAAGGTAAACAAATGATACATATATTAGCTTCTAAGAAGGCATAATATGGATACATATTTACATATAGGTGTTTTGTAAATCCTCCATGCCATAGGTGATGATCACCCAATTTCTGTAAGTAAAGGTTGTTAATTGCTACTGTGCAACCAGGATCCAGACAAGCAGATGGCATGATCGGAAAATTGTAAACATCCTTGAAAAAGAAAGCACGGATAGAATGTGGCACCTATATCCCTGCTTCATCAATTACAAAAACAAAACACAAACACACACACAATAGGCACCACCATCCAGTTCCTAAAGAAAAGATAGTTTATTTATTATTACTTATGACAAAGAAACTAAATAAAGTATATTACTCCTGAATAACATTATGATTCGTTATTAGGCATGAAACATGGACCTAACATAAAGCAAAACAAGTAACGCACAATAAGTTATGGAATGGAACAGAAAGAAAGCGGGGCAAAAAGACGGTTATCTCCGCAACATAATTTATTCGGAATGGCCAGGCCACCGGGTCCCACTTGGATGCATGCCAATCAATGGATAAGGACGTGGGGGGTGGAAAGGTCTCTCTATTATCTAGGGTACAAAAAATATGGGAGGCATCTGATCCGCCGCAACCTTAACCCTCTGTTTGGAAAGGG
>T02_Unigene_BMK.4
CAAGACCACCCCCGAGCAGGTCGTCGACCAGATCTGCAAGCTCGCAAAGAAGGGTGCCACCCCATCGCAGATTGGTGTCTACCTCCGTGACAGCCATGGCGTCGCTCAGGTCAAGGTCGTCACTGGCAACAAGATCCTCCGTATCCTGAAGAGCAACGGCCTCGCCCCAGAGATTCCCGAGGACCTTTACATGCTCATCAAG
>T02_Unigene_BMK.5
GGCCTCGACAATATGAATGACCCCGCAGTGAGTGATGGAAAATATTAGAAATAAATTTGATCATCCACTCTTTGGCTGATTTTGGATAATTTTGCTGGGCTTCTCAATTTAAATGTGTATTTGTGGTCCACTGTAAGCCGAAGGGTAGGACCTTATTAATTCCTCATGAAAATTGATAGGAAGTGACCAGCCAGGATTTCAAAGAAAAGTACCTCAATAAACCCTCTCCCCAC
>T02_Unigene_BMK.6
GGGAGTTTTGCCTGATATAGTAACCTACAATACACTGATTAATGGGTTCTGTAGAATTGGGGAGTTTGGTAAGGCAAAAGATCTCATGGATGAGATTTTGGGCATCAAGAAGGATGTTTCCAGTTCAAAGCTTAATTGTTCAAAGAACCAGAATTTGATAGAAGAAAAGGATTTGGAGCTCAATGTTATAACCCACACGACTTTTATCAGTGTGTATTGCAAAGAGAGAGAGCTTGAGGAAGCGTTTTCATTGTATGCGGAGATGGTTCGAAGTGGTTTCTTGCCTGATGTGGTTACTTACAGCTGTCTTATAGCAGGCCTCTGCAAGAATGGAAAAATTGCTGAAGGGGAGATGCTTTTTTGGGAGATGGAGAACATGGGTGTGTCTCCTAACCACATCTCATATTCTACCCTCATCGATTCTTCCTTTAAAGCCAGAAGTGCTACACGTGCATTTCTTCTTCAAAAGGAAATGGTAGTGCGTGGAATTCCTTTTGATTTGGTTCTGTGCACAATTTTGATGGATGGGCTTTTCAAGATGGGGAAGACAGATGAAGCAGAGGCTGTGTTTCGAATGATGCCAAAGCTTCACATAGTTCCAAATCATATAACATATTCAGTTTTGGTTGATGGGCGTTGCAAGATAGGAGACATGAGGGCTGCGGAACTTGCACTGAAAGAAATGGAGAGGCAATGCGGTGATGCCAATGTCGTCACGTATTCCTCCATTGTCAATGGATACACAAAAAAGGGAATGCTGGAGGAGGCAGTGGATACTATGAGGAAGATGGTGGAGAAAAATGTCCTTCCAAATGTATTCACTTACGGTACACTTGTTGATGGATTCTTCAAGGTGGGAAAGGGTGGAGATGCATTGGGTATGTATGAGGAACTGACGTGGCAAGGTTTGGAGCCAAACAAGTTCATACTTGATTTTCTTGTAAATGGTTTAAGAAGAAGTGGAAGGATGGAGGAAGCTAATGGTATATTTAAAGATATGTTAAGAGGAGGTTTACTGGCAGATTGTGTTAACTACACTTCTTTAATGGATGGCTTCCTTAAAGTGGGGCAAACATCTGTGGCTTTCAAAATCGGCGAAGAAATGATGGAGAAAAATCTAGCGCTTGATGTTGTTGCATACAATGTCCTTATTAACTGTCTTTGTAACATTGGAAAATTCGATGAAACACAAGGCTTTTTAGAGGAAATGAAGGATATGGGCTTAGCTCCTGACCTTGCTACCTACAACACAATGATCAATGCACATTGCAAGGAAGGAAATATAGAAAAGGCTTTTGAAATCACTAATGAGATGAAGAGTAATGGGTTGATCCCGAATGTGATCACTTATAACTCCCTCATGGCTGAGCTTTGTGAGAGAGGGGAGATTCAGAAAGCAACAGATTTGCTAAAGGAAATGGC
>T02_Unigene_BMK.7
TCCCTCCCCCCTTCCCAAACACCATCCAAAATCATTTTCCCTCCATTTTCCCCCCATTTCCCCCCCTTCCCAAACAAAGGGTTAAGTGGGGAAAAAAAAATAGACAGGGGAACAAAGATCGTTTGATGCTGGGACCATACACCTATGTGAAGGTAAAGATGGTCCTCATGCATAGGTTAGGATAAGGAAAAAACCCTATCTAATTATTACATGAATTTTATACCACCTCAAGAGTCGAGAATCAAGATTGAGCATGTAAATTTTATAGTTTATAAAATACATACATGAATCTTATGCTAGTCTACAACTAATGTATTTTTAATGGGATCTATACTAAACATAAGATTGATTTGAATAGCATAATAAGAATCTGAAATCTAAACATGAAACTGACTCCATCGCACACG
>T02_Unigene_BMK.8
GAAGAGAATTTTTAGGCATGACACATACATGACAAGGCCCAATGTGTCGTTGTTGGCCGGCATTAGACATATCCAATCCATCTTAAACGAGTTTCTCTTATTTTATCATTATTCTACTCTTAAATGCTCCCGAGTTATGACTTCCCAGGCTGTCACCCACCCCCGTACTGCTCCTGCCCGAGCACACTTAACTCCGGAGTTCGTATGACATTCGAGGCCACAGGACTTTAAAACGCGTCATATTGAGATAAG
>T02_Unigene_BMK.9
GGTGGGTCATTTCTTTCAGGAGAAGGGTCTGAAAAACACTTGGTGGTAAAAAGCATTCCTTGTTTCAGGAATATGAATGTAGAAAAAGGTGCCTGTGCTAAGCAAGAAGCCAAAAATTCTTGCGGGTCTTGGTGTTGAGAAGGTAGCCTCCACTATGCTTCTTCTGGACTCCCACGCAGGGGCACACACTGTTCTCAATTAAATACTCTGCTGTATCGAGGCCTTTGTAGGGGCGCCCCAGGAAGTTACGCCGCTGGCCTACAACAAGAACGTCCACAGAGAAGAGCTTGGTCTGGGAGATGATGGCAGAGGCCCTGTCCTTCCCTTCCAGCTCCGCCCTTGCTATCTGCACTCGAACCTTGGGCTTAGCCTTCTCACACTTCTTCTTCATTTCTTCCAAATACTGATTCTCTCCTCCTCCTCCTACTCCTACTGCCTCCTCCATTGCCACCATTGCCGCCGTCACCGCTGCCAGACTGGAACGCCTGAGGAAGGCCGAGAGCGCACGGCGCTTCAAGATGCTGCTCTGCTCCATTTGTAGGAGGATGAGCTCGTCATGTTCCACCAGTGCATGGGAGATGGCCCAGTCTAGTGCCCCTGCTGATTCACGACCAGGTTCAGCCACCACCATCACCTTCTTGCGGGGTTTCTCTCTTACCGAGGAGGGGGACAAGGGATCCATGTTCATCTTCATGGCTTCCTCCTCGTTCCTCCTCAGGTTACTCTTGCAGTTTTGGACGCCTTCTTCTAAGCTCTC
>T02_Unigene_BMK.10
CATGCTGGACATGGGCTTTGAACCCCAGATCAGGAGAATTGTGGAGGGAGAGGACATGCCGCGCACTGGCCAGCGGCAGACGCTGCTCTTCTCTGCCACCTTCCCCAAGGAGATCCAGCGCCTGGCAGCTGACTTCATGCACAACTACATCTTCCTCACTGTCGGTCGTGTGGGCTCCTCCACAGACCTCATTGTGCAGCACATTGAGTACGTGTCCCCCAACGACAAGCGCGCAGTGCTCCT
>T02_Unigene_BMK.11
AATGGGACTCCTTCTGTTCCTGCTGAAAAAAATAAGAAAATTGTGCAATTGAAAATAAATAATTGAAGCATCCATCATTCCATCCATGATCCACCAATATAACTTTAATTCTAAAAAAAATATACATGGAACAGCCTTCTAGCAAGCAGTGAAACAAATCTGAGTGAAATGTGCAATTGAAAATAAATGAATGAAACATCTAGGATCATTATTTTTCAATTTGAGAAAAGACCCCACACCTTCTTGGCCAGAAGTGGCTCAA
>T02_Unigene_BMK.12
GATGTATGCTATTGAGGATTCTATGTCATACACTGCTAGAGCACCAATTGTATCTGCCTCACCCCACTTGGGCTGCCTGTTGTGCCACGAATTAAGTTCTCATTTGGTCCAATTGGGACATGTGCACTGGTCCCTGCTAGGACACCATTTGAATGGCATGGACAAGTACAAATGCACCCACCTTGGGATTATGTGTAAGAATGGTGTGGCCCGCTGTCAGATGGGCCCATGTCAAATTAAGCAGTGGGGTAAGTGCCAGGGTAATCTCCCCGTGTAAGTAAGTTTTAATCTGATCTTCCTAGAGTTGGGTCCCAATCAAGACTCTGCATATGCAGATTAAGACTTGAACTTTGGTGCTCCTCCACTGCAACTTTGTTTAATG
>T02_Unigene_BMK.13
GGCGAATGCGATACTGAGAAGTAAAGCAACTTCTCTCAACTTCTGGATTTGGCTGGGATGATACATTAAAAATGGTAACTGCTTCAGATGATGTGTGGGACTCCATGGAGCAGGTACATTTTTTACAACATTTTGGCATTGTATGTTTTCATTTTTTTTCTATACTTAAATGAGTTACATTCTAACTAAAAGGACTTTATATAGGCAAAGAGTAAGCTGGCTAAATACAGGCGTATCACTGTCAAGTTTTTTTTATGAAATATACTATCTTATTGATGATGATGTTGCACAAGGC
>T02_Unigene_BMK.14
GCTCACAACAGCCGCGAGCGCAAGCGACAAGAAACCGACCACCTGGCCGTGGCACTCGCTCGGGCTAACGCTGAGTTGGAGGCCTATCGCAAGCACTTTGGCGCCTTGCCTTCCTCCGTTGTCCTTCCCGAAGTGACGCTCAGCACTGATGGCGCGGACACCCCTGCTCCGTCACTCTCGGATGCCATGTCATCAAGACTGTCTGTCGACACCGGCACCACCCCACCCACACCCGCCGACAGCCCCCTCGACCAGCTCATCAAAGAGGAACCCCTCGACGCCAGCTTCCCACTCTTCCCCATCTCCGAGGAGGAGGAACCCAAGCCCACGCACCCGCTCTCTCTCCCGCTCCCGCAACTCGACCCGACACAACATTCTGCAGCAATGTTGTGCGACCTGCAGTGTCGGTCGACCTGCGCACAGAGCACGAGCAGCAGCAGCAACAAGAACAACAACAGCAACAGCTTGGCCTCAACAACCTCCTCCTCCTCCAACAATATGGCACTCCTCTTCCTCAACCTCCTCATGCTCAACCTCAACCTCACCTCCCGCACCCTCCTCCTAGCTCTCTGGAGCACTTCGCCTTCGCGGATCACGCGTATGATGCAAGCTTCAACCCGCCCCTCGACTTCTCCTTCGACGACTTCCTCCACGACGACCCCCACGCCGCTAGCGGTGGTGTTGTCAGCCTCGACCTCGGCTTTGGCGCAGCGTAATGCAGCGACGGGCCGCGGCTCCGGAGGCCGGCAACAGCACGGCGCTCGACTTGCAGCGCTTCTGCAGCGGCGGGTTCTACTGGAAGGCGT
>T02_Unigene_BMK.15
GAGACAAGAGTGGAGTTTTCAGATTCTGAAACCTTGGGACTATAAGTTTGAAAGAGGATGGGATGAAGCTGATTAGCATGGGGTTTGAAGAGATTGGAGTAGAATTGGACAGCTTGGTCTTGAATGATGAAGGGGTCATCAGTGAGATTGCCGTTGACTGAGATGTGTTTGATGCTATTGAAGGAACCTCTAGCTTTGGCAGAATGGTGGAAGAACTTAGTGTTCATTTCTCCCTATTTGAGCCATGAAATTCTAGATCTTTGCTTCCAGTGGATTTCCTGGGCTTTGAGGGTATCATGGAGATGAAGTTTAGCTTCCAAGAGATCTTTCCTAAAGGAGTCAGAGGGAGAGGAGTCCATGTTACATTGGCATCTCAGGATGGAGGCTTTAGTAGCTAGGATGTTCTAAAACTCAAATCAGATGCTCAGCTCCAAAAAAGTCCCAATTTGAAAGTGGGTTGTTCGTAGGGTTTTCAATGGGCCGAACCTGCGTTAGAAAAGGTCCACATTTTGCGAGAAGGTTGAGCCAGACCTTTTCAAAGTTTCAGTTTTGGAAAGCATACGCCTGGTCCATTGACAGCCCTAACACTACTAGAAAAATGATTTTTAGCGACCGCCAAAAGCCGTCGTTAAAAGTCTCCTGGTATTAGCGACCACGCAACGACCGACGCAATTGGCTCGTCGCAATTAGTATTAGCGACTGCCACCTGGCGATCGCTTAAAGTTTTTCAAAAAAATTTTGTGGCCATTTGCGGCCGCCATAGCGGTCGCTAAAACAAGAAATGCCATTGCTAATACTTATTTTTTTTTCCAATTTTTTTATATTTTTAATTTT
>T02_Unigene_BMK.16
GTTCCTTGCCTTGATAATTCAAATGCGGTTGACACACCATTAGAAGTCAATGTCAAGTATAGTTGCGAAGATGGAGAATTACTAACTGATCCCCTAATCTATAGATGACTTGTTGGAAGTCTTGTCTACTTAACCATTACTAGACCAGACATCTCGTTTGCTTTTAATGTAGTCGATCAATTTATGTTTGCAGTTTGCACCAAGACATAATCAGCTTGCGGCTATAGAGAGAATCATTTGATATGTTCTCGGGACTTCTAATTGAGGCTTATTTTTCCTGACTAGATCTCCACTTGTTTTGCAAGGTTACTGTGAGGCAAATTGGGTAAGATGTCTAGATACTCGTCGCTTCACCACTGGCTAGGGCATGTATCTTGGTAATTCTCTCATATCTTGGAAATGCAAGAAACAAAAGCGAGTTTCCAAGTCCTCACCAGAAGTTGAGTATCGAGCAATGTCATCAGC
>T02_Unigene_BMK.17
GTTAAAACATTACAAATAAGGCTTTTAGAAGAATTTGTATTACCTGGTCCTCACAGTCAATGAATCATATTCTTTTCCTTCATGTCCTGTAACATGAACAGAAAATGTAATTCTATCCATTATCAAGATGCTTATAATACAAAAGAAACACTGGCTAATATTTTATGCCAAGTCATGTTCATCCAATCATACTACATAGTATACCATAAATTAAAAGTTCCTGG
>T02_Unigene_BMK.18
TGTTAGAAGAAAAAGAATTAAAGAAACGAATTCTATTCTTAGGTCCGACCATACACTCAAGAGTTATTTTTGGTGATGGTAAATGAGAGGATATTGTAACTTCTTGTTGGCTCTATTAACAGAAGGCAAGAGACTGGTGAGTCTTTTTCAGTGTATGATAGAGGTAAAATCTGACACCTTATATATCTCTTTAGAATAGCAGGTTTCTTTCTGTCTCTGTCTCTAG
>T02_Unigene_BMK.19
AAATACTCTTTCCAAAAATAAAATTTCCATAATGAAGTTTCAAGTAAATAAGGGAAGTAATAGTATAGTAGAAAATGAATAGCAATTGGAAATTTTCTTATGCGATCCATAGACTTCCAACAGCAACCATGTCAGTAAGAAACATTCCAAGATTTCAATGGGATGTGGGTACTTGGTTATGTTAAATTTCTAGTATACATGTTGTTTTTTTGTCAAAATTCTATTAGAAAACAATTATTTGAAGCTACAGGTTAAACATTGCATTAATGTTTCTATAAATGATTCATATGCAATGCTGTGGATCCTGTATTCGTTCCTTTTACTCATGCAGCTTAGGATATAATGTTGGAAGAAATGAGTAAGGAAATAGTTTGCATTACTTCCTGCAAGAAATCTGCTACGCCTTTTCTTGGGGGGCATTGAAAGCCCATAGATTCAAAGAACTCAAGAACATGCTCACGAGGACCCTGATAGACAATCATGCCATCTGAGAGAAGAATGATGTCA
>T02_Unigene_BMK.20
AAAAAATAAAAAATAAAAAAAAGAAGCAGACAAGCACAGCAATGTAAACCATCATATGTCAGCCCATCATGGATGAGCCCAGCCCCAAAATTATACTATCCACATCGAAGATTATTGGACATTCATTTAATGATGTAGGCTATTAAATATTTTATCTTACCATGCATGTGATGACCACTAAACTAAGTTGCATTAGTAAAGGTATAGTACAAGTACTGATACCAGTAGGAAGTGTCCCACTCGGTAGGACTCTTGGATTCAACATAATATTCCATTAAATTGAAATAATAAATAAATATAATATCCAAAAAAATGGAACATATAGAAGTTAAGTACAAA
>T02_Unigene_BMK.21
ATATTGATAACTATTGGCTGTTACCAAAGTTGAAAAAGCTTCTCTAGTACAAGTGTGGGCAGAAAGATGAGGTGTTTAGGATATGGGCAAGGGGTTGTCAGAACTCTTTACTTTTTCAAGATATATTTCACCAAAATGATGTCATTTGCTGAGATTGAAGTATACTTGTAGGATTTGCTTCAAATTTCAGATATTGGGTTGAAGTTGTAAAAACTCTATAGTAGATATGGAATGCTAAGTCAGGGAATGAAGACTTACACCTTCTCCATCCAGTTTGCTTTCTTTTGCGTTGTCATTTGCACATTTCTCTACAAAATTTCCCGCACTTTTTTTATGCATTTCCAATCTGCATTGGTTTTTTGTTCATGCCAGG
>T02_Unigene_BMK.22
ATTTCTCATAGTAATCATATTTTCGAGGAGTTCCATTAGGCAAGATGACGGCCGACGCGCTCGTGTACCACCCAACCTACGCACATCTGCTGAAGTACTTTGCGACAACGGTCGGTCGCGACAAGCTTCTCCGAACCGTCCAATACTTCTCTCGATTCTACGCCTGGTATCTTTACCGAACAAATAATCCACAATCATCAATTACACCATGGGAGACA
>T02_Unigene_BMK.23
ATAAAAAGAAAATATCTAAATCAAAAGTTCGGATTTAAATCAACTTAAAAAAATAACTACTTTGCTTATGGAAGGTCTTTTGCTTGATTGTGCATCAATGTTGCCCTTGAGCTAGGTTGCATTGGGTTAGGACTTAGGATCCTTTGAGCTTGCATTAGCCTATGAAGTGGTTGCCAACTCTGGATGGTGCCTTCAAGCTTGATGTTAACCCAAGTAGGGATTTTGGTGGTGTCCATGATGAGGACAATGTGTTGGTTTGAGCAGTCCTTTTATTGTTTTCTTAGGGCCAATAGGAATTAAAGATTCAAAAGATGTAAGACTTCATGTTCTGGGAGCATTGCGCCATTTTCAAGAGACCTGTTTTAAGCTAGTTGTGAAAGGAGATTCACTTCATCCTATTAGATGCGTGTTAATCACGTCTTCATGTTGTCACAAGCATTCCTCAGCAGTCAGCAGTGGCAGAAATAAAGCAACTTCACAGTTTGGTGGTAGTCATTTTTAACTATGCAAGTTGTGGGTCAAAAACATGTTTCTTTAGCCAATATGGGCAAAATAGGAAGGA
>T02_Unigene_BMK.24
AGCTTGTGGGCATCGGAATGAGAGGTTAGGTTTCCTTTCTAAAAATCCTTTTGGCCTTGGAGCTTTTGAAAATGCCATTGTTTTTCCTACCAAAAATCCATGTTTTGATGGGCCTTGCACCAAGATGTCAGAAAGGGCATGTTAAAGATTTTCTCCCGTATAAAACAAGCATGTTGAAATTTCCTCAGAAAGATTTGTTTCACCGGGAGAGACCTCCATGTAAATTGAGAATTTTGAAATCTCTTTTGGAACCTTTGTTTCCCAGTGAAACACCAACAAAACAAGATAATCACTGCCGATGTGTCAAGTATAGCTAATTAATCTGGCG
>T02_Unigene_BMK.25
GGGGTTTTTGAGAAGGTTAGGAAAAGAAGGTATTATGCATAGACATTAATGGTGAATTCAAGATTTTTGTCTGGGTGGTGTGGTATATGATTAAGTGAAGAAGTTAAATAATAAAAATGAATTTTTAAAGAGCCGCACGCTAACACTTAGGTCCGTCCCTGCACATAGATTGTTTGATTGCATTGTTCAAAGATGCTATATTCCTAAATCCCAACAGGGACAGCTCGTTGGGTGGTGGAGCGGGCAGCATTCAATAGATTTTCCTGATTCCAGTAGCCTTGTACAAGTGATTGGGGTGTGGACCACAGCTTCCATGGTGCGGGAATCTTATCAAATTCAAGTCAGACACGTAAAATTCTGAGGCATCATAATTCACTGAAGGTGCAATTGGAGCCCAAAAGCTTTAAAGCTGCAGATAAAGATAAAGACA
>T02_Unigene_BMK.26
GTCAGTTTTCAAGTGCCCTATGTTAGTGGTTAAGCAGATTAATAAATAATAGAGGGACTTCTTGTGGCATTGTAGTGGGGATAAAAGGAGATTCCATCTTTTAGATTGGTCCAAGGTTTGTAAGTCGAAAAAAGACGGGGCTGGGGATGAGACCCTTGAAGCTAATGAATAGAGCTCTCCTTGGTAAATTGCTTTAGCAGTTGGGCGATGAGTATGATGGCTTATGGAAGCAAATTTCGATCGCCAAATGCCGAATTTCCAGGAACGGGTGGGACCCTCAGCTG
>T02_Unigene_BMK.27
GCTGAGAAGACTACTGCTGCCTCATCTTCTTCTCTTCATTTCCTCACCTGGGAGGTCCTGCTGCTGCTAGAAACTCCATCTTGGTGATACTGCTGTTGTGCTCTTCCTCTTCTTCACTTTAGCTGGAGCAGGCACTCCCCCCTTCATCTTCTTATTTCCCTCTCCTTTCCTTTCATTTTCCCTGCTTACCAGAGCCACTACTCTGCTGGAATTCCATTGGGGCAGCAGCTACTGTGTCATCATCTTCCTTCCCCTCCCCCTCTCTGTTTGAGCTGAGGTTTATATTGAAGAGTTGCTGCTACAGCAGCTACTGCTGCTACTCTG
>T02_Unigene_BMK.28
TTCCAATCTGTAAAAGACTGCTTCGCGCGTCTCGTCCTCGTCGGATTCGGCCGAGGCAGCTGTACCTGCAGACTCGGAATGCTTCCTCGCGTGCAACTCTCCAACGAGTCGCTGTACCATGGGCACCAGTTCGATCATCATGAGATCGAAGCACGACCGATCCAGAAGTTCAGAGTCCGGATCCATGGCTGCGGCCTTGGCGCCATTCTGGGCCATGAAATGATGATGCTTGAGACCTTTGCTCTGCTCGGTGACCCTCACAGGGTCGCAG
>T02_Unigene_BMK.29
ATATTGAATAAGTTTCCTAGCAATAAAGAATTTAGAAGATTATTAAGAATATAGGTATAATTCATTAACTGATGTTCACTGACCAAGCACATATCCAACAATACCAGCAAAGAAGATTGCTTGACTTGACCGAGCGAAATAAAATGGATAGATCATGATTTTGACCGCACAGATTGTGAATTTGAGATTGTTTCTGATCTATCACTCTTCCTTCCCCTGCCATTGAAGAAATCAGGTATTTATGAGATATTGACTACAAACATTTAACCACTTAGAAACCGTCCATCAATATGCCCCCCATAGCATCTACGGCTCATATCATAGGCTTAGACAAA
>T02_Unigene_BMK.30
AAGGCAAGCACCCTCGAGACCTTCTGCAGCTGCGCCATATCCAGTCGCAGGTCAGAAGAGAGCGTTTTCTGCAGTAGACAGGAATGGGCCAGCAACGCAACGTGACGCTCGCGTACGGGCTGGAAACGATGTCGGCAGTAATGATGGCCGCTCTCAAATGCAAGACACGGATATTCGTGCCGCGCGGAAGTTTCAAAAGTTCGTCGAGTACGACTTCAGTAAGATGACGGATACCAAAGGCGGTTTCATGACGCA
>T02_Unigene_BMK.31
GTCAATTTGAAGAGATCATCGACCTCATACGTCATTCATGGGATGAAAATCCTCTAAATAGACCCTCCTTTGCTATTATCACCAGTTCTCTAAGAAAACTTCGAGAGAAATTAGTTGAAGATGCTGAGCCATTTTAATGCATAAAGCCCACACAATCCATGTGGCAATCTCCTTATATTATCAAACGAGAGCATTGCGCCAAAAATAGCGTCTACCTACTAAACTTTAGAACTGTCTACCTACTACACTCTAGAACTAAGTTTCCTGATGAGACATTTTCAAGAGGAAGAACTTACAGATTAGAACTTCATACATGTTATTGAACTCCATAGATTTACATACAATGACCAAGCACGTAAAAGGTTTAAATTTCCAGTAAATCATGAATATGATGGGAACTGTTGCAACTGCATGACTTTACTGATGAAGGT
>T02_Unigene_BMK.32
GATGGCTGGAGAGCGCAGTAAGAAAGGTGAGGTGAGGGTGCGATGCGGTGCGGGCCAGAGGGTTGGCGCTCTCGTTGACGATATGCCAATATTCTGTGGTGCAGAGATATATGATCGCTGAGGTCCGTGTTTCCACAGACTCTGCGACCAGTGTGCAGCGTCAAATCGTGGCAGAGCACGAGACGGCGTCAGTGGCTGGTGGACGACTGAACGCCGCCAGAGAG
>T02_Unigene_BMK.33
GGATTTCTGACTGGAATTTTACTTTTGTATGCATTGTTTATATACCACTTTCACAATTCAAGCAGCAAAAATAAAAAAAATTAAAAATTAAAAACATAATCCATGCAAAAACTAATCACATGTCCATAAGCCAAAGAGTGGGTCTCTTTCCTAGAATGCCAACAACCAAACACTGAATCCATGATTTGCCATTCAGTAAATAACTAAAACAGTTGAATGAGTTGTACATTCAAACCACATCAAACTTGCCAAAAATAAGTTAAGTTCCACATCAAACATGCTAAACATAATATAGATAAAATGCAGTCATCTATAGACACCAAAGGTCTTAAATACAAAGTGCTTAAACATCTAAAATATGTTTACTACAGTCATCCAAAAGGTAGAAAGTACTTAAACATCTAACCACTTGAAATCGATAAGGTTTAATAAAGTCCTCCATTCATATGGACCAAAATGTATACTGAAAGACTTCTCATTCATGGAGTGTGGCCTGATGACTCAGGATGGAAATTTGTCTCCAGCCATTGGATTTGCTTTTCAGCATTCAAGCTCAAGGATGTTAATGCTCACCTGTCATTACTAACAAGAAAGTC
>T02_Unigene_BMK.34
ACCAATGTATCCGACCTGCGCATCAAGCAGACCTTGCCCTCCAAAGTGTTTGCGGTAGAGGTGCTCCACGCCCCAGAAGCATCCTGCAGCGACAGTACACTTCTGCGCATTCGCAGGGATATCGTGGGCAGCCAAGCTCTCTGTGTTGAGGCCCATGCTCGAAGAAGTCATGAAAGGTCGGACGAGGCGGTTGAGGAAGCCCATGTTTGTGAATGGCGCGCTCATGTTAAGTGCTATGACGATCGAGATGAGGACGACGAGGGCGTTGAAAGCGGTGGAAACGTTGAGACGTGCTATTTTGCTGACTCCTTATTGAAAGGAGGGACGCTGAAGGAAAGGGAA
>T02_Unigene_BMK.35
ATACATTGGTGGAGACTCGAGTAATCCAAGCTACCGATCTGTCTGCTCGGGTTCGACTGGACACGCGGAGGCACTACAAGTGACCTTCGACCCAGAGAAGCTCTCCTACGGCACACTCATCGAGTTCCTCTACAAGATGCACGACCCCACAACACCCAACCGTCAAGGCGCCGACTCAGGCACACAATACCGATCTGGAATCTTCTACCACTCAGACGAGCAGAAGCAGATCGCAGAGAGCATCACAGAGAAGGTCCAGAAGCAGTGGTGGAAGAAGAGCCAGATCACGACACAGATTCTCCCTGCTGGTCAATGGTGGAAGGCTGAGGATTACCACCAGCTGTATCTACACCACAACCCGGGCGGATACGAGTGTCCTGCGCACTATGTGAGGAGTTTCCCGCCGTTGGAGCAGAG
>T02_Unigene_BMK.36
GTGTGTAGAAGCTGACAAGTAAACTCGAGATGCCCCAAGAGCAAGGGAACCTTCTTTTCTAGAACTAAACTCTAGATGCCCCAAGATTTTGAGACCTCTGAATTAACCTCGAACTTAATATTAAAAGAGTGCATGGTGAAGAGGTATTAATAAGATCACACATCAATTGTAACCAGCATTTCCCGCATCCATATCCTAAGATTATGGGTGTACATGAACAGCACTACCTCAGCCTTTTACTTGAACAATAGCCTGGGAGCCATGTTACTGCCTGTACCCCTGGTCCCTTACACACCCACCAGAACTGGCCACCACATTCGGCGCCCTTGTACTCTGGGAGCTGAGTTACTGTTTTGTCTTTCCAGGCTTTCTGAGATTCCACGAGGCAATTTTCTAAGTACAGGAATTCCTAGATATCCTCAAGGTTCAGTG
>T02_Unigene_BMK.37
AGGTGGCCCCACATTATAATTCCTTTAAAGGTAGGACCACACAATAAATTATATAAATGCGGACTCCATCAAGGGTAGACCCAGCTTATGATGACCTGGGGCAGTCACCCCAAGTCAATCTCGAAATCCCCAGAGGTTTGAACGGGCCTTGAACCATGCCCCATATATGTGTAAAGAGTCGCCCCACGTCTAAACAGTCCAAGAAATCCCTCTCAATTTTTTCCCTAGAAATCATGCCTCAAATCAGTCTTTTTGTATAAGAGGAAGAAGGGCTCTCGGACTGGGTCATGCATCGATCTGCTACAGGATCAGATCAAAAAACAATATACCTCTAGGTTCATTCAATCTAGGGATAAGAGTGCTAGTACAGGGCGCTGTGCTTTAGTTGAGACACATAGATCTGGCCTTAGGAACGCTTCTGCTCTCCAAGCAGCAAGGGGAGAGAGCTTGGTGCATCTTGTCATTCTCTTGAACTCAATAGTAGACAGGAAAAGAGAGAACAAGGGTGTGCTCTATTTCTTGGAATGGAAACAAGAAAGAGGTGCGTTTAGTCTATTCTACAAAAGAACTTTTGTCCTTTTATTTATGAAGAGAAGTGAGAAAAAGCATTTTGATTTTTCCTTTTTACCTCCTATGATTGAAGAGGGAGAGAGGGTCTTAGTCTTGGTTGAGTCATGACTGGTAGGTCACAAATAGAAAACTGAAGGGATTGATGAATGGCTAGTCTTACAAAGTTAACTTAAAGTTAAT
>T02_Unigene_BMK.38
GATAATATTCAGAATCCATCTTTTATATGTCATGAAATTGATTTAAGAGATGTTTCTTCTCACTCTTGGTAGATAGATGTTGGATTCACTGTTCAGAAGAATCAACAAGAATTTAAGTCGAAGCCTAAGTAACATATCAGCTTGCTCTGATCACCATTGGATTATAATTGAACCTTACTGATACTTTTTACTTTGCTTCCATCAATAGAAATTTAGTTCATCTTTGTCAAAGTTTGATAAGGATGGTTTTGTTTTTAATTTCGAAAAAGAAATTTTGAGCATTTATAATAATAATGTTCTATTTGAGAGTTGGTATACATGTGATGGTTTATATAATTAGTTAAAATTACATCCAATCTTTATAGAATTTCTAGCAATCCTGAATACAAATATATATTAGTTTGAATTGATAAAAACTCACCTATATTGTAGCATAACAGATTGAAACACATTTCAAACAAGAGAATTGATAGGTTG
>T02_Unigene_BMK.39
TGATAGTGAACAGGACATTTCGACAGCAACATGTGCCATCAATATCACATGCAGCAAAAGAAGATAGCCAAGGTGGACAAACAGAGGAGTTCACTAACAAATAACAAAATCAACAGTACAAGCTACCATTAAAAAAAAAAAAGAAGAAGTTTGGTTTCCGAGAAAATAAGCATCTTGAACGGAATCTTATCACGGATACGATTTGACAATCCAAAAGGAACATGTCACATTTAGAACCTTG
>T02_Unigene_BMK.40
AAATCGCTTTGTTGGTGGAAGGGTATGTTTACCTTTTGGGTTTCAGTTCCTTTGAATTTACTAGAATATATTTGTTACTAGTACATATAATAATCTAGTATCTTTTTGGTTTAAGGGTTATGGCAGATGCTTATTTTCTTTTTTGTTTACAACATGACAATTATGTTTACTGTATGTACAAAAAATCCTTTTGCTTTAAAAAAAAGCAGCATACATCATCATCCTTTACTTTGCAGGGATTGATCCTTGCAGAAATCTGAAATTCATTTCTGAGTATTACAATTTCCATTGTCTTTTATCTCATCATTGTCACCAACTAATTTCATTATGTGCTGATGTGCAAGTGTACTTGCCTTACTTTCATGCACCAAAGGCAGACTTGTGATGACAATGATTGGAATTATGTCTAAACTGATGTGCAAGACGTCCTTGGAATGTTTTGTGTGGCCCAACCAAACCATATCTTTATACTTGATTGGAAT
>T02_Unigene_BMK.41
GATCAGTGGACTCCTCAATGAACGTTCCCGCGCTCCTGCCGGTCTCAGACTTAGCGCAGGAAGTTCAGCTAAGACGTGAGGCCGCTAAGAAGGCCTTATCGCACTGGTCGCAGCTCCGCACAGCTTCCGTCGTAAGGACCAGCACAAACGGGAATTCTAGAGTCAAGGCCAGCGATGCGGCTGACTGCGGACAAGCGTTGCTGGAAGCACCCCACACTTTCCCAGAAGGCGCACAACCACTTGTCAGTCCGCCTGCTGAAGATTTCAGCTCTGTGCTGCTCCTGGACAGCATTCGCCAATCGCTGATACGGCAGGAAGATACCATAATCTACAGCCTGATAGAGCGCGGC
>T02_Unigene_BMK.42
GCTCCATCCACAACAGGTCCATAGTTTACTCCCCTCCAGCCATTGTCCTTACCACTGATGAGTCAGCTAGTGTGTTGGCGAGGGCCCTGGGGTGCAGCCGAACAAACATAGAGACTAAATCTAGATTGTTGTGCATGTATGCCAAGACAGTACATGAGTTTCAAATTTTTGCATAGTTGGAGAAGCACGGAATCTGGTCTCACAGAAAACCCATACTATGCTTAACTTGAAATTGTTTTCTTTATCTTTCTGGAACATATATTTGTGTATTCATGTCCTCATTGGAACAATCATTCTTACTATACAGCTTCGAGAGTTCAAATGCTCATACATGAATAGATATATGATTTGCTACAAAAGCCAAACAAATTACAGAGTTTGATACCAACAAAAATCACTACAATACATGGCTTCTGAATGAAAAAACAAATAATAGAGAATAGATAAATTACCATCTTGAAGTCTCAGAGTCAAG
>T02_Unigene_BMK.43
ATTACTTTAGCTCCATTTACCTGTAATCAATAGGAAAAACCATTATAGTGAATGCAAAATGAATAGAAGTATAAGCTTTGACACGTGTATAAGCCAATTTGGTTTTCATATTGTGCTTTTGTTCTATGTATGAGCCATTTGTGAGATCAGATTCTGTGTGGAGTAAATATATTCAAAGAGTCGGTAAAAGCCACTAACAAGATGTGGTCAAGGAAAGAAGTGAAAAACAAAATTATAATAAATATCCAAGAATCTTATCTACCTAACAAGCAATTGATATCTATCTGTTTACTTACATCTTATTAATAGATTTGTACAAAAGAAAAAAAGGGGAGAGGGAGAGAGAGAGAGA
>T02_Unigene_BMK.44
GAACGATCTTGTGATAGAGAGAATGAGTCTTCAATTACTGATGATAACAAGATAGAAGATAACACCAATGGATCTCAGAATGACAGCGGTTGTGGCGGACTAGAACCATGCAAGTTGGTCAAGATAGTAATAGCTTCATTGAAGAATCTGATAATGCCATGTCTGTGGAAGCAGAGGCTACCCCTAAACTTGTAACTGAGACTAATTACCTTGATTTGCCATCCATTTCCAGTAGTTCTAGCACAAACAATTATAGGAGTGACTATTGGTCCTCAGCCAGAAAAATCATCAAAAGTGGAGAACACTTAATCCATGTTAGGAATATCGATGCTAACTTCGCTACTTTGGGAGATGGTCTGCAATTAGGACAGGGACTTCCATTCTCAGAAGATCGCCTAAATGAACTTCAAATAAATAATGTTGATTTCATTTGCTCGGAATACGGGAATAATCGCAAAGAGCAATCCCCAGGTGTTGCAGTTGAAGAGATAATGCTATGTTCCAATGACCCAAATTTATATGTACTATCGTCTGGAAGATGGACAGTAAATCCAGGTCAGTGTTTAGTTCATCTTTGTTACCTTTGCTTTTGCAGCATTTATTGGAGGGCTAAGGAAATGATCAACAATAGCTTGAAAAAAAACATATATATTGGGACCCAGCCGGGATGATTGGAGCCATTCGACCAATTATCACTGTCAAAGCCTAATGAGTTTTATATGAGGTTCGACTTCTCCAGCCGAATGCTCTAACAAATTGAAATGCTTGAATTTCTGTTTAGAACGTTTGGCTGTGACTAATTTTATGTACTTAGACCCAATATCTTCCCTG
>T02_Unigene_BMK.45
GGTGGTTAGGCGGCATCAGTTCTCCCAGGCTTGCGAGAACTTGAGTTTGACAAGTTTAGATTGAGTCCTCCTGGATCGATGATTAGCCATATCGTCTTCTGATTTGTCATCTGATCCATTTGCTTCTGTTGCCACTTAGGTGATACAGATGGTCTTCTGCATCTAGAATTAGAACAGAGGTTTTTTTCTTTCCCTTTTTTTTGGATATAAATAGACTCGTTGCCATCTGATTGTTAGATCAAGAAAGGATTTAAATCTACCCATTGGATCCATGAAAGAGTTAAACTTGTCCGTCAAAGAAACATCTGCAGGTTTCCACCATTGATCTCCAAACACAAAGTCAATTTGACACAACTCAATGGTGAGATATATCAACGGGAGCATCATCATCAATTATCTATCTTTTGATATCTCTATGGGTGCTTCTGAGATGATCTAATCGATCTTCTTCTTTGGATCTTTTGCTTCTGGATGCAACAGATTGGTCACTTCTTCAGTTGTCTCTTGAATGGCTTTATCCTTTCCTTAATTTTCTATCATAATCAAACTGTTTGGGCTTCAGACGTTTTTTTTTCTACTCCGCTGACTCGTCCGCTGACGCGGGAGTGAACCATAGCACATGCAAATACAGGAGAGAAGACCACCTGCACTTGCCTCAAAGATGGAATTCTCAGTGGTTGGGTGAGAATGGAACTCCCAACAACTGTACTGTCCCTTTATTCTCCAAGAAGTACAGTGCGACACATAAGAATAGAGACTGTACAAGGAAAATCTTCTCCTATATGTGTGCTCCTGCAGGAGCATGCATCCAGAATGTCATC
>T02_Unigene_BMK.46
AAATCATCATTGGCAGTTCAATTCGTAGACGGCCACTTCGTTGATAGTTATTACCCTACCATCGAGAACACCTTCAGCAAAACCATCCGCTATAAGGGACAAGAATTTGCGACAGAAATTGTCGATACAGCAGGACAGGATGAATACAGTATCTTGAACTCGAAACACTTTATCGGCATTCACGGCTACATGCTAGTGTACTCGGTGTCGTCGTTACCATCTTTTGAGATGGTACAAGTAATCCGCGAGAAG
>T02_Unigene_BMK.47
GTGTAATTGATGTGGTGGTGGTCTCTATGAACTCCTACATGAGAATGCATTTGCCCCCCTCTGCAGTCTCGCCCGGATTTTGGGCCTTTTCAATCTCGGCAATCAAGATATCAAAGGCCTTTCCGACATTCTCGTTGTATCGTGCGCTTGCCTCCGTCCATCCGCATTGGATCTTCTCTGCTACTCTCTTGCCTTCCTCTGCGCTGACTTGT
>T02_Unigene_BMK.48
ATATAGCCGACCCCACCTAGTGGGGAAAGGCTTGATTTGATTTGGTTTGGTTTATGGTTCAATTACAGTATCAGAGACATCAGGGTTGCCATTTAAATGTTCAAGTAATCCATCCAACATATGTTCTAACTAAGATGAAATATAGAAGATTAATGAGGATCTATGAAGGTTACAGAATTTTGATATGGCTTTGAAAACAGTTTCTCCTTTCACTTCCATTCAATACACAGGAGAAATCATAAACATGTTAAGCAACATCTGGCATATTCTCACTTCTCTTTATAATAACTTTTGTCCAGATCAGCTTAGGTACCATATATGTTCCAGACTCCAACCCACTTTGCACGCAGAGAAAAGAGAAAGAAAAACATCAGTGCATTGCGCAGTCGCATCAAATATTAAAATAAAAAAGAAAGTGTGAAAAGGAAATAAGTTGTAAGGTAGATCACTAAACAAGCGTAAGAGCAACTGTGGATCGTGAAAGTCCAAGTCTCATAAAAAAAGGGTAAGCAATTAAGAGACTTAAGGTAAAAGAGTCTTCAGGAACAGAAACTTCCATAAGTTGCTCTAAAGACCTGCAAGTGACAAATATGTGCA
>T02_Unigene_BMK.49
TACACAAGACTAAAGGAGGCCTCCAGCTTTCTACCCAACTCAACCACCTTGTCCATGACGTCACCAAGGCACTTTAGAAGAGCTGAAAGCCCAATGAATAGCATGATTAGACTCACTTTTAGCTATGATGTAATGGCTCTCAAGTTGCTAACCAATACATCCAAAATGTCTTGAGCATTAAAGTTGCAACAAACTAACTACTAAATAGCACGAGCCAACTCCTCAATATAGATTCCATCTACCTTGGAAAG
>T02_Unigene_BMK.50
ATTCAGATCACTGAGGTGCGTGCCCCAATCTTGCAATTCTGTTGGAGTCATCTTTCCCACCAGTTCTCCTCTATGTAATGAGTGTAGCTCCTTGTGCCCGAGGACATCGCGCCATTCAAATTCATGACCCTCAGGTCATCTAAGTACACGTGAACTTAGCCTTGACCGAGCCAACGCTACGTTTTTTCGTCGCAGGCGCCTCAACCTGCATCCATTCGGGGATGCCCTCAAGCTCCGCTGCTGATGTGCACAAGATGCAGCAGTAGGTGCCACATGTGCAGATGCAGCTTTTCTTGATGAGTTGCATATTGGAGAAGGCCTCGCCGGAGCCAATCACCGCCTGGAGCTTCTCGGCAAGACTCTGTGTGGCGGATGGGATGGCCGCGCCATCACATTCGAAGCTCAGCGAGCAGCTGTCCGAGAGCGCAACTGGCTTCGCAGTGCATGCATCTTCGATGGAGGCAACGAGCTGAACGAGCCCGTCTGCAGTGTAATGGGTTGAGACATTGATGGTGTTGGCCGAGCCTCGGGCCACAAGGTCAGAGGCTGTGACACAAGCGCCCACCGCAAGGCCAAGGAACAGCTTGTAGAATGAGACCATTATGTAGACAGTGGTCTGTGATGCAGACTATAGAGGACTGTGTGTAAGAGACTGTAAAG
>T02_Unigene_BMK.51
GTTATATAAATGTTGAGGAATGTTCAGATACCCTGTTCTTGTCATGGTGGACTATTGGATTAAAAGATTCGACACCAGCACCCACACTCCCACAGTTCAACTGAAGTCATTTTCTAAAGTGATTGTGATCTTAAAGCATTTTAGGTTGTTGCGAAGAATATTACTTCAGTCCAACATTGAATGCCATTTGGGTTGGTTGCAGAATTCTCTGTTTCAAAATCTGCCTTACTAAGAGGTGGGCCTAACGAATCAATTTACTCACCTGTATCACAACTAGCTTTGGTTTAACCTTTATGTGGTCATTCTCCATCACAATGACCAACTCACCATTG
>T02_Unigene_BMK.52
AGTTGATCGAGTAATCTAATCCGTTCAATCGATCCATGGAGAGTGGGTGGGCCTGCTGCGGGTTAGTGGGACACCACAAATTTTGCCTCTCAGATGAATGGCCCAAAGCTTGAAAATATGGAGTCACTCCGCGAAAAACAAGGAGGCAAAGCTAGCCACGACTTTTCCTTTTCCTGTTTATGATGATAGAAGTGCGTGGGTCGAGCGGAAGCCACATCATACGAGGTTGTCCTGTCATGGGCACATCTTTATCTCTTCTGACCGTTTCCTCTGAGGCCTTCAGTTGTGATACATTCGTGAGGCAA
>T02_Unigene_BMK.53
GTTTCATAGACATCTGATAGATGCACTGGGTTTCAACAAAAGACTAGACTTGTTACTATCTACTGATTGTTACAGTCAGCTGTAACAGATTAACTCCCCTGTTGATTTCTTCCTTTTTTTCTGAAAAATTCCTTCTCTTAAGTTCCTGAAAACCTCTCTTTTTTTTCGAGAGGTTTGTTCTAAAAACCCTAGGAACAAAAGAAGGAAAATGTTAGTGCTGTGATTTTAAGACATGAAAATTTAAGTTTTTCAGGCTATAGATTTCTACATGGCCCAAATAATGGACCTATGATGCCTGGATGGTTGTGATACTTAAAAAACAAACTATCATTAGGTCCCCTACACATGCCTCCTATTCCCATGAGATGCCACTATGAATATGGACCTTACGCATCTCCACTGCACCACTCGCAATACCCATACATCA
>T02_Unigene_BMK.54
GGTAGACAATATGAATCATTAGCGCCAGATTATAATAATTAGTGGTGGTTTAAAACCGCCATTATTGATGATTTTTTTGCAGCAACCCCTATTCCGCTGCAAATACAATCAGCAGCACAAAAAACACTATGAATCATTAGCAGCGGATTATATTAATGAGTGGCGGTTTAAAACCACCGCTATTGATAAATTTCTTTTTGCATATGACAAAAGTGGCAGCAGACATTTTTCCACCGCTAATACCTTTTGCGGCGGCTTTCATACATATAGCGGCGGTTTTTATCTGCTGCTAAATATAAATTTTCTTGTAGTGACTACTGATCCCCCGAATTTGTTTCTTACATGTAAGT
>T02_Unigene_BMK.55
TTCTCCGAAGATGAGTTTGTTGACACTATCCCATACAGAGGGCCACCTTTCATGATTCGGAGCTGTTGGATCAAGTCTGAATTGACGTAGGCATGAGAAAGGGCCCACTAAGCAATAAAGAGGGTCACCTGTTGCTATTCTTCAAAGAGGGTTAATGTCTGTAAATCTTAGTTCTTTGCAGCGTAAAATAGTTGAAGATAAATGAAAATACAAATAGTGTCCTATAGATAAGAGATGGGAAAATCAATTGTAGATGCATAGGGAGCTAGGAATTTGTGAGAAACTATAGACAGATCTATCATCGTTCATCTGGTTTCCTCCACTTCTCATAGTTTCACTCATGAAATCATATCAATCACATGATGCTAAGAAACTAGATGTTTGTCCCATTCATATGCTTTCACGCATGAAAATCTCCCCCTCACATTACCAGTAACTCTGTTAAACTGTTTGTATTAGGTGACATCTATTGCACATCATGGGTATAAGATCTTAACCATTCGTCTTATACACAGTGGCAATTATCACTTAAAAAAAGCGCAAAAACACACTGATTAGTGGAGCTTTGGTTATGTTTTGTCAACCATCTATTTTATTTCTCAGAAATCCTCCAATTAAATGTTATTGGTTTTCTGACCATTGTGTTACACTTTGTTCCATTGAAGTAAATCTATTAGACACTCTGTATTCTTGTATGTCTGTCTTTGCATATATGGAAAAGTTGCCAGTAGTTTGGGGAATATAGAACTATCCAATGCTCTTGTCTTGATTCTTAACCTACCACCATTGGATTCTAAGGCAAGTTGAAATGGGTGAACTCTAATTTTGAAATTGCGAACATTAAATTAAATGATGAGCCATTAATTGACTAGAGAGTGTTGAAGACTTGAAGATGTTCAAAATTGAAAGGATGATGGATGGCTCTTAACTTTACTATTTCCATTTATTCAGTACCAGTGGAAATGTCTTGTGCAGG
>T02_Unigene_BMK.56
AAACAAATGTTTATATTGGACTATTCTTTGTCATAAAGGTCCTATATTGCTGTATGATTTTAAAAGAATAATACTGATGTATTTATTCATATATATTTATGTTACTTAGTTATATTAAGTTAAGACCTAATAAAATATTTATGGCCATACAGTTGGATTAAAATTTGATAAATATTTAGTATGTACTACACATAGTATGTAGTATCATGGCATAATCAATCATGTACTATGTAGCCTGCAATATTCTAGGACATATTTAATAGTTCTTGCTCAGTACTTTGGTGCGTACAACTACTAAGTTTTAATACTTGCTACGAGTTAGTTAATAGCTAAACTTAGATTTAAGGTATTGATCTATGAAAAACAGTTAAAAATCTAGAATAAGAAAATACTAATAAAATGACATGTGCGATAAAGTTCTCAAAAATTTCTTATCTTTTTAGCAGCTCAGGCTTGAGCTTTGACATTTTGGGAATGATTAACTGACTGAACATCAGTGTCTTTTTTTCAAGTAACAAGTTCTAATTTGTCAAAGATCCATATAGGACTATTTTTGGTTTATTTCTGCTGTACAGGGACTATAATGTAATTTAAAGAAGTGCAAGGACTTTATTGTAATTTCTAGTGACAGCAACGGTATATTTGTAATAAAAAATAAAATTAATATATAAAGGCTGGGTGCCGAATCGCAACCAGCCCTAATCATTCTCCCAAATTCTCTCTTTTCTCTTCTTTCTAGTTCCAAATTTATCATCTTTTAACATTCTAGAATAAAAAATCCTAGGATTTTTCAACTTTAGGTAGGAAACAGATGGGATACAAAAAGTTTTCTTCTTGATGAAGGTTAACTCATGTGAAGGAATCACCGTT
>T02_Unigene_BMK.57
GTGAAAATTCAAATGATGCTAAAGTGAAAATGCATCAATCAAATTGCAAATACAAAACCCCTAACACCCTTAAGCTTGGGCACAAATAGTAATCATTGATTATTATTCTTCCCCTCCTTGCTTCAACTATTATTTCATGAATCGGTGTATATTTCATCTTTCATTGATTCATTGATTTGAAATTTCAAATCCATAGAGATTTCATTCCTTCCCTTCTTTTTAAAATGTTTACACACTGATTTTTGCACATTTTTATATTCTCCTTACTTTTAGGTTACTTTCAATTTTTTATTATTTAAGTTTTACTATTCATTGTTTATCACTTTTTTTTCCAGCCCATACATGAAAAGAATTAGTTCAACAGTTTGACCATTATGAAAATGGACATCCAAATATGCGCGTGTGAATTTCTCTCTTAACAGGTAGAATGAACACCAAAGTATTTGCCTCTGTCCAAAAACATAATGAGCCTCATCGACTTGAAATTTGAAAGTCAAATGTTGATTAATAATAATCTTATATCACAGGGTCAAATGTAAAAGAAACTGGGCACCTCAAAAGAATCAGTCAGGTA
>T02_Unigene_BMK.58
GTGTAGTTGACTCCTTAGTAGACGCAGTGGTACTTTCAGAAGTAGTAGTAGTGATATAGTATGGTGTTGTTGATTTAGTCGTCGATGCAGTGGTCGACTCCGTAGTGCTTTCAGAAGTAGTAGTAGTCATATACGGCGTGGTTGATTCCGTCGTGCTTTCAGAAGTAGTGGTGATATAGGGCGTGGTTGACTCTGTGGTGGATGCAGTAGTACTTTCAGAGGTAGTAGTAGTGATGTAATACGGTGTAGTTGATTTGGTCGTCGATTCTGTGGTTGATGCTGTGGTACTCTCAGAGGTAGTAGTAGTAATATATGGTGTAGTTGACTCTGTG
>T02_Unigene_BMK.59
ATTAGTCTGACATGAAGTTTGAGGGGTATGATTCTGAAAATGGAAAAATTAACTCTTTGATAGCAAATAGTGCTGATCCTTCTATTGGTATACAGTTGGCCATATTTAAGCTGCCTAAAGAGGCTTGGGAATATTTATCTCACTTATACATGCAACCTAATTCAGCCAAGTGATATCAATTAGAATGTGAAACAAAAAATGCTGAATAAGGGAATGGCAATATCTATGATTTCTACATACAGATTATTGAATTGTGAGTCCAGCATACTCTAATGGAACCTCAATTCATTTGCATTGTCGATACCACACCTTCATTATGTACAGACAAGAAACCAGACTTCTTCAGTTCCTTATGACTCCTGGACCTGTGTTTGTGCACATTAGGGGGCTGCTACTTCATAGATCACCACTGCCCTCTGCGGATTCTGTTCTCTAAGGACTCCTCACCAAAGAATCAACCCAAAGCTCACTACTGAAAAAGAAACTAGTTGATACGCAATTTGTCTTAGCTAGTATCACTGAAGACTCCAGTTAGAATGGCCAAGGAACCTCTGATATTTGCAACTATTGTAAGAAACTCGAGCATTAAAAATGGGATTGCCTCATTTGTTTTAAAACTTAAGGCAATTGAAGGTCTGATTGAGCTGGACGAAACAGTAATCGGGGTCCTCCACAATCTAATCCTGTCAACGGTCAAGGAGCCCCTTCATTTAACTCTGCAACCTTTTCCATCAATACAAACCCACTACAGGTCCCTGGAGATCTTACAACACATTCAAACTGCTGGTTTATGAAAGGTTGCAGCAAATGCTTTTGACATCCCTAGAGAATTGTCAACCATCTACTATGGTCTCTGCCATGGCAACACAACAGG
>T02_Unigene_BMK.60
AGCGTTCCAAGTGAGACCGGCTTCAATATCAACTGACTTTCGCTTCTCATCGGCCACGAAAGCAAATTCATATTTGAACCTTTCTAAAAAGATATTCCGAATGGTTGGAAAGTAGCGGAACTCGTAAGCGTACCCGACGGATTTGCCTGCCATGTACTCATGGTCGGAAACGGCTTGGTTCTTGTTAGCTCGCATATTGAACCTGCCCAAAGCTTTACCCAAAATGGGGACCGTTAAGTGCTTACTTTGTGCGGGAACAAAAAACTTGCTCAAGAACGTCGCCGTCCACAACCGGGCATGTCGTATGACTTTGGCTTCCATCAATGCCTCGGCAGCAATGGAAGTATAAGTTTTCTCGACATATCGACATTTCCCCGTGACACGACAGAGCATATCATCGCCGAGCAGCATCGCTACTGCCTTTTCCGGCTTGAACTCCAACATTGCAGCGTGCAGAATCCAGGCATTCAAAAAGGTGTTCCGATAAGTTGTATCGGTAGCACCAGTTGGAAGCTGGTTCCTCAAGGTAGCTGTGATGCCATGCTTTGAGTTGTAAACTTTGAAAGTGTTCATCCGAAGGTGCAAGCGAACGAACCACTCCGGGCAACCCATTACACGCATCAAAGCAACTTCCATGAG
>T02_Unigene_BMK.61
GGGTAAAAAAAAACCAAGGATCTTCTTTTGTAGTAGTCTAGATAAATGTCAAAAACTCACGGGAGGAGAGTTGGGATGTAGTTTCATTGCAACATGGATGTGCTCATGTGCATGTTAATCATCTCAAGCACTGATCATGTTTAAAACAACCTACCAGTTGTCCTTGCCAAATTTCATAAATGATTAACTTCTCTGCCTTTTCTGGGATATATTTTACATAAACCAAAACTAACTAGTCTGCCTTTTCCCTAATGCAATCATGATAGGGCTAGAAGTCTTCCCTTATTTAAAGAAATCAACTAGGATTCCTTATAGGAGAATAAGCATAAAGCATGTTCATACGAACAACTGAAAACTTACATTTTGTGTCGCAATGGTAGG
>T02_Unigene_BMK.62
AATTAATGAAATAATCAAATTCACAAGATTACGTAAATTATATGCTGGCATATATAAAGATCTAGTTAATAAACCTTCGCACTCAAAAGACTCCTAGTCTAGTCCCAAATAAAATTGGCGTATGCTAGGCCATTTACCATGCTTTTCAACTCCTACATATTATATCTGCTGCTACAACCATTTCTGTAAACAAGTCAAAGCATATGGCAATAAATCTTGTGTGGTTCTTAAATCAAGATATCTGACTGCAGGCAATAAAGTTTCAATACTGCAAACAAATTGATGTAGACCAGCAAGAAATAATCTAGAAAAAAAACTTCAAAATAGTTAATGAATATTTAATGCCAAAACAAAAGATATCCTTCCACCAACAATGAGAAGAACAAAGGGTTGAATCCTAGTACGGAAATCAGATGCCAGGACCTGGACCCAGATCCAAAATGAACAACACTCAAAATGGGTCCAAACAGGGCCCCAATATGGACCAGACCAAACTCCATCCTTTAATGCTATAGTACATAGAATAGTTGTAAG
>T02_Unigene_BMK.63
TCCCTGCTCAGGCCGATACGTTTATGTTCATGATCTTCCGCGCCGATTCAACATTGATATACTCAGGGACTGTAAGACTATAAGCATGTGGACAGACATGTGCAAGTTCATTTCAAACATGGGGCTTGGGCCCAAGCTCAGCAATGAAGAAGGGGCCTTCTCCAACAAGGGGTGGTTTGCCACCAATCAATTCGCTGTCGAGTTGATCTTCTATAACAGGATGAAGCAGTACAAGTGCTTGACAAGTAACTCATCTATGGCATCTGCAATCTTTGTTCCCTTCTTTGCTGGCCTTGACATCTCTCGGTATTTATGGGGAGGATACAACACAACAACGAGAGACAGCTCTTCTTTTGACCTTGTTG
>T02_Unigene_BMK.64
GCGGGTGCGATCGTGCGTAGCAGGCGTGAATGTCATGGGTTTGGCATTAGGTTTAGTTTTCTGGGTAAATGATTGCGCTTGCGATTGCAACGTGCGAGAAATATGGCCGGACGTGGTGACAATGAGACGTGAGGCATAAGCTGCGTTAGATACCAGCGAGCTGTTTTTGTAGGCTGGGTGCATGGCCATTTCCAGATATTCGGGAGCGGCAGGGGCCACGTTAATTTTCTGCGAGCCATCCTCCGGAAGTGTGATCTCAACCGGATCTTT
>T02_Unigene_BMK.65
TGCTGGCTATATAAAGCACACCATCACCGGGCCCCGCATTTTTGGGAGAATCCCAGCTTGCGCTGGCACCAGCATCTGGAGGAAGAGAGGCCATGACGGAATTCTGATCTCATCCCAGACCATTGCCATTATTTTGGCCCAGCCGGAGATCTGAGCCCAGGTATGATTTGATTGCCGGCAGGCTTGCAAACTGCTGATGAAACTTGATCAGCTCAGGGTATTCGTTTGTGATCTCCTGCTTGAAGATCTGAAGGTGATTGTCCACAATATTCCAGACGGCCACATCTGCAACTGTGAGGCTGCTGCCACCAATGTGACCATGAGAACCTGAGGACACAAGGGATGCCAAGTACCCAAGATGTGCTCCAAAATTGCGAGCCGTCTTGCTCTTGGGATCGCCATGAGTGCTCCAGTAAGTTGCCTTGCCATCATCAGATAGCTTGGCTCCATAGATCAGCCCTAAGTACTTGAGCTGCAGGTCCTCTACTGCATCAATCGCTTCATCTATTGCCGCGCTGTCCTTCCTGCTGGATCCGTATAGGTTGTACTTTCGTCCAAGGTGGCGAAGGATGGCATTGGACTGGACAAGGTGGCTCACTTCATCATCAGAGTACCCAGGCGCCTGCCCAAACTTGAAGTTGCTCAGGTCTTTGATCTCCTCCTTGCCAACAGTGTGCAGCTTGAAGCCCACACCCTGAGAGACCAGCACGAGCTTGAGGGGCTCGGCTCTTCCTCTGATGGGAAAGTAGTGGATGGTAGGCTCTTGGGCCATGGCTTTTCAATCTGGCGTGTGATCTGAGGCTTGACGTCGGTATATGCTCTATGCTTTTGGAGATAAGGTTTTCAGATGAAGTTGCAGGCAGG
>T02_Unigene_BMK.66
ATTGTGTGTTACAAGGAATCCAAAAACCACCATTTTTTTTTCGTGCAACAACTTGAAGGCTGTAATTCATCAAGTTCAGATCTCGTCTCGTTTTAACTGCTCCAGTGCATTGAGCGATCAAGGTTGACCTTGGACGATTCTTCAATCCCTAGCCTATTGACAGTCTGAATGGGGCTGGATCTGGCCTTTGGCTGGAACACTTTGGGAAGTATGCAAAGCTTTGGTCCCAGCCTGATTGGGTTCATTTACGTGGCTGAATTAAAATGGGCGAGGCCCAATCTCTGGGCCTAATAGTCAGCCATAAGCTTGACCCCTTGGTAGGCTAGGGCCAGAAGCCTGAAGTTCCAGTCTCCCATTTCTAATCCTAATCCTTAAGCTGCTAAGTATCACTTAGGTTAGATTTAGAGAGAACAGAAGTTCAATCTTCACAAGTTGATTCTGATGCTGAGTATGCTAGGAATTTCTAGGAACATGCAGATATTGACTGGA
>T02_Unigene_BMK.67
ATTTGCTTTCAGTGAAGAAGATATGTTGAATTTCTACAATATCTGAATTCTGAAGCTATTTTGGCTTACCTCTTTTCATTTGAAGAAAGATGAAATGATAAATCCAGACCACTCGATGTAATGAGTTGATCCATTTCATTAAAAGCGAACTCATGCCAAATGATGAATGTAGGCTTTCTAAGATATCAGCTGATTTTGGAGGCTTCCTTCCTAATTGTCGACTCATCTGATTTCTCTTGACCAAGAATCCTTACAGAGGTGGGAGGATGTCTGCAAATACTTTGGTGACAGTTTGGATGAGAAAGTTTTTTTTTTTAGTATAATGTTGGATTTGACACAAAACTCTAAACCTCACAGCAGAATGCAGTTCATGATCACCAGTGCAATGCCACTTTGTGCACTCTCCACTGCAAAAGCTTTCTAGATTTCATCCGTGCTGCACGGAAATCATGAATCACATTGGGTAGTTGGCCTTTTCTTATCCCTTTTTTTTGGCCCTCCAAGGATTTATGCTCCATACTTCACATATAATGACTTTGGGGAACCAAAAGAGAAGGCAGAACAACCAGTGTCCCACCTCACAGCTTCAAACCATCATACCACCAATCAGATAGTGGAAAAGATAATCATCCATTCTGCCGAAATCAGGGGCTCTTCTTAATCCAACAAAACATTGTTCTACAATTCCTAATCTTAAAATATTGAAATATTCTGTAAAAACATGAATAACCTGTAACCATGCATGAATATTTTAGCAAAGGGAAACTATTCACAAAGGGTCTTATGTTTGGGTTCCTCCAAAAAGTTAAAAAAGTTTTTCAAACTTCCTT
>T02_Unigene_BMK.68
ACAGAAGGTCGTAGATCTCTATAGACCTTCGAATTGTTGGTGTTGAGGGCAATATTGCGCAGGCAGAACGACACGCTAGTGACGTGCAACACTGCAATCGGAAGCGTCTCCGTTAGGGTTCGTCGATCTAGCGTAATTCCATCAGCAACTTTCTGATCGTCAGACGACTGGTAGACTTCATCATCACATTCTGCCTCTAACAATCAGAACAACATGTCAACGAACG
>T02_Unigene_BMK.69
GAAGTCTTCTTGCAATACTTAAGTGTCTGTCGAATTCGAAGGTCTTCTGCTTCAATCTAAAAGAGGACGACAAGCTGTTTCATACCCTCACACGACCTCTCTTTCTAAACAACAATCGGCTCCTCGCAGCTACATTCAGAACTCGATACCAGTCCGCAGCTTCCTTCAACATGTCGATTCCAGATCTCAAGGACCGTCCCATCAAGGAGACAATATGTCTCTTCGATGTCGATGGCACCTTATCTCCGGCTCGTCGATCCATCACCAAAGAACATCTCGC
>T02_Unigene_BMK.70
AATTCGCCAAAAGTGCGCCATCGGTTTTGTCGGTGGCTCTGATCTCGTCAAACAACAAGAACAAATCGGTACTCCAGAAATCGCCGTAACCACCCTCTTCGACTACTGCTTCGCCGAGAACGGCCTTGTTGCTTTCCGTCTTGGAAAACCTCTTGCGTCGACCTCGTTCCTTCAATACCTTGGAGAAGAAAGATACCAGAG
>T02_Unigene_BMK.71
GCTAGGTTTCTATTTTAATTAAATTTCTCTCAATATTTAGGGAAGTCTTAGTGTCCAAGTAAGAGAAGGGACCGATCCTACTCTTTATATATAGAGGATCAAATCTCATTGTAATTCATGCCTATTATCAATTAAAGAATTCTTTGAGTTTCTCTTCAGTTATTGTTTTTGTTATGATCGTGATTCGTGAGTGTGCCCTAGTGCTTGAATCTTTCTTTGGATTCAATCCACCCCTTGGTTGGGTTCAAGTACTGGTTGAGCAAACCCAGCCTGACCGACACGTAGTCCAGGTCATACCTACCTGACTCATAACGATTAATGGTTTTTTATGCCTAACCCAGCCCGTCATA
>T02_Unigene_BMK.72
AAAGAAGATTAAAACCCCTTTATGGAGTCTATGGACCCTTTGCTGCTGGCTTTCGGCATCCAAGTCCAGGCTCTGCGGGGAAGACGATGCTCTCAGCCTGCTGCCTCTTTCCTTTTAGAAGGACTCCGTTCATGCGAAAAGTTGAAGAGACAAAACGAGCTTTCTTTCCTTTCCGGCAAAGAGCAGATCCCAAGGTTCCTTTCACAGCGAG
>T02_Unigene_BMK.73
GTCCGTGGTATTGTTCGAAAGTACGATGATTGAGTTGTCGTCTGTTGTTGCATCTGTAACGATCAAGCTGTTTGGCTTCTTCTTTTTCTTCAAGATGGCGGTTGCTGTTTCTTCGTCGCCACGCTTTTCTGCACCACTTGGATCATTGGCGAGATTGATCTTGCCCTTGTTCTGGGCATGATCCGGCTCTGCGGACATGATTGTAACTGAGCTCTTTTGCTCGTGTGATGTTTCGAGACAAACACTCGATCTGATGAGGTAGTGACTTGTAGATAAGGCAGATAAAGATGAAGCAAGTGCTGACTGCTTCTCTGGGTGCTATTCAGCCTCTGAATAGCACTGCTGTGTATGATGGAGAAAGAGTGGTTGACG
>T02_Unigene_BMK.74
GTTCGACAGATGCTGCTTGTTGGTGAGGACCCAAAGAAATACATCAACAACTACAGCAACCAGTTCAAACGAGACTTCCTTCAGCTTCTTCGAACATCGCACGGTGAGAAGAAGGTATACATCAATCATTTCTACCAGGAATACATCAGAGATAAGGAGCATGTTCACATGAATGCTACAAGATGGTCAAGTCTGACAGAATTCGCAAAGTTTCTGGGTAGAGAAG
>T02_Unigene_BMK.75
AATCTATTCCAAACATTTGACGTTGCTCTGCGACACTTTTCTCACCTCACTTCATTCTTTGCTGTGACGTACCATACACATACAGCAACCATGGTTCAAGCAGTACCAAGCACCGTGTCTGTGGACAACATGTCCGGCAGCTACACCATGAACAAGACCATTTCTGATAACGCAGACAAGATCCTTGAGCTCCAGGGTGTCTCTTGGCTCGTGCGCACTGCTATCAGCTACACCACTGTCACAATCCACCTCAACCAG
>T02_Unigene_BMK.76
ATCCCATTGGGCCCCACAGGCCAAGCTGTTCCTAAAGACAACTGACACATTTTGTTATGTATCTGTATCTGCAAATCCATATATGGCTCATTATAAAACTGCAGGGTCTCGCATGCATGCTTAGAAAAACCAAACTAACATAGAAACCCATAAAACAATCTAAAAAGATAAATATAATTTAAATATAAATATATAACACTTAGGTGTCATTTGGCAAGTCTAATTTTTG
>T02_Unigene_BMK.77
GGTCTATTAATTTCTGCTTTAAATAATTAACTTCACTTATCTGTTGCCCCTCTATGTGAGAAGGAGACATTAGTTGCTTTTCGAGTCTAGAAATAGTACTCTCTGATAATTTTACTTGTTGTTCTAATTCAAACATCCTCTGCTCTTGTACTGAATATTTCTCTGATTTTTCTTTAACAGAGTCAGAGGCCATATCTAGTAGTTGTTGTAGCTCTTTAC
>T02_Unigene_BMK.78
TTTTTTTTTTTTTTGTAATGAGTTGCTGGATTTTATGCCCTTTTGGATTGTGAATCGTCTACATGCTTGGGATATTAACTAAGGGTTATTCTGACCCTTTGATCTACATCAACTTTCATTATGTGTCATAGAGTGATTACAAATTCCTTATTCTACTGTGAGGGGAATCTACATTCTACACACAGGAGAATATTCAGAGTAATATCAAGGTGGGAGGAGGGGAAGAGGAAGCTCTTTCTAATGGGTAGATTTGAACGTTGTTCTGTAAAATTT
>T02_Unigene_BMK.79
GGTCTTTCCATGGATTATGAATGCATTAAAAAAAAAAAAAAAGTGTAGCTAGATCATCTTAGATATGGATTATAAAGCGCCAAAGACAAACAGCAACAACAATTAAAACTGGGTTGTTCCGATCGAACAAGTAGTAGTTGGATGAGTGTCAAATTGATGTAAGGGCCAATGCAGGGGTGCTGTTAACTGTGAGTGGGTAGATTGATCATGGGTTGTCTTGGAAGGCCCATTGGTAGGGATGTAAACAGGTTGGTGGTTGGGTCCATGGTGGAAATGAACCCAGGCCCAGACTTGAACACGGGTAAATATTTATGTGTGGAGCTGGGCCCAACTGGATTGTGCCTTACTCAAATTCCATTTATAACATAACATAATATAATATAATAAAATGCCTGCCTACCCTTCTCGAGTAAAATGAAACTTGAGAGTTGAGAAGGCCATGGGAACTTAAGGATTACAGACTACAGTGTTCACCTGTTCCTGCCTTTGTAGACTCTTTGGAAACGCTACCATGACATTCAGCTTCCGAACACCATTGGGGAGTAACCCATGAGATAGGTGGCTGGCCCACTTATTAGATTTTTTTAATATTTCTTTTTTGGTATTTATTTATATGCAGTTTT
>T02_Unigene_BMK.80
GCATCATTTAATTCGTGATGTGTAATTAAGTGTTCATGGTACAATACTGTATGAATTCTGATTTACAGAGTTTTTTTATTGCGAAAGTTTCATTTCGATATAAATGATTTTTGAAAAATGAAATGGTGAAACTGGAATATATCAGGGACATATGATCAATATCACAGAGACTTTAGTTTTCTACATAAGACACTACAACTATTTTAAAGTGTCCAGGTATCATAGGAATTAGTTTAGTAATTTGATACCTTGTAATTGAAATTTGTTGCTGTGCCAATCAACAAGAAAGTCAATTTGTAACTTGTGATTGGTGTAAACCA
>T02_Unigene_BMK.81
ATCACGAATTAAATGATGCAAGAGTCTGAAATAACATGAAGGACTTAACCTCCAAGAGGACCAACTTCAAGCAATGTTTTTCTGTTCCCAATGATTGTTACTCTACACTTTAGAGATTACATTTCAAAAGTAGCTTGTATTATTTTAATCAAGAGGGATTTGCTATTAGTAGAGTATAAGGAATACGATAAATAAGGAAAGAAGATCAAATAAAATGAAAATAATCATCTAAAACTAA
>T02_Unigene_BMK.82
GGGGGAGGTGGGGGTTGTTGCTCAACTTCATTCATTTATTCATCAAGGGAAAGTATAAAGTATATACAACAGCTTTCAATCCCACAATTACAACAACAAAACTTAAAAAAGCAAACATCATCATAACCCAAAAACCAAACTTCAGCCATCAATTTTATAAGCAAACTACCGATTTCCATAGATACATCAGCCACCAGACAGGCAGCCATTGGATGAGCTGCTGCATTCATGTGAGACATGATAAATGAATTCTTGAATCCTTGGGGGCAAATGGCCTGTATATACCATTGAACTTAAGCAGGTCTTGAATGTGTGGTAGGTGAGTTACCATGGTAGTAAAAAAGATGGGAAAAACCCAGATTTCCAAGAACAGATAGATAGACACAGAACAGAAAAAACTTCAGCAATAACCCTGCTGCTCTTTTAATATGATGGTGGAGGATGTATACACTAGCCAGCAGGTTAGCAAACCATTAACTAGGAGTGAGTACCAAAACCTTCAGCACTGAAATTTCGTCG
>T02_Unigene_BMK.83
GTGATGGCTTGGTATTTATTTTCCACCTTCTTAATAATTCTTTTTTCAAGACCTATCCACTACAATGCAAACAAATAGGGCCTAAAAAAAAAAGTATCCAGCCGAATATCTATGGTCCATTGGTTTTACATTACAGATGGAATTGGAGACGTTGTTGAGACTTTTTTGCCTTTCTTAGCATTTGAATTACTAGCCTAGCCTAAAGTGATGCTGGTATTCATTTTCTCATCATCTAGATCACCGGCCCACAGAAATCAAGTCATGTACAGGGATCGATTGGGTAACAATAATATAACAGTAGTATGCTTAAAAGGTCAAATTTACGCGAAATTCGATGCGGATGGATCGTCGGTAAACGAACCTGATCCGAAAGGTCCGCTTGGGCTTTTGTCTGCCCAAAAGTCCAAACCTCATCAAATCAAAACATTTCTCAAATTGGGAAAGTTACCATATAATCGGATTCCATTCTAATGCAAATGTTAAAATTAACATAACTATTTTTTTTTTTCAAACCCTAACCCTTGATCTCTCTTGATAGAGTGCACTATCCTTCTTTTTTTTTTTTTTGGTCTGTTGGTGCCAGTGGCCGATCGTCGATCAGATCAGATCTATGATGGTTTTTTCTAAAAGCCTTCATTTTGCATCTTGACCATATAGGATAGAGATTTCATTAAGGAGAACAAAAAAAAATTTGATGGTGAGATTATATATAGAAGTATAATAAGTGTAGAAACTCTACAAAGACTAATCTAAAAATTCCCACTCTCCTTATCTAGATTTCAAGATCTTACTCTAGACACATA
>T02_Unigene_BMK.84
AAACGAAAGAGTCAGTTAAAGCCGTCAAGTCGACGGCCACCGCCTACGAAGAAAAGACCGGAACTGGTCCTGAAGACTAAAGGCCTCCCAGCGAAGAGATTCGACTCGTCGTATCAGCATCACACGGCACCAATACTGTGCATCAAGGCATCACAGGACGGGAAGTTTGTGGTGACAGGAGGAGCAGACAAGAAGATTATTGTCTGGAGTGCAGAAGACCTTACACCTCTACGAGTATTCACGCG
>T02_Unigene_BMK.85
TATGGTTTCAAATCACTAAAAATAACACAAGATTGGTTGCTACATGAGATTTGAATTCTTTTCACCACTTAAAAACTTCATTCCACTACGCCGCTACATATCGCCGCAACTTTTATATAGCATTTTGGCCATTAGCCGCTACACTTGCCACAACTACTATTTTGATCCTTGTGACTATTCATTTGGTGGGGGTGGGGTTGAATTGGCTAATGGTGGGCCCCATGGCCAAAAGAAAGAGGGGCGGCAAAAAGGGGCTTTTTTAAAGTGGGCATTTTGGAGAATCACCCTACACACACCTATCAAATTATCCTCCTTTCGCAGTCCAACAGTATTGTAGATCGTTACTTATAAGAACCCCACCGGAATGGTTAACTAGACTTGCCAACCTCCATTGCTAATACTGCAAATTGATTGAGTAATGAAAGGGTGTCTCTTAGTCTCATGATGCAACAATGCACTCCTTTTAGAGGCTTAAGAACATTTTAAATGCAACTCCTCGCTAGATTTTCCCCATGCACCCCATGATTGAATATCTTCATTTGAAATGCTG
>T02_Unigene_BMK.86
AAAATATAGGTGGCTAGTGATTGGTTTCTTAAATATTGGAGAATTTGGGGCTTGGTCTATCATGATGGGGCTCATTGATCCAGGGATGTGATGATGTGACCATTGGCCTTTTCTTGTATAAGGTGTGCTTGAGATGTTTTATGAATCTTTGGACTGAGGATCAGGTAGTTCATCAGTTTAAAAGTTATCAGTGGCCTTCCTGTTGTTATATTTATAGTTTTCTTTAGACATTGG
>T02_Unigene_BMK.87
AAAAGACAATCAAGGGCCACAGAAAATCTCTTAATTGTTTGGTCAGATGTCTGGGCTTGCTTGCTGAACCTTTAGGATTGTGATCCATAGTTGTCTATTCGATGTTCGACCCCATTTCGGTTAGCCTTCAGACTGAAACCTTTCAACCAGTTCAATATTTTGGTGTTTCTTTTTAGAATTCCATTTTGATAGATTTCTAAAGATAAAATTATAGAATTAGAAGAAAAAAGTAATAAAATTTGAATTTAACATTTAT
>T02_Unigene_BMK.88
GATGCAAGTTCTCACTTTGATGGAGTGCAGTTGGAACTTCATTAATAATTGATATGGTGTAAGATCAGCATTGTTGGTCATACAATAAAATAGTCTGTCAGTTTCATGTCCTATAATTTCTTCTGGTCTTTGCATTGCTATTCAATGACTTTCTTTCTAATTTAACTTGTTGACTGATATAAAGAACTATTATAGAACTGATAATGATGAAAAATTTAATGTCTATTTGCATGAGGAGAAAATGTGGAAAAATGAAGGTAAAGAAAACTGGATAGAAAATTTGCAGTGTTCCCCTTCTGTCAATTGTTTTGTCTACCTATTTCCACGTCTGAATGGGCCTTTAGTATACGTTTTTCAGTAG
>T02_Unigene_BMK.89
TTTTTACTCCAAGGTTCTGTTAGGAAATCTATTTTTAATCTTATTTTAATAAATGTTTCCTAAAATATCTGGCTGCCAATTTTTATTCTATAAGGCATTTTTGGGGAGGTTAAGCTAATTAAGTTTTTCCCAATTTAAGTAATTCATTTTTGTGGACAACCATTGCGTTTGTGCAAGAATGGAGAACTGAATTCAGTGGGCATGAATTTCCATCCCATTTTGTCAATCCAAAAAATTGCTAGATTGGTTTTTGTGGCCAATAAAGGGGTTCTCATCTGTTCTCATGTGCTCTCTCTCATCCCACAGGCAGAACTGCACTTCAGCTCATAAGCATGTATGTATGTATGTGTGTGTAACCTGAGCTTGGTTTTAATGATCTGACTGTTGGTATGATATCCCGAAACTAGATCTTTCAAGCCCCATAAATAGCTTGAATCGAAGTGAGTGTTTTGTCATCATTGCCTACTGTGGCTCCCAGTATATAACAAAAATTGTATATGTGAATATATGCTTAATTGGCTTTAAAATTAAATAACATGCATCATCTTTGAAGCCCGATCGACTCGATCCAATGTGGATGGGGTCAGCTTTGGAACATTTTTGGAATTCTACTTCTATACAACTCTGAAGCCATGTTCTTTATGACAGATGACTACACAATCTAACATGTTACTTCTTTTTTCAGAATCTTTTATCATAAATTCATCTCTCTTTCTTCTAGATCCTGGTAACAATTCACTTGTTTATAAGTATCGATGTTAAATTTTTTTTTATATATATATACATGCCTAAACCATCTCAAGCAGCAATCCTTTATTTTTCTTATAATGAAACACCAAACTGCCCATATATTTTAGGCTTATCATCTATCTACATTGG
>T02_Unigene_BMK.90
AAAAAAAAAAAAAAAAAGAAATGCAAGAAACAAAATTAACCTTGACCTGAGTGGCATACGTGGAAGAGATGGGTCTGAATGGGACCACAATTTTGGTGCAAGGCCCATGCGCTTAACATGGAGTGATTTCATGCATTGGACGACTTTCACAAACTCAATTAATTTTATTTATAGTTATTATTGTAAGATTGAGAAAGGGTAGTTTTGT
>T02_Unigene_BMK.91
ATTCATTTTTTTGGGGGATCCCCTCTTTCCTTTCCTGATTACAGTTGTGGTTGAAGCCTTGAGTTCACTCTTGGTGAAAGTGAACTTGGTAAAAGCGAGAGAGTTGGGGGTGATTGAAGGCTTTGATATGGGGTGGAGTGGAGAAGCAATCACTCATCTACAATTTGCAGATGGTGCTATTCGTTTTAGTTTCTCCAGGAGGGAAGAAATTTTAGCTCTAAGGAAACGCTGCTTCTAGTTGGTGTTTGGTTTGAAGATATTTATTTCTATGAGTGTGTTGGTGGGAGTAGGGTGTCCAGAGGAGACAACTTTGGTGTTGGCAAATATTATCAAGTGCAGG
>T02_Unigene_BMK.92
GTTGGGAGGTCAGCTAATGCTTTGGCTAGCTAACACTTTGGCTAAGTAAGGGGTTTGTGGATCTTCTCCTAAGATGGTGTTTTTTTTTTCACCAAAAATCAAGGGATGCTGTTTGGTATAGTTTAAAATGTACACAGAAGGCCAAACACAATTTATGTATAACATGTCAAAGGGTAACAAGTTCAAGGAAGTAGAAGGGGGACACCAATTAAAACCATGAGTGAAGTAGTGAGAAAGATATGTTAAGACTCTGGAATGAAGAGAACATA
>T02_Unigene_BMK.93
AAGAGAGAGTTGATTCTCTGGTTGAGAGGGAATGAGAAGGAGGTGAACAGGGAAGCCAGGCTGGAGTCCTCAGTCCAATTATCATGCCAAATATCCACAAGAGAGCCATTACCAACGATCCATCTAGAACCAGAGTGGATAAAGTGGGCTGCCTGCCTGATATGGCGCCAGATACACAAACCAGATCTTAGAGTAGTTGGACTCTAGAGAGAGGACTTGTGGAAGTACTTACTTCTTATCCAATTCGCCCAGAGAGATTGAGAAGAGGCAGCTTGCCATCCAAGCTGAATAAACGAAGCCTTGTTCTGCTCTTGAAGACGTCTAATGCCCAGGCCACCTTCATCAGTGGGGAGACAGACCACCTGCCAACGGATGGAGTGCCTTTTGGGTTGAGAAAGATCTGTTGACCACAGGAAGTGCTTCATAAGACGGTCCAAGTGATTTATCATAGATTTAGGAACAGGGAGGACCAAAGCAATGTGAGTAGCAAGGCTGCCCAGCACATGTCTGATTAGAACTCTGTGACCAGCAAAAGATAGGAGCTTAGTTTTCCAGCCCGCTAACTTGGAGATGAATCTGTCGATCAACTGGTTGAAATGATGCTTCTTAGGCGTGCCAAGAACTAGAGGGGTGTCGAGGTACATCGAGGAAAGGGGAGAATCATGGAGGTTAGTTTGCTCCTGAATCTGTCTTCTTTTCCTAGCTGAGCATTTACCAAGGAAGAGTTTGCTTTTTCTTAAGTTGATAACCTGACCAGAGCAGCATTGGTAGCAGCCTAAGACAAGATTAAGAGCAGTCAAACTAGGTTTGGATCCTTTGAGGAATAGAAGAATATCATCCGCATAGAAGAGGTGGCACGGGGTGAATTGGACTTTAGAAAGAGGGAAAATGAGGCCATTTGCTATCAGCTTGTGGAGGTTAAGGCTAAGGATTTCCTCTTCAATAATAAATAGGTACGGAGATAGGGGATCCCTTTGTCTGAGACCATAGGAGGAAGGGAAAAATCCATAGGGGGATCTGTTAATAAGCACTGAGCCCTTGGCTGTAGAGATGCACTCTTTGATGAGGGAGATCCATTGCTCAGAGAAGCCAAAGAAGGCAAGAGACTTAAGTAGGAAA
>T02_Unigene_BMK.94
GTGTCACTTGACATACTCTTGAACAATGTGAAGACCCTTAGATTCTTCTCCATAATCCTGCAAATCAGGCAGCCACAAGAAAAGCACATATAAGGGGGTCGTCTGTGTAGTCAAGAGATGAATGCAGGAAAATTCCATTAAAAAAGTAGGGAAACATGGAAGTCGTATTTTCACTCCTTTTACCCTAACAACAACACAGGACCATCCTCTCCCCTTCCCTAGTTGCGGCCCTGGTACTTGTTAGTGTTTCATGATCCTCAAGAGGTTTAATTGAAGTGAGAGAGGCCTTACCCAACAAGCTCTGCAACGAACTCATCAAGACTCCCAAATAATTGGGAGTTTATCAGCATTATTTCACTCAAGGCTGACGGTTGATGACAGTTGTAGGCATTTTCACGTCTTTGAGAAGTAATAAAAGAAACAGAAACGTAGATGACTCTGATTTCCTGAATGAAAAAAGTTCATGCCTAACTTTTCATATGCAAAAATACAATGCTGATCACACAAATGAGTATCAATATCTAAATAAACAACCGAATAATCCCCCAGCTCTCTAATAGGGAGCAAA
>T02_Unigene_BMK.95
ATTGCTTATGAGGGAGTGCCCAAGGGCATGTACGGCCAGGACATTTTTACTCTAAAGTCATCATTCTTCGAAGGACGACCACCAAAGTCAGTCAACATGTTCTGGCGTCGATTCAAAATTTCCGAAATACCATATCAAGACGAAGATCAATTCAGTCGTTGGCTCTTGAATCGTTGGCGTGAGAAAGACTACATACTGGAATACTATTACAAATACGGCAGCTTTCCAGCAGAACAGCCTCAGAATGCTCTTCTGGCCACTGAGGGCAAGCACG
>T02_Unigene_BMK.96
AGCAGGTTCAAATTCAAATTGTTCCAATTTGTTCAAGTTCTTTTTTTTCTTCTCTTTAGTCTAAATATATTGTAATTGTAATTTTGAATGCCTTCAAGTTGATTCTGATATATTTAGTCAGTTTCTTCTACAACCATTCACCAGCTAGTAAACCCTGGGGATGTACCAAATTTGTGTGACAGATTGTAAAAATCCTCTAAATATTTAGTGTCAGTTTATAGTTGTAATCTCTAATTTTACAGCACAAAGATTAGTAGGTTTTTTATTTTTATTTTTATT
>T02_Unigene_BMK.97
TTGCAGATCATCTATCAAAATTTTTGCTTTTATGAAAAATATAGCATCCTACATATGAGAATATATGTTAATAAATAGTCGTTAGAAATAAGAGATACGGATAAGGAAATTTAGTTCATTTGAAAGGAACTTAAGTTGGGTAATTAAGTACCCTTTTTTCTGAAGTAAGAATTTCATGGAGGTCTATGGTTGTTGTTTCTAATGTGCTTGCAATCATTGTATGATGCTTATTTTTTTGCAATTAATCAAGCTCATAATGATGATTTGAAGACCTAGCAGAAAATAAATCTTAGTAATAATTGATCATATTATTATTTCATATTATTATGATGAAATGATTTATAAGTACCAAGTGCGTAGCAAAGTAGCTTG
>T02_Unigene_BMK.98
TTCATAGTTCTTAAGAACTGTTCTGCAGTGTTATAAATGCAGATATTAATAAAAAGAAATCAGTAGGGGACTAATAGAGTTTTGAAGAATTATAAGGTTTTGGCTGATTCCATCAGTGGAACAAGTTTGGTCGTCCCAGCCAAAATAGTAACATATGCCAAAAGCCTTTCTGTAGAACCATGAATGTTCCACCAAACCAAAACTAAGGATGTGGGTTTAAGCCCTGGATTAGAAAGTACACAAAAAAGTCTGGTTTTGTTAAGCTATTAGAATTTGTGGCCCCACATCTGGTAGGGCAAAATAAAAATAAAAGATATGGGATGTCATTGCAGGTATCCCCTGAAAAAAAAAGATTTAGAATTTGGCCCTTCACAGTTTTTGCGCTAGTTCCTTTTTTCTCCCCCCAAGGAGTTCAGTACGGCCAGAATAGTGGAATCACAAACTTTGGTTTTCCACAAACTTCCCTAACCAGAGATCTAGTTGGTAAAATCTATATTTGGTACCTACACCTTGATGCTAGCTAATTTTTACAGTGCAATCTGTATTTGGTATAATGAAAAATATACAGAAG
>T02_Unigene_BMK.99
GCGCATCCTCTGGCAGGAATGGCACTGCCTTTGTCAAGCCAACCTGCTCCTCCTCGGCGTTGGTAAAAGCGGTGACCTCCTTGCCGGCAACGAGAAGGCTTCCGTCGCTGAGCTTGACGTTGTAGAAAACAGCAGGTGCGTGGCACACAGCAGAAACGACCTTTCCACTTTCCCAGAACTCCTTGATCAAAGCCTGGCTGGTAGGATCATCCGCAAGATCAAACATGGGTCCATGACCACCAACGTAGAAGATGGCGTCAAAGTCCTTGGCCTTGCCAGTGAAATCGCTCAGCTTCTGTGTTGTCTTCCATACTTGCTCGTCGTTCTTGTGGAAGTTGACGGAGACGTCGTCCTTGGCGGCCTCGACGGATGCAGGGTCCAATGGTGCTTCACCACCCTTTGGTGAGGCAACTGTGATGTTCGCCTTGTTGCGGAGGACGTGGTATGGATGTGCGAGTTCGGGGAGGTACCAGCCAGTAGGCTTATCGAGGTTACCCAGCTTGTTGTGGGAGGTGAGGACGAAGAGAATGTTTGGCTTGGACATTTTGATTGATGGGATTGATTAAATTTGATGTGACTTGTAATAGGTATTGGTGTTGTA
>T02_Unigene_BMK.100
GCGGATTTTGAGGCAGGAAAGGACTTAATTGTCACTATTCTGAAGGCAATGGGAGAGGAGATGATCTCTTCGTACAAGAGCACTGCTGTCCAGTCTTAAGTCAGCCATTTGAACGAGCTGCAGGGTATAGCTAAGGAGAAGATATTGCCACGGCTCCCAATTGATTCTTGGCTGTAATGTGATTGCTTACAAGGCCTTGCTGTCTGATAGCCTGCCGGCCTCGTATGTTGGACTTTGGTGGATGTAGTGAATGTGGG
>T02_Unigene_BMK.101
GAGGCCGCAGATCCAACGGCCCTGGTGCTTCTCTTGGATCCTAGAGATGTATGCAGGAGTGCACTCCTCTGTCAGACCACAGCAATCGCATTTCGCAAACTCCACTTCGGTCTGGGCGGTGGTGGTACTGACCATATTGACTACTGGCGGTTGAGGTTGGGATTGAAATTCCGGCCCAGAAATTGCCATCGGATCCGCTTTGCTTGGAACAGTTGTAGTAGTGAGAGCTTCGACCAAACCCTCAGAAAAACACGACGGGAC
>T02_Unigene_BMK.102
GGTCAAGCCATACCGTCAACAACAGCGACTTCTCATTCATTCCTTTCAACTTTCGCCATGGATCTCGAATCTGGCCGTACCGGCCGACACATGAGTGTCTCCAACTATGCTGGCAACGCTGGCGCTCCCATCACTGCAGACAGTGGTCGACGACGATCATCCATCGCCCCGGCTGGTGCCGTCGCCGCCACTCAGCGTGATGGTGTTATCAACCAGAAGGACGACACTCTGCGCAAGATGTCCGTTGCCATCCCCAAC
>T02_Unigene_BMK.103
GTCCGTTGCCATCCCCAACTTGGCCGAGCTGAGCGCAGATGCTGCCGCCGCTGCCCAGCTTGAACGCAAGATGGGTTTCCGTGAGGGTGCTGCTTTGTACCCCAAGGCTATCATCTTCTCCTTCGGTATCTCTCTTGCCGTCATCATGGAGGGATACGATACTTTCCTCCTCGGTAACTTCTTCGGTCTCCAGACCTTCAACCGCAAGTATGGTAACCCAACCGGCAAGGTTAAGAATGGTGTGGAACAATATCAG
>T02_Unigene_BMK.104
ATTCAATCCCATTTACTTGGAGGTATCCTTGAAACACGCTTGATGTTTTCTTACCTCCATTATTTGATCTAAACACCTTGGCTTCGGCATCAAACCTAATTTTTGCCATCTCATGAAACTCCTCAAATATATATGGTAGTTGATCACGAGATTTATCATATACACCCATGTACATCTAAAAGCATCATTAATTAATGATAACCAGAAATATAGGTAAGAGGAGCATACCAAATATCATGATGTATTAAAGAAAAGGAGCTTGATTCCTTTTGTTAATACTAAGGGGATATGATGTTCTGTAATTCTTTGAAGGTTGGCAAATTTCACAATCAAGCTTGTTAAGGCCACTAACTGATATATTTCACAGTCAAGTTCTTTGAAAGTTGACAAGTTTCACTATTATTAATGCTTAACAATGGAAAAAGAGTCCTAAGGCTACTAGCTGATAAATGTCCTATACGGCAATGCCACTTCATAATATCTTCTGCATTAGCTGCTAATGACTGGTAGGTTGATGGAGACTTCAAAGTTGAATCAATGTCACCACCAATCATCTTTCCTGTCTTCAGATATTGGAGAACGCAACATGAAGGAAAGAACGTGGCACTGCAGTCCTGGGACTTAGTTGAAATGCTAACAGAAATTAAATTATGAGATGATTGAGGAA
>T02_Unigene_BMK.105
TGTGTGTGTGTGTGTGTGTGAGGGCAAGAATGTGCGAGTTTAAGTCCTCCCAAGCAAAAAGATAAAGAAACAAAAAAAGAAGTTTTAAGGGAGAAAGAGGGGCTTATGTTGCAATAGGATGATATTGGGTTGTAAGATTTTGTTACCCTAATAGAAATGGATTTGTGAGTTTACTGAGTTCCCATTTTCTATTTGGGCAATTCTTATTATTTGGAGTTTCCTGCTTTAGTAGAAGTTGTGTGCATTTTAACGTCTTACTTTTAGTTGATTGGATTGATGGCTGAGGTTTACTATTTTATATGGGATTTATTACTATTATTATTTAGTTTTACTATTAGGTAACTCTTGATGCAT
>T02_Unigene_BMK.106
CTTCTCGAAGTCAGGAAGATTGGCAGGCTTTGAGTCAGCCAAGTTGGTGAAGTGCTACCAGACTCAGCTACTAAACGAGCTGACCAGAAGTCAACTTGGGCCAGGCCTAAATTTGAAGCATTTAAGCTTCCAAATTTATATTGAATTTTAGATGCTTGTAAAAAGACTCTGTTTATAAGGATACATTTCCTTGAAATTGCATTGCTCTATTCAAATGTGGAGGCTGCACTCTTACTACTTTATGCATAACCATCTTCGGCGTCTGAAGTTGTATAGTTTTCCGAGTTTTACCTAATTTACAATGGTGGCAGACATTTAAGATGTCAAAACCCCACCAATGATATGTTCTCCATTGCAGGTGGCCTTTGCACAATATTTGCATAGATGAGAACCCAAACTCTTCAATTTTTGGCCGATGGATGAGGAACAGTTTCTCACATTGAAGAGAGGGAAGGCGAAAAATAGATGTTAAGGATCTTCCAGTCTTAGCCGTCAACTGGAAATCAGTTGTGGAAGCTTACCATATCAACTGTTCAAATCAAGTAGCCCTTAGTCCTAGTGAAAACCCAA
>T02_Unigene_BMK.107
AATTTTGTTTCTCCATTTCAATCTGTTCCCATCACACAATAGTCCATATTTCTTTTCTAGACTTCCTAATTTGGCTCATCATCATAAAGCCCTGTCCCAACTATGGTTGTACATGAATTTTGTTTCTGCATTGCGATCTATTCCCATCATACAGTAGTCCATATTTCTTTTCTAGACATCCTAATTTGGCTCCCACGTGAACACTTAGCAATAGCACAGACAAATAACCACTATAATAATCCAACAGAATTTTTAAAGGATGAGTGTTTTTTGGTAGGAAAAAAATAATTTGAGAAAATGGATGCACTTACAAGGTGTATAAGACCCATTCGAA
>T02_Unigene_BMK.108
ATAACTTTACCAACTCTTTACCAAACCACCAAACAACCACTTCAAAATGGCCGACGCAGGACGCAAGGACTTCGGTGACAAGATCAAGGATGGCATGCAGCCAAACAGCTCCAAGTCAACCGTCGACCGTGTTGGCGACAGCCTCTCAGGTGCATACGACAAGGTCGCCCGTGATGCTGTTCCAGACAGCGAGAAGTCCACTGGCCAGTCTGTCGCCGATAAGTTCTCCCGTGAGAAGGATAACCAGGGTGCTGGTGAGGGAGTCTTCGATAAGGTGAAGAACGCAATGGGCATGGGCGAGAAGAACCACTAAGTG
>T02_Unigene_BMK.109
TGTTTTTTTTTTTTTTTTTATTTGCTACATTGGACTACTGGTTAGTAGCGATACTTCAAACTTGGAAGACCCAAGGATCAATCCAGGGTATATGTCGGATACTAAAGTACCAACACCACTCAAACATGAGTGTTGACATCTTCTTTATTATCTTAATTACAAAACCTGTCCTGCCTCATCCAAATTTGAACTAAAATTTCAAAATTGCACTTAACATGAAGCACTAAACAATGTATAAAAAACAATATGTTTGTTGCATCTCTACATATTTTGAGCATCAGATGAAGGTGTATAATATGCGAGAAATTTGACAATAACCAACAAAAACCACCATTTGCAAAAAGTACTGAAAAT
>T02_Unigene_BMK.110
CAGACTTATGCCAATTCACAAAGAAGAGATCATAATCACAGATCTATAATTAGGTTTTATGAAAACATTTTGCGAGTTTCTGAGAACAAGCACTTGCACTTTTGTGACTACTGCAGCATAGAAAGGACGAGACCTTATTCCATTCGGGTACATTGATGTGAGGCTTCTGTGGGATTGCAAGACACATTTTCTACAATAGTGTGGTGGCTTGTGCCAATCTGCAATGGAGAGGGGCTGCAACCAGAGAATGCTGACACTGGCAGAAATCTTAACCAAACTGAATCAGTCCAGGTTATAGTTCATGTCGACAGCAAATTTGCAGGAAGAAATGACAGTGAAGCGGATCTCTTCATTCTCTCCAAG
>T02_Unigene_BMK.111
GCTCCTTCTGCCTGCACCTCTGCTGGTCCTGTCTCGAACGTCGCTGTCGGTATAGCTTGTTGGTGTCTGGCACTTGGGGCGCGCATCTTCGACTTCCCTGCGTATCAAAGCATCAGCTCCAACCACAATGGCAGGTGCACGTCCAGCAATTGGCCTCGCGGCCATCGTGCTGCTCGCCGGCGGCATTGTCATGCAGTTCTTCGTCATCCTCTCCGGCCTCAACATGAGCCCTCTGAACAAGGTCTACTTCCTCCAAGCCGACACCTCCAGCATCACGAACGGCAACGACAGGCTCCAGAACCCAGCACGATGGACCTACCTCGCTATTTGCGGCGTAGTGAACGGACTCAATGGCAACTGCGGCCCTAAGCAGGCTGCCCTTCCATTCGACCCAATCAGGAACTTTGCTACCACCACTGGTGTGCCCGAAGCATTCGTGTCGCACCCAGGCTACTACTTCTACATGAGCCGAT
>T02_Unigene_BMK.112
CTTGTTCCCAACAAGAAGAATCCACTAGATGACGCATAATTGATTGGTTTTGTACTGAGCTCGCATTTGCATGCCATGTCATACTCTCCGCAATCCACGTGACACTACACAATCTTTGAAACCTTGGTGCTAATGGAATGTATCTTAACTTTTTCCAAGGCACACGTTTCCCTGTCGAATTTGGTTTCCATTTGCTTTCATCATATGTAGGACAATTTTCCCTATTTTCATGCTCTCTCTAGTATAGTATGCAATCGTTAGG
>T02_Unigene_BMK.113
ACAGACATACTAACGCGCGGCCGAGCTCATGACAGCGCGCAACTGCAGCGGCCATGCATATAGCACCGCCGTCCCAGGTACGGTTCGCGCCTTTGTCCGTGGCTGGTCTGAAGATGCGCGCGCCAGTCTTGGACGTCACTACCAGCGCTCCATCCACCTTGAACCCATCTCGTAGACGTCCTGCGGACGCTTGAGAGGCATAAGCAGGCTTGCCGGAAGAAGTGGATACTGGATGTATATAGACGATCTCATCATCGAGTGTAGT
>T02_Unigene_BMK.114
GTCCTGCCGTCATTTTCGATACTGACACCAATGAGGTATTACCAAAAGAGCACAGGTCAGTACTCGGCCATCGCAGTGGATCAACAAGCTCGTGCTACGTCACACATCTAGAATTCAGCATCATGACTGTCGAAAGCGAAGCCTACTCCAGCATACTCCTCCACGCCGGTACAAGTGCCGGTCACGTTGCTACATTCAAAATACT
>T02_Unigene_BMK.115
TTTCTCACCATTACAATTTTCTATTTGATTCTCAAAGTTCTATCTCCTATTAGAAATTATCATGTTGGGCGAGATAGATTGAAATTTGGTATCTAAATGTGGAAGGACCCGTTCTTAAAAATACCTAGTGGGATCTAATTTAACCAAGCCAACTGTAGGTTATCCTATTTAATAGTTGATTAATATGAGTAGTTAGTAATTTTTCATTAATTTAGCTTAGTTTATAAGATTAAGACCCTTGTGAGACTAATAGTG
>T02_Unigene_BMK.116
GAAACCAATAATGAATGTAACCTTTTTCTATTAATTGATCAAGCTCGGAGATAGAGTCCACATACTTTAAATTGAAATTAAATCTAAAGTAGTTAATCCGTTAAACAATACATTATTTGATAAAATAAAGGGAATTTGAGTAATTTCTCTTTTTAGTTCTATGCGAAGTGACAAGTATTCTAGCATTTTTCATAAACACATAAACATAAGTTTGTTTTATTGGACTAGAAGCCAATCAATTCCAGAATTTGTTTTAGTTAATGACTCCGAAGAAACTAAAAAAAAACTAGGTTTATTGGATCGAGTTATTGGCAGATCCTACGATACATATCAGAATAAAGTACTTGAAATTTGGGTATCATTCTTTTTCCTTACTATATTGATATAAATATGGATAGAAATCACCGTATCGTATGTATATAGTAGAATAA
>T02_Unigene_BMK.117
ACAGTTGGAAATTGCTCGTTGTTGCAACCATTGGGTTGTGAGTTGAGTCATGTTAGGACTCAAAGGTTGGCGGTAAAAACATTGAAAAATGGGGATCTATAGGTGAGTATACTTGAATTTCCTTCAAAGTCCGGCCAATTCTAATACGCCATAGGTGAATGTGAGGTAAGGGATGGTGAGTAGCTGAAGTGAACTAGAACTAAACGCCCACCCCCTGCCACCACCACTAAAATAGAAGTGAAAATAAACTGAAACACAAAATGGGGAAATATAATTAACCATGTAATTAATAGTCACCTTATAAAATATAACCACTACTATTTGAGCACTGATACGTTTGGATCATAATTCCACATCTTTTTAAATTAAAATTGAGGATTTTTTTTAATTCATCCTTCAGGCCTCATACTAAATATTAATTCATTAACTTGCAATTTTAG
>T02_Unigene_BMK.118
GGCGTACATAGCTCTAGAGAGTCATGTCAGTCAGAACAGCAGCTAGCAAGGTCGACTGGACCGCAATCACATCCAAACTAGGTCTCACTCAATCGACCCTCTCATCCCTCTCGAGCTTCAGGAAGAGAAACACAGACGCTAGGGATAAACTCAACCTCCTCGAATCCCAGAAACAAGACATCGATTTCGCTCACTATAGAGGACTACTTAAGAACCAATCGATTGTAGATGAGATAGAAAAGGCGTATAAGTCGTTCAAACCAGCTACGACTGATTTATCCGCTCAAGTCAAGGCGATCGAACAATTCGAAGCCAAAGCCGTAGAGAATGCACAAACGACGGCAAAGACGACCGATAGTGAGTTATCTGATTTACAAGCAAC
>T02_Unigene_BMK.119
CTGATTTCAAGGGGGAAAAAACCTGCAAAGTTCAAAGCTGTTATGAAGATATACCATCGTCAACAGGAAATTACAACTGCAAGGAATTTCCAATTTGTTGTTAAGTTCGACTGGCCAATACATCCCAAAAGCTTATTAAGTTATTAGGAAGTGGAAAACCAATCTACTGAACACCCCCACTTCAAATGGGACGCCATTGGAATTCGCAACCCACAAGTGCCTACCCACAAGATACGTGCCTGGCCATGTTTCCTAGGGGAATAATGCCTCCCTGGGGTTCGAACTCGCAACCTAGCATTGGCTCTGATACCATGTCAAGTTCAACTAGCCAATACATCCCAAAAG
>T02_Unigene_BMK.120
ATCTCTTCTTCTTCTTCTTCTTCCCCATCATCGTCAAATGAGAGAAATCGAAACCCTCTTTTTCTAGGGTTTCTGACATGGATCCTCCCTCTCTCTTCCGCATCCCTTCTTCTACGAATGGTTTTCCGGACATCTGGCCCTTGGATTCCTGCAATCTCCTCGGGATGCAGCCCAGGAAGGGCCATCTCGCCCGCAATTTGGGGCTCTCCGAGCCGATGGCGGCGGGATCTGCTCGATCCGCGTCGGCGGCGGAGGAATCGACGGTCACGGAGCAGAGCGGCGGCGGCGGAGGAGGAGGGAGGAAGAGGAAGGACGTGGTGTCGGCGTCGGAGGATGAGACGTCGAAGCTCGCGTCCACCAGCATTGTCAATGAAATGGCCGG
>T02_Unigene_BMK.121
TAACCCATTCTTCTATGAAGTCACTGCAAAGTATACAACAAAAAATTATAAACATTGTATATAGTATATCTTGATTTGCCCATAATTCTTATTCAGGTTTGTGAAAGTGTGCAGACAAGTGTGTTTGAGCCACGTAAGTTCAATAGTTTTTATGTAGTGCTCACATCCATAAATTGTAAAATCAACAACATTATAACACTGGATGATCTAAATCTCCAATTTATCCATTTTGGGCATGCTTCATGCTTCATTTTGGGCACAGCAATTTTGCAGCATTTTATATACCTGGTCCAACATTTTGGCAAAAAATTACCTCTATTGCCCAAAAGGAGAATTGCATTAAAGATTACTACAGAACAAGAATTCCCAGAATTGGGTAATTCTATTGATTTAGCATGCAAAATGGACTATCAAGATCGATTGTGCGCGAATCCCAATATTCAAACTAGATCTAAATAGCTATGCCCTATAGAAGTTAAATAAATAACTAGACCTAATATCTGGTCTACAACAATTGGTGGGACAGTTCTCATGTATCCTAAAGCAATTTATAGCAGCATGAGGCCTACCATGCAACAGGTCTTACCACTAACACAATGTGAAATTGACATGGAA
>T02_Unigene_BMK.122
CAATTCGACATTTGCTCCTGCACCTGCAAATTATAGGACTCAACAATGAGAAGGGATCGTAAACCAAAGCCCAGAAAGTAGATTAAATCTATCAAATGGAAGAGCAACAAATTTGCACTATTATAGACCTGAGAAGTTGGCGAAAGAAAGCATCAGTTTGCATTTACATACCAAATTTCAAAACCAACTACAATACAGAAATGGAAGAAACCAATTTAATAAGCTTTATAACAAAATATCACGTGCCATTAATTGAGTTTCAACATACCCAAGAATTGAAAAAAAAATGAAAGACAACAAAACTGCTTCTTGCCATCAAACTAAAATAGTGTCATCTGGGGAATCCTAGGCCAACCACCCTGACTACAACAACTCAGTTTATAAATCCGAGCGGTACTTTGAAGGAAACTGGTGCAGAGGAAATTCTAGTACAACTAAGCAAGTGATACCGAAACAAACAACGGCTAAGCATCAATATATGTTATGGCTTGGATCAAGAAAAAACTTGCCTGTACTTTTAAGCAATTGGGGCAGACATGTAAATCAGGAAAGAACTCACTTGTTGGTAATGGCACATACATCAAGGACTCCAACAGTGTTTGTTGAAGCTAGAAAACATGTTATGGGACGATCAAATAGGAAAGGAGACACAGCAGAATCAGTCCCAGAACAGCATTTACATATGAAATGATGGCACAGATAGACCACCACTTCAAAGTTATCAAATGCAGAGAATCGACACTGATACATGAATCCACGCATAGAAAAATGGATTATTCAAAG
>T02_Unigene_BMK.123
GTCCCTGCCAGTCTTCAAAAAAGACAAGCTCGGCTGCTGCGCACCAGGGACTACTTCCTTCATTGCCAGAGCACAACCTGAGCTAATTAAAGCTCAAATCGCTCGTCGTATGCGCTGCCACACGACATATCGACAAAAGAGACTAGAGAAGCAAAGAACCCAGGATTCTGTACTTCAGGTCTCCCAAAAATGGGTCAAAAAAGAAAGACCCGACCAAGTTGCTGCTGTTCATATGGTTGGCAAAACCAG
>T02_Unigene_BMK.124
TCATGCGTCATGAATATCGTCGTGCTGTAAGCAAGGCCGTAGATCGTGGTCATATGCTCAGATTGTCGTTGATCTTGTTGATAGTGAAGCTTAGTAACTCTGTGGAAACTGGCTGGCAGGAGGACTGTTGAGCATGCTTTCTCGCTTTGATCTGCCTTTCTTAATATGGCTCTTCAAAGCACTGCTGTCTAATGGTTTGAGAAGTTCGAAGCTACAGAGTAATTCTGCACTGACACTCATGACAGCG
>T02_Unigene_BMK.125
TTTGACAAATTAAACTGGAATTTCCTATTCCAAGTTTTGAATTTCTTTGGCTTTAGCAAGGATTGGCCTACCCTCATCAAGGAATGTATATGCTCTCATAAAGGCTCAGTCCTCATCAACAGAGAGCCCGCAGGCTAATTCGAAGTTAGGGGTGACTTAGGCAAGGAGATCTCCTTTCCCCCTACCTTTTCATATTAGCGGAAGAAATCCTCAGTTTAAACATTGCAAAGCTTGTCTCTAAAAAACAAGTGACTCCGATTCAGAGCCCCAGCCTCTCCCTCAGTTTGTCACCTTATGTTTGCTAATGACATCCTCTTAATTTTCAAAGCCTTACCTAGGAGCATCAAAGCCATTAAGGGAGCTTTGGAAGCTTATCAAAGGGCAGCTGGGCAACACTTCAACCTAAGGAAAAGCAATGTTCCCTTTGGCAACAGCATGGAGTCTTTCAAAGCCAGAACCATGAGATCCTTAGGGATTCCCCAAGCTTTTTTTCCTACTAAATACCTCGGCGCCCCCCTCTTCATTGGTAGCCCCAAAGCTCAATACTTTGAGAGTATCAAGGATTCCTTCAGGCACAGGTTAGCAGGCTGGAAATGCTCCATGCTCTCATTTGCAGGGAGAGTTATCCTTAAAAAGCATGTACTTCAAAGTCTCCCCATTCACATCCTTCTGGTTCTCCCCATCCCCTTCTCGATTTGCAAATTCTTGGAGAAATGGATGAGGAATTTTCTTTGGCCTCGTCCAGAGCAAGCTAAGAAGAGCCTTCTCAATTGGAATTCAGTATGCCAG
>T02_Unigene_BMK.126
GAGCATTCGGCTTCTTGTCGTCTGATGAGGTTTACCGCAAGGGTGCTGTCAACGCTGGCATCCTTGATCAACACTTTGCCCTTCAATGGGTTCAATCTTATATCTCGCAATTCAATGGTGACCCGACTCGAGTTACTATTGCCGGAGAATCTGCTGGTGGCGGTAGTGTGATGCTGCAATCAATGGCTTATGGTGGAACTCTCGGCGAATCCTTGTTCACTAATGTCATAGCAGCCTCACCTTACCTGCCGATGCAGTATAGCTACTCTGATTGGATTCCTTCGCAATCGTACTACGCCTTTGCAACTGCAGG
>T02_Unigene_BMK.127
TCCACCCCGCCCTTTAGCCCACATGCCCAAATTGGCTGAGAAAGCTACTGTGGAATTATTCTAAATTTATCTTAGGATTGATTAGGAATTGTTTCTTGTTTTGAGAATTAGTAGTTTTCTATTTCTATTATAGTTTACTGTTTAGTAGCCTTAATATATTATAAATAGACAAGCCCTCTACTGTAATAGGCATGCTTTCAATTAATACACAAATTTCTCTGAGTTGCTCACGTGAGTTTTGGATTGTTTCATGGTTTCGTTTG
>T02_Unigene_BMK.128
TATGTTTTGGCTTATTGGGTGATATTATAATATGGGCAACCACATCCATGCTAACATCTTTTTCATGACGACTGTCATCCAGCAACTCAACTATAACAGTTGTATAATTTTATTAGACTTCATTAGGTTATATATGTATGTTGTGCAGGTGTGCATGTGCGTCCCTTCTAGGATTATATATATGCACATGGTAATTGTTATTGTAATTTTGTGTAAGGTAGTTGTTGGGTTGATGGAGAAATTTTAGTCATGTTTCCGTCTATTAATCTAATTGCCCTAATTATGTTTATTTGTGGGACCAGGG
>T02_Unigene_BMK.129
CTTGGCAAAGTGGTTGTCTCCAGTGCCGGCGGCCTGAATTCCGGCGAGTATCGTGTTCTCCTGCTCGTTCAATACTAAATTGACGACCCCGGAGAGGGCAATGTCGAGGAATCCAAAGCCGAAGAGGACAAAGATACAGGCGAAGGCTTTGGCGAAAGGGGAGATGGGGGCAATGTCGCCGTAGCCGATGGTGCAGAGGGTGACAATGGAGAAATAGAGGGCGTCAACAATGGGGTGCGTCTCGGCCCCGGAGAAGTGGTGGCGGTTGAAGTAGTAGATGATGACGCCGACTATGAGGTACAGGATCAGGAGGAGAAGGGATTGGGTGAGTAAGGAGGAGTTGGAAGAGTGGGGTTTATGCAGGCGGGGCGGGTCGGAGAGGCCTAAAGGCATGGCGGACAAGGCGGGGGCGGTGCGGGAGCGATGGAGGAAGGGTCTCTGGGGGGAGAGAGGAGGTTCGGGAGGAGGAGATGGTTGGATTTCATCATCTTGGGTGGTGTTGGATTGGGAGCTGAGCAATGGGTGAGTGTCCATTGCATTCAAACTCAACCAACCACAACTCAAATTCTATTCTTTCCCCCGAAAAACCCAATCAAGAACGACTCAAAATCTATTCACTCTCTCAAAAACTCAATCAAGAACGACTCAAAATCTATTCACTCTCTCAAAAACT
>T02_Unigene_BMK.130
GATGGAGTCTTCTGTATGAAATGGCACATTATAGGATGGTCTCGGCTGAATTGAGGAGACTGAGGACTCAGCTTAGGCCTTGATTCTGTGCAGCAATGTATCGTGCCAGGCAGCGGACCAAATATCTCCACCAGAAAACCCCTTGATTGGTGGTGGACCTGACATCAGTGTTTATCTTACAGGGCAATAAGGATCAAATGGC
>T02_Unigene_BMK.131
ACCAACTAAAGCCAATTAATAAATCACTCAATACTCACAAATAACACAATTATTCATCAGACGTGGGAGAGGTTTGCCTACCACCAACAGTGGTGGGGGACACCTCGCAGAGGGATCCGAAAGGGAGCAGTGGAAAGCTATTGAAAATTCTGCAAACCAAGGACCCAAGGAATAAGGTGGAGCTTTATTTCCCTTCCAAAGTTACTGGAGAATTACTTCATATCTTGAACTTGTCTTATAGGTAATTGAATCTAAAGAGAAGTGCCCCTACTCAAGCTTGATGCAGGCCCTAGGGTTAGG
>T02_Unigene_BMK.132
GGCGTGCGCGGCACGGGGTACTGGATCCGCACCTCGTTGGACTTGTTCCTGATTGCTACCGGCTTCTTCTTCCTCGGCGCCGGCACGTACGCCTCGGTCCAGTCCATTATTGATGGGTACAAGTCGGCGTCGTTTGGCGGGCCGTTTTCGTGCGCCAGCAACGGGCTTGCGCCCGCTGTGACCAAGGCTACGGCGACGGTGCCGGTCAAGCGGTGGGTCGATATTAC
>T02_Unigene_BMK.133
AATAAAGTGGCAGCTGGACTTGACTTTACCACATTATTTTTTCATCCAAACATGGTAAATGAAGACTACTTGACCGTTGAGCTTACCTTTACGGGTGGCTAAACAAACATGTCTGGCGTACCTTTTGTCCTCTTCAAAAATATTTTGCAAGTGAATATAAATCGAAGTCTTACACTATGTACATTATTGGCATAAAATTACATAAATAGAAGTCTTACATTTATGTAATGTATTGTTTCATTTTGTTTATGCAATGAGGAATAAGAAATCTTTTTTTTTTATATGAAGATTGAAGTAGAAACTAGTCAACATGTGTGTAAGTTTATCTCTCTCTCTCTCAAATGGTTTTAGAACTCTGGCACAAGTTCCTTGGTTTGAAAGTTAATTTGTTTCAATGGATCATCATTTTACACCCAGGTACATGAAACGGCTATCAAGT
>T02_Unigene_BMK.134
AAATCAACAATCCACGACTTGAAGAGGGAAATGCGTTGCAGAAGCCGTGTCGTTCAAGGACATTGACATGACACCTCAACTAATATTAGGAAAATTCACAAAGCTCATCTGTTGTAGGCAGTTGAATTCCCAGGAACTTCAAGATTGCAAATCCGTACAATTGGTTTAAAGGGAAGAATCAAATATGAATATCTTAAAAATAATCATCATCAAATACAGAAAGACTATCCCATTGAGATTAATGCCCAGTCTTCCACTTGGAAAAGCCCTCCACCACACACCTCTAGTAATCCTCTGGCAGAGCTCATTTTAATTGGGGATTCCTATGCACCATTTCCCTTTCTCAAACAAACAGGTCCACACTTGCCTAAAAGAAAACCTACAACAGTTCATTTTTACTTGAAGCATCCTTCGATGGGTGGTACGAAAAAAACTTTGGCAGGATTCACACAAA
>T02_Unigene_BMK.135
GAGAGAGACAGAGAGACAGAGAGAGAGATCATGCGGACATATCCCTGGCTGTCAATAAAATCACACCAAAGCAAATATAAATAGAAAGAAAAAAAAAAAGTGAGCACAAACTGTTTACACATATAGAATTCGACATGACTGAGTTAGAATCTCACATTATATTCATTTTTTAAAAATATGTTTATAGTATTAATCCAGATCAAAAATGGACTACAACTTTATACAGAATTACGATATATCATCCTTGCTGCTGTTTGTATTCCATACCCCTGTCCGTTAGTGATTGATTTAATTTCAATTTTGTTCAGTCAAATGGTTATATTGCTTTCTTTAGGAAGAGTACAAGAAAGCTATAGATAAACACAATCGACCCACAACTTGAACAGGTGAGATCTTTGAAAGCTGCACCCCACATCTATAGGTATGGTCTTGGGTTGCTTGACCACACCATGAGGTCATCCTTATGTAAGCACTCTCCCATTGATAATCATCCATCTTGCCAAAAATATTCGCACCACAAATTGGTTTATAGAAGGGTGCAG
>T02_Unigene_BMK.136
CGTTTCATAAAATGATTGAAACAAAATTTGATGCCAACGTGAATGTATTGAGGTCTGATAATGGGAGCATCTGAGTAGGCCACAAACTTATTTGGCAGAAAATGTATTGATCTCGAACTTCATGTGCATCTACTCCCAAAGCTATTGGAGTTGCCAAATGTAACAACAAACATTTACTAAAGTTACTAAGATTTTCTATCATAAACGAATGTTCCTGAGTGCTAATAGGCTGATGTAATATTAACAGGATCAGTTCTCCTCAATCATATGCCATCTCGTGTTTTCAGGGGTACAAGTCATATACAACCACTTTATTGTGTTGTTCATTTGCCACAGCAGTTTTGGGTTATTTCTTTAGATTATTTGGTATTCAACGGGTGAAAAATGTGATGGTATTCTCTTTTAGGATCTTGAAGCTGCAGTTATCGAGGTATGAAAGGTTCTAGGGTAAGAAAGGTACTATTCTATGGAGTTTTTCTCTTATAGCTGTTTTTGAGGTGCTTATGGCTTGAGCGCAATAACCTTACATTCCATGAGTATTTAGTTGACACTGTATTTTTGTTACAATCTGTTGCATAATAATTAGTCATCCTTCCCAAAATAATTAAATATATAAATAAATGGGAAAAGTACAAACCCTAGCAACAGAAAAACAAATTACACGATAGCAATGAAAGAATACAGAG
>T02_Unigene_BMK.137
GATATTCTAAGTAACTAAAAAACTAGCTTCATTGAATGGTTACAGTTATGATCATCAAAATCAAAATGTCCGATTTTGGGAGGTAAGAGAAAAATCTCTCATAATGGTGGGATCATTCCTCAAAAATATTTTAGTGAGAGGACTTGAATGAAAGAAAGGTGGAAATCTTTTATATTATTTTGAAATATCTTCATGTACTTATTCAAAAGCAAGAGGATTCTAATCTTTAGAAAATATAGAGATTTCTAACCACAAACCTTCATTGCAGGAGACTATCTCCCATTTTTCTAATTTACCAAAACACTTGCAAGATATTGTTAAAAAGGCAAAAGCCCCTTTATGAGTGTGTTCTTCCAAAGCAAGATCATTGTTTTGTTGATGTTGTCCTTCTATCTCCATGGCTAAAGCTCATTTCTATCCATCAATCCACAG
>T02_Unigene_BMK.138
CTGGTTTGTGGGACACGTTTGTGAAGTCATTTTTCCACGGAAAAATGCATTGAAAGTGTAAATATCTTTTTATACAGCCACAAAATATTTTTTTAGAAAAAGTAGCTACGCAAACTTGCTGGAATATTTGTTTGCAAAAGAGTAAAGTGAAGAAGGGTTCAAACAAATTTGTTGGATTATTTATCCTGCCAGGTGTTTTGTTTGCATGGATCCAAACAAATAAAGTAAATATGAATGCCGCAATTACTCCGACCCAACTTTTTCTGTCCCACCGTTACTCCGATACACCAAAATAAAGTGGGGGTGGAGTAACTCATTCCTCATTCTCTTTATCCATCCAGATCATGTAAATTTAAATCTGTTTACGTCACATCAACCATCCAAACACATAAAAAATAATTTATCTACTCATTTATTTCAACTCACTCCTCTTTTTAATTCCATTTGCATGTGATATTTCACTACTATTCTACTCCACCACTCATGCAAACATAGTTATTGGGAGTGAGTTGGCCTTGGTGTCGTTGACACCACTCACTTATTGTGATCAGGTTACTCTAATGTAGAGGGCATGTTTTTTAATCCAGCAATAAAAAACTTGAAACCATACGATTTTGATGTTCTGATCCTAGTTAGTTACCTTTATGTTGACTAAAAAGACCAATTGTTGAAGGGTTTTAAAATTACAAGGACTAAATACCAACTGGTGAGCACAGGTATTTCCGTGAATTGCAAATTAAAAATTTATACATTAAAAAGGTTTTGAGAATACGTATTTTGTGATCCGACAACAAATAGCTTTGAATGTGAATAGGAAGATTGAGGTCAAAAGCGAATACAAGAGGTGGGGTTGAAAGAAGGTTTTTTTAGCAAAAAGGAAGAAGTAGAACTTCCAAAAATGGAAAGTGGACATGAGTAGTTAGATGAGATTAAGTGATAAAAAGGTAGGTGCATAAGATAAGTAATTTGAAGAGAATCGGAGCTTTTGGAAAGAAAAAAAAACCTTAGGTAAAAATTATAATTAACAGTAAAACATAAAGCAAAAATCCTTGCTTTTTATATATTATAAGGTAATTTGCGAAGATTTTTTTAATGAACTTCATGCAATTTATTCCACTTCAGTAAACACCAGATGCAATTTGTGAAG
>T02_Unigene_BMK.139
GAACGGAAGCAGTAATATTGCGGGACCGAGAAGTTGAGGCAGATTAACGAGGAAATGTTGATAGAATGGATGAATTCCATGCAAAGCAAGATTGTCGGAGTTTGTGTTGTACTTGAGATTGTTCAATGGTGTGATGACTAGCCGTGGCAAGAGAGCCGTGCTTGACGTACTCGTATTGCGATAGTACCAGGTGTCGCAGATGATGGCGAG
>T02_Unigene_BMK.140
GTCCACTTACTGCCGTGTTTAGCTGTAAATAAAAAGAAATAGCATGTAAAGCGAAACATACAATTTAAATTTTCTCAAAAAAATGGTAAAAGAGATCAGATCAAAGGAAGTGGTCCTTGTTTTATGTTCTCCATGGTGTAAGACCCCAACCCTTAATTATGTAATTAATGTGCTTAGTAGTTAATTAAGTGTGACTATATGCTAATTGATTAGTTTTGTGGGTTAAAATAGTATCTGAGTAGTTTTGGGAGCATTCGGACCACATTTGGTACTTGGAAGGACTTAGTTGGAACTGAGTGGGAACTGAGAGTCAGATGGTTGGAGAGTGATCCTAGAGTGTGATTTGTGGGCTAAGGAAGCCGAGGCAAGTGGTTAATTCGATTACATTGAATGCATGCTTAGTTTTCATTGAATTCATGTTAATTCCCCATTATGCTAGTTAACCCACTTGTTTAAGCTCATGTTTAAGTAAATTTTGAAATGGGAATGAAAACTATGATAGGGACCCTTAACATCTGCCTTAGAAGGTGGAGTTGAAGAGGAGAAATTCCCCAAAAACTGCGTTCAGCAGCCTGATCAGCAGTTGACTGCAGTGCTGATTGGCTGATGGTCTGACAGGCCACCAGCTGATTAGCAGAGGGGTTGGGGGCCGAAAACCCTGTTTCCCTCCCTTTCTTTGGTTTCTGATTTGGCACTTAGGCTAATGATCTTCAGGCCATTGTTTGCCCCCTCTAACTAACGAATTAGTGGTGTTCAACCCTGGTTCTCCATGCATAAACCATAGACATTAAAATGGAACCCCTCAAAACTGTTTTT
>T02_Unigene_BMK.141
ACTTGATGGTTGAGATGTTGTGAGCTTTTCTGCGGGTTTTGCATGCGGGTTCTCGATTTCTTCTGATTTGGGGTGGTGGGTCGATGGGGGATTGGGTTGTTTGCTATTGGTTTCATCTTGTTGGTTGAGATGAGGTGATTTGCTGTGGGTTTGTTGATTTTTCTGTTTCTAGTGGGTTCTCGATTTCTTCCGATTTGGGGTGGTGTGTCGATGGGGGAGTAGGTTGTTTGCTATTGGTTTCCTCTTGTTGGTTGAGATGAGGTGAGATTTTCTGCGGGTTTTGTATGCGGATTCTTGATTTCTTCCGATTTGGGTTGATGGTTCGACGGGGGATTGGGTTGTTTCCTATTGGTTTTCCTCATATTGATTGAGATGGGGTGTTTTTCTGTGGGTTTGGTGATATGTTTTGTTGGTCGTGGTGGTGGGTTGATGCGGGATTTGGTCGTTTGTTCTTGATTTCTTCTAATCGATTGAGATGGGTTTTCTTCCAAGTGGG
>T02_Unigene_BMK.142
CTAACATTACTAGGAGTCTATGGTGTAACCAAAACAAGTCCCACTCGAAATACCCCATCAAACTATGGTTCCCACCACATAAATAACAAAGGGGTCATCAAGCATCTCCCAATTATATTCGAACATAATATTTGTTGGCTTAATACTTCAAAGAAAAATCAAGGAGCTTAAATATAAAATACTAGAAAATAATCTAGCCCCTATAACTGGG
>T02_Unigene_BMK.143
GGTGGATTCAGATGCGCCCAACAGGCCAGGCCATAATATACAAGTAGCAATCTGCAAGCTCTCATAGTTTCTCTGAGTGGATCTAACTTGGAACATCCATTCAATAACAAATAAAGGGAAAGAGCAACGGATGCCCACTGCATAACAAAAGAAACTTATACATATTGCACCTCACCTCTGGCACATATGTCCAATGTGAAACAGGTTTTAACAGAAGTGGC
>T02_Unigene_BMK.144
ATGCGCTGTTCGACCTCCTTTTGCTCGGCTTCAGTCAAAGCGCCTTCTTTCTCTTCCACCTTGACGCCCGCTCGTGTGGCGCGGCTGATCTTTTGGCGCACCGACTTTTCGTCGCCTTCGGCCGCAAGGGTGACGGGGTCAACCCGCTGTTCCGCGACGGCGACGACGCAACTCCATTTGAGGTCGTTGCTGAGCACCAATTCGGTAGGTTCGTCGATGCAGCACCAAATAGGGTGCAGCTTCTTGCTGTCGAGAAAGTCGAGGAAGCCTTTGACCACTTTGAGGATCTGCGTGTCGTGGCACAGCGGCCGACCCCAAACGATGGCAAATTTATCGTTGACGGCGTAACCGATGGCGCCTCCCGTAGCATCGTGCCTCCAGACCGTCCAGAACGGATCAAGCCAGCTCGTCGCTGGCGAATCGCCGTACGCTGCAATGAGGTCTTCCAGCTTGGGCAGGTCGGGGTTCTTGCCGTCGCTTTTTTCAGTCTCGAACAAGAGCGTGTCGGCGACGTCACCCTTGGTGTATTGTTGCGTCGCCTCCATGTCGAGCTCCGATCTTGCCGGGAAAGACCGTGGGTCGCGAGGGAAAAGCGTTGCCCACCGAATATTGCCGAGCTGCAGAAACAGGAAAACGACGCGTTCAAGACCTATGCCGCCGCCACCGTGAGCAGGACAACCTTGACGGAAAGCGTCGACGTAGT
>T02_Unigene_BMK.145
GAAGAAGCTCTCACCTCTTTCATGCTGAAATAATTGACAATAGTGTCACATTATAAGACAAGAAATGAACCGGCATACTTTATAGTTCTACAAGCGCACAGCTATACCTATTTAGATCTTAGACTTTTCTGAAATAAAAATTACAGCCAAAATGTTAGGGTAAGGGGACAAGGGAAACAAATGGTTCTACATTACTATCCATATTCATTTTCAGATCATCCATCTTATTTGAATTTTGAACTGCAGCAACAGAAATTAACAAAATTAAATCAAAGAACAGCTTTAGTTTCTAAAAGAAAAGAAAACTGGCACTTGACCAAATAATAGAGTCACTAATATCACCAGGGCCCTATTGTGACAAATAAACCTTGTTTAAAAAATAAAGAGGGTGGATCATGATGAAGCCATCATTGAAGTTGATATGGAGAAGATGAAGCAAATCAAAGTGCCTTAGTTGGGA
>T02_Unigene_BMK.146
GTTCCGCCAACAACGTATGGCTCGTCGTCAACGATGCCCGTCAAAAGCCTCAGACCACGGAGCAAGACTATGTCGATGTACTCTCTCATCACCAAGGCCCAGATTAAGCGACACAGCGCGTTGCCTGCATACTCTGGTTGCGCTCCCATCGCAGTCGAGTCAAAGCGTCACAGCGCCCTGCCCAAGTTCCAGTACATCGACTGCATCTCCACAGGCAGCCCTGAGCTGGTCTCCAAGAAGATACCCAACATTTCGAGG
>T02_Unigene_BMK.147
GTCGTTCTCGTCAAGACCGAGCGAGACGAAGGAATCGACGATGGCCTTGACTTGCAGTTGATCGATGGTCTCGCCGTTCCTCTGCTTCTCGACGAGTTTGAGCACTGCGGCCATGACCTTCTCCCACACTTTGGAGAAGAAATCGTCCTTCCATTTCACCAGGTGCAGAGTGTAGATGTCGTAGACATTCTTCTTGCCTTCATCAACCTCTCTCTTGACCCAATGCCGATTCAGATACTTGAACAAGTGATTGTTGTATTTGGCCGCATCGGTATATCTTTTCCACTCTCGAATGTAGAAGGCGAGGAGTGCTTCG
>T02_Unigene_BMK.148
TAGGGCAAGCACGTCCTCCAGCTTAACATCGGTGTAGACCTGGGAGAGTTGCTGGAACAGCCGAGTGAGGATGACTTGTTGAAGTGGCAGAACATATTTCTGCATTTCCTCGTCAGCGCCAATTTGTGAGAGAATGGGCGAGACCTTGGCGCAGATGGACTTGGGGTGGAAGTCTGTCTCTAGAATGTTGTACAGTTGGCGAATTTCTG
>T02_Unigene_BMK.149
GCTACGTATCGCCCGCTTCGTATTGGTTTGGCGGCGGGCATAGCTACCGATATTTTCATCCTTGGTCCTATGACCTTTCAGCTGCCCCATCTCGCTACAATAAAGTTGAAATCATCCAGCTTGTATGCAGCCTCTTAGGAACCTTCTTGTGATTTGAACTTTCATATGCCATATTAGCTCCTGTTTTCTAAGGTAGGAAAACTCGGCGAATTGACTCTTGACACGGCCAAGTCACCTTTTTTGACAGAGGACCAAGTCAAATACAGGGGAAACTTGGCCAAGTCACCTCGTTTTGATAAGTTATGTGCATTCTAGACCATTTGATAGGTAGATCTGATTTTAAATAGGTGATACTCATTTTTAAGTAACTAACGCTTAAGGTTTAGCAATTTAAAAATGATGATTGAAATG
>T02_Unigene_BMK.150
GGCGCTTCTGAGGATGTGGAGTAGGCTCAGGTTTGTAGAACGGTGATGTTGGCAAGAATGAATGGCTGATCGCAGCCTGAGATGGGTAAATGCCAACCATGTTTGGTGGTCTTGTGCTTATCTTCACTTGTGAGATAGCGACACTTGAGGCTGTTGCGGCGCTGATGGGCACAATGCGCTACTTCAGCGGATCAACTTCGACAGTCGGAGGCCAGCTACTCGACGTTTGCTGTCTAG
>T02_Unigene_BMK.151
CTTCCAGCAGCAGCAGCGTCCTTTGGCAAACATGGCATCTCGCAGCGAGCTACTTGGAAGCAGTCCTGAATCCAGAAGCCGTGGCATTGAGCTAGCGCCTGCCTTGAGAGGCATGACGCAGAGCTGCAGTTGAGGCAAACAAGGGCAGGCGCTTGATCGACGTGCCAATATGGCGGCATCGTGAGCAGCAGGAGCAGCCATGTTGGTTTTCACGCTGTCTTTGGAAGCCGCCAGGGCATCAGGTCTTCAAACACCAGG
>T02_Unigene_BMK.152
GGCAGATGGAAAGGTCTCCTTATGTCCAAGGGGAAGCCACAAAATCAGCCCCAGCAGATTATCCTACCCCTTGATTAAACAACCTTAAAGTCTAACTAGCACAAGAACCCGTGCTGAGCACGAGTCTGTCCATACGATGCAAACCAAATATTCATACAATTGAAAAATAATTGACTTGAGTGGCGGCCCAAATACATTGTACAACAGTAAATTTTTTGAAAGAAAACAAAAAATATATATTAACGTACCTATTTTCACAATTGAGAGTAGGTAGAGTAGAAAGCAAATAGGAGAAGTGAGGTAAAAAAAAAAAATGGGAAAATATGTAGAAATGGAACCAGGAGATGTGAGCAGATAGGCACTCTTGCATAAATGAAAAAGAAAAAATGGGGAAGTTACAAGAGAC
>T02_Unigene_BMK.153
GGTCATGCCGGGCTTGCGGGGGACGCCGGCGGGGATGAGGACGACCTCGGCGCCCTTGAGGGCGCTGGCGAGGCCGGTGGCGGTGGGGTCGTAGCCCTTGACGACGGACTTTGTGTTGACGTGGGAGATGTCGGCGGCGACACCAGGGCCTCCGCGGATATCGTAGAGAGCGAGCTCAGTGACTCTGGGGTTGAGCTTCATGAGCAGGGAGAGGGGCTGGCCAATACCACCGGCGGCACCGAGGACGGTGACCTTGGAGAGGCTTCTCGCCGAGGCGGAGAACATGCGGCGCTGGACGAAAGACATGATTGCGACGCGGCGGGGGGGGGGAGATGTGTAGTAGGTAGATG
>T02_Unigene_BMK.154
AAGACAAATAAGGCAGTCAAACCCAGACCATTACAAGCTGCAAGCATCCCTTGGTTGCCTGGAATGTTTCAGAATGGTTCCCCGTGTCTGTTCGACGTTGACGAAGCAGCATGGTCTTCATTGCCTACATTGATGAAGGATTCTGGCCTCCCTTGTTTCACAATCTAGGCGGACCCAAGTTTGGTGCTGTTGCAGTCACCCTTGGTAGTTCTTCTTCCCTCATTCTTGTGGCGAGATTCCGGTCTTCTCTTCTCTCTACCTCTGTCTCTCTCTATTTCTCTCTGCTCTGTGCCCTCCCACGCGCTCTGCA
>T02_Unigene_BMK.155
AGACATAAACCCAACAATCTCCACATTGGCTTGAATTGGGTACAACTCAAAAGCCACCAGGAAACTTAACCGGCAATGTCTTCCGTACCTTGCTGACAGGTACACAGTTTCTTCAACACATTGACATGTTGAACCAGCAATACAAGACATAACCCAACACGCTTGATTGAATAGTACGACAGAAGACATCTCTTCTGAATATGGTCCTTTAAAGGAGCAAAAGAAAAATAAAAACCCAATAGTGACAAGCAAATCAAGAATATATTAATCGACCTAATTGTGATTTATCATGTTATTAAGCTTGCAAATAAATTTAATATAATTATTTTAAAAATGTAGAGATTTTGATTCAGCATTTTCATTTACTTCCAAACA
>T02_Unigene_BMK.156
ATATCATCTACAAATAACATACACAAAGATACCTCCACTTGAATATAAGTAATTAACTCTTCCATAATCATTGTGAGTAGATAATAGCATGGGGGTGACCCTAATACAAACCTATTGTCACAAACTCACATGTCTCTACATAAGTAGTGTTCACACTTGTTACTACTCATTCATATATGTTTTTAATAATTTCAATGTGACCTCTTGGAACATTCATTTTACTCACCAAATTGAATATCTAGTTATCCTATTGAGAGCTTTCTCTAGTTAAATTCTTGTACATAATTATATGGTATGGTTGGGTTGTGTCGTGTTGGGTTCTAGCTCTACTTTAACTTGACAGCAGATTCTAAAACACTGAGCCTTAACCTTCTGGTTTTCTATTATTTTATTTATAGCTTTATTTATTTATTAAACCCGT
>T02_Unigene_BMK.157
CTGAAAGTGAAGGATGGAAGGTGAAGATCCACAAAGGGACAAATCGTCTTCCCTTTGATAGGAATGATTGCACAATCATCCTCGAAAACAAAATCCTAGTGAAGTGATGGTCTCATCTACATCTCTTCCTTAGACCCTTCACTCATTGCCTTTTTGATACCTTTGATGAAAACCCCTAAACTGTGAATTCATAGGAATTCAACAGAGTGAAATCTCACCTGCAGGAATGTCTGTGTGTGGATGTTCTGGTTGGACCATCATCAAGGCGTGGTAGTGTGAGGCCTGGGGACCATCAAAGTGTGTGGGCAAATGACCCTTAGTGTCATTTCAG
>T02_Unigene_BMK.158
AAAAATCAATTGCAGCATTTACCATATACAAATGTCTTCTCCATTGGAGATCATTTGAAGCTGAAAAAACAAGTGTTTTTGATAGGCTTATTCAGATGATTGGTTCCGCAATTGAGAGTCAGGAGGACAATGAACATATGGCTTACTGGTTGTCGAGTACATCTACTTTGTTGTTCTTGCTGCAACGGAGCTTAAAGGCTACTGGTGCATCTGGATCAACCTCAAGTCAGAAACCTCCCCCTGCAACAACATTATTTGGGAGGATGGCTCAAGGATTCCGCTCTTCTTCAAACCTTCCTGTTGCGGGACTAGATGTTGTACGCCAGGTTGAGGCTAAGTATCCTGCCTCGCTTTTTAAAATGCAGCTCACGGCGTATGTGGAGAAGATATATGGAATTGTTCGTGATAACACGAAGAAG
>T02_Unigene_BMK.159
GGCGCACAAGAAGACTGTTTAAGAGTTGTACATTGATATATGAGAAAATCTGGGTGAAGATCTTCTGAATGAGAACTGAAGGCACATAATTCTTTTGCAGTGTATTGAGAAGAGTGTTGAGGCTCCCAATAACAATCTGCCAGGGACTTTCTGGATCATCATCGCTTGATGGATGATCACTTGAAGTGCGACTCTCAGACTGGCT
>T02_Unigene_BMK.160
GTCCAATGTCCTTGGCACAGCATAATCCTGAGCTGGAGGCTGAGTGCATGGATGCATGCAGGTGGTGCGGACGGCATTGTTGGATGCGGCCAGCGTGGCCAGTTTGCTGACCACCTCAGAGGCCATGGTGGTGGAGGCCCCTAAGAAGGAGTCCCCACCAGCTGGCGGGGGCGGGATGGGAGGCATGGGCGGCGGCATGGGTGGCATGGACATGTACTGAGCCCTGCCTGCCAGCTGCTGATTATGGCTGTCAGTCAGGCCCTGCAGAGCTCACAATGCTCAATGGCAGTACCAGCCATATGATGCACGGACGTGTCCTGAGGCCTGCCCTGCCTGCCTCCCTGTCAGCAGCCAGCCAGTGGCTGCTGGGCCATGCACAGCTCACAGTGCTGAATCATCATGCATGGTCATGTGCTGAGGCCTGCCTGCTCATCAGCTGCAGATGCCAATCTGCCGGACCTTGCACAATGCATAGTGCTGGCTAGATCACCAGCCATGTGACAAGATGTCGCAATCTCCAGCATCGATCTTGCTGATCTGCAGCACAAGCATGTGTGATCTGTGGATCCAGGTGACACCTTCACTGCAGCTACCTTCCTGCAAGGCATACTCAGCAATGCTGCTCAAAGAATATCCGTCAATGCCAGTGGCATATGATCCCAACGAGTGGTCCCAGACCTCAATCATG
>T02_Unigene_BMK.161
GAGAATACTCTCTGTGTGAGTACTGATTGTATTTTATATTCAAGAAAGGGGATATCATCATATATATACATAATACAGAATGCCTACTAGATTAAGAAAAACCAGAAAACATAGAGGAACAACACAAGTAGGATACGGTAGAGTAGGAAAACACAGAAAACATCCAGGAGGAAGAGGTAATGCAGGAGGTCAACATCACCACAGAATTAACTTTGATAAATACCATCCTGGATACTTTGGTAAAGTTGGTATGAGATACTTCCACAAAACCAACAACCAATACCACTGCCCTACTGTTAACATTGATAGATTATGGACTTTAGTACCTGAAGCTGTAAGAGAAAAAGCTGGACAATCTAAAGAAGCTTTGGTTTTGGATGTTGCTCAACACGGATACTTTAAAGTTTTGGGAAAGGGACGTTTACCTAACAAACCTCTAATAGTAAAAGCTAGACTTGTTACCAGAAGAGCTGAAGAAAAAATCGTTGCTGCTGGTGGTCAAGTTATTTTGAGTGCT
>T02_Unigene_BMK.162
TTTTTTTTTAAATATGAAGCCATTGAAACTCGTGGGCCATTGATGAATGGGTTAGGATGATTAGGTGAGCCCCAAATTTTGTACACAGGTAGGGCCACCCCAGATATCCCAATTCCCCCAGTCCCATCCCCAGGAGGGGCCCCATCACAGTGAGGTGCGCACAATGATCCAGTGCATATGGCGCGTATGGGATCATTGTTTGCTGATTGGGGTGAGTGATAAATTAGCCCTTGCGTGTGGGAATTCCTTTGTTCAGACTATTGGCCTATCTTCTCTGGTTGCATCCTTAATTTCAGTAAATAAATTATTCTTATCAAGGAAATGTGGCCTTTGAAAGACCCTAAATCTGTGGTCAATCTATTCCTGTGGCAAACTTGGTTTACACATTTGTTTTTTCTTTTTTTATTTGATTAGCAACTGGGTACCTGATGTTCCAAATTTTTACATCTTTCTTTTTGTCATGACTTTGGTGCCTTCTAGTAGGTTATCCTGGACAAAGAAA
>T02_Unigene_BMK.163
GTATCACTTCTGTTTACAATAACAATTGTAGCAAACACAAGGTTGCAAGTTCGAGTCATGTTGCCAATCAAAGGAGAAAAACAGAAAGTAAAAGAAAAAGAAAACTCTACTTGTGAGTAAAATGATTAACATTTAGTATTTATATTTCCAAAGAAATCCTAATATCCTATTCCAAGGAAATTTTAAATAAACTGGACAGATGAATTAAGGTTTAAATGACAACAACCAAGGAAAATCAACTTGGCTTGTAACGGAGTGGCCTAAAAACTTCATCATCATTAGTGAATTAGTTTCTAATTCTATCCCTACAT
>T02_Unigene_BMK.164
AAAGCTTCAAAAAACGCAGGCTGGGAGGAAAGATAAGAGACACGTCAATGAATGTGAGGGATTGGAAATAAAAGAGAATAAGAGTACAATATCAGAGGAGTTAACATGATTATTGACCCAAAGATGTGCATAGTATCCTCAGATTTGAGTTTGCACAAGAGGGGTCAGTGATATGGTGATCCAGACCATTGATTTGATGGGCTGCATAGTGTTAAATAAAAAATCCCCTAAAATGACCCAGATCTTAGCAATCTTGGGCTCTCTCAATGGAATTTTGAATTGCTTTCATGACCATGCACAAGCAGGTTATTAATTAAATGATTTAACCTAATAGAAAATTTCCAGGCATTATATTACCAGCTATGACACCCAGATATATCATGAGTATAGCAGGGACACAAATTATGCATATAAAATAGAAGTACTGACACAATATGGTAATGTCGCATATTTTAAAGTATCTGAATACCATAATAGATTAACATGCTGGACCAGAAGAAGACCCCATCAGTAGCAATTAACATACGCAGGTTGAAAACCATATAATTGCTCTCA
>T02_Unigene_BMK.165
CTTATATTATCAGCAATGCAATTTTTCAACTATTCAATCAATGTGTGCTCCATTGGATCAATGAATCTATGATTTCAAAGATAACAATACCATACACAATTCATTGTTTGGATTTACAGTCTTCTACCATGGGCAATGGTATGAGCTAGGTGATCTGGTGTGGCCTTTTGCTTGTGACTCGTCCTAAAGGGGAGATTGTTGGATCCTTGTTTCTTTTGGCTGCGTTCCACGGTAACAGATCAATGAATTTTATTGTCAGTGACCACCTAATGCATTATATGTGTGTATGCACATTGAAGCATTACTTGATCTTGCTAGAATTAGCCACGCTGATAAATTTGTCATAAATGTCATATTAGTGGCTCCCAAATTTACAAGACCTAGAAAACTGGCTGTTGCATAAGCTGAGTCAACTGTAAATACAAATGCCGATCATTCAAAAATCAACAACAACAACTAGGGAG
>T02_Unigene_BMK.166
ATCAGATAAGCTGATAGGAGAGTACATCTTGAAGCCTGTGCCAACAGGCCCATAAGAAAACCAAATGATTTGAATAGAATCTGCTTATCTTAAAATCAATGTAATTAAATCCTCCACTAGATTGCAAATTTGCTATTTTACTTTTCAAATTCCCCCAAGCAGTTGGTTTGCAATGTTTCTTTCTTTCATGTGTTTTTCATACCCCATGTGAAGGAGTGGCATTGTAAGGGTGGCAAAATGAGTGGGATAGGGTCTGTTCTGAATGGGTTGGGTTAAGTTGCAGAATATTTAGGCTGAGGTCCAACCTGTATCTGAAGTTCTGAACCGATTCATAAACAAGTTCTGGTCCATGTACCAACCCAAACATTCTTCCTCGTACATGCTTGAGAAAAACTTACAAGTAGGTTTAAGTGATTAAAAACAAGATTACTTCAATTTAGTACATGAGTGCCATCTTCTTCTGTTTATATTAATTCCATCACAGGATCTGATTTTAGCAATTGAATATGTGGG
>T02_Unigene_BMK.167
GTCGACGACCTCGTCACGGAGGGCGAGGGCGAGCTGCTGAGCCTGGACGGACTGGTGGACGTCGTCACGTGGGAAAGACCATCGCAGGCAGGTGATTGGGCCAGTAAGCATGCCCTTCATTGGCTTCTTGCTGACGCTAGCGGCGTATTTGCTCTCCTTGACGGTCATCGGCGCTGGACGAGACACATCGCCGACGACGATCGGTGGTCGCACGC
>T02_Unigene_BMK.168
GAACTGAGATTCTCAAAAATTCATGGAAGAAAACAAGATGAGGTCCAGGACACACTGCACGAAACAGCATCCATTAAAAAAACTACACTGATGATGCATAAATAAAGTCTAAAAATGCTTGACATAATTTTTTTTAATATATTACAAGTATTGTCAAAAATGACTGTTGGATATGTTTCTGACCAGCAGATATTATTTATCTTACGTAATGGACTGTGTTTGTACGCAGCCGCCTGATCAACAAGCAGCAGGTCACTATAAAGTGGGGGTTCTTCACATAAATTTGAATACAGGTATATAAGAATTGTTTATGCACCCTTCACATAAACACTACGGATTTTCTTTAGTTAGCACTAGAAACCATCGTGTTGCAGACTGCAGAAATAGCAACAGTATAAATGTTTAGAAGAAAAGATTGGTTGGTTGCATCTTACAAATTTCAGTGGTCTTGGATATT
>T02_Unigene_BMK.169
GACGCTTGATATGCCAATCCAAAATCTGCGACTCGCACCACATAAGAATCGCCTTCTCGACGCACCAGCAAATTTCGCGCCGCCAAATCGCAGTGCAGAATATTCTCGGAATGTAGGTGCGACATTCCACTGGCAGTGTCACGTGCAAAGGAGGCCAGAGTTGGTTCGTCGGAAATTTCGTTGGACATCAGCAGGTGCCACAGAGATCCTTCGGCCATAAATT
>T02_Unigene_BMK.170
ATTCATCTTGCAACCTAGTAAATCAGTGGGCATTATATGATGCACAGATCCTTCCGAAAACTGAAGTACCTAAAAACATACTCTCACATAGACACTGGCCACGATTGCAAGTTACACACTGAAATCACCTATGTTGCTCATTAATAGAATATGTTCTCAAAACTAAAATGGTACTATTGAAACCAAAACCTCTTCATGCCCTCTAAAATAATTACTATTTATCTGCATAATCTAAAAGCTG
>T02_Unigene_BMK.171
CTGGGGGACCAGTGAAATAATAATAATAATAACAGCTCTGGGGAATTTTCATATTTCTGGGCGTGCCATGGCCAGTGGCCACCCCCAGCCCCCCTAGTTCCACCCCTGTCCTATCCTTTCACTCCACACTTCTCCCTATTCGTGAACAATCTCAACCAAATTGCCCAAGCTTGTTATTGTTTCTTCATTATTCAAAATTCTGTTTCATACAACAGTTCAGGTACCTAACTTTCATCTTACAAAAAAAATACCCCTTTAATTGAAGTGGCTTTCAACAAATCCACAGCCTTGTCTTCATTTCACCCACCCTGCACTATTCTATATATGACAATAACATCAATCTTAAAGTATAAAATCTGTCTTGTAGTTGCACTTCATACCAAAATCAATTACACTGTGATTTGTGACACTACGTTATTCTCAATTTTATCCGGCTTTGCAATCCACATATTCTGTTTTGATACACAGTACTCTAAGATTGATCACCAACAAAACATGGAATTTTACTTCAGTTTTCATTTTAACCATATGTTTCCAACTAGACCCAACTCTGATTATAGAAAGTAAAACAACAGTTATTTTGAGTGCTTTTGCGAATACAGATGAATTAGTGCATCAAATTTGTTGAACTCAAACTCCAAATAAGATGAATTGAAAAGCGAATCAAAGTGATGCTACTCCATCCGATTTCCTAATCTCAAATGCTAAGTCTCCAATGCAAG
>T02_Unigene_BMK.172
ATTAATTCTGTTAGGTCACTTTATGTAACAATCTTTGATGATGACTGCACATGTTAAATCTATTAACAGTACACGTTACAGTTCTCAGTATACATAATTCTCTGTACCGGAAAATTCCCCCGTTTACAGTCTTTCCCATGACAATCAAGATCAAAATTCAGAAATAGGGTTTAGTCATGATTACCTCTCCCTTTTAATGTTTTAGACATCATCAAACCCTTCCCATATCTTTCGGCCGACCCAAGATCCATCCCTATATGGATCAGCCACCCTTAGAAACCCTAGAATCACCACACCTCAAATTCCCAGTCGACCAGGGCATTAAATCCCTATACCACAATCTGCTATAATCCCATTAGCCACAGTTATCCAGCAGTTATTCTTGCTAGGGTTTCAAGCAAGGAATTCAGATTCAGGTTATGGGGTTTCATAGTACTAGGGTTTAATTGTTCCCTTCCCATATAACAATCATGAGGAGAATCACACAATTAGAAGGCAGCCATAGCCACTCCCAAACCCTAGGTTTAGAAAGAGAATTTGTGCATAGACAGCCAAGAGGAGGAGATTCACTCACCTTTCGTAATGAAGTGTCGCATTTGCAAAAACATCTTAAACAATGGTCCTACAGTTAAAGGTAAATAATCTAAAAGGCAAAACTAGGCCCATAGTGCATTAGTTAAATGGGCTGCACTAAACCCAGCCCTTAAAGGTCCGGGATATCTCGCTAATTAATTTAAAATCTTATACAACAATTATGGGTCTCACTAGTATACTTGGATTTGCTAAATATGGGTTGAGCCACCGG
>T02_Unigene_BMK.173
GGCCGATGCCACTCTGCATCCACACCAGCCACTCCACCACCTCCCAATACTCATCGCGGTCATAGGGAAAGCTAATGTTGTGCTCTTTGTCGTAGCGCTCGCAGAGATACAGCTGGATCGCTGCACCCTCGAACACGCGCTTGGGTTTGCCAGATGTCTTGTCGACGATGGCCGGAATACGGCCATTCGGATTGATCTCGAGGAACCAAGGCTCCTTCTGTGTGTTCTTAGCAATGTCGATCTTGTGCACATTGTACTTGACGCCGAGCTCCTCGAGCGTGCAAGAGATCTTGTGGCCGTTGGGCGTGCCGCCGGTGTAGAGATCAATGTCGGTTGTGGGCGCCATTGCTGTGGTTATACAGACACGATCTGCAAAGCTGTCGAAATGATTGGAACAGTGAGTTTCGGCAGTCTATGAACAGGTCAAACGGAGACTCTGTTCTTG
>T02_Unigene_BMK.174
GGGGTCAGAAGCTGGTCACAGTTTCTTGGGCAAGTTGTAAGTCCTCTTAAGAAACTTGGAAGCCACTTCATCATTCCGATAACATAAAACACGAAGTATTGTGTTTGGCTCAGTCGGATTCCAGTGGCCCGAAGTTGGAGGCAATGAAAAGCTGGAAATGGCAGAAGAGCCATAGGTCTGTAAGGTCGAGCGCCTGAACTGCTCAATCAGAGTCTCAGTGTGACAATGGAAGAGAGGAAGCACACTCCTAACTGGATTCGCGGCCTTGTCTACTACCTCCTTTGGCAATCCCTCTCCATGACACATGTAGATATCTTTAAGAATCGCAAAATCATCCTCTATAATTTGGGAATCATGGAGACAGAAAGCACGGGATGGACCTCCAGCAAGAAGAACTAGTAGGAATCCATCAAAGGAAGCTTTCA
>T02_Unigene_BMK.175
TAGGAGCTTCATTTAATCCAAAATTTTCACATTTAGGAGTACATTTAATTTTATATTTTATCATACACCTAGTTAACATCAAAATATGCAACATTAAAAAAAAAAACCGTTTCTCAAACACTTGGATCGCACTAAACCACAATTTTGTTAAAAGAAAAAATCCTTCATAAATCCTCATTCATACACATCCAAAAATTACAGAACCCATACAAAGATCATAAGAAAACATGAACTTTGTCATATAAGATTCTATTATAGTACATGAACTAGTAAGTCTTGACATCTGAATTCATTTCAAAACATCAGTTGCATATGTTTATAGCATATATTAATTAACTTGAACATCTCCAACACTAATTCCAGCAGTTGAACCCTATAAATCTATGATATTTAAAGCTGAAACTTTCAGGTTTTTATCAATTTAAAGGTTGTAATCATTTTTCATAAAACAGTCCCTCGATTCCTCATTTGAGTCCATGGTTTTTGAGCAACTCACAAGATCTATTTAGATCAGGATTCCAGCCATTAAATTTATGAATTGCACTAATTTATTGGGCAATTTGAAAATCAGGG
>T02_Unigene_BMK.176
ATCCTCTCTTGACCCAGATGACCCCCCCCTAGACTTTGATATCCTAGAAAAATTTCCAGATACTATCCTGGACACTTCTAACTCATTCTCCATCCTAGATAACTGCCCCCTATTAGATCCCTCCTCCTCCATTCCCCCTCCTTACTCTAGGATCCCAGAAACAACCTTTGTTACTGCCCAGAATTCTGATCCTTCTCAAGTCGCTGGCATATCCTTAATTGTGGACCTCACCCCTTCCTCCAAGAAAAAGAAATCAAAATCAAAACAGAAACCTGCCAGCTCCCACTCTAGGCCTTCTACTAGAAGCTCCAATGGCCCCTCCTCCCTCCTTAATTGTTCCAAATGATCCGTGTCCTCTACTGGAACTGTAGGGGTATCTCAAATTCCCCTACCATCAGATCCCTTCGCCACTTGGTCTCTTCCAACTCCCCTGATGTTATCTTCTTAGCTGAACCTATGACTGGCTCCCCTCCTCCCTCCCTCCTTTCCTCTTTGGGTTATGATGGGTTTTTCTCTAACAATCCTTCCTCTCCTGCCACTATTTGGTGCTTCTTCAAATCAAATTCCAATCTGGATATCTCCCTGCTTGACTTCTCCTCCCAATTTCTAACCATCTCTTTTTCCAATCCCTCTTCTGCATCCTATTGTCTCCTCACTAGGATCTATGCCTCTACTAACTACCTCCTAAGAAGAGATCTCTGGAGCCATCTCTCTTCCCTGTCCAGCACTATCTACCCCTGGT
>T02_Unigene_BMK.177
TGCTGGTGGCATACCTCCACTCGTCCAAATTTTAGAAACCGGTTCTGTAAAAGCAAAGGAAGATGCTGCAACAATCATTGGAAATCTCTGCAACCACAGTGAAGACATACGAGCATGTGTTGAAAGTGCTGATGCTGTTCCTGCTTTATTATGGCTGCTAAAAAATGGAAGCGAGAATGGTAAAGAGATTGCAGCAAAAACATTGAATCATCTTATCCATAAATCTGATACTGGGACTATCAGCCAACTCACTGCTTTGCTTATGAGTGATCTCCCTGAGTCCAAAGTTTATGTTTTGGATGCACTTAGA
>T02_Unigene_BMK.178
GCCCAATTTTCCATCTCTATTTAATATGGATCCATTTTCTTTGATTCTTGTCTAAGCCACAGCATGAGAGATCAATCACATTTAACTTATTTTTATCGGATATTTACACTATTGCAATATAAATGAATTCCAAAGTCATTCGTCAAGTGTAAACTTTTATCCCAATGCGAAAAGCACAAATTTGGTAACTTGAAACCTAGGACCCATTTATTGAATAACCTTGTGCTAACCAATAACTAGCAGGTCTAAATTTAAGTCTAAACATATATAGCATAAAGATGTGAACCTTGTAGCAATATACGTGCTTCATG
>T02_Unigene_BMK.179
GACTTATCCCTTTCGCTATCTTATTATCGATGCGGCAACAGAAGAATGATAGTGTTTAGACTTTAGAGGGTCTTCATTGTCGGTGGAGGATTTGTCGCTCAGGATGCTAAAATTGCCAAAGGGCCCCTTTCAAGAGTGAATTTGATAGTTTAAGAGTAGATGATGTGTTGAATAATTGGGAGGCTTCTTTATTTTGTGGGGTTAAGGAGGATAAAAAGGTGGTTTCTTGGGTTCCCCCTATTGAATGTGTGCTAAAGTTCAATGTGGATGGGGCTGCTAAGGGAGAGCCTGGACTGGTGAGTATTGGTGAGGTGCTTCACAATAATGAAGGAATTGCTGGCATTGTTCTTGAAG
>T02_Unigene_BMK.180
GTGGAATCTTCTTGTTACGTAAATGCACCATGGGCAGCACTATTCCGAAGCTGGAATTCTTCTGCACTCCTGTAGGAATATCTTTATGCTGAGTTGGGGAAAAATGACTCAATTTTTTCCTCTTTCCAAGTGGAGAAAATCGGAGGCTTTCCTTTCTACTGAGGAATCCTCAACGTTATACATTGCTCTAAAAAAGCAAATGCAAATGTTATTTTGCTTTTGTCAGGAGAATAAATATTAAAATTTCAAATTTCGTTTAGTTGGTGATAAAAATTTACTACTCAGATGAATGTTAGTATGGGGGATAGCTTAATTATCTTGATCAAAGTGAAGGTGGGGAG
>T02_Unigene_BMK.181
GGTAAGGAGTCGTCCAAGAGCACTCGAAATGGCAACAGTCCGAAGTGTAACTACTAGATGCCCGCGGAATCTAGTGGTCCGGGCTGAAGCAGCAACCAACTTATTATCTGGTGTTGGTCTTTCCTACGGGAGAAGGGCAACCACCCTGTCACCACCGGATGACGTTCTCCATATGTACCAGGATAAGTACGGCATCTCAAAGATGTCGCTTTCTCCAAC
>T02_Unigene_BMK.182
ACTAATCAGGTTGGATAACTTCAGCCCTGCTCCATTACCATTGGGCGAGGTGTCCAAAGACACTATAAATAATCATTCAGATATGTGTTCTATTCTTTGTAGTTCACCTTACACATGTAGCAACTTTTTTATCTGAAACTTGAGCTTTGGACTGTAGGAATTTTGTGCATTTCTGTATCAATAATTAGGCTGATGACATTTGAA
>T02_Unigene_BMK.183
GGTGCATCGGTAATAATTTCCTATCAAGGGAGACATTACTGTATGGCCCTTTGAAGATCTTTACTTTAATCTTTTAATTTTAGCCCCTTGAAAGGCATCACCTAGAAATCTTAGGAATTCAGATTATGTAATGACCCCTTGTAGATCTTCACCCTTCAATCCTTCGCTTTTGGCTCCTTTGATTGGAATGCATTGCATAAAAATCATAGGAATTTAATTCTGACGAAACAGGGTCCAGGAGGAAATACTACAAATGAAACAGCTTTAAAGTATAAAAGATACATACCATAGGAAACGTAAGTACAAAATCTGTATGATTTTTTAGTCACAGTTAGTCATGGCATCAAAGAGGCATGCATTTGAACTTTGAAGTTATGATGTTGTTCAGTTTGTTTTGTAGTTTCTTATTATTATTACCACCCCATTTGGGCTGTCTAAGGGATTTCCTTCTTGATTTAGTTAGTTCTCTCTCGTCGTGTGAGCATGTATGTTAAATCTTTGAAGGTACTTTAGAACATGTTCATAGGTGACTTAAATTGCAAAAAAATATTTAAATTTTGGTGGAATGGACAGTCATTTTTTCTGCTGGGCTCTGGGCGTCCATAGAATTAGAAGCATTTTGAGAGGATGATGAAACTTAGGAATGGTATTGGCCAAGCCCATGTCAGTCCAGAGCAATCTGGCCCATGCTTGACCTTGCACGAAAATTTACAGCTTTAAATTGATTCACCCAAATGAGACTTAAGCAATATTATATAAAATGGCTCAACTAGAGTTTTTTGGATAAGCAATGGGTCTGGACTACTGTTTTCTGGTTTAATAAATATTTCTTGACTTTAGTATTGGTGGGGC
>T02_Unigene_BMK.184
GAATCCTATTTACAGGTAAACCTTAGGATTCAAGTATGAATTTTTGTATTAAATACTTGCTTTATTTAAACTTATGTTTTAGGTGATTAGCTTTGGTGGCAATAATTGCAACTGAATGGCTATTATTAGTAAGGAACATTTTCACCTACTAGCACACTGCATATTTTGCTTTTGCAGTCCGTGTCATGTGGCCCACTTAGATGCTTTTGTATCATCGGGGGTAAGATGGATGGAAATGTTTCTTTACGTATAAGGTCTGTGCAAAAAATAGCCTCATCAGATTATCCTAGCTGTTGATTTAACAGCCTTAATGCTAAATGATCTTTTAACCATAATTCTTTTTTGAGAATCAATCCGATGGCGAGGAAATGATTGATGAGCATGAACTGGGAATCATGCTTGATCATGGGAGGAAAAGTATGTGAAAGGAGCT
>T02_Unigene_BMK.185
ATCGTGGTATATTGGTGAGGCTCAAGGCGTAAGAAAAGGGAAATAGCTTGATTACGTTTGGAGTCCAACAAGTCAGACTTTATGACGCGAGATAGACAGAACAAAATTATCCAGGGTGGCTGTGCTCCGCGATCCTGTAAGAGCGTGATACCAAGTGGCTGTGAGGCTGGACGTTCATGCGTTGGAGTCCAAACATTTTGGTTGGTCTTTAGTTGCTACAGACTGTGAGGCG
>T02_Unigene_BMK.186
GGTTAGTCGATCCTAAGAGATGGGGCAATCCTGTGTGAAGGGCGCGATCAGCGCCGCCCATCGAAAGGGGAGAGGGGTAAGATTCCCTCACCCGGACAAGGCGGCAGACGGTAACGTAAGCGAGCCCTGAGACGCCGGCGATGGCCCCGGGGAGAGTTCTCTTTTCTTTTTGACGGTCCCGAAGGCCCTGGATTCCAGTCAATGGGAGATAGGGCTCAGTGGCCGGTAAAGCACCGCACCTCTGCGGTGTCCGGAGCGCCATCGACGGCCCTTGAAAATCGGGGGGAGCGTTTCCGACCTTGCCGGGTCGTACTCATAACCGCATCAG
>T02_Unigene_BMK.187
GTCAATAGTCCATTCGGATCGGTATACAGTTGGTCCAATGGTCACACACACATATAGGGTGCAGCTCTCTTAAGCTTAAGCTTAGAATAAGGTAAGCTCAAGTGTGTGGTTGGGTCCACGTGAAGATGGGGATGAGGGGTCCTCTCTACAAAAAAATAAGCCCAACTGTAATTTCTATCATCTTCATATGGGCCCAAAAGTTTAA
>T02_Unigene_BMK.188
GGGCATCACCATTAGTTCATTGGTTAAGCACTGCTCTATATAAAGACTAGAGAGAGACCTGGGTTTGGGCTTGCATTTGAGTTTCCCTCTCATCTAGTGGATCATGCTTGTAATCCTCCTAGTGGTGGCGACAAAAGAACATATCCTTTGTTCCCTTGTGTAAAGATCCATATTGTTATTGCAGTGTAGCAGTAATAGTCAATACAACAAAACACGCTACCATTAGGTCATGGGTTCGAGA
>T02_Unigene_BMK.189
AAGCCTTGTCCCAACTATGTCGGGTTTTCCATTAAAAATTTCTTATTGCTTTCTCACCCTTCATTTTGAAGCCATAATATCTAGACCATTTGAAATCCAATCAAGCTAAATGTTGCTGCACCCTAATCCATACATAGACCTCTTCTTCATCCTCTCTTCCATGGAATATCACCCCCACTAAAAAAAATTTCCTAAATGGCCCTCCACAGAGGAGTTGCACATGCCGTTCACAATAATAGTCGCTGAAAGGTCATTACGAGCCAGCCTCAAATCCAAAATCAAAAACTTTTTCCAGCCCCCACTTGGATGATGCCAATCAAAAAGGTAAAGTAAGATTTGATAGTCTGAGTGGGTAAAAAATCAGTACGATATGATGATCCTTTTCATTTAGGAGTCAAAGTTATAATTATGCACTTAAAAAAACTGTTAAACTTTATGGTCCATAACTTCATGGTAAGGATCAACAGACATGTTGATTTTTTAACCACTCCAAATCCAAAGCCCATGACAGAACCTTCCAATCTCAATCTAACCCCATGAATGGATGCATCCAGTAAGGAGAAATGATTTCAAAATTTGAATCTCTGACCAGTTCTTATTTTAACATTTGTGAGTACGTACTTATTTTCGTTTGAAGTGTA
>T02_Unigene_BMK.190
CTGGTAGATTCTCAATCAAATCAAGGACAATTGTTAGTGCAAGCAAATGACTGTATGAAACAAGAGTTAATAAACAACCATTAGCAGTGACAGCCATACTTTTATGCTAAAAATAATAAACCATTTTAGAAGGATAGACTAGTAGGAGTAATAAAGATTCTCATTCTGCTACACACTGTCGGGGAAGTTATATAAACCATG
>T02_Unigene_BMK.191
ATCACAGTGCTTTGGTGTGCATAGTTTGTGAATCCAAACTTCTAAGGAAAACCTACCCAAATGTTTGTTCAACCAAAATAATACTCAAAGTTGGTTCTGCATGTGATCAATCTTACATGGAGTGTAACATTACTCTTAATGGAATGGAAATTTGGGACAGTGCCAATTCACACGAGGTAGGCTTTTGTGAGTTGCTTGGGTCCATGAATTGTGGGCCCCAGTGCCCCACTGTATTTTCTAATGGCAGCACAAAAACTTCTGTGCTATCAATAGCATATGATAATTTCCGTTATTTAAAATACTTTCAAAATATCCAAATTTGTAACCACCATATATG
>T02_Unigene_BMK.192
GTGACGCGTTGCTTGAACATTTGATATTGTTGAGTTTGGTGCAGCTGCGAGCGTGACCGGTCGACGCCGGCGTAACCGTCTTCGAATTGAAGGATATGGGTGAACGTGTCCAGCTCGCCGACGATGGTCTCGAAGCTGCCGACGAGCTTGAGCGGCAAGCCCATTTGGTTGACGTGACCATAGTAGTCTTTGATCAGTTGTTGGTATTGCAAGCTGCTG
>T02_Unigene_BMK.193
GATCAATACAAATTTCCAAGTCTGTTGGTGATTGGACATTTGACTTTAAACTAAGAATTTTCCATGTTCAAAACTTTGGTTAAAACAATAAAAAAATCACCAATAAAATTTTCAGATCAGTTTTTACTGTTTTAAGAGAGAAATACTCATAGAAAGACTGAGAACTCATAAAAGGAAAGTAAAATAACATCATAAAAGTCATAAAAGCTTATACCAATATAAACACTCGCTGAATAACATGCTTTTTCCTCACAGAAATATCACTTTTTACATTATTTTTTAGGACCTTCAAGTATCACACTAGGGAAGCTCTTTTGAAACTGGTCATTTGATTGGAAAACTTTCAGTGTAATACCGTAATCAGGTTGTCATTTACCGGGACCCAGGACCCAGGACCCTCTGGTAATCCTGTGGGATAGGTTTATTGATTTTTATTCTGTTTGTTCGACCTCTTTATAACCT
>T02_Unigene_BMK.194
GCCACATTACATGCAAGTTACTTACAAAAATAGAAATGCCTTGTTAAAAGCCTTTGGGACGAGACCAAATGAATTGCAAGTTATAACAATCAGTCCCCAGAAAATTAGTCTGAAACTTGAGTTTAAAACTTGAATTTGAATGAGAATGTTAATCTGATTGCCAAAATAACAATAATGATAATAATAACAATAATAAAGTTCCTGAGTTTCACAGTTCGGTGCCCACATCAGAACTGGATGTGTATGTGATGTAAACTTCTGGAAGAGAGCAGCTCAAACCCTTGTCAATAAATAATAACATCATCCAAACGCATTTCATTGTATGGAGATAAACTTTGGAACCAATATAAATGATCTATGAAATTTTCACTTATACCACTAATAAGGTAATTCAAAAGGCTTCAAGCATCAAGGTTACATACCTGATGTCTTTCTTTCCATTTG
>T02_Unigene_BMK.195
AAGGGATGAAGGGCAACGAGAATTTGATTGATCGCGAATGATACCAGAGGTCGACTTGGAGTTGTTTGGTTCACTTTGAACACATTTGGAGTGTGGTTGGATGTCGACGTGTCGACTAATCGGGAGTCTCGGCGTTGTCAGGACTATGAACTGTACAGCGGATGCACCAGACAAACCACTGTCGCTATGACGAACTTGAATGTTGGCGTTACTGAGTGCTGGAG
>T02_Unigene_BMK.196
GTCTTTGGCCCTCACCCTATCTGTAGCTACTTTTGGCATTCTTTTAATGAATTTGTATGTAAAAATCTTATGTGGCGCATCGGTAGAGTAGCTTTTCAAAAGCTTTGAAATGTGAAAGGTTGTAAGTTCAAATCTTAACCATGAATATATTTTAGCATTTTATTAGTGTGGATTTGGGTTAAGCCCGTTGATAGTGGGCTCCAATATTAGTCAAGATTGTGCAGGCTTCAAGCGAAGTCAAAAGTCAAAATCAATCAAAGCAGTCAAAATAGGAACTGAAATTGAGCAATTAAAATTGAAGTCGGTGTGGTCAAAATCAGCGTTTTAAAATATGTAATAATTG
>T02_Unigene_BMK.197
AGAAAGAGCAAAGAAACCACCTTGCCTTTCAAGATTTCAAGACTATGGGAATTCGATCATTTCTCGCACGACGAAAGAAGTCGAAATCATTAGCCAGCGACCTGATTGAAAGCCCCATAATTGTCCAATTATCATCTGCAAGAACCCAACTACAAGAACTCAAACAAGTGTTTGGAAGATTTGATTCCAATGGCGATGGAAAGATTTCATGGTCTGAGCTTGGTTCAATAATGAATAGCTTAGGCCACCCTGCTTCTGAAGATGAATTGCAGAGCATGGTGAGAGAGGTAGACTCTGATGGGGATGGCTTCATTGATTTGAATGAGTTTATAGAGCTGAACACTACAGGTGTTGATTCGAAAGCGGCATTAGAGGACTTGAAGAATGCATTCTTAATATTTGACATTGATAGGAATGGATCCATTTCACCTGAAGAATTACAGATGGTGTTGAGAAGCTTGGGGGATGATAGTTCCATGGCAGAATGCAGGAAGATGATCAGCGGAGTCGACTGCGACGGAGATGGGTTAATAGATTTTGAAGAATTCAAGA
>T02_Unigene_BMK.198
GTCCATTTATGCCCTCTCCACTATATCCAAGATTGCTTTTTTCGGAAATTCTGTCACTGGCTGCTGGATGTCTGTCCAGATTGTCATTCACCAAGATCCTCCTCACTTTATTGCCTCAGAAATACCAAAATACATATGTAATGGAACCCAATAAAACTTGCTAGAGTTCTAGGAAACTCAGCACTTTTTTAGTATAGTTTGCTTATAGAACACCCG
>T02_Unigene_BMK.199
CAGGAGGCATCATATGTCAGCTCGGCCCACGTAACACCACATCAAAGTTGTGCTACCAGAGCTTCCCCGCATGCCGCAGCTGAATAGGCCGCAGCCCAGCCATGCTGAATGAGCAGCAACAGCCAAAATGATGCATGCTGATGCGAAGAGCGCCCGCAAATGTCTGCAGAAAGCTTGCATCTGACATTGCTCCTTCACCATCAGGAAGCAATTGGCTGCAAAGCCCCTCGATGTGTGGGTGCTTTGCACATGACGG
>T02_Unigene_BMK.200
TGTGTGTGTGTGTGTGTGTGTGGTACTGCTAAACTTCTAATGAATGTAGGCTTTTCTTAGTAAAACTAATGAATGAAATTACCATTCAAGAGAAAAAAGGACAAAAAAAAAAAAGCCCCAGGCAGAGACTTGGATCTCACAACTGTGGCCTTGAGTCAACAAAATGGGGTCTACCTTACAAATACATTGTTTTCTTCGAGCATGAATAATATGTGTTTATTACCACAGAAGTGGTGCAGGACGGACACCTGGGTCGGCTAATCCATTGGGCCAAGTCCATTGA
>T02_Unigene_BMK.201
GCACTGGCACGTGAGACAGCCTCACCTCTCAAATCTGGTCTGTATCCCTTCTTGGTTGTGCTGTTGACGACACTTCGGTATACTTTTCGGCTTCCAGTTGATGAGGAGAAAGATGTGGTCTTGTTGGCATTGGCTGGTCTGTGAGAGTTCTTGGCGACCTTTGTGCTCAATCCGACGGTGTTCGGTGAGTCGGCGTTGACGTTGATTGCCTGATCACTGGCATATCCAGCGTGCTTTCGGTTGTGCTTGTTGGTCAAGTTGTATGGATCGCGCGAGAACTTGACTCCGCCGTAACCAGTGCGCTTCACGAGGAATGCATTGTTGTTGCGGGTAATCTCCCAGATGAGATCTTGTGAAATGTTCTCTGTGGTTGCAGCCATCTTGATCGTGTGTTGAGT
>T02_Unigene_BMK.202
GTTAACATTGCATCAAATATGCGGGTAATTAGTTAATTGTATTCAATTTAGTGATAGTGAAATAGCTGTACCCCTTATGCATTTTCACATTCTTGGATCAGATTTAGGGTACACTTATGTAACTCTGCGCAAAAGGTGTTTTTCATGGACTTCTGTTTTCCATGGAGTCATGCAAAAGTAGTTTTTTTTATTCGTTTTTCATCATGGAAAAGTGCCAGACCAAACCACAGAAAAGTAGTGAGCACAAGAAAGTGAATCCTTTTCTGCAGAGTTTCTGTTACACAAAACATGCCTTTAAACTTAGCTTTTGCTTGTAACTTGCGGATTTATTTTGTAGAGAATTCTGAAGATTTTTTTAAATTTTCTTTTCATGAAAAGGCCTTTATGAAAAGTAGTGTAAGGACTCCATACGCTAATTTCATTTGGTTGAAGGGG
>T02_Unigene_BMK.203
GGGATACCAAGAGGTAAAGAGAACACAATGAATGAAATATGTTTCTTAATTAAGGTAAGTGCAGATTAGTAGTGCTGGAACAAAATGAATTTAACAACATTAATATGAATTAAATGATTGGAAATTGAGAAGCTTGTATGTTGCAGTGCACAAAATGGATGCCCTTCGCCGATCTCTACCTCGTGTTGATGGTTTAAACCGTTGGTTTAGCCCATTAGGACATGGGTTGGAGATATGGCACCAACAAAAGAAATAAAATAAAAATGGATGCCCTTCTGGCTGTATTGGAGAACAAACACTATTTTGTATGAGATCAAAGAGAGTCGTTTGATAATGGAGGTGGAATACCAACACATAATGAATG
>T02_Unigene_BMK.204
TAAGGATCCCCATTGCACCCTAAATCAGCATAATGATTGCTAGGCACAAAATTTTCACCGTGAGACTGAAATTTTAATTCAAAACTCAATGATTTCAGAGAACCATTCATCATCGTACATGCTGCCCGTAATGCAAACAATCAATCATTAGTTGAGTCACAATTAACAAGATGATATAGAATAAATTTTAAAGTCAAGAATAAATCTTGAAATAAATGTAAAAATGGGGTAGTCTGTAGTATGTCAAGAAAATTTGAAGAGCAGCTGCTGAAAATAAGTTGTCCATTTAATCTAAAATATAAATAATGAATCAAATTTGCATTAAGTTTCCAAAAATAATGTAAAATTTAGATGGAATTTTGATTGAATTGATTTTGAAACCGCCATGATGCAAAATATGGTCTATGGAGGTCTGGGTGTGGG
>T02_Unigene_BMK.205
CTGGGTTGGACTGCAATTGGTTCCAGATGTTGTTGCAGCTGATGAGCTTGCCGTTGCTCTCCGCTTTCTTGCCTGGCAGACCATAGTCGTCATCACCGCCACCGCAGGTCTTCTCCACCTCTGCCATGAGGTTTTTGCTTGGGGTTGCGTTCGTAGCGGTGGCATTCAGTGAAATGTTGGCTTGCTGCGGCGATTGCAAAATGCCGAACAGGTTGCTTGGAGATCCGTAATCGAATGG
>T02_Unigene_BMK.206
AAAATTTACTGTTATAAAAAAAAAATCTTCTATTTTAGCCACTTTTAGGGATACAACAAATGGCCCTTAAATGCTTTTGTTCCTGCTTGGTATGAAATTCTTAAGAATTCATAGTAGCTGTGGTTTTATTTGAGTAGTATTAAAGAGGCGAGCAGTGAAACATATAAAGTGGAGCTTTGCATTCTACGTTTCAATTCACAAGGGTGACGAATGGGTAATCATTTCTTGTCAAAGGGGAAATTATATGATGGCTCTTTGAGGATCTTATTAT
>T02_Unigene_BMK.207
AATTTCCATATGCAATCAGCTCTGTAATTTGGAGTTGATATGGAACCATTAAAATCCGCAACACAACAAATCTCAAATGTAAAGAGAGTAGATTGCGAAGATGATTATGAAGGTATAATTATCTAGGTAGAGTAAAACTGGTTTGAGATGAGATGAGATGAGATAGAAGAAGAAAAGTGATGAATTTAGGACTATTGTTTGAGGAAGAAGCCTGACCCTGGCCCTAATTGGAAAACATAACGAGAGAGGAACTAGGGTTTAAGGGAGAAAAAAAATGAAGAAGAAGGAGATGGTTTTGTTTGCATGAGAAGAGGTACCTGCAAATGTACCTGCACCCGAT
>T02_Unigene_BMK.208
GTTTTATATTTCACTCAAAAGTCAAAACAGCAAGGCAATGGGAACATATGAGAAATTAGGTCTGCCTAATCCAGATCCAGTCTGTTGCGACTAGATTTCTGGATTGATAACAAGTTCTAAAAGTGGTAAGATTAGCTATGGGTCAGTTTGTGACTTGGTTGCTTACTGCATTTCTCAAGCTCCTTTTGCATACAGTGACTCCACAAGTCATCTTAGGTTTTGATTCACTGAGTCAACGTCGTTGCCTAATGTTTAACATAATGTGTTGCCCCACTGTTCTCAATCAATAAGTATCACTTTCCATTTCTATGAATTCTATAGCTTGCTAGATAAGTTCCTGTTGATTTTCTTTCGGATCATTTTTATTTACAAAACAAAAATATGCTCAACAACTGAAATGTTTACTTTTTTTGGTTGGTGAGGAGGTAGTCATTACATAATCACGAATCTCCCTCGGTGTTTTTAGAAGTTTCTGGGGCATGCCTACAGGCTTGTCTCAGGGTAGGGCTTCTCAAGGATGCCCCATGTCTCAAGTTTGAATTATGGCTTGCATTTAGTGCGCCTGTCTCACCATGAGGATGCGAGACATGTGCCAAGATGAAGTGTGCGCTCTGGTCACACTCCATATCTGGGGGCATATATCCCATTAACACATCTTGTTCTTTAGAAAAATCGATGGCAATTTGTAATTTTAAGAACTTGAAAGTTCATTTTTGAGGGGGGAAAAAGGACTGTTGTAACTAAATTTAACTCAAATCAATCCTAGCCAACTCATTAAAGGCATTAAAACAGCAAAATTACTCATGTTTTATATTTCTTATGATATTTTTCTTTTAAATGCAATTATTTATTGATCATAAAGACGCGTTCATTTCTTCATTAGACTTAATGTGGGCAATTGGAATGCCATGCCTCACTTTTGAACATTTTAAAACATTGACATTGATCATTGGACCCTTCCCTCTTGTGGGTCACATGATTTTTAAACTCAGCTGACTCTCAGTTGACTTAGCTGAGTTGGATCTGACTTGACCCTTAGTAAGTTTGAGTCTGATAGCCGGTATAGAAAGTGCACGGCTCGGTCAAGTTGGGAAGCTGCTAACTTGGTGAACTGTACAGTTGAACATTAGAATGTTTATAATTGCCTTTCGGAGTTTCCTTTCCCCAGCACTTGGTATGGAAGTGGGTGTTAGGAAACTTTTGGGTTGGTTTCTTTGGATCAGAGACTTTTGATTTGTTTTAGAT
>T02_Unigene_BMK.209
ACGACCAAAGCGATCCACCATGTCGACCAAAGTCCGAGCTCATGAGCTTACGCAAAAGTCCAAAGCCGACCTGCAGAAGCAGCTGGGCGAGCTGAAGATGGAGCTGCACAAGCTTCGCGTCGCCAAGGTCGGCGCCAGCAACAGCTCCAAGCTGACCAAGATCACCGCTGTTCGCAAGGGCATCGCCCGCATTCACACCGTCGTCACCGCCAAGTCGCGCGAAGCGCTGCGGGAATTGTACAAGGGCAAGAAGTACCAGCCTCTGGACTTGCGCGCCAAGAAGACGCGCGCCATTCGCCGACGATTGACCAAGCACGAGTCGCACCAGATCACCGAGCGCCAGAAGAAGCGCCAAAACAGCTTTCCCATGCGCAAGTTCGCCCTCAAGGCATAAACGGCGCATGATCTCGGCTCGGG
>T02_Unigene_BMK.210
AGGATCAAGAGCAACGAGCAGAAAAGTTAAGAGTTAGCAAGAGGCTTTGGGTACATCGAAGAAAGACTTGATTTCAGGCCCGTTAACATGGATTGGACTTCCAAGATCAATTATGCATGCCAAGGGTATAAGACCTAAAGAATGAGTTTTGATAGAAGCACATTGCGAAATTTTGACATGTGGAGTGGCATAATACCTAGTGTGTTAGCGGATCAAGTCAGAGTTTGGAGACCTACTGACTTTGAGAACCTTGTGATTTCAGAGCAGAAAGGGATTGATGATGTGTCCAGACGATTGTCCAAGCATTTGATTGATTCGGCCTAGTTCCCACCAGGGAAAGAAGAGATGCATACGAGGAAGCAATAGATTGCTAATTCATTCACCTCGGAGACTATGTGGTGATATGGAACCCTAGTTTTGACAACTTTGATGGAGACGGCATAATTGTTTCGAGATTTTGAACAACGTTGCTGTAAGCAAGATACACCTGGAAGTACGTCAGCATCACCAATTCTACGGAGCCAAAGGGCAGATAGAAGGACAAGACCAGACCTCGAAGAGTTTGATGGAAGCATATGTTGCAAGACTGACAGGGATGAAGGTTACCTCTATGCGAGTTCGTCTACATGATAGTTATGTGCAAGCATTGAATGACACCGTATGTAGCGCTGTATGACAGAGGATGCATAGTGACATTTCAATTGAAGGAGTCAGAACTTGCAGTTTTCTAGGACCGACATTGATTGCGAAGGCAGTAACAGATTCGAACCAATGCAAGAACGTCTGATGACTTCTAAGAGTTGACCGAAGAGTTCTACAAGCGAGGATGACCCAGTGAGTTCAGGCAATTCTGAGAGAACCAACTTGGAACGACCATTTGAGATTTTCGCGATCGAGTGTGGGAGTGATATCCCCACTTGTTTTGGGTTGGTTTAGTTCATTTGGAGGATCAAATGTTCTATGGGGGAGGATGTAAGAACCCGACCCCTAATTTTCGGGTCTTACGTCCTTTCCATGTAAAAGTATGAGTATTGTTGTCGTTGTTAGTGACAACCTTTAACTTCTTCAGCCAAGGACGACCAAAGAGTGTGTGTAACATTCATCGGAATGACATCACACTTGATGGTGTCTTCATAAGAGCCCAGTTTGAAAGGAACTATGCACTGCT
>T02_Unigene_BMK.211
GCATGCATGACTGCATGTGTATGCTTGTTTTCTATATATCTCTGGGTGTTTGTGAACATAGTCTATAATATTGTTTGATTTGGGTATGGACTGATTTGTATTGCACCAACAATATGATAGTTATTTTTATATGTATCACAAGTATCTTTACAAATACAATGGTGGTGGAAGGTTAGCTAGCTTATTCACAAGGCAACGGGCTTAAATGTCATCAAGGGTTCCAAAGTTGTTGACTGCCTTGGACTTCTTGCATCTCCATTTTGCCAATGGAATCAGTACCAATCATTGTGATGACATTATCTGATTGCATAAATTATTGTCGTGTTGTTATGAGACATCTTTGTGTTTGTAGGTGAATATGAATTGGCCTATGATATAGTTGGGTTCTATTTTGTCATTGGTAGGGATCCTTTTAATTATCTTAGTTTACCTCTTAAGAGCACCAAATCTTAGGGGATGGTGAAGGTGAAAAGTGAAGGGTTTCTGTGTTGTCATTTGGTAGTGAACTAGTGATCTGTTCAATTATCTTAGTTTGCCCTGAGAGTACCATATCTTCCAGGATGGTAAAAGTGTGAAGTTTAAGGTTCACCTTTTCAAATGGGACAAGGAGGGAGGGAGGAAGGGAGTTTCAGTTGATCTGGTGGGTTGACTGGGATTTAGGAACCTTCATAAGCGGACTTGATCTTTTACATACTGGGTGGCTGGGTCTGATTTAACTCAGTTTGAGCAAGTCTCAGCTGAAACTTGGTAGATCCACCTGTTAACTCATGACTCAGCTTGGATGATCCTGATCTGGCTAGTTCTCTTGATGTACATCGCCCCTACAATGGCATATATATATAATTATATACTAGCGCAATAACCCGTGCTT
>T02_Unigene_BMK.212
GGTATTGTAGATGTTTGCCAGAATATTTTGACCGTTGTCGGCCTCTGAAGGAATCGTGAATTGTGGGCTCTCAGTTGTAGAACTGGCACCAGGGGCGGTCGTGCCAGTACCACTCTGTGCTACTGCCAGCAATGGCAGAGCCGCAAGAGCAAGCTTCAAGCCTGCCATATTGACTACGTTATACCAATACACGCAAATGAATGCTTGAGGCTTTACGAAATGAGAAAAGTCGAGCTTATATCTACCTTTGCTCGGCTATCCGG
>T02_Unigene_BMK.213
GCGGGAAGACCTCGGCAACCTTGACGGCAAAGTCGTGGTCGATCGTATTGTAGCGCTCGATGGCAGCTTTATGTACGATATGCTCGGAACATTTCGACAATTCGAACTGTGCAGCGGCGACCATGTGCTCTTTCTCGGCGTCGGACATGGAGTTGTAGAACATGGTAGCTTGGTCGGCGAATTCATTAAACTTGGGTCCGTGTATACGGTCCTGAATACCTTCAA
>T02_Unigene_BMK.214
GCGCGCTGCCGTAGATGAGATACTCGCAGAAACCCTAGCTCCAGTGCCGGGGGGTTCAATTACGCGGGTCGCTGCAGTGAGCAGAGATGCTCGGCCTTTCTCGTGCAGAGCCAATTTTCCAATTTCGCTCTTTGTCCCGTGGCTGCCTTGGGCTTTGATGTCGGGTTTGCGGCCAAAGTGAGAGCCTTGCCAGCGTCGTTTAAGGATACAACGGAACAGGCAATGCTTCGTGCGAGA
>T02_Unigene_BMK.215
AAATAAAAGAAAAAGAGCATAGCAGAGAAGGATAATAGAATAGAAAAAAAAAATGCGCGTACCTGGCACAATTCCTCCATTCGCCGAGCACCGCAGCATCATCATCGTCGCCGTCATGGATGACAATAGCGGCTGTACGCTATATCGGCCGTAGTGGCCGCCACCGCTACGCTACGGGACCGCTACGGGGTGAGAAAAATT
>T02_Unigene_BMK.216
GGGGTCGTTAAGCCATTTTATGGTAGCCAGTTTTTTAAGTTCTCTCTATCATATAGAGAATTTGAGAATTCATAGATAGAGAACTTGGTTTGGGACCCTCTGTCATTGTAATGAGTAGAAAACAGATGCAGTTAGGCTGTAGTACTCCCTTCTAATGAGGTAAGTATGGTTGACTCAACTATAATTAATAAAAAAAAAAGATGTATTGATGGGGCATACACCCCTTGATATGAAGCTTGACTCAAGCAGACGCTACATCTGAGGCACATGTCTCACACATGCATCATACTTTGACGCCTCCGCCCCAAACGCACGCAACATTTCATACCCAATGCATTGTTGAAGCCTCTTCCCAAGGTGGGGCTCAAAGTGTAAGTCCCACACATTGTTCTGAAACTCAACTTCGTATCACAAATCATTCAAGGGGATTAATCGAAGCACAGGCCTTTTTATTTTCTTATGAAAAT
>T02_Unigene_BMK.217
GGGGCTCCACAGGGTTGATCTCAGTAAGTTGAATAATGCCATGCAAACTTCTGCATGGTTTCCCAGAATCTCTCTGTTTTGATTAAGAAATCTGTATTCATTTCAATGTAAAAACAATAAATTCTAGTTCTTATGAGTTCTAATTAACCATCTATTATCTCCTGTTAACATTTCCTCTCTTCTACAATCTGCAATACATTTTGGAGAGCTCACACCATTTTTTTCCCC
>T02_Unigene_BMK.218
GTGGGTGGAATAGTCTGTAGACGGTGATGGTGGCGGAGTCATATAATTCACTTCATATCCTTTTCGATGACCTCCATGTGCTTTCAAATCGATGCCTTGACTTGCTAATCCTAAATAATTCATCCATAATAGCATATCTTCATTTGTCATGGCCGCAAACACAAATGTTCTTGCTCCTGTATCTTTGACATTTCTTGCTTTGAAAACATATTTCCGATTATAAAACTCGCCGGGCAGGGATGGTG
>T02_Unigene_BMK.219
CGCGTGTGAGGAACTTGAAGTCGTCAATAGGAACCTGTTCCGAAGGAATGCCAAGCTCATGATCCAGCTTGCGAACCGCTGCGCGTCGAACACCCTGCACTGAAGCATCCAGACCAACACCAGTCTCTCCAGGAATACCCAAAGGATGTGAACAGCAGGTGTTTGTCCACATGTCTGGGAATGTGATCTTCTCGGTCGCACGTTGTTGAAGGAGGAGTCTGTTCTGGGAGTCGAAGAGGAAGACCGAGAAGGCGCGGTGAAG
>T02_Unigene_BMK.220
GTGGCTCCTTGGAGAGCATCAGCCGATAATCGGCCTGCATTCTCGAAAGCATCAATCTCAGCGTGTAATGTAGGGCTTCCCTTCTGTATACGTTGATTGTGGCCCCGTCCGAGGACTTTGCCGTCTCTCGACACAAGCACGGCGCCTATGGGTATACCCTTGGCATCATATCCTTTCTGTGCTTCTTCATATGCTAGCTCAATGAATGTATGGTCATCATCAGTGCTCATGATAGTGTTGTTATA
>T02_Unigene_BMK.221
GAATCGTGGCTTTCGTCTGTTCAAAAAAGGAAGTGTGCAAAACGATAAGGCTACAGAGGCCACCGTCGAGCGAATGCGCAAAGCTCTGAACTACGATGAGGAGCTCTGCAAGCAATTGATACCGGACTGGACCCTTGGATGTCGACGACTCACACCAGGAGAAGGCTATCTGGAGTCTTTCTTGCTACCAAATGTGACGCTCACCATGTCTCATATCAAATCCATTGATGCAACAGGTATCAATACTGAAGACGGCAAGCATCACGATCTAGACGTAATTGTCTGCGCAACTGGCTTTGATGTTTCTAACATACCACACTATCCCGTTACTGGTCGACATGGCATAACCCTTGCTGAGAAGTGGGAGATTGAGCCTGAGGGCTACTTGTCCCTGGCATGTCCTGACTTTCCAAACTATTTAATAAGCTGTGGCCCGAACGCAACTGCTGGTCATGGGACTTTGATCACCAGCATGGCTTGGACAGCGGAATATATGATCAAGTGGCTTCGAAAGGTGGCTCGTGAACAAATCAAATGGATCGTGCCCAAACAGTCTGCGACCGACGAATTCAACAGGTATGGGGATGAGATACAAAAGACTCTTACCTGGACAGGTGGTTGTCGGTCCTGGTACAAGAACAACAGGATAGACGGGAGAGTGACAGCTACATGGCCAGGGAGCGCTCTCCTTTACAAACAGATGATCTCGGAATTGCGCCCAGAGGACTTTGAGATTGAGTATCGGGAGAAGAACAGGTTTGCTTTCATGGGCAG
>T02_Unigene_BMK.222
GATGCACGGCAGGTTCGGAAGATGGTAGTCTTTATAGGATCCAATGGTGGAGCAGTCTGAGAAGAAGCTACTACTTGAAAGAGAAGTATTTAACTATTTATCACTTGGTCGGAGGATTACCATGATCAAATCAGCCTTGGTTACCCTGCCAATTCATTTTTTGTCTACGTTTTGGTGTCCAGTAAGCGTTGTGAGTACTGAGAAGAATAGACAGGACAATATCAACATGATTTTTCTTTCTTTTGTGGAATGATTTTGAAGAACATTGTAAGTTTCATCTCGTGGTTGAAAGAAGGTCCGTCAGCCTAATCTGAAGCAGCGCCATTCAATTAAGTCAGTGATACTGTTTTGGGTAAGTAATTATGGATGGTTAAATGAAAAGGAGGGTCTTTGGTGCCAGTTAATTATTTCCAAATATAATTTTGCCATTGGTGGTTGGACCGCTTATGCAACAGATGGACATGTCGGGTTTATGTCATCAGTCCTTGCAATACATGAGCAATTCTGTTCCAACATTTTTATTATGAAATTGGGACAGCTGTCATGTGCTGACTTTGGAATGATCTTTTGGCGTGGTGATGTCATCCTTGATGTGTCTTTTCCCTTTTTAATGCTTTAGTT
>T02_Unigene_BMK.223
GATTGCCCTTTTACTGGTTGATACAATGAAGTGAAAGTGAAATTTGTCCTGGGTACTTCATGGTGACATGGAGAGAGTTTATAGGACAGTTGGCAAATTTCCTTTTGGTGGGATGCAGGGTTTTGCAGAAGAGTCGCAAATGAAGTCGCTCATAGCTTCTTTGGTCTAAACCTGAGCTCTGATTCTGCAACTTTTTGATGTGTCTCTGCCCATGTTGACTTTTAGTCTCTGTATATGAAGGATTTAGAAGAAGCAAGCAAACTACAATACACACAAATGGAATTTTTCTTATAGAAAGTAACTACTATTTAAAAATACAATCTCTTTAGCATTG
>T02_Unigene_BMK.224
GTAAGGGAAAATGGTAGTGCCCAATATATCATAGCAGCCTCCAGTAATTAAAATGTAACTTATGTACACCACATTTTGACTTGGAAATATGAATAGCATCGTACTTTCTGGCTAAAGATGTGTGTGGATGTATCCAAAGACAATGAATTGGGTGCATACAGGACATGAGGCACTATGAAAGTTTGGGGCCATGCAAGAAGTTGAAATTTTGGCAAAATAGATATTATTCCACTTAAAATTGGCAGGATAAAAGAAAACAAATATCAGATCTGGGCAGGAAAAAAGAAGTGTCCAAAATCTCTACAAGGACAGGCAAAATTTCA
>T02_Unigene_BMK.225
AACGCACTCATCTATCTATTCCTTTTCCCCAAGTACTTCGACCTCGGCATTGCATACTATGGCGAGTCTGGCAAGCAGCCCGTCACTCCAGGTGAACTTCTCACCTTGGGCTCTCTCACCATGACCAACAACTACAAGGGCCCCGTCCTCGTCTTCACTGGTGACCACGACCTGCCCTACTGCGGAGGAGACTGTGTCGCTACTGGCACCAGCTCTCCTAGCATTCCTGCCGCTGTTTCCAAGAACTTCCCCAACGCCAGCTCGTTCGAGGCTTACATTCAGCCCAACACTGGCCACGGTCTCACCTTCCACTACAACGCCACTGCTGGTTACAAGGTGATGAATGACTGGATCAAGAGCCATGGCGTCAGTGCTTAGGATGCCTGTCCGATTGGCAAGGTCCATTGAATGTTCAAGGCGGACGCATAATGAAAGACTAAAAGTGGATTGTCTCCGCTTTTGTAACAAAAGTTTTTGTTGGATATGTAATAGTCATGTTGATACCCGTCGTTGATGAATAGCAT
>T02_Unigene_BMK.226
GGGCAAACAATGGCCCACAAGCCCTTGGTGGAGACCCACAATCATTGCGGAGGGAAACTGGGTTCAAAAACCCTTGAAATTCAGGCGGTCGTCAGCCCTAGCAGGGGCCATGAGACCCCTTAGTTCTACCCCCAGGGGTCACACGACACTATGGTTTTTCCTCGAGGGTTAGTAGCTGACAGGAGAGGTCGCAGAACCGCTTTCCACTCAGTTTCTCTAGGGTTTT
>T02_Unigene_BMK.227
GTTGTCTTTTGGATAGGCGCAAAATTCCCAGAGAGGTATGGATGGCGTTCCTCTGCCTCTTCCTCGATGGTCTGTTTGTCGAGTAACTCCATTCCTACTCAATCTTGTTCGGTCGGCGGGCGTAGCTGACTGGGGAGTACCTCACGACACGCGCATGAGCTTCATGCGAGGTAGCGACCAGACGACGAGCATCGAAGCCCTCGTCTTTGTATGCTACCTCGGGTACCAAGTTGGCAACGAA
>T02_Unigene_BMK.228
GTTGCTGGTAATTAAATAAATATAAAAAAAAATTGGAAACTCAAATATTAGTAATCCTAATCAAATCAAACAATGATACAAATAGAAATAGAAAGAAGTTGCCACATGAGCTCTCTCGGGTTGGCCTATGTTTCAATGGGTTGCCCAGTTGACTTATGCTTGGTCCTGGGGCCATACTGTACCAGATGATATACATATATATGCTTGATTAGGTGGATGTGTTTGTTGCCGCGGGTCCCACTTAAGGTAGCACAGGAGAGTTATTTATCCATAGGGTCAGATGTATTAGCTAGGTGGATGGATCAGATGTATTGGGTAATGGGTACCACATAAGATAGGACGCTAGGATTTGGAATTTATTGACATCAGTACATGTAGGAATACTTCTACAACATTATTCACCACCAACCTCCTAGAATCCGGTTCTCCAAAAAAATAGACACCGGGGCCCAGTTGCTTGGCATCATTCTCGATAAGTAACGAGTTGAGTTCCCTTGATTCGATCGAGTCGACTCGGCTGAAATACCACCGACCTATAGGCGAGTCAAAACGACTCCAGTCGAATACTCAACTCAGTTACTCAGCTAGTCAATTTTTTGTTCAATCGACTCAAGTCGAATTTTCTAGTAGAACTAAAGCATAATAGCCATCAAAAGATCAAGGCGTCAGCCCCAACCAAGTACACAAAATTTTTCTCAATCAAAACGATTCCAATCGAACAATCAACTCAGTTACTCAGCTAGTCGACGTTTTTTTTTTTCAATCGATTCAAGTCGAATTTTCTAGTAGAACTAAAGCATAATAGCCATCAAAAGATCAAGGCGTCAGCCCCAACCAAGTACACAAAATTTTTCTCAATCAAAACGATTCCAATCGAACAATCAACTCAGTTACTCAGCTAGTCGACGTTTTTTTTTTTCAATCGAT
>T02_Unigene_BMK.229
GTCCACCAGAACATCAGAGATGTTGAAGCCCGTGTGTTGTTCTGCCAGCATCAACTGGACTCCTCCCCCTCAGAATCCTTCAGAGAGGACCTTATCGAAGCTAGAGCTAATCTCCATGCAGCCCTCAAAGCCCAAGAGACTCATTGGCGTCAAAGATCAAGAATTGCTTGGTTGAATGAAGGTGACCAAAATACAAAATTTTTCCATAATTCAGCAAGAGCCAGGAGTTCCTCAAATACAATTCATCACATCTCAGTCAATGGCAGAAAATTTGAAGATCCTGCATCCATCCAAGCTCTGGCTGTCGAGCACTTCACCAATTTGTTCCAGCCTCTTCACTGCCTTCCTAGCCCTTCCCTGTTCCAAGCTGCAAGCCCAAAAGTCTCTGACTCAGAGAATTCGATGCTAACTGCTATGCCCTCTGCAGAAGAAATCAAGGAAGTGGTTTTCGGCCTCAAGAAGCAGAGCAGTCCAGGTCCTGATGGCTTCAATGGAGCCTTTTTTACTGCAACCTGGAACATCACTGGCCCCACAGTTACTAAAGCAGTGCAGCATTTCTT
>T02_Unigene_BMK.230
GATGCCAATCTCCCAAGTATCTGGGGAAGAAAAATGTGTCATTACCATATTTTTTTCTTTTTGCAGGGGGTGGATCGTGGATCAGGAAATAAACTGAAGTAGACTGCAATGTTCAGACACATGCGAGCATCTACCAGTGCATGGTCCTTGTACACGTGGCAAGCACAAACAAGATCCATTTCAATCACTTTGAAGGCCCTACTTCAGATGTGGCAAAGCCCAAAATTATGATTTGACAATCCTGATCATCGAATGGAGTTTTTTTAGCAGTACAAGGATGACCAAGAAATCTCTGTTGAGTGTGCCCTTTTTCCCCTCTGAAGTCCTTCGCATGAACTTTTAGGAGTGTCCTATCAGTGTGCAATTTGGGCTACAGCATATCAATTCTAATACCGTAGGATGGATGGTTAGACTTGTTCAGAACTTATATATAAATTAACACAAATTCTCTGCATAGCGATTTACTTGTAATTTGAAGAAACAAAAATCCCAATACCCAGCCACAAGAATGAATTTCAACCTGGCCTTTTGCATCAAAAACTCT
>T02_Unigene_BMK.231
ATTGCTTCTTGCAAGTGGAGTGGATGTTTTGGCAGAACAGATTGTAACACACAGTCCTGCAAAACTGGGAACTGCATTGCATTTATGGAGCCTGAAATTTGTGGTCCACCTTGTGAATTTAAGTTATGCGAATTGACTAGATTTTTGGTGATTCCTGTTATATGCATTCTGCACCACCAAAAATTTTTTCTGCTAAAAATATTCAATCTGATTGTAATTTGAGGTAAAATCATATATGCCCTCAACAATTACATTCATGGTGGCTTGGATTGGGACACACACATTGATATTTATGTAGGTAATTTTAATGCTCCGATTATTCATTGCTTACTTGGAAAGAACATAAGGAAAAGACTGTAAGTCTACGTTTAGTGCTTCAACGAGAATCAGTGACATTGTTTCATTTTGAGTCATCATTATTTTCAGCAACATCATAGTACTATATACTTCTTCATCCTTGAATAGGTTACAGTTCTTCACATCTATCCTTAGTACTTTCATCCA
>T02_Unigene_BMK.232
AAATTGACTAGAGAATAGAATGTCGGTAATCATAGATGCCACATTGGAAATAATAGGACTAGTCTACCACACTCATCCACATGCCTGTGGGCTTGGCAAACCTTGTGGTTAGGCAGTACATTAATATTCACATGTATACTCATAAAAAATCATAATCTTATCCAGTTGGGCTCTGCATCCTTCTTTGAAACCACACTGTACAAATGAAATATGAAACTTTACTCTTCAAGGTTAGACTGTGCAGGTAAAAGAGTGAAGGTTTTTCACTATGGAACTTAACAGAGTGATGACCACTTTCAGAAAAGATTGATCTTTGTCGTCCAAAGTAGATGCCCATGATAAAGTTTGTGGATACTGGAGATAAATTCAATGGACCTGTTTTTATGGATCTAGGAGACTAAGACATTCCATTACCATTTATTTGTTG
>T02_Unigene_BMK.233
ATCCTGTGATTGGAATGCGTCATGGCGGCCCCCACAGGGGGGTTTTCCAGCTCCAAACTTGCAGACTAATTTTCTCTACCAGTTTGATCAGAATTTCATTATCTGTGAGAATAATGAAATACAAATAAGAAGAAAAGGGCATGCACCCTAATGCACAAAATGTTCCTTATATTATTTTTTTTCTTTTGATAGGCTTAATTAAGTTATATTTCAATAAATAAAAAGCTATCAGAGAATAGAATGACATTCTGTTAGAAAGAGAACATATCTGTGGCAGAGTTATTCGACACTACCAGAATTGATGAACGATAATCGATACACATGCACACTGCTACCGGACATGTGATGTGCTAAATGTGTAGGCCAATTCAAACTTTCCAAATAGAAGGTATGACCTTAGATGGTGAATAATCTAAAATCCAGTTCATTGGAATTGGATTGTAATAATATCCATTTAATGGATTTTAATTGGTCAAATTAGACCTTTTATCCTTGACTAATTTCTATTTTCAATCTCCCTTTGGTGGCCACTA
>T02_Unigene_BMK.234
GGGGACTGTAGTGGGGAGAATCAACACCTTGCGCAGTTTCCATAAGATTCGGATTAGATACAAAGTCAGTATGTTACCAATAATCTGATCGTCAGGTCATCCACTCAAAAACACATGGTTCGCGCCGCAGCGCTCAGAGCGGCTGATTCAGCTGACGGCCGTACGGGGTGACCATGATAGACTTCATGCCGCCAGGCACTGTATGCTCGGATTGCATTTGGT
>T02_Unigene_BMK.235
AAGCTCCTTGTAGGACCCACTTTGTTGTATGCCAATCATGAAAGGATAGAATGGCGGAATAAAATATCTAACCGCGGATATGATTTTGAGCAAAAATCATGTCAATCATCTCATCACAATCATTGATTTAGGAGTCTTAAAGTTTAATAATTTATTAAGTTATATTCTTCACGAAATTCAATCCAAGGTTGAGCATGGTTCAGATTATCCTCAAATGAGGGAGAGTAAAATTAGAAAATTATTGCTGCAATGCATAATCTGATGCTGACAAGTAATCTTAAACTCATAATTGAGTCAAGTGAAAAAGATAAACCCGGATAGTGAAAGCCAATCAAAGTACGTCCACAATGCTTTATCAAGGCAAAATATG
>T02_Unigene_BMK.236
GACACAGCAAAGTTGTTCAGCATATCAATCAGCATCAGCATCAATTATTCTTCACAATGGCTTCATGTGCGCCATGTATTTTTGGTGCTGCATCAACATCTCTGCTCTCGTACCCAGTAGCAGTGGGCACAATTGATGTACAAATCATTCCACAAGTCACAATTGGTAGCAATGGATCAACTGCTACTACAGCTTTCGTCACATCGACACTCGCTGCTGCCACTCAAGCTGGAGGTGCTCCAGTCTCAACAGTGGTGGTCTCGGATTCGAATCAATTGACATGGACAACTTTGGGTGCAACTTTGACATATCCAACCACATATGTTGATTATGCAGCATTCGCTGGAGTAGCTGCTACTACTGGTTGTGCAAACTCGTTGAGTCCATCTCTCTTGACTCTGCCTCCAAGTGTACCATCTGCATCGCTCATCTACCCACTCGACAATACTGGCGCTCTT
>T02_Unigene_BMK.237
CGGTTGGCATCGTGAAAGAGACTCAGTACCATTAGTACTTTTTTTTCTTTCATCCATTTCTCGCTTCGCAAGGTGTAAGATGGCTCTGGCCTGAAGCTCCGTTACGTCGCATACAGATACGCGCCCATTGTAAAAAATTGTCAATTTCTGCTCGTTTCCAGTTGAATCTTCAAGCCGTGATCCAATGGAGTCTGGCGATGGAGGATTTGCTTCAATACCAGCTGGAAGAAGGCAAAGATCTAAGTTACAACCCCTCCCCATTTGCAATAGCTAATTAAACTGTCTTTTCCTAGTGCTGAAACCCAATGCAGAGAGAAATTCCTTGAAACCTTGCAACCCGAAGAGAGAAAGAAGAAAGAAAGTGGG
>T02_Unigene_BMK.238
GGCAAAAGTAGGGATGTGATCATGTGACTCGAGCTGGGCCAAACCCTAGCTTGGGTTGAGAAAGCAGTTTGTGTTTGGCTCCTCCAAGTCTGGAGTGTTTGGATTTTGAACCACAAGTGAAATTTGGGTAGGGTCAAGATTGGCTCAGGCCAAGGGTACTCAAATGGGCCCGCACCCAAATTACACTAAAATATTATGCTATTTTAGCATATGGTATACATCATATAACACATGTATATTCACTTACACACAGGCTTGGATATTCAAATCTGGCTCAACTCAGGCTTGGAAATTCAGGTCTCATCAACGCTTAGCTCAGGCTCAGTATAGATGTAATCTGGACCACATTTGGCCCAGGTCAATATGCATAGAGGCCTGCCTGAGTTGCACCCTTAAGCAGAATGGGTTTCTACATCTCTTGCATTTCATTACAATGATAATGAAATTTGATCCTCCGCTTATGAAAATAGGTCAAAATCCTAGTTTTATGACCGGGCAAGTGCATGCTGTAACCACTCACTGGACAATAGGAGGTTCCACAATGTATACCAAAAACTAGGAATGCAAACCTGGAAATCATTGGATCGTCTTGA
>T02_Unigene_BMK.239
GCCCATTTAATTAAAGAAATCTTTATAAAAAAAAAAAAAAAGCACTCCTATCACTTTTATGAGATGGTAAAATCCATAACTCTAGATGGTAAACTCGTCATGACTCCGCTTTGGTACGGTTGTGAAGAAAGATTTTATGAGATCAGTATAAAGACGAAATTGTGTCGTAGCATATAAAGACACAGGCAAGCATATGACTGCATATATA
>T02_Unigene_BMK.240
GATGCTTTTTCCTGATGAGGCATTGGCTTATTTCCAAGCCATTGGAAACCAAAAGGGCCAATTTTTCAAGTTAAAGTGGGCTCATTTCCAGGTCAGATGGGGCGGCGGCTCCCAAAACTTAATGCCTGGGTCCACCCCTGGCTGAGTTGATTTCATGCATTTCTCTTCATAATATTGACGAGAACCCAGCTGGTAGATAAAAAGTAAATAGGAAAGCGAAAAAGGAAATCTGTATGATCTTTGAAAATCATATTTTAGCTTCCAAAAGAATCATTACCACCACCAAAGCTTGCCCCAACTATCTTGGGTTCAGCTACATGAATTCTG
>T02_Unigene_BMK.241
CTTGGTCTTTAATTTCCTCCTCTTCCTAAAGAAGGTTACCACCAACTGAGATCCTGTCTATCCGGTTGCGAATACCTCTAGATTTTGCAGAGAGATGGAAAAACTTAGTGTTTTTGTCGCCATATTGAAGCCATCTTATTTGAGCTCTTTGCTTCCAAAGAGTAGTCTCTGCATTCAGCCAATTATGAAGGGCAACTTTAGCAGAATTCAAGTCCAAGAGAATAGAGTCAACGGGATTAGAATCAAACTCTGTTTGAGTATCCATCAGCTTCATCTCAGCTTTAGCAATATTAACTTTCAACCGGCCAAATACTTCTTTGTTCCATGCCTTGAGATTAAACTTGAGGGTTTTCAACTTTTGGGCTTGAATAAATTGAG
>T02_Unigene_BMK.242
AGGTTGTATCCTTGTACATAATGAACATTGTCCTGGGGGAGGGCTGCAGCTACATGTCCCTGCCCCTCCTGCCCTCTGGCTTGTCTGCCCTCATCTTCGGCCCCTTCTCCTTCCAGCTCATCCTAACGGCCCTTTCCTTGGTTGGCGGCCCGGGCCGCTTGGCAGGCGCACTTCTCATGCAGCCTGCGGTCGCAAGCATCAGCCAGGTGCTGATGGTGATGACGGCTGCCTTCGTGGATGCCGGCGGCCGCATGACCCTCAAGAGCTACACTACCTACCTGACCAATATAGCCGCAGGGGCGTTCAAGAAGAGGGAGAGGAATGGCAGGCAGGAGCTGGAGCCCCTAGCCCCAGGCATGCAGACAGAGAGGCACCTGATGAGGCAGGCCAACTACCTGCGCTTCTGGTCGGCGCTGTTCCTGGGCCTCATCTCCACAGCCT
>T02_Unigene_BMK.243
AGATAAATCTTGAGAATATGAAAAAAAGAAAGAAAGAAACTGAGTAATCTTTTTATAAAGCCTGTGATACTATTTTCCCACGATGATTGGGAGAAAATGGAGTGGAGGCGATGGAGAAATAGGTGGGAGAAGAGGAAGAAGAGTGTTTCGTGAAAGAGCAAGCTCTGACACAAGCTAAGATCCCTTTAAATAGTATCTCTATTAGATTTCAATCCCAGCGATTAAAACTTGTTGATTAATCCTAAGTCCAATTAAAAGCAATTAACCACAATGAGAAGGAGACAAAAGGTTTATACATGGAAAACCTTAATCGGAAAAAATCACGGGCCTTACTGCCTAGGCGGTCAACAAACAACCAAACACTAATAATTTTTT
>T02_Unigene_BMK.244
GGATGTTAGACGAGAAAGAGTTCCTCAGCGACTTCGGCATTCGATCGCTGTCGCGCGAACATCTAGAGCATCCTTTCGAGATGAATGTCAACGGCGAGACCCATGGTGTCCAATATTGGCCCGATGACTCGCGCTCCGGCATGTTCGGCGGCAACAGCAATTGGCGTGGCCCGATCTGGCTTGCAACCGTCTTCTTGCTCATCGAAAGCTTACAGCGCTTCCATCAGTACTACGGCCCAGACTTTAAGGTCGAATGTCCGACAGGCAGCGGCGAATACCTAACGCTCGCCGGAGTAGCGGACGAAATCCAACATCGCATGATCCACATCTTCGCGCGCGATCTCAACGGCGAGCGGGCCACCA
>T02_Unigene_BMK.245
GCAGTTTCCGCAGATCATCCATCTGGACGTTGCGGTTAAAGTCTTGCGGCGGCGGCATGTTGCCTGAGAAGTTTCGAGCATCGCCTCGACCAGCCGGCATTCTGCCACCTCCTCCACGTGGACCTGAACGAGCACGCTCGGCCTCGGCCTTGGCCTGTGCAGCGGCAGCTTCAGCGTGGATCTGCTCGATGGTCTTGGGACCCTTCGTGTCGTCCTTGCCTCGCCACCCAG
>T02_Unigene_BMK.246
GGAATGTGTAGTCTGTGCTCACATGGCTGCCATGCAGGCAGTACATGGGCACCTGCAGCTTCGGCAGGGGATAGGTTGCCCCATGTGATCGCCCATACAGCTCTGCCTGCTGGGTCAGATTGAGATCCTGCAGCATCTTGAGAGCATCTGAAGCCTTGTACTTGTCACCGCCAGCAGTCTCGACCAAAACCTTGTCTCCCCAAACATCGC
>T02_Unigene_BMK.247
ATATATATATATATTTATTTATTTTCTTTTTGCAAGATGGAGATTTCTTTGGGTGAAGGATGGATGAACCTTTAAGAACTATTTAGTACAATTCCAGGTTCATCAAGTTCTGTTCTTTCCTGGAATTTTCATCTAAAGATAGAGTCTTCTGCTGCAACATTCTCCGGTGTTCAGTGCTCTTAAAAAGACAGAACAGTACTAAGGACCATAAATTATAAGTTTATCTTAAACAACAATGTCCCTGCCAAAAGGGGAACAGGTTATAAGGTTGGGTGCCCAAATTTGATACAGACAGCAGCGACCTA
>T02_Unigene_BMK.248
GGATTTGTAACCCTGAATATCAATTTCAAGGTCCATACACTTAGCTGTCCAATCTATTGCCATCAGCCACAAGAACCTAAAAGGAAGAAGTACGTTGGATAGGCCAGTTGAGTAATCATGCTAACTTGCTGCTGATGAAATTGTGTGTGCCGCCACTATCTATCAACATTGATACAATCTGTCGTTTGATTCTTCCAGATACACGCATTGTCTGAGGTGATGCATGACCGGACAAGGCATGAATAGAGATAGCTGGTGTTTCATCCTTATCCTCCTTGTCGACCTGGTTTTCCCTGGTTCTTTCATCAATAATTTCATCTATCTCAGCATCAGCCTCTAAGAGAAAAATCTGTTGGGTTTTGCATTTGTGACCTGGGCCAAATTTTTTGTCACAATTGTAACAAAGACCCTTTTCTCTGTGTGCCTGCATCTCTGCCCAAGTAAGTTTTTTAAAGGGAAAATTTGCTCTTGGTGCTGCTTGGCTGATTTGAGGAGGTGGGCTGGATCGATATGATGACTGCATCGTCTGACACAAGCATTGCAATTTCTCCTCCTGCATGCGAACTAGCCCTACTGCTTCATTAACCTTATCTGGTTTGAACATTTTGATTTCCACGGCTATTTCATCCTTGAGCCCTCCAATAAAACACCCAACCAATGCCTTTTCAGGCCACCCTGTTACCCTATTAGCAAGGCGTTCAAATTCTGTTTGGTATTCTCGCACTGTGCACGTTTACCAGATTCAAGAGAGAGCTTCATCAAAGTTCTCATAATCAGTTGACCCAAAATGCACATAAATGGCTGTCTGTAGATCAGCCCACGTCAGCTTCGTTTCGGATTTTGAGTACCAT
>T02_Unigene_BMK.249
ACAATTCTCCGTCTTTTGCAAGCTCAAGGGTCAAGGCCTTACTTCTGTGGGGAAGAAAAGAAAAGACAAGAAGAGAAAATGGAGTCGACTCTTAAGAAATGTTTTGGATATTCTGCATTCCGTCCCTATCAGAAAGAGATCATCAATGAAGTGTTGAATGGTATAGATTGTTTGGTGGTCATGGCCACAGGGAGCGGCAAGTCTCTATGCTACCAAATTCCTCCCTTGCTTACAGGAAAGACTGCAGTCGTCATAAGCCCTCTTTTATCTTTGATGCTAGATCAGGTCATGAGTCTAAAGCAACGGGGCATTAAAGCTGAGTATCTTGGAAGCACTCAAAAGGATTCTTCTGCCCAATCTAATGCCGAGAGTGGTCAATTCCATATTTTGTATATGACTCCAGAGAAGGCTTGCTCCCTTCCCTCCAAGTTTTGGACAAATTTGTTGGAGGTGGGTGTTTGTCTGTTGGCTGTAGATGAAGCACACTGCATATCAGAATGGGGCCATGATTTCAGGAAGGAATACAAGCAACTAGACAAGTTACGTGGTTTTCTTTTGAATGTTCCTTTTATCGGCTTAACTGCGACAGCTACTCAAAAGGTGCGAATGGACATTATTCGGTCTTTAAATATGAAGGACCCTTATATTGCCATTGGTTCTTTTGATCGTGAAAATCTTTTCTATGGTGTAAAGCCATTGGGCCGGCGTCTTTCATTCGTGGATGAGCTTGTTGGAGAAATTTCAAAATATGTTGCTTCTGCTGGTTCTACCATCATATATTGTTCAACAATCAAAGATGCTGAACAGATCTTTCAGTCTCTTCTTGATGCTGGAATTAAGGCTGGAATTTATCATGGTCAAATGGATGGTACTGCTCGTGAGAAATCCCACAGAATGTTTATAAGAGATGAACTGCATGTTATGGTTGCCACTGTTGCTTTTGGTATGGGTATTGATAAATCGAATGTAAGGTGTGTGATACACTATGGCTGCCCAAAGAGTCTTGAATCTTACTACCAGGAAAGTGGGCG
>T02_Unigene_BMK.250
GGGGGGCTCGAAAGGATATCCATCTGCAAGATTAAAAAAAAGGATAATCAATTGTATCAGAACCAGCAACTGTTCGAAGGGATCCACCCTCTTGGGAATATGATGTGAGGAACAAGAATTTAGACAAAAACAATCCTTTTAGTTGTTTGGAACAGCCAAACAGGCACTGCATGATAATTTATCACAATCAAACATGAATTTAAGCACGGGAAATCCAACCCAGGAAATTGCTAACAGAAAGCAATGTGCACCTACACCATGCAAGAAAGATAAAAAATGGAAATAATTATAATAATAAAAAAAAAAAGAGTAGCCGCCTTCCTTGTACATCTTATTTTCCTTTTTAATGAGTTTTGGTAGAGATTTGAAGTTGGGAATGACTAGAAGGTTTGGTGATCTCCTCACTCCAGCTTTTTGTAAAGGTTCAGTCCGGAATGACAGGGTATTATATGATGATTCCAGACCTAAAAAGGTGACATATGATGCTCAGCCTGCTGACCAAAACCTGTGGTCCTGTTAGCACAGTTGGAAGGTGCTAACTGTCGCAGTCAGGAGGTTGCAGGTCCAAGTCATGTTACCATTCTAGCTAAAAGCAATGCTGCCTGCATGACTGGGGCCAAACCTATGTAATCCAAATAATTTACTTCGACGGTTTTGGCATTGAATTTTTTTGCACTGCATATGTTGCTCCATTTAATGCCCCTGACTATCTACTTAATTACATGTAGATGGACAGTTTAGCCAATGGCCACATTAAAAATGAAAAACAGTCCAGCACAGTTGCA
>T02_Unigene_BMK.251
TGATGGAGGCGTTGTTGATGATGGAAGAGCCCTTCTTCATGTGGACGATGGCGTATTTGGTGAGGAAGAAGAATGGGTGGATGTTGGTGTTGAAGGTCTTGATCCATTGCTCCTCAGGCAAGTCCTTAATATCCTCAACCATCATCTGGAAAGCAGCATTGTTGAACAAGATATCGATTTGGCCCATCTCCTTCAAGGCAGTCTCGACAACAGCCTTGCAGTTCTTCATGTCGGTCAAGTCGGTAGGGAACAAGTGGCACTTCTGTCCACGCTTCTCGACCTCTTTCTTGGTCTCTTGTGCATCGCTCTCCTCGTGGGGAAGGTAGGCGATCAGACTGTCGGCACCCTCCATGGCGAACAGGATGGCGGTCGCGCGACCGATACCTGAGTCTCCTCCGGTAATGATGGCCTTCTTGCCCTGGAGCTTGCCGGCGGCCTTG
>T02_Unigene_BMK.252
ATGCCATGTCGCTCACCTTCCGGAATTGCTCGTATCGATCCTCTGGTCTATCCCGGCCAGGTCGCTGACCACTCCCACATTGTCTTTGGAGGTGGAAACTTCGGCATGAACACCACTTACGACGACCTGGCACACTGCTCGGGCGAGCAGGACTGCACCACTTGCAACGTCGTCGAGGACAAGTCTGCCTACTGGACCCCGCCGCTTTACTTCCAGCA
>T02_Unigene_BMK.253
GGAATGGAGAAACATAATTCATATGGCCACCCGAACATAGTTGGGATAATGCGTTGATGATGATGATGATGTTTGAACCTCTGTTGCTTTTATGAGTATGACAATCACTATCTTGGTAAACTAAGAATTGGGCATTGCAATATTTGGAATATCCAACAAAGGAGATATGTAATACACAGGTGTATGTTTGGTTCAATGGTAGGCAAGATCCTTTCTTCCCAAATCTTGCTCCATTTCCTTTGATGTATGAGATGTGTTTATTTGGGTGAAGGAAGAGGGAAATTAAATGCCACGGTAACTTCTTTTTCCACAGAAAAAGAAACAGAGAGTAATGTGGTTATTGCTTCCTGTGCTACCCACATTGAGGGAATTGGATAAGCATTCCTCCCAGCCAGAATCATAATTGTGCTAGTGGTTTTGGT
>T02_Unigene_BMK.254
GTCGCATTCAACTCAGCTCCGTGGGTGAGTAGTATTGGTGCTGGTCAGATGCCAATTTTAGATTTAATTGTTCTATCAAACGTTTCATGTGTCTTCTTCTCTCTCAAACAAAGCTTTCTTCCTAGTGTTATAGGAGCGTGGTGCAGTTTGCTACTGACCTCGCAAAATGTTGGAATAGTCATGCTTGATTTTGATGCAGTGTCAGCGATCTTCAACAATAGTGATTGATGATGAGCCCATGGCACAGTAGAAGGTGCTCACTATTGTAACCTAGAGGTTGTCGGTTCAAGTCACGTTACCTATAGAAAAGGTACTGATTTAGTGATTTGTTGGCAAAAGCTCATGGCAGAGGAGGGTGCTAACTATTGCAACCCTAGAATTTTGGGTTCAAGTTACATTTACCAATAAAAAAAAGAAAAGTGATCATTGAGAAGGTCCTTTTAAGAAACAATTCACAAATCAGTTGATCCCAGCCATGATTTTTTCCCATTCTTTCTTAAGTCTACATAAAGGCCATCAATTGATGGGTTAGTTTCTTTGCATTGAGGAGATTTTTGTCATGTTTATCAACTATGGTGCTCATCATATCAGCATTCCAAATCGCATTGGACCATGGGCGCGACTCATACGCACTCAACACTTACCAACCATATATTTGGGTTAAGGATTTGATAATTCTGCATCTTTAACTACCAGGTAGTTGTTCAAACAATGATTCCCATAATTCTTCTTTTGATTTGGTGTAGTACATCGGCTCTTTTAGTTGTG
>T02_Unigene_BMK.255
AATGCATTCAATGACTTAAAAATATGATATGGGGAACCAGCAAGGTATTTAGTTGTGGGATTTTACTTTAGTGGGGTCTTTTTGGGAAGATGAACAACATATTTAGTCTAAGGAAAAAGGTTAACATCAAGTGTTATGTACAGAATTCAGGTGGGCCTAAACATTTGTAGAAATATATTGGATTCTTGAACTCCCCAGTGTAAGGCTCTTCTAAAATTGGTCAGTGATGTAGCAGTATCTTTCAAGGAACAAGATCAGAGGGTCCCCAGAAGAATTTAGTGGTATCATCTAAAGAACCATCATTTTCTCATTGATTCAGCCCATGTCATATTTTCTCTCCACACAAATAAATTTGGTAAGCAATAGCCCCTTACCATGGAGTCCAGGTGTTTGATTGGAAAGCCACA
>T02_Unigene_BMK.256
AGCGAATGGCGCTGTTCCCGGTCGGCAGCGAGGCGCTATTCGTCGCACCGGATCTCTGGGTCCCCGTCGTGCGCTTGCGCAGCAAGCTGGCTATCTTCCCTGGCATCCCCAGGCTATTCGAGCAGCTACTTACCGCCTACTGCTCTGGCTATGTGCCGTTGCCGCCGTCGTCCGCCAAGCCGTATCGCCATCTCGTGCACACCGAGATGCCCGAGTCGTCGATCGCGCCCTTCTTGACTTCACTTGCCGAA
>T02_Unigene_BMK.257
ACGGGGTCATGTCACTGGAGGAGATGAGCTGCTAGTAGATAATATCTTAAAAAGCTATATTATAAGATTCGTATTAATAGTTTATTTTACTTTTAGATAGTGTCCAAACTCAATAATATTTTATTAGTTTTTATTTAAAGTAGGTGTACTAATTAGACTTAGTAGCCCAATGTCCAATGTCTAAATAGGTTTAGAGAGAGAGAGAGAG
>T02_Unigene_BMK.258
GCAAACGCAAGCAGATCTCGTCGGCATCCCTATCGTGCGCCCAAAGATGCGTGAGACAACCGCGCTAGGTGCAGCGATCGCAGCTGGATTCGCTGTGGATGTGTGGAAGACGTTCGATGAGTTGAAAGAGGTCAACACTGCTGGTCAGACAACTTTCAAGCCGGAAATGGATGCTAAGGCCAGCCGGAAAATGTTCAGGAAGTGGGAGAGAGCTGTGGCTATGAGCAAAGGATGGTTGGCGGAAGAAGAGGAGGA
>T02_Unigene_BMK.259
GCGGTATGCTCCAGTACGGATCTCGTCGATGGGAGAGGGGTCCAAGTCGACGAAGATGGAGCGGGGGACATATTTGCCGCTACCAGTCTCGGTGAAGAAGGTCTCGAAAGAGCCTCCCTCGTTGAGATCCTTCGCATCGGGGTCGGGACGGCCATCAGCCTTGAGACCGTGCTCGAGGAGGTACAGCTCCCAGGCGCTGTTACCCAGCTGGGTGCCGGCCTGGCCGATGTGAAGGTGGCAGATCTCTCCTCGC
>T02_Unigene_BMK.260
GGGAAATTGGAGGTCCCAATATGTTGAAGAAGCTCCTTAGCCAAACCTATATGGTGTAGATTTGTGGCCAATGCTTTCTTTCATCTTTAGGGTTTGGTGATTCTAAGGCAAGTCTACACATACACTTGGGATCTTTTATACTTTCATGATTTTTTTCTGACAAGTATACTTTCATGAATTTTAGTTGGTTTGATGTACTAAATTAGGGATATGTGCATGTGATCTAAGCGTTAGAACTCTCAAGGGATTAGGGTTCTACATGCTAAATATGAATGTACGAATGGAGGGAATTGAATTCCAACATGGCCAAACATGGTTTGGCTATGATTTCTTAGGATTTTGAGGATTTGATCACTGCAAGTCACTTAGGTACTCGAGGTTTGTTAATTCATGATGACAAACTTTGTTTTTATGTCCATATGTGATCATTACTAGTGTTTCAGATTTAGTGACAAGTATTGGTAGTTATTTTCAAGGATGAAAATAGTAGTAGCGACGGGTATAGCAGCAGGTCGCCAAAATGCTACATAACTGTATAGTGGTGTGATTCAAAAAAGTTGTCAAAAAATCTGAAAAAAAATTCAAAAAATCCAGAATATAGGAAAATGCTAGAATATATAAAGCTGAGGTAAGCTCAAGTGTGTGGTGG
>T02_Unigene_BMK.261
GTCGCCTTGTACGAGGCCTCAGGGCCGGAGATCTGGCTTTGGAGGGCCTGGATGATGGCCAGGTCCTTCTCCTGCAGGGCGACGAGCGCCGGGGAGGCAGCGGCCAGGATGACGGCCGGGAGGGCCAGGAAGGAGAATACACCCTTCATTGTGATTGTTGATTGGGTTTGGTTGATGGAGTGTGAGATATGGAAGAGAATT
>T02_Unigene_BMK.262
GGCGCCATCTCTACCAGTCAACATCTGCCCAGTGTAGGACCCGCCACCTCCGGTGCCGTAAATCCCCTCACAGAGATCAGCAATCTCCGTAGGAAAGGAGGGGTCTTGCCCGGCGTACCAGGCGTTCACAAGCGGATTCGTCGCCAGCTCAGCTAACTCATGGGCGATTACGCTTATCATTCCGTCGACGCCGACGTCTCCGTTCGGCGACTTGACCGGCTTCAGGCCGGGGATGTAGGTGGGGACGGCGAAGGGGTAGGCGCAGATGCCGGGGCACTGGGTGGCGGAGTTGCCTACCCAGGCGTACGGTAAAGTATAGCCGACGATGGAAGGGAAAGTAAAGTAATGGAATCCGCACACCTGGCCGCAGAATTGCTCTACGTAGACGTCCTTAGAGGTGAGGAGGAGGTAGAGGCCGCCCCTCGGGTTTGTGGGTAGTGGTTTGGTTCTGGCGGAGATGGCGCTTTTTATGACGGATTGGATCGAAAGGCGGGTCAGGGATTTGCCGTGGGAGTAGAAGCGGTCG
>T02_Unigene_BMK.263
GTTTGGTAGGCACCAAGGTATAAGATCAACTATTTGTCCTTTGGACAGTTTAATCTTCTCCTCAGGTAGGTCATGCCAATCAGCACCAGGGCGCTTTGGAATTCTTTGGCAGCGTATAGAATTCAATTCATTCATTTCTTTGGATATGTGATCATTCAAGGTCAACATGTTCCCTCGAATTTGCTTTTGGACCCATGACACAGGATCATTTCCATAATCCATTTCTTCTTGGCATGCTCCATTTCCAACA
>T02_Unigene_BMK.264
GCTTTTTGAGGTCGTTGGGTGTTTCGAACCGCTGCGCGCAGCGGTGGTAATGGCAGGGGTATGCGCCGGTGCTCGCGCGGGTGTCGAGTGGTCGCGGGATGGAGGTCTGGGAGGGTAGGGCTGCTCCGCTTTCTTGCGAGGAGAGCGGCGGGCCGTTCTCGCTGAGCGATGACTCCATGGTCACGAGCGATGCAGGAAACTCAGGATTGCCTTCCATCAAACCCATCTTAGAGGCTG
>T02_Unigene_BMK.265
GCCGCCGCTTTTCCAAGAGAGCCTACCGACGGGCTATCGCCAGCATGGAGGCATGGAGGGTTCGTGGGGTGACTTCGGTTCGCAGCAGACCTCCACGTACGACAACATGACCGCTGCGTCGTCCAACCCGCAAATGAATGCCTACCGCACTCCTTCGAGCCAGCCATACAGCAACACCAACCCAGCGTTCAGCTTCACGCAATACTCGTCCGACAACGGAAT
>T02_Unigene_BMK.266
GAGTGACTGATGTACTGTGATGGTGATGAACGGCTAGATGGAGTGTTGGTTACGATGATGGGGAATGGGTTCTGAATGATTGCACGGGTGGCGTATGGGATGGAACTGGGCTGTGAGAAGAGGAATAGTGGTGTGGGTTCTGATTTTGCTGGGCAAGGATGGTCTGGTTGATGATGATGATGGGTTGGGATGATTTGTAGAGGATGATGATACCACTGATGGAAGGAAACGGGGTTCATGGTTATCTCGAATCGGCGATCTGAAATTGGATCTTTGCTCTGATACCAA
>T02_Unigene_BMK.267
GAAGAAGAGAAGAAATCGGACGAGCCTATAGGACACCATCGCCATTGCCATACCACTCTCGACTGAGGTAACCCAAATCAAATGGATTGTAAATTTTAATCCATCCAACTGCTGTAAATTCTGCTATGCATTTACACCAGGGTTCTGTTTCTGTTTTTATTTTTTTTAACGATTGGGTTAGTTTTGCTTTTGCTCTTGATTGAGATTGGTTTGATGTTTAGCTTCTGTAGTTTTTGGTTGAAA
>T02_Unigene_BMK.268
GGTACAATATATCATCAGACTAGTATAAACATAAACAGGATATAAGTAGAGTGAAACATCTCATATGCCAGGAGCGGAGTCTACATGACAACCTTTACACCTCAAACACTCATCTCTTGCAGTACCATAACCGCCTCCTCAGGAAACCACACCAGGGCACGGGTCAAGAAATCATAACTACGACACCAAGCGTAGATCAGATGCGAATGCCTAGCAAGTATCCAAAATAAAAAGATTAGTTCCCAGGTACAAAACAAAATATCAATAACAAGTTGATTAATCAGAGGTTAGATAAACAGTATGACTAGGCAAGTTAGTGCATAATGAGTAAAATAGTAGAATCATAAATGGCAAATAAGCAGATTGCATTCTAGATGGCAACCACATCGCGTAATCCTCGGGAGGGGGAGCATCCGCTTGCCCCTAACGAATTGACTAGTAGTACCTCTGAACACCCCTTGAAGTTTACAGCCGTAAAAAATCTTTAGCCTTGCCACAGGGAAACCTAATTTTGGCCCGGCCAGGGCAGGTACTTTAGTGGCACCGTGTCACATACAAGACACCTCTGCAGGGAAC
>T02_Unigene_BMK.269
CGAGTCGCCCAAGCTGGTGACGCTAGAGCAGGAGCTCGTGCGCGCGGAAGCGCAATCCCTCGTGGCCGAGGCGCAGCTGACGAACATCACGCGCCAAAAGTTCAAGGAGGCCTACGACTTGCGCACGGCCGCGATCGTCGAGCGCGCGGAGAAGCAGCTGATCCTCGCGCTGCAAGCCCGCAAGCTCCTGACTCTACTCGACGACACTCCCATCGTGCCCGGTGAGGACCGCCCGGTTTTCGCGGAGAGCGAGCAGGCCAAGGAGGTGCTCAATGATGCCGAGGCGCAGCTGCGCGCGTGGTCTTCGGATCTCGAGCCCGTGCCGACGTCCGCGGGCAAGCTGGGCGTGAACGCCATGCCTGGCGCTTCGGAGGCGGAGGTTGCTTCGCCTACGCAGCAGACGCTCG
>T02_Unigene_BMK.270
GGGCTGGTGAATGGGAAACAATTAATAAGAATAAAAAAAGAAAGTTTGATTTTCTTATGGAACATACATATCAATATGCATGGATCATACCTTTCGCTCTACTTCCAGTTACTATGTTAATAGGGTTGGGACTTCTGCTTGTTCCGACCGCAACAAAAAATCTGCGTCGTATGTGGACTTTTCCTAGTGTTTTATTGCTAAGTATAGTTATGGTTTTTTCGTCCGATCTGTCTATTCAACAGATAAATGGCAGTTCTATCTATCAACATCTATGGTCTTGGACCATCAATACTGATTTTTCCTTAGAGTTCGGCTACTTGATCGATCCACTTACTTCTATTATGTTAATACTAATCACTACGGTTGGAATCATGGTTCTTATTTATAGTGACAATTATATGTCTCATGATCAAGGATATTTGAGATTTTTTGCTTATATGATTTTTTTCAATACTTCCATGTTGGGATTAGTTACTAGTTCCAATTTGATACAAATTTATATTTTTTGGGAACTAGTGGGAATGTGTTCGTATTTATTAATAGGTTTTTGGTTCACACGACCGGCTGCCGCAAATGCTTGTCAAAAAGCGTTTGTAACTAATCGTGTAGGGGATTTTGGGTTATTATTAGGAATCTTAGGTTTTTATTGGATAACAGGGAGTTTCGAATTTCGAGATTTGTTCGAAATCTTCAATAACCTGATCCGTAATAATGGGGTCAACTCTTTATTTGCTACTCTGTGTGCCTCCCTATTATTCGTCGGTGCAGTTGCTAAATCCGCACAATTTCCCCTTCATGTATGGTTACCTGATGCCATGGAGGGGCCTACTCCTATTTCAGCTCTTATCCATGCTGCTACTATGGTAGCAGCAGGCATTTTTCTTGTCGCTCGATTTCTTCCGCTTTTCACAGTCATACCTTACATAATGAATCTCATTTCTTTGATAGGTGTAATAACGGTACTATTAGGAGCTACTTTAGCTCTTGCTCAAAGAGACATTAAGAGAAGTTTAGCCTATTCTACAATGTCTCAATTGGGTTATATTATGTTAGCCCCAGGGA
>T02_Unigene_BMK.271
GGGATGCGCTGCGAAGCCGGATGATGAGGTGACGTAGGCAGGGAGCTCGGGGTTCGATTGCACGGGCGGAGAGTTCAAGATCGAGGGCGGAAGCGTGGACGGTATTGATGCATAGTTGTGCGGCAGTGTCGGTGCCTTGGGAAGGTCAACGAATGGGTTGACACTCAATGCTGTCTGTTGGAGCAGCGGGTGGGCTCTATCGCCGTTCATGTTGTG
>T02_Unigene_BMK.272
TTCTTTTAAGCCACTCCTCACTGCAAGACAACATTCTTTCACCATCAAATGATACTAAGGCTAGGATTTTATATTAGGAGATGCCACTATGGTAAAAACATTATTTGTTATACTTAAAAATGGGTTTATGTCATTTTACGGTAGGTTTAACAGTTAATTTTATGGTTAAAGAGATGCTACATTCAGGTCTTTACATACTCCTGGATAAATGATTCACTTGAAAGACTGTCAAAACTAACACTCAAAATGAAAGACCAGAAATATTGCAAGGACTAGTATGAGCAAGCCTCCTACCCTATCCAGAAACCCCCCAAGAAAAAAAATAAAAAATAAAAAAATGTTTGACCAAGAAAATACCATGGTTCCCAGGCTAAAACCATGTTATCCTTTTACTCAACCAATTTCATCATCCCATGAGTTCTTCCTAAATTCAGGACTCCACAACAAACCAACCCCACTCAAGGCAATCATTTATCCACACAGCATCTCTGTTCCTTAAATCTTTTAAAAACTGTCTTTAGAATCTGCAGAGCACTAAACTCACAGAAAATATTGATTTGTATTCCCATCTAACCAAACTCCTACAACTGACCAATTTTCTTTTCCAACTGGAAAACATTGAATTTTCTCAAGCTGTTTCACCGAATCACCATCTTTTATGGGAATCTGATTAAACAAGAGGACCACATTGACTAAACTAATCTTAACTAGTAATTAATGATACATTACTTCAAACAAGAACAGTGGTTTTTAAAAATGGACTCAGCCCACAGCTCGGCAGGAGTCAAGTCGAGTCGAATCAGTTGCAACTTCGCAGAGTCGGGTTGAGTCCCATTTATTTATTTATTTTGGTAGGAAGAAGATGACACTGTTGG
>T02_Unigene_BMK.273
ATAGCTCGGAATTAACTTGCTGTAAGAGGTTCATGAGTCCCCTGACTTCACAGAGGTCCCAAATGGACATAGGGACACAGTAACTTCTCCAAGAGGAGTGGGTATGTAAAGCATTCTTTATTGATTATATCATGATCCTAATTATCACATGCTGCTACTGATGTAAAATGAATGGATTATGAATTACTATTTTTTTCCTTTTTATCATTTTTCATCTTTAAAAAAATTCCTACAATTCCCGATACAAGTCACGGTATGATTTGATTTAATCCCTTGAACAATTTGTGACAGGATTTCGACCTTCAAAAAGAATGGCAATACATAATTTGTAACACATCAGACGGGCACAATAATCTCCAAGGGATAA
>T02_Unigene_BMK.274
GTTAATCAGAATGAGCATTCCTGGAATTTCAATGAGCTGAAAGATTTGTCGTTTATTCATATTGATTTCTATTAATGAGATTTTGAGGGGGTTTATACTACTTCACATATTGTGGGATTATATCTGATGTGGAGTTTGGCAATCCTGATACATCAGGACATTCCTAGCATTTATTTGCCAATTCACTTTTAGTCAGGCACAGTATTAGTAATCAAAACCTCTAGTCTTCACCAAGAATGGAATACGCATCACCAGATCTCTAGAGTGTCAGATTGTAGCTGGTCTATATTGTGCTTTCTTTTCTGGACAGTTGGTGATTTTTTCGATTTAGTTGTCTATTTTTATGTACTGCTGGGATACGAGGAAAAGGGTACATATGTGCTGAGATGGGGGCAAGAAAAATT
>T02_Unigene_BMK.275
GTCTGCTCTTTTCAAGGTATCTCCTCTAACCTCTCATGTCTCTCTTTTACAAAATTTGTTGTAGAAGAAGAATCATCTGTCTTTGTTCTTTAGCCCGTTTTTGGGCGGCTACTTTTTTGCGGAAAAAGCATGAAAGTGAAAAAAAGGTTTTCTGCATTCTTCATGATTCCGTGAGGTTGGATTTGGTTTTCCCTGTCTTGCTAATGTCTTTGTAGTTTATTGAAGGAGCGCCAGAAAAATTACTACTGGGTTGCTGGGAAATCATAGTAAGGTCTTTGTATCAAATTTTCTAGGAGTGAAGCACATAGGTTAGATATCTACAAGTGACTGGAATTCTTTTAATTGATATCTACCACTGAACAACATTAAAAGGTAGAGTTTTTTGTGGTCCATCTGGGATGTGTATGCTTGATCCTATCTTTATTCAGTACCATGTTTTCATGAGAGCCCTTCACTTGGGAATTCCATTGAAAGTAGAAAGAATTTGGGATCATGGGTCATCCTTGGAGCAATGTTTTTAAATGCTTTGATTTGGTTTCTTGCGAGTCGAATTAGAATTTGGGATCATGGGTATCCTTGAGCAATGCTTTTAAATGCATTGATTTGTTTTCTTGCTGATCGACTTTATAGCATCCATTGTATAGGGTCTGTG
>T02_Unigene_BMK.276
GCTGTATACCAAACCGGATTCGCCAACAACTTCATTGAGGCCGCTGGCGTGCCATTCTATGGAGCCCCCGGCACTAGACAAGAGAGAACCTTCATTGCTGTGAAGCCTGATGGTACTCAACGTGGCCTTATCGGCGAGGTCATCACCCGCTTCGAACGCAAGGGTTACAAATTGGTGGCCATCAAGGTGTTGCAACCCACTAAGGAGCA
>T02_Unigene_BMK.277
GCGATGACCAAACTCCAGGAAAGCGGCAAAGCCAGACACATCGGAGTCTCCAACTTCTCCCCAGACCAACTCACCTCCCTCCTCAACAAAACCTCCGTCCCTCCACAAGTCCACCAAATGGAACTCCACCCCTACCTCCCTCAAACCTCCTGGCTCGCCTTCCACAGACACCATAACATTCACGTAACAGCCTACAGTCCCCTGGGCGGCACAAACCCAACCTACAAAGAATCACCTCCACCCGACCCGCTCCTGAAAAACAAGGTGCTCCACAAGATTGCGAAAAAGCGAGGCTGCACGCCCGCGCAAGTCGCTTTACAATGG
>T02_Unigene_BMK.278
GGTTGATTTTGGTGTAATACTACATATAGACAATTATTTCATTTCATGCTACGGCTACATGAGTATTTATACCATTGTACACATGGATATATATGCAGTACATTATTAACAAGGCCACAAATCTGTATGTCCATTGCCCTCCAGAATCATATAGAGGTTGGAAGACAGATTCCAACTTGTGTAGATCGTGCTTGTACTCCTTGTAGGTAGTCCCCCTTGCCG
>T02_Unigene_BMK.279
ATAGTTGATAATTCCCCGCAGGTAACATTTTCCATGTAATTTTTCTCGCAATGGATAGATAGTCTTCTAAGTTTCCTTGTGATTGACAAGTCAGTATCCACTTCCACAATGTGATCACTTCCCTTCAACCATCACAATTGCACATTATACTTGAACAGTTGATGTTTCAGCACAGATTTATTCTCCTATTAGTGTGTTATTGATTAATTCAGAACCTTCATAGAGAGTAGCAGCTATGTTGGATAAGTTAACAATCCAAATTGAATGGAAACATTAGAACTACTTGTACCAAAGACAGGTCAATATTGATTATCCATTTGGCGTTCCTCACCTTGGATTACATATGGTTCCTAAGAACCACTTACATTGTAAGATGTGGTTTGGATGGACAAATACGACAAAAAGGATCATGTTCAGATGCTTATGATTATCTAGTCATTTTATTTTTCATGGTACCTCAGGGATAATAGGGTGGCTGAATAGATGGTCCAGATTCAGGTCAGAAATTCCATTTTTTAAATGCAACTATTGGCGGTGATCATTTCACACATTTCATACATTAATATGGATGACCTGAAATAGAACATGCAAATCTGTGCTGCATTCTCATTGATTAAAAATATCCCTTCTCCTGTGTGCTCCCCCTCCCTCGAGGATATGCTCCTGCCACTCAACATAGAGGGCATTAGGGAATTTTTTTTCTCCCTTTATTAAAGTTCTCCACGCATAAAATTTTTCTACTTAATTAGCACATTAGATTGGACAGCCCAATCACTGCAGCCCAGTGATTTTACTTATAGTGCTTGGTTTCAAGTTCATAGCCGCTGCTTCAGCATGCCAGAAACAATTTAATGCATCTGTAGGCCATTTATTTAAACTTTTAATTTTTTTTTTTTTTTATGTAATGGTTGTTTGCTAGATGAGCCACTGGCAGTGGAAGTGCTCACATTGAAACCTTGGGGTTGTGGTGTCACGTCTGTTACCAATAAAAAAATGCTGTTATTGTTGTCTATTGCTATTGTTTTTAATATTAACATTTTTGATGCATAGAATTATTCTTTTCTCATTGTTTCAGGTTTATCGCTTACAAGTGAAT
>T02_Unigene_BMK.280
GCCACGTCCCCTTTGACTTTGTCCGACATTCCAGAGAGAGGGCTTCTTGTTAAAAAAAAAAAAAAGAGAGGGTTTCCGAAGAAGGATCCATCGTCAACCTTCGTTCAACATTTCGGAGAGAGGGTTTCTGAAGCATCAAAGGAGAGGGTTCTATTGCTAAAAAGACTAACAAACTGCTTCTCTAGTTGGAGACGGCTTGATCTCCGGCATTCCGGCGGAGTGATTTTCTCCTTCCAGACTTTCATGGACCCATGGCTCGATCTCCGGCTGCTTCTCTCACTGTAGTACCCCATGTCTAACAATGTGATGGTCGATCCATCAGATCCTTTCTGCAACCCCCTTCAGTCCCATTGCCGGTTACCTTGAGG
>T02_Unigene_BMK.281
GAGAGACCCAAGAAAGAGGTGGACAAGTGAGGAATTGCTCAGCCATTCATTTATTTCAAGGAATTCGAATTCCATGGATTTGTGCACGCCAACAAGCGTGTTGGATGTGAGGGGTTGGGAGTCAGATGGGTCAGAATCGCCAGAGAGAGGAGAGCTCCTGTCGAGGATTCCCTTCTCCAAGAGGTGCTGCAATAACGAAGTGGAGAGTCTCTTTGGACCGTCCGATAATTGGTTAGATGTTAGATCATGATGATGATGAAGGCCCTTTTTTTTTTTTAACCTTCCATCATTTCTCACAGGATAGAGGAGAGGGGGGTTGGTTGATCCTCCATGTCTATAGTAGGATGTAAAAAAACAACTTGCCATTTATCATCATACTTTGTTGTGAGAAGATGAAGATGAATGAGATGGATCAAGTTGAAGAAGGATTCAAATCCATACATGATTCTAGGAAAACTGTAAATGTGTGGGAGAGGGAGG
>T02_Unigene_BMK.282
CGGCGTATCCTTAACATCAACCTCTTCACATACGTCAAAGATTGGATGATCAATGACATCACTATCTTGATTTACATCAATGATCATCGTATCATCAACACAAACACCATCTAAGTAGCCATCAAATACCGGAGGCTTAGATCAATCGACTTCCACTGATGTCACGGATTGGACGCCGTTTCCATAGAACCCATCATCTGATTTATCATCACAAATTGACTCATTTGCATCACCATATAGTATCATCCGATTCGTCATTATGGCGTTCCATGTGCCATCGTCTTCTCACTGGAGCCTAACTATGGAACAAACTGATAAATTATTCGGCATCTGATTCATTGTTAAAATCCTCGTGATAACTTAGATGCTCCAAGCGTTGGGTCAGCCGTTCAACTTGTTGCCTAAAATTAAGAATCTCAACATCTCTTGGATTTGGTTAATGACCTGTGTTGCTCTCAACCTCAGGCCTACCACCA
>T02_Unigene_BMK.283
GTTCAAGCCCCCAATCGGTCTACTCCCCATTCGCCTCCTCCTGCTTAGAGCTAGATCCAAAACCCGACGCACTCCTCGTAACCGCTCTGGTCGACGTGGACCGACTTGCTCCGTGACCATGGGAGTGTCCATGCCCGTGGCCGTGGGAGTGAGAGTGGCCGGAGGAGTGATAGAAGGAGCTTCCGGACTCTTCCATACGTTCCAACTGGCGACATTTCTCCTGTAGGAAATAATATGGTGTTAGTGAA
>T02_Unigene_BMK.284
ATTTTCTTCTGTGTGCATATAAAATGCAGTATAGAAATGTAGGCTGCAGTATGGTAGCTCTTAAACATGCTTGCATATCATGATTGATCTGATATTTGCACATTGATATTTTCTTCCATGCAGTAGCCCAAATGGAAACTGCAATGATACTGGTCATCTTGAAATTCTGTTTTTGGTACTGAAGTATTTGGTGGGAATTAGCACATATGGTTTGATTGTTTCAGTGTCCTGATGATTATTTCCCTTGACAACAAGTTTACCCACTTTTTTTTTTAACGTGTAAGTTTTCATTATTTAACAAAGAAAAACATAACAAAAAACAGAATACTGAAAGGCAATTGGTTGAGCGAATACATGCAGAGAGCCAGACTACTGGTAGCCCAGTATTGAGGCAGCTCTCTGTCCAAAGATACAACTACGGTTCGATCCCTAGGTCTTTTGGATAGGGCCTCGGGCTGCATGAGTGTGTGGGTGTGTGAGCATGTGCCAGAG
>T02_Unigene_BMK.285
AAAAGGAGTCAACTGACATGGAAAGCTATTTTGATGGCAATCATGTGATCAATGTGGAAGGAAAAAATAGAGGAGCTTTTGAGAAAACAAGGGAGAAATCAATGGAAGACACAATTAATGAAATAAAGTTGAATGTTGCTCTATGGAACAATATAGATTACCAGCATGGCGTGGTTCAAAATTTAATGTGGACAGAGTGGCAATGGGTAAACGGTAAACCAGATCTTGCTGGGGTGAGGAGCCTTCTGCATGATTACGGGAGTGTGAGGCAGGCTTTCTTTTTGGGGCTGGTTGGTAGTAAGGACTCAAATGAAGCTGAGATCGTAGCAATCTGGGAAGCAATTGATCCATTGCCTAGTGAATCTGCCCTGACATTTTACATTATTGTGCCTCCTTTTAATTGAAGTCTTGTTACCACTGGGAAAAAAAATGTAAACTATTGCAAGCCATAACTTA
>T02_Unigene_BMK.286
GGAATTGCCAAATTGTCCCCAAAATATTGGTCAAAAGAGTCAGTAATTTCAAAACAATTCGTCATGGCAGCCATATTGGCCATGAAATTGAATGAACAGGGAGAGATGGTTTGCATATCCTTATAAAAGGAGAAGGGAAAGGGAGGGAGAGCTCCTTGCAGCAGATTCCTCAGAGCTGGTTAAGCTGCTTTAAATTGTTTGTGTCTTGTTCTCCTGGTGTAGTAGCTTATGCTGCTAGTGGCTGGAGTTGCTGCTGCTACAGCTATTGCTGTTGTTGATGCTTCTACTTTTCTTTGCTTTCCTATTCTTCTTCT
>T02_Unigene_BMK.287
GTTTAAAGATGAGATTCCTTAGGCTGTGGTTGCTTTGTTCCATTTTGGGAGCAGATAAATCTCTGTCTGCCTGGTGTTTGCACACTTGCATTTGTCTTTCCGAGTTTAGGGTTTGTGAATCTGATCGAGTTGTCTTTGTTTGCTTTTATCATCTATAACTTGCTACTGGTCATGTAGAAACGGCAGGAAGAGATGGAGAGG
>T02_Unigene_BMK.288
CTTCAAAGGTATCAGTGTCGGCTCGCTGTGTCTGGCAGACTAGAGTGCACAGTACGGTCGTACTTGCGCGCTCTGGCTGCCAGCCAACGACAGGCATTGCCTGGACAGACTGTCAGGCCAGAGTCTAGATTGAAGAGCCAGGATTCTCCGCGACTTGTCCGACGGGCAGCCCCAGGTCGTACGACAGTATGGCGTTGATATCAGACACTGTTCGGCAAGACACTGTGCGCCAGATTTTGGTCCAGCTTCAGAACATCACCGGCCGGACAGATGTGGAGAGCGCAGCAAGGACTCTCGAGCTCCAGGCCTTTCAGAACATCACCGGCCGGACAGATGTGGAGAGCGCAGCAAGGACTCTCGAGCTCCAGGCCT
>T02_Unigene_BMK.289
ACCGCGACCGAGATTTTAAACCATCCAGTATGGTGAAGCGAAGGGTTTGTGGACATCGAACGACCACGAGTCAAACACGAAGGTTTCTCGGAATAATTTTATCTACCCACTGAACACCTATATTGATATTTTTCTGAAAATTTCAAAATACCCTTGATTTCTCCCAAAATCCCAACTAGGTCCCTAAAGGTACTAAACAGGGTCCGAAAGCTCTCAAAACTTCTTGAAACTTCTTGAACACTATTCTAACACGTA
>T02_Unigene_BMK.290
GGGAGTCGGACTCTGGCGGTGCCGAAGCGCACCTTACCTTTTTCGAGGAGCTAGCATCGATGCAGGAAACCAAGTGTGCCGAAAACGGAGAGCAACCACATCTCGTCACCGTTTTACAATGTGCTCCACTTTGGGCATCCAACCTGCTAGTCTGTGATGAATCGGAAGTCCGCGCAAAGACATTTCATCTGCTCGAACAACTCATCTTTGATCATTTCCCTGCCTACTTTAGCGATACTGTCGGGCTGACTCCACTGGACACAAGCCGC
>T02_Unigene_BMK.291
GGGTTTGAATGGGATGCGAAGTTTGCGGAGGAGAGGATCGATGACTCGGTCGATCAGGGGTACAAAGACGATGATGGCGATGGGGTCAAAGTTCTGCATGAGATCGTTGGGAATGCCGTGACCAGCCATTTGACCTGCTTGTGTGACAAAGTTGTTGCTGAATTGACCGTAGCAAACCCAGTAGATAGGGTAGATTGTGAAAACCTTGCAACCGACCAGGGCACGCTTGAGTTCCTCCACGAACTTGTCATCCCAGGAGACTTTCTTTGTCATGTTGTTCGCGGCGAGCCAGGAAGGTTTGGCGGCGTCCATGTTTCGGTGTCGGATCATGACGCCGATGGCTTTGAAGGAGTCAAGAACCACAGTACCGGTTGGAGGACGATCAACGTAGATCTTGCGGCCTAGAACGAGGACTGTG
>T02_Unigene_BMK.292
GCCCGATATACAACACCTACAGCGACGACGCAGCCACGTTCGCCCTCGTACCAGTCTTGATCACCTTCATGCGAGGAGTGGCTTTTGGAGCTGTTCAGCCAAGCGGCATCGCCCAGATCATCATCCTGGCCGTCTGCGAAGTCATTCTGATCCTGACCCTGCTTGGTCTGCGTCCGTTCCGAGGAAAGACCAGCATGAACTTTTACCACATCTCCTTTGCCA
>T02_Unigene_BMK.293
GGCTGGGTTAGCGGGCTTGCCGTTGGGCGGGCCAGTTCCAGCATGCCCAGCGGGCTAGAAGCACCAGCCCACGGGCCTGGAGGGCCAATGGGCCCAGCCACCTCGGCCCAGCTCGGGCCGTGCCAGGCCACGGCCCTTTGACTGGCTGCCTTGCCCGGCCTAGCCCATTTGACATCTCTAGTTTCACCATAGTCACCATATCCATATGAGTAGGACCTCG
>T02_Unigene_BMK.294
GGGGCGGCACATCAGCGGCAGGCAGGAAGGGCAGGGGCACACAGCCGCCGGCCTGGCGCACGCCCTGCAGCTTCTCCAGCAGCCGCTGGTGCTCGCTGCGCGTGGGGCCGGTGGTCATGGGGGGCAGCGAGCCGACGGGCATGCTGCTGGCCCTCACCCTCATTGTCGACTCTGGGGCTGCCGCAAACTGGCTGCCGGCTGCTGCTGATGCCACTGCCGCGGCATAGCCGTCATTGGCAGAGGCTGCAGCATGCAATGCAGCCAGGTAGTCGGATGGCCCATCAGCTTGGCTCAGAGAGGCCCGTCCCAGGGCACTGGACACCACCATGGTGTCGGCAGGGTTGACGGGCGGCTCATTTACTGCATGTATTACGTTGGGAACGCCAGGCCCATCCTCATTCACGACCACTGTACCGCCGTAGTCTGCATTGGACACCATGCTGCCCCCAAAAGTGCTGCCCTTGATGGTGCCTGTTGGTTCCTGCTGCTGCTCAA
>T02_Unigene_BMK.295
GCTGATTGGACGACGACGGGACGGGCTGGGCGGGCGGAATAGGCGTAGCTGCCTGCTCTTCTGGAGGATCCGAAGCACATCTTGGTAGTGTGCTGTGCTGTGGTATATCGTGGTGTGTTGCGTTTGCTGTGTGTTGTATTAAGTGTGAGCCTGTCGACTGAGAGCGGAGGGTGATCAATTACAACCCAAAATGATGCGGGCTTGGAGGGAACCGAGCTTGTGGAGAGTGTTAGATTTGAGTGATTCTTTGTGGTAGATGTAGCAAAGTCTTGCGTCTCCCATGTGACGTTGTAAGGAGGAAGGTTGAGAGTGTTTTGTGCAAGGTGTGGTTGAAGTTGTTGATGAGGTGGAGCTAGAGCCGCTTGATGCTGTGCTTGTGCTGTTTCTGGTTGAGGTGCTTGTTGACG
>T02_Unigene_BMK.296
TGTACCCTATGTCCTCAAACGTCGTGTCTGTTTCAAATCGCTGTCCTGGCAGAAAAGAGTTCATGAACCAAGGTGACTTCCATGATGAAGGAGATTCGATCCCTCTTTTGGTGCCAGGGGTTTCTGCAAATATGTTAATGTTTTCAATGCCAGCACTGTTGAAAGACCCATCTTTCTCAACTGTGACCTGTAGTGCAAGAGGGTTTAAATGATGGCCATGCTTCTTATCCCCAACATTAGGAGTGAAAACACCAAAAAAACCTTGATCTCGCG
>T02_Unigene_BMK.297
GTGTCATTTAGCGATATGGTCGGCGGTGGTTGCTCTCAATTTGCAGAACCCAAATAGAGATTGGATTTTTCTCTCTTGGTTGCTAGTGCTGCTCTAGAGCGGTGGATGGGGCCACGAGGGGCAGGGAGAGGGAGGATACGAAGGAATAGAGGCTGACGAGCATAGGGTCATCTTCGCCGTCGTCGGAGGGAGGATCCCCATGGAGGGAAGTGAGGGGGTGGGTAGGATGGGAGATTGTAGGCGGAGATGAGGAAGAGGGCTGGGCTTGCAGGTAGTGGGGGAGGGAGGGGATGGGGGCCAAGGACCTGCAGACCTAAGGGGAGTGAGAGGAGGCG
>T02_Unigene_BMK.298
TCTTTAATAATCATTTGTTGGAACTCGTTCAACTATGAATTCCTATCTATTCAATTCCATGCAAACAAAATGGGCCCTTAATGAAACAAAAAAACCTGACTCCCTTGCCAATAGCATGGTAGCCAACGCAGCAATAACAATTAAGCCCTGGCCATAAAATTTTCGCTGCTTGGCAGGAGCTCTATGTGGGCATTCAGCAACCTATTGCTTGCATCACTTCACGACAAGCACAAGACTTCAATATTTTAAATGAATTTATGTTTTTTTTTTCCCCCATTTTCTAATTGACTGAAACATCACTGTCCACAACCTGTTGTAGTGATGCTGTGGTCACATTGAACCTCGAGTGGGGTGAATTTTCTAATGATTTAGAAG
>T02_Unigene_BMK.299
GAGGGGTCATTGTTGAGCACTTTGGTCAGATAGAGTTGCTTGATCTCCTTCTCCAGTCGCGAGGGCAGACCCGGATACATGGACGAGCCACCGGACAGGACGATGTGCTTGTACAGCTCGGTCCTGACGTCCACCGGAGCGGCTTGGATCGTGTTGAAGGCGAGTTCGGCCATGCCCGGTTGTTCGACATCGACCAGATGTGGCT
>T02_Unigene_BMK.300
AAGGGAGAGAAAATGCCTGCTAAACAAGTTTTTCTTCATTCATTCTTAGAATGAAGGATTCCTAGAATGATACTAAACAAGCCCTCAAATTTCCTACTTTGGAGTTCTAACTAAAGAAGAGGTGACCAATAAAAAAACAAAAAACTAAGGAAGAGGTGACATAAGGTAGGTGATCTGAGATGGAGACAATTGTATTTGTTTAATCCTAGACTGGTGACACCAAATTTTGCAACCATAGAGCCTATGATCAATTACTTGTTCATCTAATTATTCAAACTGATCACTACCTCAGCCACCAATGCAACCACAAATAGCATCAGCAGTAGATGGCTGTGGTGTATGTGGCTTTATTTTCTGAAGTATCATTGATTGTGTAGAACAAAGCATTCAACAGG
>T02_Unigene_BMK.301
AAAAAGGGAGGAACCCAATTTTCTTCACACAAAACACAACTTCAATTTAGTTACTGCCAACCCAACATCACATATATAAACACTCATTGTCTTATGAAAAGGTGGAAATCCCTTTTGACAATCTACTAAGTAACTCAGCCACGTATGTTCTTAACAGAAAATTTTGAAATATATACTTAAATCATTACTCAATTTCTGAGGCCTTCTGCAAACAAAAACCATACAATTGGTGACTAAAAAAGTGTATTTGGCCCTGTTTACTCTGTGTTACAAAGATGGGACAACAAAGTTGACAGAAAAAGCACATGCAATAGAGACATGTTCATTGAGATGGACATGGAAAGTGACAAGAAAGAAAGAAGTGGCTACAAGTTTATAAGATCAGTTCCTCAAATTATGCTCTCATGTAACTATTGTCTATGAAAAAGTCGTGACATTTCTTAATTTTGGGGTTCTTCGAATGATACTAATGGGCAAACATTATAAAAAAAATGTTAATTTATAAATACTAAAAAATAAAAATACTAGAAAAGGCAATATAGTTAAACGTCAAAAATAATTTTTTATAG
>T02_Unigene_BMK.302
TTTCCAATATTCTAGATTTTTTTGTTATTTTCTCGAAATTTCTTAACCACCTTTTTGATTCACACTGTTGCGTAGCGTTTTGGGCACAAGCTGCTATTGCTATTTTGATCCTTGCTCTAAACATGGATATGGTAGGACCCCATCATGGACACAATTGGTACAGATTTTTTCGTACAAAGTTGGGGCATCTATAGGAAAAATGTAACAAATTGCCTATATCAAAGTAGATGATGGGTCCCAAAGCCTGCCTAGAGGTAAAAATGAAAAATTATCATCATCATATTTACGACAATGCGTCAATGACATCTCAAATGATCAGTTATTTAACTAAATACATGATTTTTATGAGGGCGGCGCCCCCAAGAGATATCAAAAACTTCTTAAAGCTTTCACAGCATCAATGTGCTCACCCCACTAAGTTATAATAAAAAGATTTAAAAAAGACCTATAGAATCCGGCAACTAGAGACGAGAACCTACACTCAAGAGGCAAACAACCACTTTCCAAATCAATAGATCTACTAGTGCGGTAATCTCATTTTCACCCAAATAACGTAGATGAAGTGTGGGA
>T02_Unigene_BMK.303
CTGTCACAGCGGACGAGCAAGGCCGCATCTGTGTGCTCAAGCAGATGACCTGCAACCTCACCTGCGATCACCGCATCATGTCCGGCGTGGCCGCCGCTGAGTTCATGCAGACCTTCAAGGCCATCATTGAAGACCCTGACCAATTGACATTCTGAGGCCTTGCCAGAAGAGAGCAGAGAGCGGCCCCTGGCCGCAAACAAAGCAGGAGCGCAGCGTAGTCCCCAGAGGATGTTTGTTCTGAGTGCTGAGGAGCCCCACATGGATCTGCCGCAGCCCAGCCAGTGACTTGCATCAGCTTGAGCAATGACTGGGGATTTCATTTGTTTGAGAGG
>T02_Unigene_BMK.304
GTTTACACAACGAATACCCTGCATGGTGCACATCATCCAAGCGGTAAGATTTACCAAAGACTCACATCAGACTTTTGTCTTTCTCTCCCCCCACTTCCCTCCTCGCTATCGCTACTTCGTGCGAAGCTTGAAACAGAAGGGAGTGACTGTGCTTGGAATTGGAGATGAATCGTATGAGAACCTTCATATTGAATTAAGGGAGAACATGAGAGAATATTTTAAAGTTGATAGCATGGAAGACTATGACCAG
>T02_Unigene_BMK.305
GCTCTTGAGAGTGAGCATGTATCAGCACATTTGAATGAATGGATTGACCTCATATTTGGATACAAGCAGAGGGGAAAGGAAGCTGTTTTGGCCAACAATGTCTTCTTTTACACAACATATGAAGGGACAATTGATATTGATAAAATTTCTGATCCAGTACAGCAACGTGCTATTCAAGACCAGATTGTTTACTTTGGACAAACCCCTTCCCAGCTTCTAACTGTCCCACATATTAAAAGGAGGGCATTGGCAGATGTTCTGCATCTTCAGACCATCTTTCGGAACCCTAATAAGATCAAGCCTTATGTGGTTCCCAATCCAGAACGCTGCAATGTACCT
>T02_Unigene_BMK.306
AAAAAAAGAGGAAATTCCAGTGGGGCAACTTGTAGTTCTTTTGTGTAAAAAAAAAAAAAAAGAGCCCTACTTCCCATTCATTTGTTTGACTGGAATAAAAGGAAGAATATTGCTGAACGGAACGGTATCATTAGACACTTCGCTTGCAGAAAATAAACTAGAAGAAGAAGAAGAATAGGTGACCCCAACCTCGCAAAAGAACAAGGGGATCACAAGAAGGCATCAACTGAACTGCGGATATCAGGGGCGGACCCAACCCAAGTATAAGCTCTTGGGGGTGGTCACCTCCACCAGACTTGTGTTCAAAACCCTTATGCAAATTGAGAGTCTGTTTCCCAAATCCACATAAAATTCTTTGATCCATCCCAAACCCGCATGAAAATCCTAGGTTTTTCCCAAAAATCAAACTACCTATTTGGGTATGCAACCCTTAAACAAAAATCCTGGGTCCACCACTGGCACAAGTGAGTACTAATTCTTGCAAGTAGATTGTTTAAAACAACTCATGACCTTTTTACTTTCACACTCCATGAATCCCATGAGAAAACTAGTGGGAGAATATTTTAATTTACAAGATTTGGCCTTAACTTTTGAAAGGGATTGGCAACAACCCTTCCATGAAGGATTGGAAGGAATTAAAAAAAAAAAAGCCCCAAAGAAAGAGAGGATAGATTGACAAATAAAA
>T02_Unigene_BMK.307
GTAACACGGGCAGCAACGAGGCTGGCGCTGGAACGGGTGCTGGTGGAGCGGCTACTGGTGCAGGTGCAGGTACAGGAGCCCAGAATCCACAGAACCCGTTCGGCATGCAAGCAGGTCCGGCAGGCAATCCATTTGCAGCTCTTTTCGGCGCACCACCAGGAGCAGGAGCGGGAGCAAATGCTGGAGGCAATGCAGGCGCTGGCACGGACAATGCGAATCAACAGAACCCATTCGGCAGCTTGTTTGGCGGACAGAATCAAGATGGCCAGCAGAACCCAATGGCAGCCATGACCCAGCAGATGATGCAAAACCCGCAAATGATGCAACAAATGATGCAGATGCTCGGTGGT
>T02_Unigene_BMK.308
ATCAAGTAATATTACTAGTAGCGAAATTTTCACTTGCTGGAATCCCACACAATGGCAGGCAGTCTACAATGCAATAACCATTTGAACCGAAGGCAGGGACTAAAAATCCTACACGGCTGCCATGTAGGACTCCTGTAAGAGACCAAAACCCATTACTAGGATACTAGGAGGGGCAGCACAGAAGTGAACCATTACACTGCACTTGGGAAGATGAGAAGAAAAAATACATTACATGTAACACCCCTTTGTCCTGACATATTGCCCCAAATAAATCAGCAAACAGCAGAAAATGATTTTAGGGGGTAAGGGCAGAACAACAACCCACCTAATGTGGTTTCCAACGCGAGAGAACTATCTACATGTTCAACCAATACATTAACAAGTCCACTGGGCCATCATATGCTTGGGTAGGTTGTAGTCAAAGGTGTCCAACAAATCCGCCCCGTTGCAAATTCCCAGCCATGATACAAGGTGAAACAGAAGGAAATCTTTTCGTCTAAACACATGATTGCCTCCAATGAAATTGGATAGAGTAGGCCAGCAAGAACTTTTGGCAGACCATTCATCCACTGCCCACCTATGCATCTGGCAGGACCAATGGACCCCACCACAATGGCACAGGTCTCAATAAGCATTCATCTGCTAGATGGAAAAACAACCTCTGGCTAGCAGGTCACAGTATTAAAACCTC
>T02_Unigene_BMK.309
GAATGCTCCATATTGTAGTGGTCAGTATTGAATAAAGCAATCAGCTTTCTTATTGAATAAATCAATCAGTTTAGAATGCATTAGTGATGATTATGACCCATGGCCCAATATTTAGATTATGCTCTATCCTTGTGCACCCCACTATTTGGATGGTCTGGATTGATGCACATTTACACTGGTGTGTGTAGGTGTGGTTGCTGACATTTTTAATTATCAGAAACTCACAACAGGGTCAAGTTCTGTCTTCTGTCATTAGTATTGATGGGGAATGACTACAGTGCTCCACACTAGTTTATGTTCTTTGTTAGTGACTGGATTTCGTACCCATAGCAGG
>T02_Unigene_BMK.310
CTGCTGGCAAAGTTATTTGAAAATGGATGGGCAGGTGGAACAAAGATCCAACCGACATTGCCAGCTGCATGCGCAAGGTATTCTGCGCTGCTAGCATATCAAATGCACTGGAGCATCCACTTCTCACTTGGCTCTGCAACCCACATTTGTTCTCCCCTCAGCTGAAAGGGTGTCATTAAGGCACAAGTTGATGGCATCCTGGTAGCCAATCAGCACATCCTCAAATATAGTGCCGGTGAGATTGGCGCCCTCAAACAAGGAGCCGCTCACCACAGCATTGTTGAATTTTGCGTCATGAAGATCAGCTTTTCTGAAGTCTACTCGATCAACAATGGCATTGGTGAAATCCACACCGCTGAAGTTGGCTCCCTTGGCGTAAGACTTTGTCATGGTAGCCTCAACCATCTGGGCTCCGCTGAAGTTGGATTCGGACATGAGAGCGCCCGGCAGCTGCTTGCCATTCAAGTTGGCTCCCTGATAGTCGCATTTGCGGAGGTCCAGAACCTTATCAGACACAGCATTGGCCATTCCTAGGCTGTTGCCACTGAAAGCCCTCTCGCATCTGCGTGGATCTGAATCAATGGGTGGCAGTCTAAATGCAGCTAATGCAGGCCATGCTGAGAGTCCAACGGAGACTGCTGCAAGAGCTGCCACAACAGGCTGAACGCCAAGGAAACGGTCACTCTGAGGTTGCTGTTGTGCCATACAGCGACAGCAGCGTCTTGAAGATCTGCCTGTGATCCTGGAAGTGCCACCAGGTCTGCCAGACAGGGTAGCCTGCGAGAGAGACGAGAGAGAGAAGGACATGATAAAGGCTGTTGGTATTTGTCGACTTTTTTATATTAGTTTGCCCAAGGAGCTTTTGCAACAGGCAAGTTTGAAGTATGTGAGCCCTGTCTGGG
>T02_Unigene_BMK.311
GGTGACAATCTTTCCGAAAAGTTCTTGTACGCTTGCGAAAAGGGTTTCAACACCTCCATCATGAAGGGTCCTCTGCTTGGTCACCGCGTCCTTGGTACCACAATGGTCATCAACGACGGTCAAACGCACGCTGTCGATTCCAGTGAAATGGCCTTCAAGAACGCTACCGCACAGGCTTTCCGCAAGGCTTTCGCCCAAGCCGGAC
>T02_Unigene_BMK.312
GACAAGACGAAGAAGAAGAACGTGAAAGACAAATTAAAGCAGCAGAAGCAGAAAGACTTCGTATTGAAGAGGAAAATAGAAGAGAAAGAGAAGAAGAGGAAAGAGCGAGAAAAGAAGTTCAAGACCGATTGGAAGCAGAAGAAAAAGCAAGAAAAGAAGAAGAACAACAGAGAAAATTGGAAAATGAGAGAAGAAGAAGAGAAGAAGAGGAACTGGAAAG
>T02_Unigene_BMK.313
GTCTGAGATCGTGGTGCATTACATGGGACCTTCCCTATTCAAAACAGGCAAACTATGCATGAATTCTTCTAACTCCGATCACAATCCTTTGACTAAATCAACAGCTCTCTTCTTCTCATCTGGTGCTCAATTAGACAAAAGTGAACCCTCTTTTCCTTCCACTTGCTTTATCTATGGGGAAGAGAATGCCCAATATTCTTCTTGCTCAGCAGAACATCAAAACAACTCATGCCTTGTGATTTCATCTGGAAGGTTGGGGACAGATCTGTCTCTCAGATTCTGCAGTTTTTAAGGCAGTTCTTTCCTTATATCCTCTATATTCCTAGACGCCATGATTAATCTCTAATTTTCAAATTCATATTGATATAATGTTGGAAATTTGGCCAATATCTCTCCAGCGAATTCACATATTGATAGCCTGCATGATGCAAGATTACAAACAGCTGCAGCCCCTACCTCTGATATGCAAGTGATTTCACTCCG
>T02_Unigene_BMK.314
GTGTAACTTTTTTTAGTCTTTTAGTTTAGAAAGAAAAAGTACATGCAGTCCCACATATTGGTAGGAAGGGATATTTAATATTAGCACCAGGAGTACTACAGCCTTATAGGGTGTTTGGAGTGTGGACTAAGATAAAGACTGAGTCATTTTGGCACTACGCTTATAAATATTTGAGGATGAAAAACGTTGTAGAAGTTCAGTTATTAAAAAGATGGTGGGGACTGGGG
>T02_Unigene_BMK.315
GACTTTGCGGCCACGGTGGAGACGGTCCTCGCGGGTGGAGATCTTGCCGGAGCCGACAGCGTTCTCCATACCCGAGGTGGCAGTCATGGGGTACTCGCCACCCACACCGAAAGAGTAGAACATGAGGGAGAGGACGTAGCAGATGACCCAGAGCGTGCCGGCGGCGGGGATGGCGAAGGCGACGCGGTAGACCCATTGGGCCGTCAGCTTGTCGTAGGGAGGGTTGCCGGCCGAGCCGTTGAAGGCCAAAAGACAGAGCAAGACGATGACCTGGTTGAAGAACTGACCCCAACCTTGCATCAAGAAAGCACTAGTGACTTTTCGGCCACGGTGAAGACGATCTTCTCTGGTTGACACCTTT
>T02_Unigene_BMK.316
AACGGAGAAATTAGACAGGGATGTGTGCAAGTAGATTCTTAAAACCATTTTTAGAAGGCTAACTGCCTCTAAGTAAGAAAAGAAGCAAAAAAAAAAGAATTCACGTATACAAAGGCTACAAGCAAAGCTTTAAAAAATGACGCTCATTTCGAATCTTATGATTTAGTAAACTAGCATGATATGCAAGCTTTTACTTACAATTTATCATTTAATGTAAACTGCAATTTGAAATTAGAATCAAAATCTATACGATTTGGGGATTGAACCATACAATTCAAATACTGAATTATAAGATTTGAACAACCATGATCAAAACAAACTAGCATTCTTGGGCGCTGAGATAAAGGTATATTCATTGTTGATTCTAGTCATATGAAAATAAATGATCATATAGATACCAATAAAAATACAATCATATGTGACCATAGTTATGCCTTAAACAATTTAAATTCAGCCGCTAATTGGTGTAATCCATGCCAGAGCACCAATTCAATGAATCATGGTTCTAAATAGAATTGCACTCAGATCTGCTCCATCGCGTGAGACAACATTTTTTCCTTATTGTTATAAGTTATAACCCAACCGTGCACACCATAGTAAGCACCAGATGTGTTGACTGAATTGTAACTTGTAAAAGAACATCTTCCATTAGTTTCATGAAAAGGGCCAATTTATACTGCTCTTAAATAATGTCAAAATTACAGCAATCTAAATCATGTCAAACAATTACTAAAGTTAACTGAAAGAGGTCGGGTTCATCATGCATTGTCTACAATTTGGTAAACACTATTAATCCTGTACCTACACTGTTGGCAAATGCATTGGAAGTTAATTGATATGAATATGAGCAGACAACAAAGAAGACACCTCATGGAAGGATAAATCTAAAACAAATAAGGGCTGTTAGAAACAACTCAATTTATAGACTTTCATGAATCATTTCTCTTAAATTTTGTGACTTTCTGAGAAATAAGGGGAGGGTGAGGAAGTAAAACACCCTAGTGTCTAGTAATAGGACACTCTAGATCCATTGTCAAAGAGTTCCAATTGGGGTTTTTTGAGTTAATACCATTACGTGAATAATAACTGTCAAACATGGATGTGTGAGTAAGAGTCCCCAATGTTGCAGAGAAGGAAAAAATATATCTATATTAATAATACCTGTCAAACATGCTCTGTAGTATG
>T02_Unigene_BMK.317
TTATTTCGGCCGCGCTGGCCTCCAACGCGCCCCCCATCTTCTTTTTCTCCTTCTCCAAAGTGGCGATGTAGGCATTCCTTTCCGTCTACCTGTCCACCAGCACCTGGATCCTCTGTGCATTCTGCAAAAGGGTAAAAAGATAGTAAGGGAATCGATCCTGTCAGCCAAGAGGCCGAAACCTGAAAACCAAAGGGGAGGGAAGCTACCTCAAGCGACGCCCTCAGCGTCTAGTGGAGTAGGCCAACCGACGCG
>T02_Unigene_BMK.318
GGCGAGGATAGCCGGAGAGAAGAAGAGCAGTGGCGAGAGCAGGGCAGCTTGCGTAACGTTGAAGCCGGCCCACAGACCGTACTTGAGCATGTAGTTCTCAGGTGGTGTGGCGTGACAGCCCATGAGCGTGCCGATGCTGCCCACAAGACCAATTCCAAGTACCAGCCATGGATTTGCGCTCATCAATCTGTACGACCATCCGTTCATGTGCAGCGCGCGAGCCGCCACGCCGATGATGCCGATGCCGA
>T02_Unigene_BMK.319
CAAAGATTTTGGGTCGAATAGGATAGGGCCCGGCGTGCTCAAAAGAGGCCTGGATGGCCTCGAGCAAACACTCCGAAGACACAAGCCGGGCAATGGAGTCAAAACGCATATGCAGATACTGGACCCCGAGCAGCGGAAGTGGTCCGCCTTTAGAAGACACTTGAGCGTCCTGCAGGAAAGAGCTTCATCAGGAGCTGATTTCGGCTCTTCTGAAGCTAGGGAGTCGTGGG
>T02_Unigene_BMK.320
GCCGCGCAAGACTTCTTTGCCGTTGAGGTGAAGCACGGGAATGGCCAAGTTGTACTTGTCCCTCAAAGCTGCCAGCTGCGCATCGTGCGCATTCGCGCGGATGTCAACCACCTGCAGCGCGAACGGCTCGTCGAGGTCGTCCAGCACGTCGATGGCTGCTTCGCATAGCGTGCAGCTGGTTCCACCCGTGTACAACGTGAGCTGCGGTTCGCATCGGGTCGGTGGCACGCTGAAAGCGCGTCGGAGAAGCGG
>T02_Unigene_BMK.321
AGCTCCCATACCACGTGTCTTCCTGTCATCAACAAACTCATATACCTTATATATAATCCATATAATCACTAGTATCGGGACTACTGTCATGAGAAACAGGTTCAAGTACGACACCAGGCATGCATTCATGGGTGGGGCGTGTGTGCATGCACATCTTGACATGGTCATAATCAAAGGATAGGAAAGACAAGGGCATGATGACTCAATCATCACAAGCAACCTGCCCAGCCAAACAAGTCTAGAATCCTAAGCAGCTAGAAACTGCAAGTTCCAAAAAGGATGTACAACCTAATTAGAAGATTAAAATATATGTCAAGATATGGAAATAAAAAAACCAACACTAGATAGATGGGATAATGGACAAGAAGAATATGCTGATGCTGATATTGATGATTAAGACATGTAAAGTGACAATTTTACCAAGGTACAAAAGAAGCGATTGAAGCACAAGCAATTTGGATGTCTCACAAACATTTGTAACATGCAAAAGGCTATCCCAAAGAACATTGTAGGATACTTAATAGAAAAACTCCTCAACTTTGAACAGGTTGTGTTTCAAAAGGAGCTTGCAAAATGCAAAGAGGTGGTTAATAGGGAATTTGGTTGTATTTCCAACCACAGTCAATTTACA
>T02_Unigene_BMK.322
ATCTAAGTCCCTACTTTTCCTTTTCCTCATTCTTGCAAGCTTGAAAATATCATTCACTCCTCTTACTACCTACTATATTTATAGGTCATCATATGCTTTGGACTTCGCATCAGTTGCTACTTTCTTAACTTCTTATGCATTCCATAATTTCCCATATTCCTAGATCACAATGTCTTTTCAAATGACTTCTTGAACCTTTACACTCATCGAGTTTTATTTATCAGAGTCTTTTCCCTTTCAACTCTCCAAGCACATGTTTTGCAGGCCTTCTTATACAGTTAGCCATTTAGTTTCATATCACCATAGTTACTCCCTCCAAATTCCATTTGTCCCTCTTGATCACTTTATGCTTCAATGTTGCTACCATTTCCTATTTCAAATCCCCAGTGATGCAAGCCAAACCCATGATCCATGGGTCAACCAA
>T02_Unigene_BMK.323
GCAAATTGGATAAATGCGAACAGGATTCTAAAACGCCTACCACTGTTGAGGAATCAGGTCCCATGCCCCTAACACACATTTCATGGAACAAAACCAGTGCCTCAACGAAAAACCCATTATGGACATACCCTGAAATCATCATATTCCAAGTAACAATATTACTTCTCATAGACACTCTCTTGAAAACATGGACTGCATCCATTTGATCCCCACACTTCATGTACATATCCATAATTGCATTTGCTAAAGAAAGATCTGAGTCCAACCCATTTTTCACTATGCAACTGTGAATTGCTCGCCCATGAATTAATGATCTACAAGCTGTGCACGACAATATACTGGAAAGAAAACCGACCCGATTCATATGCACACCGGATTCTTGCATCCAAATGAAAATCTTCAGGGCCATTTTAGGCTGCATTGACTGGTTATATCCCGATATCATAGTACTCCACGAGACAGAATCCCATTCAGACATTGTATCAAACATATCCAATGCATCCTCCACCGCGTTACATTTCCAATACATTGCAAGCAGCGAGTTCACGATATAGACATCATTCCCAACTCCAATCTTCAAAATATGCCCATGAATCTGTTTCGCCGTTCTCAAATTGGAAAGCCCCGCAAACGCCTTGATCAAACATGGGAAATACGAGAATTTATGGACTGGAAAGCCGAAATTCAACATCTCTAAATAGCACCCAATTGCATTCTCAAACAACCCCACCTCAGTATATTCTCTGATCATAGTCCCCAT
>T02_Unigene_BMK.324
ACAGACATAATTGTTCTCTAGCTTGAATGGAACTTTTGTTTACTTCTACACACTTCAGCATCATATCTTGGTTAGCAACTTAGCATTCTGTCCAGGAATTCATAAGTTGAGAAATCTTTCACTGGCAACCCTATTATTGGATTCAGGAACTAAATAAAATTCTCAAAGAAACAGAATAACAAACAATGAGACCATCTTGCTTTCAGTTATTGAGGAATGTGTCTATCCTTATTCCTTAATTCTTCACACACCCCACCAAATGTGATTCAAGGTGCATTTTTAGGGCAATCACTTGTCAATTCTACAATTGGATAACCCA
>T02_Unigene_BMK.325
GAGAACTCACTGAGCTTACTCAGCTGATCATGATTTGGTTTGAGTTAAAATGGGCTATCATGTCAGGATTTGGGTGGCCCATCTGGTTTATCATCTTATGATGATGGGGCACAGACCACGGGAAGAAAGATATGACACTGATCAGACGATCCTAATTGTTCAGTTGGTAGCTTTCAAATGATCCACAAAATATTTCCTCATTTATGACAAACCAAAATCTATGCTTCTTCTCATTGGCCATCCGTGGCATCAGTTATAAGATGGATTCTTAGTCCTCGTGATCAGTCATATGGTGGTCCCCACTCTGATAGTTGTAAAATCAAGAGGAGGTTGTATTTTGAGAGGGTGAGTTTTGTCGAGACACAGGTCAAACCCAACCCAACCGGCCAGGTCAATCGAA
>T02_Unigene_BMK.326
GAAGTATACTATAACAAAAAAACATTTGTTTTGGGAAGGAATAAACTCCAAGTCGTTCATGTTACTTGAGTAATTGAAGTCAAAGCTTTTAAGTGTTAACGGAAAGACAATTAAAAAAAAGAAAAGAGTATCAGTATTTATTACATTGGGAGAATCACCAATTTGTACTATTTAGTATACAAGTACTAGTTATTACTTACCACTTACACTAATTACTTAGTACTTAGTGGTTAGTTCATACTAGTTAATAACTTACAGGTGAATAGTCTAATGACTTATGGATGATTTCTTGAAGTCAA
>T02_Unigene_BMK.327
GTTGGATTGGTCTGGGGCCCTGGGAACTATTAGTTGATACTTGACGATACATAAAAATGAAGTATTGTTATAAATTGACCCTGTTTAATGTATAGATTTATACGTTTACAAATTCTAAGGGGAATAGCACCATTCCAGGGAAAGGAAATAGTGGGAATACATTTGACTGCGAATTTTGATTGTTCCTAGAGAATGTTTATGGGAATATCATTCCGTGGGAATAGGAATTTGAGTTTAATCAACCTCATCTTTCTTTCCTTCTTTTCTTGTTACATTTTTTTCCAATATCTAAATTTCTGTTTTCTGATCCTATCATTCCTCTTATTCCTTCAACCTCTTGATTTAAGAGTTAACTTAATTTCATTTTATCATTTGTCAATTTTATCTCTAATCAACTGTGTGTGT
>T02_Unigene_BMK.328
ACCGTACCTTTTCTCTTCACGAAAGAGTTGCAAGAGATGTTTGATGTTCCACTAGTCATAATGTTGACGGATGATGAGAAGTATTTGTATACGAGAAACAAAAATCAAGGTCACAAAGGACAACCACCAGATGATTTTCTGGATTATGGGCTGGAGAATGCAAAGGATATCATAGCATTAGGCTTTGATCCAGCAAAGACGTTTATCTACACTGATTATGAGTATCTCGGCGGTCACTTTTATCGAAATACGAGCG
>T02_Unigene_BMK.329
GGGCCCCCCCTGAAAAATGGGCCCAGGGCGAGCACACTTACAGCCCCCCTCAAGGGCCGGCCCTGCTTGGGGCATCAAACTTTCACAAGGATATACAGATAGTACCTTTATTATCAATTGTGTTCATATCATACATCTCCATTGTTTAGTCATATGTCATAGCATTGGTATCTGTTTCATGTTGGTTCTCATCTCCTTGATGAATCTCTTGTTTTTGTACAGCTTTTACAATTAATGGATCATCAATCTCTCTCTCCCCCT
>T02_Unigene_BMK.330
TTTTTTTTTTTTTGAATTTTTCTTCGTCCTACTTTATCATTTTCATAAACCCATTTGGTGGTCTTTAATGGAAGAAGTATAATTGAAGATTAAATTGGATTGATCAATGAACTACCCAATTAGCATGAGTGATTTATGATGATGATAAATCACTTACCCATAGATGCAATTTAGAGATTTTGCCTTTCACTTCTGATGAAAGCGTGATAAGCAGATGAAACTGAATGCAATGCAGTTTAAGGAAAATGAATAGCACACAAGTAGATTCGGATGCACCACAAGGGCCTGTTGTGTGTGT
>T02_Unigene_BMK.331
GGGCTTCTCAACAATAGGGCTGTATGGAGGAGTGGCTGGTACCGAAGTTGGGTTGGAAGATCCTTGGGTCGTCAACCGCGGGCATCGGATGATGAGGTCACGGAGCTCTTCGAGCGTGATTCTGCGGTGGGGGTTGACCTCAAAAATCCGCTGAAGGATGCAGTTGAGATCATCAGAAATGGGAAGAATGGACTGCAAGAAATTCCGGTCACGCATGTAAGCCCGGAAAGTAGAGTCCTCCATGGATGCACGCTTCCACGGGTTGCGGCCACAGGTCAGGTTGACGAGGATTACGCCAAGACTCCAAACATCGTTGGCGGCTGATGCATAGTAGGCGTGGGACCGTGAAATAGGTCGTTGA
>T02_Unigene_BMK.332
ATGGAGAAACAAAATTCATATAGCAGACCCCAACATGGTTGGGACATGACATTAATGATGATGCTCCTGGTTATGGGCCCACTTGCCAATGTGGTCCAGATTTGAGTCCATGATTGTGGCTCTCTTTGAAATAGGTTGAGATCCATAGTACCAGCCCAAGTAACAGATTGTTGCATGGTTATACATGTAACCAAAGATGATAACTAGAGATTACAATAACAACAATTACCTGACTAACTGGACCA
>T02_Unigene_BMK.333
GAGGTGAGTTTCAGTCTCATTTATTTGTGGAACACTTGTCCCAATGTGGAATTTTGAGATCTATTTCTTGCCCCGGTAACCCCGAACAGAATGGGGTTGCAGAGAGAAAGCACCGTCATCTCGTTGAAACAGGCCTTACTCTATTATTCCATGCTAATGTACCAAAGGCATTATGGGTTGAATCCTTTCTTACTGTAGTTTATTTAATTAATCTGTTACCTTCCTCAGTCTTAGGAATG
>T02_Unigene_BMK.334
TTTGTGGCACGTGCATCTGAGTATCATTTGTCTAAGGCAAGTTTTACATTCACTAAATCTGTATAAGGAATGCTAATAATGAGTTACCCCGACAGTGAAAATCTAACCATGGACCATTTTCATCCTGATAAATTATCGCGTTCAGGTGAAGTATGGTCTATCCTGATAAATACCCACAAACAAAATAGACGCCATGTTGTCCAATCTAGCATGTCTCATCTTTGTGTTCGATGGGTTGAATACCTACCTATGCTGGACACTTGGATTCTTATTCTCTATTTTGACATGATGCTTCCTTGATAATACATTTTTTTCCATATAAATTTCCTATATCACAAATCAACATATATGACAGTTGCAATCCACCCTTTTCAAAGGAACTGCTGGATTTAAATAATTATGCCACTTTATCTATGCAACCCATTTGGAGCTTTCATTGTAGAAGAACTATATATCCCTGGTGATCCCCCAGTACTCTATAAAAAAATGTATAATAAAAGATATTACTTGAAATCAATGCATCCTTTCTTTTGGGGTTGACCGAATTCAAATTCTACTTATCAGGGTCAGATTCCAACTCATGTACCCCTTTTTTTGCTTTTTCAAAATGGAACACTATAACCTGTACTTATGCAAATGGGTTTTCACCTTGACG
>T02_Unigene_BMK.335
AAGGAAGTCGGGCCAGACGCTGAAGCCGGGCCACTCGACGCCAATGTAGAAGCTATCGTTGCCGTTGCGGATATAGGCTTGGAGCTCTGCGCCACGGTCGTAGGTGGGGTAGGCGTCGCTCGCGTTGGCGGGGTTTGGCACGTAGATGTTGGGGTCGAGGAGTGGGAGGTAGTATTGCCCATTGGCGTGCAACTTCTCGAGGAATGGCGTAAAGGCGCTCAGGTCATAGTGGCCGGGGTTGAGGGTGAAGTCGCGGTTCAT
>T02_Unigene_BMK.336
CACCCACATGTTTGGAATGGGCTTAGATGCCAAGAACAAGGACAGGCCTTCGACAGGGTCAGTAGTAGTTAAACATTGCGTGAGTGGAGCATTTTCACCAAATTGATTCAAAAGTCCTCCTAAAAGCACCAAATTTTCCATGGCTATGGAGGCTAGATAAATGGCTTCCTTAATCTTCATCGAAAACAAATGACCATGCAAGATGTCCCAGTTGCCATAGAATTCATTATCAAATAGTGGCTTCTGCTAAACAAAAGAAAAAATGTAGCACGCACTTTTGCAGTTCCTGAAGTTTGTCAAGCAATCCAAGAGGATTCTTCCATTCAATCCCTTCCTTTTGCTAAAGAGCTTTTAACGGAAAATGTTTTAATCTCATGGGAGACTTATTCTACAAATATACCAATCATTTCCCTTGTTTCTATGTTTATTTGGATAGCAACTCTTTCCACTTCAAACTCCTATGCGCTGCAGGCTTATGGAGAAAAAGGTTCATTGATTTGATTAATGTTACTTATTCCCTTATCAATGTCATTTCACCTTTTCCGCCCCTCCTAATGAACTCTTATTCATTGTTTATAAAGTCCTTCCTGTTTAAGACACCTTGCATATGGAAATTTGTATTTTTCGGGGGAGAAAAACACAG
>T02_Unigene_BMK.337
GGAGCTTGCTGGTAGGAAACTTGATGACCAAGGCCAAATCTGGAACGATTCCGGCAAGGTCATCGGCCGCGTTGAACTCATTCCTCTTGAGGAGCGCGAAGCCAAGCCCGAAGGAATCTTTGCTGGTCTTGAGGGTCTGCGTGTCATTGCTGACGGCAAGGTTGCTGATGCTGATGGCAACGTTGTTGGCGAGGTTGTTGAGGGCAATGCTAAGCGCCTGGTTGGCAATGCTGTTGACGAGGATGGTGACATCCTCGATAAGTATGGCAACGTCAAGGGCCATGCCGAG
>T02_Unigene_BMK.338
AGAGGCTTCAAGAAAATCCATGTCGTCTTTCTATTGTTGTTTGCCAACACTAACATTGTCACTCCTGACTCTGTGTAAGGCATTGTGAAATCCACGTACTGAGAACGATTGGCTATGATTGTTAAATCGGCCACCACTGCATCAATATTCTTGAGGTAGACTTGATGAATGAGATCGTCGTAACTTCCGGCTGGCCTCCCATACTCGTCAACAAAGGGGATGAACTTGTAGTTGATGGCGTATGGTAACCGCTCAATTGCAGCTTTGAACACATCTATACAATACCCTGTAACGGTTGTTTCATTTGTTTGGAGATCCTGCACCACATTTACAAATTCTCGAAATCTCTTTATTTGTGGGACACCAATCCTCAACTTCCTCTCACTCGTAGATTTCTCCCAACCTTTTGGCACAGTTGTAGATTCACCAGGCCATATGATTGGCTTGAGATCGGCTTTGGAAGCAGAGTAATCTTTCTTGCCAGTGTTCAATTTCTTATCGAGTCCATGAACTGGAGTCCAAAACCCTATCTCTCTCTCCCCTTTCCCAACCATATTCAGTATTTGAAAGGGGGAAGTGTCTAA
>T02_Unigene_BMK.339
GTGGAATTTTGGATCGGACTTAGGGCGACCACCCCAGGTCCACATAGTGTAGGTCCACCACTGGTCCCATCGAGTCAATTCCAAGAACGCATCTCGATGAAAAGGAAAAAAAATGGAGAGGAAAAGGCGTTTATGTTGAAACAGTGAGATTTTTTGGAGTTTCTGAGGAACGAACCTTGCAGAGAAAAAGATGGGGAAGGAAGAAGAAAAAGATGAAGAAAAGAGAGGGAGAGATAAGAGGAGGAAGAGATGGGGGAAGGGGCAGATCGGTGGTAGCATGGCTATGGCGAGGCCAGGCAGGGTGCATGGAATGGGGTTCTCTCTCTTCCAGCTCTCTTCTTCTCATTCTTTCTCTTTTTTTTCCTTTCCCCTTACCGCTAGTCTAGATTTTTTTCTAGGAAAAAAAAATCTAGATTTCAGGCATCTTGGCCGAAATACATGCTAAGATTTCGGCCAAAATAGACCGAGATTTTGAACGAAAAGTTACATGCTGCATTTCGTTTTGGCCACCCAACAGAAATGAAAAATATCCGCCTTTTTTGCCGCAACAGTACGAAGTTGATAACTATGCTTCCAAACATCAAAAAGCACTGCTCCAGAACCTGAAAAACACCAACTTACACCACATGCTGTAAGGAAATACCTCTAAATAAACGAAGCGACATGGCAATGAATAAACAAATGATCTACTGATTCCATCTCACTCCTGCAAAGGCAACACATAAAAAATATCAATCTACATCAACCCCCTTCTTAAAATTATCCACTGTTGAGATCCTGCCCCTTACTGCCCACCAACAAAAATCCTCCACTCCGGGAGGGTCAAGTCCTATCCGAACTAAAGCAGATGGGGACCGAATTGCACTCGATGGATCAATCTCCCAGTAGAAGGACCTCGAGGAAAAAGATCCTGCAGAATCTGACTGCTAAATGCGACGATCAGAAGAATCCCTGCATAAAACAATGTTAGCTAGAAGACACAACAAAGACTCATGCTCCCCAAACTCGGATTGACAAAGGGCCCTTCTAATACTAATAACCCAGGACAGCTTATTACCAACCCAGACATAACACTCTTCAACTTAACACTCTTTATTGGACACAACCTTAAATACTCTAGGATACAAAAAACATTAGGGACCTACTCCCACCCAATCATCAAACCAAAAACGAACACTTGCCCCATCCCCCACTATGAAACCCAATCACTTTTCAAAAATCTCCACCCTAGCAACTGGAACATCCTCAAAACTAGAAATGACAGCCCAAAGAACTGACAGCCTATATATA
>T02_Unigene_BMK.340
GTCCACGTTTGTGTTTTGATAATCGTCAACCTTGATATGCTTCTTATCGTCGAGATCAACGCCGGTGACATCGATGTTAAGCTTCTCAAGCTCTGGACTTCTTCCAATAGCCCAGAGAACAGTATCGACATCGATTGTACCTTCACCATCAGAATCTTTGTAATGCAGCTTTTTCTGTCCATTTCCAATATCTTCAAGCTTAGATTGGGATGAGTTTGTGTGGAATATGACGCCAAGACGCTTGTACTCGTCTAACAGCTTATCTTGAAGCATAGGATCGAAGGTTCGGAGGAATTTGTCGTGTCGAAGGAAGAAATGTGTCTCTGTGCCGAGTGCATTGAACATGCCTGCCATTTCCACAGCAATGTAGCCACCACCTACCACTGCCACCTTCTTTGGTTGTTTGTCGATGTCAAAGAAGCCATCAGACGAGATTCCAAGATCTGCACCTTCGACCGGTGGAAGATTTGGATGGCCACCGACAGCGATCAAGATCTTCTTTGCTTTTACATTGACCTCGGTCTGGTCATCCAAAACAACCTTGACATTATGCTTGTCGATAAAGCTAGCGGTACCGTGTAGATA
>T02_Unigene_BMK.341
GTAATTTCTTTCAAATTTATTAGGATCTTGAGGAGACCATATGATTTTACTTTTTAGCAATGTGACATTATCTTCGTAAAGTAACTCTAATATATGAATTTAGTGCGTTTTCTTAAATTTATGACACGTACTTGTTTAGCTTGAAAATCAAATTGCAGATTATTTTTATTTTATGAAAAGAATTGTTAATTTTTAGCTGATAAATAGTTTCTATTAACGTGTGC
>T02_Unigene_BMK.342
GACGACGGCAAGTCCAAGACCACCTCAACCCAAGGGACCAATGGACCAAGCATCAACGTCACCAGTCTCTCCGACACACAGGAGTTCCGAACAACTGCCGAGCAACTCTTCGAGACCTTCACCGACCCCCAACGCATCGCAGCCTTCACCCGCGCCCCACCCAAACTCTTCGAAGGGGCAAAAGCAGGCGGCAAGTTCGAAATCTTCGGCGGCAACGTCTCCGGCTCGTATGTCAAACTCGACGCCCCTACATACATCGAGC
>T02_Unigene_BMK.343
GCTCGGGCTTCTTCTCCTCAGCAAGGTCGAAGATGACAGTTCCGTTGACGGGAGCGAAGGTCTTGGGTCTCTCCTCGGGGTTGACAGCGAGTCTCAAGAGGTGAGTGCGGTTGCTTTGGAAGTAGATGCCCAACCAGGTCTTGCCCTTGAGGATGCCTTCAGTGAACTTGAAGGTGATGTCCTCAGCCTCTCTGGTACCGTTGGTGGCAGTGTAGGTTCCGTTGGAGGTAGTCTCGTTGCGTCCCTGGAAGGCAGTGATGCTGACATCTGTTGCGGTGAAGATAAAGCGGAACTCCTCATTGCGCTCTCCCTCGGAGTGTCCAACCCAGCGACCCTCAAGAGCGGCAAAGGCTCCAACAATAGCAACGACGAGAACCAATAACAAAGCAGCCTTCATTCTAGTGATTTGAGTACTTT
>T02_Unigene_BMK.344
GATTCTCGAAGATGGGAGGCTGACTGACAGCAAAGGCCGGACAGTTGATTTCAAGAACACACTCCTGATCATGACATCCAACATTGGGAGCAGTGTAATTGAAAAGGGTGGCCGTTGCATCGGGTTTGATCTTGATTACAATGAGAAGGACAGTAGCTATAACAGCATCAAGAGCCTGGTAACTGAGGAGCTGAAGCAGTACTTCCGTCCTGAGTTCTTGAATAGGTTGGACGAGATGATCGTCTTCAGACAGCTGACAAAGTTGGAGGTGAAAGAGATTGCAGATATCATGTTGAAGGAGGTATTTGAGAGGTTGAAGGCAAAGGAGATAGAGCTTCAGGTGACAGAGAAGTTCCGAGACATGGTTGTGGAAGAAGGATACAACCCAAGCTATGGGGCCCGACCACTG
>T02_Unigene_BMK.345
GTGAAGTGAGACGCCGAACTTCAGGTGGAAGGATGACCATACCAAATTGGAGTGGTTTGGGTGTTTGAATTGCATTAACTTCATTGGGTTTCTTTGCTTGTACCATACCAACAAACTTGTCTACTTTGCATTATAAGTCTCATTTCACCTGAAATGCTACTGTTATTGATTTGAGCGAGAAATCATTGTGCCCTGTGCAGCAAAGAATTTTCTTCTTTTTTGATACTATGGGTGTTTTCCCCACATTTTTTTTCACAATAATCTGTGCATTTTCTGATTGGATTATAGGGTTTTTTTTTTTTGGGTAACATGACTCAAATCTGCAGC
>T02_Unigene_BMK.346
GTCTGCTTCATGAATTCTTGCCATTGCTCTGGTAGGGCAGAGAGGCAGAATGAGCACTCCTTGGTAGTACCGCTACCAATAGCCACCTTGCCTTGGGTTACTGTAACCTTGATGACATTGTCGCTGCCAGCGGCCTTGATGCCGAAGGTAGCCGGTTTAGTGATTGCCTTGCTGTTGACAAACGATTGAATCTCGCCGTCAGATTCGGCAGCCTTGCTGGCCTGCGGGATAGCGCTCGAGAGCACAGAAGGAAGATCCGTCCAAGCATGAGCCATTGTATCGTTGTTACTAGCAGGAGCTGTTCCGTTCGTCTTTTGGCGTTTAGAACTCCGAGTAGGCATTTTGAAAGGAATGAAAGGAGCTATATAGCTGTTACACCGCAGTCGTTGCTCGTCACGAAGTCCAATGAAT
>T02_Unigene_BMK.347
GTATGTGGTGAAGTAAAGTAGGAGGGAGTTTGGGCATCATTGCCGGTATGATGACAATAACTTGGTTTGGATGAAAAGTCGCGAAACGAAGGGTTTCGGGGCCTCGGATGGACTCGGGCTGAACACGAAAGTTGTTCGAAATCACTCAAACCTGCTACTAAGCCTAACTTGGGATTTTTCTGAAATTCCCAAACCGCCGCTGATTTGGCCCATAGCTCCCTGGTTAGCCCTTTAAGGTACCGAATCA
>T02_Unigene_BMK.348
GCTTGATTAACCAAAACAGTCTACTTGTGCAGTAACAAAAAAATTAGTGCCAGTGATCTGTCAACATACTAGTTCGAGAAATCGAAGAGCAAAGACTGAAGAAAGTACTGAATATTAGAGGTCATTTAGAGGTATTGTGAAGCATCAAACAGAAAAGGCAACATTTTGAAATAAAATAGATAAAAGGCAACTTCAAATGTTAATTCT
>T02_Unigene_BMK.349
ATCAAGCCACTAATTTTCTTGGCTTTATTAAATGCCTATTTGGCTTCCATGATGAGTTTCTGTGACAGATGTCAAAACGAACTTTGTTTTTGGCACTTCGAGCAGTGCTTATGGTGCAATTCTGTGGAATAATTATAATTTTTCAAGGCCTATGATACTAAAATAGTACCTGGACTATCTGATGCAAATATCACGAAGTGAAAGAAGCAATAACTGATCCAGATTGCTTTTGACTGGCTGCTGACATGATGAGACAGAAATGAGTCAGTGATGAAACGAAATGAACATGGATATGGCTGTTGCAACAGTTGGAATCGGTCGAGGAGAGAGCAACAGTAAAGGCATGAGGATCACATGTTGGTAACTGCTACCATTTCAGTTTGGGAAATCTCAGCTCAATTATGTCATTAATCGG
>T02_Unigene_BMK.350
GAAAGCCTTGAAGATTTGGAGGGAGTAGACAGTTAAATGTCTGCTAAAGATGGAGCAATACCAACTGATCGATGTCGAGGATTATATTAATGGACTAAAGGGTTCCAGCTCCCATTTTTTTGCAGATTCAACAAGATTAAGTGATTAATCCATTGCATGGATCATGCATGGGATTGATTTTTTTTTTTTTTTTAAATACTTTTGAAGCAATCTCTATATGATTTTTAAATCCCTACATAGGTGATGGCGTAGCCGGC
>T02_Unigene_BMK.351
GCGCTGAAGTCCTCAAGTGGGTATCCCTCGACAGCATTGATGCTGAGCACGGAGCCTGGCTGCACAGTTGCGAAGCCGCCGGAAAGGAAGAACTGCTTGCTGCCACCGCTCTCCTCAATGACCTCAATGAGACCTGGCTTCAGCTGCTCAATGGATGGAACGTGGCTGGCCAAAATACCCATCTCTCCGGATTCCGCTGGGATGTTGACTTGCACGACATCCTTGCTCTTGTAGATGGCCTGATGCGGCAGGGCCAAAGTCAACTGGATCTTGTCGGGCGCGACATCGGCGTAGCCACGTCGCAGCAGCGGTTGCTGGACGGCCTTGAAGGCGCTTGGGCGGGCTTTGAGAGCGCTCCGGGCGACACGGAACGAGTTCATGGTGGGTGATTTGGGCGGTCGATG
>T02_Unigene_BMK.352
TACCCTCCAAAGCTAAGTAAAAAGCTTTCGCCGAAAATTCTCTAGAAACTGAAGGCTTCCAAATTCGAGAATCATAATCAATAGTAAATAAAATATTAGAATAAAGCAGCTCAACAAGGACTTATACTTGGACTCTTCCAATTGTCACAAAATTATCCTCATGGAAACCTTTCGAGACACAATATTCCCCTCCTAAGAATTACAGTACCTGACTGAAGACTGTTTATTAAATACAACAAATTGAAGATGAGCAACCCCTTTCCCACCTCTTTTGGACTCAAAGCCTGCAGTGAGCCTAAGGTTCTTAGCCCTCACAAAGACCACAAATTGCAGGTTATGCTCCTTCCCATCTCGTCTTGCCCAACATACTATTAGAAAGCCACAG
>T02_Unigene_BMK.353
GTCCCTTGTTTGGTTGTTGCCAGGAAGTTTTGCAATTTCAGACTGGCCCTTGCTGCATGCAAGCTTGGCCTGTTGCACCATGATACAGCAACGCACACACTGCATTGAAATCAAAAGCTTCCAGAACATCAACGGCTGAGTCGGTACTGTTGCCATGGTATGGCAACAGTATCAACAACGCAGCAAAAACCTGCCGACCCCCATGGGCATCAGCACCTGCGAGCCGAAT
>T02_Unigene_BMK.354
GGTTGATGGTGGATGTGAGTGGTCGGCGCGGGAAGTTGCCACTGTTCTGGAAGGTGTGCAGGGGGCCAGTGCTGTTGGGGAAGGTGCTGCTGAATTTGCCGCTGGCCATGCCCTCGCTGCTCTCAGCAAACTTGCTGTAGGCTCCTGCGCCTGGCTTGCATACGCCTCCAGCACAGTCACTTCCATAGCCGCCCTGGGAGTAGTACTGGTGACCAGAGGTCATGAGGCCGTGGGCCCCGGCAGAGAAGCCGCCTCCCACCCGGGACATGCGGTCCAGGTCCAGCCCATTCTTGATGAGGGCGCAGGGGTGGCAGGGCTGGGTGACCTCCACAATGCGCTCCTCTGTGCGCACCAGCTCAGGCGTCTGGTGTGTCGCAACCTCCACCTCCCCAGCATACTTCACCTCACGAACATAGGTCTTCTCAAAGATGTGGTGCTCCCGCATGAAGCGGGTGCGCTGCTTCAGCACTGGCCTGTCCTCCACCTGCCTGAACACCTCCTGCTTGCACAGCTCTGGCCCCTGGGGCTTGGGAGGTGGGTTGACCTTGGTGGTCACGGTGGTGGTGACCAGCGCCTGACTGGCCCCATTGGCCTGCACAGCCCCATTCTGAACAGCCCCGTTCTGAGCTCCAACAGAGCTGCCGTTGAATCCTGGCGAAGTGCGAGATCCCATCACACCTTCCCTCACATGCATCAGATTGCCACCCTGGCGGGGTGTGGAGATGCCACCCTGCTGGCTGCTGGTTGCAGCCAGGGCACGCAGTTCTTCTGCTGGGGACCTGGCTGGGTTGGCCAGCGCAGCGCATGGGTCTGCTGGCTGTGAGACTGCCACTGTCCTCTCATCTGCCTTGAT
>T02_Unigene_BMK.355
GTTTGTACTTCGTTGTGCAGAAAATGATAGCCTGGTTCCTCTCTAATGGCCTAGCAACTGTTTATTCTTCAAGGGATGAAAAGAATTACAGTTAGACTGACATTATACAACCTTCACACTTACTAGTGGGGAAGGAATCATGCTTACATGCTTAGACTTGAATTTAGGACTAGAGGCAGTTGACAAATAGACAACTTTACATGAACCTAAGTTAACGTAACGCAGCAAACTGATGAGATGATAGTAAATGAACTGTGAACAGTGTCTAATATTACATATGACACACTCACATATACATCTGTGTGCACATACATATGCGGTAATGTATGTTTTCGTTACAATCTATTGTGGTGATTGAGGACTTAGCAGCATAATGTCTTGTATTTTCTTTTTTACCTTTTTTTTTTTTTCAACAATTTGACTGAAAGGGAAATCTCATATGGAGGAATGAATTCAATGAATCTCAAAGGGAGAGGAGAGATTATTTTCTCATCTAGATTTGAATAACTTGCTTAAGACCATGATTTTTGGGCACTCTTCTAATAATAGCATACAATCTCTAAAGATAAGTTACATGCTATGGTACCACAGGAGTACTGTAAAAAAAAAAAAAAAAACTCTTCCCCTG
>T02_Unigene_BMK.356
GATGATATCATAGCCAGGTTGCTGTTTGGGACACAACAATAGAAAATGTTAGAAATACCATGCAACTTTTTTTCCTTTGTTTTCTTCTTATTTTTTTGGTACAGTAGAGGAAAATATATTGAAGGAATTAAAGGAAGATATATGTACATGCAACTGATATAAAACACATATACTGGAATGCCAAAAAAAGAAAAATTGAAAAGAACAAATCATAGAGGAGGACCACAGCTAAAATGTGATTCTACAATAAAACTGGTACCTTCTGATGCCCAAGATGGTGGGA
>T02_Unigene_BMK.357
GAGAAGACACGACCGAAAGCGTAGAAACGACCCTTATCGGATGTTGGCACCATCTTGGAGACGTACAACATGAGCGTTCCGTTAGGATCACAGTCTCTGATAGCAACGGCAGACTCATCGTCAGGTGGACCTTCGTAAAGAGTCTCCATTCGGTATTTCTGAGCAGTGACGGGAGATGGCAAGTGAATAACCATCATTTCCAAGAGAGCAT
>T02_Unigene_BMK.358
CAGGGGCGAAACCAAGATATTGAGGGGGGGCGGGGGTGTCGTGGTGAAAAAAAAAATCTTGGTGGGGTGGTGGGGGGGCATGGCCCCTGCTAGCCGTAGTTCCGCCTATGCATCACACTAAGTCAGATTGTAGTAAAGTGAAATTCCATCTACTACCATCTTACTTGTTGCATTGCATTAACGATCCCAAGCTCGAATAAAGTAGGGTCAGCATTAGAGGTTTACACTTAGTGTCAAGTGGAAGTGTGAAAAAAAAGTTTTAAAAATGATTATCTTCCCTTCAAGCCTTGGACACAGCCCTAGCCCGCGAGGGCTGGATAACTTAGGTAGTGTGGGCTCTCTAAGGGCTTTAG
>T02_Unigene_BMK.359
ACACACACAGATGATATATATTTAAAAAAAAAAAATCCAGATCCTCTCGAGCTTTTAACTTTAAGAGAAATCCTGAGTTAAAAAATGACCGGAGCTCCACGGCGGAGCCCATCTATTGAAATCCATATGTTTCAAAATAGCCGGCTCACTGTGGAGTTCCACCCCTTTAACTCGTTTTTCTCTAGGTGATCAGGAGTGGACTCAAAACAAGCTAGATGAGATAATCTGCAGGGACCACTGGAGCAAACTCACACACACCACCAA
>T02_Unigene_BMK.360
GAAGTATCCGTGCATCATAGGTTGTCAGTAGGCAAAATCAGGGTAATTCAAGCACAATTCCACCCATTCCATTAAAAAAAAAGGTTGTAACACGAGTCGAACTCGCTAACTCATGATTGAGACAACAACGAACACACCTTCCAACTATGGTAGGGGCACTTGTCAAATCACATCTCCACCTCAAAAATATGGATGACCATCCTAAGTTGGTTGGCTGACCCTAATATGTAGATGAAGGAATTATAGGTAAGCACATCAGATTCACATCCATCTTCTTCACTTTCTAAAACCCCTCTTCAGATTATTGCGATTTTGAAAACAAATGGGCCTTCATCTCCTCCAGTATCTATGCCACAGGCTCTTGACGAGCTTGGAGGATAGCTGAGTAGGTGTTACACAAGGGCATATGCCATGGCCTTTCATTTTGAGCAGTGTTCAATTTGCCTCATCA
>T02_Unigene_BMK.361
GCGCTGGTACCGATTCTGCAGGATCATGACGATTCCCTGTAGGCATGACCACCAGGCCATCTTGCGTACACAGCGCTGCACCGCTGGAGAGTCCACCGGCAGCGTAAGCAGGAGCATGCAGGTCGCAATGGACCAGTAGTGATGCTGAATCCACCAGCCCTTGATGTTGCTGCCGTTCACCTTCAGGACGTTCTCACGCAGAGCCATGGCAGTGTACCAGTAGAGCAGCCAGGAGAGGAAGAGCTGCACGACAACCATCATGGGCGGTGTGAGGGACAGGGAAGCACCAGTGGCCATACGGGAGAGAGACAGCTCGAGCCCGGTGATGAGGGCTGCGGCGAAGCAGACCAGGCACATCGCA
>T02_Unigene_BMK.362
GAGAGATAGAGTATAACAGGTGGCATTTTGTAAAAATCAAAGATCCATTTCCCATCTTTACGAAATCAAGAATCCACCCTTATGTATGGTTCCATAGTTTTGACTCACATTCTTTAAAATCTGAATCACTGAAAAGAAATGCGTCTCTCTAATGGGACTTGCCTATGGGTAGATTGATCTCAACAATTTACAAGCGGTTCAAATTTTAAAGGGG
>T02_Unigene_BMK.363
GTTGGGTTATCTTTAATCTCTTAAAATGAGTTTTGTTGCCTTTGATATATGGGTTTTGAAAGAGAGAAGGGATATGGAGAAAATAGAATTTTGTGGAGGTTGCCATTGGTATGATTATAGTTCATGAGGAAGAGATAGTTGAAATGTAATGTGAGGCGGTGAAATAAATCTAATCTTCAAAGCACAAAAAAGAGTCAAAATCGAAACTTAAAAAAAAAGATGGGGTTATTTTATAGGAAAAAAATCTCCTTAGAAATGGCTACAACTATGGAAGACCCAAACTTTTACTACTAACGAAAGAGGACCTTTCCACCATTTTTTTTTATGTTGTACTGTCCTTATTGACTGATATCAGTGAATGTGCTATTCACCAATATTGGCGAATGTTGTTTTATTAAACTTAGAACCCCAGCCCCATGTTTCCTTTTTTCTTCCTCTACTTTCCATGTCTCTAGTCCCTTTTTTTCTGCTAAAATTGTTGTGTTCTTGAGATAGCCTATGAATGTGTTTGTAGGATGTGGATGGATGAAT
>T02_Unigene_BMK.364
AGGACCGGGCGGGCGCCGCCCTGGCTCGCAGCGCGGCTGCCACCGCCAGCAAGCCCAAAAGCCTGCAGCTGGTTGACTCTGCGCAGTCCCCGGCCCTGGAGGAGGGCCGAGGAACGGAGAGGGCTGCTTCCATGGGCCATCCTAGCCCGCCTGAAAGAAGAGCTCCCAAAAGTTCTGCCTCACCCACCACCCCTACCCACAGGAGCCCCGACAACCAAAAGCTCCCTGTACCTCAACAGGACTACCGATGACCATTCCCAGAACTTTCCCTTTTTCAGCATTTCAGCATTACATTCTGATGGTGTCCGTCATTTGGAGCGGCAATGGTTTTGATTTCACCTCGAGCCCTTTCTTCCAGCGCGCCCCATGTTCATGCCTGAGATGGTCCCCCATCAAGTCCGGG
>T02_Unigene_BMK.365
GGTTTATGTCGGTATTAGGTTGCATAATTACAGAGATGGTATCATTCCAAAAGCTCTTCTGGCCGTTATCCTACACCGTCCAAGCGGCACTCTGTCGTACTCATGGGGTATCATAACGTTGGTATTACAATCATGCTTTTTAGACCTGCTGGGCAGCGCGAGCCTCGTCGTTGTTGACCTTGCCACGCTTCTCGCGTCCCTTGTCGGACCATGGGAAGTGG
>T02_Unigene_BMK.366
AATAGTTCAATCTTCCGAAGACTGAAAAAAAAAAAATAGTCAAAGAGTTCATTGATACTGGTTACAGAGGGCTACAGAATATAATGTTTGAAATATCAATATCATGACCCAGAAGAACAAATGATAAATCCATTATTTTTGTTTTATTTAACTTTTTTTTTTAAATTGGTGACATGACTCAAACCCGCACCCTCAAGGTCGTAATAGGGAGCGCCTTCCACTGCCATGGGGCTGTTGTCAATGAATCCATTAATTAAGTATAACCAGCTAAATCTGACCTGGTGATAATTTCCATCAAATGA
>T02_Unigene_BMK.367
TTCTCCTTCTTCTTATTCTCCTCCTTCTTCCTCTCCTTCTTCCCCTTCTCAATCTCTCTCCCTCTCCCAATCTTTCATTGAAGAAACCATCTCCAACGCCGAGAAAACCATCACGAAATGGCATCCAAACGCCTCCTTACAAGAAAACCGCATCGAAGCCAATGAATTTCTCAGCACCATCAAGGAGCTTCAGAAATCCATGCAATTCATCTTCCTCTCCCAAAGCTCCAACTCTCAAAATCTCGTCCGCTCCCAAGGCCTCATGCAGATCGCCATGGATCGCCTCCAGACGGAATTCGACCGCATCCTCTCCTCCAATCGCGGCCTTCTAGATCCAGAATCCTTCTCCAGCCGTTTCTCTGAGAGATACAGCGGCTCTGATTTCTCCTATGACG
>T02_Unigene_BMK.368
CACCACCACCAACAACAACAACATCTTTCGCCTTAGCTTGGGTTATACCTCTAGCGGCTGAGGACAGCCCCACATATAGCAAGATCAAGAAAACAACACCCACAACTCTTGGGTGAGCCATATTTTGGTGCAAAAAAGGCCTAAGAACAAGAAGAACAAGAAGAAGGTGATGAAGTAGTTGTTAATGGGTCTTCTTAACTTGAGAGGGAGCAATTGATGAGAGATGGTGAG
>T02_Unigene_BMK.369
AGTTGTTTTACGAGGACTAAACAACCGCATCATGACCTGGAATACTGTTTTCAAAAGAGGCTTGTTGGCAGCCTGTTCACGGCCTATATCATGACACCACATATTTATCAGCACAATATCTGAAACAGCAAGAGCAAAAAGGGCACTCTGCTTTTCGAATGCTGTATCATCCTCTCCTCTCTCTCTTCCATCGGTACCCTCCAAATCCATAACAAGTGTA
>T02_Unigene_BMK.370
GCACCGCCAGCTCGACAGGCCTCGCAGCATCGACTAACACAGCGCCATCACCTGCTTCATCGTACTCCGTTCAGACTCCAGGGAACAACGCTTACTCTCCCGCGTCTGTCCCCGCAATCGGTGGCGAACTGTGCGGTAGCAACGCAAGCAACACTGCCGGCTCTCCTCGGACAAACTCGATGAACGCTCCTGCCGTCAACGACTCGCCGAGCGTCGCGGCCGTAAACGAAGCCAACGCAATCGCCAAAGCTCAAGCTGATCTCCAGACATTCATG
>T02_Unigene_BMK.371
GTGTCCATGTCTGTTGAATGAAAAATAGAGCTTGGGTTCATTGAATTTGAAGAAGAACGTTGTGATCAGATGTCTATATGAAAATTAGTTGAATAATTATTTCATTTGTATTCTTCGAGGAAACTTCCTTGGAAATCTTGTATCTGCATCATAGTAGCCGTATATTTCGTACCTGTTGCTTTCCTAATCAGGAAAAGAATTCCGTGACCAGAAATGA
>T02_Unigene_BMK.372
GGATAGGGATTAAAAATTGAATTCCCACAACTTTGTTTTTTGTGTTTATTAATGGATTATGTTCACGTCTATTTAGAAGTTCAAGATATTTGAGGCAACGAGATGCCCTATCTCATTTTCTTATTATTGTGGAAGAACGTTTGGAGGGCTTTTTAGAAAGAGCTTATGGGCCCAACTTGGTGCATGGTTTCAAGATAGAAGGCAATTTGGAAATTACTTATCTACAATGTGTAGATGACACACAACTGTTTTGTGAAGCATTGCTAGCTATGATGCCCAGATACGGCAT
>T02_Unigene_BMK.373
ACGGGGACCTTGCCTTGGGCAAAGGCGGCGTAGATGCCGTACAATTGCAGCTTGGCGTTGACATCTTTGTCGCGCGCTTTGACGTCGGTCGGCTTGTTCACGGCCGCGGTAGCCATTCTGGATGGGCTAGGGCGATGAGGAAGGGTTCAATGACTGTCAACGAGGATTGATGCGAATCAAGAGCTAGCAAGTGAGGTGGGGTATGAGCAGGGAGCAACGATAACGTGCTCGATGAAAAGGTGAAGATGGTGATGTGGTAAGGTGAGGGGAGGATGATGAAGATGCTTGAGATGAG
>T02_Unigene_BMK.374
GAATACCATGATAGTTTGGTGATATTCTTACCAAGAATTTTATATATTATAAATATATATTATCCGCTATTTACTATATTTTAATTATTCTTTAATGGGTTTCCCTATATCATCCTGAGAAAACCAAAAAGGCGAGAATTTCCCAATTAAAAAAATCCCTATAAAAAGATTTGTGAAAATGGTGCTAACCAGCAGAGTTTACTCTCTAGCTAAGGCAGGTGACCTATCCTTTTGTAGTTTTAGTTTGGAGATGGTAATTCCCATTGTAACATATAGAAGCTGGGATCTTTTGTACTCTCTCCTTTTGTGCTGTATCTTATTTCCTCTTAATAAAATCTAATAAATTTTCAAAAACCTCGAAGGAAATTCCCATATGAGTGGAGGCTTTTAGTCTGTGACATG
>T02_Unigene_BMK.375
GTTGGATTTAATAAGAGTTTTCGAGTTGATTTGAGTGAAAAATCTGAACCATAAGGGTTTTGTTATTATTGAATTTTGGTAGACGCTAGGGCATTTGTTTGAGCTAATTCCAACCGGAGATGATGATGAAGGTGTCGGGCAACCTGGGGCAGGACCCATCTTATTATGAAATTGTTGATGAACTGATGGTTGGATTTGGAGTGCAAAAAGGATCGGATTGGTGAAAACCAAAAATCCT
>T02_Unigene_BMK.376
AGGATCGGCCAACTGCTGAAGAGGTTTGCATTCTGTTAAGATATATAGATATTTTAAGCAATTGAGATCATTGTCTTGACAGGTTTTATGTTGCACCTATGGTGTCTTGTTACCATTAGATTTCTTGCTGGTTTTCATGTTTGCCTCTTTGGTGTTTTTGTCATCGTCGTCGTTATTCCTGTTGTTGATTGATTTCTTTTCGGGTTTTTTTCTCTGTACTCTTGGTTGTACTGGATGCTAATATGAGCTTTGACTGCTGGTTTAATCCCCTTCTCAAGCGATTTTCTCATACACAATGCGTTGCATAAACTGTGCTTCTAATAATTCATCTGTGG
>T02_Unigene_BMK.377
TGTCAATATAATGTCGTGGGATATTCTTTTGATCTAATACCCATCAAATCAAATGTCTAGGTACTTTGTCATAGGCTCTTTAGATCGATGAAGACTGTATGAAGATTTCCCTCTTTTATCGGTGATTTTTCAATAATTTTCTTAGTGAGAAGATAGCTTGCTTGCCTAGTTGACCTCTCTAAAAATGAAACCAAATTAATTCTCACACTAGTTACCGCTCCCTCATACTTGTCTATAATAAAGTCTGTATAACCCCTTCGGATACACTCTTTTTATCTAAAATTCGCCAAATCAAGTCTT
>T02_Unigene_BMK.378
GGACAAGCGATTTGGTGAACCGGAGGAGCTCATCGAGGACAGCTGGGAGTACTGTCGCAACCTGAAGGGCATCTGGTCGCCCTGCACGAATGACTACGACGAGAAGTTCGGCAAGACGTTCGTGCGGGCGGCTGTGTCCACCGGGGTCTGGACGCACGGCGGGGGCGTGATCACTCCCGAGGGCAAGGCCAAGCTGGTCAATGGGAAC
>T02_Unigene_BMK.379
GGGTGGCCCAAGTGCAGGCGTGTACTCTACACAGACCCTATTGCATGTGTCAACGTGAGTCTAAGTAACGTGTGTGTAAATACAGGCTCAATTGCTTGTCTCAACAGTCAACTCTAAACCTGAGTCATAACGTGTGTTTGTGAATCTGGACCCATTTCAAAAGATTATTAGATACACCATGAACTAGTCTTAAATCTAGAACCGGAAGGAAAATTGATCTGCCCCTAGTTCAGAATCATTCTTGAGTTTCTCTGGCCATGTTCTTCAGTTAAATGAGTACAGCTATCCATTGCCATCCTTGTC
>T02_Unigene_BMK.380
GTGATATTGGTATTGGTATACTAATGATGTGGGCCAACCAAAATGAAGACCGAAATGAAATTGACAACAATGATACTGTACCCCTTTGTTTGAAGGCTCCCCTTGCTTAATATCTTTCTCGCCTTCACAACTGGATTTCATGCTGCGCTTTGTAGGCTTTACAATAGGCTTCATTTACATCGGCAAAATCAAACATAGCAATCCAATAACGAATCAGGACGCAAGTGTTCCATGATTTTTGTTGATGGTGAGTCCATCATCAACCCTTAGATTGCAGCGCACTATGTAATCTCAAAAAAAGTTAGCGTACTCATCCAGAGAGTAGTTACCTTGTCGGAAATTTTGCTTGAGCCTCTGCTTCATATCTTCCCACTGCATGA
>T02_Unigene_BMK.381
GTGACACACAAGCACCACAGAAAGACCGAGTTTTGTTGTGAGTGTGCGTTCATGTTGTTAGCACAACGCGCGTCACATAACCGGAACAACAGGTGGAATAAAATGTCTAGCTCTCTCGGCTTTGGTAATCAAGAGATCGTTTGAATTGTTTCCAATTCGCTCGATTTAAATTACTTAGGCACAGAGAGTTCGACATTCGATTGAGTTCGTGTTCCATGATTGCAATTTGCGTGTGTGTAACCCTTCATTGGTGTTGTGGTGTAAAATTTTTGGCGCTCTCAAAGAGGAGTGCGTGGAATTTGCCATCAACGGGCCATTTACTTCTTCAAGTAGTAGCCTGGGTATGAGGCGTATCCGTAGCTCGGGTAGGCATAGCCGTATCCGTATGATGGGTAGGCAGCGTAGCCTCCGTAGTAGTACTGAGCGGTGGCGACGGTGGCCAAGACGGCGAAGATAGCCAACAAGATGATTGCCTTGTACATTTTGGATTGGTTTGTTTGGGTTTGTTTTGGTTTGCTGGAGTAGCTAAGGTTGGTTTGTTTGGATTTTTTGGTTGAGCTTGAGTTGAT
>T02_Unigene_BMK.382
GCGTTGTTTGCATATAGCGTAAGTTCGTATTGTGGCTTGCCGAGATGTCGGAATGTGATGGGATGGCCTTCTCGATTCAGTGTTGGTGCGGCGGCAGCGATTGCAAGTCGTGAAGCCGGTCTATTCAAGCCAAGCTTAATATCGAGTTGAGCAACTGAGAGAAGTTCAAGTGGGATCGGTCGTCGATAGACGTGGACTTCTTCTCTTCTTCGCACGATCTTCTGCTTGGCCATCAGGACCGCGTG
>T02_Unigene_BMK.383
TTAAATCGTTAAATTAAAAAAATAATAATGATCATGGATGTACACAAAAAAGGTCTATGGATCAACTTCCATATGGACTAATGTGTTTATGTGGCTAATATTGCGTATAACACTAAATGCATCATAAACATTTGAAATAGATAGAATTCCAGAATTGAAAAATGCAGTATTGTATTAAAAAAATCATTAAATACATAATATGTCCATGAATCAAAATTTAAACCCATGAATCTATCTAATTTTCCATCATATTGTTATGATTCTAAGCTTTTTTTACATTTACATATATGTGCCTCTTTGAAGAAATCCCCAAACCCCCTTTTCTAAAAACCCTAGCTTTGTTTAAGATTTCTCCACCATTGTTCTTATCCTTAAGGTTAGCTTGTTTGTTCCTTACCTTCCCAAAGCCTTCAAGCAAAAGGAGAAAGCCAAAAAAAAAAAAAGAGGCTTCGAACAAACCTACATGTTTCTGGTACTGAAATTGTCTGTGCTGGTTCATGGCCCAATCCGTACTCGGCTGAGTTGAGGCAGTACTGTCTTTTTATATAATGGGACTCTGTGATGTGTTTGTGATGGACAAAATTTAAAATCTTTCATCCTATACGCCATGTGAATTAGGG
>T02_Unigene_BMK.384
TCGCTGACGACTGGGATTTGTTGAAGCCCAAGGAGATCAAAGACCCCAAGTAGAGCAAGCCCGCCGACTGGGTTGATGCCAGAGAGATCGATGACCCCGCTGATGTCAAGCCAGAGGGTTATGATGATATCCCCGCCACCATCCCCGACGCTGATGCCACCAAGCCAGACGACTGGGACGATGAGCTCGATGGAGAGTGGGAGGCCCCCACCGTTGCCAACCCTGACTACAAGGGAGCCTGGAAGGCCAAGAAGATCCCCAACCCCGAGTACAAGGGAGAGTGGGTCCACCCGTTGATCCCCAACCCCGACTACGTCGAGGACGCCAACTTGCACGCCTACACTGACATCGGAGCCGTCGGATTCGAGCTCTGGCAAGTCAAGGCCGGAACCATCTTCGACAACATCCTCGTCACCGACTCCGTTGAGGAGGCCAAGAAGCACGCTGCCGAGCGATGGGAGAAGACCAAGGAG
>T02_Unigene_BMK.385
AGGTTGATCAAGCCCTCCTGTTAAAAGGAGATTGAATCAGAGATATTAATCCAACATAAATAAGCAAAAAAGAATGTACTCTTGATACAAACCTCACAAGTGAGTACTACTAAATGGATGAAAATAGCATGAGAAAAAAGATAAGCAAAGTCCATGTTGCAACATTGCTAATGCAACTGACACACTAAACACGAGAAAAAGAAAACAGAAGAACAAATCCAAGTTACATGATTGCTAATAAAACTGACACAGAGAGCACAGACCACACACATCAAAAGAAATATCTTTTTAATCTATCACAATTCTCACATGCTTGTAACTGTCTACACTACAACTGTGACAACTAGTATAGGTTGTCTATAATTGACCAGAAAATTGAAGTGGGTAAGAAATGACAACTGACAAAGTGTTGTGATCTAGGGCTACGAGA
>T02_Unigene_BMK.386
ATCTGCCAAGGACATTTTCGATCTGCCAAGGACATTTTCAAAACATTTTTTATTGAGCTATTTACCGAACATACGCAATTTACAAATGAAAAAGTTAAATGGTACATGGGCAATAGGGTGATATCCCATTGACAAAAGCCCATTGCACGGTGGAAGGTGGTCACTACTGCAACCTTAAGTTTGTGGGTTCAAGTCAGATTACCTATCAAAAAACAAAGGTGATACCCAACTTCGTAAAACAAATTGAATATATCTGATTTTAACTATATGGCATTATTTCTACCA
>T02_Unigene_BMK.387
CTCCCTAATTGATTGAGTTACCAAAAATAAATGGTAGATTCTAGCTAATCGGTCAGAATGACCAATAGATTGATGGGTAACAGTTGGAATAATAACTATATAATGTGGAGATGTTTCATTTTCTATCTACTTTGGGCGATAACAATGTTCTGGGTCCCTCAACTGGGAACTGTGGGTCCCAGTTGTAGAGAAATGGGCTGAGGGGAATTTGCTACTTGTAGATTTCCTTGCACTTAGTTTGCCTATAAATTTAATTGTGTCTCATTGGTTACCTCCAATTGTTGGAGCCACCGATGTGCTAATAGTTACTTCCTATGTCAAAGAAGATTCAGTTAATCATTTATATATAGCCATGTTACTTGTTAGCATGTATAAAAGGAATCATATGCCCTTAAGGCCTCTTTGTTTGCATAAGATACGTACATAGGAATTCATTACTTAATTAGGG
>T02_Unigene_BMK.388
AATGCTCCTGAATTTTTCTTTTTGGCAAGAAAAACTCTCCAAAATTGTAGAATATTGAAAATAGATAACGAATGGAACAATGAATGAGGAAACTATAACTAAGGGGCTGTTTGGATTGCTCATGTGTTTGAAATAGAGCTGATTCAATTAGATCTGCTGGAGATAAAGATTTTCAATTGGACATTTTAACAAATAGATAATTTGGCATGTCTAATTCAATTAAAAGTAAAAGTTATATGAACA
>T02_Unigene_BMK.389
GCTTGGGTATGTCAAATTGTTGACGGGAAAATAAAAAAAACCACCTGAGGTTGATCCAACCTATAGTGATTGGGAAGCCAAAGACACTGAAGTTATACCTTGGTTACTTCGGTCCATGGAACAGTTTATTTCCAGGACGTTTATATATTCCAAAACCACAAAAGATACTTGGGATGGAGTGGCTACTTCTTAATCACAAAAGAAAAAATATGCAAGAATTTATGAATTCCAAATGGAAATTTCAAAATTCCAACAAGACAATCAGACAGTTGGAAACTACATCTCTGCCGTAGGGGGTATGTAGGAAAG
>T02_Unigene_BMK.390
GGATAATGAAAATTTAAGGACTTTGAAGGCTTCAAAGAGAACCATGGGGGAGTCTAATAAAACTAGTGCCAAGAGCAACCCCAACCCTTCTCCTGCCCTAAGATGTTCATCAGAAGATGTAGAAGAACCTTATCAGTCTATCCATAACCCTAAAAACCATACTAGTTTAAGAATCAATGATTCCTTAAATTCCAAGACAAATGGGATAATGTTTGGATGCCATGAAGATTTGGA
>T02_Unigene_BMK.391
TACCTTTTCTTACATTGTGAGGTCACTAAGGTGGCCCCATTCCTTTGGAGCTTCTTCATTCACAAGTGTGGCTTGCAGTGGTGTATCCCTCCATCGATCTCGGTCTCGGCAGAATCTTGGTGAGGCAGTCCTTTCTTCGAGTGTCGCTGTATCCTTTGGCGGATCACCCCCTTTGCTATCTTTTGGTCTATTTGGAAGGAAAGGA
>T02_Unigene_BMK.392
GGGGAAAGAGAGAGTATTGCACCAGACAATTGAGAAGGCAAAAGAGCTTTGCCACACCCAAGTATGATTCTCTACAGGAAAATCATATACAAAAAGATAAAGCACATGGAGAAAAAAATCACATTTGTTAAGACAACATATGGCCGTTCAGGTGTTAACAAAAAATACAGATACTATCTGACATATGGCTGCTCAGGTGCTAATAAAAATGCTGATACCATCCACTCACAAGTGGTGAGTTACTGAGGATCAGGAAAAATTAAAG
>T02_Unigene_BMK.393
AACACAGCGCCCCGTCCTTGAGCTCAGACATCAGGCGTGACGCAAGTGCCTTGTAAGACTTGTATTTTGATGTAGCTGCCGTTTTTTAAATGCTAGGTAAGCTGCCATTTTTGTAATGCTAGGACGACTTATGGCTGCTTGCAGATTATTGCAATTGTTGCTTGTAGTCGAGGAGGGATAGCGATAGGATAAAGCAGCACAGTCAGCTATAGCAGAGGCAAAATTCCACCATACCTGGACTCAGCAG
>T02_Unigene_BMK.394
GGACGAGCACCCCTTTGAGAAGCGCAAGGCCGAAGCCGAGCGGATTCGTCAAAAGTATCAAGACCGCATTCCGGTCATTTGCGAGAAGGTCGAAAAGTCCGACATTGCCACCATCGATAAGAAGAAGTACCTTGTCCCTGCCGACTTGACCGTCGGCCAGTTTGTCTACGTCATTCGCAAGCGCATCAAGCTCTCGCCCGAA
>T02_Unigene_BMK.395
GGGGGAGAGCAAGGTCACTTTAGTATCTTATTGGTAAGAACCCCAGATGCGATTAAGAATAAAGAAAGTAATCAGTTTTTTTCAAACAATTACACCACTGCAGTTCTCTCAATAGCACAACAACAACCAAAAAAAATAAAAAAAGACATTAAGAAAAACCCCGTATTGGTTTTAACATTTATATCAATCATCTGTTATAAAGCCTGGAACCATGCTTTCTTGAG
>T02_Unigene_BMK.396
AACCCCGACTCGCTTCTGATCTTGTCCACATGCACTTCAAACTTCCGATCCTCTTGGCCGCCATGGCCAGCGTGACGGCGGCCAAATGGAAACCTGACGACCGCCACGGCAACAAGGCCGGCGACGCAGTCGCCACGGTGTACTCAACGCAATACGTCCAAAGTGGCACGCAGACCATTGTTCGCCAAGTGCCCACGACTGCATACACCTCGGTCGCCGTGGCGACGGTGACTGTCACCGTCTCTCCGGATGCCGACGCTGTGGATTTCTGCCCCAATTCAACCTAGAATTCAACTGATATTTGCTGCAGAGCGACAACGGTGAAGCTGATGACAGTTCGGCTGATGACGAG
>T02_Unigene_BMK.397
TATGGATGCCCAATATTTGTACAACTTTGATAGATGGGCCTTTACGTATGATTGAAGGATGGGATGAGTACGTTGTCCAAGTTGTGATGGACAATGCGGCTAACTTTAAGGCCACGGGGAAGAAGACAATGCACAATTTTTATTAGGTGCATGCTTACGTGTAAAGGATGGACAAGCAATAAGTGGCACATAATTAACTTCATGGCTTATTGTGTAACAAGCACAATTTTTATTAGGTCAGTAGATGGACCCGGGCATCATATGGATGCCCAATATTTGTACAACTTTGATAGATGGGCCTTTACGTATGATTGAAGGATGGGATGAGTACGTTGTCCAAGTTGTGATGGACAATGCGGCTAACTTTAAGGCCACGGGGAAGAAGACAATGCACAATTTTTATTAGGTGCATGCTTACGTGTAAAGGATGGACAAGCAATAAGTGGCACATAATTAACTTCATGGCTTATTGTGTAACAAGCACAATTTTTATTAGGTCAGTAGATGGACCCGGGCATCA
>T02_Unigene_BMK.398
GTGGTGATTGTTTTTATTAGCTTCCACACTTTAGTTCTATAACACCACATGTGATCAATTGATTTAAAAAAAGTTGAAATTTGGCATAATTGGTCACTAAAGTCTAGTTCACCCTATTCATCCCCCCACTAGGGTTCGGATCCCGAACTTTCATACAGTAATATTCTGTGTACTGCACAATTTAACATAGGGAACCCTCTTTAGGAATCCAAGCAAAAGGATAGGATTCATGATGGCATAGTATGGAATCACACATGCCCAAAACACATCTATAGAAAGATCCTTTATACCAAACCCCATTCTTGTTAAGTATGAAGAGGGGTAGTACTTTAGTAGGG
>T02_Unigene_BMK.399
GGGCAGGGGACTCCACAACATCAAAATGAAGTTTGTAGCATGTTCACTCTAATACTGCTAGCACATATATATGGGGTGATTTTCTCTAGCACTTGGTGCACCTCCTCATTGCATGCACACCTCCATCAAGGACCCACCTAAGCGTCTGGGGTTTCGTCACCAAGGTCTCCATGTGGATAAGGGTTGAGTAAAAATCAGCACAGTACATGACGATTAGATAGCCATTGATTTGAGGATGAAATGATTTAACCGTTAAAAATCTTTTGTGCCTCAATCACCAATGAGTATCCTTCCAATCGGGATCAAAGTAGGAACTATGCAATTTGATTGAAGCTCAAGAGAAGGAGGTTTGTGCGGGG
>T02_Unigene_BMK.400
GATCAAGTCCAAAAAGCTCAAGCTCCACTCGGAGGACACCCATGCTGATTTATTAGGGTCGTCGCTCCTTTTCTCCCACAGAAGAGAAGCTGCTTCGGACAATCGTGGAAACAAAACCAAAGGAAAATTGCAAGGTAAGCCAACTCAAACGTGGTCGAGGCAGATGTAGTATCCGTCGGTCGCGTCCGTCTCCGTATTACGCTGATGGTGTAACTTCGACGTTCCAGAATGGTAAATAAAAAACGCTGGTTTATGTGGTATTTCGTCCGTGATATCCCGGTCATGGTTCATCGTGAGTTCCGGTT
>T02_Unigene_BMK.401
GCTTCGTTCAGGCCATATATCACACAGCATGCCAATGCCGCGATCTCATAATATTAGCCCTTCTTTTGCCGCTCGCTTGCTGTTTCCGCACTCATCCCAACGCAACAACACAACACGCTCATGACATTCATGTAGTGCATCCATATTCTCATACGCATGCCGCTCATTCATAGATCCCTGGAAAGAATCATGGCCCTCTCCCTGACACATCTACTTCATTCCAGAAGACGTCCCAAAGTAGTAAGCTGGAAAAGTTCCAAAATAAGCTGTTGCTGATCAAGTCCAAAA
>T02_Unigene_BMK.402
AAATCACGTTTTCTTGATGAACCTTTGCATTGCACGACCAGGATTTTAGGTTTTGTACTTGGAAACAAAGACTTCTTTCCTACTTGAACAGGAAGAGAAGAAGACAAGACTCTTAACATAACATGACTAAGGTAGTAACTGCAAATATCTATTAAAAGCTGTAGCTATGCTATGCTCTGTTAGACAGTAGGCCATAACTTTAATAATACTTTTCAAAAATACATGAACTTGGGCATGTAATTCAACAACCCATCTAATGCACTTTACTGTGATTTGGACAAAGATGTATGAAAAAAATGGAACTTGAATCTAATGTAGTGATTTCCGTCGCACATGTGGCCCTTAGACACTTTGGCAAGCCTTGGCTTGCATCAGTACTCTTCAATGAAACATTGCACATGGTAATGCATGTCCTGTCAGATTGTTCCAATATCATGAAATTGTGCTACTTTATCAATAATAGCCTACATTTTTTTTTCAACCAGTAGCTTACTTCATGTGGGCCCGGAAGAATGATATGCTCCAATTTGATGTTTCCAGAAGTCTGCAGGGCAATGATCCCA
>T02_Unigene_BMK.403
AAGCAACGTGTAGAACACGCTTCGATACAGAACAATGATTGTTTGATTACTTACCCAGAGCTACTATCCATTTCCTTGGAAGTGCAACATTGGAGGGGAAAAAACCTTTTTCTTTGGCAAAAATATTGCATACTTTTATTGGTTTTGGGACTCTACTAGGTCTCAAAGAGTTTTATCTAATGCTCTATATATGTAGGGAACAAACGATGGGTACATGCAAGTTAAGAACAACTTGATCATGTTCTTTCCACTAAATTGAGATGAGGTTGGATCATACACTAATTCTATGTTTTTCTTCTCTTAACGTTTGTATTATTTTTTGTTAGGTGCTAAGCTTCCTTTATACA
>T02_Unigene_BMK.404
GGCCTTTGATCGGCCTGCATCAACACTCCCCCTCTTGGAAGAACTCAACTCCAACGAGTTGAAAGGGTGATAACACAGGACAGAATCCGACCACAAGTTTAGAAAATGTCCGCCTGGGTCGAAAATCAAGTGCACAAATGTCCGTTTCTTTTTTTGAGTTGCATCTGCATGGCATGGCATGGGAGTTTGATGCTATGTATTCAGCCATCTAAAAGTAGGTTGGAAGTGTCGCTTCTTCTGCTGTCTGCATTTAGTGCGAG
>T02_Unigene_BMK.405
AAAACCACCAATCCAAGCTCAAGACTGAGCTGTTGTCGCTACGTCAAGAGCGCTTTTTGCAGGTGCGTTGCCATGGCAGGAGGCTTCTCCACACAGCACGGTGATGCTCCACAGGACGCAGTCTCCACACAGGGCAATGCTGCGAACCCACCCACTTCAAACACTGGAGGCGACCCCGTCGCCTCAAGCGGGTCTGCCCTCCCTTACGAGTCTCGCAACCACGAGGAGTCAATTCAGGACACCATGAACGAGCGCGCAGCCGCCGCACCACAGGCTAAGCCCTTTGACGCTGGCAAGGCCAAGGGTGACAGCGAGCTTGGCCAGAAGATGGACCAGCAGCACGCTGCTGCGCAATCAAAGGGCCCTGGGCAGGACAGCCTGAGGCAGACTGCTGATGCTCAGAAGGCGGATATCTTTGGTTCCCATACGGATGCTGCATCCAACCGCGCCTCATGACCATGGCAGGTGCACCGCAACAGGATTGGAATACAGCAACAAACCAGTCTCTGCCCGATGCCACAACGTGATCAGGGGCCTATCGGGATGTGGCCAGGCCTGAGTCACAGTAAAAAAGATTGGTCGGGATATGGGATCAGGCTGAATCTGCAGCATGGCCTTTGGCAATTGTCTCATCATGTGCAGAGCCGGACACCAGCAGATTTGGG
>T02_Unigene_BMK.406
GGAACTCGGGTGGGCCCCACAACAAGGTGCACTGGTGAAAAACCATGTGTATATATGGAGACTGTTCTGCTGAGAGTATCTCATGGATTTGCGTGAGAGGTAAGCTTTTTTCCCGCACGTGGGACACCCCATGGCAAATCCAACCCCCTCACACTGACTAAACCCCCATGAATTAGCTCCCATTTACCTGTTGTCACACTGCGCAGGTTGCCAAAAGAAAGTATCTGATCAGCTATGTCCATTTCAGTGAAATATTCTATACTTTTTTATTTGGTGATATTGGATTTTCAGTTAGTTTTTACTGTAATTCTGTTCAAAGATTAAAATCGTGCATATCATACAAAGACCAGCTGTAACTCTCTTTTCT
>T02_Unigene_BMK.407
TTTCCCCTTTGACCATCAATGCCAGCAACGGAGCCTTGGATTGACGTCGACTTACTCAAGCTTGCCCGCGGCTTTGTACGGTTGATAGCCACCGTCCTCAGTGGGCAGCATATCGTCCACAGGCTGCTGACCAGGCAGGTCCGACTGTAAGCCGGGCTGTGCCTGGTTGGAGACTGGCACCTTGTATCCTTGTTCGAATTGCGACGACATCCTAATGATTATTCGAGTTGAATGTGAG
>T02_Unigene_BMK.408
GCACTTTCTATCTCCTTTCCTCATTGGCACATCCACTGCTTTCTTTCAACTTCAAGCAAAGGAACATGAAAAAAGAATTCAGCGAAACTGACCATGCTAAACTATCCGGACCGCATCTCAGTCTCTATGTAATATCTTCTCCTCTTTCAGATTTTCTTACCTCCCAACTGAATCAAAGCATGTTAAACTGCAAAAGGATACTTCCCAATGTTCTTGATCTTCATCTTTATCATCGTCATGTCTTCAGCAGAAAAAACTCCATCAGTAGACCCACACTTCGAAGCCTGTGAGCCAAAAGACTGGAAATGTCATAAAAATAAGGTACCCATTTCAGATCCATGGATAACGGTCCCACTGCAAACTTACCTGCAAGGACAGCAAACCAGTCCTTAACATGCCTCTTGACAACTTCTATGTCCATGACATCTTCTATGAGAACCAATCTCTTTCAGTTGCGAACTCGATATCATTTGATGAAACATGTCCTAGTTCCATTCAGTCTCACCTTCGATCGCACTCCCTTCAACATTAGCCATGCCAACCACCATCTCTTCTTTTTCAATTGCACCGCTTCGCTTCATGAAGAACAATATTAATTCCCCATCTCTTGTGT
>T02_Unigene_BMK.409
GGGGGGTGGGGGGGTATAAAAGGCCTCAAACATATTTAGAGAACAATATAAAAAGATACCAATAGATGGGATAAGGCTTCAATCATGTAATATTCAATGACCATTCGAGATTACACCTTAAGATGTGATTTCAAATTTACATTTTAACTGTTTAACTATTTTAACCTTCAAGAACCTTGAATCCCTTAATGTATACTTTTTTTCCATAAATAAATAAATTCCTCAATTAATGTTCTAGGAATTTGGAGAAACAAGGATCCTGTGCTAGAGATAGAAGAAATTCATTTGTAAAATAAAATCACCAATGTGCCTTACTTTTT
>T02_Unigene_BMK.410
AAAATTTTGGATTCAGGAAGAACCTTTAAAAACAAAAACAAAACAATGTGAGTGAATAATAAAATGTGAAACAAATACTTCCTTTAGATTTTGGTTTTTCTGGATTCTCCGTGGTTGTCTATCTCAGTTTTCTTTATTTGAGATTTTTTCTATGGAAAATTAAGTACGTATTTCCAAAATAGATGTACAATGTGCAGGGTTCTAACTAAAAATGGATTTTCTAGAAAATCTCAAAA
>T02_Unigene_BMK.411
GTGGAGCAATTGAATAATTTGGGGATTTTGGCCTTTTCTGTGCTGATGTACATGCTCACGTTACAAAAGGCGCCGAGGTCCGTGGTATCGCAATCCATAACGAACGCAGATTGTTTGTCAAACACGATCGAATCAGGAAGGACTTGACATTCAATTCCCATCGGGACTTGAGTGACCATCTCCGCATTTGAGTGACACTTGGACTCAGGATGATTTGCAATGCAGGCGGAGTCCTT
>T02_Unigene_BMK.412
GGATGTGGGATGGCCAAATCTCCCAAATATTATTTCACACACACACACAACACGCGCGTGCAAAAAAAAAAAAAAAGATTTCCCAGATTAGAAATATGGCCTTAATTACTTTCTCCATGTGGTCCATCATACAGTCCATTTATAGCCCACTTCGATGTGGGTGAGTTCTACCTGTCCCCATTCCTCGTTAGATCAACAGTCAGATTTTCAACCATGGAACTGGTGCAAACTTGTGAGAGTCGGAAGCCAAAAACTCTCTCTATAGTATGGTTATTGTTTTGATTTAAGTTCTTCGGAAGCAG
>T02_Unigene_BMK.413
ATTCTGCAAACACCATATATGTTTTGACATGATTTAGTTTGCCTTGCAGCTCTGCCATGACTTCTAGTCACTGCTTTCTTGTGATTATCATTTTCATTTCTGATTCTGAGAAATTATGAGGTCCAGATTAGAGAGACCCTCAAATAGGGCATAGTTTGCAGAGGATCCCAACATTGTACTTGTACATGTGGATCTCAGGATTTGTGATCCAGATGGGGGATCTTTTTGTTACCA
>T02_Unigene_BMK.414
GTTTTTAATAAAGTGGGTTTTGAGCACTGCCTTGTAAAAAAGCTGCCATTTTCAGAAAGATTTGGAAGCTCAAAGCAACTAACTATTGTCTTGTTAGTGGTTCTGGACTGGGAAGAAGTTTTGGGCTCTTATATCACAAATCCTGTTCTCTATACAATTTCTGGAAGTTTGAAACCACAATTCAAGGATAAGTAGTTTTGGGTGTTTAAAAAAGACGGTTTTTTGGGCTCTGTAATAGGATGGAGCTAACCATGTCTGGTGTTTTGCAGGAACATTCAAGAGACAGAGAAAGACAAACCAACTTCAGAACTTACTCAGTTAGAATGTGAGAAAGCTCTAAACATAAAACACACACACACAGAAGAGAGAGAGAGAGAGA
>T02_Unigene_BMK.415
AACGTAGTTTGTTTCCTTAATAGCCTTAATAGTTCCTTTCAGGGTTTTTTTTTTTTCAGATTGCTCTTTATACTACTACCAAACAGAATATGGTTCCCATGCAAGAACACCTACAAGATTCCTTTGCTTCCCTGCTTTCTCCTTTGACTTACTCTAACTTACATCTCCTCAAGACACAACCATGCCACATTTGTCACGCCATCAAGCACTGAATGGTGACTAGTGTGTTTTTCAATTGGCTAGTGCGTTTTTCCACCAATGGCATTCTCTACCAGCTTAA
>T02_Unigene_BMK.416
TGCCAACTCAAATAGAACAAAGCACAAAACAGCACATAAGAATTATTCGCACTACTTTTTGGCAAGGAAAGTGCAAGCAGAACGAAAAAAGATAGTATGTATTGGACTTCTCATGAGAAAATATAACCTGCAAGTAATATAATTGGCACTCTGACTCATTGATTTAACTTAACACTAAAAGCATCTCGCCGTCTTCCATCCCAACGTAACAGAGAACTAGGTGTCCTTCTGAACCTAATTGAAAATAAATAGTCACGCACTCTTGGAACTAAATCCTGGTCAGAACACCTGCCCTTAGCCGAGTCATATTAGTACGATGGTGACTGAATGGACACCGGTGCTGGGATACCAATGACTGATGTCTACCCTGAAAGGCATGCAAAGTAAATGAATGAAACCTAAAA
>T02_Unigene_BMK.417
GCAGCCTAACAAGATGAGGATCAGAAGTGCGATGCCGACGACGACGGCGGCGAGGACCCAGCGTCCCCACCAGTACCATGCGCCGCGTTCATAGCATGCTCCGTTTCTGTAGACTTGACCGGAGCTGCAGTAGAATTGTCTCTTGTCGAGTGAGTCGATGGGAAAGGGTAGGATGTGAACATCGCCTACGGAGTCCGCCATCTTGATGACTGTGATGTTGTTGCTGGATAGGAAGTTTATTGTTCGCGACCCTCGATGTGGAAGGTGAGGAAAAGGTTGGATCTCAGTAGGTATGCCGAACTTCTCGTTGTATCGATGGTGGACAGGGTTCTGGTGTGGCGAATAAGAAAAAGACGAGATGTAAACGGCAGGAGAAGCTGTCTGGAGAGAAGCTTCGTCCGACTATTGTAT
>T02_Unigene_BMK.418
GAGAGAGAGAGAGAGAGATATTAACAAACCAAATCAGCAAGCAAGTTATAAGTTAACAGAGCCCACGTCTTGATAAATCAGCCCTCAGATAAGCAAGAGACAGCCAACAGTAGCGGAGAACATGCAATCAACAGAAAAAAGATGTTCTGATCTGTGATGATTTTACTGACCAAGCAGAGAAAGATGCAGATCTAGTTGCAGAGGTAATCACCCAACAATAAACAGCAACAGAACCATCCAGAATATAAAAAAA
>T02_Unigene_BMK.419
GTTTTATTTCTAAAGTTCTAGAAAACTAGGGAATTACCTCCGTTGGCTCAAATAAGATTTACAAATAGCATTCTAAATATGTCTATTCAATTCTTAGTATGCATTATCCATAGAAAAGCTTGTAGAAACACGAGAACTAACAATGTATCCTCTTTTTTTTAACCAAAAAGAATGTATCCTTTTTCATTCTCTATTACTTGGTTATAGCCTATCCATTAATAGAAGAAGAGATAGAAGATGACAATGATGATGGTGGTGAATTTGTAAACTAAATTGATAGGTTTAACTTTAAAATAGAACATTGAATAAAGAGATTTGTACAGTAGACCACCAATCTATCAAACATTACTTCCTTCCTCACCTCATTATACCCACTAACTAAACATTGTACTTTTCTTCTACCAAATAAAGAAAAACAAAACATTGTAAAGACAAAGCTGACCTTCTGATTAACAAAACAAGTTTGAATTCTACCAAAAAAAAAAA
>T02_Unigene_BMK.420
ATGGGCTCTGGCCATCTGAAGTACAGCTTTGACTTGATCTTGTACATGATTTTGTGGATTGGCTCCTTGAATATCGTGTTAACTACCCGATACAGATTCCCGGACAGTCTAGGCTTTTTGCCTCCTCCCGAGGTAATTGGAGCTCCCGACGAACCGTCCGGTGTTCAGCGTCTGCTTGGGTCGCTTCTCCGGAACGATCCTTTATCTTTCTTCGAGGGTTTCCCACCTTGTTCTCTCTGTGCGGCCCCAAAGTTTTCCCGGGCTCTAACCTGGTCGTCCTCTTGGGCAATG
>T02_Unigene_BMK.421
TATGCTTCTTACTGAGCTACCATTTTTCTTTTATCAAAAAAGAAACCCCCTAAAAATCTAAAAAGGGGACGAGCTGGAGTGCTCAATATGGCACTTCAAAGGTCAGATATCCTCGAGCATATATTGGAGAAACCATTGCACTAAATTGCGACTCGCATAAAAGTAAATAAACAAATGGAACCTTGGCTGTCTCACATGACAACTTTATTTGCAGCAAGATTACTCTAGTTTCCAACCATGAGTTTATGGGCCTGTTTGGTTCCGGGAATGTCTCATTCTGGGAATGAATGAAGAAATCTTGTCTGGCATGCATTTTGTGGGAGAAAATCTAGAGAGATGGGGAGAGGAAAGAGATAGAAAGGAAGATATTTATTAGCTGTGCAGAAAGTGAGAAAATGCTTGCTAAACAGGTTCTTTTTTTTTTCCATTCATTGTTAGAATGAAACATTCTTAGAATGATGCCAAACATGCCCATACGAGTCCTAACACAGGAACCATGTAAACGCATGCCAAGAATTCCATTTTTGGGCCCACACGAAGATAATCTAGACAATTTGAGGTAAATCCCATCCCCTCTAGTGCCATAGCCTCATATTTCAAGAAAGACAAGGAGATGAAGAGAAGCAGAAGAAGAAGAGTGTCGAGAAAAAGATCTGCAAGCGTTGCAAG
>T02_Unigene_BMK.422
GGGGGAAATGTCAAGTAGGAATAAAGGGAATCACAAAATGCCCCCAACCAAAAGTGACATCTCAAGACTTAAGAGAAACACGAGAGTGAGACACCCGAGTGGAGAGGGGTGTCTCATCTTACACGGCCACACAAGGAAAATCCCCAGGTGGGTTGGTTTCCCCAGATGCACTGTACCGCTGACCCAACTTATCAAAAAAGTGACATCTCAAAATGTAACTCCTGTATACTTGCCAGTCAACCATATCCTACTTACAGCTGTAAAGATGCAGCAGAGT
>T02_Unigene_BMK.423
GTTAACTAATAAAAGACATGGATGGTACCGTGAAGGATTATTTTCTATCTTATATCCCTGAATATTGTGATGCAACGTTTTAGAAGGACTTACATATTGTATTATACATTGTAAGTTAGCTAAACACCTATCTTTGTGGTGGGTAGGTTTATTCTAATCTACTGATTAAATTGTGAAATCTTTACAAATACCTTGTTTCCAAACACCCACTAAACTATAAAGAATGTAGAAGCATGCTATAATCTCTGTATCTGTTCCCCTATCATCAAATTCATATGAAGGGTTTGTGAAACTTGAGCCAGCCATGATTGCACACAGATTGCTAATGAAGACAACATTGTCAATTACTATCAGACAAACTTATGTTAGTGTGTTGATGATTACCAAAATGGGGCACAAGTTATTACCATTTACCAGTACAAACTTATGTTGGTGTTTTAATTCTCTCTCTCTCTCTCT
>T02_Unigene_BMK.424
CAGATATTCAAGGAATCTTTTTACGTTCTAGATGAAACAGAGTAACTGGGCTCTAATTCGTATTATGGATGAGCTAATAAATAGGCTTCGTTGATATTCCCCAATTTTAAATATATCTATTTCGGATGAGTAAAGCCAATAGTATGAATCAAAAGAGTTCTGTACCATGAACTTTGTACCGCGCATATCACTTGGATGGGCTCCTGGAAGTCGCGTAAGAGGGAGTGAGGAAATAGAATACGCAAGAAAATATGAAATTCAGAAATGAAAAGGGATTGTATTTTCTTTGTACTGTATCTGAAATGAATCATGTCTATTCCTATCCTTTGACTCCACTAGGCTAGACTTTTGGGTTTCAGCCAATTAAATTTGGATAGCTTGGAGAATTATAACTCAGGACTAAGAGAGTTGTGGGAAGAACTAACTATCAGCCCATTTATGCGTGTGGTTCAGAGTACAAAGGAAGTTGAATGAGCATCAGCACAATCTTTGATTTGTTAGGGCCCTGAATTCTGAGTATGAAGCTGTCAGCTGGAGTGTTCTAGCTGATGAGACTGCCCTCTGCAAGAGAACCACTGGACTACTGGAGACGTGACGAAGGCTGAAAGTTCCACGACTGACGCTCTATATCTTCTTTCTACGATGGCGGCAGTTCATGTCAGCAACGTGATATCCATTACTGGCAATTACATGGCAGGTAATATATTACATGCAGATTTTTTTTTCCACCTTTCCAATTAAGGCTGCATTGATCTTTTCACCCCTACTTTTAGTCTCCCAGCATTTTCTCATATAGGCAACTTCTTGAACTGTAAATTTTCCCATCCCAACAATAATGGCCATACAAAACTAAATGGAAGTGGCTAACAAGG
>T02_Unigene_BMK.425
GCAGGGAGGAAGGTCCCAAGAAGTCCTTGAAATCCCACCTATCCCCATCCCTATGTGAGTCCCTAGGTGGGCCCCACCACATACTTGAGCTTAGGAGAGCTTTTGCCATATATACATATATATAGAGAGAGGGAGAGAGACAGAGAGACTTCAAAAGTTTTTGGGATGGTACAAGGACTGTGAATGAACTCTTTTTCTCTTGTGAGTGGCCCTTGTACTTCTTTAATCACTACCATGTTAGATTAGATAAGGTAATAAAGGGTATGGTTCTTTTAAGCATCCACATTGGTAATGTAAGAGCAAACTAAACAACTGAGGTCAAGCACATACCAGATGAATCCTTTATGTGATTTT
>T02_Unigene_BMK.426
GATCCTTGGGCAGATCCAACCCTGTCATGTACAAGATTAATTCACTGAAAATTGCTGTCAACTTTCCATTAACTGAGTTCAGTTCGAACCAGCACGTGGGACCCTTGGCCACACTCTAATAGTCTTTTTTCCCACTTCGTGTGCTTGAATCCTGCCCTAGACTTATCGGGTGCATGTGTGTAGGTTTCATATGTGCACACGGGGAAATGATCTTCTCGGGGAAACCCTCCTCTTACTGTTAAATTACCCACTTCAAGGGTGATGAGAGAACGAGGGGTTGCCTGGTTGGTTTGAAACCCCACCTCTCACCCGAATGAAAGGGGATCGATCGCTGGCCATGAGTCTCACCCTTCTTACACATGTGAATCTTGTCTCCTCGCATATGTGAGTGTTCTCATGGGTCCATCCTCCTTGGCTGTGGTACC
>T02_Unigene_BMK.427
GTAGACGGCGCTTTCGTCCCATCTCCACTCGCGCCCATCCAGCATCTCAATGTGTGTTCCGCTACTTCAGCTGTCCCTTGTTCTTCGCCTCGTCCAACTTATTCGTCGGGTTGCTGTCGAGACCTTTCAGCTGCTCCTTGCTGGCATCTGCCGCGTTGGAATCCTCCGGCTCTCCACCTTGCTTATTGGGGTTGGAAGCGGGAGGGTTCGCGCCTTGCTTGCCGGACTGGTCCTTGGGGTCGGGAGATTGACGTCCTTGGTTGGGGGCAGACATGATGTAGGTGGGGTGAGGTGGATACGGCGGTGAGGTGGATACGGCGGTGCTGTTTGGAGTTTTGTGCGTTGATGAATTGGGATTGAGGGGGTTTGAAGGCAAATCAGACAAC
>T02_Unigene_BMK.428
GTCGAAGAGTGTAGCTAGGAAGTGGAGGAAGCTCGGCCGACATGTTTGCAAACAATTGGGAGGCCATGCTCTCCGCAATGGCGGGGAATCGACCGTGTGGTGTGCTCAGGATAGAGATTGTTTTGGAATGTCAACAGATGAGATGCGACGGGTCGACAGACGCCGGAGACTGCTGAGGCGTGTGTTTGTAGCGGTGTCGGGTTGCGAGGAGCAATTCGAAATGTTTAGTGGCGACCACAACGACGAGG
>T02_Unigene_BMK.429
TATTTGTGTTTATTAAATTATCTATAGAATGTGTTTATTCATTACCCTAATTTTATTTATGCCATTGCATATCTCTATAAATTGTCTTCTAGTGTCTTAGCTGGAATGGACATCATTGGACCTGTTCTAGAAATTGTGAAACTCGCATGGGGTCCCATAGGTGTTAGAAACAATAATCTAGATCTAAACACTTTGATCAACCGAGATCCTCCATGTCAAATCATTG
>T02_Unigene_BMK.430
GAGAGGCAACATCATACGAATCCAAATCAACTTTGGATAGAAAAAGATAGAGATAAACTCAATATAAGATCATTACGGAAAATAAATATTAATCATTTTTTCAGAGGATTCAAACTAGTTTTTTTGTCTGCCAGTCCAGAACATACAATCATTACCCTCAATCACATACATCTGATTCAGTACCTCCATGTTTATGAGACAAGAAAGAGGATAGCACAGAGTTGAATAGGATATTCCATTGATTTTACACAAAAGTCATA
>T02_Unigene_BMK.431
GTGCCATGTTCCATTTGAGATAAGAGCATTAGATTCAGATGTCATAGCCGCACGCTAATGAGATGTTTTGTTGGCTTGAGAAAAACAGGTGGGCTCAACTTCATGAGGGACAAGATCCATGGAGTGACGAGTAGCTGTGAAACTAACATGATCCGGAAATTGCTTGGGTCGACGAGTATGATCGGATGTGCGAGTAACCATGGTGTGGGAGCAGGTGGTAGGAGTAGGATTGGGTGGATTTGAGGCAAGCACAGGTTGACTATGCTCAGGTTGTGGGGGTGGAGAGGGTTGGACAGTAGGTTCTGAGATTAGTGGATTTTGGGTAAATGGAGGTGCAGGAGTGGGCGGTGCAGGCATGGGAAGTATAGATGTTGTATTGGGTGACAGAGTAGGATTGGTAGGTAAGATAGTGGGTATGGGTAAGGTAATTGATTTGAGTGGTGAAGAAGGAGAAGAAGTGGTTGGAAGAGAAGCAAAGGGGAACGTTGTTTCATCAAACGTCACATGGCGGGAGATGTAGACATGACCTGTGGGCACATGAAGGCAACGATATCCCTTATGATGATTACTATAACCAATAAAAACGCAGGGAAAAGATTTGGGAAAGAGCTTGTCA
>T02_Unigene_BMK.432
GGGGCTGCCAATAATCAGACTGGGCCAGATATCAAACTGGGACCAATAGATGGGCTATTATTGGCTAACAGGCCCCATCAGCCATACAGATAGATCATACACAGAGAGGAGAAATCAAGAACAAGTGATGGCTCATTTCCTCAAAATCACTGCCAAGTTTCACCTTCAAGTACCTCCCTAGCAATAAAACATCACTCTCTTCACATTTTCCTTGAGAGCTGGCAGTGGCCTTACACCTGACGCCCTACATGTTCCCCGGACTGATGCCTGGCTCATGTCATCAACCGACGAGCTGTTCTCCTGCATGTCAGGTTCCATGTAGAATCTAGCTCGAAACGCTGCTAAGTGCGCATAATATGCAGGAGGAACAACA
>T02_Unigene_BMK.433
TTTGCGCGCACAGTCGCTCCATCACTCCACTCCATCTTAGTCGAACCGCGCATTGCCGTCCCTACCGGACACGCTTATCGACTTCACGAATCCCTTTCACAACACACTACCGGCACAATGAGCGGCACAGCGACACAACCACCGCAATCGACGGGCAGCCTCAAGCTCGACTCCCTCAAGCAAAATGCTGAGGCCGCTGTCGAGCCCAAGAAGCTGTCCGGCGTTGCTCTCTACTCGCGATTCGCATTCGCCGGCGCTGTCTGCTGTTCCGTCACCCACGGCGGTCTCACACCTGTCGATGTCGTCAAAACCCGTATCCAGCTCGACCCAGCTACCTACAACCGTGGTATGATTGGCGGTTTCCGTCAGGTCATCGCAAAGGAGGGCGCTGGCGCTCTCTTGACTGGTGCTGGCCCAACCTTTGCTGGTTACTTCCTCCAGG
>T02_Unigene_BMK.434
GTCCACAATCATGCTGGGCCACTCATTAGGCCGGCCCCTGCATGAAAATCAGGGGCGGTTATTTGACCAACCATCAAAATCCAGTGTACACAAATGGACCCACCTAACTTTTGTGACCAGGGCGCATACACAAATGTGGTCATCTTATAGACAGCTTGGATTCTCACAGATACGCTGCTGGCTCAACAAGGCTCCAAAGTCATCATGCCTAAGTACAAATCTTTAACAGGGACCCTTCAAGTACCCCACAATACAGGAAAATGAAAGGGGGAAAGACAATTCTACTGAATGAAAATGAAGTCCAAGTTTTAAT
>T02_Unigene_BMK.435
GCCCACATTTTTTTTCCCTCTGGTAAATACTCACACACCCACCCACACCCTTCCCAAGCTCAACATCATCAGCCTGCAGCTAGGGATTGATCCCCGGATGTTTATGTGGAGTGGATGTGCCTCACCAGTCACCACACCGAGCTACAAGTGGATTGATCAGGGCACCTCTAGGTGAATCTCACTCAATACCTACTTGTTCACATACATTATGGGGCCTGCCTAATGAATCAATGGCATGGACCTTACACAAGCTCTTACTTGCATGAGGTGCCTTGACATTTCAATGCCTGCGAAGTTCATACTCTACTGTTTCTCATGCAATGTGCCAATGTGACTTCTGAAAGGCACATAGCCTACTTCTCTCAACTGTTGAGTCAATCCACACAAAGCCTCATAAATCTCCTTCCTCTTCTCATGCCTGGTATCCTTAACAAGAAACTCATGAACTCCACTACCAACTTGAATGGAGCTACAACCAGGCACCTTCTCCATCCCCTCCTCCTTCATCA
>T02_Unigene_BMK.436
CACGACCGGCCGAGGAAGGCTCATAGCATGGGCACAGCTTGCAAGCAATTGCGGACCGATCGCGCCCTGCGATCTAGTCGCATTCTGGCGAAAGCATGGACGGCCTCGGCGTCAATGGAGTTGGGCAGACGCGCTACTGGACCGGGGAAACGTTCAGCAACTCTCCTGAGAGGATACCGATGGAGCACCATGCCGACGTTGACTTGTGCGGGG
>T02_Unigene_BMK.437
ATGCTTGTAGCGGTAGCGCTGCTTGTGAGAAGGCACTATGTGAGCGGAGAGACGACTGTTGCCAATAGGAACAGGATGGTTGTATGCATTGTGTTGATACTGGGATCGTCAATTGTGACTGCAGTGTACTGGGCCATGAGCACTGGTTGGATTGTATATGCAGTGACGGTTCCGATATGGTTGGCATCAACGTTGGGCATGCAAGTGATGGTGCCACAGGCAAGGAAGCCGAAGACGTGGGGGGTGCCGCTGGTGCCATGGCTGCCATCGGCATCCATAGCGATCAATATATTTCTGCTGGGGTCGATCGACAAGGACTCATTCATAAGATTTGCAGTCTGGACTGCGGTATTGCTGCTCTACTACTTATTCTTGGGTCTACATGCTTCCTATGACACTGCCAAAGAGTTCGACAGGGGAGAGGAGTTGAAGATAGAGGATGGGAGAGAGGGAACTGGATCGGGATGAGGAATGGATGGAAAAGGGAGTTGATAGATAGCAAGCATCAATAGTAAGACTTTATCTCATGTTTGTGTATGTGGG
>T02_Unigene_BMK.438
ATCATATCAAAGCACTCATTTTGGTAAATTTTCTTCTCATCCAAATTAGTAGTCTTGAGTTATTTGGTGTCTTTAGCCTAGCGGACGAGGGAGACTATCTAAATTTACATACTAAGGGATCGATCCGTGGGCAATAAAGTGAGACCAGAGCCCTATCCATGTAGAACCTATGCATTAAAATTGAAAGGTGAGTCAATTTTAAAATTTCAATTCAATTCTAAAAAGAAGTGATTTTAATTTTTTTACTATAATCTTATTTTTAATCCACATGGCCTTTGTGTTCTTACATACCCATCCACTACTCGCTTAAGTGGGGATCATTTGTGTGTGGATGTGTATACGATAGGGGAAAAAACTTGTGTGTAGGTCCGTGTATAAGTTTCATATAGCAAAAGTAAATAAATAAATAAATAA
>T02_Unigene_BMK.439
AGAATGTAAACTATAAATTAATATAAAAATAATGAAAAACTAAAAACTAAAAAAGGCTCATAATTTTGAATGCAAGAATTTCTCCAATCAAAATGTTTTTGATAGGTAGGTGAGGTATGCATCATGTGGGAAAAACGACGTTTAACATCATCTGACATTTCCAGGTAAAATAAAAAATAAATTGATTAATTGAAGTAGTGGTATTGTTATAGTATAACTTTATAATTGATCGATCGCATGATTTATATTTTTCTGACTGGAATAAAACTTAAAGCAAAGATATGTCCACATTGACCACCTCAAGTAATTTTCTTCCACACTATTTTTTAATGGAACTGAAAGTAATTTGTTCTAATATAAAGTGAATTTTGTTGGCATAATCCAACAATATATCACCCCAATTGGAATGGAACTTGAAGTACCTATTCGTAGATACATATGTAATTTGATCGGGTTAGATCAAGTAAAGATAAGTCCTACAAAGTCCAAATCAAGGAGTCTTCTTCAATAATTTTGATTATAGCTAGCACTGATTTTTAATAGGTGCTAACTTTATGATTGTATGATGAATTATCATTAAAG
>T02_Unigene_BMK.440
ATTTGATATTGACTCAGAATTCGGAATTGGGAGTTTCCAGAGTTTGTTTTTTGATATTTCAGAAGACCGAGCAGGTATCATGGGGAATTTCTCATGCTCTAATCCAAATAAGTTCCAGATGCCTGAACCTATGTCCCTTAAGAGGGTGCCATGTATTCTCTCTCATTGATTCAATGATCCTTCTTTATGAATATTGAAAGTGGATGGCATCAGGCTATGACAGAGAAGACAAGATTTCTGTTTTTATATAATTTATTTAAGACAGTAGCAATCATTATAATAATGATAAGAGAATGTACTGCATATGGAATAGAAGCCATTTGCCAACACAAGAACCAGAAAGCAGAAGTTACAAAAGAAGACACAGTATGTAGATGCTCTTATTTAACTCCAACTTAAATACAAATGAATGGGATTTTTTAAGGAGGATATTTTATATCAAGAAAGTTGTGGTTAGACAAGTCAGGATGTGTCAAGAT
>T02_Unigene_BMK.441
AGGAACTGTTTTGGTGTCTTTTTTCTTACTTCTACCAGTATAGAAACCCCTATACCTGCCAACTTCAATTTCTATTCATATTTATGTTGTGTGGAAATGAGCAAAACAAATCTTTTCCTGCAACATGGAACAATAGCCTGGAAAGCACTGTGGTTGGGCTGCTAACTTTTTAAGCTCATACTGAATAGGACATGATGTGAGTAATCCATGTCCCAACATTTAAATGTAGCTAACTTATGCAGTA
>T02_Unigene_BMK.442
AACCCCTTCCAAATTCTAGAAATTTATATGTTTTTTCTTCTTACATTTGCCCCATTCCCCGGTATTTCTTTTACATGGATCCCCCAAGTTCAATTTTCTTGGTCCGCCACATGAGAAGAATTCAGAAGAGGGCAGCAAACTCATAGTACGAGCCCTAGGTAGCTGAGTGAGAGACGGGTTGCTAACCAACCAACCCCTCTAGATCTCAAGTATGATTTATATTCTAGATGCACATAAAATTATGTTAAATTACAAACAGATACATGAGAGATGAAAAAGGAAATTAAGATACCTGAGCCGGCCATCTTCGTCAAT
>T02_Unigene_BMK.443
GCCGGCGATAAACTGAGCAACACCTCCAAAAATCCCCACAAATGGAAAAAAGATTGTTGGCGATTCGGGATTTCCCCACCAGTTGGCGATGTAGGACGAAGTGATCCATGTCGAGCCGGCAAAGCCAGCAAGACCAAGGGCAGCAGGTGGAGCAATTGGTTGCAGAAAGATTTGAATGCCAGGAGTTTGATTCAAGATCTTGTCTATCCCGTGGCCACCATCCTGAAGAGACATTCTGTTCGAGATATGGAGACGACCAAGTACCCAGCTGTGTCACTCAAGG
>T02_Unigene_BMK.444
GAGAGAGAGAGAGAGAGATTTGTTCTAGTGTGACTGTGGGACCCACTCAGATCACTTCCATTCATATGGGGCCACCCTACTTCATAAAATGCTGGGTAAGGTGATTCGCTTTACCATGTGTTGCTAGTCCATGTGTTCAAAGGAAGGTTTGTCAAATAGGAAATCAGCTATATAAAGTCAGCCAACCCTCTGATAAGTTTACCTCAAGATTGAGAGTAGACAGATAACAAGAGATGCACGGAAAAGCAGAATATACAATGCCAGCCCCAGAATAGATTAGATTGGATAAGGTACCATGATGATGATTATGAAGATGTGGATAGAATATGATAAATTTATTAACTGATGGTCCATAATGTGCGTAAAAAAATAATGAAAGCAATCTCAGTTAAATAAATAAATAAATAAAATAA
>T02_Unigene_BMK.445
GGTAGTTGGAATTTCTATGTCTGAGGCTTGCTATTAAACCTGTATTATTTTTTATTGTTCCTGTCGTTGAAAAAAATTATTTTTGACATGGTATTGCTACTGCAGCATCAATATACTGTTACTGGTTCCCTATACTTTAGTTCCTCATCAGTTTTTTATTTTAATTTTTCTTCCATTGTGTTGTCAGGTTCATGACTTTGTTCATGTTATG
>T02_Unigene_BMK.446
TTGGGCAGGTGGTGGGTAGACTGATAAAAAGAATCACTAATAATAATCAGATTTGTACAAAAACCTATCAAGATTTACATTCTATGGGAAATTCTTAAAAAAAAAAAAAAACCACCATGTTTTCAATCTTCAATGAAAACTCTTAACAGTTTCAATCTATTTCATGACATGAAATTTCAAGAAAAAAAACCTGGAGAGAAGAAACTTACGCAGTCCACCAGAAGGCGGGGGA
>T02_Unigene_BMK.447
TGTGGACTCCTGCTTCTACTGCATATCACGGCAATGGAAACTCATGATGAAGTTACAGAACCAAATTGGGAACAGCATTATTTATATAATAGCAAGAACAAACAAGGTCTTCTATTGTGTTTCAAGAAAATGATTCAAGAGGTAGCACTATCTGATACGACAGAAAAACATGATTATCCATGTGTAGGTGTGTAACTTGGATGCCAAATGCCAAATACAGCCCATGACCCGAATGAATAATGAAGGTGGTGGGCTGTTCAAATAACAAATGACCAATAGACCAAATACAAA
>T02_Unigene_BMK.448
GCCAGAAAAAGTTTTATGGTTGAGAAGAATGCGAGTATTACGAAGACTTTTAAAGAGATACAGAGACGCAAAAAAGATTGACAAACACTTATACCACGAATTATACATGAAGGCTAAGGGTAACAACTTCAAAAACAAGAGAGTATTAATGGAAACTATTCACAAGTAAAAGGCTGAGAAAATCCGAGAAAAAGCTATTGCAGACCAATTCGAAGCTAGGAGAGCTAAAAACAAATAAGCAAGAATGCGAAAATAAGCCAGAAAAGAAGACAGACTTGCGGGATTGGCAACTTCCGAATAGAAACCAGCTTAACAAGAATGCGAAAATAAGCCAGAAAAGAAGACAGACTTGCGGGATTGGCAACTTCCGAATAGAAACCAGCTTAA
>T02_Unigene_BMK.449
GGGGGGAGGAAAATCCAACTGCCAAGATTATACTGCAATAGAGCAAAAGCATATAAACAACAAGCCTGCACGTCAAGCAGATAGTACAGCAACACATATTTCAATCACAGAATGTCTAGAGATTATCCAAGCTTCACTACAAACAGTAGAAAACAGAGAAGTGCTACAAAATTGTAAAGTGAAAGGATCAGAGAGAAGGATTGATCAATGCAGGAAACCTGATGGGCAGTAAATAGATGCCATTAATGGATCAAAGATGAAATATCGGGGGAAGTCTAGGCTAGCATTCATATTTAGAATGCAGTCCCCGCCTTTTTCTTTCAACCCGTTATTATGCCTAAGCATGATATAATTGTTGTAGAAGAGGTTGCGAATGCCTCAATGCTATAACTTGAACAAGGGCAGGGGCCCTCTTCCTTCATTACATCTAATCACTGCCAGCATTGTTTTCCTACTCATACCTTTTACTTTAACCATCATATCCTTTCATGTAACAAAATATTAAAATGCAGTGACAGATAAATCTACACATACATTTATCTTCAACACCAACCACGAAAGTGAAACACAAAAACTGGGTTTGTTTTATTGGGAAGAAAGAACATGAATACATACAACATTCATTATCACTGAAACTTATATCCCACCTTAAGCTAACGGCCATGAAGGTTTGTCAAAACTTCATCAAGATATGACTCATTATTCAGAAAAACAATGACTAACAAATCAACAGATTGTACAGCTAATGCTTAAATCATCAAGTGTGGCAAGAAGAAAAAAAAACAGAACAGAAGATTAGGTAGAGAAGGTATAATTTAAAGTTCAAACCTGCTGCAGGAAGAGCAAGGGCCC
>T02_Unigene_BMK.450
GAGAAATAAAGCATGCAAGTCACACTCACATACAAATTTTATAGTGAGATTGTTAAGGAAATCTGTTGAGGTTTATATCTAAATCATGGCCTCACACAGATGAAATCGGATGCCTTCAAACCATACATTCGTAAAAAGAAAAGATTAGAACTCTGTAAAATAATTTCAATATTTGTGAGGAAAAAAAAACAAAAATAAATAACTCAATAACCTTTTGAGAAGTTGAAGAGTGAAGACATCCATAGCCTATCTTGCCCTAGTAGATTGGACTCTTTAAAAGGAAACTTCTTTTACATTGACCTCTTTATTTTGATGACTAAAATCGAAGATTTCTCTCAAATCCCTAAAATCTCTCCCTTAAAGTTAAAATTGAAATAGAGCTTCAATTTCAAAATCGATTACAAAATTGGAGCTCAATTGCAAAATCGAATCCTATCCTTATAATATATAATAATGGATCTAAATTTCTAAAAATTCAAAGGAA
>T02_Unigene_BMK.451
TAACTGCTGCACAAGTGCAGCTTTGCTGGTTGTTGTGTAATGCTTAAGTTATTCATTCCTCACTTTCTTGTGTATGCATTTCAATCGAAGGTCTATGACTAATATACATGCAAAGCTCGTTTATCCTCTTTGGAACTGAGTGATCCATCTAGTGGGCCATGTTGCATGAGATTTGGGTTAGTGCCTAATGTTGAACCAAAGCTGCTTAATGCAATTTGTTGTTGAATTCCGCCTCTGGTGCTGGAATTAATTGTACAAAATTATTCTACTGATCTGAGTTAATCAACCTTATTTGGCCTGGATTGAACCTGACTTGCATCACATGATGTGTGAATAGTAGCAACAGAGAAGTTGGAAGGACTCCCTACAAGATATGAAATATATGAAATATTGGAGTGCAAGAAGGTAAAAAGTGAAGAGGTTAGAGCTAAATCAGTGGGAAAAGGGGACTCTGGAGTGGAGACATTTAAACAGGTGCATTGAAGCCTCAAAGGTGGGATTGTATGGGAAATGAAACTCAACATAACTGGAGCTCATTGAGTGGTTGGAAGATCAATTTTGCTCTAATAATGTTTGAGTAGAACTTTTAGCGCAAAAATTTATATCTTGTTTCGTCCACTGGAAGTAGATATATGCTAAAAACAAAAATAAAATGGTCACTTATCAGTAATATTTCTCAAAGCTTTCTGAAATGGATACAATGTCTTTTTTTTTTCTTTGTTTTCTGGTTGGTA
>T02_Unigene_BMK.452
AGTACTTTGAAAAAAGAAAACAATAAATAATAAAAAACAGCCACACAAAAGCTTGTTGTATGTGTGTACATTCACAAAAAGAGGGGTCAACACAAAACTTCATGCATATACTTAAAATAGCTATTTCATCTGTGCACACTTAGTGCTTATTTCTTAATGGTCAAGATTCCAATCAATGGATTTCTATAACAAATGAGCAAAAAGTGGAGTGGAGGATTAAAGGTGAAGATTCACAAGGAGCCATCCAACAGTCCTTCCTTTTAAGAGAAAATGGTACCAAATTATCATAATAGTAATTTATTTTTATTTGCTAAATTAAATCCTCTGAAAGTGATGGTGACAGAGAGAAAGCACCTGCAAAATCCAACTAGAAGGGAACACAACTTCTACAAGTTTTCTTTTTACCAAAGAATAAAAACAACAAAGAAAATTTCCTACAAGTTTCCTATATTACAACACTGCATGAGCATATGTGTGGATATGTGTATGCATCCCACTATAAGCAGAAGGAAAAAAAAATCAAATCAAATGATAGTTTCCATCATGAAAAGCTGCTCCATTACTGCATGTTCATCAACCGGGTTGCTACTGCAAAGAACCAAGCACAATCATCATCGAAAGTCTGTCTCGTTTTTTATTTTTTAATGTTAGAAATCTTTGAGAATATGAGTCAGCAAACAAAGAAGAAATGCTTTTCAAACTGATCTTCAACTGGGCCCATTAAAGCAGGTAATTGTATGCAGGGCTGGAAAACGG
>T02_Unigene_BMK.453
GAACTTGTCCCAAATTCCAATAAGGTACTTCCGATTTTCGCATCTGCATTTATTCTAAATAAATCATAATATTTCTAAAGTCTAAGCTTTTTATCTTCAAATGCATAGTGCTTATCGCTTGAAAACAATTATTATTGAGTTAAGTTCCTGAAAGCATGTTCAAAACTTCTGCACCATGATATGACTTGTGTATGCCCTTTTTGTTTAGTTAATAAGCTTGGTATTGGAGTATGACAGTGTGGTATGAGCACTATTAATTGTGAATGTTGGTTGACTGTATTTGGAGTGTTCAATGACTGAGGATAGAGCACAGATCTTTTCCACCTTTTCAGTCTTTTTCGGCCTTTTCAATGTTTAGAGCAAATGTCTAAGGGGTCAAGGAAAATTTAAGAGTGATGTATTGAACATGGATAAGGTATCAGTTTTGAAATACCAACTCAATAGTTTAAGATAATTGTCCTAGTATTTTTTAACCTTGTTTTAGTAAGAAACTGAGTATGGATCAGTAATGTCAGTATAATATTCTGTTTCATGGCACAGGACATGCTTTAATATTTTCATGCCGATGAACATGTGCTTCTCTGTCGCTTGCTTGCAATTTCTGAATAGCATGCGGT
>T02_Unigene_BMK.454
AATGAGTGCGCGGTCGAGCAGTTCGTCTGTAATGAGGCCCTGCGCATACGCTTGGCGTCCGTGCGCATCATAGTATGGACCGCAGTCTTGATCCACTCCCGCCTGAAGTGCGATAGCCACAGCCTCCTCCGGTGTCTTGGTGTAGTGGTGGGTGGTGTATATCTCCTCGATAGCGCCGCAGTCAGACACGACGAACGCGTACTCGTCAAAGTGGAG
>T02_Unigene_BMK.455
AGGGTATTGTACTGCTGAAGAACGAGCAATCCACCCTGCCACTGCCTAGTGACGTGAAAACAATCGCTCTCATCGGACCCAATGCCGCTGCCAGCGAGACGTTGCTTGGCAATTATCAGGGTCCCACTCCATACATCATATCAATACCTGACGCCTTCCAATCCCGCTCCGATCGCTACACTGTTCAGTACGTCAAGGGCTGCGA
>T02_Unigene_BMK.456
CCGTGGTATGAGCTGCCGTCAACTGCTACCTTGTGTACGCCGATGCCTGGTCGAAAACGAACGGCACATCGAACGGACGGACGAGATCCTGCAAAACACCAAAACTGTGGGTATTCCAATGTTCCTGCATGGCCTGGGCCTGGGCCTGGGTTGAGCTCCTCTTGGTCCTAGCTCTGTCACTGTGCAGTTAGATTTGCACGCTGATGGTTGGTTTTGTGCTTTGTAGCAGTGCTTGTGTAGTGCCTTCTTGCTGGGTTGCCTACTCTGTTCAGAGTGGTGCTGTTCTCTGCTGCTTCTTGGTCATCTTCTGCTGTGCTGCTGTGCTGTGCTTTGCTCTGCTTTTGTCTTGCTGAGTTGTGCCGTGGCTCAGTGTCTTCCTGCTGCTGTTTGTGCTGTTCTACTATTTTGTTTTCTGTTGGCTTGTGCCCCTCCTTGCTTGACTTCTCAACTGGA
>T02_Unigene_BMK.457
GAGACGCCCATGTTTGTGCGCTTCTCGACCGTGCTCGGCTCCAACGGCGCGGCGGAAACGGCGCGCGAAGTGCGTGGCTTCGCGACGCGCTTCTACACCGACCAGGGCAATTGGGACTTGGTTGGCAACAATATCCCAGTATTCTTCATCAACGACGGCATCAAGTTCGTCGACCTCATTCACGCCGGCAAACCAATGCCGTCCATCCACCTGCCGCAAGCTCAAACCGCGCACGACAACTTCTGGGACTGGATGAGCTTGACGCCCGAATCCACGCACATGACCGCTTGGATTTTGAGCGACTACACCTTGCCCCGGTCGTACCGCATGACGCCAGGTTACGCCGTGCACACGTTCGTGCTCGTCAACGCCGAAGGCAAGCGCACGTTCGCCAAGTTTCATTGGCGCCCGCAATTGGGCCAACACGGGCTGGTGTGGGACGAAGCGCTCAAATTGGGCGGCCAAGACCCGGACTTCCTGCGCCGCGATTTGGCCGAAGCCATTGCGGCCGGCGCGTTTCCAAAATGGGACTTCGGCGTGCAGCTCATCCCGGAAGAAGACGAGCACAAGTTTGACTTTGACTTGCTCGACTCCACCAAGCTGGTCCCGCAAGAGCTGGTGCCGGTTCAGTTTGTCGGCGAGATGGAATTGAACCGCAACCCGACCAATTACTTCGCCGAGACGGAGCAAGTTGCGTTTTGCACTTCCAATGTCATCCCAGGCGTGGACTTCAGCAACGACCCCATGCTGGCGCTGCGCAACTTCAGCTACTTTGACACGCAACTGTCTCGTTTGGGCGGACCTAACTTCAACCAGTTGCCTATCAACCGCAGCCTGTGCCCTTTCGTGTCCACCGCTCGCGACGGGCATGCCACGCACCTCATCAAATCGCAGCCCAACTACCACCCCAACCGCTTCGATCTGCCCAAGATTGGACAACAAGACGGCAGCAACTACGCCACGTCGGACGCCGCTATCCAAGCTGCGACCAAAGTCGACCCCAACTTCCAAACATTCTCGTCGTACAAGACGCCAGAGAGTTTGTCCGGGCGCTTCCGCGCTCCAAAGTACAATGAGCACACTGCTCAAGCTCAGTATTTCTACAATTCCATGAGCGAGGTCGAACGCGAGCACATGGTCGCTGCTGCTCAATTTGAGCTCGGACACGTCGACGATCGCCAAATCCAAGAGCGCATGATGGCGCGCTTCGCCGAGATCAACTACGACTTTGCAGTCCAAATTGCGGAGGGTTTCGACATCACCGTGCCCAAGCCTCAAACGCCGCG
>T02_Unigene_BMK.458
TGTTGACATTAGAAAGAAACGATTATGAGAATGTATTAAGGGAGTTCCCAGCGAGCATCAAGATGAATATTGAGAAGATTGCCCGCAACTTGGATGGAAAGCCCTCTCCTCTCGCTGAGTTAAAGGAGGTTCCTAATAGCTATAGCGATAATGCATTGCCCGCTAACTTGCGAAAGACGAAGAAAGACAAAGAAATTGGATCTAGCACAGGAGGAATTAAACTCAAAATTAAAGATGGAAAGAAGGA
>T02_Unigene_BMK.459
ATTATCCATAGCAGTCCTGAGTCGTTATTTTGTCGATTTTTGGGGATGAAACAGAAGACAAATAACAGCTTGTGAGTCGCGCCCTGACGTGACCAACTTTGCAAGCATGGCTGACAGTTCAGGGCCCGCTTGTTTGCATTCCCAAGAACCCCAAGAAATGTAAGTGGTTAGAATCGAAGAAAAAATAGTGATGCATAAATGGCCATCAAATAGTCTCCACTTTAATAGAAAAAAATGAACGCCCAGCCATGCCCTAGTAAATCAAATCTAAGGAAACTCAGGTCCCCTCTAAATCTCTCACCTTATATCCTTCAACCTTCGCCTTTTTTATAATCCTTTGTTGTAACCCATTTTACCAAGAATTCCTAGGAATTCAATTCCA
>T02_Unigene_BMK.460
AAGGGGATATGAAGAGAGGCAGCTTCTGTAGTTCCAAGATGGAATTCCAGCATAGCAGAGGAAGTGAAGAAGAAGGAGATGATGTAGTGGCTGTAGCAGGTGTGGCAGCAGCTCCTCAATAAAATCCCAGCAGTCACAGAAATGAAGGAGGGGAAGAAGATGGTATAGCAGCAGCTCATTGGAGAAGAAGGGAAGTAGTAGCAGCAGTAG
>T02_Unigene_BMK.461
GGCCGAGCGAAGAACCGAGATCGAGAACGCCATGTTCTGCGCCGACGGCCACATCCCCGCCGAGCTCGCCGAGCCCCTCCAGACTCTCCTCGACAAAGCAATTCCCGACTTCGCCGCCAACGCCGACGGGAGCAAGATCTATTTCTGGGACACCGAATGGCTGGGCTTGTCCGGGGCGGCCTCTGTTGCCCGCGCTCGTCAGTACGATGTCATCAGAAAGTTGCCATTGACCTCGGGAGCTGGCTTGAGGATGTGT
>T02_Unigene_BMK.462
GGTGCCGCCAATCGCAATGCACACGGTATCAATATATCACCCAGTGTAAATTGAGGATCCCAACGTGTACCATCGGGTGATCGCAATATCGTGTCATACACACCCAATGCAAACATACATACCATAAACGTTAAAAACCCGACACGTACCAATCGTACTGCTTTCATCGCATATTCGTGTTGGAATGCGGATTCGAGTAGTGGGTGGTTGTAGAATGTGAGGTTGAGTGGATTGCGTGGATGCTGTAATTCGCTGAATGTGGG
>T02_Unigene_BMK.463
ATGAAGGCTATGCAGCCCAAGATGGACCACTTCCTGACCAGGCTGGAGCACTTCACTGGCATTGATCTGCCTCTTGAAAAGCAAGCATATGTCTACCTGCTGGCATTTGCAACCTTCCTGGAAATCTCTGGGGCAGTCCTCTTCCTCTTCAATTCGGCTTTGGGGGCCTGGTTCTTGGTGCTGTTTGTTGCCGCTGTCACCCCGATCATGCACAATTTTTGGGACATCACTGATGAGCATGATCGAATGCTGGATACCATCATGTTCTTCAAGAACTTGTCAATCTTGGGGGCGCTTTTCTTCTATCTCGGCAACCAGCCAAAGAAGTTGCGCGTCGACTGAGCATGCGCAGTGCGCATGTTGGCATTGGGCG
>T02_Unigene_BMK.464
TATTATTATTGTTGTTGTTGTTTTAATTGTTTCCAGGAGCAGTTGTAGGAACTTATTAAGAAGTGAATATAGATTAAATGGATGACGAATTGATATATCTGATGAAGCAATTGGTTATTGCATTATTATTGTACATTATGAACTGTCTTTGACCTATTTACGTAGTTTAAGATTTCAAATAATTGTGTGTCTCTTTCTGTGCCTAGGTTGCTTTTCATCTATTTCTGCCTTTTTAGTATGCAGCCTCTATTTGTAATTGTTTCTGTGAAGATTATAGGAACTTATTACAAAGAGAAGATCGAGTGGATAAATGATGAGCTGACGCATCAGTATGAAGCCAATTAGATGGACCTAATGTCATTTTGGCCCTCGTATTGTAATGGTACCATATGAACTGAGATTGCCCTATTTTCATAGTTTAAGCAA
>T02_Unigene_BMK.465
CCTCAAGCAGAGCAGCTGAACAAACCACAGCAAAGCAGCACCACCAACCCAAAAGACAGCACAACACAGCTACACTCTGGACAACCAAACAGAGGGAGAAAAAAGGAGAGGCCCGCACAAGGAGACAAGGCACGAACCACACAACACAAGGAGCCTGAACTAAGAGAAGAAGCACACTCCACACAGCACCAAAGAAAGGCACTGAAATCACAGGAAAGCATTAACAACAAAACCCAG
>T02_Unigene_BMK.466
GAACACCAAAATGCAGAATGGGTTGAAATGTTTAAATGCAAGATCAAAACAAAATGGTTCCTAAACAAAATTGACAACGAATGCAACTTCGACTATTCAAGCAACAGTTTGGCCAACTGAACAATTTGCATGTATTTAATTTTTATTTATATAAATTTCATCCTATAGAGTAAATTAAATTATTGAACAGCTACCAATTACAGTTTAGTTTTTAGGATTAGTCAGCAATACAGAAGTTGTGTTATAGGATATCTCGTCTGATAAATGCTTATAGACTACTTGAGATTCACATGAACATATTCAACTCAGCTATCATTGTTTTGCATTTTCATTAGAATTTTTTCATGTCCGATAAACACTTATAAACTACTTGAGATTGACATAAACATTAAAATCTATCATATTCGAGTATTATCGTCGCTTTGAAATAAAGAAATTCATCCAGGTTATTCTTTCCATCTTGAGAGCAGTGTTGGAATATATTAATAGGAAAAGTTCCAAACCGACAGATCCAAAAGAAGAACAGATGCTACAACTAAGAATTCTAGATACTGGGTATGTGGATACCATAAATGGCCACCATGGCCTACAAAATAACTGACCAAAGCAAAAGTTGGGACGGGGGGGAAACCATGGAGTTTACCCCTTCTATGGTTGCAAAGAAAGCCCTGACAAACGAAAACCAATCTCTATGCTTTTTGATCCAGCAATTTTTGTTAGAACTCTATCTACGTTCTTTCATGTATCCAGCTTGAAAATTACTGGCTTTGCAGTTGGTGCCATCTAGTAGCAATTAACTGGTCACATGCATGATCACTCTAATCTCCAC
>T02_Unigene_BMK.467
GAGAGCTTACGACCGCGCGGCCTTCCAAATGCGCGGGAGAAAAGCGATCCTCAATTTCCCGCTCGAGGTCGGAAAATGGGATGAGACGGTCGTTTCCTGCCGGAGAAGACGCCGTGAAACGGAATCTGGCGTAGGAGGAGAGGAACAACAGAAGCCTGTTAAGAAAGGGAAGTCATCAGCACCACCAGAATCGGGGAGCGTCGGATCCTCTGCGGGTATTCCGTTAAAGCCGTCGGGTCGGACAGGCATTTGGGACGGCCTCGATTTGACGGCCTTTAACGTCCCTCCTCTGTCTCCGTTATCTCCACAT
>T02_Unigene_BMK.468
GCAATAAACATAGAAGATAGGACATAAAACCTCCCATTGAAATTCCTCTCCAACAATGAAATGGTCAGCTTTACAAGATTCTTCTTGAATACTAGTCTCCTGTAGATCTCCATGATTCGCCTCTTCAGAGAAGTTAAGACCCCTTGCAACAATGAAATAACATCTCCTCAGATTGGGTTCCCTCTTTCTCCTCTACAAGATCTGCTAAATCACCACTGGCCTCAGCGATCCGTACCTGCAACGATGTGAAGAGAGA
>T02_Unigene_BMK.469
AATGATATAAATTATATCTTCCTCGAATACTAGTTTAATTGTTATAAGTTTATCACCCAATCACTTTGCCCCCACAATATTTTCTTTCAAACCCTTATTTAACATTATTCTTTCCTATGTAGTAGAGTCTGTAGCCATCGGTCATTTACTTTATCCCCTTCCCGCTTTGTTTCTTATAGACAAGCTACATTAACTCTTGTTCTATATCACTAGCTCCATGCTCTTAACTGTCAAAG
>T02_Unigene_BMK.470
TGAAGGAGTGTAGAAAGAACCCTATAGAAAAAAAGAGCATTATGTTTAGAACATTAGGGTCAGTTTAGGAAGATTTTGGTGAGCAAAACCATAACAGTAATTTGAACTGATCTATCCTTAACAACTGTGACATCACAACCAAAATAATTCCATTTCCAAGGTATTACAGAAATAATTCTGAAAAGAGATTCAAAACAACAAAATAAATTATTTGAAAGATAAAATATCATGCCTTCCCCATACGACCAATCATAG
>T02_Unigene_BMK.471
GAAGAAGAAGAAGATTGTAGTGAGGAAGAAACTTCTGGTAAGTGAAAAAGGAGCTTGTAGTGCCTTAAGTTAGGCTTTCCTTCAGAGAAGGGAGTAGAATTCTATCATGGGGCCCACTATGAAAAATCTGAACCCATTAGAATGAACTCCCTACCTTTTTGGTGGGATGCCCTCAAATCTACTCTATTAGCTAGTCTTATTGTAAGATCAAGCATAGGATTAATTATGTGCATATACTCAATATTAAGGTGAG
>T02_Unigene_BMK.472
GATATTTGGTTAGGGTTTTTACTTCAAGATTTTATTTGGGGTATCTACTTGTAGCTCTTTCTATTTCTGCAATATTTATCTTGTGTTGTGGCAGATGTGGTATATCATATTCACCTTGTTGGGGCAGCACAGAATGGATGGTTGATTGTCCTGTTTAACCTCCCCAGCCTTGATTGAGACCATCCTTTTTCCTTCTCTTTTTCCATCTCTTCAAAATCTGCTGTGTTCGCGGACGTGTTGATCTAACAATGGTTAATCATCTAATAATGTGCGAATGGTCACAGAGGAAGGCTAGAGACTGGCCTAGGATCAAATTACTCCTTTGATTGACAACTGAATAAAAAAATTCCAAAAAATAATGCTTTTTTTAGAAAGTCCCA
>T02_Unigene_BMK.473
AGCGTCAGAATAGGCATTGAGCTGCAAGGAAGAATATTTGAAAAATAAAACCCTATGTCTTTTAGATCCTCATAGGTATGGAAGTATGTGAAGAAAAAAATTCCAGTGAAGATGATGCCGGTTAGATATAAAATAACTGACAAAGAACTGCACAGGAAATATCTAGTTGAGTTATTGTAAGATAATCAACTAATGCACTGTAAAGAGCCGATCAAAAACAGGGTCCCCACTATGCTTGACATGATCAACTGGCTTTGCATCTGACACCCAAGCCATTTCAATTAGATCCTTTTGAGTA
>T02_Unigene_BMK.474
GTATTTAGGCCAAGCAAAAATCCCATTCTTTGCTACAAAACCAGAAGATGAAGAAAAGAACACAGGAGCAACTGGATGTTGAACACTCAAAATGTTTTGGGTCTGTGCAGAACCGTGGAGATTTCCAATTTAACTGGTTCTGAGTTCCAAAAGCTAGGTCAATGAAATAGACGGATTAGATTTTTGTCGAACTGTTTGTGTTTTCTCAAACACGAATTTTGAGAATGGAGA
>T02_Unigene_BMK.475
GATTAGAGAGGCTTTGCCCGCGGAGACGCAGAGGGTGGAGAAGGCGAGTATTGATGAGGTGTTTTTGGATCTTTCCGCGCATGTGCATGCGGTGTTGGTGCGGCGGTTTCCTGAGTTGAGGGGTCCGCCGCCGTACGATGACCCTTCGGAGCCTCTACCGCGACCGCCGACGACGGCGTTGGATTGGGCGGCGGATGCGCTGGTTGATCTGGATGCGTCGCATTCGGAGGAAGATGATCCGGATTGGGATGATATCGCGAT
>T02_Unigene_BMK.476
GCTACATTTCCAATACCATGTCCAACATTATCGGCCATCTTTCTCACAAATGATTTACTTTCATGACCAGCTTTGTTGGCTTCATGTTGAGCGTCGTGAGCGGCTGTATTGGCTACATCTCCAGCTTTTCCTTTTAATTCTTTGGCTTCATGAGGAAGATCACGCTTTTTCAATGATTTGACTATTCTTGCCATATCATCTACTTGATGTTGTAATTCTTCTTCTTCACTCATGGGAGAAGTACGTGGTCTAGCGGCCACATGTTTTTTTGGTGAATGTTTTGGTGCCTTTTTTCGACCAAAGAAACGTTTTCCCAAATAATGACTTGAAGGAGCACGCATACGAGTAGCGGGACGTCCATTTCTTGAAAATTGATTGGGTTTTTTAGCTACAGGAGCACGTGTGCAATCACATTCTGATTGACTTTTACTTGGGACTTTCGGTCTACGAATGGGAGCTAGATTCTTTATTTGTCT
>T02_Unigene_BMK.477
TGGGAGGATACGTTAGAATAGATTGCGAGTATAGAATGGTCAGGGTTAGTTCTTGTCAGAAGTATGATATATGTTAGCATTTTATGTTTAGTGTAAACGTTAGAGTATAGTTCTAACCCTTACAATTGTGTTGCAGACCAATGGCATCTAGTTCTAGGAGTAGATACAATAAAGAAAACAATGAGTCTCAGAATGAAGACTTGTTCATTGAGTTGGAAAATGACCCACCTTCTATGGAAGCTAGGATGATGATGTTAATGGAACAAATGGTTAAGACAAATGAACACCTAGTTACATTAATGGACAGGCAAGGTCCAGCCCAGCCCAACCCCAGACCTCAAGTGGTTATTCAACCCAAAGAGAATGATCCAAATGCTTTGTATGAGAAGTTCAGGAAGAGAGGAGCTACCGAATTCCAAGGAAAGGAAGATGCTATACAATCTGATGAATGGTTAGAGCATATCAACGATTTGTTCGAGATAGTAATTTGTGACAACAAGCAACTCGTAGCTCTCACGACTTCTATGCTCCGGGGAGTTGCCAAGGAATGGTGGAAAAGTGTTCGAGATGCCTACAGAACCATGCCCAACGCTGCCACCTGGGAGACCTTTCAAGAGCAGTTCCGCCGTAAATTCATACCGGCTCATGTGCATCAAAAGAAAGAAGAAGCATCCATCTCCCTCAAGCAGAACAACATGACAGTGGCG
>T02_Unigene_BMK.478
ACCTCGTCGACAGCAATGGTATTCCTGTCGGTCGTCTTGTCGAGGGCAACCTTAAGGATCTTGCTGGCCGCAAGTCCGACGGCGAGGGCCAGATCCACAACGACACCGGCAAGGTTGTCGGCCGCTGCGAACTCATCCCCGAGAACGAGCGCGTCACCAAGCAGGAAGGACCATTCGCTGGATACGAAGGCCTTCGTGTCGTCAAGGATGGTTTCGTCGAGGACAATGACGGCAACCGTGTCGGTCAGATCACCGAAGGCGACCCGAAGAAGCTTGTCGGCCACTCTGTCGACGAGGACGGCGACATCATTGATAAG
>T02_Unigene_BMK.479
GAATACATCATGAGTGAATAATGTGAATCCATCATAAAATGTTAAGTATGTCCACAATCTAGTAGTCGGAGTACAATAAACAAATGTGAGAGTTAACCTCATAGCAAAGTAATAGAACATAAGGTACCATCAATTAACATCCTTGCGAGCAGTTGGATGCTCCCTAATGATCATTGTCCATGGGTTGAAGCTTGGAGAAAGCAGTAGGATTATTAAGGAAAAGGA
>T02_Unigene_BMK.480
TAATTTTTCTCTGCAATGTTAATTCGGCGGCATGGGTGAGGAATCCGCAGCTACACCAGAACTGAAAATCACCATTTCAATAAAGAACACCAAACACAGAATTTTGACAACCACCGAAAATCTTTTCCATGGCATTCATTTCCATAGATTTTGTGACAAATGCTCTAACTTTTGTAGGTTGATGTAAAGATGCTTTGCTTTGGTACTTTGAAATATTGAGATTTAGATAAGTGGGATTTGCCAACTTTTTCTGATTCACATTAAGAAATGGAGAATGTCAAAACTTGTTGATTCCTGCCACAAATGTTAGGAGTATGCTTGATCATCCACCGTTCATTTTCTTAACTAATG
>T02_Unigene_BMK.481
AAATGCATCATGTGGCTCTTAAGATTTTACATGTAAAGTTATGGGAAGGAAAGACACTTTTCCATCTCAAAAAAAGAAATGTTAAAAATAAAAATAAAAAATCTCAGGCACAAACCTCTGGTTTGTCATCATTTTCATTTCCTTATGCCATCAATAGGGGTTGGCACAGGAAACATTAGCAAGAAAGCATTATGTGGAGGATTTTGTTAATTGCCTTGAACATGCTGTAATGTTACTTGTGGTTCTCTGCTGACAACTGGAATGCACCAGCTGCATCTGAGACGGGTTGG
>T02_Unigene_BMK.482
ACTAGGAAAGGGGATGTCCAACCCTACCCATAAATATGTAGTCCCTCCTTAGGAGAGACAAAGCTTGATTATTCAATAAAATTGTTTTATGGGTTTCCCTATTGCTGAGTTTTTCTCTGGTTTGGAGCTTGGTTCCTCTCATTGAATTCTTTGTGGATTTGGCCAAAACCTTCTAGGAATTTTGGTCTACCTTCATTTATGGATCCAAGGCTGCATCAAATAAGAAATTAAGGGTACATTTTGATGCAAAGCCAATGAACCATAGCAACCTGGCTGTGGCCCATGCGTGGGACCCAAGAAAGTATTAAGGATTTATTATTATTATTTTATTAATGAGTTGTAATATTATGTAATTAGGATTAGCTTTCTAAT
>T02_Unigene_BMK.483
TGAGCAAACAGCTGAACAAACAAAGTAAGACATTTGCTGTGTGCATGTAGTGTGATTTATGCTTCAGCAGTCTAATGACAGCAATGGCATGACAGGGTGGAGAACAACAACTGACCGTAGGATTTTTTAGACTATTACTCGAGGGTTCATCTAATTTTGATATTTTGAATATTTCATTTGATGGATTCTGCAGTCAAGAAAGACACTGCTACTGAGA
>T02_Unigene_BMK.484
ATGGAACTTCCCAATCATCCTCTCTATCGGCAAGATCATTCCTGCTATCCTCACCGGTAACGCGATCATCGTCAAGCCTTCGCCCTACACTCCTTACTCCACCCTCAAGATGGTCGAGCTCGCGCAAGACATCTTCCCACCTGGACTGATCCAAGCAATCGGAGGCGATGACAAGCTGGGCCCAATGCTCACAGCACACCCCGGCATCGCCAAGATCTCCTTCACTGGATCGATCGCAACAGGAAAGAAGATCATGGAGTCGTGCGCGCGGACACTCAAGCGAGTAACTCTCGA
>T02_Unigene_BMK.485
GTCGGCAAGTCATAATTGACAACGTGTGTCACATTCGGGATATCGAGACCTCTGGCTGCGACAGCGGTGGCGACAAGGATTGGGCAACGTCCAGAACGGAACATCTCCAAAGCCTTCTCACGCTCACGCTGGGTACGGTCACCGTGAATGGAAGTGGCAGGGAAGCCCTGGTTGATAAGGAAGTCAGAGAGCGAGTCGGCCATGCGCTTGGTCTCGAC
>T02_Unigene_BMK.486
ATGGCTTCCCCAGAGATGATGCAGGTAGATCATTTATTTGATATGAATAGAGCCATAAAATATCGCTCATAATCCTTTTCAAGTCCAGTTTTTGTGTTGAGTGCGCAAATGATATCACCCACTAACAAGTAGAGTGCAAGCAGTGCTTGATTGGACACCTCTACTAAAGGAGATATTAGATTTAACTTGATTTGGCTCTAGTAATCTTAGCGGGGGTTGCAACAGTGGCCTTCAGGTTGGGCCTGTGTATGTTTTGACTCGAATCGCCTTATTGGGAGCTGTGGGTCTTAGCCTGCTTTAAGTCTATGTTGGGTGCGTGACTGCAAGCCCGGTCCCGACTTGTGTAAGCTTGGTCTCTTTGGGTTACCTTACCAGACACAACAATAAGATTTTGTAACATGAAACATTACCATGTCTTTTGTTAAGTATTATTGATGAAATGTGTTGCCCTTTTTGATGTCCTTAGTCCATAATGGAGAAGCAAAATCACTGGTTAGCCACTCCATACTCCACCCCCAACCCCATCTCACACATCATATACATGAAGGAAAAACAAACAAACAAAGAAATAGACC
>T02_Unigene_BMK.487
GAGTCGCAACCTGGAGGCAGAGACGAAGGTGAAGAGGACCTTGAATGGATCATCAATGCTGACATTGACGTCCATGCACAACCAGAGCAAATCACCAAACAGATACTTGCTATAGCGCCGATTCTACCGGGCCAGAAGGCTTCAGAGGTGAGCGAACAAGGTACATCACCTGAGAACAGGACTTCCGAAAGCACTGCACAACCA
>T02_Unigene_BMK.488
GGGAAGGAAAGTCAGAGTGGTGCCAGAGTCGAGGAGAGCGGGCTGAGATTCGCCGAAGTTCAGGGATTGGGCGGACGCGGAAGACGAGGACTTGTAGCCGACGCCATACAGTCCGACGTTGAAGTATGAGAAGACGTTGCCTTCGTTACCGGTGGGAGATTTCTGGACGTCAAGCAGTGCGAGATTACCTTCGTACTTGGCTGTGTTGATTCCACCGAAGAGGATAGTTCCTTCTGCAGCTTCAAGATCGTCGAGC
>T02_Unigene_BMK.489
CCGGGTTGTAGTCGTTCAGACTGGTCGGGCCGAGGAGTGAGCCGGTGGCGGACGGAGGGCCGTAGGCAGGCACAGTGTAGGTCGGTAAGTCGGCAGGATCAGATGCGTAGGTCTGGTACTGCGGTTTCGGGAGAGCGGCGGCTGTGCCCAGGAGGGCAGCCAGGAGGAAGGCATTGGTGGTGTGGCGGCCCATGGTGGGTGGTCGAAAAGGCGGACTGTGCTTGG
>T02_Unigene_BMK.490
ATTCAGATCAATCTCTCATAGACACAGCGTTCAAACAACAAACACAGTCGACCCACCCCAGACCGCAAACATGAAGTCCTTCACCGCCATCTCTGCTCTCCTCTTCCTCGTCTCTTCAGTCTCAGCTCAAACCCGTTGCGACCCCGTTGCTTCTGCTATCCCCACCTGCGGTGTCCCCTGCATCCAGTCCGCCGCCAGCGGTGTAGGCTGCGGTACCGCCGACTACGCTTGCCGCTGCACCAACGCCGACGCGATCCAGAGCGCTG
>T02_Unigene_BMK.491
TGGGTTTTCCCAAAGGAGAACTTTCGTTATTAGTTCAGGTTACTTGAGTGTGGGACTTGGGTATTCATTGAGTCCATCACTATAAATCTATGGTAGACTTTGTGGTATCCATTGGCTGATGCAGGTCAAAAATGACTTTTCAGAGGCCCAAGAAGACCAGGACAGGTCCAATTGACTAAAAGGGCCCATAACTTAAGTGTTTAATTAAACATACATAGTCATATTACATGCCCAATCAATTGCATTCTCATATATTAAGGAGTTTTATAATTAGAGAATCAATTTGATTGTAATATATTTAAGGTTAGTAAGATGTGTAATTCAAAATCCTTAGGTGCCATAATTAGAAATTGCAATCTCTAATTAGGAGTCAAGATAATTGACCACCCTAATTAGATGGTGTAAATCTCCAATTTGTAGTCGAGATTCTTGGCAATTAGTCTATATAATCTTGTTAGGGCTCCCCAACGTAATTCAAAAATATTTTCCTCTCTTCCAATATCAAGTCATTGAAATCAAACTCTCTTAGCCTTTAGTATGATGTGTGTGAAGACTTACATCACGGATCAAGAATGCTTTATCAAAGAAGGGACCATAACTTAAGTATTTAATTAGACACATGCTAAAGAAGGGCA
>T02_Unigene_BMK.492
ATCGTGCTTTGTATAAAATTAGGACATTAAGTGTAATACTGTTCTCCTCACTACAGGCAGTTTGACAGTGACAACTATGGGACAAGCATGTCCATGCATCATAAATTTAACAAAGTTATTTATATTCCTATGAACAAAAGAAGAAGGTAATCATGTTCATACATACATCAGAAAACTAGAATTTCACAGCCATTTATGATTATAGAATAGAACCTAAGGATATGTAAAAATGATTGCAGAGATAACAG
>T02_Unigene_BMK.493
AAGTAAACATTATATTATCAATATCACCTAGCTTATCTAATAAATAAAGCATAAATACACTATTATCTTTATCATCCATCTTTATTTCTACAAAAAGAACCTTTAAATATGGTCGATTTGGTCTTTTATTAAAAGATAGCACTTGATTTTGGTCAAACCAAACATATTAACAAAATATGTTTGTTTGGCACATGGGCCTTGGAGTTCTTTGAGAATTTCATGAAAAGATAGGGGGTTTATGATAATTACCCAAAAGATTGCTGGCAAGGTGTAGGTTATGTAAGGAAACACTCTATAGTTGTCCTAAGATAAAGAGGTGAAAAGGCATTCATAGTTGAGTGGTGTAGGCACCTAGTTTCACACACATGAATCCCTGGATCCTCAAGTTGACCTCAAGTTAAAGTAACACTTCCGAATGAGT
>T02_Unigene_BMK.494
GGACATTTCTTAATGGACTATCTGCCTATGATACTCTGAAGCCTGCCTATCCAAGTTCAATCGGCGTGGAAATAGCTCCACTCCGGCTTGCAACAGCAGCCGTCCAATGGACAGCTTCTTCTTATCCAGCCTCCCAGATCATCGCTTGCGCAGCGGCATGTACTCCTGCCTGTAGTTGTTCATGCAGGCTGTGATGGTCTCTCTGGCCTTCTCCACACCAACAATCTCCTCCACCTTCACAGTCTTGCCCTCGTTCTTCTTGTAGTCCTCAAAGAACCTTGTGATCTCCCTCAGGCGATGCTTGGGGAGCTCGCTTGTGTCGTTGAAGTGCTTGTACTCTGGATCATCTGCGTGGACTGCAATGATCTTGTCATCCTGCTCGCCCTCATCGATCATCCCCATAACGCCAATGGGCTTGATTCTGAGGAAGCTGAAGGGCTGTGCAGGCTCCTGCATCAGGACCAGCACATCCAGAGGATCACCATCTGCATCCAAACTTTGGGGAATAAACCCGTAATTGTGAGGGTAGACGATGGAAGAGTATAGGACCCGGTCAACGAACAGCAGCCCAGTCTTCTTGTCAAGCTCATACTTCACGCGCGAGCCCCTGGGAATCTCAATGACTGCATTCAGCAGGTTGGGGGGATC
>T02_Unigene_BMK.495
GGGGCTTTCAATCATTTGTCTTTGCTCTATGGAAACGAGTTCTTCACTTTTTCTGTAACTTTCTCTTTATTTTTATTCTTCTCCTTTAGTCCCTCATTTAAACTTGGTACTGCTGAGCTTTTAGTGTATATCATTCTTTCAATTCGTTTTTTTTCCCTTAAAAAATGACTTTTCCTATTATCACAAGGTTTTAGTCTGATTTTCTTCAGAAGTATGAAATTCTTCTTATCAACTGATTCGTGAAAAAAAATCAAGGAAATGATTTTGACACGAATTATATATCTTAACACCCCTTTTCATCGTCCCATACCTAATATTTGAGGTTGATTTACATCTCATGGAATGTAGTTTCTTTGTATGAATATAGCTCATAATAATATAGAATCTTCATGTAAGTAAATTAACTCATTATCTTGGCATTTTATAGCTTGATTTCTTCTAGTTCAAGTTGGATCATTGAGTTTTAATTAACTCTTTTCCTGTTGTTTAACCTTTTTTCATCTGAATAGTTCTTTTCAATTTTTCTGATCCTCACAGGAGACATATTTGAGGCGCATCT
>T02_Unigene_BMK.496
ATATATCTGTTTGTAAATTGATCACCGGAGAAGGCTGCCTGCGCGTTGTCATCATCGCCAGATGACGCAGGCCACGACCGTCAGAGTTCGCCTGTCGCCGGAGAAGAAATAGGAAGGCGTTGCAGTGTCCACGATTTTGTTGCAGAAACAAAGCTTGTTGAGGAAGAAGATAAGACCCAGTTGGGTTAGTTTCCAAGCCAGGGTCAAGT
>T02_Unigene_BMK.497
GAAGATAGCACTTTGGTAGACACTCATTGGATCTGGACTCAGAGAAGATAACACTACAAAGTGGGTGTTATTTTAAGTATCTGAAGATGTCACTGATAAGCACAAACGATGTTTCAACATCAAGCTCCTTAGCTTCCACCTGTCCTATTGCATGCCTCTGAATCCAACACTTGACCAAAGATCCTTACAGCCAACTACATGTTTCCAAGACTCTCCCTCCCTCCCTCCCTCAAATTTCAAAAGAATGCACTGCAGTGATCAGGAAAAAACCATAGAAAAAGTTCTTTATGAATAAGTCTAGATCAATAGATAAAAACCAACTATGCCATGAAAACTCCCATCCATTGGATGAATTCAACCACATTATGAGGACAGCACCCTCATTGTCTTGAGGATTTTTTCCCACATGGCAGTCAACCTAGCCCTATTAAGTCCATCAGTGGAGCTCACATCTATGATCTAAACTGCTCAGATTCCCATCTCCTTTGTTATCTCTGGCCCAAATTTTACTCGCTTTGGAGTTGGC
>T02_Unigene_BMK.498
GCAACAATCAAATGCAGTTTAACAACGGCAGACCTGTTGTCCAGCCGCTACCTGCAGAGTTGCGTATTCCTTCAGGACCGCCACAGCCCATGGGCGCTGACATGCCGATGAGCCCAAATTCTGCTACTAGGCTCAATGTCAATGCCAAGTCCTTCGAGTTCCGTCCAGGCGCGTCAGCCTTCACCCCTACAGGCACCTCACCAAGCCCACAGCGTAAGGACACGGAGGAAG
>T02_Unigene_BMK.499
GAGGAAGGTGATGTCCACGAACTTGACATTGATTTTGTTATTGGCTTCATATTTGTACTCTGCCAGGAGGTTGGCCTTCAGCAGCCCAAGGTCCAGCTTGTTTATGTACTTGCCAGGCTGGTCAGCTGGAAACTCCTGCTCCACCCACCCAATGAAGGGCCCCAGCTTCCCTCCACTTGACTGTTGGGATGTTGAATACGCCAAATGCCACTGTGTCCCCAACAGGTCTGTCTTCTTTGGAGATCGCTGCTTGGCTTCCAC
>T02_Unigene_BMK.500
GCATGGGAAGAGCGTCTCCCCCTCCCCCAGAAGCACGACACAATGGTGGCCGACGACATCTCTCAGCCCTTCCTGTGGAGTGACGTGCCCATGGAGTCCATCTGCTTCAAGACGGCCTCGCGCCGATATACTGGCACAACCCAAGTAGAAATGCACTTGGACAAGAGCAAGACCAAACACTGGAAGGCCATGGTTGCAAAGGACCCCGACCAGACCACCACCCAGAAACTTCGGATCCAGACCCCACGGTTCCGCAAGTTCACCGTCAAGGAATGGCCCGCAAAGACCGAGAGGAGTGGGCCAACATGGAGCGGGTCGTTCACCATAGGCGACATGGACAGCCCCGGCTTCCCAGCAAAGTTCATCAAGGAATGGGTGCAACCGATGGAGACTGCAGCCATCGAGACCGCCG
>T02_Unigene_BMK.501
GAACGGATGAGTTCATCTTAGATTATGATAAGGTTAGATTTGGATTATATTTTGCTAGTGTTATTAACTGATTAGATTTTCTATTTCTTGTGCGATTAGATTCTTGTAATGGGTGTAATTAAGTTTTATATTCTAAGTCATTGTATTTCTTATACCCAAAAAAAATAGTCATTGCAATTTGATAAATAGTCATTCTTTATTCTTAATAAAATAATTCTAGGGAATAAAATCTACGAGGAACCCTTAAATTATATTTGGTGAGTACGAGACAGAAGAAGTATAATGGGGTATGTAGCAAGTTGGTTTAGGAATTTTATGTTCTAGTCTAACCCTGTGTTTTGCATCGTTCCACACTGATTATTGATTATTCTTGACAATTTTTTTGTTTTTCCCCATTATAAATCTACATCTTAATTTCCAATTCTGATTGGTCATTGGGTTTTCAACTCTAATTATTTTAGTATTTTGGCCGGTATCATCAAATGCAAGGTTGGAAAACTTATGACTCGGACTTTACTCTTATGCCAAAAAAAAAAAACAAAAGAAAAGAAAAAAAGACTAGGATAGAGTTAACATGGAGAGTTGAAAGAGTCAGGTACTCTTTCTAAAATTATTTCAAAAGTAGGTTATTATTGAAAATATGGTAGGTTATTATTATTTTAATTAATGTTGAATTCTCATTATAAATTAAGGGGCG
>T02_Unigene_BMK.502
ATACAACTTTGCCCTTGTTTCCTGCTTTTTCTTCAAGGAGCTTTTAGTTATATAATCATGTAAAGTTATTGGCCAAGGTTTTATCCTTCATGTATGGTGGTTTATTATATTTAGAATAATGTAATTTCTTTTGTTATTTGACGTATTTCTTCCATATGACAAGTAATAATGTCTTTACTCTTTATCGTGTGTATATTGTTCTATTTGTTGCTCCTATTTAATCTTGTGTATATTTGTTGTTCCAGATGACATTATTCTTTACTCAT
>T02_Unigene_BMK.503
TTTCTGGGTTGGGCCATTTGTTGGGGCACTGGCAGCAGCTGCCTACCATCAATACATTCTGAGAGCAGCAGCCATTAAAGCTCTTGGATCCTTCCTCAGCAACCCTACCAACTGAAGTACTTCCATTTGTTTGCTTGTGTGGGAGTGAAAACTGGAAAAACTGGAAAGAGAGAGGAAGAGTTTTATTTTACTCCTTTTTTTTCATCTTCTTGTTGTTGGGTCTTTTAGGTGGTGTTCTTTTGTTTCCTTCCCG
>T02_Unigene_BMK.504
GCACCATAAGCCGAAAAGGACAGTAGTCGACAGAACTCAAGATGAACGCTACCGTACAGGCACAGAAGGCATTCCTGGGCTCCGGCCTCCAATCCAAGCAAAGCAGCACACGCAGGAGCTTGAAGACACAGATTGTCGCCAGCAGTAAGAAGACAGACATCTCCAAGCAAGGATTGAGCAGTGTGGCAAATGAGGTAGTCAGGAGGAACTTGGAGGGAGG
>T02_Unigene_BMK.505
TACTTCCAAGGTTCACCTTTAGGTGTTTCCAATCAATTCACTGCTGCGGGCCTCAAGTTTGATGGGAGATGCCTCAGTAATCCACATCTTGTCGGCCCGTTACTCGCGGACAATTTGTTGTAACTGTTCATTTTCATTGAGTACCTGGAATTATGTGATTAGATGTTGAAGCATCGTCCATGCCATGATGATGCCCTCCAGATTCATGATGCCCAACTTGTCCTTGTTGGGTAAAAAAGAACCATATTCATGATGCCGAACTTGTCATTGTTGGGTCAAAAAAAGAAGCTTGTTTTGTTTGTTTTGCAGCTTTGATCTATCCTTCCATCTTGATAACT
>T02_Unigene_BMK.506
TGAACAACGACGAGGTCGATGTCTATGCTGCCACATGGTCGCCACACAACCGCGTCGGCCAGCCAATCGATATTGCACGTGTTGTCGCCTTCCTTGCCTCCCAGGATGGTGAGTGGGTCAACGGCAAAGTTATCGGCATCGACGGAGCTGCATGCATGTAAGCTATCACAAGCAAAGCTTCCCACAACGTCTTTCGAATCATACCCGTGGTCCCGCCCAACCACAATCTACACACAAAAAACACAATCACG
>T02_Unigene_BMK.507
GGCCAGTAACGTGAATCTATGATACAAATAGAGAATTGAATTTAACACTTTTCAACCGTTACATCACCGATATGATCTAATATGTTTGTTCAATTATTATTTTTTACATTATTGCATTTCTACACAATGCAATTTCCATGCAGAAAGCTATAACCATATCTATAAGAAAGCAATAACTAAAAGATATGAGTAATGGGAGTATCAACATACTAGAACCCAGGTTGACAACATTCCCTTGTATGATATTATACTGAAGCTTACCAAATTATAATATAGAGGTCCCATGTAAGACAAATAATTACTCAATAAGCTATGATGCCCAAATACGGC
>T02_Unigene_BMK.508
GTCCGAGAGTATGCATCGTTGAGTTGGGTGCCTGCCATTGTCAACCCAAGCTGGGGCTATTACCAGTTGTCTTGTGCGAATCCCAGGAAGGGATTCCAGATGCCATTGTCATTTCGCTTTACTGCAGCGAATGGCAACAGAGTTGTCGCGGAAGATGTTATGACTGCAATCGTTCCTGGTTCAGTCCTTGACACCCTAGTCCAATACTCCCCTATAGTTCCAACTCAGGGCCCTACAGCTACACCCTCG
>T02_Unigene_BMK.509
AGAAGATGTTGTCGACACCAGCTCTGGATGAGGTGTGATCTTCTTTGCTGCAATTTTGGCCTCCTCTTTAACATTGATATCTCCAATGGTTGGCTTGTCGGATGCAAGGCGAACCAGGGCAAGCTGCTTGCCAATGGCTCCAATCTGAGGTCTTCGACTTGCTGAGGTACATAATTGAGATGCGAATGATCTTTGGACCGGTGCGCT
>T02_Unigene_BMK.510
GGTCGGTGCGGGAGCCTCAACAGGCGGCGAAAGATGCAGTCTGAAATACACCAGGGCGATCCTGAACGCGATCCACAGCGGCGAGCTGGCCAAGGCCGAGTATGAGAACTACGATATATTCAATCTGCAGGTCCCAAAGGCCTGCAAAGATGTTCCCGACGAACTCTTGAACCCCAAGAAGAGCTGGAGTGGCAATGCCGATTTCACCGAAGAGGTCACCAAGTTGGCGGAGTTGTTCGTGGAGAACTTCAAGAACTACGAGGAGGAGGCTTCGGACGACGTGAAGAAGGCGGGCCCACAGTTGTAGGCGGCGTACAAAAAGACTTGTG
>T02_Unigene_BMK.511
GTTATCAAGCAAGAGAGCGGTCTTTGCTGCAGTCTCCTTCTCGAACGTGACAACAGCTTCTTGCTTCTTTTCGTCGCCAGTCGCCTCACTGGGCTTAACCTGAAGGCTTTGGATCTTGCCACAAAAGCTGAAAAAGTCGCGAATCTCCTTCTCGCCCGTCTGGCCTGAGATGCCGGTGACCTTGACAGTGTTTGACATGTTGCTG
>T02_Unigene_BMK.512
TCAAGCTTGAGAAGAGGGGCCAAAGCAACTAAAATGGGATGAGACTGAAGCTCTTGGACAGAGACCATTCCATTAATTCTTTCCAAAAAGGATTGCTTAGCTCTCCCGAGAGAAGAGACTATAGAGCTGTGCTTTGAACTGTTGCGGAGATACCATAGGACAGAGATAACTTGGAAGAAGATGGCTGCAGAGCATTTCCTTCCTTGGGAACCAGCAGCAGTGTTCATGGCTGACCAGATAGTGGAAACAGAGATTGTGGAGGAAGGAGAAACTCCACAAAAGGAGAGCAACCAGAGCCAGAGACTGTTTGCCAGGTTACAGGAGAAAAACAGGTGGAATTCACTTTCCTCGTCTTTGTGATGACGATTGATAAGGGTGGCAGTGAAATCTAATGCCATCAAATTTACTGTTTATCCACACAGCCCGGTACAACAGATCCTGTCCATCTAATATTTAGCCCTTTTTCCATGGCTAGTGAGTACTCCTGCAGCACTGAGTTCTATCCAGTCAATTTCTCCAAGCCACAGATCAATATAAGATCCATAGTGGGGCCCGCTCAAACATGCCATAGCGCCGGCAAGGAGAATTTCACAGTTGAGTCTGCCTAGACTAACTTTGCCAACCAAAAGGGGAAGATGAATGCTCAAATCAAGACATATCTGAAAACTTCCTTTACCTAAACCATCCATTCCAATGACTGGGATGCATTTTAAGGCTATGTAATCAATTGTTGCAGCTCGCCTCCATTTCCCAAAATCCTAGTGGATGGTAGGGTCCACAAGTTTAACTTCAGGATCAACTAATTCTTCCTTCACATGTTTAGAATTGTGTGGGTGCTTCTCTCACAATCACTAGACCTTCAAGA
>T02_Unigene_BMK.513
TTCCGGTAAAGAAACAGGCCCTCATCACAAAGGAAGATGTTCTAAATCCTCATGAAACTAGATAAATTGGTGCTAGATTGACTAACGCACCTATTGAGTGGAATCATCGGTTTTGAATTGATAGCGAATATTATTAAACTGATCTACATCTTTATCAGAGATTACCTGGTCAACAACTTATTTGGCCATAACTAGCCAAATACCCCTGATGTTGTTAACTGTTGTTGGCCAGTTTATGCATGCTCGCAAAATTGATAGTCTTCAAGCAGCTCATCAGACAAGTCTCGTAGTCGTGGTATTCTATATACTAATCATGGGCACCTAGGCACTGCCATATAAACAAAGATGCAAATTGAACTGGATCAATAGATGGTAGATAACCTTCAAGGTGATGTACATTATTTG
>T02_Unigene_BMK.514
GACGGCGGTCTGGATGGTCATGTGCAAGCAACCAGCGATGCGGGCACCAGCGAGAGGCTGCTCCTTGGCGTACTTCTCGCGGGTGGCAACGAGACCTGGCATCTCCTGCTCGGCCAGCTCAATCTCGCGACGGCCAAAGGCCGCGAGGTTGATGTCGGCGACCTTGTAGGTCTTTGCGGGCTCTCCGGATGCCATCTTGACTGTTTCTGTTCTGTGGGTATAGAGAGGTGTGAATTTGAAGTGTGTGATAGGTGTAGAG
>T02_Unigene_BMK.515
AGTCTGAGGATGCGCCACGTGTCACTCTCCAAGGAAGCCCCCTACCGCCACGTGTCGCTCTCCCGCGAAAAGGACATTATCAATTACCCATTAAATCCGTGAACTACATGAGGTGATTATGTTTGATAAAGTTTCCAAAAATTCAATAAACCAAATCATAATGGAGATAAATGTGTAGTAGTGTAAGATGCCATATACCAACCCA
>T02_Unigene_BMK.516
AGATTACATGCATCCGGAACAGAATCTCTCTATGCAAAAAGATAGACTGGTCTGGCCATTGAAAACTCCTGAAAGAAAAAAGTTTGTTGGCATTTTGGTTATCAAGGGAAAAAGAAGAAGCTGCAGCTGGGTGAATGATCGTCATTTTTTTTTATGCAAATCGGGATATGGGATACAAATTATAGGATTCTGGTAACTATGATTATGTACATGCAATAGATTAAACATAAAAACTTGCAATATTTCAACAAGACATGACATGTGAGATTGAGAATAAGAAGGTTATGCAGAAGATTCATCATACTTAAAATGGACCAAA
>T02_Unigene_BMK.517
AACAAGGTCTCTCTCTCTCTCTCTCAGCTAGATCATTTAAAGTGAGTCAAGATTGTTAGATGTTACCAGCTCTATAAGAGTCTGATGGGTTAACATCTAGGTCTGTTGGTTGGGACTAAATTCTTGTCTAGCCTCATTGTTCTGCACTTTTTTCGATCAGGGCCGGAGCTGCGCCTTTTAACAACTCTGGAAGCAATGCTAGCATCATGTCCTTAATTATGCTTTGCATATTCTTGTATTTCACAAATGTTAGTATTTATGCATGCATACAGTTTTAGTTCATGCCAAATTCCATCTTTATCTACTGTTCCTCTTGTCCAAATTCATGAATTTTTACTGTTAACTTAAACCATCACTGGATCTAGTGTTTTCTGCCTTTTTTGCGATACATGTCATGTTTTTGCCTAGAAAGATTGTTGTGATATTTTTCATTCGCTCGTTTCTTTTTCCTCCTATAAGTTAGAAGTGCAG
>T02_Unigene_BMK.518
GCCGAAGCCAACGAACTAGCACTATCCAGTAGCATCAAAGACGAGTGTCAAGTACTCCACGGAGATATCGCCCAAAACCAACGTGAGATCACTCTTCGCGAATTTCGTGAAGGATCCTTCTCAGTATTGGTAGCCACAGACGTAGCATCCAGAGGACTAGACATCCCACAAGTAGATCTAATCATCCAATGCCAATTCCCAAGAGACAAAGCCGCTAGCTATGACACATACATACACAGT
>T02_Unigene_BMK.519
TGGCGAGGGAGGACAGGGGGGAAGGCAGTGTTCCAATGCCAGTGCCTGAAAGGTCGAGGACTCGTAGTCCTTGCATGTGCTGAAAGAAGTCCTCTGGTATCTGACGCAACAGGGGATTATGAGAAAGAATCAATGTTGATAGGCAAGGGCACTTTGGAGAAGGGCCTATATCTGTAAGAGTTTCTATCTCGTTACTGTCAAGCGATACCCTCTCCAGATCGTCTTGCTCCCACTCGTCCACTTTTGGAGCCTTTTACAGATGCAAACCACATCTCACCAGG
>T02_Unigene_BMK.520
CTCCTTTGACAAATTGTGACTAATATAGCTTCTAGGGTTAAACTGTAATGGTCCATTAAATTTACAAAATATTGCCAACTAGAACGCTTCAAGAAGATTTCACCTCTCCTCCATGTCTTTTCCTACCCTTTGGTCTTTTGGAGCATTTGATTCATTGCTGGGCTCTGTACATAAGCTGAAATGCATCAACCAAGGGCACAATTGGTGAACTTGAGAGGTAGTAAATGTTGGCAGAGTAAATGAGTTACTACTCAGGACAGGTGTAGGG
>T02_Unigene_BMK.521
AAAAAAAAAAAAAAAAGGTGTGTTCCCCACTTTTTCTTTTGGTTTCTTTCTTTCTTCCTTTCCTCCCACCTTCCCTACCTTTTTCTTTACTATTATGAATCTTTTTACCTACCGGCGTGCACTGGTTTTGTTTTGTATTCTGACACTTGTTTTAAATTGTAACTTTCCATCCTTCTCATGGATGTTTTGGTCGTAGACGGTAAGCCAAAAGAAAAAGGGAAAACACAATCGAAAGAAAGAAAAACTCAATTCTTTGGTGGATCAAATGCTGTCTCACTTGGAAATTCTATACCCTCCTTGCTTCTTTTTATGCACCTTAATCAGCTAACAATATGCAGATTTCCCAGAGATTTAGATGTAATGACAGATTACATGTAAGAAATATAATATGCTCTTGTGGTGCATTGAGTTCTTCGACCATCTAAACAAATTCATTGGATGCCATGTGTACCACTCACTCCATCAAACAAAAGCTGCTCTACTG
>T02_Unigene_BMK.522
GTCGCCAAAAATTATTTTGCAATCATTGCAAGAGGAATGGTCATGTCATCTCGGAATGTATGCAGTGACCTCAAAAGAAACCAGAACAGCCCCCAAAGGGTGGCCCCACTGCTCTTCAAGCTCAGAACATCACCCAGCACACTGCTCCAGCCTCTGACAATGAGCAAGTAACCATGATGAATGCTTAGATTCGAGAACTAAGAAATTCTTCAGTCACCTCAGTATTTGCATCTATGGGTATTAGTGGTCTGCGTTTCTCTCACAATACTTTTCCTGCATTTCACTTTACTTTTCTTACACCAGCAAAGTCATCTAGTTGGTTTATAGACTCTGGAGCATCTAACCATATGACATCTGTAGAACAAAATCTACAAGGCGCTCAGCCTTATGTTGGGAATGACACTATAACCACAACTAATGGGCACCAATTGTCCATTTCCGGCATAGGCTTCTTGCAGTTTTTACCATCATCTGATAAATCCCTCATCCTTAATAATGTCCTTAACAATGTTTACTTTGTTCCACACTTTCTGCAAATTTGATTTCAGTTGGACAACTTGTTGATAGTGGCTACCTTGTTAACTTCTCTCCCACTGGCTGTGTGATTCAGGAACAAAAAACTGGGAAAGTGATCGAGACGGGGAGTAAGCATGGTGGGCTGTTTCTTCTAGACACCGGACATAGCTCCTTTTTTGCTTCCTCGGTTAATGCTTTAAATA
>T02_Unigene_BMK.523
GAAGGAACAGATTTTGAGTCATTCTTTGGACCGTGTTGCCTGTTAATGGATGACTTGCAAATTGGAAGTTTGAGAAAGAAGCGCCAAAGATTCGAGTACTAGTTGAATTTTTCCAGAAGAGAATTTGTAGCAAAATAATTGTCCTTCTCGCAGGAATTTGTCAAACAACAAATTGACAGGAACAATTCCGGCTGTTCTTTTAGAAACATCGAGGAATGGGG
>T02_Unigene_BMK.524
GGTCAAGCAGCAATTTGGTAAGTATAAAAAGAAGTTAGAGTTTACATTCAGAACTGACCTGTCACATATTTGTGATTCTCATGCTCTACTTACCTTTCATTTGCATAAAATGGCAAGCATTCGTTCTCCAAGGAATCTCAAATTTACTTGCATGCATGCTGCTCCATATTTTTGATAACGTAACCCACCTCTGTCCAAGGCCCTAGCCCTGTACATCATAGCAGTTTCCTTTGTCCGAATGCACCCAGCCCCTCCATAGTATTGTCGTTCCCTTTTGATATATGGCAACTTGTGTTTTATTTGTATGAAGGCTTCATCTGATAATTATTATACATTTGCTCCTCCGTGATGCCTTCCCAAAGTGCTGACTACTGATACGTTCGTTTGTTAAATCTAGGCGTATTTTCATATATTCTTTCTTGTTCCTATGTGTTGCAGATCAAATTGGGCTCACCCCAGA
>T02_Unigene_BMK.525
GTGTGATTAATCCAGGAATGATAGTGTGGTATGGTCTCTTCCCTCCGGCGTACAAGTTTGGATGGTATCCCGGCCCCAGCTCGAAATTGCTGCCCCTGTTCTGTAGAGTGAAGCCACAACCAGCGGGAATTATTGAGGTTCCAAACCCTGAATAGTTGGAGTTGATAAAACTCATTCCATTGCCTTCTTTGTCCGTGACGGCAAAGTAGACGGTATCGCTGTGGTTCTGCGCCGGGCTCCTGCCTAGATCACCCTTTG
>T02_Unigene_BMK.526
GAGGCCTAAGTGGGGAAATGGTGAGCTCCAGATTGTTGGTGTCGGTCATCTGAGGGACCGCGGATGACCGCAGGTGGCCTGGATTGGGGCAATGGAATGAAGGATTGTTGGAGAAGACCATGTACACGGGGAGCATAGTCATTATAGATTTTGGGAGGAATCAGATGTGTCCGAGAACAGGAATGAAGGGTTGGGATGAGAGAGTTGGTCTGAAGAACTTCAGACCATCGAAAAAATGGCTGGTCTGTGATGTCCTTGGAGATCTCTTCCTTGTCACTAAAGCCGTGGGAGTTGGAAGCTTGACCACATGTTGTTGAAGATAATGTTGGGGTTTTATCGCCAGCTGAAGTCTCTCCTGAAGTTTGTATGGTTCTTGCCATCATGCTGAAAGTAGGGGCAGTTTTGGAGGTTTCAACATTGTCATTCATCACAACATCAAAGAGGCTGGGTCTACGCTTCTTTTCACTGGGGGTAGTCTGCCTGAGAAAATATTTCTGGGCATGGCTCGCAACTTGGGTGGGCGTCCTCGTCCTTACAAAGTTCCTTGATATTCCTTTCCAGTCTCCCTTCCCAAGTCTTTTAAGTCCTGCTAGAAATGTCTTGTGTTCTTCTTTTGTCCAAGGCACTCCTTTCTTTCTCATGTTGCTTCTTCCTCTTCTTGAAGATTTAGATTGCAGTT
>T02_Unigene_BMK.527
TGGAGGCGTGCCGCCGATGGACCAGGCCATAAGATCACCGCTGTCGATGAGGGCACCGAGAATGGCGAGGAAGGCGGAGAGGTCAGTTCCCATGCCAACAATGCTGTCCGTGACCTCGATGAACTGTGCGACGGTGGCATAACCGTTCCTTGGAAGGAAACCGTGGTTTGCAAAGGCATTGAGGCCTGGGCAGACACCTCTCAAATCGTTAGGTCCAGGGGCCTGCCACTCGTGGCCACTTCCTGGTCCAACATCGATA
>T02_Unigene_BMK.528
GACCCGTTTAGCACAACCCGACTCGATTGCCACCTCTATGCAAGCCCCATGAAGAACTTCAAATCACATAGTATTACAATTTACAAGTTTAACAGAATCATAAAACCAGGAGAAAAATGGGAAGGCATTCCAACACAAAGACACCCACGTTCACCTGAAGGTCTACACCAAAGAGGAATTCTATGATTCTCAACTAAGTAGTGCAAAATATCATCAGGTCGTGTGATTTAAACTATCCCAACATTTTTTTTTATTATAACTGAGGGTGTCCCAGCCCTTTAAGCTCGATAAATCCCTCCAGGCTCCCCTGTGCCCCAGTATAGTAGCGCAGTTTTCAACTTTCAACCCTCGGGGTTTTTGAAACTATAAACATAATGGACATCAACATGGATAGATCATGTTAGAATCATTCCAACCATTGAATCCACACAGCTCTTAAAACCAACAGTTACAATCTTCTATGCAAAACCATCATCATCATCATTTTAGCCTTATCACGGCGCAATCTGG
>T02_Unigene_BMK.529
GTGTTTCTTTCTGATCTCTTCATTTCGTTTGTTGGTGATCTTGTCTTCAGCTGCCTGACCAGCTCGTTTTGCTGCCACTTTCGCTCTCAATTCTTCCAGCTTCGCTTTCTTTTCTTCCTCCGTCAACGGTGCTATCTCTTCTGTCGATTCCGCGAAGTCATCGTGACCACTCTTCTCTGCGTGAAATTGTGCCTGGGCCATGCCTCTAAACTTCTTGCCACAGTCGTTGCATACCATTGATTTGGCTTCTGGTCCAGCTTCTGGCATACCAGCATTCTCTGTTGTTTGTGCTGATTCGCTTTTGAGGTCCTCGATTGATTTGTCTGCATTCTTGTCCAGCCAGTCGATGGCTCCAGTCAGATTACCAGATCTCTGCAAGGCGATGGTGGCTTTTTCTCGGTCGAAACCCATATCAACAAGATTGTCAAGATCTCCCGCCATGATTGCTGGATGTGTGGTGCTGGATGTTGTGATGTGTTGTGATTTGAAAGCTATAAGCAGCACTGAAGATAAG
>T02_Unigene_BMK.530
GTCAATGAAGAAGATGAGGTTCGGCAGTTGGCAGCAGCCTCAACGAAGAAGGTGCGGTTTGGGAGGTCCTGCAAGTCCAGATAGGAACCCCTCCTCCTCCTCTTCTTCTGCTTTTTATTCTTTTTCAGTTGAACCAACTGGGTACCGCTTCTTTCCCAAAAAGAAAAAATCAACCGAACTGAACAGCTACAGTTAGATTCGGCCGAAATTAGTGATTTTGGACCGAAATCACTGGTTTCGGCCGAATCGGACCGAATTTTGAAATGAATTTCATTGGGTGGATGTTTCGGTTGGGTTTACTCTCTGAACCGAATGATTTCAGAAATTTTGGACAAACCGAAACGAAATTTGCAACACTAGATTTGATTCAAATTCTTAATTCTTCTTCAACAAGAAATAAGCTAAATCCCCTAAAAATTAGAAAGT
>T02_Unigene_BMK.531
ACTTGTTTCACCTGTTTGGATAAGTCTGTTTGGATAAGTCGGGGGTGGCACAGCACCTGACTGACCTAAGAGGCGGAGGAACTGCCCCCTCTCCGCCCCCCTTGCTTGTTGCCCCCTAATTCGTCCAAACAGGGGATCCAATCCCTTCGATTACATTTTCTTTCCCTTGGTCAAATTTCAAAGATGTGGCTTAACTGGACAAAGAGGCAACCGCGTGTATTTGGCATATATGTGTGTGTAATGATACAGAAGGAGGAGATAAGATTAATACAAGATAGAGAATAGAGAAAGCAGATTAG
>T02_Unigene_BMK.532
CTAGTGGGCCATGGGGTCCCATAATCCCCAATCGACAATTCTGCACATTCACGTCCAAGTTATGGCATATCACGATCTCTCTGTACATCAGCCAAACTTTGAGGAATTACTGATGAACAAAGACCTAATTAGTTGTATAAATCTCACCATCAAGATTAAGATGGTTTCTTTGATTCAAACATCAAAGTTGCATTCGATCAATGATTCAGGTTGTCAACACAGCAGCAATACAACATAGTTGAGAAAATCCAGCCTTATCAATCGTCTCATACATTGAATGGAAATAACTAGAAAGATCCACTCACCTTTGGTATATGATCGTTGCTTTTGCAATGTGCGG
>T02_Unigene_BMK.533
GTAGACTTCACGAGTGTTGCCTTATGTCTTATGCACAAGGTGCTTCTCTCCATTGGAGACATACTTTAGATGAGTTTCTCATTGCCAATTGATGCATTCAGCAAGGGTTAAAAAAATGGATTTTGCAGAGGCTTATGAAAGGGCAGATTGGGGGTTTCTTATTCTACATGACGCAAAGGATGTGCTTTGGCTTCGGATGGAGAAAATGGATCTATAATGTTGTGTGCGTGTCTGCAAAAGCATGAAAGGTGCGTGGCAAAAGAAAACTCACTTTAACTAAGCATGGAGAAAATGGATG
>T02_Unigene_BMK.534
GCTATTTTAAAAATGTTTGATGTGAGCTTAGGGTTGCTCATGTGATGGGCCAGCTTGAGCCCAACTGAGGTCCAGCCTGCTTTGGGCCGTGTTTAGGCCTTTGGTTTTAGTACTCGGATTGGCCTTGACTTTAAAATTTTGGCTAGGGTTGGATGAAGTGATAGAAAGCCCGAAGCCTAGTCTGGCCCAAACAACACCTATCCCTGATGTGGTTGATGTATCAGCCACTGCATTAGCCTTACACAACATGCCATCTGATTT
>T02_Unigene_BMK.535
GGGATATTAATGGGTATAATCAATCGAAGGTGGTGGGTCAACTTTAAGTCATGAGCGTGATACTTATTTTGCTGAGATTCAACTCAACCACATCTATAGTACAATACCTCTTTTGCTCTGAGGTCAGCATTTGACAGTGGTGATTCCTGTCAGTTAACCAGATCATTTGTCTTGTGGATCGCTATTGAAGGCCAATACAATGAGACGTTAGATGGTTTCCTTGCAAGTTGATTCTTCC
>T02_Unigene_BMK.536
GAGAAATGGGTTGGTAGGAATTAGTACAAAGTCATTGTATGTGGATTCTGTAGGGAAGAAGCCAGAGATGAAAGTTCCTGATCCAAATGGGAAATCTCTGCAATTGAGGGAGAGGCTGCAATTTTCGCTGGAAAATAGGACTTGGACATTGAATGTCGTTGAACAATTCAAGATCTCCGGGTCTAAGCAAAGAAAGTTCTAATTCTAGACTAGAAATAGCATCAAACTCG
>T02_Unigene_BMK.537
AGAAGAAGTAAAAACATGGTAAAATCAGTGTTTGTAGTGTCGATATGTCTCCTTATCTGCACTATGTGTGTATACACAGCACTTAAAGACAAAGAATCACCTGAAATCGAAGGAAACGTTATCGGTATAGATCTTGGAACAACTTATTCATGTGTAGGAATTTGGAAAAGTGGAGGAGTTGAAATCATCACAAACGATCAAGGAAACAGAATTACTCCTTCTTATGTA
>T02_Unigene_BMK.538
AGAAAACCCCAGTCTCTGCAGGCGAGATTCTGTTGGAGTCTTATTGTGCAAGAGACGCCATCTAAAGCAGCTGACTTTGGGAAGGCAGATGGCGTTCCAGATGTAAGGGGGCCAGACAAGAGTGGGAGCTCTTGAGCGGATGAGGTTCCAAGCTTTTTTCATAGTAAGGTGACCATCTGAGGAGTCCTTCCATTTGAGGGAGTCCTTGGGTTGGTGAGCTGGAGGGATGGAGTTGATATTGTCTGAGAGGCAGCTATGGATATCTGGAGGCAAATTTGAAGGAATGGACCAACTGCCTGCTTGAAACAGAGTGGAAAGGCGTTGGTTCTGGGGGAATTGGTAGTCTGGGAATCTGGTTGAAATGGGATCTGCCCCTGCCCACTGATCATTCCAGACATCAATTTCTTAGCCATTACCAAAAATCCATGAACTGCCAAGCTGGATATGGGAGGCCAGATTCCTAATCTTTTTCCAGATGCAGGAGCCATGGATGGTGTTGTCTGAGCTCCAGATGGGATTTTGCTTGAAATATCTGGTTTTGAACCAAGAAGACCATAGAGAGCTGCCAGTGGAAGCCTGCCAGCCGAGCTTGATGAAAGAAGCAGCA
>T02_Unigene_BMK.539
GGCGCAAGAGACTAGACTGCCAAGGCAGCACTTAGTTCTTTCTGGGCCCTCCTGCTCTGTCATCTCTTGGGGCACCTGGCCTGTACCTCTTGGGTGGCTCTCTGTTTCTCCTGTCTACTCTAGAGCGCACACGTACCACCTTGGAGTGGATTGCTGCTGATACACAATAGTACACCTTTCTGTAAATCTTGGGCAGTGCGTAGGACTCGATGACGGAAGCGTCCT
>T02_Unigene_BMK.540
GAGCGATTATCCTTGCAATCGCAACTGTACAGCAGAGAATGCGAACAGCCGGGCGTCGGGGTGATCGACAACGCCGCGGCACAGGCGAGCAGAGGAGCCCGCCTAGTTGTTCGAATACAGCGACGAGCCGAAGAAAGACGAGTTGTTCTGGCCAGCGCCGCCGTGGTTGTCTTGGCCACTTTCTTGAACGCCGTGGTTCGAGCCGAAGCCGCCGAAGCCGTCGTTTTCCAGGTTGCCCAAGCCCGCGCCGCCGTAACGCGACGCGCCGCTGGCGCTTTGGTTGTAACCGGCGCCGTTGTTGCCTTGGTAACTGCCGTTGTTTTGCTGCTGGCCGTAGCCGCCCATGCCTCCGGCGCTGCCCATGCCGCCGACTGGACCGAACGAGCCGGCCGAGTTTTGGCCGAACGGGTTGCCTTGCGGTTGTTGTTGCTGGTTGCCCATCATGCCTTGGCGGTTTTGTTGCGCGCCGTACTGATTCATTTGCATCGGGTACTGGCCGTTGGCGCCCATCATTTGCGCGTACTGCGCTTGCTGGTTCGGGTGCATGGCTTGCGGGACGTAAAGGACGTGCGAGGCGTAGGGCGAGGCGGCGTAGACGGGTTGTTGCATGTACGGTTCCATGCCGTACGGGCCTTGTTGGAAGCCAACGGGCATTTGCATGAATTGGCCGCCTTGCTTGCTAGGGTCCATCAAGCGAGCTTTAGGGTCGCCCATCACCGGGCGTCCGCCGGGACCAGTCAAGCGCACGGCTTGGAAGCCTTTGGCGCCAGTGGTAATCTCATACTCCACTTCCTCGCCCTCGGCGAGGGATCTGAAGCCGGTTTTGCTTTGGATCGCGGTGAAGTGGACGAACACTTCCTGGCCGCCAAGCTCTTCCGACTTGTTGTCAAGCACGAAGCCGAAAC
>T02_Unigene_BMK.541
GGAGCAAAAACCCGTATTGGGGCCCGCATATTGAAAATACCACTCATTCAAAATAACTCCCTTCCAGCATCTAGAATATCCCTAAATCTACTCCAATAATATTGGTCCTATGTAAGATTGGCCATCTAATTAAAAATACCATCAACACAATTATACAATTCATTAATCACATTTTTCTTACTTTTATCAAAGGATCAATCTTACCACGGTATCAACTCAGAATAGGATAAAATATGGTGCTGAGACATGCAACTGAGAGG
>T02_Unigene_BMK.542
GCCCCATTGTTGTGCCCTCATCTCAAACAGGGGTTTTTCCTTTATCTACCCTAGCCTTGATTTTGGTGGGGTATCTCCATCAGACGAAGTACCAGATCTGGTGGGTTGAAGTGAATGAAAGTGAAATTAGACAAGGGAATAAATGTCCAGCGGTGAAAATCTGAATCTGCACGAAGATTGGGTTTTCAGGTTGTAAATAGACAAAGGGTAAGAAAAAAAGGATGTACGAAGAGATAATGGCAAGCAGAGAAGATGAAATCTTTGGGATCCATGGAGGAACGGATCTAAAACCAGTGATAGCTAAGAGAAGAAGACGATGGTAGATCCATCCTATCTTAATCTTGGATATTCAACTCCGTTCCTTTCACCGGATGCATCTTACATGCATTCTTTGTTGGCAGTTGCAGTAATTTATGTCGATGAAGAGATAACAATTATGGGATTGCCATTAGGAATTTGCCTTCTAGTTTTTGTTTTCATTGGTTCATGAAATGTTATTGGAATCATGTACTTGTTGATACACTTTTTTCCTTATTGTTTTATGTTTTCTGTAGTTTCCCATGGTGCACAAGAGTTTTACAGTCTTTTTCCAAACAATTTTGTGGATCCTAGCAGACTTCCAGAACTATTTGGAATGGTAAATTGAATAGATTTTCTTAAACCCAATTATTTTGAACTCACATCTAAGTTAAGTTCCATTGCATTTTCGACCTATCAATTAGTTGGTAAT
>T02_Unigene_BMK.543
GACACTGCTTCAGGAATCTTTGCAAAGCTTCGCAGTGAGGGCTCAGAGCTTCTCTGAACATCAGGCTGGCACCTCAGCGGACCCGCCATCCCCCTCTGCGGTGGCAAATGCGATGAGCCTTTGTGCTGGACTGGGGTATGACTGGGCGCTGCGCTTGCTCCATCCAGCTGCCATGGCAATCAGCCAGGATGTCAAGGATGATTGGGGATGTACGCCCATGCAATGGGCGCAGGCCAGAGGCCAGACAGGCTGTGCGGCTGCCCTTGTTGCATTGGGTGCCGCCCATTTGGACCGCCTTCAGCGCACTGCCACCCCCCCTGGGCCTTCCTGGGCAGCGACCACCCCTCGACCGTCCACCCAGCCCAGCCTCAGCTCTGACATGAAGCTGCTTTTCGTCTCGCCCACTCCAGAGAGGAGCACACAGCCAGGAGATTGGTCTACCCAGCTGGACATGCAGCGGAAGCGCTCGCGCCACCTGTTTGGAGATGAGATTGCAGCTGCAGTGGCTGGAACAGACACCATACTGGAGCAAGATACGCTCATGCGCGAGCAGCAAGATTCAAGCGCACTGCAAGGCCCGATCCCACCG
>T02_Unigene_BMK.544
ATTTCATTAGATGAGAGATTTCTTTTGTTGGACTTTAGTCTTCTGAAATGAAAGAAAGACGCAGACCATTTAAACTCTGTATTGTGCATAATGATAGCACTTTATGGAACTACTTTACAACATTTGAAGGTCTATGGTTTGAAACTGGAGATGTGTTTCTCTGTTACCTGTTACATTATAATAAGAAACAGATATCAGACACTAAAACCAATACAAGAAAGAAAATAAGGAGGTGGAGGAGAAAAGAAGAGGAACGAGAAAGAGGGACTGAGAAGGG
>T02_Unigene_BMK.545
GAAACTGATGCTAACATTAGAAACATGAAAATAAAATAAAATAGGAAGCATAAAAAATTAAATGAAGGGAGCAAATGAATGACCTGATATTCAACCAAGACTTTCACATGGGCCCAGTTTGAGATTGGAACTTTGGGCCTCCATTGCCGGATAGATTGGATCCTTGATGGGCCATGGACCCATTGTGCCTGATTCATGGACTGCAGTAGGCTCCCCTGAAAGATGGCAACCTGCCTGTTTAGTTGCTCGGTCAAACAAAATGCATCTTTTCTTTCAGTCTGACATCATGTAATCTCTTCTAAAATGCATCTGGTGACAATAAATCTTGTCATATGCTATTTGTTTATTGAGCCCACCTGATGACCCATCCGAATGCACCATTGGATCAACGAGTCAATTTTTTAAGGGGTCAATTTTGT
>T02_Unigene_BMK.546
GTTTCATCAACCTCCAGCAGCTTGTGAAAGTTAACAAGTTCGATGTTTAGCATATGGAATCATAATAACAAGTATGAGGAATTATAAGATCATTGACTAGGGACATATCAAGTCCCAAATCTATCCAATGGGTCAAGTCTAGCCAACAGGGACCTGGACTTTGACCAACCGATTGGACCAGTTTGGACTGGAGTAGGCAGGCCAGCAAGTCAGACCATCTTATGCATGCCT
>T02_Unigene_BMK.547
GCTGGTAGTGGAAGAAGAAGAACCGGAGGACGTTGACGACGTCACTGGAGCGGATGAAGAGGTGCTAGTCGAAGATACAGTAGTCGAATGGCTGGTGCTCGAAGAGGATGAGCCAGTGGTCGTCGAAGAAGTCACTGGAGCGGACGTGGTGCTGCTGCCAGTTGAGGACGAGGTGGTCTTCGAAGTCGTGGTGGGAGTACCAGTCGTCGAGCTTGAGCTGGTCTTGGAGCTGCTGGTCATTGTCGAGCTGGTG
>T02_Unigene_BMK.548
TTCACCCTCAAAATACACAAGAAAATTTTACGGTGAGAATGGCCCCTTACCCGAGTGGCAAGGAGTGGCAGTTCTCACTCGACTGCCTAAGGTTTGAATCATGGGTACAACACCTCTTCTCGCGTGTGCATGCTCTCTCGTAGGTCCTCAGCTCCTTTGGCTAGGTACCAAAAAAAAAAGAAGACATTTTTACATTAATGGATAATATAGGGATAGCCCAATTGA
>T02_Unigene_BMK.549
GACGACAACACACATCTCGACAACCTCAACAATGGCACCAAAGGACACCAAGAAGGGCGGCAAGAAGCCCACCTCGGCCAAGGGCAAGGCCAACGCCGCAGCCAAGGCTGCCCTCAAAGGCGTCAACTCGCACAAAGTGAGCAAGGTCCGTCTCTCGACGACCTTCCACCAGCCCAAGACGCTGCACCTGTCGCGCGCGCCAAAGTACCCCCGCAAGAGCGTGCCGCACGTCCCGCGCCTCGACGCCGG
>T02_Unigene_BMK.550
GGGGTAGAAAAGGCAGTAACTAAACAAGAAAAATCTGAAAATCTAAGGAGAAAGAGTGACCCACCTTGCTAGCCAGCTATTTCAGCAAATCATTGACATCTTAAAGATCCACCATCAAATTGTTGATGCAGTTTGGCAAATGAAACTGGTTACTCTAGAATGTGAAGTGCAAAACATTCTAAGTTCATCCTGGTCAAACAGTCTTACA
>T02_Unigene_BMK.551
ATGTGAGCAGTTTAAAATAACAATAGCTGCAGTCTATGTGAACAATTGATGCTAGCTGCGTTTAAACCATAACCGGCCCCATCCAATATGACCCTCCGGATGATTTGCTAAATCATGTACATGAGTACCCTTTGTTTTCTGTTTGTTCTTATGATTTGAGGGGTCGGTTGCAAGTTGCAAACGAAGAGGGGAGAGAGACTGAGAGAGAGAG
>T02_Unigene_BMK.552
CAGAAGAGGAAGTAGTACTGAAGGTATGTTTTAGTTGGTGTATTTATCTATCTCATCCAATGGTGACAAAGCAAGGTTGATTGATGAGAGAATATGACACAAAGATAACAGTGAGCATACACCTTGAACCTAAAAATATGATAGAAATTGATCTGACAATAGATCATTTGTTGTAAGACAGACTGTTCTATAGATGTTTGGTAACTTTACATGTAAAATGAAGTGAAGTAAAGCATCAGATCAAGATTGAATAAAATATAAGTGGGTTATG
>T02_Unigene_BMK.553
GCCGGATCAGATTCTCCTTCCCTGCAATCCAAACAGAACCCACCCACCACAACATACAGATTACACACCCAATCAATTTAATTTTAGCTAATTTTTGGAAAAGGATTTGAACAAAATAGATCAAATTGAAGCAACAAAATTTATTCATGTAGATGCATAGTTGGGACAAGGTTTAGGGTTTGATGATGAATTAAAAGTTGAAACCCATTAAATCAATGGTCTGATCCAACTTGGCACATGTGAACAAGATCCAAACTGCCTCATGATGGGATCAGAGATCATGAGAGACCCACCACACATGTGTCACGTTGGCACGAGTGTACGCATGTTTTTCAGTATCTAGTA
>T02_Unigene_BMK.554
GTGAAACAAGCCACCTTTTGGTTCCTGCCTTTCAATACAGAGGAAAATATTTGGATGCTCATGCTTATCCATCTTGGAATAACTAGAAGTTTCCATTGGATTATGTATAAAACCCCTATCTTGTGGGGGAAGGCTTGGGGGATGGCACCACATCTCTGGGAATACACCTTTTTGAATTACCACATCAGTGTGTTGATTCTTCTTTTTATTTCTGCATGTGTTTAACGTGGCATGCACCTTGAAGGAATGCCACTAGCCAGTTGTAAATAATTGCTTCCATTGTTCTTTAACCTCTTCCATTCTACGGGAGGTTGTTTAGTTTCTTCTCTGTTGGTTTTTTTTCTTTTTTTTGGCATTTTAATACGGTTATAAATCATTTGTGAATGAATAC
>T02_Unigene_BMK.555
ATTTTATGCGTATCAGGAGCTGACAGCAATTTTCTTGCATTGCTTTCCAGAAATTTGTCTGCGCATTTGCGTTTATCATGACTTCAAACACCATCCTTAATTTGTTTCCTAATATTTCTGAGATAATGATATTTGTTAAATGTCAATACTTGCGGGAAATATGGAACCATGCTTGACAAGAGCGCATAAATGCAGTTAGAAGGTGCTCATTGGTGCACCCTTCTTATTGTGGGTTCAATCAGTTTACCTTTCAAAAGAAAGAAGCATTTTTTTCACAGCCAGATGAATCATGATGCTTGCGAAACCTATATTGATGACAGACCAAATAAAGAGGCATTTCTGGTTATCATATTATATTTTTTGTTCTTATTGGTGTTGTAATGGAATAAGCCCAGTGAAGTGAGTTTTTAAGCTTAGCATGAGGTTTCTTGGGTTTCTCTTAGTGATCTAAAATTTTCTGCATTTCTTTAAGCCAGAAGAGTCTTTACACCTGAAAACTCATTGTGTAAGAGCTATCATCGTGGCAATCCCTAAAATTGTTTCTGTAAAGAAATCTTTCTACTGGAGCTCTGTGAGCTTTCATGGCTTTTTTGGGTGCTATTCTATTTTGTTCACTGCATAATAACTTTCTATTAGAGCTCATGGAAAAACAAGAATCATGAATGATATGGGTAGATATAAACAGAATGACTTTAACATCTGATCAGCATTTAGATAAGG
>T02_Unigene_BMK.556
GTCGGTGAAGTGGTGCCATTCTCGTTGGCTTTGCTGTCGCTTTGTCCCTGAATGACCCGGACGCACTCGTCGTGCAGACCCTCGAGAAGGAATCCGAGGAATTCCTCGGCGTCTTGCTGATGTCCTCGCCTCATGCCCGCAAAGCGGGGCTGCTGTCTGATCACATCGTACACATACTCCGGCGTGACCGAGTCTCCATACTGCTCGAGCTGTTCCTGCTTGAGAATAGATCGAAGCACATCGACGGAC
>T02_Unigene_BMK.557
TCATCAAAGCCTTGTCCCTACTATTTTGGGGTCAACTATGCTCGTATATTGGATTAGTATACCTTGTTTAAATGCATTTACTTGATTTGATTGTGAGAATGCCTCAAAGAATGGTCAATCTTTAACCACAAATGGTCTCTTTTGTGTAATTCTTAATTCCGTGTTTAGCCAGGTTTGAACCTTGAGATTTGGTTTGATATTTAGACCACTAGTGGCGATCAAGGTGGAATACTTAAAATAGAAAGCCTTTTAGAAGTACAAAATGTTAGAGAGGCAATTCTTTTGGTCCTTGGCTTATACTGTAACAAAGTTATTATTTGCATTGAAATTTATGTATGGAAAAAGAAAACCTGCATTCAAAACTTTAGGTTATCCAGAAGAATATAGATTGCCG
>T02_Unigene_BMK.558
GTTTATTCCTATAATTATTTTCTCAGAATTCATTCTTCCTTCTGAAATCACTATGAAATATGAATTGCAATCTCTCTTGTTGTAATGAATGTGGTTACAATGTTCGTAATGAATAATTGAATGCTAGTTTTGTTTCTCATATCAACCTTGCAACGAGAGATGTTGCTCCCAAGACAATAGCATTGGCAAATGGTAGCATCTTCAAATTCTTGTATTTATTATAACTTGACTACAACTTAGGTTAGCAGAAAGCCTAGTTCCCCTTATGTAGTTAGTGAAATTTTCACCTATAGGAGTCTGGCACAAGGATGGTGTGGGATTTTCAA
>T02_Unigene_BMK.559
GTCTGATGGCGCTCGATACCTGTGTTGACTTGTTTGACCGCCCGCCAAACTTCTTGATTGTGGACTACTACAACGAGGGAACGTTCGACAATGGCACGTACGGCATCCAGAACGGGAGTGTCTTCCAGGTTGCTGCCCTGGCGAATAATGTTACTTACACTGGTAACTGCTGCGGAGACAACCTGTCGGTCGACAGTGCGGCATTGAGGATAGGGGCG
>T02_Unigene_BMK.560
GCGAGTCTTCGTGGTGCTGTGCTTGCTATGAACTCACGTTCACCTCTACTTCGATCAAGGGGAAGAAGATGATCGTCCAGGCAACCAATACGGGCGCCGACCTGGCTCAGGGACAATTTGATCTCGCCATCCCAGGTGGTGGCGTTGGGATCTACAACGGATGTACCGACGAATGGGGTGCGCCATCAAGTGGGTGGGGCGCTCAATACGGCGGTATCTCGTCGAAT
>T02_Unigene_BMK.561
AAAGACACACATAAAAGACTTCAAGGAATATGAAGCAATGTACAAGGAATCCATCGAGCAGCCAGACAAATTCTGGGGTAAAATGGCCAGAGACCTCCTTCACTGGGATCGTGATTTCGAGACCGTCAGCTCGGGCAGCTTGACCAACGGCGACGTCGCATGGTTCGTGGAAGGTCAGCTGAATGCCTCCTACAACTGTGTCGACCGACACGCATTCAAGAACCCCGACAAGCCAGCCAT
>T02_Unigene_BMK.562
GTTAGCGTCGTTGATTCTGTCCGCCAGAGATCCTGAGGAGAAACCAGCGAAAACGACTGTGTGACAAGCTCCGATTCGAGTAATGGCGAGGAAGGCAATGACGGCTTCGGGAATCATGGGCAAGTAGATGGCGACAGTATCACCCTTCTTGACGCCCATCTGCTTCAGGACGAAGGCAAGCTTGGAGACCTCGCGAAGGAGCTCTCCGTAAGTCAGTGTTCGGCCTTCACCGGGCTCGTCGGCTTCGTAGAAGATGGCTGGCTTGTCGGGGT
>T02_Unigene_BMK.563
AGGCCTTTACCGGCAGCGGCGGGTTGGAGGCGGGGCACGAGACGATGAAGGCTGCTGCGAGCGTGTAGACCTCGTTGAAGTCGAGGGGTGTGTCGAAGGGTGCTGGGAAGGGCGACTCGTTGAGACGCGAGCGCAGGTAGGAAGAGTGGCGTGACTCGACAGTCAGGATGCTGCCGGCTGCCGTGAGGTAGGCCTTGCTGTTAATGTACTGTGCCGCGCCGAGGTATGCACTGACGCCGACACCCTCGAGCACTGATGCTGTCGCGACGAATGTCTTGGGCGTCAGCGCCCCAAAGTTGTACGTGCACTCGGCCACGGCGGGTTGTCCTGCGGCTTGAAGTGCAGAGGTGAGGAAAGTGACGTGCGTCGACTCGTCCATCGAGACCTCCTTCAGGTTGTTGTAGAATGTGGCGCCATAGCCGGCGTTCTCAAAGTCGGCCTCGGTGAAGTTGGCCAAGCCTTGTCGGTAGAAGGTGTCCTCGAGATGCTCGAGCGTGAGCGCATAGTTGAGAATCTGGTAGTCGTTGGGTCCGTTGCTACCATCACCGTACCCGCCCTTGCCGCCCCAGTACCTGCCGTCGTGCCTGGGGTCGTGTCTCGCTTCGAGCTCCACGGCGGGCGCGGCGAAGGATGTGGCAGCGAGGGCCGATAGGAGGACAAGACAGTTCTTCATGTTTGTCGTCTGTTTGATAGAG
>T02_Unigene_BMK.564
AATATAATCGGCAAGCATCGAAAGGTATATATAATGCTAGTCAAAATGATATGATCCTTGACCCTTGGATATTCTTTTATGATTTTTAGCCTTGAGTTTGTACAACCTGACCCATTGTTCTGTGATCAAATCTGTTGACCTAACCTTTATGTGCTGGATGGAATGTGAAGTGCAATTAAAAAAATTGTATACACTGTATGGAAAGTGGAAACGCCCATGTTTGGTTAAAAAAGGAACTCAAAATGGAGGGCCAGTATTTTTCTGATCAAGTTTTTTTTTTCCATCATACAACTTATGGTCTCTGACTCTTGACCACCAAACTGGAAATCCACTTACTTTACATATGCTGGTGCCAAGGATCATTTAACTAAACTGTTCATGGTTTGTTTACATGCTTCTGTTTTTCCCTTGTCACTGATTTTCTTACATCTGTAACCTTTTTCATTCATCAGAATCACATACCTAGAGTTGGG
>T02_Unigene_BMK.565
GGGGAGCACTCATACTCTGATCTGCGGTGGTAGAATCATTGTTCGTATTTGGATTTGCCCCCTTTAAAGTCTGTAAAATTCCTGCAGCGTCCTCCTTGATAGTGTCTTGAAAGCCCGTTTGCTGACCCGAAGAAGTGTCCTTCGGATTCTCAGCAGCAGCTTCATTGGCATTGTCATTGTTTGGCGGGTCTTTGGAAGCGTTTTCGGATGTCGGGTCTGAATCATCATCTGCGTTCGGGTCCATTGTCTTCTCCCGGTCATCTTCTTCATATGGCGGTTCGTCATCTTGTCCTTCCCTTTCTTCTTCTTCTTCTT
>T02_Unigene_BMK.566
GATGGATTGCTCATCCCAAGTAACAATTTTCTGTAAAGGTTCCGCTCTCTTCTCAGGAATAATCCACTCATTCGGCGAAAACCCCACGGCTCTAGCAGCACTCTGCACCGCAAAACAACTCAGCGCAATCGCGCCACTGATCTTCAAAAAGCCTCTCATTCTGTTCGACACAAGACAAAAAAGAGTAATCAGAACGAAGAGCGCATTTGCAATTGAGACGAGAGAGCCGGGCGGG
>T02_Unigene_BMK.567
GCATGACAACCGACCAATGATGGCTCCAATCCATGCTGGGAGGAACAGGTAAAAGTAATGGCTCTTTTCACTGAACACCAATCGTCACTAAACACTAACCTACTCTTACAACCGTAGGAGGTTATCAGAGTGAGGGAAGGAAGCCCTTAGGGGGACACAAAAAAATGGGGAAGTAAAGAGGAGCCAAGCAAACGGAGGAGGTACTGTCTTTTTTGCCTAAAATCCCACTGGTGCATCCAACCCTCTTCCTCTCCTTTCCTGGCCTAGGGCGGCATATCCTGAACCTTCAAACCAATGCAGAATGTAT
>T02_Unigene_BMK.568
GAAAGAGTTGGCTACTTGATTTCTCTTCCTTAATCAATCACTTGGCAGAACATCGAAAAAAAAAAATAAATGATCATGACTGAAAAGAATAGAAAAGAACAAAAACCCAAATCCCCTATTCATCGAATGACCTATAAATCCTATATTTAGAAACCTTTGAGCTGTTCTCAATACACTCCTACAATCTTACGTATTCTAAGATAGTTCTATCCGCGATTTCATGCGAAACGAACGCCCAACACACCAGAAAAAGAAAAGACCCCTTCTTTATTTTCCACAAACCCAAAAGGGGGAAACCAAAAAAACGAGATTTTGATCAACAAACAACCATAAGAACCGCGAA
>T02_Unigene_BMK.569
AAAAAAAAAATTTTTTTTTTTTTTGCAACGAAAGGTAGGTTTTGTCAACTCAGTCATCGCATCTGGAAAAGTAGGTTTTGCGTCAGCAAAGGATTTCCCAATGCATTTCAATGCGTCGGCAGCGCGTCGGCAACCATGTGTATCCAAATTCATAGCCGACGCTATTTTAATTACGTTGGCATATCCCTGTACAATTGACAACACACTGTGGTGTCGGCCAATACGTCGGCAAAGAG
>T02_Unigene_BMK.570
ATTGGAGGGGTTTAGACGCTGGATCTTACATCTTAATACGGTGCAACGACTAGCCCTATAATTTATAAATGTATTCAGTAGTACATATTCAAGGATTGACAATAGGATGGATTGGCCATGTACACAAAAGGGACATGACGTTTTAAGAATAGGATAAGTTGGGTGTAACTTTCAGTGCCATGGACTGGATTGCGTAAGTTTGGATAACTGAAAATCAAGAGATTTTAGGAAAATATTAAAATTTTAGGAACTTCAAAAATAACTTGAGACTTTTTAACTAGCTGAAATTTTTTAATCATAATAAAAAAAAAATTGTAGCATTTACGCTCGTGGCTCTGCCATCACATCATGCCATTGAATTTTCGGACCACCAAACTCTTCTTAGAAATTCTAAGCAAAGGCATTTAGCACTAGCAAAACATGCCCCGTGCTTAGCACAGGCAATATAATTCATTATCATTATATAAAAAATATACATTAATATTAGAAGATTTATAATGAGTTTAAAATATGATATTTCTTTATACATATAGAGACCTTTTTAAAAAAAAAATAGATATAATAAAAATAAACGTTGATACAATGAAGCAATCTTTGATCCAGCAAAATATAAATATAAACACCCG
>T02_Unigene_BMK.571
GGTAGGAATCAACAACAAACAACATTTATCATGAGTTCAGATAGAATGGGAACGGCAGTTGTGACGAGAAAATTAACAGACAACATAAACCTGAAAGCGGAATGACAAAAAAGGGAAACCTCTAGATATATCCTTGAGAGCAAACCAATAACATTCATTCAGGATGAATTTAGCCCTCATAGTTCTCTTCAGCTCCTTCGTCGTACTCACCCTCCTCATCTTCTTCTACAGTGGCATCCTGATACTGCTGGTACTCTGACACGAGGTCGTTCATGTTGCTCTCTGCTTCTGT
>T02_Unigene_BMK.572
GGCCTTCATGGACAAGGTGGAGCCAAATGCTCATAAATGTGAGGATGTATTCTTTTTGGGCTTCTCATCTAGTTTTGGTGGACTGCCTGGTTGTGATATTGCCAATGCATAATGGGAGAGCACTGTGGAATTCAAAAGCGTATCAGAGAAAATGATGAATACCGATGACTTCCCAAGTTTTGATAGACATGACTAAGCATTGGAGGTGATATCATTGCCTTTTGATTTGTAATTGTTTGGTTTATAATTCTGGTAGCAGGTGTTGAAGAAACCGAAACAACTCCTTTTAGAAACCATCACTTTGTGTAGTGTGTTCTGTACATATAATAGTCCCT
>T02_Unigene_BMK.573
GTTGGTGGAAAATTATCATCATTACCATTTTGGTGGCAACAGTATTATTGAAATCGTTTCTTGTTCACTTGAACACTTGCAAGCTCATACTTGGAAACCCACCAAAATTTTGGATACCATAGCAATAAGAATTTCCAGCATTAATACATAGATGTCCTTACTATCGTTCTGAAATTAGGAATTAGGCAATACAGGAGAAGGTGAGTCTGACCATAATTTCCTGTATGTCAAGAAATCATAAAAGCATGCAGAT
>T02_Unigene_BMK.574
ACAGGTTCCAATGGTTTTGAAGAGGTTTTTTTACAGATTGAAAGTTTGGTTTGTCATAGATTATCATCCGAGGCTTTCATTCCAAGCAAACAGTCATACAGGTGGTCCAGTCAAGTTTCTAGAAATTTGATAAATAGGCTTGTGCACCTATGATACCCTGATACTTTAAACTAGGAAACATATCATGTCCAGTCAAGCTACCTGGATTAAATCCAAATAAAGTGAAGACATGATAAGTCCAATATACCACCATCAGTGTTATGTATGAGTTTGTTTTATGTGCACCCGCCAACCGTCTCAAGGCAAATGATGCAACTAGAGACAAATGGGAAAAGGCACATGTTCTCTATGCAAGTTCAAGGTTTTTTTGAACGAGTAAGCATT
>T02_Unigene_BMK.575
GGGGTGCAAAAGGGTGGTGGGGATTTTGGTTTTACTGTTGATTTGATATTAATAGTGGTTACTGGAATGTAAATTTTGTTTAATTCTATCACAAGTGATAAAAGAAAGCAAGGGGATTTGATTTTGTCATCCTGGAGTACTTGAGGTGTGTGCAATGCGCCCGTGTGCTGTTTGTCTGCTTTGTTTTTTTATTTTTGGAAACTAGGTAACACTATTTCATTCCACCTACAAATCCAAAATCATTGTTAAAT
>T02_Unigene_BMK.576
GTAGAAGAACGGATCGGTGTTGAGCGTCGAAATGGCCGGGAAGCCCAAGCCGAGCAGGCCGTCGGCAGTCTCGTCGGTGTAGCCATCGTATGTTTGATTGGCTTGCGCAAATGTTTGCAGCGAGACCGTCACATTGCCGGCGACGGTGATGGTATCGTTGAGCGCGTTGCCGGCCACTTTGCTGCCGTCGCCATAAGTGACGGAAAAGGCCTTGGCCGGAGTGATAGGCTTGCAGGAGGTAGAGCCAGTGCAATCGAAGCGCTTATGCGAGCCGCAGTAGTCCGACGTGCAAGCTTTCGCCGGCACCCAAAGGTCCGACGACCCGGTGTCAAAGTTGATGGCAAACGGCTGCTTGTTGTTGCCG
>T02_Unigene_BMK.577
AAGGCGGATTCGCCCGTACGGGTGGTGGCCCTCCCTGCTGGCACTGGCGGCGAAAACCATATCTTCAGCGTGGTGGGCGTTCTCCTGACGCATGCTGGCTGGCAGATGCGCGCTCAGGGACTACTGCTGCTGAGTGCCTTCATGGCGTCACAGGCGGATGACACATTCCTGCGACCTGTGGAGAACTTCCTGTCATATGTGTGCACGGCAGCCACAAGAGCTGTGG
>T02_Unigene_BMK.578
TGAGTGTAAACTGGTTTTATCCACAGATTTCTTGTGTTTTCTCCACCTAGAAGGGAATATCCACTTTTCACTTCCTCCGCTACCAAATGGGCCCTTGGTGAGTAAACAACATGAACTCAACAAAATTGCTACGCAGCAAGAGGACAGATGGCAAGTATCTTGGTGCATTAAGGAGAGCTACAAGAAGAAATTCCCTTTAGAGAAGTCTCCACTTGAGTGGAACGGCCTTTTTCAGGCAGTACTTCAATTGCTAGGCGAATACCCCCTTGTCAGTGTTGGGAGAAGACAAGAGGCAGTGGAGAAGAATTCTGGAAGTCACTTAGAACAGCTAGTTAGTACCTTTTTCGAATGTGTGTGTGCGTGTGATGCAAGACAATGGAGACACATACAGTGTCTTGTTCATCCTCTAATGAACCATGTCTTTATTTATTTATTTATTTTGCTAGGTTCGACTGGTAAGGAGTTATACTTCTACCTTGTAGGCCCGAAAATTAATCCCTAGACATGTGTGCAATACCAAGGTGCCAACATCATGCAACCTACA
>T02_Unigene_BMK.579
GTTTCCTTCTTAATCCAATGCTTTTGGGCATCATAGGACCCATATCATCTCCCGAGTCTTCAAGCTCATATACTTGCTGTCGTGATGAGCTATCCAGTTTGGAAGAAATATCCATACCCTCTGCAGGAGCCACTCGTTCCCCTGCTTCTGCTCCATCCTCAATATTAGCTAGCTCATCCTCTAGATTATCATCCAGGTAGGCCATATCAACTCCTGAAATATCCATACCATCTGCAGGAGCCACTCGTTCTGCTGCTTCCGCTCCATCAGCAACATTAGCCAGCTCATCCTCTAGATTATCGTCCAGATCAGCCATATCAACTGCTGCTACATCAACATCAGCATGTGAAGGGTCCATGTCCTTGTCTTGGACAGATCCATCACTTTCGCGCACTTTTTTAGATGTCATAGCCTCTGAGACATCTTCAATTGTTGTTTCCAGAACTAAATTGGCCTTGTCTTCCTTATTCTCTGGATTTTTCCTCCTACTTTTCTGAAGAATAGTGATTAATGTTTCATCATCGGAATCATCTTTTTGTGGCAATTGTGTTTCAATCTTCTGGTTAGATGTATTGGTGATGGTAGCCTCCGCATTGATTAACTTGCCATTGCCCTTTCCTTTTCTCCTTTTCTTCAGTGCTAAACTTTCCCCATTAGACAATTGTTCTTTGCTTTCAGATGCAAATGTATCGTTGTTATTAT
>T02_Unigene_BMK.580
TTAGATCCACCATGTTCAATCTCCTTGCTAACTGGATTAAAGTCTTCAATGTTTGCTATTCCTTGTTCTTCCTCGACCCTTTGTGGTTCTTGATTGACACTATCGTGATCAATAATGTCCGTAGAGAAAAATATGGCCTCCTTATCTTCCACTTCTCCTGAATTTTCAGTGAGATTATTTTTGGCTTGACCTTGCTTGTCTATGTCATTCTTGATGGGTGCAAACACATATTTTGGTTTCACATTCTTTTTCATCCCTCGTTGACTCTCTTTGTTGATGATCCACAAATCGCACACAGTCAATATCTAATAGTTCTCCTTCCTCTACTGGAGGCAAGTATCAATTATGGGCAAAACATAAGAAGATTCACTTTAGAGAATACGTTCCACATGTTTTTGGAACTTAGATTGTTGCATGTGAGACCATCTAAGGATATGCTCAACACGGAATGCGTCTAATCATGCCTCTTGAATGGTTTCGCAGTAACTCATATTCTCCACAATGTTTAGTCTCAAGCCTCTGACATAATGAACCAAATTATGTGTCTCGTTATATCTTGCAACTCTTGAAATTGGTGGGTATTTTTATCAACCGTCAGATTTTTCTTACTTCAAATTAAGAAATTGTTCAAACTAGAACTCATTCTCAAAATATCAATTTCCATGTGTACTGATATAAAATTCTTGGATGTTCAATTGAATGTCCAGAAAATCTCATGGTGGCTTGGATGCAACGGTAT
>T02_Unigene_BMK.581
AGGGAAGCACAGCAGCCACAGCTCAGCGTGTGGCTGACACTCAGAGTCATAATGACGAGGTCTCTCAGACAGGCCGACAGCCTGCCAACCGCGACCCAGATGCTGGCAATCCTCTTGCCAATGTGTAGAGGAACTTTCAGAATCATGCAGCCCAGTCTGGCTCAGAGCCGTCGCATCAGCCGCAGCGGACCAGTCAAGCCCCTGCTGTATGCAGCTGGCCATTGCACAATAGCAGCCAGCCCCTTCTCAGACAGAGTCACTGTCATAGCTTGATCAATTTCTTACGTCTGCTAGAGGGCTTTCCAGCTTCCATCGTCGCCCTA
>T02_Unigene_BMK.582
ACATGCGGATATTAGAATCCTCCTATGTAAAACATTCTCCATTCGCAAGCGCAGTTTCTATAGCACTCTACAACAACTCCATAATCAAAAGACCAAATCACTGAATCTAATTTCGCAACTAAATACAAAACAAATTCAGACTTGTAGCTGCCATCCTTACCCTATATTTAGTATCCAGAAGGCTGCAAATACCTAGAAGAAGCGAAGGGCTAACAGTAGAAGCAGTTGGCGGAAACCTAAATGATGAAATTACATCTTTTATTTCCCAAATCCAGTTGAGATTTCAGATCCTGAACTAGTTAAAATCAGAGAGCATAACCAACCCAACTTTGATGTTACTTCCCAGTCTAAACTGGCCAATGCAGTCACTTGCTCCTACCATAGAAGTTGCTATGATTCCTGATCTTGCTGCAGAAAAATTAACAATCACCACCCAATCAGTTATGGTGGTGGTCAATGGCACTGTGCACACAGATCTTGCTTTGGCCTCTCCCCAGCCAGATCAGTCTCAATCACATGATGAGGCTATAATTAATGTGGGGTCGGAAATAGGCCTCAATCTATCTGCGAGATGATGATCCAATCTATTTCCACATTACTTTTGATATTCATTCAGCTGAGACTACTTCTGAGACTGAATCCACCCTTCAAAAGGCCACAATTCTCAACTCTATTTCTGCAGAAACAGAGCATATGCCACAAACCAAACTTTGCATGACCAAGATCTTCATGATCAAG
>T02_Unigene_BMK.583
TGGCCCTCATCCACCCACATTCTATTTTGCGCCGCGCCATCAAAACCGTGTACCCGTGGCCGAGTTCCGACAGCGATTGGCGGTCAGAGAAACGGTCGCCGCCGTACGAAAAGCTGCGCGTGCGGCTGGAGCACTTGTTGCAGGAGATTGCGTGCGATGCGGTGGACGTGTCGTTGTTGACGCCTTTATCGTTGGTATACCCGGCCAACGTCATTGCCGCCGCTGCG
>T02_Unigene_BMK.584
GCGCCGGTGTTGGTGGACGGCACGTACTTGGAGCTGTTGCCAGCGGTGCGCGGCGACGTTTGGCCGGAGTATTCGGTTTCGTTGTCGCGGAATTGCACGAGGCCGCTGGCGTGTGGCAGCATCGGCGATTCAGTGAGCATGAGGCTGGCCAAGGAGATGCCAGGTGCATTTTGCCCGGTCATTTCCCAAAACTGCACCAAGTAAATGACGGTTTGCGACACAGGCTCTTCGCTGGTGCCAAACAAGTCGGTCCAATGCCGCACCGCCAGCAAAGGGTCGCGTTCGCGCGTGTGCGTGACGTAGCGCAAGGTGCTGCTGATTTGCGCGTTG
>T02_Unigene_BMK.585
TGGGGCAGTTCCTTGGCAAGAAGTGAGACAATTAATACAATTTGTGCTTCAAACTAATCTTTCTCTTTGATATAGATTGGTTTTTAGCTTTGCCTTTTGTCTTATGGTTATAGACCTAAGATGGGTGTGAAACATTAGATCAAGATCTTAATATTAAAAAAAAAAACCGCCCTTCTTGTCTAATAAAATTACTAGATGTGAATCTTCAGGTTAAACCTGTCATCTATAAAGCACTTGAAATCTTGTTGATCTTTGTGGGTGGAAACTGTAATTTTTACTGTTTTCAGCAATGTGAATACTATACTTGCATGCAGGTACATATATCTTGGGCTA
>T02_Unigene_BMK.586
ATACGGGATACACTTTATAGTCATGGTAAAATGATGGTGCTGATAGAGATTTCCATGAGAAAGTACTGATAAAGAGAAATATAATCGGGCCATTATAGTTACAGATTCTATAGAATGAAAGTTCTAAATTTTATTGTCATTGTACACCTCAAGCGTCCCTAGGCATGACGGAGTTAATACAAGAAATATCCACCAGAGAAAATGCAATGATTAGAGGAACTTCAGTGATCATGCAGGGAAGATTATTACAAGAAGCTCCACGTTGGACATAGTTTTTTTTTTTTTCGGTCAAAGAATCAGAAAAGGGAACTTCATGACAAAATCTTCGAATGGGTTTTGATCTTATAATATTTAATACATACTTTAACGACTTGCAAGAAAGAAGACCTTGTGGCATTTAAGAGTGGGTCTA
>T02_Unigene_BMK.587
GTTTTATCTCTTATTTGTTACTGATTCTTCCTTTGTATGTGAGGTGCAGTAACAATAGAGAAGCATTTTCTAACTTAAACAATACGTTTGGTCCTTGTTCTGATCATTATATTTTGAACTAAACTCTCCTTTTGTCTATTGCCTTTGTAAATCATTTTTTTAATCCATAGTCTATAAATCAATATTGCAATGGTAAAAGTCTTGGGTGC
>T02_Unigene_BMK.588
GGAGTATGCCTATGCTAGAGAAGAAGATTAATTTTGGGGCTACTGGAGCATCAAAAATCAAATCCCATTAGTGATATTAATTATAGATCTGTAGAATTTGAATTATAGATGTTTAAAATTCATTGCTTTGTACAGCTGAAAGAGAATCTTTGAAATTCTTCCTCGAAATTTTTGTGCTCTTATTCTCTCACAAGTCACAACCCTACCTTTCATTGTTTCATCCTGTGATGACAGATTTTGGCTGTTGTGTTACTCATTTTCTGCTGGCTTTATTTCCCTACATTTCGAAGGCTTTTCATCTCTGCTTCGTGTAGCTCAGTTTGATTTCCATGAAATTTCCCCTACCCTGCTTACAATTTTGTAATGTTGAAGACCCA
>T02_Unigene_BMK.589
TATAATTGAAGATTGAAACTCAGGACAAATTTTCTTAGCTAGATTATTATATAAGTTTATATGTAATGTTTATGTGATATATATAAATTTGATCACATAAAAGGTAACTCACATATGCTCATATAGGGAACATCTATATGGCAGTGCTCCAACAAAAATACCAACCAATATCCATGGGCGTCAACCTTAATGGGTTCCACTTTTCGACTTGTGGTCCGTCCGGAGTTGAAAGATCACCATGTGCTTACCAAACACTCTTGAGATGAAGAGAGTTTCTGCCTGTTGTTTTGGGATGACCCATATTGAGATCGGAGTGTGAGGGGGTTTAAATTAACCATACTATGATACCACATGCATAAAAAAAGGGGTATCTGCATAATCTCTCGCGGGAGACCTTTTTTTTTTTGGAGTGCCTTTCCAGTTTCCACATATATTTATAAAGATTTTAATTATTTTGATTTGCTTAATTTCTCTATCCTTCTTTGTTTGCACTTGACCGGGTGGGCCCCATGAAACCATCCACTCTTTTCACCATCTAACCACACCAGCTGCTTGGCCACAATTCTTCATCACGTGCATTTTATTCAGCTATAGTTAGGGATGTTCATGGGACGGGTTGAGCTGCACTCAGCACTATCAAAGCCGGACCTGAATTGAACACTTAGGTAAGCCTGAATCGGGCTATAAGTTCCTAGTCAGAGCCCAACCTGCATAAACTAGGCTAAGCCTAAGCCCGTTCTTTGTTGGGCTGGCCTTTGGTCTTTCTACCAGTGAACCCAAACCCTGCCTTTATGTGAAATGGCCTCAGATTTTTGTCCAATAACGGCGCAAAGTGGACTGGGCCTGGGTCGGTCCAGCCCGATCCATTAGCACCGCCGAAGTCTTTCATCTTTAATCGTCCATGCGTCCTTAGTACCGTCCAGGACTCATATTCCGCGATACTAGGTTTATTTTGGAGAAGCAACCTTTTTTTGGGTCGATCGAAACCTCTTTAACATCTCG
>T02_Unigene_BMK.590
GTCGGTTGCATGGGGCTGCGGCGAGATTGTTTACATCGAAGTCGACGAGGAGAAGGTCGATGAGGACTGCATTACGAGGGTGAAGTCGTCCTCGGAGTCGAACTCGTCGATATCGTACTTGGAGATGGTGGTGGAAAGCAAGAAGGAGATAGTGGCGGCGCTGAAGGAGTTGAACAAGTGCAATTTGTTCTTGGTGGGGCGAATGCCGCCGACAGGCTGGCTGGCGGAGAGTACAGACTCCCCGGAGTTGGGGCCGGTGGGTAGCTATCTGGCGATGTCGGAGTACTTGGGGATGGCATCTGTGCTGGTTGTACAGCAGTACCACCCGACAGCGAATCTTTCGCAGTTGGTGGAAGAAGAGGAGGTGGGGGAGGAGCAAGACAGAGGGGAAGAATTGTCCGATACGCCTGGTCAGGATCAGTCGAGCCTGATAAATCATGACTGCCCTCTCCACT
>T02_Unigene_BMK.591
TTTACATATGTAAATGATTCACGTTCGAAATGATTGCTTTTACATATCGTTATGTTTGTTTGCCCTGATTTATGCATGTGATCTGTAAATGAGGTGTGAAAAAGGCTTGTAAATATTACCATTTTCACATGGAAATTTACACACCTTAAGGGGTGGTAAAATGGTTACACGCCACTGTAGCGAGGTGGAGTATGGTCTGGGACACCAGACAAGTTCTGGGTTTGACTCCATCAGTGACTTTTTTTTTTATACTTTTGTGGGCCCTAAATTCGTGGTCTGAACCGTCCATCTTCTTTATAGGACTAAGAAACCCCAACACTATAATTTCATAACTTAAATCTTCATGGATTTCAAGAAATTTGTGA
>T02_Unigene_BMK.592
AAAATGGAGAAAAAAAATTAACTTTGCAATTTGATCATATAAAATAGACAATAATTTTAAAGTAAAAATTTTCTTCATTCAAAAGATAAACGTCAAGCTTAGACTAAAAGAAAATGCACTGCACGGTTCGCTCCATATTCGGTTAATCCGCGCTTTGAGGACAGTCGAACTGTACTCCGAGGATGGTTCCGCTCCGAAAATGCCGATCCGCGTTTTTGGAGCGGGATCGAGAAGACCGAGGGGCAGTTTTGGGTACTAAGTTTCATCATTACTTTTGAAACTAAAATAATATTGTTCAGGCACTTTCTTATCATCCTGCTTGGTGGTTTGGAGCTGTCATTCAAACCTTTGAGTTGGTGGGTCAATATTTGGAAGGCATTGAGTTTTACCCTTCTTTTTTTTTCTTTAAATTCTTAAGTATATTTAATTATGCAGCGAATTCTATATCAATGCAACCAGATTGATGTACAAAACGCACTTGATTGAGGCATGTAGCTGCATAGACAATTAGCATGTAACAAGCTTTGATTTGAAAGATCTATTAATAGCTTCATGTAGTTCTGGTAAGTTGTAACCTCATTATTACTGAAGAGATGAGATTAAATCCCCAAAAGTTTTTCTTCAGTAAGTTCCATTAGTGGCAGCCATGTTTGTTTCTTCTTCTTTCATCTGCTGCCCTTGTGGCAATGGGACCACCTATTTTGTTCTGACTCCAATTATCATTTAACATATTTCTATGTAGTTGAGATT
>T02_Unigene_BMK.593
CGGGAATTCTTCTTTAAAGACTGAAAAATACAACATTCATGGTGTTTGAAGTCGGATGGAATCTATGATACCCAGATACTATAAAATATCAATGTATTCAGGTTGTATCTTAGCCATTACTTAAATTTCCTGTTTTGGGATTATAGGATGGCACCAGTAAGTGTAACTTCAAATTTTCATTTGAAGTATGCTATGCACTTGAGCATGTGAATTGCCTTGGTTATATATTGAAATCATCATGCAATTAGCAGCCTGGTTTGTGAAACTCACTTGGTCCTACCTAATGACCAACCCTAATGAAATTCTTTACTGTTACCGATGACAAGAGGTGTTTG
>T02_Unigene_BMK.594
GCAAGGCTCCCTCACCTGCAACCCGAGCGAGTCCTACCTACCTGTGTTCTCAGCCTCGCCCGACAGTCTCGCTGCTAGGAGCCGATCGTTGTGAGGTCGGATCGGCTTGCAAAGCTGCCGTTCAGGGGCTGCTTGTTGTAGCCTCTGAAAGGCTGCCCGTGTCAGCTGTGGTCGAGCCGCCAGCGATATGAGTGACGTGCTCAAGGATCTGACGGCTGGTACCCTGGCCGGAGCTGGTCAGCTGGTTGTCGGGCACCCTTTTGATACGATCAAGGTCAAGTTGCAGAGCCAGCCTCGACCAAAGCCTGGTGAACTTCCACATTACAATGGCGCAATAGATGCAACCAGGAAGACCCTGTCAGAGGGAGGAATTCGAGCATTGTTCAGAGGCATGGGTGCTCCTCTTGCCACAGTGGCTGTCTACAATGCTGTCCTCTTCTCAGCCAGGGGCTCCATGGAACGGTTCTTGGCACATTCTGATGGGACAGATCTGACGCCCATGGACCAAGTATTTGCGGGCATGGGTGCGGGCCTGGCAGGAACCGTTGTCGCCTGCCCAACAGAGCTCATCAAATGCCGCTTGCAAGGCGGCGACAAGGCGCTGAAGGGCCCAACTGCTGTCGCAA
>T02_Unigene_BMK.595
GTCCTCAACCACCTTATCAGCTGCTCCTCCTGCTTGCATTCCTCTCTCTGTGTGCTGGAATCTCTCAATGGAATCTTGTCCTTTCTTCAAGCCACCTGTTAAGCTCTCATTAGTGGGAAGATGCTCAGGGTTGAATTCTTTGTTTCCCTCTTTCAAATCACGTGCTTTATGTGCAAGTTCGTGTCCTTTCTCCTTAACAAATTGCTGCTCTCTTGCAACTCTCTCTTGTTCTTCTTTAGTTCCAGACATTTTGTTGACGTATTAAGAATATAGATATATGTATGTGTATATATATAATATAGATGTCAATA
>T02_Unigene_BMK.596
TCACCTACCCGTGGGAGAGAAATGGCTAGACGAGTACATGGACGAGAGCTCCAGACTCTGGGAGGCCTGCCATGTTCTTAAATCTGGAATCTCCGGCATCGAGAATTACTACTCCGCCGGAGTCGCCATCGCCTCCTCCCTCGATGGGCACCGCAATCCCGGCCCCCAGCTCTCCCGCCAGGTGATGCGGGCAATCTCAGGTTGCCGTAGGGAAGCAATTGGATTGGAAGAAGAAAACAGGGTGCTGATGGAAACCAGGATCCAACCGCTCTCACTGCGATTTGACGAGAGGGTGTCAATTGAATCCAAGCTCAATGGATTCAATGGTTTCAGGGGTGTACTGTATGCAATGAGGAATGTGAGCTCACTGCTTCTGATGATCTTACTGTGGGGAATTGTAAGCTGTTGGCCTGAATCGAGCTCTCGCCGGGGAGTAGAAGGCTGCTTGTTTTTCGGGTCAACTTTCATGGTAATTACCGCAAGGCTGCAGCAGAGAGTGGTAGCAGAGATCAATCTGATCGAAGGGAGACCGGGAATTTTGCTGTACGAGTTCAGAAGGGCGAGGGTGGCTATGGATGAGCTGAGAGCAGAGTTGGAGAGGAGGTCTCAGGGGTCCACGGAGTGCGAAGCAGAGGTGGGAATTCGTGAAAGATTGGAGAACTTGAAGGGTTGTTTTGGGATGTTAAAATCTGGAACTGAGAGCATTGCTGGGCAGCTTGATGATTTTTTGGATGAGATTGTTGAAGGTAGAAAGAAGCTCATGGATCTATG
>T02_Unigene_BMK.597
TCCTCTTTCGTCCTGCCATATCTTACAATTTCTCATTGACGCCATCATTTCATGCACATTTTGCGAGATGAGAGGAGATGGGAGGAAGGAGAAAAAGACGAGAGTGAAATGAAATTAGGTCTGTGAAGCAACAAGGAGAGTGACAACGAGAAAAAGCACGCCTGTAAACAGTCGTGTCCGTTCGCATAAATGCTGACAAACGTGCTCTCTCTCGTTGTCATCCAGATCCAATGCCCACAGAAACAAATCTCTCTCCTTTTCCTCTAACCCTCATCCAAATCTTCATTTATATGGATCCAAACAAAGGAATTCCATGCTCCAGGTTTCCAGATCTCTAGAAATACAAATTCCAGGGAAAATGATGAATGTGGAAAGCGAAGATAAAAGGAAGGAGAGG
>T02_Unigene_BMK.598
GGGGAAGGTGCATATGAAGCGTCACCCGGACTTGCGGAGCAGCTCACTTTGGGGGCCTGGCGAGCCTGACGAGAAAGGGGACAGCTTTCGAAGTGCAGAGAGCCAGCTAAAGGGTTCATATTGCTGTGCTGGCATGCATGTCCAGGCGCAACCCTACGGCACCTGCTGGTCTCAGGGCCTTGCTCAGAGCTAAGGGTTTGAAATGAGCCTGTGAAGCTAGCGATGCGTCC
>T02_Unigene_BMK.599
TCTCAGGGTTTTGTATTTAGACTGCATCTGATATATGTCAGGCTTTCTAATGACAAGCCCTGGTAACATATAGTGGGACATATGTCGATGCCAAAATCCTCCGAAGTTACAAATGCCCTTCCTCAATCTGCAGATATGTCTATACGTGAGATGCGCGCCCATAAGCTGTCCTTCGCAATAATGTCTTGAATGAGGAGAATTTCCCATGAAAATCTTTGCGATTCTCCATTTGCTGCTTCCTACCATATGCTGAGGCCAACGAGTTCTGCACATTCAAGTTGCCCTTCTCACTCATCTACCCATTGTTGCTCTCGAATCTGAATCCATAATGCACTACTCAGACATCATACTACTCCGGTCTCATGCTAGACCCCTCACAACAAAGCAGCAAGTCCCAACGCGGCAGCCCCAACAAGACCTCCCGCGGTAGCCATTGGATACCCAGCGTTGCTCGTCTTGCTCGCCGCCGAAACCACACTCGACGACAGCGAGGTAAGAGCACTAGTCGCCGAACTAGTCACGCTACTTGCCTCACTGCTGGCGCTAGCTAGAATGCTGCTTGATCCAGAGCCAGCGGTGGACGCGACGCTG
>T02_Unigene_BMK.600
AGAAGATATCAGTCCAACCCAGGTCCTGACTAATGGACTGGTATATAAAGTGTATTCTCATATACTTGAGAAGGACTAGAGATTATGTGTTGATTTACGGCCGTGATGAGCTGATTCTAGTCGGATACACAGATTTTGACTTCATGTCAGATAAGGATTCCAGGAAATCAACATCTGGTTATTTATTTGAGCTTGGCGGCGGAGCGATCAGCTGGAGGAGTATTAAACAAGAATGTACCGCTGATTTCACCTCGGAAGACAAATATGTAGCAGCTTGTGAAGCAGCTAAGGAAGCA
>T02_Unigene_BMK.601
GCAAAAGTTCACTTTCAGTGCTAGGTAAGTTTCTTCTTCTTCGTTGTGATTAATGATTGTTGATTTTAATGAAAATGCTCTTCAATTTATGCCACAATATGATGTAATAATGATGGCTGCTGATTTTCATTTCCAGTTAAGATGGTTGGACATGTTCTTTTTAATTTTCTCTTCATATTGATATCTTTGGTTATTAATTAAAAACGTTTTCTACTATTATTATCATTATCACTGTTGTTGTTGCTGCTGTTATTTCTGCTGCTGCTGCTGTTGTTACTGTTTTGTTGCACTTCCTCGCGTCCTTCCCTAAGAGGTAGAATGGAAGGGCAAAAAATGGGTATGCATAACAAGACTTAAGGCAGGCCCACGTGCCATGAGCATGGTTCAAGATTGTGGTAAAGTTTACCATTGTGGTCAAGCTTGAAAAATGATGACGTGACATAGTGTCATGGTTCACAGTGTCGCAGAACAAATTTTTTTTTACCCCAAAAAAAAAATTTTTGAAAAGATTTCCAAAGAATCTAGAATATTGTAAAATTCTAGAAAACT
>T02_Unigene_BMK.602
GTGGGAGCAGGTCTGCTGAGGCTGGGCGGTCCTTGTGCACAGGCACCTCAAGAAGGAAAGGCACTGCTGTGTAAGCGTCCTCCATCTTGGGGCGCCTGCCACAGATAGCCTTGGCTCCATGTGGCGGGCAGCTGTACCTGGAGTCTGTGCGAAGCTGCACCCGACCTGCTAACACAGCAGGGTTGCTGAGAGCAGTCGGGGAGTCCGTGCTGGGGTCGAGCTGAGCGGCTTGCCCCAGGGTGTGGGCTTGGGAAGTGCCAGGCGCTGCTGCGGCTGCTGCTGCTGGAGTTGAGGCATCACCCCCCGACGATGCGTCCGGACGACGCTCGCTACCCGAAGGCTCTGGGAGTGAGGCTGGCGAGGAACTGCTAGGCTGCTGAGAGCTGGTATCCTGCGAGCGGTGAGCGGAGGCCTCTCGAAGAGTATCTGTGCAATCAGCTACTGCCGCAGCTGCAGCTGCGCGCAAAGCTGAAAGGTCTGGGGGTGTGTCCATATCGAGTGCCTCAGCAGAGACGCCCCGAGAGTGGGCCCCGCTGCAGGGGCTGGACGGTGACCAACCACAGGCTGGTCGGGTGGAGTCGGTAGTTGCGAGCCACTGCCCGGCGTGTTGTGGCTGATTGAGACTCCAGCTACGAGGGCCGAGCGCGGAGAGACCGCTGTCACTGTCGACCTCTGAGAAGGTACGCTTTTTCGAGCCTGTTCGCACGAGCCTAGTATCTTGGCAGGCCAGCATAGGCCGGACCAGTCTCTACAGTCACGTGGCGGGACCAAAGGCACGCTGGCCCCTGCGACCGCAGCAACAGCCTTGGGAGCTGCGCGGGAAGGGGAAGGCCAGAAGCACCGATTGAGGGCTGGCAGCAGCGAGCAGGGGCAAACGTATTGAGTCTCATACACGACAGCTGACGAAAGCCTGAAGGGTGACAAGAGAAG
>T02_Unigene_BMK.603
GCCCCCTATTAATATCTCCCATGCCAACTGGTCCCATAAATACGAACCTCATTATCCATCATGGTCTCTAATCTAAGGATACCTCACACCCAGATGAACCTGAATTACCCATAAAGCTACTACCTCATTATTCAACTTCTGCACTACTGGAGGCGGTGCTTCCCAAAGTACCAGGGGCTATCTTATACTAGTCAGAGATACACACTGTTCTTTCTATCCCTTTCATCTGTTATTCCCAAGATTTTTCTAAATAAAACTATTTGTACAGCACTAAATCTGTGGTTTAAGAGGACCCACAGTTCAATCTCCTGAGATACCAAAACTATCAATAATAATAAGAAAATAAAATAAAAGACGCCAAAGTTTGGAGTTAATCTGAAGAAAGAGGAGATCTAGTGACTCCTTCACCTCGCAACACAAAACAAATATTCAGCAATGCAAACTTATCCCTTTTAAAGCGGTGTTAGATGAGGACTCAGTTGTTGCTGCCAATAAAATGCTTCAACTCCACTGGAGTGAGGGATACAAGGTACTCGCAAGGAATTGATGTAAAACACCTAGTATTGCTGTAAAAGGAATATGTGCTCATGTCCATATCAAATGGGCTTGCACCAAGTAATTACACTTTCACACTTTAAAGTATTCATTCGTGATTTTAGTAATGTATTCAACCAGAAGATTGAAGAAAGAGAGGACTGCTAGAGAAACAGATGTATGATTAATTTTTAAGGAAAGTAATGCAAGATTGAAACCCACTACACTACTATCATCGTTCCACAAAGGTATTTTCATACATGCTATGCTATTGATGTTCTCAGTACGTCATGAACCATTAGATTCATTTGTGCATCAGCTAAACACAGATGATCTTAATTATTAAACATTCACGAATAA
>T02_Unigene_BMK.604
GGCCCACACCAACTCGCTACTCCAGTATCTTTACATGTTGCTGACTCTAAAAAAAGAAGAAAAAAACTCCTAGGCTCAAACACTTATAATTCATGAAGCAAGTTTGGTATCTCAAATCATAAACCTCTCACAGGACTAGTTGCATATGGGGGCGGCACAAATGGAGTTGGATGGGTCCAGGTTTCGCCTTACCCATACCAAGTCCATCCCATGACTACATCTGATGAGTGCAAGACTATATCTGATGGGCCTTATCATGGATCTGGCATAGCATTCCACAAGCATATTTCACATTATTTTTAATGCTATATACACATTCTAAACATAAAAACAAACTATATTGGTCAACAAAGGGGGTTTTAGGTGAGTAATATATTTTCATTCTAGAATAGCTTTGAACTGTTTAATTTCATGGCCTCATGGGCTTTTCAGAAAGAAGGTAACTACAACATGGCGCAACTTGGAAGTGCAGGGTGAATTGGGAAATTATACAAGTCCTGATGCATCAGTGCTCTACTATATAGTTCCTTATAGATGAAAGGTACAAGCAAACACATATAGTAAAAAAAAAATCCG
>T02_Unigene_BMK.605
GGAAGATGAGAGACAATGGATAGTTAGATTAGATTGACTACCAATTACCTTGACTCCTTAAATTCATTGTATCATATTAAGTTGGATATTATCATTGATTTCAAATTGGTTTAGCAATGCATATAAATATATATAATTGATTTATTTTTATTTCTATTTCTGTTTCTATTCGGAGTTGATTCCTTTCAACAATATGGATGTGAACAGTTACTATTCGATTCGATTTGAGATTATGGGATTATATGTTTGGAACTTTTATTCACATGCATTTATTAATTTATTTGATTGAGTCGGCACTACTTACCTTCGACCTTGTGATTCTCGACGGGGTTAAACTCGGTATACTATTCGAGACTACTACAATAAGTCATTTAGAGCACCCAAACTCAGGACCTAGGTAGCCAGCTAGTATTTGGCCGGGCCACTGGTGACATC
>T02_Unigene_BMK.606
ACGGTGACCCTCACTTGTTGTAGCGAGGGTGGTCATCGACCATCAACACGGAAAATGGAGGTCGATAGCAACCACCGAAACGGATTTCCTAGTTGGTGCAACTTTGGCTACAGTTCTCTGTTTGGTGCATTGGCCACATAAAGTGATTTTTTTGGTAAAATCCCCATATATATTTTGATGATGCCATCTTTGAATAATTTGGAGGTGCAGGTTATTGAAATGAGGTGCATTTTGATATTTGCGGATCTTGGGCTGAACTTCCTTCCTTTCCTTTTAGTTGATAAAAAAATACCCCTGATTGCATCGATGGCTAAACTTCTGTTGATCATTCTTCACCATATTTTAACAAGAATGACTGTGGAACCTCAGGTGCATTTCCACAATCCCAACGCTACTTTATCTAAAACTAGTTAAGGGTAAGATAAAGTTATATTAGTTCAGACTGAGGCAAAAAAAAAAGTGTATGGACAGTTCTTTCCATCAAACCCTGTGATGTTTATAACTGAAGCCTCGGTAGAATTTTTTTTATTAAAATATTTGGCAGAAGGTGACCTATGTTACAGTGCCATCCATCCAAAAAATTCATTGCATGCAGTTGAAGTTATGAAATTGTAGTTTTGCTATAAAATGGCCGTCTGATTTTAAAATCTTAAGTTGTTAAGAAGGTAATTTCTATGATATTTTAAATTTGATATGCATTTGTCTTTACGATCATTTACTTGAGTTGCTATTTTATGCGCTTTTCTTGGTTCTCAAGATCTTCTGAGAGAAATCTATGTTGCAGGTTA
>T02_Unigene_BMK.607
TGAGGACATGCCTCAGATCTCGGTTGCCCTGATGGGTCTGCCGTCGCTGGGGAGGTGGACCATGAGACTTCCTCTCATTCATCTCGAGTCGCTCCTCAAGACGACGAATCACCTCCTCTTTGTGTTGGAGGGCCCGGTTCTGGGCGTCGATCTTTTCGAGCAGGGGGTCGCCATACCCCGTCCCACGGGTACGGTGAAAAGATTGGCCGTCACCACTGGAGTGGCGGCGGGACTGATGGGACGCCGCCCTGATAGGGGTTTTGTCCCGTCGTTGAAGATCCGACGCGGGGATGCTCTGTTGCGGGCCTCTCTGCGGCTGACCATCAGGATGGAGAGGGGCCTCACGACGATCATCATGGTGGAGGCGCGTAGCCGTGGGCCGAGATGAAGAGGCCGACTGGACCACGCCTTCCACGTGCGCTGTTCCCGACTTTCCGCCCGACCTCCTCTGGCGCGGGACCTGTGGCGCCTCCTGCCTGACAGGAGGTGCCGCTGTTGGCCCCGGAGGGGGAAGGGGAGCAAAATGAAGGTCAGGGGTAGGCTCCGGAAGCGGTAACTGTGGCTGCAAGAATGGTGGAAA
>T02_Unigene_BMK.608
GACCATGGGTCTGGCCTGCATCATATCCACAAAACAAACTAGAGGCTGCCTTTTAACCTTTGAGATTCCACTGTTATACACTGGCCAGTTCCTTTTAACAAATTAGAAACTGTCTCTCAAGTCTTAACCACTCAAGATTCCACTACACAATCAAAATTTGGAAGGACCCCAAAATACACACTCCATAGACCAAGTACAGTGCTGACATCAACAAGGAAATGCTGATGTTAGCCCTAGTGCGTGAAAACTTGTGGAAGAAACCTCTTGTATTTTCTAAAATTACAAAACAGTCCCTGAATTTATATATTTACACTAAAGCCCATCTTTATTTCATCTCAAATGCAATCTTTGGATTTAGCATGAATTTGCGGGTTCTAGTCATGTTACCAACAGAGAAAGGGTAAAGTGTCAGTGGGATCCATTGGAAAAGCTATTGTTGATGTAAAATCAATGCAATCCAGGACAATGTCGAC
>T02_Unigene_BMK.609
GCCAGTGGAGCAAGTGCTGCTCAAAATATCCAGGGTGCAGGTAGCGGACAAGATCCCGCCTAGCAATTTATCGAAGCCGCCAGTACAGCAAGATGCCTTCTGACCTGAAGGGCACTGCTGGCCACCGGAGCCGGAGCCTCCCTCAGTCGGAGCTGCGCTGACCAGGGCGGCGCCGGCCAGGAGAGTGAAGATGGTGGTGAACT
>T02_Unigene_BMK.610
GCCATTAGACAAAGTTGTATGAGTGTCAAATTTTACATTATCAATTTTGAGGCCCACAAAATTCAGCTGAATTGATAATTTAGGCAGCAGCAATTCACTGGACAGTGGTGGGTGGAGGACTTTAGATTGATCATAGGGGGGAAATAGGTGGGACCCACAGGCCGAGCCATTGTGTCCATCTTAATTTCATTAAACTGATATTAAGCAAAATGGCTTAAATAAAAAATAAAAGAAAAGGATAACTTTTATATGTTCCATGCAAACACTGGTCTTAATATGCAGAAGATGTACCATAAGAGCTGAGAGATTGCT
>T02_Unigene_BMK.611
GTGTTTTTCGATTGATTGAATTTTGGCAATTGAGTTTGATGTGTTGACACGAAGAACATCCTTTCGCCATTCTTCTTGCTGACAATCTACCAGATAATCAAATGTTGAGATCCCCCAAAGAGACTTTTTGGCACGGAACATTTATAAACAATCTGAACATGGTAATACATGCATGTATGGTTGTGGGTCTGATCCAAAGATGCTGCTTTGCGTAGGCCATGCATCTTAAAATTCCAAATTGCATAAAAAAAGGTTACCTTTTCCCTTTGATATTCAAATTTAGGTCATACACAAAAAGAACTGAACAA
>T02_Unigene_BMK.612
TACCATGAGCTATTGACCATATTGGTGCGCATTGCACTTGCAATGCTGCAGGCCTTGGAGTAACTCCAGCAGTGCAGCTGGACAGTGCAGCATTCAGAATGCTGGCGGGCAAGATGTTGGCTGCGCCTTGAAGGAGGGGTTGCCTGCCCATTGCTCACCACCTTGAAGCATGCAGGGACGTTTGCGCACTAGCTGCGGACTGTCGCCTGAGGCTGATTTGCAGGCATTTTGTCAATCAGGTGATGAGAGTCCATCTAGCTGCCAAGCAGAAGGCAATGCTCTCGCTCCATGCAGAGCTGTGGACGCAGGTGCTCGTGTTTAGTGATCGCCATGTTGGCTATCTGACTGTGGAGGCTGTGGTGGCTGCATTTTTGGAAGCACGGCGTTGAGCTCTTCTCGACTGTCAGAATATGTTGATCCCATGCCCCAACCAGCACCGAATGTCAAGCTAGCAAGGCGAACACCGGACCCGCGGAAAAGCACAAGAGCTGCCAGGCCTCCAGCAGCTGCTCCATAAACTGTCCGCCTCAGACCTGTGTCGATGACTTTGTCCCACTTCGCGTCTATGTAAAACTCGTGTGGCCTCTCAGAGGAGCCATGTTTCTCTGACATGCCCCAGGACCCTCTGTTGTCAAGTGCAGCTCTGCTATTGCTCCAGTGAACGTGGA
>T02_Unigene_BMK.613
AGTACATTAAATAATTTCATATCTGTTCTCTGTTTCAATCATCGTCTGACCTTTTGTTAACAATGGAACTATAGGACCTGTCCTCTTTCTACCACTGAGAGCTTAGATGAGCAAATAATTTGGTGAAGTCTGTTCTGGTCTGACTCAACTGTTACTATTGTAACATTCACCGGGAGACATTTGGAGGAGAAAAACTGATTAAATCTAATCATGAAGCAAACTTATTTTATTAATGCGAT
>T02_Unigene_BMK.614
GAAAAAAAGAAAGAAAAAGAATAAAAAAGTTAGGATTGGAACTTGATCAAACCAGCTAGGGCCAACTTTGGGCTGTATTCATGAGGTGTCTGATGGATCAACTCCAAAGAGTGTGCCTAGGCTTGTGGTCTCAGGCCATATGACTTGGAAGATTAAATGTAGACTAAGCTTAACCTAACTGTTATCATTTAACTTAACCTGACTAATTTTGATCTTATTAGCCCTAGT
>T02_Unigene_BMK.615
GGGTGAAACTATTTGATTCCAAGGTAAAAGCAATTTCAGCCACTAAGATGATGATGATTTAGACAACAACAATGATTACTAGTGACTATCATGATGATGATAATGATGATCATTTAGAGTACGTTTGCAAAAGCACATTTTCTGGGGAAAATGAAAATGGTTCCAAAGGAAGAATGATCTCAATTAATCACAATCCCTTTCTATGGATCAGAAGTAAATTCAGAAAACTCACAGCTGAGGTTTTTTTTTCTTTTTTTTTTTTT
>T02_Unigene_BMK.616
ACAACCAAGAATCAACACAGTGGTGTTGTCTAGCACAGAAGCAGAGTCGATAGCTCGCATCACCAGCAGCAGAAATCAGTTGGATTTATTATATATTGGGGGATATCGGAATTTTTCTCAAAAGTCGTCCAATTATCTTTTGTGCACAACATCAGTGCACTATACCTGACAGTCAACCCGGTCATTCATGTACAAACAAAATACATCGATGTCGACTA
>T02_Unigene_BMK.617
TATACTTCTAAATAGAGCACAAGCTAGAATGTGGCCTCATAAGATCTTCTTTCTCTGTAAAAGGTTCTGCTTTCAGCGTTTGGTGACATATAAGTTGCGAGGATTTCACATGAATTCTAAAGACTGAAGGATTAAACATGTCATATTATATGCTATCTGGCTCATGACTAATAAGGATTATTTTGTCTCTATCTAATTAGTTCCATAATAATGGGAGAACACACTTTTAATGTGACTCACATATCAGTGCCACTTTGGGATATTACTGTAGAGAGTGTTTTGGAAGATCTTGTATGTTCATTAATTAGGGCCCACTTGGGCAATCAATCAAAGAGGCCTTCAAAACCATAAGTAAACCTATGTGTCAAACAATTAACAAGACAAAGCATATCGAGAG
>T02_Unigene_BMK.618
GAGGACTCCATCAGTGCTTGTACCTGGTTTGGCAAATCTTGTTAAGTTCCAGTTTTCATCCAATGCATTGAAAGGAGGTTTAAAATTATGACAAAAATTGTATTGGACTGATCCATCAAGACATAGTGTCTTGATGTGCCCATTTTGTAGAAGTGGGGCCCATGTTTGGTGATCCAGATTTGTAAACATTGGACCTCATCCTAGATGGAGGATGCCCCATACAGAATTTCAAATTGGAAGGGCTGTGCAATCTAATCTTCGTAAATTCATCTAGACTGCTGAAGTAATGTTTCTGTCCCATATATTTGGAGGCTAAATATTGGATAACTAAGTTGTCCAATCTGCAAGATTGCAAG
>T02_Unigene_BMK.619
GGTGGGTGGGGGTGCCGCCGCGGGGTGGGGGGCCGGGCCAACCCTTATCTAACCTACTCTCGAACACTGCGTGACCCTTATCCAACCTATTAGTGGTCTCTCGAACACTGAATTACAGTGACAGATGCATGAGTTTCTTTCCTTTTTTTGGTTGAATGTTAACTCTATTGATTCAAGAGCTAAGAGTTAAAGGAGATATAAACAACAGCAGATGTGTGGACTTGGTCAGGCACATAGTGCATGAGCTGAGCTCTAAGGACATGAAAAATTATTCTGCCAACCCCACACAGTCATGGTAGCAAGACTTCATAATTAATAAACAGTAGTAGTAACTAGTAACTAGTAATAGTACTAAGGGTCCGCGTCGGACGTAGACCATGGGGTCATACCCTTCAATCCTTATCAGGCCCAAGGTAGGTCGAGTCTGAAAACCTTCTCTCAAATGAATCTCTGCGGCAGTGGAAACTTCAAATGTCATTTAAGTCTATAACAAGTCATATGTTATTTCCCTGTACTGTACATATAAATAAAGATGAGAAAAACAAGCTTTTCCACCGTTTTTCTTATACAGCCTCTTATTACTTTGTTTTTTAAGTACTATCCTACTCTTCTAGCTCAGATTCTTGCTCGAGCTTGGACAGAATTTCATCAACTCCACAAACTTCGTAACAACAGACCAGGCCTCTTTAAACCCCAAAGACTGCAACGCACAAGCCTTGCTTTTTGAAAAGACACCATATATAATCAAGGATAGACCACTCTAAGCCTTATCTAACCCACGTCATCATCGCTCATCGCAAAGTCTTATCCTATCTATTTGGAGTTGGCTTAATGAGTTCTATTTCTTCACTCAACTCTCATCATCATCAAAGCCTTGTC
>T02_Unigene_BMK.620
GGCATATGCACATGAGTGGGGCTGACCTTTAAGCAATCCAATCCATTAATCACCATTTACACCTATCGTATTCTTTGCTTATAAAACTTTAAAGTGTATTTCGTGGGGCCTACCGTTAGATTGACCAGTTGATTTTAAACATGTTTCCATGTTCTCTTTCCATCATGAAAGAGAGCGAAAGTTGATGAAGTTGAATCATGTGTTCATAAAGTTAATCCAACAGTGTGCATATTGCTGATTTGAATAATATTTTAAATGTATATACGAGAGTGGGTGTTAGAACTAATGAACGGATTGGATTTCTTAAAGGTGGGCTCCACCCATGTGCATATGCCAGGCGCTGCCGCTGCATTGTAGCGCCCTTGTATCTAGAATCTGCCAAATTCACAACGGAGATGGTTTCAGGTTGTGCCTGTTTTCATCTCATTTATGAACTGTGGTAATCCAAACCAGGTTTTGAAAGATTCGCATTGCATGTAGCAAACAAAGTCACATTTGGGGTAGGGAAGTTACAAGTAGGAGAGATTGGATCGTTGGTAAGTGAAGTGGGCAATGAAGGATGAGGGTTGGATGGAGCTGTGAAGTGGAGGAGGTTGAAAGAGTTGGAAAAGGGAGTTGATATGGAAGTGGAAGATGTTGGATAGTTGGAAAGTGAAAGGGGCAACGAAAAAATGAGGCTTTGATCGTGTTGGAAGGTGACAGGGATTGAAGGAGTTGTGAAAGGGAATTGAGTTGTTACTAGAAGAGGTTGGCTCATTGGGAAGTAATGGGGAGGATAAGGGTCTAATAGCGTTGAAAATGGATGGTGTTGGAAAATGGAAGGAGTTGGAAAAGGAGGCCAAACTAAAAATAGAAGAGGTTGGGTCGTTCATAACATCCAATCATAGATATGCACTGCACCAAAATGGCAACAAATACAATAAAAGAAAAACGAGGAAGAAGAGAGAAAAAGGCCGAGAGTGTCAGCAAATTGAAATTTCAAGGGGTCTCAAGTGATGCAGATTCAGAATGGTTCTGCTGTTAGCACCTCCCCTCTTAACTATTTCAGCTTGAGATAATCAACCAATCAATCCATTTGGCTTCAA
>T02_Unigene_BMK.621
GATGAAACAAACTCTTTTAGATTATAATGTTCCTCAACAATGTATGTTTATCATGTGTGATAACTCAAGTGTCATTAGTATCTCCAAAAATCCTGTGCAACATTCACGCACCAAGCATATTGACATTCGATATCATTTTCTGCGTGATCATGCTGATCAAGGCACAATAAAATTACCTTTTGTCCCCATTGATGCTCAACTGGCTGATTTCTTTACAAAACCCCTTGGAAATGAACGTTTTATCAAATTGCAACATCAATTGGGCATTGGCCCTTGCCCTGATCATTAATTCCTTGTAGTTCATCACACCTGTACTTGCCTATCATTTTTATTATGTATTATAAACATGTGCTACTAACAAGGTTTGTCTTCTTATTTTTAAACAGGGCTAAATTCTTTGCAATTAGA
>T02_Unigene_BMK.622
AGATACGAAACTTCCTTCACAGGTCTTTCATCTTCTCTCTCTTTCTTGCTCGCCCTAGCCCATTAGTTGTTTAATGGTAGTACAGTGGGTTTTTGGATTGAATCATCAAAACCTCATGAATCCCCATCTGGTTTGTTTTGTTTTTTCAACGGGAGAAAAGTGCTTCATCAAAGTGCAATAAAAATGTGTTGCAGAATCCTTAGGACTGTTACACAAACAAGCAGGAGCTAAATAAACTCAATGATCTGCTAGAAAGGAAACATACATAGTACAGGAG
>T02_Unigene_BMK.623
AGGTCCTTCGTTTTCTAGCCATTGTTTTTAGGAAACATATTCGTGATTCACTATGGCCTATCCTGATGCAAAATGAGAACTATTCGATCAAGAAGTTACTTTTTTGAGGTTCTTTTAAGGTTCTGAATCCTAGCCTCTAGATAAAGTGTGATGGATGCCAAAGTTATCATGATCAATTGGAGGGCCTGTGCAGCTCCAATGAATGTCAAATTTGGGTTGGTTCTAATTCATGGGGTTCAATGAGCGTGAAGGGCTTAGACCATTTCCAAGCTATTGTTATGTGCGTGCGCGTGCATGTGTCCATGCATATCTTTGTGTTGACCTTAGAACTACTTGCATTTTTTCCCTAAATAATTACATTGTGAGATCTACTTGTACTTTTTTAGTAATGTCCAATACAGCAATGGTGCCGGTGAGGAAAAGTTTTTCTAT
>T02_Unigene_BMK.624
GTCAACTGTGACGAGGATAAGCTCGTGAGGTCGCGTCCCGAGACATGTCTGGATCGTGTCGACTAGCTCTCGACCTCCTGAGGAGATCGTGGGTAATATGATAGTAACATCGTTGGAAGTGTAAGTTGGTTGCTCCGGTATTGGGACTGATCGATAGGTCCAGTGAGACACACAGTTGACGATCAAACGAATGTAACGAAACAACCATGCAATTATAGCTATCTCAAGCCAGCTTAG
>T02_Unigene_BMK.625
GAGAGAGAGAGAGAGAGAATCAAATGACTAGATGCAGAGAAAATCTGAAGATCATCCATTTTGTAACATTTTGTAAAGTAAAAATATTCTTTGATATAAATGAAAGTTCTAGGGCATAGTATTAACATCATAACAGAGACATTGTAGAGCAGTGATTCTTGCAACGACATTTTTGAAACATCAAATTGGATTCCATGTTTTCATTACATGATTTGATTTGTAGTGACTTGTGCAAAAGAACAGTGCAGAATCTTAAAAACTATACTGTATCCCACCAGAGGCAGAGTAAGTGATGCCACAACTTTTGGGAGACCTGAGTTTATGTTTCACACAAGTACTTCAAAAGTACTTATTCTTGTTATTTATTTGATTTACAAGTATTTTATAGATTTATGAACTTCAGTTCATATAATAGGACATCATATTACTATTTATGCCTGCAGATGTGCTGATGACTGTTGAGTCTGCTTTACCAAGGGGCCCATTTGTGAT
>T02_Unigene_BMK.626
GGTGGATAAGATCAACACGAACCCCAAGATGAGAATCCACAACATTCAAAACTTGGGACAATGTTTGACCTTCATTGCTGGCAAGGGTGTCAAGCTTGCCGGTATTGGTGCTGAGGAAATTGCTGATGGAAACTTGAAGATGTGTTTGGGTATGGTGTGGACCATTATCCTTAGATTCCAGATTCAGGATATCTCCATTGAGGAGTTGTCCGCTAAGGAGGGTCTTCTCCTCTGGTGCCAGAGAAAGACTGAGGGATATGCTAACGTAAAGGTTCAGAACTTCCACCAGTCATGGCAAGATGGTCTTGCCTTCTGTGCCCTCATCCACAAGCACAGACCCGACCTCCTTGACTTCAGCAAGCTTGACCCCGCTGACAAGGCAGGAAACCTTCAACTCGCATTCGATATCGCAGAGCAACACCTCGATATCCCTAAGATGCTTGATGTTAACGATCTCCTCGACGTTGCTCGTCCTGATGAGAGATCTATCATGACC
>T02_Unigene_BMK.627
GGTCTCAACAGCTATTTCGAGAAGGCCCTTGGAACTCCTACGGGTCAAAAGATCCGAACATTCTACGAGCAGGGCGACAAGCAAGTGAGAGATGTTCACAATGAAGCTAGACGATTGGCCGACTTGAAGAAGGGCGAGTCAGGCAAGGAGGAACCCCACGCGGTTGCCGGTCACCCTGAGAAGACTGCATGCAGCTGTGGAGGAGCTGAGGGTGTCTGTGGTTGTGCTCCTGGCAAATGCAGTTGCGCCAGCTGCGCCAAGTCTGACAACCCTAACAAGACAGTTCACCCTCCTCAGAGCGTCAGCGGAACGCAAAAGACTGTCTGTACATGTGGCGGAAAAGACGGCGTCTGCGGATGCGAGCCCGGAAAATGCGCTTGCGCCAGCTGTTCTAAGTCGACAAACGAGGCAGTAGTTGAAGTGAAGGAAGCTGCTCAAGCGTCG
>T02_Unigene_BMK.628
GCTAAAGATACTTTTGAGTTCACTTCTTGTATTTAAGTATATTAATAGAGCATTTATTAAAGTATATTTTATATATCAGTTGGGTACAGACATTCATGTCCAGGTCCCCATACCTGGATTTTCGGGTTCGCTTATACGGTTAAGTAGGTTGCCGGATCTCCATTGGCATCACTAAATAAAGGCCCTATGGATCTCTCTCTAGTATCAGTGGTCATCACCCAGTGTGGTTCCACCGGAGCAGGGTCTTGAGAGGGTCCAGATTGGAGACAGACCT
>T02_Unigene_BMK.629
GAAGGAAATTGATGATCTTTTACCAGTTGAAGTCAAAGAACAACGTCTGAGCAACTTGCTGCAGTCGATGATGGTGGGAGGATGCGTTGCAGCCTTGCCATTTCTTAGAAAGATTCCAACATCAGTACTTTGGGGTTATTTCGCCTTCATGGCAATTGAAAGCTTACCTGGGAATCAGTTTTGGGAAAGAATACTACTGCTTTTCACAGCTCCAAGTAGAAGATTCAAAGTTTTGGAGGAGTATCACACCACATTTGTAGAAACCGTTCCTTTTAAGGCCATTGCAACTTTTACAGTTTTTCAGACAACTTACTTGCTGATATGTTTTGGGATAACATGGATTCCTCTTGCGGGAGTTTTGTTTCCTTTGATGATTATGCTTTTAGTTCCTGTTCGACAATACGTCCTGCCCAAGTTTTTTAAAGGGGCACACCTTCAAGATTTAGATGCAGCGGAGTACGAAGAATCGCCTGCTATACCATTCAACCTAGCAACTGCGGACAGAAACACGGATGGGGAGATTCTAGATGAGTTGGTTACCCGAAGCCGGGGCGAGATTAGGCGTATATGCAGTCCAAAAGTAACTAGCTCAACTGAAACCCCCATTGGAGACTCAAAAGGTCTCCACAGTCCACGTTTTTCGGAGAAGGCATATAGCCCCCGTGTGAGCGAACTAAGACAAGAGCAAAGTCCTCTGAGCGGTGGAAAGGGGCCATACAGTCTGAGGA
>T02_Unigene_BMK.630
GTCTATCATCGAAGTCAGAGATGGCAATACCTTTCTCGATCTCTCAGTACGACAAATCGAGCATCTCAATCGAAAATATAATGTCAATGTTCCCTTCGTTCTTATGAACTCCTTCAACACAGATGAGGACACTGCTAGAATCATCAAGAAGTACCAGGGTCATAACATCGATATTATGACCTTCAACCAATCGCGTTATCCTCGAGTACACAAGGATTCGCTGTTGCCTGTCCCACGTTCAGCCAATTCCCCCA
>T02_Unigene_BMK.631
GTGATATGCTGTTTTGGAGTTGGAAGTGAATGTGAGCTCAACCAGTCAGGAAAAAAAATGGATAGGTCCCTGATGTGTTAAGGCTTAAGGCTTGGAAGATGTCTACACAAGTAGCTACTCTTGAAGGTGTTTAAATGCATCAGAGGATTAGAAAGGGCATGTGGTGTTGTTAGCAGAGACGGGTTACACTTGTACAAGGGACTTCTTTATTTTGCTTGGCATGCCACTTGCCTCACACTAGCAAGTTTTCTTCTATTGCCAAAGATCAGACCCTGGTTAGCCCCATTAGAGGGCAAATGCCTTACCAGTTACCACTAATCCAACAATGGGTTGGATCTAAAGGACTTGTCCATGGATTACCACAATCCAAGGTCATAAAGTAAAAAATACCATATCTACACAGGAAGATTGGGCTCATCCATT
>T02_Unigene_BMK.632
TCTTCTTCTTCTTCTTCTTCTACGATCTCTTGCTCGGCAGAAACGGGTTCGGGTGGTCTAATCTCCGGCTCCAAAGCCCTAATTATTTCTTCTCCTCCGTCATCGCCGTCGTCCTCATCCTCCTCCTCTTCCTCGATATCTTCCTTCACCTCATCAAACCCTGGATTGGCATTTTTGCCATTAGGCTTTTCCTTGTCTTCTTCTTCTTCGATGTGTTCTTCTCCTTCTTCTTCAATTTCTTCTACGATCTCTTGCTCGGCAGAAACGGGTTCGGGTGGTCTAATCTCCGGCTCCAAAGCCCTAATTATTTCTTCTCCTCCGTCATCGCCGTCGTCCTCATCCTCCTCCTCTTCCTCGATATCTTCCTTCACCTCATCAAACCCTGGATTGGCATTTTTGCCATTAGGCTTTTCCTTGTCTTCTTCTTCTTCGATGTGTTCTTCTCCTTCTTCTTCAAT
>T02_Unigene_BMK.633
CAACGCCGTCCTCGAAGCCTTCCCCACGGATACATCTTCCACGAACCTCAAGAAAGCCTTCGCGGACATCAAAGCGCATGAATCGTTCAAGGGTTTGAAGTTGAAGGTGGCGGTTTTCTCGATTAAGAATAGTGCTAAGAAGCCTTTCATGGAGGAGACGGTTGAGGAGTTTATGGCGCCGATGGAGACGTATGTTGGCGGCGCGATGGTGTTTGCGCAGGAGACGTTGAAGAGGTTGTTCGAGGATCATGGCGAG
>T02_Unigene_BMK.634
GGACAGTGTGACCAGGTTCAACCTGCAAAGTTAGCACTTCTACTAGCTGGTTATCATGCATGTGCATGTAGGAGTGTCAAACTGAAGAGAAGATAACCATGAACACATGCAGAGAAGACACAAAAAACACACTATAAAGTGCATCCAAGGGTATCTGTATAGAAATTTAAATATTTGTACTGCAAGAACATGCCCCTGTATAAAGTATGAACATGCACACTTGCATGTTCCAATATATTATCCTTTCTTCAGGTAAATTTCAAATGTATTTTTGATATATTCCATCATCACCACCAACATCATCTAGCCTTATCCCATCCAAGTGGGTTCCACAAATGCATTATTTTATATGAGGTGATTTGGTACTTACCAGAAGGACATGGTCTATACTTGGCAGGTTAAAGGTTTTATTTAAGGAACACTAAAGAGTTCACATCACCATGAGCATTAATTAGGATGAAGACAGACAGAACACATGGAACAAACCGATACTAAATCATTTTAGAAGTGACTAACCTTAAAGCATCTGCAAACTA
>T02_Unigene_BMK.635
GGCGATGGCGGCGAGGAGGATGAGGGCGAGGAGGAAGATGGTGAGCCAGATGCAGCAGAGGCAGCAGCTACGGCGGCGTCGGCGGGTGGGCTTGAGGGTGGGGGGGTAGAGGTGGCGGGTGGGGTTGGGAAGGTGGGGTTTTGGGGCGGAGGGGCCGTTGAGTGTTTGGGGAGGGGGGTTGGAGGGGGAGGGTTTAGCAGATGGATGGACTCTCTCTGTCATTCTCTCTCTCTCTCTCTCCCTTCCTCTCCCCCTCGCTCTGGTCTGTGTCTCTCCGTAATCCGCGACAGCTCTTCTGCTCGTTTTTTTCTTTACATTTGATTGCGTTGCGGTTTGGTTGCTTTAT
>T02_Unigene_BMK.636
GAGAGCCTTGCTCATATATATATAAATAAATAAATATATTGGAACATGCTATGTCCTTTCACTATAAGCAAGACGCTACTAACACCACCTGAAATTCTTCCCGAATCTGCAACCCTCTTTCCTATCCCTTAGCCTGGATCCTTTCTTGCCGTCCAGCTACCTCAAAGGAGGACCTCCCTCCATGAAACAGTTAACTTGACCCTTCTCCAGACCTTTCATCAATTTGAGATTTAAAGTGCTAGTGTACTGTACCTTTTTCTATCCACGTGACTTTGACATGGTCATGATGAGTACTCACTCTGGAAGACGGATTTTTCTTTTTAAGCAGTCAACACTCAACCTAGAGCTATGATGCAATGAAATGGATAAGTGAATGCAAGCCCACACTAAACATTAGGATATTATATTTTGGTATAATGGTAGCAAATGCATACTGGTTAATGAACGTATTTGGCATGAAAATACACATGAGTTCACATGTATAAAGGAACTCAGCTTCAAAGAAGCACATGCATTTAGGAATGATTATGAAGTGCAAACAAGCACAAATGAAAGTAAGCACGGAAAATCAAAAGAAACAAA
>T02_Unigene_BMK.637
CAAATCTTTCTCCGGTGGTGACAGTGAAGGATTTGTTCGAAGTTTTCCGGGAGGTAGGTCAAGTTTTCGATGTGTTTTTGCCAAAAAGATAGGCTTAATGGGAGAGGCAAAGGGTTTGGATTTGTGCGGTTTAAAACAGAATGGGATGCAAATAGGGCAATTAGGAGTTTGAATGGATGAATGGTTGGAGGAAGAAGGATTGGGGTGAAGAAAGCTAACTATGTTGACAGGAATTCTAAGAAGATCGGCTATAGTCTTGCTGTTGAAAGAACAAGGAAAGCTTTCGGTGCTGTTAGTATGCAAAATCAAGGAGTGAACTCAACAAATTCACCGAAGGCAAGCCATGTTACCAATCAGGCTTGGACTGAAGTTATG
>T02_Unigene_BMK.638
ATCCCAATTCGTCGTGGTCGGATACAAAATCGTCGAGCCTGCGCGACTCGTCGAACCATTCGTGCAGTCTTCGCCGTTGCGGTCGAAGTAGGGACCCGTTGGGGTGGAGGCATTGGTGCGGCAGACTTGTGTGCGGTAGACGGAGTTGGGGTCGGCGGAGCCGCCGGAGCAGCAAGACCCGCGGGAGTAGAAGAGATAGATGTAGTTGTTGTGGCGGAGTTGGTAGGCGCCTTCGGTGCGGTTG
>T02_Unigene_BMK.639
TAGTTTGCCGCACCTTTAACGCCTTGGCATTTTGGGTTTATTCGTTAGCAACTTGAGACTACACACTACTGAATTTATGGCTCATCCCTTTTTGTTGGTCAAGTGCCTGTGACATTCTACATTCCTATTTTTTCGTAAAGGCCTTGTATGCATTGGATGATTTCGAAGTGATGCACCGCATGTAGATAAACCAAAACCAGATATATTCCAACACCACACCAATATG
>T02_Unigene_BMK.640
TTTGTTTTGTGAATGGAATGTTTTGGGTGTTTTCAGTTGGAATTGCTGAAACTATTGCATTTTGTTAGACTGTTGCTTTTATTTGTTTTAGCTTTAGTAAAGAATTTATGGGTTTTGCTTGATTTATCTGATCAGTTTCTTATAGTTTCGCTTGGTGGGGTTCAGCCGTTTACCTAGTACAAGGGAAAGTTTTTTTAATATATTTTTACTAGGGTAGTGTTTGAAGAGAGGGATGATTGCTACTGAATTTTACTTTGCAAAGCTTGTTG
>T02_Unigene_BMK.641
GCTTGGCATTAGATGTGGGGCTTATGTGACTAGATAAAGCTACCTACCCTTATTCTCACCTTCATGAATTGGCAGTCAGCAGAATGGGCCCACAAAAAGTCATTGCGCCATACTTGTCCAACCTATATGCTGTAGTATCTTCACAAAAAAGCTTTGTCCACCCTTCTTGTGGGGCCCACCTGGATGCATCCCAATCAAAGAGTAGGGTGGGATGGGAAAGGTTTCCGGTGGATTAGGTGAAGGCCAAATATCACTCTGCCCAAATGATTTTAACCATTTGACTTGGGGCCTCAAGCTTTAATTATTGATTCAACCCAATAGTGCAGAATGGTTGAACCAGTATCAGATGAGAGAGAGAG
>T02_Unigene_BMK.642
AAAGTATCCGTGCATCATAGGTTAGGGCCCAACCTACTAATAGAAATTAAAGTTTTCTACTTTTTTTTTATAAATTGTGTAGGAATTATTTTGGGACTGCCAACTTTAGGAATGTTGCTTTTCTTTTTCTTATTAAATTTCTCTTGTTTGGGATTTGAGAGCTGTACAGGTGATGTATAAAGGGGTGGACGAGTTCATTGTTCATTGAAGGTTTTCTTGTATTCTTGATCAA
>T02_Unigene_BMK.643
GTGTGTGTGTGTGTGTGTGTGTGACTATAACGTTGTTTTGGGCTCTCTTGTTTGTCATGGAGTTTATCCACTCACTTAATCCTTTACGTTGAACCTCATGGGCCATTTGCAAAAGGCTTCTTTCATGTCACTTAAATTTCAATAGCCTTTTTTCTTCTAGGTTCTACCCTTCACCTCACTAGTCATGTACCAACATACTATAAAGGAACTTTAATGTCTTGATCCTATGGTTGTTTCTACCTGTTAGCTCATCAGTGCAAGCTGCAAACTGCTAATCAGCTATGAATTGAAAAGTAATGTCTACTTTTGTGAAACTTTGTTAACAACATTGTTATTTGGGATCAGCCTGGTGTTGAAATTTATGGTAATAGTAAAATCTAAGAGAGAATGAGATGATCAAAATGCTCAGGTTTCATTTTTTTTTCCCTCACTTTATTATAACATATGCTACCTCATTATTTTCACTTTGCAGTGTCAGTCACAGTTGAAAAGT
>T02_Unigene_BMK.644
GTTGTTGTCAGTGAAGGTGCGCCCCTCCTGCTTTGCCTGAGCAACAAGATCATTGATCTTGACGCCTGGGCGTTGAGCATTCGCCGCCGACGTGGGAGGAGCGCGACCTTCACGGGACAAAGGCATGCCAGGTTGATGGAAACTGTTGGGAGTGCCTGGCGGCCCAAGCGTGTGCGGCGACGAAGACGCACGCGAGCCGTCGTACGAGTACGCGCTCTGCGG
>T02_Unigene_BMK.645
ATTCCCGCAAGCATCAATGCAACCTGGTCATGTGGAACCCCAAATTTGATGACACTGAGTCTTGTAGAAAGGCAGCAATAAATAAAATCATAGATTTTCAATTATCCAATAAATCTGAACAAAAGCACCCCCCTTATGTTCACTTCACGGCATCAATAAGATCTAGCTAGTTAGTAGCATTTACAATTAAACAGTGTTTTATTTATGCCCACGGGGATCAAGAAATATATCTAGCATCTACCATTTTGAGTGATGTCACACAAATATCCTGGACATTATGACAGCCAACAGTGGTATGGATGAGG
>T02_Unigene_BMK.646
GGCAGTCAAAGAGCTGATTACTTGAGCAATCAATCTGTTAAGATTGGTGTAAGTTGGCTTTTCTAATCCAAGGTTGTTCTTGCAGATGTCATAGATAGCTTCGTTATCCATCATAAAGGCAACATCAGTGTGTTCAAGTAAAGCATGAGTAGAGAGGACAGAGTTGTAAGGTTCAACGACAGAGGTTGAAATCTGTGGAGAAGGATAGACACAGAAGTCAAGTTTGGCTTTCTTACCATATTCAACAGCAAGACGTTCGAGGAGTAAGGCAGAGAAACCAGAACCTGTACCACCACCAACAGAGTGGAAAACGGTAAAACCTTGGAGACCATCACATTGTTCAGCAAGGCGGGCAATACGTTCCATGGTGGTTTCTACAAATTCTTTACCAACGGTGTAATGACCACGAGCGTAATTGTTGGAAGC
>T02_Unigene_BMK.647
AGCACGGTCAGCGGCAGTCTTGGCAAGCTCAGCCTCCTCGAGTTTGTCTCTGAGCTCCTGGGCGTCTCTGACGAGGGTGGTTCTAGCTCCCTCAGCAGAGTCTCTGGACTCTTCAGCAGTGGAGAGCTGCTTTCTGAGGTCCTCAATTTGAGTGTCAGCAGTGCGCTTCTGCTCAGCAAGGAGACCCTTCTCATCCTCAGCCTCCTCTAACTGCTCCTTAAGCTCCTCA
>T02_Unigene_BMK.648
GCTTCGTATGCTAATCCCTCATTTTCTAACGGGTAAATTCATTAAACTCATTTTCGTTTGGTCATCATCACCTTCATGAGAAGACTTTTTATGCTCGAAGTCTGTTCAAAAAACCTGATCTTCTTGTTGGAGAGTCACCCGATGATCGAGGAGAACCGCCATTAGCTATCTGAACTGGCTGATTTGCATTAACATCCTTCATTGGCTGAGTGTGCAGAGGAGCCATTGTGCCCATCTTTCTAGTCTCGTGTGAACGTCTACCTGGTGAGCGTGGTGTCATAGGTTGCTCCATCGATGAGAGCGACGATGCTGATGACAAAGAGGAAGATGAACCTCTTCTGCGGTTAGCTGGCCTGGGAGTGTTTGCGGCCGCGGTGTTAACACCGAGAGGCTTCTTTTCGGTGTGGTGGTGATGACCAAGACCAAGCTTCTCGAAAGTTGTTGCTAGTGAGCTGTCATAGGGTCTGGGTGCACCTTCGTAGTGCTGGATTGAATGCTTTGGCGTAGTGAATGCTTGGAATTCTGCCATCGTCTTCAATGGAAGAGCTGATAGCCCATGGTGCTCTGCCTGGTGGTAATGTCTCTCACGAATAGGAATGGTTGTGTGAACGACCTCTGGCACATGTGTCTCCTTGTAAATAATAGGCTGGACTGTTTCGTGAACGTGATGGTGGTAATGTGTACCAATAACCATTGGCATGGCCTTGTGCGAGTGCGTTGTGGGTAGGGTTACTGAGCTGTTTTTGAACTGAGCAAGCTCAGTAGCAATACGACGTTTGGTTCCTTCCACATCGTCCTTCTCATGCTTGGTGTGTTTGATCGGGATCAAGTTGTGAGTATGCTTCTCTGGAAGTCTAATGGTATGTGAAAGAGGCTGGACTGTGGTGTGATAGTGATGTTGATGCACTTCCCTGTCCACGGCCTCTGTTACAACTTCATGGCGGTGAGGCTTCACAGTTTCCCATGTAACAGCAGGGTTGACAATCTCCTCGACGTCGGTATAATGACCTGTTCGTGCGGTATGCTTCGTGACAAATGCCTTGGCTGCCTCCATTTTGAAGTGTGTATATCCGTCGAAGAGATATGCTGTGTGTATGGGCGCACGAAGCTTTACACAAAAGGC
>T02_Unigene_BMK.649
GTCACACGTGAGAAGAGGGAAGAGGAAGGGGTGGAGTTAATGACCCTCATTTTTCTCCATTCCATTTTGGATACGTTGTGAAAGGATTAGTGTTTATGAATTGGGAGATCGTGGGCCGTGTTGATGAGTCTAGAGAAGCTTTGTCTAGAATTGTAGAAGATATTGACAAAGTAGGGGAAATTGGGGAGTTAAAATTAGAGGTCGCTGCTAGACAAGAAGCTATGACAAAGATATGGGGCTACAATCGGATGGAGGAAATATCCTAGTGGCAAAAATTTATTTTAAGTTGGCGTAAGGAAGGGGACAAAAATACAAGATTCTTTCATAGAATGGCCAGTTTGAGAAGCAAAGTTAATTTTGTGGGTAACGATAGAGTCCTTGAAGACTCTCATGAGATTATGGATGAGGTAGCATGTTTTTTTGAAGACTCTTACTAGAGAGAATTTGGCGCCAGGCCTAATCTGGATGGCATATCCTTCCCCAA
>T02_Unigene_BMK.650
CATTAGGAGAATTCCAAATGCTATAGATAAGATATCCCCAAATGCTTGCAACCAAATAGGCCCCGACTCCATCCGGTAACTAGGCAACAAACTATCAGTAAATGGGCCATAACTTCTCTACATCATAATAACATGGGCATTCTTGGGATTTGGTTGTTGTAATGGGCTTTAGGAGAGGCTGATTTGGGGTTTGTACTTTGTACAGGGCTATATGAGGGGAACTTGTGG
>T02_Unigene_BMK.651
GCACTTGTCCCAAAGAAAATAAAAAAAAGGGACAATTTGTGGCACCCTGCTCTCCAATTTAAAACCCTAGGGGGAAAGGTTCTCCCCTGCATCCCAATGGAATGGACTCCCAATGTTCTGAATGTGGTACGCTCAAGGAGATTGGTTTTATTCACACTTTGCCATCTGGTACAGAATTGTGACCTTTTAAAACACCGATCGTGAAAATGCAATTACATTCCCAGTCACTTGCATATTCTTTTGTTGAGTTTTTTGTGATTGAGTATTTGTGAATGTCACTTGTAGTTCTTTGTTCTCTCTTTCCAACTCAGCTATCCCTCATGTTTTTTGTTTGCAATCAGTCGATCCAAGTCTCCTCCAA
>T02_Unigene_BMK.652
GTCGGAAGCCATTTTGCAAGTCCAAAGTCTGAAATCTATGAAAAGAGAACTCGGCTGAGTTTGAGCATTGTCGGAAGAAATACTTTAAATACCAGTTTAAGAAAGTGAAATCATCTGCCTTACCTGTGGCTCAAAGTTTGGACCGAGAAGAACATTTGAAGCTTTGATGTCACGATGGATTATACGCCGCTTGCAGCATTTATGAAGATAGTGAAGACCTCTCACGACCCCAATGACAATCTTGTATCTGACCGGCCACTCAAGTGTCATGCAGTTCTTACCTGATATACATTGTTATTTCAGTTTAGAAATTCCATGTGATAATTAGGGCCAGAAATACAGATATTGGTGGGCATGTCCAGATAGAGATAGGTTCAACAGGAGCTGGAACTGATCATGCACGAGA
>T02_Unigene_BMK.653
TATTTTATCACCAATTGATGCTACTCTTAATGTTTCCTAACGCACTTATTTTTTATTCTACCTTTCCTAGTTTTACCCCACACGCATCTCAATGTTCTCATCTTTAATACCCTCATTTTTTGCATGTGTTGTTTTCTGATTGGCCAACATTCAGGCCATTGTCGATCTAATTGTTATCTTGTAAAATCTTTCTCCAATCTTGTTCATATGCGCCAATCACAAAGCACTCCTGAAGCAAG
>T02_Unigene_BMK.654
GCCAGATAATTAAAATCCTAGGAAAGCATCAAGCATGCCAGCCTAAGTAACAGATAATCATGTCAACTTTCATTCTCTAAGTAAAACATATAACTTAAAGATCCGTCACTGCTTTGGGAAAAAATTCCAATTAACTTCCACATATGTGCCTCCAAGAAGCACAAAAAGTAAAGGTACGAAAATAGCTCAGGACCTTACAATCCATTGATGATGATCTTACAACCAATAAAAAAAAATAATGGAATGAACCGGTGGTTGTACAGTCACTATTATGCAAAATAAGTTATAAAATTTGCTAAGAATAGGATCACAGATTAATCCTCGTATCTTTCACATTGACTCAGAAAACG
>T02_Unigene_BMK.655
GAATGGATGGAATTTGTGAAAACGATTGGAATGGAATGACAGTCTTTAAATTTCCCTGTCTTTCATCGTAGATCTCATTAGTGCAGGATTTTGGTTGATTATGGAGTGGTAACTTTGGTTATTCATCATTTTGTATAGCATATAGACATGTCATATACTAGACAAGTGATTTCATTGATGTGTTTGCACTTCAGTTGAACTAAAATTGCTCTAATCTCCAGTGGGAAAATCCCATGGCAGAAGCAACATGACAAAGGGTCGAAGTTACCATTTAATGGTTGAAAGGTGGGAAAATGGGCAGAAATGAGGAAGGAGCTAGAGGGTTTCAAGTTATTCAATATAACAACCATGCCAAGTAGTTTCAGAAGACCCTACAGTCTCTAGTCCTTTTTTGTAATGCCTTATGTTTTAATAAATTTATCCTGCCAGCCATCAAAGAATGTATAGTGCATTACAGTCATAGCAGTGTCAAATTGGGATGTGTTCATTGTGAGGAGTTGGCCAGTTGGGTTGATGCTATTCACTAAATAACCACAAGTTTCTCTCTGTGTGTAATAATGGCAGTTTTATAGGTG
>T02_Unigene_BMK.656
AAAAATGTCAAGTTTAAAAGCAATGAACTTTTTTTAAAAGTTACTTATTAAATGTTTAAGAAAGGAAATTAATAACTACTTAAAACTTTAGATTTAGATTGTCATAATTTTTATATACTGATTGAGTAAAGCTTTAAAAATTGGTCAATTTGAATGGATTGATAGTTGACCGATCTTGCGGTTCAGGTTCAACCCAGTTGGACCAGTCATGATCCAGTTTGATTTTAAATACATTGGTCTGGAATTATCAATGGGTAGAAAAATGTGGGCCACATATATTTCTTTGTGTTGATTCCTGCCATTCAGACATCACAAGTCCCCCATGAATCCAAATTCCATTTTATTAATTTACAGTGACATACACCAGTAGAATGATCAAGAAGCCAAAGATCAAGGCTTAGGAAACGATTCTAAAACTGTTACTTTTCATACATTGAAACTTCCTTTGAAGTGAATTTTGGGGGCATGCATTTTCATGAGAAGGCGTGTTGAAACTTGAGTTTGTTTCTAAAACGTAGGGGTGCTCTCGGACCGGCGCAGCCCATGCCTGATCCGGGCCCAGCCCGCCTTAGGTTTTAGTGCTCGAACTGAGCCTGGATTAAAATCTTGGGCACATTTATTATATGGGCCGGGCTCGCATTAAGTGTAGAGAGCCCTCTTTCTCTTATTCCCGGTTTGGGGGAGCCTGGATTCTTCTTTTTTTTTCCTATTCTTACATTCATATCCTCATAGAGCTTCTTACTGTTCAAAAAAAAAAAAAGTCCACATAGAGCAAAGGAGTAAATTAAATCTTACCATGG
>T02_Unigene_BMK.657
ATGTTATGGGATTTGAGAACTGCAGTAAGCTTCCTTCTGAATAAATAAATAATGCAAGTCATGATTGTATAGAAAACCATATTTATAACTGCATGATGGCACTCATGAGATGAACACTGTTTTAGCTCAGAGCACTTGATGTCTCAGCAATGATCTCCTCAAACCATTGTGGAGTTAATTTAGTTAAAGGCCTGGCCTATAAAACTCACCATTTCAACACACTTGAGCAACAATCATACTAAATTCAGCTTGCAAAACTACTTTCCAACCTGTGATACCAAGACACTCCAAACCACGCAACACATCCATGTTGTATTAACGTCCGGTGCTTCATTTTTATGTGTAAAATCCTCGTCTTGCCATATCCATGCTGTGCCCTCTCATATCCATGCCATATCTAGGCATCCTAAGTTCAAAAAATTACAATGGCTGGGTCGGAGTAATACTCTTACAAAATAATGAAAATCTACATGTGACTATGGAACTTTAACAAGTTCTAATGTAAAATTCCATGA
>T02_Unigene_BMK.658
GTGGCCATGGTCGTCGCGGTCACCATTGGTGTCACTGGTGATTATTTCTCAGGCAGTAGCTCAAAAGATGATGACTCCAAGCATGCCAAAACCTCCACAAAGGCAATCAAAGAAATCTGTCAACCCACAGATTACAAGCAGAGGTGCATCAAGAGCCTCACTTCTGTTGCCGGCAATGACACCACTGATGGCCATGAACTTATCAAGCTTACCTTCAAGGTTGCAATTGATGAAATCAAGAAAGCACTATCGCAGTCTAGTCTCTTGAAGAAAGCCGCAGATGACCCAAGAACGTCAAAGGCATTGGAGAATTGCAAGGAGCTGATGAATTATGCCATTGAAGACCTTAAGAACTCTGTCAAACATTTTGATGAATTCGACATCGGTGAAATAGAGGAGCTGATTGAAGATCTAAGAGTATGGCTTAGTGCATCCATGACATACCAAGAGACATGTTTGGATGGCTTTGAGGGCGCGGAGGATGACACAGGAAAAAAGATGAGGAAAGCCCTCCAAGGCGCCTCAGAGCTCACCAGCAACACCCTTGCCATCATCAATGAGATCTCGTCTCTCATTAACTCCTTCGAACACCCAAAAACAAACCGGCGAACTAGTACTGGGGAAGATTTCCCTCCATGGGTCTCAGATGGAAGGCGCAAACTCCT
>T02_Unigene_BMK.659
TTGGAATTTATGTTTTAGAAGGACATGTTAAATGTTAAAACGAGTCTGGTACAATAAGAATTTAAATGTTAAAAGTGAATTCATTTATGTTATATTACTATTCCATCTTCATTATGGGCTTTCCCAGGGCAAATTAGAATATTATCTTAGCTAGTGACTTTCCCCTAGGTTTACATGCATTCTCGACTTTCTTATTCATAGCCTGCTTACTGACGTAAAAAATATGTGGATTTTGTGGGTAAAAAACTTGTAGGTAGACTATGCATGCACCCCTG
>T02_Unigene_BMK.660
GTCAGCTAATTCTCTAGTGGACTCTTTGGCTAAACTAGGGGTGGACAGAACTTTGCCTCTCGTTGTAGTTCACGTGTAATTTTTGTTGGGTTTTTTTCTGGTATAAATTTTTATACCTTAGAGGCCCAATCTTTTTGTTGGTGCTTCATTGTATTTCCCTTTTTAATGAAATCGTTATGTTACCTTTAAAAAAAAAAAAAAAG
>T02_Unigene_BMK.661
AACCAAAATACACCAAAATATCTGTTCATATCAGCTAATATTTCGAAAATATTAGTCGCCGGGCTGATTTTTTGAAAATATTGGTCTGTATTTGAAAATATCAGTTGACTTTACTAAAACCCTTTGCTTCCTTGTTTCCTTTCATTCTCATTCACTCCAATCTCAGTCCAAGCAACAAGAGACCCTATTTCATCTTTCCAAACCTTCTTTTCCACCATTGTTCATCAAATTCTCAACATTTGAGTGTATTTCATCACGATGAAACCGAATCACTCAACAG
>T02_Unigene_BMK.662
ACCTTAGCCTGTGTTAAGGCTTAAGCGTGTTTCTTCGATTGGTATCAAAGCGGGTTCCACTAATTCAATGTTTGATCAAACCATCAGTTCTCTCTTATGGAATTCAATAGAGAAGGAACCTCGACCACTAAGCCCCCGTTGCTTGATGGAACCACTTATGCTTACTGGAAAGTGAGGACGATTGCTTTCCTTAGGGCTATAGACGATGAGGTTTGGGACCTAGTTGAAGAAGGATATACCTAACCTATAGTTGTAGCAGATGGGAAGACCACATAGTCAGTATCCCTTGAATGGCATGAAATTTTTAAAAAACAGGAAGTCCTAATCATATTTGCCCATCTTTTAGTACCACGAACCTTTACAAAACAATATATTGAAATCTATGAAATGGTTGGAATTCATAATTATTTAGAGTTTGAGCATGTCTTTAAATGAAATAAAACAGTAGTAGCTATGATTATTTTCAAATACCAAAGCATGATCTGAAATAATGTCCTTGCATTCTCTATCTTTCTTTTTTCTTATAAGGTTGCTTAATGAGACAAGTCCTGAATTGGTGAATACTTACGCGACATCTCAATTATCACAAAA
>T02_Unigene_BMK.663
AACATAGTTGGAACAAGGCTTTGTTGAATGTTGATCATGGTAGAATGAGATTTATGTTTGTTTTCTTCAGATTTTTTTCCCTTTCCTAACCTTCCTCTTCATGCAAAAGAGAAATAATGCCGAACTAAAAGAACGACCAGAGTCCAAAGTAGCTGCCAATTACCATAATTTTTTTTCTTTTCACATTAGATTCAGGATCCTCAATGTGGTACGGATGAAACCAATCTCCATGACTCTTTGCAAACAAAAGTCACATGGTAATTTGGTCATTCACTGCATTTTAAATGGGAGAATCGGGTAGAGCACTAAGTTGGACAGACCATGATTGTTAAACTACAACAATAAGTAGCAACCACACACAATCAATGACAAAAGAAAACACACAAAATGCACAGAGTTTTCATCACTAAAATCCCATTTAACAGGGGGAACAGTTCTAAGCCATAAAGAGACTAAATCTATATAATTGTTGAACGCAATGTATAAATTGATCTAAACTACAAGATAGAGAAAAAGAACAATCAAACATTTCATATATGTAGAACATGAAGCCAAAATGTGTCGTAAATGATACCTCCCCATAAGCTTCAAAAACTAACCAAATGCAGCCAAAGTTTCTTACCAAGTTATTGTCTACTCCACAAAGTATAAAAATCTTAACACAAAAAACAATAAATGTTCTAACCAAAAAGTCTCTCCCATCAAAATATGAAATTAGATTCCCCAATGCAGAACTCATTCCTAAAGACCCATCTAAAACCAAAAAACAAACGAGAATTACAGTAATCAGAATCAACCCTAATCAAACCAGACGCATCAAAACACCACCCAAAACGCAGCTAATCCCCAATCCTATCAAAACCCAAACAGAAAAATGAAACCCACAACAGTTAATTCATAACGAACCAAAAAAAAAAAAATACATCATTCCATACATCATTCCAGAGCATCAAAGAAAAGAAAATACAACGAGTATATTACAATCTATCACAAAAACAAAAAGAGGGGTTTGAATCAAACTATCATAGATTACAG
>T02_Unigene_BMK.664
GCGTTCCTTGTCCGAACTATCCTGCAACAAATAACATGTATAGATGCCAGACCAAATATTGGCAGAATGCATGCACTTAGGTAAAGCAGCTGCATATCAAGACAAAGGTGTGATGTAAGACCGAGAAAGTAGATTGGAGACCATTCGGCCCAAGCCCATTCCAGGCCAGCTCAGCCCAGTCGCACTCAAGCCCAGAACAAGACCAACCCAATCCAAATCTAAGACATGTCTGAGCAAGCCAAGAACTTGTCCCAGGTTCAGCTAGTTTCAGCCCAAAGCTAGAAAAAAAGTCCTACAAAAGGACTCGGTGGTCACATAAGCGAACACGTGAAGCATGTCAACAGCAAAAGGATGAGACTCCATTTAATACCTTCTTTCTTTTATTAGATCAAATTACTATTGTTTTTTATTTACTATTATACTAGATAGCACGATTAGGAGAGATACTTATTTGAGGAAGGATTCTATTTATAAAAAACCATAAAGTGACATTCATGGGATTATTTAGAAGTTACTTTTGGAATTGATTTTCGATTTGATACTATTTCTCAGGCCTCCTGAGAAAACCAT
>T02_Unigene_BMK.665
AAAGCTCAAGAGAGTCGAGCCAAGTTGTTTTTCTATATAGGTGAAGTTGCATAATTTGGTAAGCACGGCCACAGAGTCTGGGAAGCAAGGGAGGCACATACACTTGTGTTTGTCGTCCACTACAGGAACCATTTCACGCTCGTTGTGGGATACGTTGATGAAAAAAGGTGGGAGTTCTGTAACAGTTTGGCTGGTGATCGTTTGACACAGAATAAAGCGGAAAAGTTTGTAAGTATGGTTTTGGATCCTATATTGCAATCCGAGTATATTGTTTGAGACATCACTTATGATAACAGTTGCCCCCTATCAATTTTTCATTTTTTGCAGATCAGCTGGTTGAACAAGATGTACATGCATTTTGGGTGGGCAGATCCGTTTTTATGGATTATCGTGTTCAAGGAAGACATTCCTCATCAAAATAATGGTAATGATTGCGGAGTCTTCACAATGGCATTCACAGAGCATTGTGTTCACCGTCGTTCTATCACATTTACCCAAAATGATATCCCCTACTTCCATAGCAAAATTGTCATTGAGTTATTCAAGAG
>T02_Unigene_BMK.666
AATTTATATTCCCAAAACAGTGGTCTTTTATGCATTTTAGCTGACAGAAGACTGAATCAAGCTAAAACAGTAATTGGTTGAACCTTGTCTCGTTTTAAAATTTGACTTCAGCTGGGGATATTTTACAGCATCAGAAACATGGTACCAAGAAATCCCAATGACATTAGGAAACAAGCATATTAAAGAGTTCACTCAGTTAAAAGCTGAAAACTGTTATGTTAAAAATATGAGAATTCTACTTAAATTTCAAATATCTGCCCAATGAAGTTGATAAAAATTGAGAATAGAA
>T02_Unigene_BMK.667
GCTGTTTCTCAGCGCAGCCATGTTCTACACGGTCAATATGTTGAACAATTGGGCTTTTGCTTTCAACATCAGTGTGCCCGTGCACATCATACTGCGGAGTTTTGGGAGCGTGACGACTATGGCCGCTGGCTGGGTGAAGGGAAAAGTCTACTCCCCGATCCAAGTCATCTCAGTCGCTATCTTGACTCTCGGGGTTATGATCAGTGCTTGGGCTGACA
>T02_Unigene_BMK.668
ATTCACAAATGGAAGATCCCCCAACAAAAGCCTGGACCTTAATTCATGCAGCTAACAGCATTAAAAAAAATCTAAAAAAAAGGCCATGAGAAAAAAAAAACCCAATTATTGTCTTTGAAATTGGAAATCTTAGGGATCACAGCTGAAAACATTAGCTGCCAAACACATGCAATCCTTCTAGCAAAAACAAAACCCAGAAACGAAATCCAATTTTCTAAAAAAACCCTGTA
>T02_Unigene_BMK.669
GTACAACAATCCCTTTTACAAGCCATTCTTGAAAACCAATTGTTATCTTTTATGGCCCTTTTCAGTCCATATTTGTATGAGAAACTTTGGAGCTTCAATTATGTCAAAGAATTTTATATCAATACAAATCTGGAGATTGGTATTATGAATTTGCTTTGAGCTGTTCCTTAGTTTGAAGCAAGAAAACTTGACAATTAATGAATATACTGACCAATTTCAAGAATTGCATTATTTATATGCACTAGAAAATAGAATGACACCATTTTATTAGGGCCTAAGATTGGACATACAGGTGAATAAAAAAGAAGAGACATTGAACGATGTATTGAAGCGTACGGTTTCAAGGAACTGGGGAGGAGTGAGACCAAGAAGGATCTTGAATGTAGTAGTGAGGAAAGATATGATAGGTTGAGTAGCTATAGACTATAGAGCACTGTTTTTAGATAAGTTGAGCAGAAAAATGGAACACACAAAGCTGGCCCTATATAGATTGGATGGACTTTGGTGATGGCAATGATGATAAGAGTCAGTAATGTATGATGATGTGGTATTAATGTTTTT
>T02_Unigene_BMK.670
GCGGGCGGGGATCGGCTGCGGGACGGCGAGCGGGAGTAGCTCATGGAGCGAGAGCGAGAGCGGGAGCGAGAACGAGAACGGGGCGAGCGGCTGCGAGTGCGCGAAAGAGACCGGCTGCGCGACGCTGACCGCCGTGGGGAGCGAGAGCGTCTTTTTGGCGACGGCGACCTTGACATGGACTTGGATCGAGTCGAAGGCGACCGGGACATGGTCCGGCCTCGACCGCTCATGTTGGTCGGGTTGGGTGCAAACTTGGT
>T02_Unigene_BMK.671
AGCTTATTATCAGCAGATGTTGAAGGCAAATCCTGCGAATCCGCTTCTTTTGAGGAACTACGGGAAGTTCTTGCACGAGGTTGAGAGGGACTACGTAAGAGCGGAAGAGTATTATGGAAGAGCGATCTTGGCGAGCCCTGCAGATGGAGAGGTGCTGTCTTTGTATGGGAAGCTTATTTGGGAGACACAAAGTGACCAAGAAAGAGCCGAGGGTTATTTTGATCAGGCCGTCAAAGCCTCCCCTGAAGACTGCTACGTGCTTGGATCTTACGCTCATTTCCTTTGGACTGCGGACGAC
>T02_Unigene_BMK.672
CAGGCAAGAAGGCACAAAAGACAGCCAAAACCGGCACACAGAAGACAGGCGGCCTTGTCAAGCAGGCTCAACGGACCGTAAAGCAGGCCCCCAAGAAAGCACAGAAGGAGGTCAAGAAGGCAGGCGGTGGTCTCCCCAACCCCTTTGCAGGCGCAAAGAAGGCCCAGAAGGCAGTTCAGAAGAAGGCCCCCAAGGCCGCCCAGAAGGTCAAGAAGCAGGCCCCAGCCAAGGCCAAGCAAGCACTTGGTGGTGGAAGACAGACCAAGGGATGGTTCGGAGGTGCTGGAGGAGCAGCAGGCCTTGAGAAGTGGTATGGACCAGACAGAGCACTTTTCCTGCCTGGAGGACTCTTGGATCGCCAAGACATCCCCGTCTACCTTAACGGAACTTTGGCCGGAGACTATGGATATGACCCACTCGGACTCGGAAAGGATGGAGGCCAAGTAGAGACATACAGGGCATACGAGCTTCTGCACGCCCGATGGGCCATGCTTGCTGCCGCAGGAATCATCCTCCCTGAAGGCCTACAGGCCAATGGAGCAGACATCAGAGGAGGAACCTGGTTTGAGACTGGAGCCGAGATGTTGAATGGAGGCACACTCAACTACTTCGCAGTGCCTTGGGCTGTCATCGGCAACCCTCTGCCATTGATTGCAGTCATCGCCATCGAGGTCGTCCTCATGGGAGCCGTCGAGAAGTTCAGGAGAGACGGAACTGGTCCTGCCGGATACTCCCCTGGAGTTGGCAAGTTCGATGAGAG
>T02_Unigene_BMK.673
GAAAAAACACCAGGAGGGATTTGTTGCGTAGATGGTTTGTGTTTTACCTATTTGTCTCTATTGAGATAGAGGGTGCACAGATACAGAAAGGTTATGAGTCAATATTTTTTGCAAGAATCATTGATCATCATCTTCATAGCCTTATTTCTATCTATTTGGGGTTGGCTTAGTGAGGTCTGTCTACTTTTTAGTTCATCCCTATTTAGAGTGTTATTATGAATTTAACAGGTCACTTCTCAAAACTTGAGTCCAAGATGGTTTTCCCCTCAACTCCCATAATGCAAAAATTATTCGTACAGTGCTGTTTGTTTTCTGGAATCCTTAAGCATTGAAATGCTCTGAAAAAGGTTGGATCTGAGATTGATGAGCCCTTTGTCCAAAGGTAGCCCTTCCCACTCCCTCTGGGTCCCACTGAGCTCTCACCCACAGTTTACCAGGTGAACACAGAGGCAC
>T02_Unigene_BMK.674
GTTGCCCATTTGGAGGACTAGGGTTATCTAGTGTAGTAGAGACAGTGCGAGTGAAGGTTTTCATGGAGAATTCGTCAAACAGGAAAACTTAAAGGTTTAGGCTACACATATTGGTATGAATGCAATGCAACGAAGTGTGTACAATCACTATTGAAGCCCTTGAAGCTGCAACCAGTTCCATACAAAATAATGATCGACAACTTTGCTGCTGTTGTAATACTCCAGAACTATTTGGACCA
>T02_Unigene_BMK.675
AGGCATCACTTCCCAAGTCAAATTCCACACAATCATTCCAAAGCAATGTTTTAAACTCTTTTCAAGTGAACCAAAATGATGGAGAAAATTCAAGGCCTTTAGATTGATTTTTGAAAAAGCGTCACAAAAAAGAAAAAAAAGATGAAAAACATCAAGGGAAGCTTACTAGGGGGATCTGCTTAAGTCCTCCATTTCCTTTCAAAAAGCCCTATGACTTGCTCAATTCAGCATCCCATGCAATTGTTAGCAACCCATAAGAAATGGTCTTCGATTGCTTTTTTTTATTATAAATAACAGGTCATTTTATTGAAGAAGGCACAAGAGACAACTTACAACCAAGCATCAGAAAGGTATAAGAGACTTATACTTAACACAACACAAACACAAGTAAACAACACAGTGACACACTACAATGAAGAACCCGAAAAGGGGGCAGTCCTATTGACCCCATTACTTGTCAACTTTTCTGCAACCATGTCCACTTTAGCTCATTGAATCACATGATGGAGACACCTGAAGATATGACAATAGAGATTTGATCTCATCAAAGATATATTGCAGCTTCCACGGAATGTTTACCAAATATTCACCAACCTCACCTCTGGTTGCTTTCCGCATTGCAATGGAACCACCTACAAAATGAGCCTACTCCTTTGGCAAAAGCTCTAGAATCCCAGACAGACTCCTTAATTTCTAGATTTCAACTCAGTATCAGTTAAGTTCAGTTTGTGAGCAATCTTTTTTATCCTTTCTTGATTAGTTCACAGACACAATCCACAAATCAACAAGCTTGATCGTTTCATTCCCAATTCACTAGGTTTTTTAAGTGAAAGACCCCCTGAATTTGTAATCAATATTATTTAGTTAAGCTCACCATGAAATGAAAAGAGATTGGTAAGGGAAAGGAATCTCCTCCACTTGCACAGATAAGATAGACCAGCATAGTAATACATTCTGAATTAATTTATTTACATTAAACAAACTTCTTTGATAAAGGAAAATACATGTTCAAATATAAAACAAAGGAATAGGTTAAACCCTGATGACATACCTGTAACAACTATAACAAGAATAA
>T02_Unigene_BMK.676
AAAGAAGAACTTACTCATGGCTGCCTCCGGTAAGACACTCAAATTCGAAAGCTCAGATGGCAAGGTCTTCGATGTTCCTCAAGAAGTCGCCATGATGTCTGTTACCATCAAGAATATGTTCGAGGACATTGGTGACACTGAAACTGCCATCCCACTTCCTAATGTGACCGGAGCCATCTTGGAGAAGGTTATTACATATTTAAAGCAACACCACGAGCACCCAGACGCTCCTGTGGACGAGAAGGATGAGAAGCGAATTGATAACATTAGCGCGTGGGACG
>T02_Unigene_BMK.677
GTAAGAGAGAGGGATGCATAGGGATCTTGTGGATAATAGGTAAATCACCAACATCCAATGTTAAACCTCCTATCCCTATACACTCCACTGCCTTGTTTAACTGTCAGGCCTTTTAGTCTAGAAGAACTCTGTTTCTTTAAAGTTTTAAAGGATAGACTCTTATATTAACTGTTACTAAAGCGATTAGATCCTGCTATTAGCAGCAGCAAAATATTTTTCTTAGTCCAACCACATATATTATAGTATCTTTACAATTTCTTTATCAGAGTTTTCTCATTCTATACATTTACATATAAACTTTCATTTGTAGCAGTCATTTCTGCTCTGAAGTAGGAGTTTATATATGTTTTGGTAAGTTTTACAGTCATTATTAAGTATTTCTTTCTTAATAATCCACTAGTAGCTCAGTTGGTAAGTTCTTACCTTACAAAATAGATTTTTCTCTTCCTAATATACTATTTTAATAGTAGATGTACGTTATATTGGAAGAACACCGATTATGACCCCTTTTTGGTTGTTAAATTGAGAAGGATTAACGCAAACTGCGTGAGT
>T02_Unigene_BMK.678
TATCTAGTTCCTATTGTATTCTTTGCATTCCCAATATGTGTAATCAAATAACTAGAAAGACAGTCCCAGGGATTTTATCTAAGACAATATGTGAGTCATATTTTAGATCTTCCTGCAGTGGTCATGTCCCAGATTTCTTTCTATTGAAAAACTAATGGGATTTATTTTTTTATATAAAAAGAACTCTAATGTGGTTCATTAAAAGATATTGACCACCAATGACGTAAAAACTACAGTAAACATCCAAAGTTTGTGTTAGCAATAAGATGATCTCATGTAAAATCTGACTGGGAGAGCTGCTCTCCCTCTCTTTTGCTTCCTTCAGAATGATTGACCGATGCTTTTATTGCCTTGGTCAAAACTTTAATCTCAGTAGGAATATAGTAGAGGAAACAATTAG
>T02_Unigene_BMK.679
AACTAGGCGACATGACACTCGGCGGCGTGCTCACCGTCCTGGGAGAGGACATTCAACCCAGCGCGGCACTCTTCTCCTTCCCCTCCCGCCACCACCAACTACCAGCCCGTAACGACTCCACGAAACCCACGACACAGTCCTTCTCCGCCACCTTGAAGGCGCTCACCGGTTTGCATCCTACGCTCTCCGTCGCCTTCCCTACCCCTCTCTCGCACCCGCCGCATCCTTCCTGCGCCCTGCACGCA
>T02_Unigene_BMK.680
GTCGCCTAGTTCCGGGTCGACTGCTTGCTCCTTGCTCAATACTCCGACTTCGACTCGATGGTCGCGACCTGGTGGCTGTACGATATCGTCGGACCATGCTGTATTTGTTGGTGGCTTGTCCCAGTAAGCCGTCGCGACCAGGGAATGTTGTATCGCATCGTAGTCAATGTCTAGATACTTTGCGGTAATGATTGACGATGCGAGGGTTTGACAATA
>T02_Unigene_BMK.681
TCCGAACACACCCCATATGTTTCATACCGAACAGTGATATTTTATTTTGTACTTTCGCAGGTCTCTATGCAAGAAAGTCAAGTTGGATCAGACTTTGTCATGGATTATACCAGTGAATTTATAACTCAAGAGGAAAGAAGAACGAGTTTGTCATTGTGATAAAGGTTTCAAATGCTGCTCGGATAGATGTCAAACCTAGAGTACTCCTTGCATGCGAGAGAAGTGGACAATATAAGCAGGAAGATGGCCAAAAGCAAAAAAATGATCAAACAAACCAGTTCAAAAAAATGTGGATGCCCTTTCGCATTAAAGGGCATAAAGTTAGACTCAAATGATGATTGGATGTTAGAGGTCATATGCGGTGTGCATAATCATTTGGTAGCAGAACATTTAGAGGGAG
>T02_Unigene_BMK.682
TTTGCAAAGTTGCGCCATGAATCCTGCAGCATGAGTGGAATTAACACGATAATAGAGAAAAATGACAGGAGAGAGGGATTTGTCTCTGCTACGCACTTAGCAGAAGCGCATGCAATGTCACATGCAACATTTCCAAGCCAAGATTGGCATCACTGCATGTCACTTTGTCTTAAAAAAAAGGTCAGTACACTCACCGGATGGGCCACAGTGCCACACAGGTATGTTGAAAATTTTCGAGAATCATTATTTTAACAAATGCATGACTTTGCAAAGAAGAGAGAGAGAGAGAGAG
>T02_Unigene_BMK.683
AAACTTTTTTGAAAGAAAAAGAGAGTTTAAAACAGGTTTTTGAAAATATACCTGGAAAAGCGGATTTAACTTCATATTTATGGACCTCTAAACAAAATCTGGGGTACATTGCAATCACAACACATTATATTGATAGTGATTGAGTGATGCAGAAAAGAATGATTTCGTTTTCTTTATTAGCGTTCCCACACACTGGTGATAGGATAGGGTCCACCATCCTTGCAAAACTTAGAGAATATAAAATTGA
>T02_Unigene_BMK.684
GGGCACTCGACAGTCATGATCAGTAGTGTAGGCACACATCTTGCAATACTAGCGTCCAACTGATCAAAGTCCTGGGCTAAGCGACGCAATGTTCCAATAGATTGTGCATCAGACAGGGGCACAAGGCCTGTATGATCGATCTCTGCTAGACAGCTCTGGACATCACCTTTGCTAAACGTCTCTTGTGCTTTGGCGATCTGCAATAGCATTTCACAGACGTTTCGGTTTCGGGGTGATATTTTTGCTTGTATTGCCGCATTCGCAG
>T02_Unigene_BMK.685
GATATTGATGTACTTCATGGGAGGTACATAGTTAATTTTCTGATCAAACATTGTGCCGCACGAGTCGCATTGTCCTGCCAGTATGGCAGTATTTTCTTATGCACTTATGTTAGAGCTGGATAGCAATGTAACATCAGCACTGAAATGTTATGTTTTCTAATTTAAGTTAAGAGGCATTCTGAAGAGATTGTGATAACTTTAGGTTAGAGTTGTTCATGATAAAATGACTTAAACAGTATGAAAATGTTGGTGTGAGGTTTCTTACCATAGATATATATTTTACATTTCCTATAAAGCTCAATATTTTTTGTGAAATGTATTCCTTATGCCTTTAAATTAGAATATCCATTTGATAAATCTCATCCAGATATCAATTCAACTATATTAACACCCTTTCTTGTTGATAAACAATTGTTTAAGTTCCTAACTTCAGAAGCTTGCCCAATAACCGTTATTATTATAATTCATCAAATTGGCTGCTGCATAAGATTCAAATTCACTGTCATAGGTTACTATGATATATTATTATCTCATTTCAGTTTAAAGTGATATTACTGTCTGCATAACTCTAGGACGCTGACTACTCCTGTAGAA
>T02_Unigene_BMK.686
CACAATGTTGGGTGTTTTTGTTTTTGTTTTTGTTTGGATCGAGGATACCTATGCAGATTGCAGAATCACATTTATTTGGGGCCCGGTTTCTGTATTTCGCATTCAATTCTAGGATGTTAGGAAAATGGGTTTTCGGAGGAGAAGTAACAAAGAGATGAAGAGCATTGAAAGTGAATTTTATGGGGGCAGATCTTCTTCTTCGCATTATAATACATTGGATTGTACGATTAATGAAAGATGGGTG
>T02_Unigene_BMK.687
AAACCAGTGCTTCAGTGATGATCTAGAGTTTAACTCCTATTTCCACTAAAGATCCAGTGGTTTAGTGTTTGCTGTGGGCATGCATTTAAATTTAGGTTGGGGAAGCGGCGAGCTATGTTGTGAATGTGTTGGTGGGGACTGGGGATTGCCTATTGAATTCTTCTTATCCTATGTTGTATTGGTTGGCTGTCCATTCTAATAGTGCAATAAGTCATCATTTGAATTTTTTAGAGGGTTAACTTGCCTTGAGTTTGGTCTTCTAAGGAATCTTTATGAGAGGTTGTAGAGTATGTCGGTCTAATTAGAAATGAGGCTTTTAAGCTGTAGGGATGATATGGAT
>T02_Unigene_BMK.688
GGAACTCGTGGAAACAAATTGCACAATGACTGAAGTGCCATTCATTGTTGAAGAAGAGAACCATATTGTCAAGTCTATACTCGGAAAATATATCAACAATGAAAATAAGTTTAAAAATAAAACACAAAAATGTACTTCATACATTTACAGTTTGTACATGACAAGCATTTGCTTGCTTGATGATCAAGTTTCAAATGTTGAGATTAACTGACCCCACTTATTATCCATCTCTTCTCTTGAGTTCCTTTCCAATTGTCTGTTTATTTATTGAGTGTAGCTGCCATGCCTATCAACCCAATCCAAAAAAATGGAAACAATACTGGGTTTTCTCTGTTCAAAATGCAATTGATACCTCTTGGCAGAACCCACCATCTGCATTTTGCAGGTTGAGACAGTTCCTTTTAGGTTTGGATGATCTGAAAGTCCTTTGGTCTGCATCTCATCTATCCATCTATCCAA
>T02_Unigene_BMK.689
CAAAGGCTATTCGAATTTATCTTGAAGATGGGCATCTGGTTGGATGTGCTCAATCATATGCGGAAAACATGGGATTGTGTGGACGAAGAGTTGGATGTATGAGGTATACTTCTGTTTTTGTTGAGACACGGTAGTGGTTAACCAGCTCATAATTAAGGCTAAATTTGTTATAGATGATTCCATCAACCAATGCAGTCAGCAGTCACCATAGGTGGGCAGAGCAATCAACATGCACAAACAAAAG
>T02_Unigene_BMK.690
ACTCGGCATATACAACTCGCCTCATTCTGTTGGTGCTACCGAGCGGCGTGTGATCCTTCAAACCGTGCCAGCCGTTCACGGTGATGCGGTCGTCCCACCACGCCCTAAATTCTGGGAGCCAAGAGTCTTGCGGCTCGAATTCGAGTGTTGCGACCTGCTCCCAGGGATACTTGTTGGAATCCCATTCCACTCCAATATCATCGACGGGCTGCTCCTTGAGATCCTGCAACAGCTGGACGCAGAAGGAGTATGTAACCTTGTTCTGCATGTGGAAGTCACGGGTCTTCTGGGAGATGATGTTGATCGGATCGTCATCCTTGATCAAGTCCTTTTCGGCCGCCTTCTGCTTCTCCCCAAGAGGGAAGACACCGAATTTGCAGACGTAGTCACCGTATCGATAAGCTGACTGTGAGTACTGGGGCATGGCATACATGTGCTGACGAGGGAGTTGGCCTCCTAGAGTGGCGACATCCGCATCAACTCGCTCTGACTGCTCTTTGG
>T02_Unigene_BMK.691
CGGGTTCTTATCAGTGGTAACTGCACCATTGGGTGATCAATGGAAGAGGATGAGGAGGGTGGTGGCCTGTGAGGTCTTGAGCCCAGCAAGGCTAAAGTGGCTCGTCAACAGGAGAGTGGAAGAAGCAGATAACCTTGTTCGATACCTTTACAACCAGTGCAGAAGCTCAAGAGATGGAGGTGGTGCAGTGGTCAATGTTAGAGTTGCGGCTCGACAGTATAGTGGTAATGTTATAAGGAAGATGATGTTCAATCAACGATACTTTGGA
>T02_Unigene_BMK.692
GCAGAGACGGCGATGAGCACGTAGACGAACACGCAGAGAGCGCCTTCGAGGTAGTCCGACTTCTCGTCCCTAAGGAAGTTGCCGACCGCGATGATGGCGAGGATGAGGACGACGGCGTCGAACAGCTCGAAGTTGAGGCTCATGTCGAGCCCGAGTCCCCAGCCGACGATGACGACGAGCGGCGTGTTCAGAAGCGCGGTCTGGATGCTCGCGCCTAGCACGTGGGCGAGAGCGTAGTTCATCTGGTTGTCGTAGGCTTCGTCG
>T02_Unigene_BMK.693
AAGGGATCTGGTGCAACTGCTCCTGGATCTCAAAATCTCCAAGGTACACACAGCATCTGGAAAGAAGTCAACGGTTAAGCAAGCAATAATTCGAGTATGGACTTGCCACTGACCCAATCCTCATTGAGACAACTCAGATCCAAAAGTGGCACTTCATATCGGGACTAACCAATGCAACCCGGAGAAATTCTGGCAGGCAATTAATGAGAGTTTCTTGTTTGCGGTTGGGTTCATACATGCTTCATCACAACAAGCCAACCTGAGGGCTGTTTACCTCACCCAATCGAGGAGCTCTTCCCTCACCTAGGGCTAGATTCAGGGTTAGATTAATTTGTGGATGTCCCTTCCCAATTAATAAATGGGTTAGATTCAGGAAGGCCAGTACTTATTACTACGAGAGATCAAGCAAACCCAACTGATTACAAGCCAATCAACATGGATTGCCCCTAAGGAACAAGTTAATTAACGTTGATCATGAAGCTTGCCAGGACCTGCCCGTTTAGTTATCGGGTGCAAAAATCAGGCCCAAATGCAAT
>T02_Unigene_BMK.694
GGAAGATGAAGTTGGTGAGATGATCATCGATCATTTCCTCGACTCGTCAGATGCCGAGAGTGATGGACCCATCTCTCGCGAAGCCGACGCACCTGCTCAGCTTCAAAGCACTGCAAGAAGTCTGCCTGTAGCAGACATACCAATCCATTCTGCGCCTCCACCGCCGAGAGACCAATCTTTCTTCAACAGCCTCAACAGAAACAGAAGCCCGTATACAGCAGAGGCTGAAGCTTGCCCTCCTGCTCCAGCAAACCCGTCGACAG
>T02_Unigene_BMK.695
GATCCCCGTATCAGTGTCCGTATCCATATACATATCTGGGCATCATAGGTTTATTGGTTAAATCCTGTATATAAGTGATCAAACCTGCTTTTTAACTAGCCTTTATAATTGATACAGGGTGCTTTTAGCCAGTCGCTCTAATAGGCAGGTTAGGGTAGATCAGGTATCCCAAAATAAAAAATAAAAGAAAAATATGTGTCTTCTTCCACAATTGCCTTTGAATTAAATTTTAATTAATACAATACACATTGTATACACTATAATGCTTGTTTATACCATGAATGTGGTAGAAATCTCTTTGCTTGTCTCTTGGCATTTGCAAATGCCATGT
>T02_Unigene_BMK.696
ACAGAAAGTAAAAAAAAAAAGATAATAACAATGGCAACTACAACGACAACTTTACCAACTACCACTGTACATACTGTGCCAACTACTACTACAACTGTATATTCTGTACCAACTACTACCACAACCACTACACACAGCACTCTTACACATTCTGGAGGACCAGCTGCAGTTGTAGAAGGATTCAAGAACACTGTAACTGGAATCACAGGAGGTCCTAGAG
>T02_Unigene_BMK.697
GTGGCTATGGGACGGTAAACTTTTGGACTTGGCCCTCGGAGTCGTTGGCCTTGAGAGGAGCTGGCTTGTAAGCCTTGAGCTCCTTGAGGTACATATCTTGGACAAGGTCCGCCTGCCTCACTGCGGTGGGCGTGATGAAGGTGCGGCGGAGGGTGACGGCATTCTGGCGCAGGGCGGCTCTCGCGAGCGATTGGGACGAAGCCCTCAATGTCTGGCCGAGCATGATTATGGGGTGCGAAGGGTGCTG
>T02_Unigene_BMK.698
AATGGATTGTCCCATGATGCCATATCTTTTATACCGTTTCTTAGGGAGTTTTTTTTCCTAATGATAAAACTTGAAGAATGGTTGTATATTGTATATTTATTTTATAGAAAATTTCATGTTTCGTATTATGTAAAAATCGAATTCGCTTGTTGCTTGCAAAAGGTCTTTGGGATATATATAGTGCAAAAAAGATTTAAAAAAATATTGATTGTAGTCGAGAGACTCTGGTGAGATTATTCAAATTTTGATAATGAAATTGAAAAAATCAAGTTCGAATAAGATTGATATGTAAAAATCCTAAAAGAAATAAATAATTTCTACATTGAACAAACTTTTATGCATATAATATAATCACGTGAAGTAGATTTAACTTTAGCCTCCAAAAGTCTTTTGTCAAACTTCTTAGCTATTTTGGAGGAAAATTTGCCCGTGCAATGCAATTGACTCCGTCAATCTGGATTTTCTCCATGTTGGAGTGGACTTTCTCAATTTGAATATAGTCATTATTGCCAGCTGTTTACCTTATCTTCAATGGGGCCCACACTATCCCGCCCGTTCTATTATTGCAAATGAAATAAAAATCCTCTGATAATAAAACCTAGAGAAATCCTTTCTTAAAATGTATAATTGAGATCCTCTGAATGGCTCTATGTACGGTGACCATGAGTCGATCATCGCGCAGCCCCAAATACATGGCTGTAGTGACGTAGTAGACTATGAGTGGTCCATTCAAGATCACAGTGGGATTTTACCTCACCAGATCCAGACTATATAAAGTAGCAAAACTTTACAGTGGAATTATATTTGTAGAATTAGAACCGTTCAAAATAAACGTGTGTACATGGGTTTCTTCTTGATTAAACTTGGGTTACCAACAAATTATACAGCAATCAGCTTTGGTAGTCAACTATAACAATTATAAGGTAGCAAAATTCCTTATCGGATAAGTTCCAAACTTACAAATT
>T02_Unigene_BMK.699
AGGGGTGTTTCCCGTTGATCCGTTGAAGGCCTTTGAAAGGAAAGTGGTTGTATTGTTGTAAAATGTAATGTGTAACCAAGTTCGGTTGTCGTTGCTATGTGTGATTCCTATGTTCCTTTGATAAAAAGCTGTGAAACTGTTTCTCCGTCTTTTGAATCTTTATTAGATCGTATTACTTCTTTCCAATCCTATGATCCAGGTGAAAAGCAATGAAAGTATGAAAGAGAAAGTAGAGTATTGAAATTGAGCT
>T02_Unigene_BMK.700
GGCGTTATAGGAATGTACTCTTTAAAAGTGAAGGGATGCTGTCAACCACAAAAAGGTAACTTGTAAGGAATGGAATAATTGTTGATGTTAAAAATATGTATAAATAAATAACACAAAGATATGTTACAATCAGATCTTTCTTCAAGCAGAATAAATAGTTTGTGGCTGAAATTTAGATTCATGCCATAACCATGAATCTAACTAAAATTTTAAATTGCTAAACTGTACAGCCAAAAATGGCAGACATATGAAATCAGTGTGATACATCCCTATTACTAGAAACAATTGTAAAACCAAAATGGATGGCTCAAAGGGGATATCACGAACAGGACTAGGTTAGGGTGTCCAAAGTAGAGACAAGATAACACAGTGTTGTTTGATTGTTGGGTGCTACTTCGACTTGGGCTGAAAACAGGTCCCCAGATACCTGAAGGACCAGAGTTGGAAAATTCGGTATGAATCCATTATTTGGAATTTTGGACCCATTTGAATTTCAGGGCTAGTTCCATCCCTTGGATGTCATACCAGAGAAACTGAATATCCAATGCCATGAGCGTATTATATGCAGAGATTAAGTATATTATAATAGTATATAAGTATATATTTGTGCTACTACATAATTACTTAGGCATTGATTGAGTCTGGGTCGAGGTCGTTTATTCAGGTCTGGTTCTGGGTTCGAGCCTTTAATTAAGATTCAGGTATGTGTACTGGTTCTGTAACATGGACCTGGGTCGGGTTCTGGTCTGTGGGTATAGGTCCCAGTCCACATTGGTGAGTTCAGGTTTGGGTTCAAGTACACTATGGACACAACCAGTTTCCATCCCTAACCTTGACTAAAGAAACATAAAATTCGAACTTAGACCTTTGTTGTTCTACAAAGCTGAATGTTCTGCAATGAAGAACCAAGAAGACAAAGTAC
>T02_Unigene_BMK.701
GAAATTTGATGACCGGAGACATGAGCATGCCCATTGACATTTTGGCAATTGTCTGCTGATGAGCCCTGTGGTGGCATGAGATTTGGTGCTCATGCAGTCATGGTAACCAACTCTGCTGCGATCACCAGGTCATCCACTTGGAACATTTCATAAATGTATCAGCAAAAGCACCCAGCCAACCTACCCGAGAAGCCATGTGTCGATGCTTATTTGGCCTCAGAGCAAATGGTGCGGGCTGTGAGGGTCATGCATGTACGGCTGCT
>T02_Unigene_BMK.702
ATCAAAATGATCTTTCAAGTCAGTGAGTCCCCCCTTTGTATTTTTGGAGCTTAATAATCACTTCTTTCATCGGTCTCTTTAAAAATGGATAGTTGATTTACTGCTGCACCATTCAGTGTAAGGGTATTCTAATCAGTGTGATTAGCAAGTTGGCTGATGAAAAGTGGGCTGGACTGGACTGGATGGTCTGGATCATTCATCACATCTCCAAATGCAACATGTTGGCTGGACTGGATGATCTGGATTCTGGATCATTATTCACATCTCCAAATGCAACATGTACACTATAAATAATAGGGGACTTTGTGCTTGGATCATTTCTCGTTTTGGAATTTGAATCATAGAATGACTTCTCTTCTTAATCTTTTCATCAGGTACAGCAAGCACAACTACGAA
>T02_Unigene_BMK.703
GAGAGAGAGAGAGAGAGAGTCACTGACCATCACTATGAGAAGTTGTATATAATGTCAAAACAATAAAACAGAATCCACTTTCTAAGCTTTGTATCAATAATAAATGATGTAAAGTGTTCCCACCACAACTTATCTTCTACTTTCCAAAGAATACATAATCAAAGAGGCAGTACAAAATGGTTTTACAATCTAGATACTCTTGAAGCAACAAAGCCAAGAAAAACACATGTAATCATGCTTC
>T02_Unigene_BMK.704
GGTCAATGATAGTACACTAGGCAATTGTGCATTTAAGAATTAAACATGCTTGTGAATCAAGATTGAGATATATTTCACAAGTCGGCTGCTGCTTCGACTGTATCCTCCCCATTTAGGGAGCAATTATGCTTGTAAGAGGTTATGCTTGGAGACTAAATTGGAAAATCACACAGAATATCTTTGATGAATTACGAATTAAACAACATTTATGGATCAATTTGCTTATAATTTACTTAATTTGAAGCTTTACCAACCCTTTTTCTCTCTTTTGGCTCAATGCAAGAAAATCAAAAAATCACAAACCCCAGCAAGAAAATCACACTAATTTGATGGTAAGAATGCATGCATGAGATGGATATGAGTCACATTGACTTATTTGAAACCAAATTATAAGAAACGATGGAACTCTTAGCCAAGGAAGCCAATGGAGAATTGGGTAGAGAAGATCTTGCCAAACAATTGCTATGGAGAGGTAGGGAAGATGATGGAGATGTACAATCTACCTTGCAATCACACATGCAAGCTCTCTTCCTCTTGGATTTGAGAAGAAAAGCAAAGGAAGGAAGAAGGAGAAAGAGTTCTCTCCCTTGTAATGGAAGAACGATCAAATGAATGGAGAAAATGTGTTTTAAACTGAGAAT
>T02_Unigene_BMK.705
GAGAATCCCCATCTTCAGGACCTGAATTTGGGCTTCAGCAATAGTGGAGTGCCCGTCTTCCTCCACTCTTCAAGTAGCAGCAAAGACGGACTTGGAGTGCAGCGATACTGGAAGTTGAAGCGATCAAAGAAGAAATGCAAAGGAGGAGTTGTTTTCTTTGGATTGCAACAAAGAAGAAATATATGCAAAGAGGAGAATCGCAAGTTGGAGACTACACCAACAAGTAGTTTAAAGAAAAAAGATGATGATGATCAATTTTCATTGATAACATCCATTGAATACAAAACATGCAGACTCAACAACTACATTTTCTTAGGCAGTATTACCAAACTACCTATGAGACGAACCTTGTCCTTGAGGTTGATGCCAGAGAGTTTTTCTTCAAGGGACCTGTAATTTTCACATGTAGCATTAGACTTTGGAGCTCCTTGCCATTACACGAGAACCTCTACGCTTGTAGCCTTTCCTTAGCTAATCTTTGTGCCAAAATGGTTTTTGGATTTCGCGAAATTTGCAGAGATGCATTCT
>T02_Unigene_BMK.706
GACAATTTCTGTATCTAAATCCTGCAGTAAATAAAGGTGTGCAGCTGATTCATTCATTCATTCAAAAAAAAAAAAGGAAGCAAAAAGAGTACAGACAATTGAATCTTTTTGGCCGCAAGTATGTAACACTTTTTGATATGACTCTGAATATGAAAACTATTTTTATAGTTCTAGCCCAATTTAGGACAGATATCATTGTCGTCCTCCTCGTTGTCATTGTGGAAACCGTAACCCATCTATTTGGGGTCAGCTTTCTGAGTTTTATCCACTCATCCCTATTTAGTGCTAAACCTCCGGAATCAAACATGTCCTTTTTCACCACTATTATACTAAGTTCTAATCTTTCCTAATATCATTTTTTTTTTCTGGATTTTTCAACAAAATTACAAGGATATGATAACACATTACAATTAGAGATGTCAACATTGATGAAGCGTAAAGCTTCAATGCAATTTTTGTTAGCACAATGAACACAGTATTCTCTTGGGATACCTAAAATATTATCAAAATCCTCAAGCTTCATGGTGCTCACTTACATTTAACGGTTATCATATACCTCTTCTTCTTAATGCAAAAAAATGAAGAAACCAGAGAAAAAAAAAAGAAGGATAATTG
>T02_Unigene_BMK.707
GAGGCACCAAGAAAGAGTGGAGGCTCAAGATATACAAAGAAAACAGCAAAGGTTGTTCTGGTTGTTTGCAATAAAATGGCCAATTGGGATGTGAAGATGAAAAAAGGGAGAAAAGGTAACATGTTAAGGAGCTGGCAAGGTTTGCAATTTGATGGACGGAGTTCTTTCACCTTGGACTCCAAGGAGAATGTCAATTATTAGGAAACCTGTGTAGCAAGTGGAAAGTATTTCTAGGAGTATTCATTAACTATATTATTCTAAATGATTAGCATGATTCATTTGGTTGTTCATTAATGTCAATGGACCACATGACCCCCCATGCAGGAGAGGAATTTGGGATGAAATGCTTCACACTTTGATGCAAGGAAATAGCTCGCCCAGTGTCCAAGAACAGCATCTGCCATGCAAATGGAACCACGGCAGCAGATTTTCGTTCTTCTTCTTTTGTTG
>T02_Unigene_BMK.708
AACTCTTGACGCTTACTAACCCATTCAGATACCGTCCAAATAATAGATTAAGCTCCATTACTGAATTATTTTGATCGCAGAAGACTCTGTTATTCCTTTCCCTCCAAAGTTTTCAACCAGTATCATAAAGAACTGCCTTCCATAAAAGCTTTCCACGAACAAATTTGGCACATAACAGCCATTTTGAAGAAAAAGATCTTCGACCGTCATTGGCATGGCCCATTTCACATTAAACAGATTAATAATAACAATCCA
>T02_Unigene_BMK.709
ATAATACCCTTTTTCTTCTTTTGAAATCTAATTAAGTTATAAATGTTTGTTACTAGACTATTTAGGATAAGATCTGTACATGATTTTCTGTTATATTAATTTGCTGATTTCATGAATCTAGTCTTTTGGTGATTTTCCAAATTGGCCACCTTGCACTTATATCTGGTGCCAACTTGTGCTTGAACTCATGCAACTTTGCTCATTGTGGGTTGATTATAAGATCGAATGGGCCTTGAAGATTGCATTTTGTGGTAAACAAATTCTTTTGCTGGTAGGAGTCAAGATCTTGTAGTTGGTCATTCGCGGCATCCTAGATTATTCTTCATTGTTTCTGTTACCTTGATGCAAGTATGCAACAAGTGTTGTACATATTGCACACATTGCGTCTTTTTTCATTATTCTCGTCAATAAGTTACATTTCTTCAAAAAAGAAAAAAAAGAAGAAAAAGAATCGGCTTCAATTCATCATCATCATAGCCTTGGCCGAACTATGGTGTGGTTGGCTACGTGAGTTATGTTTCTTCATTCCGATTTATCCTAATCCAAATCCTCGGATAGGTTGCATATCTTCATATTTATCCTCTCTAGTACTTCCATCCATGTCCTATTTGG
>T02_Unigene_BMK.710
TATCTTTTACATCAAAAAAATCCGTAATCTTCCATTATACACTTCATTTAAGCTTTCTTCATGAGAAACTATAAAATGTTCAATCATACCATTCTTTTGGTCCTACAAACTGAATATTTAAGGGGCCAATGTTCTGACAATCCAAATTGTTTATATGACAAGGAATTTTATGGATGGGAAAACACCTCAAGAATGTCTTCCCATTAAGTGATCCTAATTCCTAACCATCTGTTTTCTTTCTTTAAATGTGAAACAG
>T02_Unigene_BMK.711
CTAAATGAAACACATAAAGAAAGAGACAATAAAGTCCTAAATAATAGGTACCATTAAAGAGCATTAACAATTTAGTAGAGTTGTACAAGCCTTTTGTTATGGACATAACCAATACGCCAAAAGCACCGGGACTAATGGAACACGTCAAATTAAGCGCTATAACTACTTAGGACCATAACAAACTACCACACTCCCACAACCACCTCAGCGGCTCTCAATCTAGCGGGAGGTAGCCTTTTTTCCCCTCTTGAGATGGCTCATACTCTGCTTCAAGTAGCCCTCTCCGTAATGGCTCTTACTCTCACTCTACTCTAGGTAGCCCTTTCCATGACTCGAACTCGAGTTGTGGAGGCCGGCTCAAGTATCAAATGTTATGGACCTAACCAGCATGCCAAAAGCCCCAAGACTAATGGAACACGTCAAATCAATCCTTATGACTATTTAAGACTGTTAACACCTTTCTTTGGCTTTAACATGCAAGTGGGCCCCATTTGATCTCATGAACGTGGTTTCCTATTGAATTGCCAGTTCAAG
>T02_Unigene_BMK.712
GCATCCCAGTCTTGCTGCCATAACCTGTCGTCTCTGACAAGAAGATTGCGGTTGTGGCATTGAACAAGCTGCACCTGCAGGCTCTGGCAGTCTGTTGGATTCCCCACAGTGTCATGATAGTGCAATACCAAGTCGTCATGCAGATCCCTGCTGCAGTTGACCCCATGAGCCTGAATGGCGTGCTGCATCATTTCTGGAAGAGGTGCATGCTGCTTTTCCTTTGGTGCAGACCAACACCTCTCATTCCTCTCAGCCAGTGGCTCACTAGACAGTGACACGTGTGTGTGACGTCCATAAAAAAGATGCATGCCTTATGTCAGCGGTCACAATGCATCTTTTGCCCATGCCGATGGTAGGCATCCCTGCTGTTGAGAAAAATGGACTGTTTATGATTCTGTCACTGAGCACCTGGTGCTGTCATTAGCCA
>T02_Unigene_BMK.713
GAAGTTGTTGAGCCTCAGGAGATGGCTGCTGCATCATTTCCACAAATGTGCTCCATGCTGGCTAGCAGGTGGGATCAGATCAAAGAAAACCTCACTTTTGGCTGGTCGAGCAAACATACTTCAGCATGGGACTGATCAGATTCAGAGGCGATGCTACCAGCAGGTATATCAGCTGCACATTGTGGAGTCTCAACGGATCGAGGCTTATCCATGGATGTTATTGAAACTTGTCGAGCCATCCTGCAGACACTGAAGCTCAT
>T02_Unigene_BMK.714
GAAAGGATTGCGATTTCATTGAATTGAAGTTGCGTCGATCGGTGTTACACTGTCGATATTTTAGGCCAAATAATGTCGAAATGACTCGAAACTTTATTTGTACTCTTCTTATGGCTGTTTCGAAGGATCTTGCAGGTTTTGTTTGATTTTGACAAGATTTGATGCTTGAAGTAACATTGCCTGTTTGTGGTAGGATGCGGCTTCATATAGCTTCTTGATGCTGAAAGTGTATGAAGAGGCAAAGTGACATTTTTGGTGTCAACAACGACTGCAGTGACCGGCACTCTAGCGGCCATGGATGCATACCTGTTACTGACGACCACAATGACTACCTTTTCCTTCTCCCCCATTCCTTTCCTCACATTTTCCTCCTCTCTTTCTCGAAATGAGTGAAAGGGACGAATTCTCGTCTCTTATATCGTCTTTCTTTTATGAAAGGAGCTTTGTGAGATTTGTGTGGTCCGTCCCCATGATGGCGCCACCTAGTAAACATCTAAACCATTTAAATATTTATGTCCTACCACCCTCTCTCTATACATATGAACAGTAGCCAATTTCACTTCGATGGAAAATTGGGTCTAGCCATATCTCACCTTTAATAGAAAATAGGCTAGTCAAATTCTGAATGGGTCTTGACCAAATTTCACTTTAATTGTATAGGGCTTTATCCAAATTTCACTCTACTAATATATATGCCTTGCCCCATAGGAAATTGAGCACTATCCACAAATTCTCTCGAAT
>T02_Unigene_BMK.715
AAAGCATGTGATGATCTTTGATAGTGCCATTTGCTTGGCCCTAATAACAGCTAGTGCTTGCGAGTCTCCCATTACTGGGTTACACCTTTTTTGCCCTGTCATGGTGGGAGAGATTCTATGACATTTCCCCTAACTGATTACAAACAATTAGACTAATCCCATTGTTAGATGCAGATTGTTGTCCATAACTGTCTATTTGTTGGCCACCAGTTAAGTAACTACAATCATCTAATTTGGGAAGGTATTATGGGATGACACACCCCGTGATGATGAGTGGCATAGATTGCTGGAGCATTACTCTGCCTTTTCCTTTGCTGGTTAAATGAAACTGCAGATGTCTTATTTTTTTAATGAACAACACAAATTTTACTTATAAAACCTAAAATGCTCAATATATGACAAAATGGATCCCTAATACATGACCTCCCTATGCGAGAAGAGGAAAGGCCAGTTTTGTTGGGAAGTTTGGTCTACTTCTTGTTTGACTTCCTGTTCTTTGATCCTCCCAGAATGG
>T02_Unigene_BMK.716
GGGGGCCCAGAGGTGGTCCAGACTGTTGACTGGACAGATCCCACCAACAATAGACCATGCCCTCAAACGCGATCCACTAGCCTTCTTTATGACAGAGGTGGACCAATGTGGTATACCTCTATCTAAACCATCAAGGCACCTATTTCTAGTCAACAGTTGATGGGCTAAGATCTGGATCGCATGAGCACAGAAATGTGAATCAGAACCAAACAACCTTAAGAGATATTCAGCTCTGCAGACCCAAAGACAGGATTCCTAGATCAGGCATTATTTAAAT
>T02_Unigene_BMK.717
AGCGACGCCAATGGCTCAGCTGAAGCATGCATTGGTCAGCCGAGGTCCAGCCATTCTGTCAGAGCACGCTGCCGTGGACCAAGACAGCAGTGCTCTGCTGCAAACCATTCTACAACGCATTCCACCAGGCAGCTCCAAGCTCACTTACGCTGCCGAGTCCAGCTTGATCCACTACGTTCGCCTGGCGCAGCAAGACCTGACGTTTGTCATTTTGGCCGAAGACAGCGTCGGGCGGCGAACGCCGTTTGCGTTTTTGCACGAGCTGCAGCGCGAATTCACGCGCAGCTTCACCGCAGACGAGATTGAGCAAGCGCCGCCTTACAGCTGCGCCGCGTTCAACTCGCG
>T02_Unigene_BMK.718
GTGAAGACATGCTGATGAACTTCCTGTACTCAAATTCGAGTTCGTCGAGGACAGTTCAGTATGTTCATCCTGCATGGGCTATTGACACTTCAAAGCTGTCAGGGGCCGCTATCAGTAGAAACACCCAAAAGCACTATGAGGTCAGGACCAACTGCTTGTCAAAGTTCATGGCAATGTATGGCCCTCTCCCTGCACAGAAGTGGGGGTTTCATGGCCGGGAAGATGGTTGGGACATCTAGGCCCATATTAAAAAAATTGTACTGATCACTTGTTAAAAGGTTTGTAAAGAAGAATAGAACACAGTACAGTATCTGGAAATTGATGGTGAGAGAGATTTCCATTGCACAATCCAAATCATGGGTGGGCAACTCCTTCCATAAAATAGAGAAAGGAAAGAGGGCATGGACTGATAATGGGTAGCTGACA
>T02_Unigene_BMK.719
GCCCATCCTCGCAGCCGAGCAGCGCGCCCTGGACGAGGCCGAAGCCGAAGCGAGAGCGGCAGAAGAAGCCAGCTCGCAGCCGAACTTGCCCAAGATGACCACGAAAGTGTTGGCCGACGGCACGTACGCCACCGAGACCGTGTACTCGTCTGTCGGCAAGGTCGACAAATCGGCCGCCAAGCCGCCGTTACGATCCCTTATACTCGGTGGCGACTATTACACAGCATCTGTGTTGGCTTCGACGCTGGCGAAGATCGTGCTGCGCTTCTCCGAACAGTCACAGGACGCTGACGCGCTCAATGCTCTGCGCGCGGAAGCCATGCTCATCATGACATCAATCATTCGCGTTGGGCAGTCGCCGTTCGCCGCCGTGCCCATCGACGAAGATTCGGTCGAGCGCATTTCAACATGCTTGGAATCGATCGCCAACTTGGGCGTCGACTTGCGCCAGGTCTTCTTGCGCGACACACAGGCCGCCTATTCGCAAATGGTCGCGCACGAAGACGCAAAGCG
>T02_Unigene_BMK.720
GGGGAGAGACAATTGGATTACATGGTTGCCATTCGGAGTTTTGAAACTCATTGGGGAGTAAACATTCAGAACCATTATCCCATGCTTGTGCAAAGACCTTCGAAGCATTTGAAACCATATCATGTGTCATCCAATGGCTTGTGTAATCAAACTGTGTCAAGTTTGGCTCTGATTCCATTGTGCTGTGAATTTTAGGAGATGTGATGGGGGTTGAATCATTACTGTCATCAAATGGATAACTCGCTTGAGATGAACTTTCTTCTGAGGTTCTCAAGGCCTTTCTTTTGAACATTCTTGGAGTGCAATGGTTCTTCATTGAAGAAACAGTAGTCTTGGCTTTGGACTCTCCATGAAA
>T02_Unigene_BMK.721
GTAACATTTTCCTTCTATTTGAAAATTAATTTGTTTTTTAAAAAATCTTAGAAAACAATGAATTATTCACATTATTTCTTTGACACTTATTACAGCGTCCTTAGATGTAAATGTAAACTTAAAACATAATATGATATCCTGATGCCAATGTCGTCCTGACCACCTATTTGACAAATTTGCAGTCTGGCTCATTCACATTCCATGCCAACCTTTTTATACACTGCCA
>T02_Unigene_BMK.722
AGCAGGCCTGCGACCACAGAAAGCACATCCTCCTTGAAAAACCCGTTGCCCTGACCTCGGAAGGGGCGGATGAGATTGCAGCCATGTGCCAGGCAGCGAACGTCCAGCTAATGGATGGGACGATGTTCATGCATAATCCCCGGGTGAAGGAGTTTGAGTCTCATCTCCCGAGCCTTGGAGAGCTCAAGAACTTCACATCCACCTTCTGCTGGATAGGCAATGATGACTTCTTCCAGAACGACGTCCGAACAAAGAAGGGCCTGGATGAGCATGGCTGCTTGGGTGACATCGGCTGGTATTGCATACGAGCCCTGTTGATGCTGTTTGGCTGGGAGAAGCCAATCTTGGTCCAAGCCCATGCAGGACCCAAATTCAACAAGAACGGAGTGCTGATGCATGTCGGAGCAACCATTGTCTACAAGGACGGCAAGACAGGGTCGCTCGATT
>T02_Unigene_BMK.723
ATCATCAAACCATCTGCGGAACTGCAGGAGAAATACTAGCTTATGTGAATGTGAGAAAATCTTTTGCACTGTCCTGTAGACAACAGGTTTGTGATAGATGTATTCAATTTCTACCAAGACACTGACATTTTAAGTCCTACAAAAATCATTTTTTGTGCTGACATGCATTCTGTACATGTTCGAGTGTACAGCTCAAAAAACAGAACAAGGACTCAATCAATCACAAGGTCAGGCTGACCCAGGCTTAGCTTGTCACTCAATGTACCACTCCCTACCAAGCTGGGCCCATGCTTCAGTTCATTGATTAAAACCCAGAGTCTGGG
>T02_Unigene_BMK.724
GTGGGGTTCCTCGCAACAGTCAAGGTGTCATTTTGGCCTTCTTTTCTCAAAGAATGTGGAGTGGAGTTGATGGAGTCTAATGAGCAAGAGGTGGTAGCTATCTTTTTAGATTTTGATTGTGGACGGTGATTCATCGAATGCTGTCGGTTAATAGAAAGAAAGTCTTCAACGTTGTTGCTTCAGGTTAAGTTCCAGCATGTTCTGCGGTCGACTAATAGTTTTGCAGATGCTTTGGCAAAACAAAGGAGCAAAACAAGGGGTTAATAGATCATTAGAATTAGTTGCTTTCATTATGTAATAGTTATCCTTTTGGCACTGGCATAGCTCTTGTATACCAGTGATATTTTCCCTTTGCCGTGGCAGAGTTCTTAATCTTGTAGTCATCTCTTTTCTTTAATTTATCTTTTTGTTACCGAT
>T02_Unigene_BMK.725
GAGAGCCAGTTAAGCGTGATAATCATTGGGGGTGAGGAGGATGGGAAATTCTGATTCCTGTCTAGGCCTGTTCAAAAGTCACCCCATTGGATTGTGGCTTACTATTTAATTAGGAAGGTGTTAAACTTTGATAGCCAAAGATCAAGGGGCTGGGATAATATTATAAAACTGACTTTTTGTGCAGGCCTAGGGAAAATCAGTTATTTTTGTTCTCTCCTCATGTTGGTGTCACCTGGCACATGTTTTTTTTCCCT
>T02_Unigene_BMK.726
GCTCTTAAGTGTATCAGCCCAACATAGGCTTAAGATGGATGAATTGCATTGACACAATCTCATTAGCAGCCCAACACTAGCACATGAAGACACGCTTTCTCATCCCTGATGTCTCTCTCTTTAGTAGCTTCCAAGGGACCTTGCGACTTTTCCGGTGCATCTGAAGGTTCTAATCACGCCGAATTTACCTTGATCCAAGTTAATACCCAAACATATACAATATTGAAAGAGTGATACATGAATGAAATGCTCTCTTTTTTTTTTACCTTAAGAAGGTTTCTCTGTATGAGACTCCTGGCAGGCAGAGTGTCAATGCCTTGTATCCTTTAATTGAGATCTCCAAGCCAAACAGTAATATGGGAAGGTCTTGCATATGGACTCTTCTTTGATATGAATGAGTGGGAAATGTGCCGGCACTGGGCATTCCTTTCTTCTATATTACTTGCATGAGCTACACACACCCACATACACACCCAAAACAGAGTAATTAAATAAACTGAAGCATCTTCTTAAAGATCTAAT
>T02_Unigene_BMK.727
TGTTACCAATTAAAAAAAAAAAAACAGATCATGATTAATAGAATATGAAAGATTCTGAAGTTCTTTCTTCCCTGTTACTACTTCAAATTTCTTCCTAGAAAGCTCTCTCCCTTTTTGGGCTTGACTTATTTATCAAAAGAACCCTTGACAAATATTGCATCCTTTATTGTCCCCGAGCTTTTACTATGTTCAACATCTGGTCCTCAAATCTTCTCAATGTTGATGCAAACACACCACATTAGCTGTAACCTATGATGCCCAGATATGGCA
>T02_Unigene_BMK.728
GCTCGACCTCTCATCCACCCCGCCATGGCATCCGGATACGGCTTAAACGGCGGTCCCGGCCGCTGCTTTCCCTTCTGGCAGGAAGTCCTCGCCTGCTACGTTGTCAACACATCCGCAGAGGACACGTCGGGACAGGCAAAGTGTGCGCCCGTACTCGAGGACTACTACGAGTGCCTCCACCACAAGAAGGAGCTCGCCCGCGCACGCGCCATGCAACAGGCCTACCGCAAACACATGGTCGAACACCCGAGAGAGGACGCGCCGAGCGCTGGAGAGATCAGGCATCTGGGCCTACTGCCCGATCAGAAGCCAGAAGACGTGCACATCAAGGTCCCCAAATTCATCCCGGTCAAGGGGCCGAGCATTACGTAGGAGGGGACACGGCCAGAGCTGTATATCGGAG
>T02_Unigene_BMK.729
CCCCGCCCGGGGCGCCCGCCCGGAGGCGGGAGGAGAGAAGATGGGCGGCGGCGGAGGGGAGGAGACTGGTGGTGGTGGGGATGATTGATCATGTCCTTTTTTGGGTGGTGGTGATTGGACAGGTTCCGATGAAGGTGGTGTTGATTCGACAGGTTCCGATGGAGGTGGTGGTGATTGAACTGGTTGTTGGCGTGGTGGCGAGTGTTCTTTGTGGTGTTTTGGTGGTGGTGGAGACTGAATTAAAGGTGGAGGTGGTGGTGATTGGACAGGTTGCAGAGGTGGTGAGACCTTAGGTGGTGGTGGTTGGACAGGTTGCG
>T02_Unigene_BMK.730
CGAGCTCGCGAAGGCGGAGTACGAGACCTACGATGTCTTCAACTTAAATGTACCAAAGTCATGCAAGAATGTGCCCGACGAACTTCTCAACCCCAAGAAGAGCTGGACTGGCAGCACAGACTTCAAGGACGAGGTCACCAAGCTTGGCGAGCTTTTCAATGACAATTTCAAGAAATATTCCGATGAGGCTACGGAGGAAGTCATCAAGGCCGGGCCACAGACTTAGGCTGGCCAATGTACATATAGATGGAGGCATGG
>T02_Unigene_BMK.731
CAACATGTATTATCAATCAATTGCAGGTAAAGTGAGTGATGAACCTGAGCCACAAGATAGTTGATTGATCAAAAATTTAGTTAGTTCTACATTCCTCTTTGAGGCTCTAAATATTAAGTTTGTTTGTAAGACTTCTAGCAGTGATACGGCTTTCAAGAAACCAGCCAAATTTTGCAGGTGCTAACCACTAAATCAAGTCAATTATGAATTCTGAAATTGGCTTATTTTACATACACTGCCCAATACCATAAAAGAAGGTTTCACAGCAATGATCAGCCATTTCTCCAAATGTTAATCAAATACAATTACCAACATAGCTTGTCAATTTAGAGTATTAGTATATAAAATAAATAAATAAATGAAACAAGCTGGGGGTTACCTACCGTCCCCATTTGAACAGGAAATTGCAGGTTAGATAGGAATAGGATTACTAAGAGGGATAAATAATATTGAGGAATAATGACAATAATTTGTTTGCGTGACCACTGTATTTGAGCCCAAACCATTTATCATGAATCCCCCTTTTGGTTGCAACATTGTTAACTGGGTCATATTAGGAACGGTGAATAATTGGCAACACATACTTAGATTTGACAATAGTTCTAAAAATAGTAGGTATCATCATATTAGGAGCAGAAATGCAGAATGCTCTCTACTGCTTTTTTGACAGTAAGACACCCTACTTGATGAAGTTAACTGGCCGGGTCTACCAGACGCACGAGGATCCACATACAATATGGGTTTAGTTGGGCCATCTGTCCTCCGCATGAAGATTCATGTGGGTTTAGCCCCTTTTTTAGGGCCCAGTTATTAAATATGTAAGAGGCTAAAAATTCCACCAGCCCCAGCCCTAGACCCAGTCAAATCTTGTTCTAAAGCTGAGGCCAACATGAGCACCTTCTTTGCAACTCTTCCAGCTTCCAAAGG
>T02_Unigene_BMK.732
ACCCTATATGCATATATAGAGCTGTAACTGAGTTTTGTTAAAGAATAATGGCACGGTAGGAATAGTGTAGTGTAGCTAGATGCAATAAAAGAAAAATTAAATTTTGGTCTCTGTTGATTCAGCAATATTTTGATCCATGTTCATTAGTAATGTTTAAAGCCACCAAAAAGCTATGCAATCCATTTGGTCTATTGAACTGTGTGTAAGAGGTTAACAAGGAGAACTGCTTTTGGATACAATCAACATAGTTGATGCTTTTGCCTGATTGATTCCCCGAACACCAGTAGGATTCAAGCTAAATCCCCAGTTCCCCAACATGCTCACATCGAAGTTGAGCTTAAAGGTTCTATATGGAGGGGGTAGACTTTTTTCCAAGATCTATTGAGCAAAGAATGCTATACTGGAGAACCTTTTGGTTTCTAAATCCCACGATATTACTCAGTGTCAGAGGAGGGAGTATATATTTTTTTTTGGGCGAAAAATGTTAGAGACAAAAG
>T02_Unigene_BMK.733
ATTGCAGAAGATACAGTTGAAATGGTTGAAGCTGGACATTCTTGATGACAAGTCAATCAAGGATGTTCATGACCATATTATCAAGGAGCACGGCAAGAAATCCCTCGATTTGTTGATCAATAATGCAGGCATTGCGGTAAAAGGCAATACATTCAATGCAGAAGTTGTTGATACAACACTTTCATGTAATTACTTCGCTACACTCAAGATGTGCGAGACTTTCATCAATGATATCAAGCCAGGTGGCAGAATCGTTAATGTCTCCTCGATGGCCTCGAAGTTGCATAAACTAAGTCCGGAACTACGAGATCGTTTCACGGATCCGGCACTGACTATCGCACAGACCACGGCCTTGATGCAAGAGTTCAAGGAGAGTGTCCATGGATCTTCTGCATCGAATGGCTGGCCTAATCAGGCATACTCAGTCTCAAAGATGGGAGTTACTGCGATAAGCAAGGTATTTGCACGGGAACACAAAGATATCCTGATCAATGCGATTTGTCCAGGCTGGGTCAGAACGGATATGGCGG
>T02_Unigene_BMK.734
GGTTGTATGGATTGCATTGCTTTGCAATTACACCTTGTTTTCCAGCACTTCTGTAGCATTACTTTGTGATAAAAATTGGATTGCTGCACAATAGATCATAATTTCAGATGTTTGTAAGACACGGTCGACATAACCTGGCATGTTTCAAAAAATGAATGATCAGTTTTCTTGGTTAGACATGATTATTGAATTCTTTTGGTTAAGGTAATCCCTAGATAATGCTTCTTACAGAAAGAAAGAGAATCCGATGGGGA
>T02_Unigene_BMK.735
GCCAAATCAAAAACAGTTGAAAGTCCTCCAAGCCAAGCAAGGTAGGTAGGTCCAAGCCCCAGTTGGAATGAGGAGGTATTGTCAAGTAGCAGCTTAGAAACATTTGTTGAATAATGAAACTTAGGAGGATAGATTAGGAAGAGAAACAAAAATGTTGGAAAATGGAAACTCAACGCCTGCTTGACGACGAGAAAAGTTGGGAGTTTTACAAAATCCTAACCTTTGTTGTGTAGATTCTTTTAGATACAGGAAGTATCTCCTCTACTTATTTGCAAAAACAGAAAACTAAAAATCAATGAAGTACATAAAAACAAATGAAAATAGGGGAATTATCAAATACGCAGTTAAACATCTACACTGACTTTTAGGCTACATGGCAGAAAGAAACAAATAAAGAAGAAACTAATAAGCAATCAAGTAAAAATTTTTGGCAGACCAGCTGATTGTGGTGCCCTACTCTTTCAAGGGTTCTCAATTCAGCGTTTTTGTTCAATAACTCAG
>T02_Unigene_BMK.736
GTCATCAACTTATCCTGACCAAATCCTGCATTCACAAATGCATTCATAAAAGCAGCAGCTACATGCATTCTGGCAATATCAGCAGTCGACCGACAATCAAATGCCAGATGGACATGTCGTGCCAGTATGTAACAAAATTGCTTCTTATGTAATGGGTCGTCAAAAGAAGTAAACGCCTTCTTTAGTTTCTTAGCATCATCCTTGAACAATATAAACCGAAGTGCACTTGTATAGTCTCCAAATATCTCGTAAATATTGCATGCTATATCAAGCACATTCATATCAACGTATCTTGTAGCACTGGCCAGATGCAAACATGTCTTTCTGTAGTTTGTGGATTCAATGTGATCAAGTAACATCTCTAAACATCCAACCTTTATTAAAAGGTCTATAGCTTCAGGTTCAGCATTGTTCTTCATGAGGAACGCAACAATTTGCCCCACCAAGGTCATCAAGTCAGAAATTGGGGAAACCTCAATCTTACATATCCATGGCCCCACGAACCAATATCCCCCTCTGAACCCAACAACCTGTATTTT
>T02_Unigene_BMK.737
GCAAACTGGAAGGACTGGCGCTGGAACGGCTGGTGTCAGTGGTGCAACGACGAGCTCCGGAGCGGACGATACTAGAGCTACGGGTGCCGCGTTGATTGGTGCAGGCGCTGTAAGCGCGGCCGGGGCTGGAGCGTATCGCGCTGAGACCATAGATTCAGCTGGATCAAACGTTGCTGCATCGAAAGGGGCAGAAACAGCACGCACTGGGGCGTATGGTGCCGAAGAGAGTGGCATTGCATCGACTG
>T02_Unigene_BMK.738
GTTTGATATCTGTAATTGGTGCCTCAACAAATCTGACATTCTCACTGCCAGGATGAGACTTCTTGTTTCGCTCCGCCTTGGCGAGCATGTCTTTGTTCATGTCGACGCCTATCGACTGGCCAGTGGGGCCAACCTTCTTGGAAGCAAGAAAGACATCGAAACCGGCACCTGATCCAAGATCAACTACTGTCTCGCCCTCTCCCAGCTTAGCGAGGACGAGAGGGTTGCCACATGACAATCCGAGGTTCGAGTCGGCTGGAATAGATGCGAGTTCTTCGGGGCTGTAGCCGAATGCCTTGGCCACTGTCGACTCATAGGAACCGTCTTTTGTTCTCCCCGTGCTGGCTGCTGAATAGTGAGCCGACACGGCGTTGTAAATTTCTGCGGTGGTAGACATGGTCATGGTGTAGACTTGAATGGATCGGGTTTAGAGGTTACAGAAAGAAATTAT
>T02_Unigene_BMK.739
AGATAGATAGATAGATAGATAGAAAGTCATTGTCAAATGGGCTTATGGTCTGCGTGGAACTGATTGTGGGACCATTTAAGAGTGGTTTAGATTTTCCATGAGTAGGCCATATTAGCAGGGTACAATTAAAGGAAAAAGGCAAGGATGTTTTGGGGATGTTGTAGGCTCCACATTGGGGCCTATCTATTAAATATCTTAGCCACTAAAATTGAATGTCTCCTTTTGTGGGGCCCTTGGCTAAATTTCGCTCAAATAGGAGATGGGCTAACTATCTTATTGATCACTTGAAATTCTAAAGTG
>T02_Unigene_BMK.740
GAGCTTGCCACCTCGCTTGCCTTCGTCGGTGGTGATGACGACCTTGGAGTTGGCATCGATGATTCGATCCCGCAGAGAGTCGGCACTGAACCCGGCAAAGACCACCGAGTGCACAGCTCCAATACGTGTGCAGGCCAAAAAGGCGACCACGGCCTCTGGAATCATGGGCAAGTAAATGGCAACTGTGTCGCCCTTCTTCACACCCATCTGGGTCAACACCCACGAAAGCTTCGAGACTTCCCGTAGTAGCTCGCTGTATGTGATGGTGCGACCCTCGCCCTTGTCGTCGGCTTCGTAGATGATCGCTGGCTTGTTTGGGGTCTTGGCCGCATGACGATCCACGCAATTGTAGGAGGCATTGAGCTTGCCTTCCAGGAACCAAGCATTGTCGCCGCCAGCCAACGATCCAGTATGAACGGTTTGGAAGTCTCGCTCCCAGGTCAGGTTCTCACGAGCCATGCGACCCCAGAATTTGTGGGGCTCGGTGATGGACTCTTTGTACATGGCCTTGTACTTGTCCATAGATTCGATATGGGGCTTTCCAGGATGCTTGCCA
>T02_Unigene_BMK.741
GCGGAATTGTCGCATATTCGGGCAATTTGATAAGAGGGCCGGTGTTGGTGGCTAATGCGAAGGCTGTCAACAAGATCATAGGCACACATGCTATGTGTATGGCAATATTGACAGGGTTATCGTGGTAAGCGCCGTAGAAGCGTAGCTGCTTCTCGAGATTGAGCAAGTTTGACATGACTGAGGTGTGCGAACGAAACGCTAAAGCAATTGCAGCAATGGAAGAAAGGAATCGACAATTATAACATTGAATAGTCCAACGCTGCTGAAG
>T02_Unigene_BMK.742
GTCCTGAATTACCAAGTCTTGAATTCACAAGGTGAAGAGATTTATTAGGTGGAACTCATCTAAGCTCAACATCAAAATTGCAAAAAAATTAATTTAATAACCATAGAGAGTTGAGTCCTTTGAGACGGCTCAGCCTTCACCAGCCAAGTAATGTCTTGTAGGTATTATGAAAGAAACTCACAGATGCAAAAGCAGCAAAACTTCTCTATGGCAAGCATGCATGCATTTATGATAGTATGTGCTCAGATGGGGATCTGTAGTTGCCAACAGTGGAAATCCAGAAGTCAAGTGCAACGAAACAGATATAGCTGTGATCTTCAACAATTCCAGGCATAATCTTTTTGAGTAACTCCTGATTTCAAAATATTTACAATGATACTTCTAAACTAGATCCTAGGCCAGCCATGATTTCCATAATATAACAAGTGTGAATGAACAAAACTCATGCGTGCCGCATCAATGATCTCAGCCCATCATAACAAAGTACACGCCCCATCACCGAATGAGAAGCCACGTCAATGCAGATATGAGGAATTATATGATGCATTTGATGCTCGGTTAAGATTATAATTGATTGTTGATCAGCAATGGTACATGTAGAGTCCACATTTTTTACTGTTCATGTAGTCTCCATAGAGGGATCGGCTATGCCCAAAATCTTT
>T02_Unigene_BMK.743
ATCCACCCGACATAGGCATATGTCATCAGATACCATTTATATTAGAAATGAACGACTACTCGTATAGCCCAAAAGCCACCAAATGAAGGGCTATGATGTAGGCAAAGAAGAGGCTTTATGATCATTTCAGCCAATGGACCAGCCCATGGCCCAACCAGCCCAATCAGACCCAATCATATTTTTTAGAGTCTTTCCTTTGTAGACGTCTTGCTATGTCAATCGATTTTTAGTTTTCAAGCATAGGAGTCATTGTTGTAATTGGGTACAAAATAAAAAGTTGAGTCAAATTCCATCCTTTTTCAAAGATAACCTCAGTTTCAGA
>T02_Unigene_BMK.744
GATTAAGCTCTATTTGAACCTAACCATCTGATCCCTAAATCGCTAGATTGCATAAGTGGGTACTTGATTATTGGGGGAGAGTTGCCAAAATTCATGGTGATCTACTAGTGATCCTTATCGGCCAATTTTATCCGTTGTGTTTTGACTGCTGCCATTTTCTTATAACCGTCCATTTGGTTAGCCACGTACTGATTAGTGCATGTTTCTGG
>T02_Unigene_BMK.745
GAACATCAAGACATGGACCAATCATTCCCTACATGGTCCTAGCGACTTGATTTATGTAGTGGTGTATAAATCAAAACAATTTGATAAATGTATCAGAGTGGGACACTCAAGATGTTTTCAGAGGGTTTGAGTGTCAAGTTCAAAGTGGAGAAATTTTATAGGTTGGCTTATGGAAAATCAAGGGTCAAGATCTGTGGTGTAGTATGGTTTAAGCAAGACCA
>T02_Unigene_BMK.746
GTGAACTAAAACAATAACCCATCAATTCAACTGTAAAATTGAACTACTACATAGAAACTACTTGCAGTCAGGAGATATGTGGGTCAAGGAAACTAAAATTTAAATAGATGGGATCCAGCCTGAAAGACATGTGACTATGTGAGGGCCCTTGAGGTTGATTTAATTAGCATCTAATATTTTTGACAAACACATCCGAACTTATATTTCACTTTTCAGGACAGGACAATTATTACATATGGACTTTAACACAAGTGGGTATAAGTCAGGAAAAGAACCTGTGCATTTCTCGTTTTGA
>T02_Unigene_BMK.747
CTCTATCAAGGGGTTGAGGAATCAACATTCGAGAAGATTGCTGAAGCACCATCTAGCAAGAAAGTATGGGAGACCCTGAGCACTATCTTCAAAGGCGTTGATCGAGTCAAGAGGGTCCGCTTGCAGTCTCTCCGAACAGAATTTGAAGACACTACAACAATTTGCACTTTTGCCGGCGCTAAAAAAGAGCCGGTAAAGGTCCATTAAACGCCGACAATGTCTATTACCCACGATTTTTCTTGCGCCTGTAGTGCACTGGGAAAAGCTTGCTAGTAATAACTTTTGCTGGTGAGAAAAAGGCAATGCCGGTAAAAGTCCTACATTACCGGCGTTTTATTTCGCCGGAAAAAGAGTTTTATTTTTTTAAAATAAATGTTTAGAAAAACTTTTCCCGGCGCAAAATAGATTTT
>T02_Unigene_BMK.748
GGACTTTTGGGATCTTCAGCTCAACGTCTCTGGATGCAAAAGTCTCGATGACAGCTTCCGAGATTACATCCAAGTCGAGACGTTGGAAGGTGACAACAAGTACGCGGCGGAGGGCTTCGGCCTGCAGGATGCCAAGAAGGGTGTCATTTTTGAGAGCTTTCCCAATGTGCTGCACCTCCAGCTTAAGCGATTCGAGTACGACTTCCAGCGAGACGCGATGATGAAGGTCAACGATCGATACGAATTCCCAGATGTGTTCGATGCATCGCCATATTTGGACGATACTGCAGACAAGTCAGAGCCTTATGTCTACCATCTACATGGCGTGCTTGTGCACTCTGGTGACCTCAATGCTGGTCACTACTACGCATTCCTGAAGCCAGACAAGAATGGAGAGTTTTTCCGCTTTGACGACGACCGAGTGACGCGCGCGACAAAGCGCGAAGCTATCGACGAC
>T02_Unigene_BMK.749
GATGGACTTCTCAGCCCGGTGCCAGGGCACAGGCCCCAACACAGAGCTGCTGCGCAAGCTGCGAGAAGCTGAGAAGGCAGCTGGCGTTGAGCCAGACTGGGCTGTGGATGCCTTCCTGAAGGCAGCAACCGTCTCTGGCCAGCCCAACAGCGTTGTGACAGAGTTCATCGTCCACATGCTGGGCCTGGGGATCTGCGCTGACACCATTGTGGGGAATGCCATGCGGCGTGGGG
>T02_Unigene_BMK.750
GGGTCCTTCATTATCGTGTACTGCAACATAGTAGTAGTAATCCGCAATGTTAGCATAAGAGAAGATAAACAAAAGCTAGCAGTGGTCAAGTTAGCTTTCTTCTCTCAACATTGAAAAAATATTCACTTTTTATATTCAAATAATATCCTAGAAAAAGAGAGAGAACTGCAAAAAGGAAAAAAAAAATCTATTTCCTAGGTTTGGTTCTATAATCCACCTTTCTCCAACCAGTCAACACAAGGAAATAGAACTGAAAAATATTTTGCATCTAAATTCAGACTTCCGAGAAAAGATTAATGAATTAGGATTAGCAGAAATAAAGAAAAACAGCGATACAAAAGAAGCAGAATAAAACTGTTTCATGTCCATGGTGTTACCCAAAAGCTCCAAGATGCATTGGTGTGTAGGCATGCGAAATTTTGTACATATAATTCCAATGGTTATTAATAAACACAATCAATAACAGGAAAAACAACCCTTATGTATTAAATGTGTAGCCTCGCAGTGCAAACCTTATTTCTGAGCTTGATAGAAATATGTTTCATGTGTCCCCATACCATAACATTTACTGAAGATCCGTTATGCCCAGACATGCCTGTAATTTAAATTAAGAATAAAAAGTACCTGAATTGGGTCAAGAAATTCATC
>T02_Unigene_BMK.751
GTACAAACCAATGAAACCATCCCTTGCCACGATGCCTGCATTGAATTTTGGCAATCATATGATAAACAATTTCTATAGGGGGGGATTCAGGATCAACAGTAACACAGAAATTAATGGGAGTCATAGTTATCATGAACAATACATTGTTCATATAAAAATATCTCCTGTGCATATTATTCATTGATTGGAAACTATCACAAGTGTGGTTCTAAAAAGAGTTTCCCTCCACTTTTCTTGCTTCTTGATTTGACACTCAATTCTATTTTATTTTACTCCACCCTATAAACAAACAGGCCCTTAAAGAAAACTAGCAGAATCTAACTTAGAATGGAATATAATGTTCCCT
>T02_Unigene_BMK.752
GAGATATTCAAGACGATCTGAACGGGTCCGAAAGGTCGAAAGGTCACGTTGCCGCCTAAAGGCCAGAAAGCCTTGTCGACGACATGGCAACATACGGCTCGTTGTCAGAAAAGAACTCGAACCGTCGCAGCATGTTAAATCACGACCCCGATTTCAAGACGAACGATGAGGAGTCGAGTTGGAAATTCAGCAACATCGCGAGCGATGCCTTTGCTCTCGCCACGATCGGTGTCGCAATCGCCGG
>T02_Unigene_BMK.753
TTCAGGGACTTCATCCAATGCACCTAGGTTCCACACCATTTCTTATGCAAAGATTGGCCACAAAGTACCAAAATTCTTGCTTCAAGAGTCGGGCAAGTACCCAACTGGTTCAGTGACACAGATAGCATCTGATTTGATGTCATCATGGAAAGGTAGGCCCCAAAAAACATATTAGAGGTTGGAAGGTCCTAACCTTTGTGTTTTGATTGACAAGCAAGAATAGAGTACAGCAATGGTGACATTCACCATGGAAAAAATGGTGAAACTTCCGATATGTGAAATCCTTGGGGAATCTCAAATTTGATTAATGGGGCAGGCAACTCATCCACAGTGGATGGATAAGACCTTCTAAGCTGCCAAACCATGAATTGGCACCTGTGGGCCCTGACCAGAATGCAGATCTTATGAATCCCTTCTTTTGATACACAGGATTTCCAGCCCAAGATTTTAAT
>T02_Unigene_BMK.754
GGAATAGTTCGAAAATAAAATGGAAAGTGAATAAAAAAGGATTCATTGAAATTTCCCTCCTGCAATTTGAGACGTGCAATTTCCCTTTTTGGAGCATGAGTACCATCCAAAGTTCACAAATGAAGTAAGACCTTTGACGATCCATGCGGGACTTGCATTACTTCCTCGATCCATCATTCCCCCGCACTGGGAGAAACTCCGCCACAAGTTTGTATCAACTGCCTGGATCAAAGAACAATCAAACCATAGCACAATCTTCTAGGTGTCTTTCTTCTGAAGGGTTTGCCCTAGAGATACTGATAGGATGTGAACAACAGTTAGATAGACTTGTAACACCTAATGAACAGTCAGATCTCGCTGTAGAAACCAGAGGAATGTGGGATGCACTAATTGTTTCAATCTGGGAGAAAATCTGACTTTGTATCAATCACCTGGATCAAACAGCAACAAGAACCCTAGAATGAGCTTCTACCATAACACGTTCTAGCTGTCTTTCTTCTACCTGCCCTATATAGTGATAGCATCTATTCAAAAGTTAGATTGAACTTTAATGGCTGATGAATTGTGGAATCTTACTGTGGAAACCATAGGACAGTCAGATTTAATAACTGTTTCAGCCTTTCCATTAGAATCACATTGGGCCGGTAGTTGTGGTCACTGATGAAATCGATCTTGATCCACTCCACTAGATTCGTTGATTTAACCACAATTGTATGAATCAGTAGTCCCACTGATCGATCTATTCAAC
>T02_Unigene_BMK.755
GGTTCTACCTAGAATTTGAACTTCTCTGTCATTTTGGTTTCATAATCATCTATTTAGGGATGTCTGGCGAGTGTGTGTTTATCCAAGTACCTGTATCTTGTCCTGGAAAAAGAAAGGGTGTGGAACCTCTTTTTCCAATTTGGAATGTTTGGATGTGAATCTGAGTTCTGCTGTGTCCTAAGCTGAATGCACGCTTACACGTCATTTGATATGCTGATCCCCATGGAGAGCGTCTGCTATTTGGTCAACTCTAATATTTTGGGGCTCGACAAACAGTCAAAACTGTAGGAATTAGTCATTTTTCAAACCTCTGTCCATATAAAATGGAGTGGACTGTGGAGACTCATGTAAAAGGAAGGTCGATAGTGTGAGAGAGATGGAGCGCAGCAATGCAACGTCTGCGGAGGAGGCGATTCTAGGGTTTCTTCAATCG
>T02_Unigene_BMK.756
GTCCATCTCTTTTCCAAGCAAAATCCTGACGTATGCTCAATATTTCTCGAACTACATCTGTAAATCCTCCAGACACAGCTGCATGAAGTGAAGTCGACGAGCCATCCTCCTCCGATATCAGCAGGAGCGGCGACTGCCCCAAGAGAAGCCTCACAACATCCAAGTGCCCGTGACCGCAGGCGACGAAAAGCACACTATCACCATCACAGTTACGCTTATAAGCGACCGAAGGATCGGCCTCCAGCAACATCTTGCACACCTCAAGGTGCCCCTCCA
>T02_Unigene_BMK.757
GCACGCCTCATGGAGTGGAGTCTCCATCCTCACGTTCTCTATCAACACCATTTCCGGCCACCGCTCGACCATGGCCGCCACCAGCTCCTTGTGACAGCACTTGGACGCCACATGCAATGGCGTGTTCAGAGAGCGAGGGACCCTTTGATCGAGAACAGATTCATCTTCTTCGACGAGATGGAGGAAGGCCGGCAAGTCGCCTTTTAGCAGTGCCTCATCGAGTCTTCGATCCATTAGCAGATGGAGAGGTGTG
>T02_Unigene_BMK.758
GGAGTTCGAGGGCAAGAAGCTCGTGTGCATCACCAAGGAAGGCCTCGAGATTGAAGAGACCGAAGAGGAGAAGAAGAAAATCGAAGAGGAGAAGAAGGAGTTCGAGTCGCTGTGCAAGGTGATGAAGGACAATTTGGGCGACAAGGTCGAGAAGGTCACCGTCAGCAACCTGCTCAACGAGTCGCCGGCGGTGCTCACCACCGGCCAATTCGGCTGGTCCGCCAACATGGAACGCATCATGAAGGCGCAAGCGCTTCGCGACAGCAGCATGTCGTCGTACATGCAGTCCAAGAAGACGCTCGAAATCAAC
>T02_Unigene_BMK.759
GTTTTTGATCCATTTGCCAGATCTCTACTCTCAATATACCATTGGAAAGGTCTTTCTAAGTAGATGTTTGTAGACTCCAAGATAATCCTGATCCAATCTGTATTGAGGGAGATACAGCCCCGAAAAGGTTGTCATTTGATCTTTTGGCTGGGTAAACTGCACTTCTTTCACTGTGAAAAGTCTTCAAAGTGTGGATTTTTGGGCTTCCAGGGTGTGGGGGTACATTCCCATTCCCAACTTGGCATCTTTGACCATCTTTGCAATTGTTGACATTTAGACCCGGAGGACTGTACCCGCACCAGACCGCGGTATTTCTAGTTCATCCCTGGTTTCCCGATCTTTGATTTTGATGCAGTTTGTGTCATTCATTTTGTTTTAGAATCCGGGACATTCTTGATGGTATCATAACTTGAGGAAGTCATTTTCCATGATTCTTCCTTTTTTATGGAATCTTTGACTTTCTGCAGAATCCTCTTTTCCATTCCTTTGGCGAG
>T02_Unigene_BMK.760
GCTTTCTCAAAATAAAAAAAAAATCTATGTGTAATGAAACATATCAAAATCTCTCGTACCCTAATCACTCTCACAGCTCCCCTCCTCGTCCTCGTCATCCTCGTCATCCTCCTCGCCATCCTCGATGTCATCAAAGCCTCCATTACCTTCATCAGGTGCCTCGGTTGGCACAAAGCCTGAAAGGTCGACGTCAGAGAAGGCAGCAGAAATCTTCCCTCGAAGCTCTTCGTAGCCATCAATGAAGGCATCGGCGAGACCATCCACTAACTCCTTCTCAGCCTGAGAAGCTCTAT
>T02_Unigene_BMK.761
TGTGTTGAAAGTGTTGCGCGCCTGAGAACTGGCTCTTGAAGACGACTGAGATTTTGGTTTATCGGGTTCGGTGGGCTGTAGCCTTTGCTGAGGAATGTAGACTTCTTCATCTGCAATCTGTCGCATGACAACATACTGATCGTCCACAAATGGAGTGCGAGCGAACAGCATGCAGAACAAAGTGATGCCAAGAGCCCAAACATCGATGGCTTTTG
>T02_Unigene_BMK.762
CGACTTTCCCATGTTGAATTCCTATCAAAAAGAAACAAAAAGACATTGGATCATATGAATGTATTTATTCTATTCAGAATCTGACAAAATCAATCATGAAAACAGAAACAAAAAGTAGGAAAGAAGTATAGGTATTTGGGAAACAGATTCCCTGTTAACAGGCGGTGACACGTAGCCTCCGCCCCCTTATGTGTCCTCCTCTGTTTGGTCCAAACAGGGATTCCCTGTTTGGACCAAACATGGAATCCGGTTCCAGGTAT
>T02_Unigene_BMK.763
AAGGCCTTATCATCTCTTCTCTGGTTTGTCTCTCTCTGCGAATTTTGATTGCATTTAACGGTACCCCATTAGCGCTTTCTGTCTATAGATTGGAATGCTCATCTGGGTTGTTGGTAAATTTGGTTTTAGTGGCAATCTATGTGAAATTGGTTGAAAGATACGGGATTTCTGGGTCTTTTGTAAGTTTCGATTTTTCCTACTATCCTGTAGTCTACTGAAATCTTTGATGATGGGGCTTATTTGATGATGGGTTCTGCTATGGAAGCAACCTTGAAACCGGATCAGCTGTCCATGACCAAAACAAATAAAATAGCAGCTAAAGCAGATCTTTGGTTTGTCCCAACTCCATCTAGGAACTCAGTCATTATCTTTCAATAGCAAAGTTATAAAAAAAAAAATCTGTAACTGATATGTTACTTTTTTCAAGGTACTAAATCTGCACATCTAAGGAGATGTATGGGCCTCCATATTAAGGATCTAGTTTTGTTTTGATAGGAAAATGGCAGACTTGCAGAAT
>T02_Unigene_BMK.764
TTCATATCTTAAATCTTCATAGATCTTGAGAAATAAGTGAAAAATCTGAAAAAAAAATTCTAATCCTTTGTGGGCCCATAATTCATGATCCAAACTGTCCCATCTTCTCATGTAAATGGTAAACACCAAAATGTGAGGTTTCATGTCTTAGATCCTCACAGATTTTGAGAAACATGTGAAAAACACAAAAATATCTAAACCCACTTTTTGATTGTCTACACTTTTGCAGGCCCGAATTTATGATCGA
>T02_Unigene_BMK.765
GAGGCATTTGCAACACTTGGATCCTTTAAAAACAAAGGAAGTACAAAAATGATACTTCTGATCCGAACTATGTAAAAACTATATAAAAAGCCAATTGTCCACAAACCCAAACTGTAGATATTGTTGGGATATATTTTATCAGAAGTTATAGTGGGTTCTAGAATTTGGGATTTAAAAGATGCACCATACCCGATCCTTTTGCAATCGCCAACAATACCTATACATTAATATTGTTATAAAAAAAAAAAACACTCCCATACACTGATATGCGATGAACCCCATTATGTTGGATAGGGAACTGATTTATCCATTTAATTCCCGATATCATATAATTCCAGCAAGAGTTAGACAAGTTATTACTGAATTCTGAATAGGAATTAGGTTGGCGACTTAGGTTGATTTTGGTAATTTGATTATTCAGCATGTAACAGAATAGTCATCTACTCATCTCAATATGTTAAAGTGTTAAGATCAGATTGTAGGAGAAGGAGCTATTTTGTTTACTTTGGTATTG
>T02_Unigene_BMK.766
GTTGTTTGTCAATCCTGCTACCTGTTAATGCCCAACGGAGAATTACAGCCAGATATCTAACTACTCTCTTTCTTTTATAGGGACACATTTTTTAAGAAAATTCTGATATAGTTTGAAAGAATTCAAGTACAGTATCAGAGAGGTATGTGATGCTTCCAAGCAAGGATGTAAATAACTACGTGGCAGCCGATATATCGGCCGTAGCGTGGCAGTATATATATCGGCCGTCGCAACCGTGGCTGCCATCATGGGCCGCCACGTATTGGGGGGTTATAAATATAAAAAACAGAAAAACCCTTTTGACGACTTTAGGGTTTTCTAACCCTCTCTTCCCCTCTCTTTCTATTGTTACTTGCTGTTTCTTCCTCCTTGTGGTCCCAAGCGACTCCCAAGTCCATTTCTTCAAG
>T02_Unigene_BMK.767
TTGATAGATGATCAAAGGCTGTGTAATCATGGTCCACCATTGGAACATGTGTCTTGTGTAGTGATCATCTTTTAACCACTAGATTTTGAAGGTGTTAGAATCAAGGTGCACCATTTGATCACGTGGCTGCTTAACATAGTTTGATTACACAATGGGCCTTTGGACGATTTATGAAACCTTTGAAAATTTATAACAAGAGGTCCTGATGATTTGCAGAAAGTGA
>T02_Unigene_BMK.768
GTCCCTTTTACCATGGTGTGAGGACTTGAAGGTGGTGGATCGCTGCATTGAGTGTATAGCATCTAGGGCCTCTATTGACACTTCCAAAGTTGAGTGGTCTTACACCTACAATCGCAAAAGGCTCTTATCGGAGAACGGCATAGAGTCGCAGTGGAATGGTGTCATAAAAGAGGCATCAGTGCCAAAGGACTGGTGGGTCGAGGACTTGTGTGAGCTTGAAATTGATTTCTATAAGCGAGTATTATTGGCCATCAAAACCAAAGGTAAAGTTTCTAGTGAAGTAATTGGGGAAGCTCTAAAAGTTTATGCCTCAAGAAGGCTAACAGGCTTTAGTAAGGGAGTGTTTCAGGGAGATGTTGTAAAAAGCCGGTCCTTGATAGAGACCATTATCTGGATGTTGCCTTCAGAGAATGGTAGTGTAGCATGTGGGTTCCTGCTGAAGCTACTGAAAGCAGTAAGCTTGTTGGATTTGGGTGAATCAGCTAAGAGGGAGCTGGTAAAAAAAATTGGGCAGCAGTTGGAAGAGGCTACAGTCATGGATCTTTTGATTCCAGCACCAACAGGGGAGAATGTCGTGTATGATGTCAACATGGTTCATAGCATAGTTGAGGAGTTCATGATGTGGGAGAGTGCTCAACCTGGCCTTAGCGTGGCTCAAATAAGCCCTAATGTAGCCGGAGAGTCACAGAAGGTTAGAAGCCTCTCATGTGTATCAGGTGCTTCGAAGCTTGCAGTGGCAAAACTGGTT
>T02_Unigene_BMK.769
CGCCACTCTCAAATGAACAACCTCAATTCCAATGCACGCAATTTCCTAAAAGGGCAACGTTTATGCCGCAGCAGGAGCCTTGGCGTCAGCAGTAGCAGCAGCCGCAGGAGCAGCACCGCCGGCAGCTGGAGCAGTAACGGTCTCACCGCCCTTGTTCTCAATGACGTCGCCGCCGGTAGTAGCAGTGGCCTTGGCCTCGGGCTTCTGCCACCAGGGCTCCTTGGTCCACTCGGCCTCGTGCCACGGGCCGGCGTCGCTGAGCTGGCAGCCACCCTGGCACTCACACTTGCCACCAAGAGACTTGGGAAGGTTCTCGGCGGGAATCTGGTTCAGAAGCTCCTTCTGGTAGCCGGAGCCGAGGATGTTGATCTTGGAGACGGTGACGGGATCGAGCCAGCCCTTGACGACGGACCAGACGGTGGAGAAGCCCCAGGGAGCGTTGATCATGTAGAGCTTGCCGAGACGCTCGGGGTAGTAATTCTGGGAGACGACGGAGGCCTGCTTGACGTAGCTGTAGACCTGGGGGACACGGG
>T02_Unigene_BMK.770
AACTGGTATAGGCGATTGATATCTACACAGGAACATTAGAGTCCAAAATGACTGAACAGAAAAGATCCATTAGGGAAAAAAGGGCAGGCAGTGCATACAGCACATGCTATTAATGAAGTTGTGAGTCTCTTGCCACAAGATTATCCTGCATCATTGGGCAAGAGAGAAATTTGCAAACCAACTCTCTCTAATACATGCAGGGATGTTCACACATGTGACGCATTAAAGACATGCAACTGCGAAATATGTCATTCATGTCCATTAACTAGGGCTCCAGACTAGTTTGTTTCAAAACTCAGATTCGGCCCCTAAATCGCCTTGCTTGGGTCGAGTCAAGTCGGGTCAAGTCCCAGTTTTTTTCTGCTAATAATATAGAGAAAATATTTCTAATGTAGCAGTATTTTTAATATACCACCAATATTTTTGACAATGAGACAAACCAATCAAAAACAAATTCGATAAGAACATGTGAGATG
>T02_Unigene_BMK.771
GTGAACAGTGCTCTGAAGAATACTCTTGTTGCATGCAATCGTCCAACCGTTAAGAACAACAAGCATGATCAACGACGGCCTGGTCGCCATTGAAATTTGTGGTGTTTGCATACAACCACACGTCTTTCGGAGGCTACTCAGAGGTTTACGTAGATGCTGTCTCACATGTCATCAAGAACATTCGTCAAACCTCGATGAACCAGCCTTGAAGACATTTCATGTTCAACAATACCGAGATACACCGTCTATCATGCTGGAGATACAAG
>T02_Unigene_BMK.772
AATTTTGATAAAGTTTTCTAAAGGGAACATCTATAAACACAAGAGGTATGTCTTTGGCCATATCCGAATTAAAGTTCGGGTATATTTTCCAACTGGCCACTAGGCTACTAACATAAAACCTTATTTTAATAGGATTTATTTCAAAGCTTAATAATACACTTTTTAAACAATTTTCAATATTGAATTGTTATCTATTATCTTTGACCTTTTAACAAGATTTTGTTAATTGGATTTTTATTTTTTGCTTTTAATATATAATTTTAAGATTCTTATATTTAATCTATCAATTATTTAATTATGATTTCATTCTAATTTCATGGTTTGAATTACTAGTTGGATCACTAAACCTTATCATTTTCTCAGTTTCTAGAATCGTTTGAAAACATTCATCCGCTGTGCAGCTTTAACAATAGTACATTGGTATGGGCGCCCAAAGAAGCCCAAAATCTATTAACGAGATATTAAACCCTTTGTTTTAAATGTTTTGAGTTCACAATTTATCATTTACGTGGCCCTTCAGTTTTTTTTTTTCATAGGACTAGGTTCAATTCATGTAGCTAATGGGCCAAATCAGACTGGCCCACTATGGATGTGAATATATCCAGCATCATAGGAG
>T02_Unigene_BMK.773
GTCCAACTATAAGTCTACTTGTTCTCCAGTCTTACCAGAGACAGCTGGAAAGATCTCAGCAAGGTTATAACCATGTCAAAACCAAAACAAATATTGAGAAACAGCTCTCTAAAGGCTTACACAAAAATATGGCCACACAAGACATGCCACAATAAAGTTTCATTACCGAATTATAAATATCAGTTCTTTGTCCAAGTCTTACTTCCATCACCATGTCCTTGCTTATAGGAACATGATCCATCCAAAAAAAAAGACAAGTGTCAGGATCCTGTGCCTCTAGAATGGATGCCTCCATGGAATGGATAGAATGCAACCACATGATCAACGATAAAAAAATAG
>T02_Unigene_BMK.774
GTTTCTTTTTCCTAGTCTAATGTACTGGATGGAATATCACCCTTTGCAGTTTCGCTATTGTGTGGTGGTGGGACACTGGGAATTGGACTCATTGAAAAACCATCAAATGTGCTACCTGGTTTTGTGGTAGTTCTTTCCAAAGTGAGTTCTTTCATCACTTTCCATGAGAAAATCTGCCACCCCAGGACAGAGCATGTCAAGGCCTCTTCTTCATCGAGGTGTATCTGGTGGGCGGATTGCGGAGAGTAGTTCTGACTCTTGGGGTTCTCAGATGAATGTGGATAAAAAGCTCTCACCCCATCATCATTCATCCTCCAAACATTTGCATTCTATAGCCAGTTCAGTATTTTCTGAAAAACATCCTTCCAAATATGGTTATGCTGAGAATGGTTATGGGTCAGAGTCTCCAAACTCTGGAGGTCCAAGGAATAGGCAGAACTTGAAACTACTGCTTCTTAAGTTTAGTTTGGTTTTGATTGTGACTTTTGCTCTTTTGGGGTCTCTTTGGTGGACAATCTTGATCTCAACATCCACAAGAGGTAACATATTTCGGGGTTATAGGCGACTCCAGGAGCAGCTGATTAAGGACATTGAAGACATCGGAGTGCTTTCGCGCCGTGTGGAGAAGCTGAAAGAGGTGGAATTCTGTCCATCCAAGTTTGAGAACTATGTTCCCTGCTTCAATGTTTCTGAAAATGAGGATCGTCAGTGTCTTGATGAATTGAAGCAGGATTGCTTAGTCCTCCCACCTAAGAACTACAGAATTCCTCTTAGGTGGCCTACTGGACGAGATGTCATTTGGGTTGGAAATGTGAAAATCACTGCTCAAGAAGTTCTTTCCTCAGGAAGCTTGACCAAGAGGATGATGATGCTGGAGGAAGATCAGGCTTCTTTCAGTTCTGACCCTCTTATGGTTGATGGAGTAGAAGACTATTCCCATCAAATTGCAGAAATGATTGGGCTCAGAAATGAATCAAATTTCAATCAGGCTGGTATTAGAACAGTGTTAGATATAGGATGTGGCTATGGC
>T02_Unigene_BMK.775
ATTCTCTTGGAACACGGGTTGGCTTACGAAACGGCCAAGTGCGACACGGCCTGGGTCTTTCTTGCCGCCCACGTCCGTATTGAAGCTGGCGTTGGGTGCAGAAGAGTCGAAGCCGCCTTCTTGGAGGTTATCACCCTTTGGCATGTACCTGCCGCCCATGTCGACGTCGCTACTCTGGTTTGTCGATTCACCCACAGTGTTGTATGTTGGCCCTACTCCTGACTCCTTGCCCAATTTTCTACCAGCGTTGAGTTGCTCCGCCTCGCTCCACTGCTCGCTGGCCATCCTCGCCTCTGCATCTGGGGCTGGGTCTAGTCGCGTTGCATTCGACACGTCCGTGGTGTTGGTAGTTGTCGAGTACGATGGCTGACTGTTCGGTCCACGAGCATCACTGGTCGCTGCGAAGCTGCCGCCCTCTTGGAGCGACTCTGCAGCGAGGGAATCGCTGGTGACGACTCCTGGGTTCTCGTTCTTGGTCTCTGGGACGGTAGTGTCCTTGTGGCCTGGGGCATAAGACATCTTGTGTTTGTTGGTGGATGGTTAGACTTGGCTTCTACAATTGCTTTGATGGCAGGAGAAGAGGGGAAGAGTTATAGCTTGGTTTTATG
>T02_Unigene_BMK.776
ATTACCATCGGTTTATTGATAGCCGCTGTCGTCGACAATGCTACAGCTGATCGAAATGATTCTGGCAGTTATCGAATTCCAATTGCTGTTCAATTTGCTTGGTCGATCATTCTTGTGGTTGGAATGCTGATCTTGCCTGAGACACCACGAATGTTTATCAGGAAAGGACAGCCTGAGAAAGCTGCAAAATCATTATCAAAGCTACGACGACTGCCACCTGATCATCCTGGACTTGTTGAAGAGCTCGGAGAGATCAGTGCTAATCATGAGTATGAAATGTCGCTTGGTAAGGCTACATATATCGATTGCTTCAGAGGAAATCTGGGTCGTCGTCTGGCCACCGGATGTCTTTTACAAGCCTTACAACAGCTTACTGGAGTGAACTTCATCTTCTACTATGGCACCACATACTTCGCCCGGGCTGGGTTTACTTCGCCTTTTGTCATCACCATGATAACCTCTGCCGTCAACGTTGGGAGCACTATCCCAGGATTGTATTTGCTGGACGCCTGGGGGCGTAGAAGTCTGCTCTTGTTTGGCGCCGTGGGCATGGCCGTTAGCCAGTTCATTGTCGCCGGAGTAGGAACAGGCGTTGGCACGGAACAAGGTCCAGCTCAAAATGCACTGATTGCATTCGTCTGCATCTATATCTTCTTCTTTGCCTGTTCATGGGGTCCGGCAGCCTGGGTCGTTACTGGTGAGA
>T02_Unigene_BMK.777
GCAGCTGCCCAGACACAATGAACCTGCAAAAATGTATTTTCTTAACATTTACTAAAAGGTTTATTGGAAGGAGTGAAATTGGGCAGTGAAACATTATACAAACAAGAAAAAATTATTTACCTTAAATGCATTCCAGATTAAAGATGTGGAATCAACAAATAGAATACAAGCATAACTACAAATGGAAACTGTGTCACGTGGCCCAGGCTGATGATATTATAAACACAGTAGAAAAGAGATTTTGCATACCACATAAAAAGCACCCATTATA
>T02_Unigene_BMK.778
AGGGTATTATTTGCAAATTATTCATCTTAGTTTCGATGGTGACGGTCAGGTAGATTTTCAAAAGATTGGTAGGAGCATCTATGTTTTTCAGTCATTTGAATACCAAACTTTCATTATCCTCCATTCCTGTTATTAAGGGATTGCATTTCAGAAATAATATTGAGTGGACAGTCTTACACCCTTTCAAGTCAACAACTCTTGTACAAGCTTTCATACATTGACTCTTACCATCCATTTCCTTTGCTCAAATCTCCTATAAAATCTTTATGCTGTTGCCCAAACAACGGGGCTCACTCAATGATGTACACGTACTGCAGTATGGAATAGCGGCCCATAACTACAAAAA
>T02_Unigene_BMK.779
AATTAATAAAATAAAATTTTAAAGGTATTATTTAAGGACTTTCTCTAATCACAGCACCCGCGTCGTTACACTTAGGTCCGCCGTTGGGTCTTCACTAATCAGCATTGTAGCATTTTCCTTAAAAACATATCTGTTGACTAAATTTACTTCTGGTATCATAGAATCAAGTTCTCTTTGGTGATCTAACATGTTTATGATTATTTGCTTATACCGTGCTGACCTAGATAGATAGGATAGTGCTTTGATGTTAATGATGAATTGATGGTGAGGATGATATTATGCTACTGCAGTGTTGCTAATCTCAACTTTTCTCTTTTCATTCAAAGAAAATCAGTGGCAAGTGTTGATTGGCTGAAACAGTATCTCCCTATTTGTTGAAACATGGGATCCGGACTCTTGCTTAATAGCTGATGTACACTACACTACAATTTGGGAGTCATATTACTCATATCTGGCTTTCTTCGCATAATAATAATTTGGCTCCTGTATTTAAAGTGGCATGATAATGGGACATCAAATCTATTTTTCCATCATTTTCTCCCATATGTTGATGATACATACATTTGCAGATTAGATGCTGCTGTTCTGG
>T02_Unigene_BMK.780
GGTCTACATATTGTAGTACAGGCACCGACAAGGTATTACTCAAGTACTAGCTAAAATGGTCTGAAATATGAAGGGTAAGGCATTGAAGATGTTGACTGGAACAGTTTGAGTCTGGACAACAAAATAGACAGTTGCATGGTGGAAAGGGCAAAACGGAATTGACAAATATTGAAAATATTTTGAAAATACTATGGCATTATAAAAAATATCTTCGGCAAATGTCCGTTTCCCAATAATATCACAATGTTTTTTTAAAAAAAATAGAAAAATAAATCTTGCAAGAAAAGCACAAGAAAAAGGTGATATTGTTGAATATAAGGTTAGTAGACATTAC
>T02_Unigene_BMK.781
GAACTCAACTCCCATTGTTGCACGCCATGCGGGATGTTTGGCAGCTTGACTATAGCATGATGGATCGACCAGTTCATGAGGAATAGGAGTTGCTAATGCATGCATTGAACTCAACTCCTATTGCTGCACGCCATTCGGGATGGTTACCAACTTGACTATAGCATGATGGCTCGACCAGTTCATGAGGAGTAGGATTTTTTAATGCATACTTGGGATTGAGCTTGCGGGTTCCATCCTTTTCACTTGTTATGATTGGATGAATAGAAGATGAAGAAGCACTATAACATGCTACACTGACCAGATTAGGTGGGGTAGGAGAATGAGAAACAATAGGGTTGGCTATGGGTGAGGAGGCTAAAGTGTGAGCTGATGGTGGTTAGGGATTAATAGAGGGTTGGCTCGGTGAGGGAGATGGAGGGGCAGTGGGGTTAGTATCGA
>T02_Unigene_BMK.782
CACACCTGAAAGGTGCTCACTGTTGCAACCATGAGTTTTCATATTCCAGTGCCATGATCTCGTCACTTACGGGAAAATAAAAAGAGATGAAAAATGTAGTAGGCTGTATCAGTTTTGGCATGATTCTGAAAGAAATTAACACTATATAGAGTAGCATCTTATTGTTCTATAGTATAATGGTTGTATGGTTACGAGAATCAGTTACACTAGTGGGTATCATTAGAATTGATAGGATTTCTATTAATATGAGATTAAATGAAATTTGAAAAGAGTTGTTGGAACCTTTTATGGCACACTTGGAAGGTGCTCATTTTCGCAACCATGAGTGTGCTGGTTTGAGTCTTGTGTCCATCAGAAAAAGAGGAAGGAG
>T02_Unigene_BMK.783
TTTTTTAATAATTGATGATCAGGATATCTTTGGGCTTACAATCATCAGATTTGGCTTATCTTGACTACATTACATTCCCATTGCTACTAACTGCTTATGTAAATGCCGACTGAACTAGTTGTCCTGACACTGGCTGATTCATGTTTTTTGGGAATTCAATTTTTTCCTGAAAATGTAAGAAGCGAGATTGGGTTTCTGAATCATCCATTGAATCTAATTATCGTGCCATGTCTCTGCATATTCTGAAATCATATGGCTTGTTGGACTACTCAACAAACTTGGCATCAAAGTTCCCACTCCCATTCCTCTTAATATCGATAACACTTTTTCTATTCAAGTTGCACTAAATCCAGCTACCATCAGCGGACAAAGCATATTAAAGTTGATTGTTACATTATTTGGGAAAGACTTCAAGACAATTTTCTATCACTACCTCTTGTATCATCTTCGAATCAACTTTGTGGATATATTCACTTAAGCTATGACTAGAGATTGACGTCATTTTCTCATATTCGAAGTGATGTTTCACATCAATTTGAGGGGGAGTGTGA
>T02_Unigene_BMK.784
ACTCGACCAAAGTGGCCAATGATCATTCTCAGATCACCAAAAGGATGGACTGCTCCACGTAAGGTGGAAGGCCACTTCCTTGAAGGCTTTTGGCGTGCACATCAGGTGCCACTTCCAAAAGTCTTGACAGATCCTGAGCAAATGAAGCAGTTGGAGACTTGGATGCGTGGTTATGAGCCAGATAAGCTTTTCACAAAGGAAGGCAAGCTCATTCCAGAATTGAAAGAACTTCCACCAAAAGGCAACAAGCGAATGTCTGCCAATCCTGTCACCAATGGCGGTATCTTGAGAAAACCATTGCAGCTTGATCCATTTCAAGACTTTGCTATGACTGTTGACAAGCCAGGTGTGACCGCTGGTCCAAGCATGGGCAACTTTGCTAAGTTCCTTCGCTCAATTGTAAAGAACAACATGGAGACTTTCAGAATCTTTGGACCAGATGAGACTGAAAG
>T02_Unigene_BMK.785
GCCAAGTTCAATCGTTTGCTGATTCTGCACATGTTGAGACCATGGACATCGAGAGGATCGAGGGCAGAAACATTGAGTTTGACGGAGACCTTGAGACCAAGGTGCAGGCGGAGGATGCGCCAGAGGCCCCTATGCCCATGTCTGTCACCTGCCTGAAGTGGGGCCCTTTCAAGGCCTGCTCTGAGCCGCACCCAGCACCCCCTCCGCATCCAGTCGTCATGCCCTTCACCCCTAACTTCCAGCGCGCTTCACCAGGCTGCCAGAAAGCATTCATGGGCTTGGCTGCCCTCTACCACCTCGCCATTCTGTTCACTGTGATTGGCGTCATCTATGCTGCCCGCCAGCGTACCCTCG
>T02_Unigene_BMK.786
GCGTGGGATAATCATCCAGTAATTCATTACAATAAAAAATCCACTTGGAAAGCCAAAAAACACAAATTGGGGAAAATAGGATAATTGCTGCACACCTATTGTAGTTTATTTTAATTATATTTGATTCTAATCCAATTATCAGAAAATAACAGAAGCATGGGCAGTCTAGAGCAGATTCCTCAGATGCAACTAACAAAATCTCAAGGCCTTCTTTCTTAAATTGCTCCCAATATATAGAATGACAACTTGTATGATATATAGATGAAAATTCTAACAAATAAAGCTCACAAGAGAGAAAATT
>T02_Unigene_BMK.787
AAATAAAATCCAAACCATCAATCTCATGCAGTAGGATATCTCTTGAATTTAAGAAAGTGTCTATGAAGAATAAAACCAAAAAAGTTATAAAAAGGAAGATATAGAGAAGCCTGATGCTCATAATTGAATGCTTTAATCAAATGCATGTTTTTTATTCATCTCTAAAATCTCTCCAAAGTTGCAAGAATTCTTAATAGGTTTCTTTCGTTAACTACAAACTAACCTTTTAAAAGAAAAAATGCTAAAAGAAAGAAAAAGGTAAAAGATT
>T02_Unigene_BMK.788
GAGAGAGAGGGAGGGAGAGAGAGAAAGATAAGGTTTTTATTTGTAGGGGAGAGGGAAGAGGGGTTTGAGTTTTAACTGGGGTTAGAGTGGGGTGGGGCTAATGGACGGTGAAGAGAGAGGACACGTGGATAGTGGAAGGAAGGATGACCGTTGGATGGGATGGGTAGTCGTCAGGGGAGGGATGATTCCCTTATCCGCTCCAG
>T02_Unigene_BMK.789
CAATCTTTTGTTTCTGAAAAACTATTGCATCTTTCATAAAATGTCTCTGATCTCTTTATTCCGATATTTTTGTGTGAATATCATTAAACAGAATGAACGAAAATGTTGTTTGTTAGTCAAAATAACAGAGAATGAGAAATCATGAAGTTTTTGTGATCTTATGAGAGGTTTTTCCTTGAACTTCTAGATTTTGTCCAGCAATATATTTTAAGCAAATCATAGTACATTTCTTAACTATCTCTTAATGTTTTTTTTTTTAACTTCTTTTTTTTGTGAGATTTTCCTTACTGATTTCAAGAAAAG
>T02_Unigene_BMK.790
AGCCAAGTATATGAAATGCGGACCCCAGATAGATATAGGATAAGCCTTCAACGGTGAAGATGATCATCATCACCATGGTGATGACACAGCACCTAGTGCGTAAAATGACCCTCTCTTTTTCTTTTTTGGAAATGGCGAGCACCCTCTTACTACTGATAATTGGGAATTTGATACAAACAAACCACATGGAAAATAAATACAGTGTGTGATTTGGTCCATTAATCTGCTATATTATATTGATTTTTTAAGTACACTATCCACCAATGTCAAATTCTTTATTAAG
>T02_Unigene_BMK.791
GGGATTTACAATTGCCGAACGTGGGTTTTACGTGACTTTGTGGAAATCGAAAATCTTTTCTAAGGATTTGGTTGTCAAATGTGACCTTAGGGATCCTAGAGAGGATTTCCTTCTGGCAATAAGATGATTACATCTCAAATTTTTCTAAATAATAGGCAGGCAGTAAGAAGCTTTCAAAATTAAACTGCTAGATATTTCTGTCTGCATTTTCAACTCCAATGCTGCTTCTAATCAGATCTACCCACTAGTATGGCCACCTCATGACAAGAGTACCTAGCCTAGATGCAAGGCTCTCGTTATTGCAACCATGAAGTTTTTGGTTTTGAGTCACAATATCTATAAAAAGAAAAGAAAATGTTAGGTACAAAAAAAAAGTAGCTCAAGTTCAAGGGGCCATCAACATGAAATCCCCACGTCCTATGTATTCCATCATTTAGCTAGAAGAGAATGTTAATGAGGAGACAGAATCTATAGTCGAGGTCTGCAGCCCACCATTGTTGATACAGCTGAAGCTTTGCAGACTACAAAAGGAGGCCTATAGGGAGCCCCAAATTCCAAACAATCAGTCTTACTAGTAAAAGAAGGCCTTATGGGCGCAATAATACTAT
>T02_Unigene_BMK.792
GTTGAGAAAGGCTTGATGTGTTTCGTCCTTCAAGTCTTCCATTGTGAAACAGTAAGGGGCAATTTCCTGAACTGAAATCATGGGCTGCTTGCTGGGTTTTCATTAGATCCAGGTCTGGCCTGAATATGCATTGGCCTATGTCCTATAATTGGCGATTTAGACTGTTCAACAGGCCCAACCTGTTGTGCCTAGACCCAGGTTTATGGTCTAGCGAAACTAGGCTATAAGGCGTGGGGTTCGGCCTACCATATTTCTTATCTGGCAGACTCAGTCCCTAAGGTGTAGGGTTCATATCGGACCCGGATTTGCACTTGGGCCCTCAATCCTTATTGTGCCTGGACTTTTGCCAAAGTATGTCCAGCCGACTGATAGCCCTTTCCTTGTGTCTTGGTAGTGTGGAATTATATATTTTATATGTTTTTACTGCTGATGAAATGTTTTTACGCAAACCAAATGTAACCACTGACCTAATCATCCTTGCTTCCTAGCATTCTGCTGTTGCAGTTTGCAATAATTTTACTCCATCGTTCTACTTTCTTGCATGGCCTTGGACA
>T02_Unigene_BMK.793
TTCATGAGTTTCTCAACTTCATACAGTGATACCGGTCTTTGGGGTATCTACCTTGTGACAGAGAACAAGACACAGATTGATGATCTTGTTCACTTCACCCTTCGAGAATGGTCAAGATTGTCATTCAATGTAAGCGAAGCCGAGACCGAGCGAGCCAAGGCACAACTCAAGGCATCAATTCTGCTATCCCTGGACGGAACCACTGCCACTGCTGAGGATATTGGCCGACAGATTGTGACTACTGGTCGCCGAATGGAAGCAGCTGAGGTCGAGAGAGTGATTGGTGCCATCACCGAGAAGGATGTCATGAGATTTGCTCAGAACAAACTGTGGGATCGCGACATCGCCATCTCGGCTGTTGGACAGATCGAGGGTCTTTTGGACTACGCCAGAATCCGAAGCGACATGAGCCGGAATCTGTCATAGATGCG
>T02_Unigene_BMK.794
TGGGGTTCATTTGATATGTCTTTTTATTCCTTTATTATCAATAGTTGATATGGTTGTTTCATATCGTGAAACACATTTTTGCTAATTTTGTTTAAACGGAAGAGCTATAATATTTCAGATGCTAATTTGAGTCCCTTTGAGGAAAGATTGTGGTTACCATGTTTTGATAACTCGTAACTTACATATTTACTAATTACTACTATCAAGTTAAAGAAATGTAATTGACAAGAGCCCGTGGGATGGTGGATGGTGCTCACTATTGCAACCTTGAGTTTGTGGGTTCAAAGTCATATCATATTTTGAGGTCATGGGTTCAAGTCATATCATATTGTCACCAATAAAAAAAAGGAATATGCATCTATTTTTTAAATGGCTGTATTCTTCAAATAGTTTAGTAGTATATGTATATGTACACTTTGTATTCTCTAAATAGTTTAATTCAAATCTTTTATCCAGGTAGATTTTGTGTTATTCATTTTATGGAATATTTATAAAACATAATATTGTGGATATTATCATGCAACCTTATGGATGTACCAATACATAGGGTTTTCCTGAGTGCTGACACCTCACTAATATTGAAAGCAACATGTGTCCAGCAGAAACTTACTTTTAGAGCAACTAACCCTTGCATACATACCGAAAATTTCTGCAGTGAGGCTTG
>T02_Unigene_BMK.795
TTTCGATCAACATTAACTGCTGGTTGATCTCATTGATTATGAATATTTCCTCCATCATCTCAGTTATTATTCACATGCTGATTAGTTTCTAAATTGGCTAATCTAGTTTCCATTCTTGCAAGAGTTGCTTGCATATGGGTAATCGTTGCAGAAAATTCTGCATGGTGCCGGTCAATTTTTCCATGGATGAAGATGAAGATTCCACTTCTATCTACATGCTTTTGAGGAGG
>T02_Unigene_BMK.796
CTTCTTTGCTCCATAAGCAGCACTGATCTTTGCGATCTTCTGTACAACCTCTGGGTTGAAATATCTTCCGTCTCCACCAATGACTAGGAAGGCCCCCTCGACGCCTTCTGGAATCGATAGGAGGATTGATGTGATGAAGGATTCTGCGTAATGCTCTGTCTGGAAGACCTTGGTTCTCTTACGCAGTCCAGAAGTTCCAGGTTTCTGGTCGGTAAATGACTTGAACTGAACTTCTTGTACGCTGGCCATTTTGAAGGATTTCTGAGTCAGTGAATTATATATCAGAGATGG
>T02_Unigene_BMK.797
AGAGAGAGAGAGAGAGAGATTCCACTGTGGGTTAAAGTTGTAGTGGGTTTGTTTGACCTTGTGGTTGTTTCTTATTTTTGCATAGTTGTGTTCATTGTTTTTTCCCTCATTTTTCTTCTTTTCATTCTGATCCCGTCAACAAGTTCTGACGGGATGATCATTTTATGAAATGTGAAGGCAGAAAGTCTGGAAAACATTAGTAACCCCTTATTTTATTTTCTTCAAGTAGCTTAAACCTTTTAATTTTTTCAATAAAGTTTTTAGTACTTAAAGTTTAGTAGAAAAGCAAAGTATGCCTGATTTTGGTGTCTTAAATAATAGATTGATTATTTTTTAATAAAATGAGAATTCCTCGTCAAATTCATGTTACTGCTGAGTTGGACAGGCTTTATTTCTATTTGTAGTTTCAAATTTAGCCAATGAATCTCATATAAAGTTCATTATCTTCACTTGGAATTGACCTCTGTTATATGAATTTTCTAATCA
>T02_Unigene_BMK.798
GCTGTCTTTCAATGTTGCTTCAACTTGAGTCCAGTTTCCGAACATGTTTTTTAATCGGTGCAGTTTTTTTGACATTGTGTAAGCTATGTTCACAAACAAAAGAAAGCAAGGGAAGAACATAAATGCGAGGAAGTAAAACAGTCCCACCAAGTTGTATAATATCACTTGATGACAAAGAAGATTAAAATCAATCATAAAATCAAACGTTCTTTATTGAGGTTTTGGTGAGAAGGAAGTTGCAAGTGGGTTAAGGTACTCACACTAAAACTCCAGTAATAGCTGGA
>T02_Unigene_BMK.799
GTTGGGGTCGGCTACATGAATTATCTCTCCTTTCCAATCAATCCTGATCCAAATCATTGGATGAGTTGCAATTCTTCAACGTCCTCTTTGACCTACCCCTTTCCCTTAGTAGGCCATTAACCTCCACAGAAAAACTTTTCCCGACAGGCGTCATTGCTGGCCTGCATTGGAGGTAGCTCACAACATCAATGGTCTCAATTGCAATACATGTTTTTTTAATGTAGGTAGATGGGCTAGAGCTTCAATGAGGATAACGACAACGACAATGACGTGGAGGATGAGAATACCATATTATGCAACTTGATGAAGCACATAGGAAAATTTCTCACAGAGCTTCTCATTAGCTTATTTATTTATTTAT
>T02_Unigene_BMK.800
AACCTGCTTCGACTTCGAACCCGCCATAGCCACCATCAACTCGCGCCTCGGGCCCAAAATCCCCGGCCCTTCCTTCCGGCGCACCCACCCCTTCGACCCCTCGGCCCTCTTCTTCGGCTGGTTCTTCGCCGCCCAACGCGACTTCACATACACCTCGCTCGCTGATTCCTACACTCCCATCGCCACAATCCTGAAAGAAACGTTCAAACGCGCCTGCGCAGTAAATGACCTGCCCTTGGACCAAATCACCTCCGAAGATGTGGATGCAGTGATGGCGGAGATAAAACGCTTACCTGCGCGACCAGGGTTGAAAAAGTGTTTCGACGGGCTAAGAGAGGCAGGGTGGGATGTGCTTGCTGTGACGAATGGAGGGAAGGAGACGAGTTTGGGATACTACGAGTAAGCAGGGATCGAATTGAGAGCTGAAGAAATGTTTTGACGGATTGAGAGAGGCAGGGTGGGATGTGCTTGCTGTGACGAATGGAGGGAAGGAGACGAGTTTGGGATACTACGAGTAAGCAGGGATCGAATTGAGAGCTGAAGAAATGTTTTGACGGATTG
>T02_Unigene_BMK.801
TGGACCAGATCATCGATACGAGTGAAGTTGTCGGTGACAAGGTAGATACCCCAAAGACCAGTGTCAGAGTATGAAGTGCTGAAACTCATGAAGCTGTTGGCAAGCTTGTTCTCGTGAACGAATGTGCTGAGCTTGCTTCCGAGATATGGTGAATTACCCATAGCACGATCCCAGTTTCCAACAATGGCTTGAGTGACGAGTGCGGTGAAGTAGTCGTCATCCTTCCAGCTCACACCTTCAACAGCAATGGCGATGTTGGCAGTTGGCATGGTGTCATCACGAATACGTACTTCGGATCCAACAAAATCTGGCTTGCCATCAATACCACGTACAGCTGCAACAGCTTGTTGGTTTGGGTTGTG
>T02_Unigene_BMK.802
GTGTCCGTGTCCATGCTTCTTAGCCCCCAGTGCTCATCACTTCCGAAGAATTCAACAAATTCATCAAGGGCGAGAGCCCATGACATAATCATCCATCTGATCTTGTACAATACTCTTTTGATTAAGTTGGCCTGATTGCAGAAGGTAAGTTCTTCCACACTGTCCAAAACATTGCACCAAAATTAGAACCATGGAGTCACGCCCCTTGATCCACATCGAAGTTTCCAAGCAAACTGCCTAAAACAAAGCTCCCATTTTATATGCGACTGACAAATAAAAGCATTGAATACACATCTTCAGTAGG
>T02_Unigene_BMK.803
GTAGAGTAAACGTAAATCTATGAACCGAACCAAAAGATAAAATTTGCCAAGAAAATCATGAAAATCAATGTAATTATTGTGAGGAACATATGGAAACATTAGCCCTCTGCATTCTTCTTCACATCCTGCACACAAACATAAAAGCAAGCCCTAAACAATTAACAAAAAAACAGAAAGTAGCAAGAAGAATCACCAATTGCAGCCTCCCACAACCAATTCCTGCATGCCATGGAAAAATCACAGAAAAGAAAATGTGATTTATATCATTGATAGTTGCATTGAAAGGGCAGAGTTCTCTCCCCAAAACCACGTAGAGGAAGGCCCAGATCACAGGTCCTCCTCTCACAAACCAGATCAAAAGAAGCAAGTAGTTTGGCAAGTGAAACTAGAGATTGAATATATCAACCAGGAGAGGGAAAAAATGAGCCGAAAGGATCCATGAAGGTAAAAAGGGTGAAGCTAATCAAAAGGAGGGGGAGTTTCACAAAATAATAATTGGAGGGGTTGTAAAGGAAGGGGGGGGAGAGAGAGAGAGAGAGA
>T02_Unigene_BMK.804
GCCAGTATGGTCGTTGATGAGATCGCCTCGGGTCGGCCTATGTGCCACCCGGGCGTGAAACCACTACGACCATTGATGAGATCGCCTTGGGTCGGTGTACACCACCCAGGCATGAAACCATTACGGCCATTGATGAGATCGTCTTGGCTCGGTGTACACCACCAAGGCGTGAAGCCATTACAGCTATTGATGAGATCACCTTGGGTCGGTGTACACCACTCAGGCGTGAAGCCATTACGGTCATTGATGAGATCTCCTTGGGTCTGTGTACACCACCCAGGCGTGAAACCATTATAGCCTTCAATGAGATTGTCCTCGGGTCGGCATACTTCGCCTAGGCGTGGAGCCATTTCGGCCAAATGGCCTTCAGGTTAAAAACACCCCCATCCCTAACAGATATTGTTTTAATTGCTATTTATGTCTCATTTCCATCTTCTTTTTCGTTTTACCTTGTTTTCATCCCCCA
>T02_Unigene_BMK.805
GGTAGTTTGAGTACTACCTGTGCCGAGTGCGGAAAGAAGCGATCAGGCCAGTTTTACCATTGCCCAATTTGCGGCTACCATATTCATGCTGTTTGTGCGAAGGACATGGTGAATGGACTCTATGTCCATGGCCTCAAGGCCCCAGAGAAGCCGAGCGTGCTTGGGGTAGCGGCCCGGCTCGCATCTCATGCTGTTGCGGGCTTCTTAGGTGGATTGGTTGACGGGATTGGAGAAGCAGTTGGCGGGTATATAGTTGACGACATTGGGAGCG
>T02_Unigene_BMK.806
TTTCAAGATTGAAGCTGCTACCAGTCTGCCATACCCATTTTTGCGTATGATCTGCCATCCATGAAGGGCATACCTCCGCCTATACGACCCACGCGAAACATGCGCTGGTCAGAACCGAATGAGCCGCTGTGCAAAGCAGGCGTTCCGAAGCTATGTCTCCTGTAACTGGGCGCCGCATGGAGTGTATGACCATGGTACGAA
>T02_Unigene_BMK.807
TTTTTTTGAATGGTCGATATCAACCATCCATCTACTGTGGTCTTCTCCATTTCCTTCTCATCCCTAACACTTTCATATCTCAATTATTCAACCTTAGCGCCCAAACTCACTTCCTCCTCCACAATTCTCTTCATATCCCCAATCTACAAGCTAATGCTCCCAACATAGCTAACGAGCTCAGCCCAAGCACTGATATTCCGTAGAGATGGCAAGTGCCTATGGTTGATAAGGCTGGTTTTGGAGAGCCACGCCAGTTGTTTGATGAAATAGTAGAGGCATTCGCCGTCATAAGCGAGGGGGAGATGTGGTGGTGGG
>T02_Unigene_BMK.808
GCGACGTCTAGTTAGTTCATTCAACTAACAGAAAGCAAAGATGTGAGCATAATTGTCCATTCAAATTCCCATGAATTCTACAGTCTTTTATGAAGGTAGTTATGTTGAACCTAAACTACACAAAGCACATGCCAAAATGTGCAAGATCCATGTATAGCATCACTTAGATGGAGCTTAATATTCAGGTTAGCCAAAATTTTGAATTTTCTTTATTTTGGTAGTCCATCTGATGAATATGCCAAATTGATTTTTGGTCCAGGGAGCATCTTTGGACTAGCCGCCACGTGATGATTAGATTGTATCTTCCACATGTCAGCATGCAGACTGTGTAATTTTTGACGCTAGAACTGAATGAAACTTACATGTCGAGAAGCATCATTTGTCT
>T02_Unigene_BMK.809
GGAGAACGCCAAGGCGGTCTGCAAGGGTGAGGGGCAGGAGAATGCTTACGGGCCCCTGACAGATGAAGAGGTCAATAACTTGAAGGACAAGATTCACTCCCATTACAGAGTGAGACTCATCCTGGACAACCTGCCGGTCACAACCTCCATCCTGGAGGAGGAGAGCGCAGAGCTGCTGCGGCCCGGCTTCGACATCGGCAGCGAGGAGAGCGGCAACTTCTATATCAACAACCACCTCATGTTCAAGATCCTGGTGCACAAAACCAACGGGCAGTACTCCCAGAAGCAGAGGCAGATGAATATTGCAGAGATTGAGGCTGCTGCTGAGGCTGAGGGAGGGTCCAGAAGACATCTGTTGGCTGGTCTGGAGAAGGAGAGCCCGCCCAGCCCTGCCACCACCAAGAAGCCGGTGGGAGTGACCAGCCAAACCGCAGCCAACTCTGCAGCCCTCCAAGACGACCCTGACATCCAAAATCCAGGGGACTCCATGTTCATGGTGGTGGGATTTGAGGCGCAAGAATGCAGCATCAAGCGAGACCCCAAGCGGCCAATCGACAAGAAGCTGTCCTGCTTCCCAGAAGGCAACCCCAACGGCC
>T02_Unigene_BMK.810
ATCCCCATCTTCCCTATTATTTTATTTTGTTATCCCATCTCCCCCATTGTAAAAGCTTTTCTACAAACTGCATAGAATTGAATTCATTTTTATGCTTTTTTTGTATGGAAAAAAGTGGTTGATCCAAATAATGGAGAGTTTTGATCATGGAAAAGCATTCCACTTCTCGTCGCCTTTTTTTGAAAAATGTGGCTGCTCAAACTACCCTAATCAATAATGCTGGAAATGGTGGTCAAGCCTGGAGGTGGAAGGAGAGGTTCAAACCTCCCTCCAGGGATCGATATCTAGTGGGAGGGATGGGAGCGGAATACCTTACCAACAGG
>T02_Unigene_BMK.811
GTAGTGGACAGTCTGCACGACGCCGCCGATCGCACCGCCTTCAAGAGAAGCAGCGAGGACTTGCTCGCCCTTGACTCGGAGGATGTGAAAGCCGTGGCGTGACCAGGAGACAGCTCCGTATGCCAAAACAGCGGCGAAACCGACGAGTGGCACGAGGTACGAGATTCTGGTGTTGGCATGAGTGGCGATGGCTCCCTGAATTGGAGGAAAGACGGCTCCGCCTGATACACCCATGACAAGGATACCGGCACCACGACGAGTGTTCTTGCCAAGGTTGGCAGTTCCAAGAGTGAAGATGGTGGGGTACATTGGTGCCATGAAGAAGAAGATGACGATCAGAACTGCGACTCCGGCGACATCTTCCTTGGCGCAGACGACGGCGTTAAGAACGATCGCGCATATGGCGTAAACAACAAGGATGAAGTTTGACTCGAAAACCAAAGCCAGGCCAAACGCAATGAATCGACCGACAGTGAAGGTGA
>T02_Unigene_BMK.812
TGCGGATTGAAATGGACTTTTTAAAACTTACGGTTACGGTGCATGATTTTTTTGCAAAATTCTCTGTATCCAAAAGGAATCAACGGTTGATTTTTTAACCCATGGCCATTGTTAGTATTCCTAAATGTATCAACGGTTCAGATCTTGAAATAGGGCCCCATAAAGTCTGAAAATTTTGATCTAATGATTCACATTTTTTTGGGCAAAAATCTTGAAATCCGTAATGGATCAACGGTTGAGTTTTGGTATGGTGGCTACTCTTAGTATTTTCAAGAGTTTGTATGGTTCAGATTATAGTTTATGGCCCCACATTTGAAGAAAAAATGAGGCAGCAAGGACTGTGTATATAGACACCCCAAACCCAGTCAGTTTGGCCAAGTACATCAAGGGTCGATCATTTTTCAGAATACTCCTCGAGATCAATCAAAGACTAATTTTTTACCCCATATCCGTTTTTGGAATTCCAAAGGGGGCCAACGGTTTGGATCATGATTACAGGCCCCACTAAAGTCTAAAAATTAAGATCAATGGTTATGTCATTTTTCACAAAAATGATGGGCCATTTTTTCCGTGATATATCAACGGCTGA
>T02_Unigene_BMK.813
ATTAGCTGCTATACAAGATTCAAAAAGTTTGTAACACTTAAAAAATTCACACCGGTACACTGCTACGTAGTGTTTTGGCCACTAGCCATTGCGGACACTATTTTGATCCTTGCTACAGAGTTTAAAGGATGTTTGCCTTTTGTAAGAATGTCGAGTACATTCAAATTACTATGATGCGCAAAAGGGTTTTTGTGGAGAGTCATCTTCACACCCCCATGAAATTCTTTAATCACTGGCAATTAGGATATTTTGACTATACTGAAATGCCACTTGAAAGAGGTGTTTCCCTTTAAAAATTGATGTCAATTTCTGGGTGCTCATCTGAGTTCTGTCACTTCTGACTTCTTGCATTTGGTGGGTGCATTTTGGGTTGTTCAAGCTGAGCTGTGCAGCCTACAAAAGAAGGGGATAGTGCTTGTATCATGGATGTGGATTCACTGGCAGATGAGGTGCGCAGCCTTAGAAAGAAGAGCATTGTACTTTGTATCATGGAGGTGGATTTACCAGCAAACCACCTGCAATTTCAGGAATGCGTGGCAGGCACAAATATTGCCTTTTCGGGGGGTGTCTTTTGTCTTTTACACATGGGATATGAAAA
>T02_Unigene_BMK.814
AATCATTTTTTTTTACTTTTAAAAGATTATTTAGTACTTAATGAAACCTCTTAAGAATCTTTGCGACTCTGGGTTGGTTTTAGATAAGAACAAAGAATGTGAATTTGATTTAAGCGTTCGACTGTATGTATGGGGCTTATCAATATTGTCTTTTTCTTTTTAATTTTTTTTGGTTTTTTCTTCAAGAACACTTTCTTAACTTCAAGAGA
>T02_Unigene_BMK.815
GGAATTCAGAGGTGCTAATGCTCCTGTGCTTCTAAAATAGGAGTTATTAAAGGTGACAAGAGGGCAGGTGATGACATTGAGAGGAGCTTAGGTTATACAACTGGTGGGCACAGAGCACTGCAAACAAAATGTTGTGAAGCAGGAGCTAATCTAGGATTATACAGTATTGGAGGGGTTTTAGGAGACAAGAAAATTTGGCGCTTTCGGTGTAGAGCATAATACAGTAGGGAGTTCCCCCGTAACTCAATAATATATGGATGAAAAGATCTCTTCATAATATTAAAGTTTCATTTTCTTAGAATCATATTGGGATTAGTCAATCAACTTGGCTGACTGACACCTCTTCCCTCTTAACACATTTTCTTCTTCTATAACATCAATCTCCCAGATCACATCATCCAATTCTCAATGCTAGTAGGGTGAGGAAATGCACAAGAAGTAGCCCAAGCATGGAGGAGGGAACTTATTTAAGACATTCAATGTATTCTGACAACACAGTTTTTTGAATGACAAGAACTTCACAGTTTATAGAGTATCTATGAATGTAGTGGGATGGGCAGCAAGAAGTGTGGCTAGATGTTGCTGCACATTAATTCAAGTGAAAATGAGGTTGCATGCACATTAGTCAAATAAGGAATTTCAAGAAGTAAAGCTGGTGAGAAATGCAGGCTCAGATTAATGAGGTTGTAACATCATACTAGCACTTTTTTTATTCTGTTCTGTAGTGATATAACCTTGTCTACACCTCTTTCATTCCTTTCTTAATTTTCCTTAAATCAAAATTTTATTGTAGTTTGTCAAAAGGAAAGCTTAAAAAAATGTATATCAGACCAGTATCTTGCAAATGATCGGTTACTTCCAATACTCCACATTAGTGAAAACACAATCAAACAGGTAGGATCATCCAATGGGAGAAGATTTTGAGTTATCTCCTAGCCACCACAGGGCCAATCATAGAAATAGTTTAGATCACCCAAAAGTAGAATACATTTAAAATTATAGTGGTCAGTGAATCAGTGTATATGTCCCCTAAAGTTGCAAATTTGGCAATGGTACGGCAAATGTCTATGTGAGACATACCCTATTACTTCTCACTTGGACACC
>T02_Unigene_BMK.816
GGAATCCATATATTGTGGAGTACAAAGACGCTTGGGTGGAAAAGGGTTGCTGTATTTGCATCGTGACAAGTTATTGTGAAGGGGGAGACATGGCTGATATGATAAAGAAGGCTAGGGGAGTCTTTTTCCCTGAGGAGAAACTCTGCAAATGGCTGACCCAGTTACTGCTAGCTGTGGATTATCTGCATTCTAATCGTGTCCTCCATAGGGATCTCAAGTGCTCCAACATATTCCTCACAAAAGACAATGACATCCGGCTAGGCGACTTTGGACTCGCAAAGTTGCTCAGTACAGATGATCTTGCTTCCTCGGTTGTGGGCACACCCAACTACATGTGTCCTGAGCTTCTAGCGGATATCCCTTATGGCTACAAATCAGATATTTGGTCACTAGGTTGCTGTCTGTTTGAAATTGCAGCACATCGACCTGCATTTAGAGCTCCTGACATGGCTGGGCTGGTGAGCAAGATAAATCGGTCCACTATTTCTCCACTCCCCACAATGTACTCATCTTCATTGAAGCGGTTGATAAAGAGCATGCTGAGGAAAAATCCAGAACATAGACCAACAGCTGCAGAGCTGTTGAGAAACCCCCATTTGCAGCCATACCTTCTTGAATGTTGCAACCCTTCTCCTTCCCTCCTTCCAATAAAAGGTACAAACAATTCAAGGGAGAAACCAAGCAGAAGTCGATCTAGTAGCCATTCAAGTGGTGGCAGAGACAATAGGGATTGGGAGTTAAGATTAGATGCACA
>T02_Unigene_BMK.817
GGCGAGTGTGACGTATTGATCTGTGAGCGACAAGGTTTGCTTTCGTTTTGGTGGTGTCGAAGAGCACTTGCTTGTCTGAACTTGTATCCAGAAAGAAGTGGCTACACCAGTGACCCCCGGTAGGGAGCTTGCTGTCGGATCACGTGTGCAGGTCGCATGACATGACTCAACCCCAGTAGTCTGAGGACACAGTGAGTCATGTGCATGACGATTGACA
>T02_Unigene_BMK.818
GAATTGAATCAATGACAAATTTCAACAATATTGGTGGTTAGGAGAATCGTTTCCCATCTTATCAACTGAAATGTCATTGAAAAAGTATCAGTACATATTCAAATAAGACATGCGTGCTCACCAGTTTAAGGGTTCCAAAATCCTGAGGCACCGACAGCATAAGCTCCTCATTCCAAACAGGATTCAAATTGCATTTCACAACTGTTGTTTGAGCCTTCTGCTCCCCAATGGTTGCCACAACGTATGGATCACTGCTTTTCATATCCATAACAACCAACTCTCTTGCTTGTATCACTTTAACTTTTAGTAATCCAATATATTCTACCATGCCCACTGTCTTGTTTGATGTGCCATGAGAGCTATTCAAAATCTTTCCAGAATGACTTGAACAGAGAGAGCTCCCTGAAGAAGATATCCGCAAGCCTGATTTCAAAAATTCTTGCAGCACATACTTGGACCTGATGAAATTCATGCGTTCTTCATGAGGTGACTCTGGATTGGGCTTTACAAATCCTTTAGGAAGACAAGCCTCATAAATTGCATTTGCAGA
>T02_Unigene_BMK.819
TGAAGTGGACTAAGTGGAGAGAAGTTCGCGAAGTATTATGTAATCAATGAGTGCCACTTAGACTGAAGGACACTTTCATAGAACAACAGTTAACGCCTAGCACTGTATGGAGCTGTTTTCCTGGGTTATATGGAGACTCCTTATTCTGGCTGGACACCTGGGTTGGAGAAAGTCCTCTCACAATTGAGTTTCTGGAGCTGTTTACATATGCTACAGCAAGGGTTTGCAGCAACTGTAACAGATATGTCAAAAGTCCACATTGGAGTTATAGTTTAAAGCAAGGGTTGGCCTTGAGCCCCTATTTATTCGCTTGATTATGGACTACTTAATGGCAGATATCATCCAAGATGGAGTCCCATCCTCTACGTGATTTGCAAAGGATGTCCGGATTGGAGAACATGTAGTGTGTCCTACTTTATGGAGAATATATGGAATTGGACGGCCAATTCCAGGATATGCTGTCCCTTCTAAGTTTTCATGAATCCAGCATTGACAGAAGGTTTTGGGTGGATTCTACTGATGGGAATTTCTTAGTTGCATCTTTTTTTAAGGCAATTTCAGGAGGCTCGTCACATTCATCATATGTGGCTCAGTTTTGG
>T02_Unigene_BMK.820
TCTAAGGCTGTGCGAGACAGATGCACTAGAGCAAATGAGATAAAAATATGGAGAGTTTTCAAGAGGGAACATGTTACTTTTTTCAATATGAACATTTAATAAAATCCAAAATATCCACTTCAACTGGATGAGGACCACCAATGGATGTATCACACAGGAAGACATGATTAACTCCAATAAAACGAGTCACGACTTTTACACACACATACATATACACTATGTATACACTTGAATGGTAAATGACTTTTATAAAGATACAAAATTATAATCCAAGAACTACACAAGGAAATCTGGAATATGCACCACATCTAAGGCAGGATGGCCAAAATCATAAAAACCTACAATGGCAAAGGAAAACACCTCCAAAAGACCAAAGATTGACATGAAACCCTCATTTGCTAGAGGAATGCTATTTACAAAAAAAATATAATAATAATAATTCCCAAAAAGTGTGCCATTATTTGTGGGGAGCACACTAGATGCATGCCAATCACAGAGATAGGG
>T02_Unigene_BMK.821
CTTGTTCTATTTCCTTTCCTGAACAATATTATAGAAGCAAATGTCCTATTATGAGAAGTGGTGGAATAAAATACTTTTGAATCTTATCCGAAAATGGAAAACTATTATCAGAAGTAATAGGGAGAGTATATATATTTTTTTGAATTGCTAGGAACAAAAATGGTTCTCTTATCACTATAAAACTAATGGAAGCAGGAAATTCAGACCTGGCCTATCATTTTATTTTCTGTTTGGATTCATTGGTGCTGCGGGG
>T02_Unigene_BMK.822
GGGCTTTACAACAATTAACAAGACGGGAAAAGAAGTTTTAACCATAAACAAAAAACTGCCACGAAGTAACACATGGAGGGCTCATTATGGGAAAAGTACAAATTTCAGCAAAGAACTCACCCCAACAGTCCAATACAACTGATCCTATCTCTGCTCTAAGTCCTTACTAAGTCATTTATGTATTCTCTCTAAAGGTTAAGCAAAACCTAAAATTCCCTTGCTAAATGGAATTTAACACTGACAAGATTCGGCCTTTTACAAGAAATAGCAGAGCCGTTACCTAGTGCCTTTCTATCAAAGG
>T02_Unigene_BMK.823
AATCTATCTACACGAACTTTGCAACGCCAAACATCTGAACATCAATTCACACACCCGCACGATGAGCTCCTCTCACATCCCAGAGCCACAATCTGGCCCCATCCCTCTGCAGTCTGAGGGTGCCTATGGCGGCCAGGACAAAAAGACTGCCACTGCCACCTGCTACTGCGGAACTGTGCAGCTCGAATTTCCAACCGAGGGCCCGGATCTTGTAGATACTTTCATCTGCAATTGCACTGACTGCCGCAAAATCACGGCCTCTATGTTCGCTTCCAACTTCATCATCGCCGACCCCGCCACAAAGCACCTCCGCGGCGAGTCCTCCCTGAAGAAATACGCCCAACGCAAGACCATCGCCTCCGGCTGCGAAATGGCAAACTATTTCTGCTCCAACTGCGGTACTCTCATGTACCGGGTTGGAACTGGTTTCCCGGGAAACAAGATCTTAAGAATTGGG
>T02_Unigene_BMK.824
TATTTTTTCAATTTTGTCTTCCAAACCAAGGATGGGCTGGCAGAGGCAAACTGCAGAAGATGAGTAGAAAAGAGGGCAATGGGAACCAGCACCGAGCAGCAGCGATGAAATTGGTTTTTGAAGTTACACAACATCTGTCAACTCTGGGAACTTATTTTGCTAGGGTTTAAACTTTAATCCCTTGATGTATTTGAAAAATCACAAATCCACTCCACTGGTGGGCTTCCACCTGCTGTAAATGTTGTAGACTATCCTTTAATTGATCCAAGAAGCG
>T02_Unigene_BMK.825
CGAATGTCTAGATGAATAAAGATCCAAACAACTAACCGTATTAGGAGTTAAAACAGCATGCACCCCTGCAATGTTGTCTGATCTACTCCTTACGTAGATCAGGAAATTATTAGCTGTGCCAATCTGTTAAAGAGGGTCTGATTTTGTCGAATCATATTTCAGATTGATAAGGTCAATGTTGGTTATTAATCTCAGTAGAGATTCCATTGATGATAGATATGTGAATCCTAGACTAAGCCAAGCTAATAATTGCTTGATTGAGAAGAGGGAAACCACAAATTGACCAATCTCAGATTGAAATAGTAATCCCATACCTATATTTCTCGTTAATTGTATTGATACTTATACATGAGTACCACATAATCTAAACAATCCTAAATGGAAATAAACTCTTAAATGATTCTACCTAATCTAAACAATTTAAGAATATAATCTTACAACAAACTCTTAAATGATCACTAATGAATAACAATTTGGAAAAACGACTGTTAAAGTACTAAAATATATGACCAG
>T02_Unigene_BMK.826
GAGAGTCATCTTGTTGTTACGGGCCCGGGTATCAGTTAATTTAAGGAGACTATCCAACCTAAAGCCAATAGCAGAACCTCTAGCAGTTCCTTGGTTCAATGCATTCCCAAGAGAGAGAATTGTCTGCAAGATTCTCTTCAACTTGGCAGACGTTCTGATCTCTTCTGCGGCAGAGTGTACAGTGTTCAGACTCTTCCTTAGGTCAGAAACCTGAGAAGTGAATTGAATCTTAAAAGAGAAGA
>T02_Unigene_BMK.827
GTTCCATCTGAATACAAACATGGCTCCTCCCTGGATCCGACCCATTTGAATCCCTAACTAGTGGGTTGGACTTTTGGTTCTAGTCTGTTGTGGGCTGGAGTTGGCTTGTTTTATGGCATTTGGAGCAAGCATGTGCCTGATTTGTGTGGTCATTGATTTAAATGCCAGGTTCTTTGTTAACATTTGGTGTTGCAAACACATTCTGTGCCTGATCCGCTTCTGTCTGTTGGTTGTAACCTGTAATTGGGCATGGCTTCATGATCGTGGCAATGCCAAATTTTAACTTTCAGACTTTGACTAAGTGTCTTGATGGTCACCATCCCTATTAACTAACCACAAACTCTCTAAGAGCCATTAGCTTCTACATTTTGACATCTTG
>T02_Unigene_BMK.828
GCTTGTTTTCATTTTCCAACCAACAGAGTATATAAACAGCACACTCATTAACATTTACATGCATAACCATATACATTTACTTATTTGGTGGTCATCCTAGCCTTGAATCCCAACCACATGTCCAATACCCAGGCTATGGCCGGGTTCTTAGGCTTTGAAGCTTCCTTCCTTTTATCCATGCCATTGTTGTAGAACTCCTTCCTCCATCACTCTGCACTCCCCTTTCCAACACTACCACTTAACTGATCTTATTTCCTTATGTGCACCCAGTGGAATTTCTCTTCCATTCTTCACCATCTTCCAGTTGGCAAGTCTTCCAAAATTATCATCATGGTGAGCAGAAGAAAAGGCCATTGAAACAATTACAAAGGCCACATGTTTGCACAAAATCCATAAGGAAGATTTCCAA
>T02_Unigene_BMK.829
CTATCACGAGTGCTCAACCAGCGACACATCCACTACGACCCACCCTTCTTCCCACCAAGTAAGTTGTCCGCAAACGAGTTGATGTTTGTCCTGATACTCTCGCCAATATCGTTGACGGCCTTGAACGGCGCCTGCGCGTCCGTGGCCAGGTCCTTGCCCGCGCCGCCCGTCGAGCCCGTCGTCGCGCTCGCGTTGTTGGTGTTTGCGTTTGCCATGGTCGGGTTGCCGGCGCCCGTGTGCGTGGCCGGGCCGTGCGAGGCGCCGGAGAGGTTGGCTTGCGTGCCGCTTGTAGACATTTTTGATCTTCTTGGTTTCTATCGCTGGGGTTGGGAAAATGGGCTTCGAAGGAGTTGAAGGCTGG
>T02_Unigene_BMK.830
AAGGAAAAAAAAAAAAAAAAACACTCATTTCAAGACAAGATTGGAAGGTGCTCTCTGCTCATTGCCACACCTATGAGGTTGCAGGTTCCAGTCATTTTACCAATCAGACAAAAAATAATATAAATAATCATTATAATAATTAATTAATACAAAGCTAAATCACTTTTGTTTTACAGTTACAAACCAAGCACATATGTTCGGATTTCATTTCTTGAAGAAATCTGTGATCTGTTGTCATATGGAGATCTGAGACTGCTTGTCCTAGTTTATGTGACCTTTTCCTGAGTTGCGAAATTCCGTTCCTTAAATAATGATAAACTAGTTCTATTTTACTGATAAAACTTGCAGGTCTTATTTTGTAGCACTGAA
>T02_Unigene_BMK.831
AAGAGTTCTAGCGTTCTAGCTTGTAAAATAGATCATCATGAAGTTTATACAGGAAACAGAAGAATAAACTAGAAAAATGTCAAGATAAAGAAGACAACTACATGTTCCAATTAATAATTAATGAATGAATCAAAATGAACTGGATCCCCTAAAACCAAGATCCCTTGTAGGATTGTTGGCCTGTAGAGGTTGGATCCCATAAATCTTGGTCTTTTCCAGTCATTCTTG
>T02_Unigene_BMK.832
GGGAAGTCGAAGGGTAATGCTACGATTCTTTACACAAATGCCGAAGATGCCATGGAAGCGATCGAGATGTTTGATCGGAAGAAGTTTATGTCTATGCAACTTCGCGTCAGACCTGACAAGGAGACTACAGTTGTGGCTCCACCTCCGCAACAGCCGAGTGCGGGTGCGGGAGCTCAGCGGAGAACAACGACGAATATGGAGCCGACGATTGTGAATGGGAGCCAGATCCGTGAAGCTCCACGAAAAGACAGT
>T02_Unigene_BMK.833
GTGCTGAGAAGGAAAGGGGGTTAGCAACCTAGAAGGTATGAGAACGAGCACCTAAGAGACCCCACCTGCTTTCTGACTACCAGTTGATGAACAGAGCTCTTGCATCGAAACCCTCTTATCCTGATTTCTCCATATTTTGGGAGAAAGATCTTCAAGTGCTATGCCCTAAACACCTATTGATAAGCAATGAATGGCTGTAGT
>T02_Unigene_BMK.834
TGGGATTAAACCCACCTCTGCAAACACCCCAATTCAGCAATGGACCAGCACCAGAAGGTCTCCAATTCTGATGCCCAAACTCACAAACCCACATGGTAAACAAGAACAAAAATGAGAATCTCCAATTCCGTTACTGCAGAAAGAGTCCTCAATTTCTCAAAGCAAGGATCTCCAATTCAAATAAAACAACCTCCACACACAAAACAAAATGAAAAAAATTTCGAATTTAGTTTCACAAAGGACTTCGGCACAAACCCATTTCACCAAA
>T02_Unigene_BMK.835
TTGCTGAGGGGGCCCTTGGTGTTGGTCCTGGGCTGTCCGCGCAGAATTGGTACCAAGGTAGCAACAATGAACACCAGCCAGGCGCCCGCCACAGCAAGGGGTGCTGACTGGGCCTGCTGGAAGACATTCAGTCCAGACACCTTTTCTGCTGCCAGGCCTGAAACAACGCCGAGCATGGCCAGCCTGCAGTTGATAATCTCAGGGGCTGCAGACTTGAACCTCATAGCGTCAACAACGCCGACCTCAGTGCCAAAGAGCTCGGTGTCACGGTTGGCCTCGGGACTCTTGAGGAGCTCATCTGCACGTGACTGTGCCTGCTCTGGCTGAGGACCAACAGTTTCGATGTCGAGGCCAGGGCCATCGGTCCGGACGGGCTCTTCGATTTTCTGGTATGCGTCCTTGCTTTTGTCAGCTGCGGTACGAAGGCACCTCTTCAAAGGCCTGACGTTTGCCTGGCGCGTGTACTGACCAGCCAGCAGGTTGCAAGACGTGGAAGGGATGGTCTGCATCTTGGCGAAAGTTGTTGGAGGAGTTGAGCAAGAGCAGAAAGAGGATCAAGGTGTCCTTATGCTTGAGACTTCGAG
>T02_Unigene_BMK.836
AAAATTGAAAAAAAAAAAAGAAAATAAGAAATATAGAGGGAGAGCTTTGGTTCCATTCCAGTCTTGAAAAGGTAGTGAAAGAGGGAGAGCTGGGCTTCTAGATACGGTTTTGATGGGTTTGGTCCTTGATATAGGTGGAACTTTTAAAAAACTTATTCATTTGATTTCTTGAGTTTGACTAGGCTCACTCATCTTGACCAGGCCAAGTCGAATGAGTTCCTAGCATGCGGTCGGTCAACCAGGTTTGGGACAAACCTCGCCCAGCCAGATTATGCCCAAGCCAGTCACCTAATTAAAGACTGGGCTTAGTTGACTTGGCAGAGTTCCTAGTCAACTCGTTGGGTCAAACAATATGGTTGGATGGATTCTTCAAAATGAGCGAGGATACTGGTGTTGATGACAAGACCATCAGATTCTTCGTTGATTCTTCTAGTACAGTAGTGCTAAAACATTGTTTTGCAGTTGCTAAAAATATTATTATGCCTTCTCTTCTTTTGAGATCTAAATAAAATTTTGGAATGTTTACTATTTGATTGCTTGGTATAAGAGGTATTTATTTAAACTTGCTTAAATATTATGCCAAGTTCATGAATTCAGTGATTTGGAGTTTGCTGGTGGATGTTCTGTAGCTAAATTAGATTATGACAAGCATACTTTTGCAACTCAATATTCAAGCATAGAAAAGGTGACCAATATAGGATGATTTTCTCCTGCGCATCGGTGCCATTTGTCATGCAGGAACCGGTGAAAATTCAGGGGGTCTAGGCTTTGGTGACGGTCCAGATGCACGCTCTTGCAGAAGCGCATGTGCAAAGAGAATTTTCCTACCTATATATATATATATATATA
>T02_Unigene_BMK.837
GCACCATTGAAGGTCAAGTGGGAAGATCCCAAGACTGAGGAAGTAAAGGAGATCACTGTTTCACGCGATGATGGCGTACGTGAGGTTACTGCAGAGTCGCTCGGCAAGATCCGCGCTGCTTTCGCCAAGGATGGAAGCATTCATGCCGGCAACGCCTCTCAAGTCTCGGATGGTGCTGCTGCGGTCCTGATGATGAAGAGAAGCACGGCAGAGCGACTCGGCCAACAGATTATCGGAAAGTTTGTGCAAGCTTCCATTGTCGGTGTGCCACCGCTTCTCATGGGTATTGGGCCATGGAAGGCCATCCCAGTAGCTCTGGAGAAGTCGGGCATCACCAAAGACGATGTCGACATCTTTGAGATCAACGAGGCGTTCGCATCTCAGTGTTTGTGGTGTGCAAACGAGCTGGGCCTGCCCCA
>T02_Unigene_BMK.838
ATTGACAATCATTTGGGCCGCAACTGCGTAATGTGGTTTCAGTTCTGGTTCTGTTGCAAATGCATAGCATGTTTAATTGCCATAACATGTGGCAAAATATTGAAGCAGCCAACAATTTGGTGAACATCCAAAACACCCTAAAATAGTGGGATGGCTGGAGTCCAGTTCACTCATTTTAAGGAACATTTTGATCTTAAGAAGAATTTTCTGCTCTTACATTTGTGGCTTTGAAAATGTGGATGCACTATACTCTCTGAG
>T02_Unigene_BMK.839
AGCCGATCGATGAGCCCTACCCCAGCACACACCCTCTTCCACCCAAAGACAAGATGCTTCGTCTACGGTCTTCAAACGAGAGCTGTGCAGGGTATGCTGGATTTCGACTTCATCTGCAAGCGCAAGACTCCCTCCGTCGCCGGTATCATCTATACTTTTGGCGGTCAATATGTCTCCAAGATGTACTGGGGTACATCCGAAACCCTCCTCCCCGTCTACCAATCCACCGAG
>T02_Unigene_BMK.840
ATCTCCCTATCCATAAAAATGGTCAGGGATTGATCCCTTACCTGTTGGTTAGGGACATTTCCAGCGGTGTGTGCGCTTTGCAAGAAACGTGTATGACCTGCATTCAACTTAGTCCTGTATCTCATAGAACCATCCAAATGAGCCATAGGCTAGAACCAGAGACATGATTTCAACATCAAATCTTTATAAATATATTTTTTTTAAAACCTGACTCACGATTCACCCAAGTAGACTGTATCTGATTGCATCTTGAGAAAGAGACTTAATGGTCCGAGTCAAGCAAAGCACTGTAGTAGCACTGTTCTGCCAATTAGATCTCATATGTAGTTGGTTCTCAATCAATTCAAACAATGATAGGTTCAAAAGCCTCAGCTTACACTCTCCTGGTATTAGTAGGTTTGGGTGGTAAAAAAGTATAATTGACAAAATATTTCACTGAACTTGGTATGAAAAGAACATGATGGTTAAGACTGAGTGAACGCAATTGAGCAGTAAGATTTTTAGCTAGAGCCTATAGGCGCATCTGCCAAACCGACACTCTCTACTAAGATTATGGTGAAACTCTCAACTGGAGAGTCCTTATAGAGGATTGCATGATCCTCTCAACCCATAATGTGCATATTATTGTTGGTGCTTTGCACTAGTAAATATGATGTCCAGGAGTTCACTCATTGATACTGCGGGATTAACACCATTAATCCATACTACTACTATTATTCAGAACAGCCAGCATGTATAAATTGTGCCATATGCAGGGCAGCTTATCATCATCATTATCATCATCA
>T02_Unigene_BMK.841
TTCGTGATGTTCGTCTAGTGTTTCGTAACTCGTAAGAATAGGCGGAAAAGTAATAAGTACTTCAACGAAAGGAAGTGCAACGAATTCTGCGTCGCTTCCGGAGGCTGGGGCAGGCCCTGTCAACCACGTCGTACCAGATTTGCTGAGCCTGGACCAAAACCAATACTCCGATGACCTCAATTGACCACAAAGAAGCGAATGTGTCGAAAAGATAGAGTAGGAGAGGAGGATGAACGAAAGCAGCGAGCGTGTCG
>T02_Unigene_BMK.842
CGGACCATGGCTGCCGATGCAGAGAAAGACGCTCGAATAACTCCTCCGACCCAGTGCCCAATGTTTCCTTAAACCTCAGCAATCTCTCGCAGACGACGGATCGTTGACCTTGTGGCAGCGGCGGCAGGAGTAGAGACGGTGTAGGCTCCTCCGGCGGTGGTCTTGCGGCAGGATCGGCAGTTCCAGATACCAACAGCAGAGCGCTTGACGGCGTTCTTTCCGCAGAACTGGCAGACGTAGCGGGCGTGTTGTGTGATCTCCATCTTCTTGACCTGCTTACGGAGCGAGGCACCGTAACGGGTACCGTACTTTCCGGTGATGCCGACCTTCTTGGTGCGCTTGGTCATTTTTGCGGTGTTGTTGGGGGTTGTGG
>T02_Unigene_BMK.843
GTACCATCCGACCAGGCTACACTCCACCAGCATAAAGGTCGCACCACAACCTTTCCTTCGCTTCAACTCTTTGCGGATCTCAGGTTGTCATGGCGGCTACCAATGGCAATTTGTACGATCCGTGAAGAGATTTCAGAGAAACGAAACACATCCTGGGCACATTGATGATGGAATGCTTGGCCGCTGACGATCTTCGACGATGACCTG
>T02_Unigene_BMK.844
TGGGGGAAGGGGGTGCATTTGAAAACCAACCAATTGGCACCAGTGTCATGATAATTACAGAACTTGTATGGAATATGGAGCAAAGGAAAATTACAGGTACCACTGACCCAACATACAGCGACCCAACATACAGCGTTAACAAAATAATCAAGGTAGGATTATAAAGGATTTACTTCCAAGGAACAAATGCTCAGGTCAAGCGAATAAGAAGAACAACCATAACAAAGATACAAGTAACAGTACAGATGGCAAACAATGTTATGCAGGTCGTCTTGACACTCCCTGAATATACATCCTTGGCTCGTACATTTGCATGACCAGTGCCAGCCAAGCTCTGCTCAATTGCCCTCTCAGTCGAATCAAGTATCTTCCCAGTGTCTTGCAATGATTGATTCATCACAAGGCTACTCTCTTTTAGTTGCTTGGCTAACCCAACCATTTCATCTGTCAAATCTTCTTGAAGTTTTCTGTGCTTTTCAATGTGTGCTTGCACTGAAGGATCCAATTTATTGGGCGATGAAGGAGTGCTCTTTGCCATGTCATGAGTTCTGTCTTCAACTTCTGTACGAGGAGCAAATCTCCTTCGCAATCCTGGAGAAGTCGGTGAATGGCAAGTAACTTCCATTGTTCTAGGACTCCCATCATCACAAGTTCCACAGCTAGTCTTCACAGATCCCAGCAAAAAAGGTGGTGGATCAGCTATTCTTGCAGCAAGGGCTTCAATTTTCTCTGAGAAGTCATTCACCTTTGCTTTTGAAATTCTCTGTGGAAATTCTGGTGTTGTCTCTCCTGCCAATTGTTCTAGCTGATCCCGTAAAGTAGCAACATAATGGATGAGCTTTGCCTTATTTTGTTGCTGAGGAGCAGCAGCCAGCAACCTCCTTAAGTTCACTTCAGTCTTG
>T02_Unigene_BMK.845
TATCTTTTTGTATGTGTCAACAGCTAACATTGCTACACTTAGGTCTGCCCACATTCTTCTTTGACCACCCAGTTAATTACTTAGATTTCTGCTTGCTGTTGTTTGTACCTTATATTTTTGGAGAAATCTTCAATGCACAAATCTACAAAATAGAGGAATTGTCGAATGAGGTTATTGACGCAGTCCCGATTTGACTCAATCACCTTAGTATCCACACAACACAAGGGAGAGCGATAAAACAAAGAGCAACTGCTGC
>T02_Unigene_BMK.846
GGGAAATCCAATTTCATGGTATGTGTCTGAATGCCTCCATTGTTGCCAAAAACAACACCTTGTTGGACATGCGTATGCCCCTTCAGACCGTCAGGGCCTTGCTTTGCCTGCATCTCTTCTAAGCGTTGCAGGATCTCTGCGAGTAGGTTGCCATGCTGCTGTGATGTTTCTTGCAACGCAGCTTGCGAATTCCGCAAACTGCGTACCCTGTCTTCCAACTGAGCCCCACAGGTGTTATCCGCCATCTCAGTTTTGTGCACTGATACCAAACTGATAAGGGTTTTCTTTCTTCCCCGAGCTATGGTGGAGGATTTTAAGCTTCACTCACTATACTGGCCGCATACT
>T02_Unigene_BMK.847
GCAGAAGCAAGGCAGTGACATGTGCGAAAGAGACTCAGGAGATCTACCCACGACAAGAAGGAAGACACCTTCCCATCTACAATCTGCCAGTGGGAATGCCGAAGCAACTGATGATGTTCCTCTTCTCAATATTTGAATTGGTTAAAAATGTCCTCTTCCAAAGACCAGCCCCGTCAACGAAAGGAGCACACATGTCAAAAAAGGATTGAGCGCCACTCTCACTCTAACAGGTCCTTTTCAGGGACAACTGGGGTTATGGAAGGCTTGCGAAGATGAAACAAATACATACATATGAATCCTTCTGGAAATCCCTTGTCGGATGATGTTTGTGAAAGGCTTGCGAGAATGAAAGAAATATGAGACAGTAAGGTGATATTAGTAAGGAATGAAGATAGAAAATCAAAGGACAGAATATTTATCATCAGCAGCCTTTAGAACTCTAATCAATTCAAATGCTGCCAAGCTAATGGGAAGAAAAGATAGAGAAACTAGAAATGGGAACACGACAATTTGTAT
>T02_Unigene_BMK.848
GTTCGAGAAGCCCCTGATCCTCCTCTCCGAGAAGAAGATCTCTGCCGTCCAGGACATCATTCCCGCTCTTGAGGCCTCCACCCAGCTGAGACGTCCTCTCGTCATCATTGCCGAGGACATTGAGGGTGAGGCTCTCGCCGTCTGCATTCTCAACAAGCTCCGTGGTCAGCTCCAGGTTGCTGCCGTCAAGGCCCCCGGCTTCGGTGACAACCGCAAGTCCATCCTCGGTGACTTGGCTGTCCTCACCAACGGC
>T02_Unigene_BMK.849
GTCTTTAGTATGCAGTCGCCATTTGGTTGTAATATTGAGGGAGAAGAGGAGCAAACTTTTTTGCTCCCAAAAGATTTTCTACAAAGTTATTAGTTATTGGTTTTCATGAGGTAATATCATATTGTTGTAAATTGCCTTCATTTCGTATTTAAGTGAAAGTGCTAATCGGTGCATTTAGGCACTAGATGCAGGTATCAAAGCCTCAGGTCACTTCAAATGGACTACAGGCAGGAACAAAATTAGATGTGCATCCAGGCCAAGGAAGTATTACAATGATAGGTTGTTAAGAATTTGAAAGGTCTCAGTATGACCTACCTAAATGTAAAAATTGGGAAACATCCAATCAAGATAGATAGTGCTTTGGGAACTTCAAAGTTGTCCAAGTCCTGCCCATTAAATTAAGTGGGACTAGTGCTGAAATTAGGCTCTCCGATTGCAGGGCCTATGCAAAATGCTTGAGTGCCAAATTTGGGCATCTGTTAATTCACCGGTGCTGAATGAGTGTGAGGGACTTTAGATTGATTATACGAGGGAGCAGGTGGATCCCACGGGCAGGACTATTCCTAAGCTAGGAG
>T02_Unigene_BMK.850
TTTCTTCTTCTTCTTTTTTTTTTCATTTTAAGTAAGCAGGTATCACAGTCAGAGTTGTTATGCAGTTCATTATTGTTCTTTTGTACATACGCTGGCCACTGGCATATGCCCTGATATATTAAAAAATAATTGATTACCTGCTTACAATGATTTTTTTTTTTGTTACATTAATTGAGATTATTTGAATTCCGTTTTCATGTTTTTCGTTTGTGTCATTTGTAATAATTATTCGGGCTTCTCTATGTTGCAATGGGGAAGC
>T02_Unigene_BMK.851
GTCTGCGCCATTCTCGAGACTCGTCTTAGGAGTCCAGATGTACTGTCCGTCGGTCGCAGAGGTGGTCAAGGTGGAGACGGTTTGCAGATTAGTGGAAACGCCCTTCTTCAGCTCGATGGTCACTGGTGTTGAGCTATCGTTGGTCGAGAATGTGATAGCCTGCGCCTGGCCAGCAGTGACCGGGTTGGGCACCTTGGTGAAGAAGAGGACTGATGAGACGCTTTGGGCAACAGCTGAGGCGGCGAATGCGCCGACGAGAAGCGCTTTGGCAAACATGATGATTATCGTTGAGTAGGTACTGTATGCGATTCTAAGGATTGGCTTCGGTAGGCTACGATTGCTCGAAAAGAGTGACTAAGGTAGGTATGGTTGAAAGAGTGACACGTCGACAGGACGGAAAATGAGCCAGATGTTTCGAAGGAATGTA
>T02_Unigene_BMK.852
GACGAAAAGGGGAGCACCCTTGACGCAGGTAATGCGCTCACCAGCGGGGGACTCGACGAGGGCAGTGACCTTCTTGGAAACGGGGTCGAAGGGGAAGAACTCAATGACCTTGTACTTGGACAGGACGGACTTGGCGCGAGGGTAGTAGCGGAGCGACTTCAAGAAAGCCTTGTCGATGGCGTCCATACCCTTCTTCTTGCGGGAAGCGGCCAAGCAAGCAGTAAGCATGAGGTCCTCGGGGTCAACGCCGGCGACGGTGTAGGGCTCGGCAAGAGAGAGCTTGTTCTTGGTGAGAGTACCGGTCTTGTCAGAGCAGAGA
>T02_Unigene_BMK.853
GGTTGCCTATTTTTAAGTATCAGGGTCAGTGTTGCCAATTCCATTTTGGTCATGCCAGTTTAGTCCTGAAATGAAATATTATGCTTCTGGAAAGGACATGATGGAAAAAAAAAAGAGGATAAAACAGTAGAAAGATAAAATTACACTTTACAGAGTATATTTATACCATTTATCTTATAAACTAAACAGCAAATAGCAGCCCCCACATGTCTAATATTATACCAATGTTATCATAAATTCTGTAATAAGATAAATGAATAACAATTAACAAGCACTTAAGTTATGAACCATGTATTGCCTCTTTTAAGACCTCTTATTCACTAAGGTTGGTTAACAGGCTCTTATGCCCCATTTTCAGATTTAGATGGAGGGTCAAAAC
>T02_Unigene_BMK.854
TGTCAACAAATATTACTCGTGACAAAATAAAGAACTTTAGTTTCTGTCGATTTGGGTGAAGATACCAATTCTTAGGAATATGGAATATGGTTATGTTGACATCAACAAAGAAAGGGCAAAACGAGGAAAAAAAGATGATTTGAGCTGGAGGTCCTTAGCCGTTATTATAAAAGTTTAGGCTCCCTAACTGTGGTTATCCTATTTAAGGGGATTTTTTTGGTAGATGTCCTTTGTTTTTATTATCTTATGCTTCTCGGTTATGTGGTCTAAGGTTCTAGGTTATAGGTTCTAGGCCGATCTTAATTTATTCAGTCCGAGAGTTAATTAAGGATAAATCGGAGTTTGCGTTTCGAGGGTTCTAAGTGGCTTGGACACAAGGACCCTAAGGTTTTGAGCAATCTGTTCAGCTTGGACACAAGGACCCTGAGGTCTGAGCAGCCTGTTCAGCTTGGACATGAGGATTCTGAGGTCTAAGCTGAACCTTACGTACATCTTTCT
>T02_Unigene_BMK.855
ATATGATTCATATATTAGGAAATACAGTTGCTTAGGGCTCAAGCCAACTCCTTTAAAAAAGGATCTTAGGCCTCATTGTAATGTACATGCTGTCGCAGCCTTAAAGTTTAAAAGTCTTCTAACCATAGGTTTTTTGAGATTCATTCAATCCAGCAGTGAGTAAAAAGGTTCAATGAGCATAAAGTTGGGAAGAGGGATGGGGGGAGCTGCTCTAATCCTCCCAGGAGAAAATTTTCCCTGGTTTGAGTCATGTAACCAACATCATATTATACACTAATATTTTAAACCATTTTAGTTTTAGAGCCGGGTCTAGGTCCAGTTCCATGATGACCTCACCCAAACACAACATTTGCGTTGCTGATGGTGATTGAATGTGAGTATGGTTCTACACTTGTATGATTTGAAACCATTTAGGGCATTACCGTTTGTTTTTTGTTTTTTGTTTGGGTGGGGTGTGATTGTTTCGATTAAACACCTTGCACCATATGTATGGATGTTTGTGAGATTTGTACATATGGACCACCA
>T02_Unigene_BMK.856
TCGGGATGATGTCGACATTGGGATCTGTGCAGTAGGTACTAAGGAGATCTTGATTGGGGGCCTGGCCGTAGTAGGCGACGATTTGCGATCTGCGCCCGGACGATCCTCGAGAAAGCACAGGTGCAGCAGAAACAACAGAAGAGAAAGTGGTAGCCAACAGAGTGGCTGAAGCGAAGAACGAAAGCATTGTGAAGGGGAAAAGGAATGACTGGGCCAAAGATGCCCTGGTTGTGAAAGATTGGACGGTAGCCGAAGGCGTACCTGTTGCAAGAGTGAAAG
>T02_Unigene_BMK.857
GGGGTGCCCTTGGGGATCTCAATTGTGTTCAATGAACACACAGAATCATCCTGTTAACTACAAAACTCTATATGACAAATCACAGCAGGCCCAACTAAATGAACTTTTCAGAGACCCATTACTGAAAAATGAAAGGTGGTACAAGCAATTAAACCTGAAAGTCAAAGTCCTTGGAAATTAAATTGTGTGAATAGGTCACAGGTTAATGAAATGGAGGAGGTTGATGTACAATATAAAAAGGGTGTAGTTCCTCATTTCAGTTTATTGTGACTACTACAGTTGAAGTTCTTGGCCTGGAGTTTGCAAAGGGAAAAAACAAACACCTTAAAACATAGTTAATGACTTCAAAGTTTCAACAGAAACAAGAAGCAATTGTGAGGTCCATCTAATAGATTAAGAACAGTGGCACATTAAAGACAGCATCCACTAGGTAGAGGTAGACAGTCCAAATCGTGAAAGGAGGTTCTAAAGTTCTCTACCATATTACGTAGAGGCATATCTATCAGAAAATCACCCTCTGGATTCACCTCCTAGAGTACAACCGAT
>T02_Unigene_BMK.858
GCCCCATCAGATCATCCTAGTTGTTGACTTAACAGTATAGAAGTTTTAATCGTTGGTGTCAATTTCTTTTATTTTGAATGCCGGCGTTTGAAAAGAAATTACATTATTATCTCCTCCCTACCGATAGCAATAAAAATATTATCACAGATTCCAAGAGTTTCTTTTAAACCTTCAAAAATAGTAAAGCCAACTCAGATTCATAGACAGTTCAAATTCAACAGATGTAACTTATTTTCTCCTTTTTCTTTAATTGATAAGCTGGTATCTGGCTACAATAGCACAGATAAAAATCATTAATCATTGAATGAAA
>T02_Unigene_BMK.859
AAAAAAAAAAAAAATTTTTTTTTGCCCCGTTGACTTTTCACATCAACAGTTAATGGGGTTGATCTATTTTTTTTATTAACTAGGTCTTAGATTTTCTTAAATCAGTTAGGGATAGTTGATTAAAAGCAATTAGTTTATTTAAAGAGGGTCATAATCATGCTGCAGAGGATTGAGATCTTTTTCCATTTATTTAATCATTTTTCAGATTTTATACATGATTGGTGCATCTAGAATCTAGCAGGATGATCAAGAGTAGGAGGAGGAGAAATTACCCACCTTAATGTCATCATGGTGTCAACCATGGCTGGAAGTGATTTAACCTCTGTGTGGGCGCTGGTGCAGCCCAGTGTTGCGCG
>T02_Unigene_BMK.860
GCAAGATCTCACAGAGAACGACGTTCACGCCCTCCGGGAGCGATCGCAAGATCTGGAGATGGTGTTGGCCAACGTCTGGCAAGCTTTCGTGCGCACCGGCGCCAATGAGGCACATCCATGGAGTCCGTTGTCCCAGCTGGTCCGGAGATTTGCTCCTAACATCTTGGTTACTGCTGGTCAGCCTGGCGGTCATCCTCCGCAGCAGGGAGGGTACTATCATCAACAACAGTAAAATTCGAAACACG
>T02_Unigene_BMK.861
AGATCTGAATCGCGCATTCTTTCAGACCCATGAGGCCATGGGTCTGTCCTGCATCAACAGGTCCCTTAATGAAGAACAAAGTACCAAATTAGGAAGATCTAACTACGAAATGTAAAACCATAGTTTTCTTCCGACTTGACTCGGCCAAGTTACATGAGACTCAATTCAACTCAACTAATAATATCCTAAATTCACTCAGATAATCGATTTTCAGAGAAGAAGCAAATAGACACCCCGGACCGAGCTCAGCATCTCTCTTCGACCACAGCAAGGAGGGAGGGATCTGATGTTGGAAAAATTCCATCATGTGG
>T02_Unigene_BMK.862
GCGTCTTCCAATTCCTCTTCTCCTTCTTTCTCCTTCATTTTCATTTCTTTATATCTGGGTAGTTTGGGCTGTGATCTTTTATTTCTTTTCCCCTGCATTCAGATAGCCTCCTTTTATATCTTCTTCAATGCATATTTTAAAATTTTAATACTTGATATATACTTTTTCTGCATGTGTATTTTTTTTTTCCAAAACGGTTTGGAGGCCAAACTGAAATGGGGTCTGAAATGAAATTCTCAACTATCATGCCCACCAATGTCAATCTGTTGTATGGAAGATAATCATTTAAAACCCTTATATAGTTGTGTTTATTCATTTTCATATTTATATGCTATAACCTTTTTTGTTACTGAAAAACACATCTTAGCCATCCATCTCTAACTTTTTATGATTCTGTAATTGGAAGCAACAATGACAGATTTTCCTTTATGAGTTGTGACTCATTATCATTAAAGCCTTGTCCCAACCATGTTAGAGTCAGCTTAAAACACCAAAAGACTAAGGCTAAAAAATACTGTAGGCAGAAATAGAAATCAACTACTAGCCGTTAGGCTACTGAGTGATTTCAGTGCATGCCACCTCTTG
>T02_Unigene_BMK.863
CAAAGGTATGTGAACATATTCTTTGAAAACTGTATTAATGTACCAGCAATTGACATGTTTACGGTTTTTTTTTTCTTACCGAAGAGCTGAACCTAGTGTGAGTTCAGGAGTTGTTAATTTGAGGAGTTACATTCCAATGTTATGTAAGCAATATCTTTAATAGATTACACTGGTGGCTTCTCCATAAATAACTCACTATTAATAGAAATAGGAATAACTTATGCGGACTGAGGTAACAACACGATCGAGTAACACAAGTGAGATTATACG
>T02_Unigene_BMK.864
GGAGGAAGCAATGATGGTGGTACCGGAAACTGTGTAAACGGTTCCGCTGGCAGTAAATACGGCCAGACCGGAAGCAATCGATGATGGTCCGGTTCCAGTAGCTGTGGCAGCGATGGACGCGGGCTGGGTCGACCCCAAGATCAGAACACCGTTCACGGTGTAGACAACACCATTAACGTCAGTGATCAGACTTGTGCCAGTTGCCGTTGTCA
>T02_Unigene_BMK.865
ACCTTGATAAGGATCAGGGTCGTTTCGTGATCTCAAACTCCTCACTCAGTGAGTACGGTGTGCTCGGTTTCGAATATGGTTACTCCTTATCATCACCCAATGCTTTGGTCATGTGGGAAGCCCAATTCGGTGATTTCGCCAACACTGCCCAATGTATTATCGATCACTTCATCGCTTCTGGTGAAGTCAACTGGCTACAAAGATCAGGTCTTGTTTGCTCGCTGCCTCACGGTTATGACGGACAAGGTCCGGAGCACTCTTCCGGCAGGATGGAGCGTTATCTTCAGCTGGCCAACGAGGATCCCAGGATCTTCCCAACGCCTGACAAACTTGAGCGCCAGCACCAGGATTGCAACATGCAGATTGCCTACTGCACAACCCCGGCCAACTACTTTCACATTCTGCGCAGGCAGATGAACCGCCAGTTCCGCAAGCCTCTTGTTCTCTTCTTCTCCAAATCCCTCCTCCGCCACCCACTTGCCCGCTCCAACATCGAGGATTTTACAGACGAGTCGCACTTCAAGTGGATCATCCCTGATCCGGAGCACGGCAAATCCATCGCCGAGCCCAATGAGATTGACCGCGTGATCCTCTGCACTGGTCAGGTCTACGCAGCGCTGCACAAGCACCGCGAAGCCCACAAGCTCAACAACACTGCCATTACTCGTATCGAGCAGCTCAACCCCTTCCCATGGCAA
>T02_Unigene_BMK.866
GCAAGTCCTTTTTTAAAACCATTTTGGCTGAAATTGACTGAAATCTACTGAAATTAACCGAAATCTTAACCGAAAAGTTGTGTAGGGCTGTTTCGATTCGGTATGTCGACCGAAACGAAAGTTCTCAGAAATTTCATCTGAGATGAAACGAATTTCACAACTATGTGTAGAAGGCTTGTGATTTTCCTGAAATGAGTGCTGCGAATAGAACCTTCGCATAGTGGAAGGTGAGATGCAAGATCTCCACAGAGGCAG
>T02_Unigene_BMK.867
GCGGGTGATGGGCACACCGGATTTCAACTAGATCTGCCACCTTGGACCAAGCCCACTGGATCTCACACTCTCCCCCACTGGTGAGCTAGTCCTCCCACCAGTCAAACTGTGTGGGGCCCACTGTTATCCATTTGATGAGCTTAGGGCTGGATCACGTTTTCTACAACTTTGGGCTGGATCTTGACCTGTATCTCTCTTTCTACACATCTGCCAGCCAAAAGTGGTACCACTGAGTCAATATGGTCAACACATTTAATTCAGTTAGGAGCTTCATATATGCGAGTTCATAGTTTGTGTTGGGTAGAAAGGGTTGGATAGGTAAGCTCAACTCACACCATTATTTAGCATTTAGATAATTCCAACAAGTGATTGAGATACTAGGTTCAAAAAATGCATAAAATGATATGGTTATTCATGGGCTGGGCAATAACAGTCAGAAGCTTGTCCAAGGATGGCTTACTTATCAAACCTAAAATTTAGACCCACATCCATCCATATGACTGAAATTCAAGCCCAGACCCAGCCCATTTGCAAATATTTATCCCTTTGTGTCAATTACGAGCATTTAAGCATATATGTAGGCCCAAAAGCTCAGCCTATTTAATAATCAGGGAGAAAATTAGGTCCAAG
>T02_Unigene_BMK.868
AGACAGAGAGAGAGAGAGAGAGCCAACAAGGTGTCAAATTAAAATAGTTCTAGGGACATTCGTTGATAACCAACACAGAATCAAATTAAAACAGTTCTGTAAAAAAATGTCCCATGAATTCTTTTTGTAGTTTAACTAACCAGAATAGGCCAAAAGAACGAAAACCAACTACAAGACAGGCTGTATTTGCGTTAAACAATCCCATAGGCCAAACAGCCACATTATGGCGATCAAGGATAGCTAAGAGCTAGATGATCACATCATTGCAATTCTATCAAAA
>T02_Unigene_BMK.869
GGGATCCATCGAGGGCCGCGTCGCCGTACATCATGTCGAAGAGCACCTGCAGAGCAAGAACTTCACCTTCAAGTGTCATCGGGATCAGAATGACATCTTTGCCATCAACTCCATGACATTCCACCCCACCTTCCACACCTTTGTGACGACAGGAGCAGACGGCAATTACAATTTCTGGGACAAGGACTCTAAGCAGCGTCTGAAAAACATGGCAAGGTGCTCAGCACCCATTCCCTGCGGTGCCTTCAACAAGGATGGGAGCATCTACTCCTATGCTGTCAGCTATGACTGGAGCAAGGGCTATGCCGAGCACAACCCTGCCACAGCAAAGAACTACATCCTCCTTCATGCCCCCACAGATGGAGAGGTCAAAACTCGGCCGCGCCCTGCCCAAAGGAGATAGCAGTGCTGACTGAAATGCAGAAAGGCCACCTGCAAGCAGCAGCACCATCCTCATCGGCAGACAAACCCCAACGCGCACACCCAAAAGGAATTGTCAGCACACGGCCATCTGAAAAAGTGCAGCACAGGCCCATGTGCTTGAGAACGATCAACTGCCTTTCTTGCCGGTCATTGGACTGCTTTGCTACTGTTTCCAG
>T02_Unigene_BMK.870
GATTTGGAACCATATAAGGATAGAAACAACTATAAAAAAAGGCTATTGAGGAGAAGAAACAAGAAAAATAGTGTTATAAATTAAAACAACTTGGCTCTATTAGCTTTTAGACTATAGCGCCGCTATTTTAAAATAGCATAACAGCCTCAACCACTATGACCAATAATATGGCTGCTCACGCTCAAAGCCACTGCCAAATCGAGAGAAAATCCCCATTTTGGCAGTTCATTGAACACCTAGTACTCCAAACTTCCACCATTAAATCTCATGCAAATACACTGAAACAAAGGGGGGGAGGGGGCTGAGAGATGGAAGGAAACCAAGCATGGGACCCACACGAGGAAGAATATCGAGACCACCTGACGAAGTCAGTCTAGACACAAAATGCAATAGTTTTTATAAACTTTCCATCACTAAGTAGAGGAAGATGAAGCAACATAAAGTTGTTTTGCAAGGGAAGC
>T02_Unigene_BMK.871
ATGATGATGATGATGATGATATAATTTATTTTTAACACTACCTTTGTCAGCCATACTTGTGGATGGTTGGGTCTGTATCTCAACCAGGGGGTCGATAGTGATCCTGCTCTATACATCTGGGCCCAACAGGTCCCAACAGGTCATGAGTAGGCACGTGTAGGTCTTTCCCTGCTTGACTAGACCTGGTCAGGCTTAGCAATGGTTGGGCCTTTGCAGGCCTGGTTTGTCTGGCTGTAGTGGGTCTGGCAGGTTGAATTTGCTTGACTGGAGCCTGGACCTGACGCACTTGGCTCAGAAAATCTGTAATCGCCGCCAGCACTTGGCTCAGAAAATCTGTCATCGCCGCCAGCACTTTAATTTACTATATCGACTATCTGCAAACTTTTCCAAAACTAGAAATTACATGAAAATGATGTGTTAATTTAAAATATTTCCAGTTTTGGTATAAAAAAAGGCAATATTTATGTTAATTTTCGGATAAGAAAGGTTGATTCCTTTTTAACTATCATGTCTCTCATCTGGTCAATGCGAAAGTCTCACATTTAAGTATTAGACCTGAAAGCTATAGTTTCTCTTATGAATTTGGGATAAAACTACTA
>T02_Unigene_BMK.872
GATGACTCGGTGAGTCGCGATCGAATCGGGCCGGGACTCACCAACGACTCGGCACATGTCGCAGTAGTCCGATCCCGACTTCATCACATCCTCCTCCACGACATGGAGCACGGCCACCGTCTCCGGCGACGACTCCCTGCCGTCCAAATCCCCCATACGGTAAGCGATCTGCCACGTCAGCAGGTCCCGCTCGTGCGAGGCCACCTCCCGCGCGTGCCTCGACAGGAAAGACCGCAAGCTCGATCGGAACGGCTGATCGTGGCTCCCGGCGGCTGAGAAACCCTCTCCGGCGGCCGAAAAAGTCAGGAAGTCGCACAGATCGGCAGTCACCCGTCTCTTCATCCGCTTCACCGGCGGCCGTCCGTTCAAAACCATGGTATCAGGAGATGAGATCTACACAGATCTGGAAAAAGCAGATCGGATTCTAGGGTTTTAGAAGGTTTTCTGATGAAAACCGCGGCGGCTTTTACGTGGAAAACTGAAGAGATAAGCAAACTAGGGTTAGGGTTTTGTTTTGTTGGAG
>T02_Unigene_BMK.873
AAATTGGTCAGAGATTTCATCCGAACCGAAACGAATCTCATAACTTTGATTTGTTCTCACTCCCTGTGGATCGACCCCATACTCATTGGGTTATTACTACTTCGCAACCTTACACTTAGGGTTGCGAACGGATCTATAGTTCAACAGTCCATAAATAGCCCTAGATAGGAATGAGTCTAGAAGTAGAACCTACAAAGCCCACCTCACAAATTGGAAAGCACTACAATGATGATGAGTTCAGGATGACAATGGATAGCCAATGCTTAAACAATTATCCTAGCTAGGCAACCCAATAACTACGTCTGACGAGCT
>T02_Unigene_BMK.874
TAATTCCTTCTGTCTTTAGTTGATGTTTCTCCCAAATAAAATGGTAGTCATTCTTGATATATTATGTCCTTCCGTGGTAAACTAGGTTGTTTCTGTTATGGCTACTTGATTATTTTCATATGATTTGAAAGGAATCTTTATATCAGTTTCCAAATAAACTGGCAGCAGCTTCATGTGTAAGACCTCACATGTCCCATGTGCAATTGCATGATGCTTAACTGATGCTGGAGTGAGCCACCGCATGTTTACATATGACTAAATTTACCACCCACAAATGTAAGGTAGCCCAAAGTAAATCTACTATTACAATGGCAACCTTCCAAATCCACATTTTCAAGAACTTCAACATCCAACTCCATGTTTAGAATACAGTATCCCTCG
>T02_Unigene_BMK.875
GGCTTTGATGATAATGATGATGAACAATGAAAGAATCTTTCAGTATCCTAGTTAGCAAGTACATTTTCATACATCCATAAACCCAAAATGAAATCTGACATTTTACCAGAGGTTCAAATCCACTTATACTTTAAAATTGTTTTCTTGAAAGGCAATAATTAGGGAATAATTAGAATGGCATCACCTACCGTCTCTCAACCGGCACCACCAGCCCGCCTACTCACCCATACACACACGAAATTGATTGAACAAAAC
>T02_Unigene_BMK.876
GGAAAATCAAAATGTTATGGTACATCATTTGCAGTGTGAATGTAAGGTTGTCAATGGGCTTGAATCTTGCCTGGTTTCTGCCTAGATCCCCTGTCCATTTAGGAAGGCGTGGACAGCATTTGGGTTCGACAGGTCAGACCCTGATCCATCTTTAGAGTCTGAGACTATTACTGGGCCTAGGGTCTTTAGCCCAATGGACTATTAGCAGACCTGTTTGTATCTATATGTACGTTGGTAAGTACCAGTGTACCACATATACACCAAACAAAACAATAGTAACATATATTATACAAACGTCATGTAGAAAGATGGTTTTATGATTC
>T02_Unigene_BMK.877
AACCAACTCAGCAACAACTAAGCAATAATATATATATATATATCCTTTTACGTGGTGTCAGGACCTGACTCAAGTCAGGCCTGGGCAGCACCGAGTCAACTCGGACATGTCAACCCGGTGCAGGAGCAGGAGCAGCAGCAGTAGTACTAAGCTAGCCCATGAAATAATCACTAAGCAAATAGCAGTTCATGATGGCCATTCCTCAACCAGTGAGTGAGTTTGATGGCAAAGATCAGATGGCCTTAGAAAAACAGGACTGAAGTTTGAATGGTGTCCTGTTTGGCAGCATTATACCAAGGACAAAGGATCAGGTTCAAGAAGGGAAAAGATATGAAATGCATAGTTGAAATCTAAGGCAAAGCCATGAAAATAAACCAATAAAGTACTACTAAATATACACCGAAAAGAAGATTTTGATAGAAGAGGAGTAAAAAGTGATACACCAAAAAGAATAAGAAGGCTTGATAGAAGAGAAGTGAGGAAAAAG
>T02_Unigene_BMK.878
GGTCTTTCTTAGCTAATCTTGGCAAGAGTTCTTTAGATTGCAAGGAACTGAATTATGCATGAGTAGCGCGTATCACTCACAATCTGACGAGCAAATTGAGGTGGTCAATAGTTGCTTGGAAACATATTTACACTGTTTTGCAAGTACTCAACCCAAACGTTGGACGAAGTGGCTGCCTTGGGCAGAATGGTAGTAGAATACCACCATCCAAGGGCCAATCCAATCCCTTTGAAGCAGTATATGGACGACCTCCACCCATGGTCATGTCTTTTACACCAGGAGATACTGCCTTGGCACTTTTGGATACTGCACTTCAAGACCGTGATCAGGTCCTTCATCACGAACTGCCTCCACACTAGTACTGGTAACCATCGACACAAGGCAAGAACCAGATCTCGCGATTTTTCACCTAATCA
>T02_Unigene_BMK.879
GTTCAACCAAAGATAATCAGTTTCTAGACAATGAAATGGAAAATCCTATTCCTTCGCAACATAATGTCTTGCCTTTCCAGACAGAGAGGCGTGTTCTTGATTTCAATGGTTGTGGGACACCAATCAAAGAGAATGGGAAAGCAAATGGGGGAGAGACTTCATTGAACTTTTCAAGTCCCTCTTCCTATCTGATGAAAGGGTGTCGCTAGTGAGTTTTGTGGTTGGGGGCCAACAAGTGGTTTTCCTCTTTGAACCAAATAGCTACTATTTGAAGGCCAAGTTTTACCATTATCCTCTGATGGGTGTGCAGGCCAAGTATGCTTCTCTGGTAAGGTGGTTACATTGTTAGCAAGCAAAGTATGCCGAACCTGCTAAAGTAAGCTTCCCCATATGTTTGAAGACTGCAGTTAGTAGATTCTTTGGCCG
>T02_Unigene_BMK.880
GAAGTATCCGTGCATCATAGTCTATTGCACCTCCGGTGCACATAAGTTAGACAATCCTGTCAGTTGGATGTACTTTTCTGTGTTGTCGCTATAATTGCAGGATCGAGCATGCAAAGTTAGATGTGTATGCATTCAGTCTAAATCAAGCCCATTGTTGTACATAGGAATGTTGATTGATGGCCCAGCTTGTTGCCACTTGTTCTGATCACGGTGGCAATTTCTAGTACTTTTGCTTCTCTGGAT
>T02_Unigene_BMK.881
GAGAGATTGGAGAGCTGACTGGAGAGCTGGGAGTGTACTTCAGGCTGGATACCTTCAGGAATGATCCAGGAACCCAATCGAAAGAGGGAAGAGAGGGGCTGATCCTAGGGAAAATCCAAGAGAGGAAACCAAGCAGAGAGAGGGGTTTCTCCATTCCAAGAATCCAACCAGAGGTTAATATCTTAACCATTGCCTACTTCCCAGGAAGAACCACTGTGAAGGAGGGGAGCCAGGTGTCTGATCTT
>T02_Unigene_BMK.882
GGCTTTGTGACGAGGAAGAACACTGTATCATCCTGCTTCTTTGACACATCAAAGAGACTCAGGAATGCTGTGGTACGCACTTCAACTTCGGTTTGGCTGCCTTTGACCTATGCAGCAAAGGGCATGATTTATCAGAAGGGCCAAAGCCACCCCCATCAAGTTGTATGGTACCGGTTATACATTTCAGGGGTCATCATACCCAAGCAGGCAGCCAAGGAATGACTAACATCAGCAAACTGGTATTGTGGCTGCAAG
>T02_Unigene_BMK.883
TCGGCAGCTCATCGCCGATTGCAGACATCCATCGCACCACCTGTGTGAGCAACTGGGCTGTGCGGGGGTCACTGGTCGTGGGCGCCAGCACAGCTCGTTCGAGGGTCACTCAAAAATGCAGTTGCAAGCGGGCAAGCGGTTTCAGCTGCAGGACAGAGTGCACAGTCCCGCATGTCCGCGGGGAGCCTTGGAAGCACTCCCAAGACTTTCAAGTCCTCACTATTGCTGGAAAGAAAAGAATGCGGCAGCTTGGTCGACCACCCAGCACCGCTCAAAGCGCGCTTGCTGCCATGCTCAGGTGAATGCAGCAGCAGATCTCGCTCAAAAGGCCCCGGAGTCTGCCACCGCCGACTTCAACTTTGAGCAATACATGTACCAACGGGGCAAGATGATCAATCACGCCCTAGACAAATCCATCCCCATGGCTTATCCTCCTGATGTCATTGAGTCCATGCGGTACTCTCTCCTAGCTG
>T02_Unigene_BMK.884
AGAATTCTAACAACATCAACATATCTATACAAAAATTAGCATCTAATCACAATAACATGTTTATACTTGCCATAAATTCGAATCCACATAAAAACCCCTTTTTATGAGCTGGGCTTGAGATGAAACTCACCAGACCCTTTTTCTAACCTAACATCGATCATAAGATAAATCAAAAACAGAATTTCTTGAATTGGATGTGCTAGAAATCATTCACAACACTCAAATCTGAAAAAGGATCCAAATCACTTACTTGTAACTCAACAAAGAGCAAAT
>T02_Unigene_BMK.885
GCATACTACATCCGCCGCGCAACACTTACCAACCTGACTGGTCTAGCTGGAGCAAGCAACGCTACAGGCGACGACCAGAAGAAGCTAGACGTCATTGGAAACGACCTGTTCGTCGCGGCGATGCGCTCCAGCGGGAAGTGTAGGCTTCTGGTATCTGAAGAGGAGGAAGAATGTATAGTATTTCCGGAGAACCACTCTGCACGATACGCAGTCGTGTGCGACCCCATTGATGGATCGTCGAATCTTGATGCCGGAGTGAGTGTCGGTACGATCTTCGGGGTGTTTAAGCTCCCGGAGTCGACGGGCGTAGGACAGGGATCGATTGATAAGAAGGCGATCCTCAGACCAGGCACGGAACTTGTGGCGAGTGGATTCACGATGTATGGTGCGTCGGCACAGCTCGTGATCACAATGAAGAACGGAAGCGTCAATGGGTTCACTCTTGACAACGCGCTTGGAGAATTCATCCT
>T02_Unigene_BMK.886
GTTTGTGCATACATGCTTTTATGATTCTGAGGTTAAGTCTGTGCAAATTGTTATGCTTTCAATTAAGTTGAAGCAACACCATTTTGGTGTCTTTTGGACAAGCAAAAGCCAAAAGAAAGTAGAAGAGGAAGCTAGAGCAGTGCAATAATGCTTATAAACGGTTGTTGGCGAAGCATTTGAAATTATTGGCCGTGTGAAGTTGGCTGATAATACCAATAATATTGGTGATATGTCATGATATAATTCCTG
>T02_Unigene_BMK.887
GTCGGGGTCTGTAGACTTAATGATTCAGAAACTTGATTTATTTCTAATTTTTCTGAAGAAAACAGAAATTCTACAGAAGTCAGAAAAAAAAAGGAGAAAATTGGAAAATAGAAGAAACGAGGAGACGGGAAAAGAAGACTTGCTGGTTGTCCAACTTAGGGTTGGGCGGCTAGCATCGCTATATGTTTATACTAAAAAAACTTGAATATTCATTCTTTAAGAAAAGCCTTGTATTTATCAGTATTAACAAAACAGTCCTGCTGTTCTAAAATTACAAAAAAGTCCACACTAGATTACAACACTCTCCCTCAAGCTGGTGCATATATGTTTATTTTGCTCAGCTGGGACAAAACATCATATACTTCTTCTTAGTTACTGCATTTGTGACAATCTGCAACTTGATCTTTTGTAAAAGTATAGTCCTGTATTGCCTTCTTTGTGACTTTCTCTAGTGAAGTGACAATCGACCTCAATATGCTTAGTGCACTCATGATGCACTGATATAAAGTGAAGTACTGTCACAATGAAAAATCATGGGTAAACTTCTTTTGAATTCCAAGTCCCAAATCTTGCAACAATATTTTTAGCCATAATAATACACTAACTTTCAACCTTAGACTTGACCATGCAATAACTAGTTAGATCTTACTTTACCAAGAGACCTGGTCCTCACCAACTAGTCTGCAATATCCTGTGGCTGATTTCTAGTCTCTCTTAGAACTTTTTTGATCAACATCTGTGTACAGTTCTACATTTAAATGATCATGAAAAGCATACAAAATGTCTTTGCCCTGGTGCTCCCTTTAAGTATTTCAGAATCCTAGGCACTATAGCTAAGTGTCTCGCTAGTGGAGCATGCACAGACTAACAACATTCACAGCATATGATATGTCCGGTTGAGAAATAGAGTCAAATAAATTAACTTCCTAACCAATCACTGATATGCAATTAGATCACGAAGTAGCTCACCAGTTTCGCAATGTCGAGCATGATTCTGTCCAATAAATTAACCTTCTAACCAATTACTGCTATACAATTAGATCATGAAGTGGCTCGCCAGTTTCTCAATGTAGAGAATGATTCTGTCCAATAGGGGTGTCAACCAGGGTATAAAAGACTGGAACCGGACTTGGAGTCTGACAAGTCAAATGTGCGACACTTTTTTTTAGTGAACCAAAACCACTTTTTCCCCTCTTGTTTGCCTTGGAACAAGGGCTTTCTCTCTGTTTCTCTGCATTTTCCACTTCCCTGTGCACTAATTTCT
>T02_Unigene_BMK.888
AGGGAAAGGGTTTTATAGTAGTGGAGCACCATTTTCTTCAGAAAGAATTTATGATACAGAAGAGAAACAACATCATGCAGGTTTAACTGTGAAAAGATAAAACAATATGGGTAAAATTTTGAAACAAAGAGCAACAAAATTACACACTATAAGCAAAATAACTGCATAGAGCTTAGATCAAGCACAGACCCTTTCACAAAATTAAAAAGAAG
>T02_Unigene_BMK.889
GGACACAAATATAAAATACAATAATATAATAACATATTCTACTTTTAGCCGGCTCAGAGTCCAGGTCCAGTTGGCTGCACCAGAGTCAGGTCCAAGTCCAATAAATTAGCCCTGTATTGGGTCTAGGTACCTGAACACTAATCAGTTGTGGGTCCGAGTCCACCGTGGAAATGGCTTGAACCAACCTGTTTACATTCCTGTCCAACTTGAAGACAGTTGAGCCAAAAAAAAAAAAAAGCCACTGAGTTAGAGTTGGCCCAGAAATTCAGGCCAAGATCAA
>T02_Unigene_BMK.890
GTCGTGGTTGATAAACAAATTAGATTAAATTTAGTGGAAAAACATGCTCGTCATATGATTGGATGCCCATGATAAGACTTACTTTCCTTAGAATTGAAATAAGATAAGAGACTCTGCTTTTTTGAAGCCTTGGTCCTTGTGGTGGTTTGACGTATTAACTTATAATAACTTAACATTTTTTTTTCGGGGTGGTACATCTTAACTAGTAGTAGAACTTATGAGAGCAAATCCAACAGATATAATCCATTCTTAGCAACAAGCGCTCGAATACTTTAAGAAACTTCAAGATATCTAACACAAGATCCTTGACCCATCATCATCATCTAAGCTGTATCAATCTGGAGTTTGTTGAGTTCCTCAAACAATTGCATCCTTAAATCAAGGCTAGTGGACCAATTGTGACCTCTGATGGTAGATCAGAATAGAAACAATCCATCCCCTTCCCCATGAATATCAACCCATCAAGATAGTTACTAAGCTTAAAGTCTTATCCAAAACAAATAAATTACCATAGAGTGCAGCAATGAACTATATAAAACACAACTAGTACAGCTTTAGATCCCCAAGGAGATCCAACAGATGACTTGGGCTTGTTTGGATGTATGGTGAA
>T02_Unigene_BMK.891
GAAAAAGAAAAACTATGCAGTGGTAATGACCATCAGTGTAATCTAGATCACCAGCAAGATGGGACACCTGTGCAAAAGTGGAACAAATTGATTCATGTGCAAGTGGTCTTTCATGGGTTAAGTGATAGAAAACCTCTTTTAAAAAATGTCATGTAGATATGTAAATGCAAGAATGAAGGTCCTGTATGTCAATTAGGACGTTATCTTCTTTTAGTCACATCTAAATTGAATTTATTGGTGCAGCCG
>T02_Unigene_BMK.892
GTGAGACAGATCGCGTTAGCAGGCAGGCTCTTATTCCGTCTTTTCATGTACAAGCGCCACTCTCTCCTCTCCTCTCCTTCCAGATATTTAATAATCAAAGGAAAGGGAAGAACCCGGGGCTAAGAATCATCAATCAATCAACATGAACATGGTGAGAGACAATATTACTTACATACATTCCCTTCAATCATTTCCATTTCCCCCCTTTTTATACATTTTTTTTTTTTTTTTTTTTTT
>T02_Unigene_BMK.893
ACAAGTGTTACATGTCTGGAATATTTATGCATAGTCATGTTTGCTTGTGCTTATGCATAAACGAGGTGTGAAAATGGCATGTAAATTAGGCTATTTTCATATGAAAAAATTTTTCACTTTGAAAAGCGTGGAATGATTGCACACCTCCTTGGTTGAGAAGGTGGTGGGACAAAGGCCACTTGGTATGGGTTGTGGTATCAAATCCCTTAACACCTTTTATTTTTTGCGACTCCCATGGGCTTCAAATTTTAAATCTGCAACTGTTTTGTTTTCCCATTAAATCCCTATTTTGAGATATATGAAGATTTTACATATGTTATCTAAAGGGTTCAACTTTTACTTGTGAAAATGGTGCTTCCTAATAAACATGGTATTGTGTTTCACACACGTGTAAAGTTTACATATGTAAAATTCACATGTGCAAATTTTACATATGTAA
>T02_Unigene_BMK.894
ATGCAAAGTTTTCCTTAAAGATTTGAGAAGAGAGAAGAAGAAATGGAAGAAGGAGTTAAGTAAAGAGCTTCTCTCTCCCATTAATGTGAATGAACGATTGAAATGAGGAAATGTTGTGTTAAGTGATGGACTTTTCCAGGTTTATAAGAAAGTCCATAACTCTTTGGGCATTTACATTTTAAGTCAAATGAAAGCCTACATGGTTAGTTTGAGTTCTAATGAGGAAGTGTCCATTATGAAAGATGACATGCATATGATGCAAGATTAGAAAATCTGAATTCACGAAAAAGTCCTTGGCTTTACCTAAATGGTTTGGATCAAGTTCAAACTACCTACCCAAGACTCAAGGTCTAACCAACAATCTAGAATAAGACTAAATTACGCTAAAATGACTTAATCAGTATCTAAG
>T02_Unigene_BMK.895
ATGTCAATGTATATTAAATCAAGAAAATGCATTGGTAGGAAAAATTCAATGGAATTTGAACACTTTATTTCATTTCCACTTGCAGCTAAAAGTGATGCAAGAGTGTAAGAATTTGAGAAGCCCTACTAGCATTTCAGTTGCAGCAGAGGTGATGCTTGGATTCTGAAAACATCAGTCCACTCAACACTAGACAAGGAATTGAACTTTTAAAGTTCAACTTTAGAGTCTGTAAAACCTTGACAGAGGAAGAATTTGTTATGATAAAGGTCACAACTCACAAATCGTTAGAGAATCCAAGTTTACCGGGTTGGTTTGGTTCTTGATAACAAAATTCCCCATCATGGTCTCATCGGGGTTAATAAGCACTTGTTGTATTCGTTTTCTGGTTCTCCAATCCCATTAATTACATGTGACCCACCAGACCATCTCATCGTTTCAAATCAATGGATGATAGATGATCTGATACTCAGGGTCACTGGTGTTGTTTAGAAGCCCTTTAATCCACAGAGAGGGTTGTGACAAGGAGTCCCGATCGATATCTCCTCCCTGCAATCATATGTGAAATTGAAATTTGATGGGTCTTATAACCCATTCACACTAACAGTCGAAATGAAATTGGGGGTATCATTAGGGATTCTACAGGAACTTTGATTATAGCTGAAAAGAAG
>T02_Unigene_BMK.896
GTATATTTCAACCCATCTAAAACTGCAAGAATTAAGAAGAAAATTAGTACATGCACAGTTTTTCAATTTCATGTACAGCATCCTCAAAACACCACCTACTTCCTGTGCCTGTTTAAGATCAACAAGAGACAACTTGAAACTATATCACAGAAATTTAGGGAATGCTCGGGCCTGTTTGGATGAGAACAAGAGTGAGTTTTCTCAAGAGAAACATCTTCTCTCTCGATTGGATCTCTTTAGGAGGAGAACTAATTTCCTCCTCTTAACTACTTCCGTAAATAAGAAATTGGAAAAAAGAGAGTCAAAGAAATGGTTTTCCCCTCAAAGTGGTAGATAAAACATTTCTGGTCAGACTGAAGTTTTTCTTCAAAAAGATTATTACTTTATCTAGAGGAAGGTTAGCAAAATTTTTTTCTCAGCATACCTTATACTCCATTAAAAACCCGAACACGGAAAAAAATCACTACTAAAGAAAGTGATGGATTTTTTAGAAATTTCTCCACCTCTAG
>T02_Unigene_BMK.897
GGGTGGATAGATCTTCTCTATTGGTTAATTTTTCTATGTAAATTTTTGTTATCCTGGTATAATGCATTTATACCTATGTAGTCCAATCTTTTAATTGGTGTTGACTTCTGTATTCCCCTTTTATTCTAATGAAATCCTTGGGGGGAAAAAGGATCCAACATATAACAGATGTAGAAGATTTAGCTGAAATAGAAGAGTCTCTCAATCACCCTTCACCATTTCTAGATAAACAGAACCCTAGGGATAAAGTCACGGTTGAATCCACTCAATTAGAAACTCTTCAAATTTTCTTGAGCTTCTCTAACAAGCTCAGACCACTTTTACATCTTTCAAGAGTACCAAAAGGAAAATCATTCAATCTGAATGACTAGTCCTGCCAAACTGAATAGCTCCTCTTTCAGCTTCAAGTTGTATAACTAATTCCCAGCCACCCCAAACCCAAATCCCATTTTTTCCGTAACTCAACACAACCTTTCTTTTCCAATCTTCTGAAATCTGGTGCGCTACGAAATCAAATTATAAAAGGGAAAATATTCAAAGCAAACTCAATTTTGTGTCCATTCATTGGTAAACTTAAAAGTCAGAAACAAACTTCTCAGTTGCTAAACTATTTATACAAAATCTTTGTATTCTTATATCCAAGAACATTTACCTGAGATTTTTCCTTCTCCCAAGCAATACCAAACCATAG
>T02_Unigene_BMK.898
GTCAATAATAGCATTAGCATTATTCTTGGGAGTGGTCGCTGCGTTCACTGAGAAACAGTACCAAGACTCTTTCATCAACTGGATGAAAGAGCATGGAAAATCCTATGGATCAGAGGAGTTCCAATACAGATTCGAGTCATTCAAATGGAACATGGATTACGTAGAGGCATGGAATGCACAGGGTTCATCCACTGTCCTTGGATTGAACAAACTTGCCGATTTGTCCAACAGTGAATACCAATCCCTCTACTTGGGAACCAGAATCAGTGTACCAGAGGAGAGCATTATCTCTGAGGAATACCAAGCAACTGCCGCCAC
>T02_Unigene_BMK.899
GTTGAAGCATGAACTTCTATTGATGGTTTGATTATCTGTCTTCTATAAATTAGGGAGTGTGCCGGACGAGGAAAACTTTGAGATTATTAGCAAGAAAACATGCAGTTGACATGGTGGTTTGAACCCCATATTAGTACAAACACTAATAAATCACCATCAGCTTATTGATTGTTAATGCAGATGGTTAAGATGGGGCTGTGTTTGCATTTCTACATATATCATTATTTTGGACCAGCCTTGGTAAGAGACATGGACTCGTTCTTTATCACTTATCTAAAAAGAAAACTGGAAAGTCGAAACTCAGCTCTTAGGCAGATACTGCAAAGAGGTCCAAGTCAACTACGTGAAGCATGTGATTATCTAAGATCGATGCTTGCTAGGGAAATTATCCCATTATGAGTTAGATTTTCCAATATGAGCTTCAGAAATTTGCAAGTGGAAAAGAACTAGAGTATTGCTAAAGAAAATGGACATGGGTGTTATCACGCAAAATTATTCCTAGGCATGAGTACAGGTAAGATATGAAATCTGCTATATGCAATAGTGGACAATGTAATTGATTTTA
>T02_Unigene_BMK.900
GGTGAATGAAAATACGTTAAACCAGTCCGATACGTAGAGGTACATGAAGAGAATCGCATTCTTGCACAGATAGGAAACTGTACGTTTGCGTAGGAAAGTGGTCTTTCGTCGAGATAGTCGCTCTCCCGAGGCCAGAGAGGGACCATAATGTGCGGGGGCGTACAAAGTCGGTGAGCGATGGCCGAAAGCGGAAGTCGTGATAGATGCAGAGGACATGTACCAAGTCGGTGCACATGTCGCGCAAGAGCC
>T02_Unigene_BMK.901
GGGATCGCACGATGCCAGGCTCAGGCAAACAGTCGCCTGAAGTGCAGGAGCAGATTAAGGAGTTGCTCGAAGCTGGCTTCGACCCAACCACCATACATCGCAAACTCAAAGTTGGAAGGAGCAGCATATATCGCATGAAGCGATGCTTGCAGCAACATGGCACGAACTATATGCCGCCTGAGCTGAACAAGAAGAATGGCCGACCCAAGGTCCTCACGCCTGAGCAAGAATTGGAGGTTCGCGAGTGGCTACGAGATCCCAAGAACCGGACGCGCTATCTTGATGACCTAGTCTGGCTAATACACGACCGTTTTGGCATCGTATGTAGTACGACAACCATGTCCAAGATGAAACGAAAATGGCTTCGCGTGATCGAATTCGAAGAAAATGGC
>T02_Unigene_BMK.902
GGGAGAGTTCAAATAAAAAATAGGCAGACATTTAGAAGGGGAGCCCAAGCCAACCCCACATTTTTTTTTGGTAAAACAAGCCAACCCCACATTGATGAGTTAAAAGGCAAAGACAATGGTGATGATTTACAAGGGGAGCCTTCACAAACACCAAATACGGGACCGAATATAAATGCATTTCATGATTAACAGTACAAGAGGCAGTTCCATATAAATTTATACTTCAACACTAACTACTAATAAAAATATATTTTACTGCTCATGAATGTGTCATCAGCAAACTAAGTTTAGAACTTAAGGAGTCTCTTCCACATTCAAGAGCATTATGTTCTGACTTCTGAGCATTCTAGAGCATTGGAA
>T02_Unigene_BMK.903
TCTAATCCACGCAGTTAAACTTAAGGTTGGAGAGAATCTCAGACACCAAGCCATTGAATATGAGCGTCTTCCTCTAGAATGCACTGCATGCAAATGCTTATAGCTCCAAGCGCCACCTTACATCTTCTGTCATCACATACCACCAAGTGCACCTCAACTTCCGGACTCTTCCACTAACTCTCAACCTGGAGAGTCTAGACCAGCTGACAATGAGGAGTGGAGAACGGTGAACCGCAAAAGGCGCAGTCTCCGGGGCGACGGCCAACCACTCCTTGCTCTTCGTCCTGCTACCACTCCAAACCAGAACGATGTCAGGGACGAAGGCATGGATGTACGAAACCTAAGTGACATCTCAAAGGGACTTCTACCAACACCTGGCATCCATGCAGAG
>T02_Unigene_BMK.904
ATATGCAGGTATGCTTCTCAACTCCCTCAGTGCCAATGGACAAAGTACATAGAAGAATGTGGATTGAGATGGAAATGGTCACTTCACAGTGGGTTCTTTCTTTTTATCATATGGGAAAAAGAGGAGAGCAGGAGGGGGAGAAAAAAGAAGAGGGGGAGTGGGGAGATGGGGTCCCTGCCCCCAGCCACCTTATGGAGATTTGGGCCCCACCAAGAGTGATTACTTCTGGAAAGATAGCTCTTCTAGGGGAGATTCTAAATATATGAATAACTTGTTGGCACAGAACAATGCAGTGGATTCATGCCCAATTGTTTAGTAGAAGCAGACTCAGTGCATCAACTACTCATATAGCTTATTACATACTAACAATGTCAAGAAGAAGAGGAGAAGCTACTTTGGTTCTCATTTGCCAAATCAATATGATGTTCAGTGCTGCCCTGTTTGGTTGTAAGGGGTCCTCCCCAGCTAGACTGGCCAGCCTTTTG
>T02_Unigene_BMK.905
ACAAAAGCAAGCAGCATAAATGGTAGAAGCTGTCTTGTGATGAAGGGTCCGGGCTCCTATATGTACACTATGGTATAATATATATTGATTTTGCAGTGGAACTATAGTTTGTTTCTTGGCTAGTTGTATCAGCCGCAGTCAGGCCCTAGTCCAACTATATACATTTCAGTAGGTTCAAGTTCATGTCTGGATTCACCAGGGAGTCATGGAGCTGACCAATTCACATTCCTACTTCGAAGTTGGGCAACTTTAAGCCTTTTAATAAAGTGCCTATATGAGTTTTCATTATTATTATTATTATCTCAAGTCCTAA
>T02_Unigene_BMK.906
AATAATAATAATAATAATAAAATATATATAAAAAAACCCACTAAGGACAGCCCACTCATCAAAGGGGTCAGCAAATCTACAGAGTGAGGTCCACTTGGTGCACAACTCAGACTTAACAGAAGTGTGCCACATCCACACGTGTCCACATGCAAAGCTGAATGTAGAGGCCCTACCATAACAAAAATATTCTTCAGGTACAAAAGAGTCAAATGGGAGGGAACATTTATGTCATATGATCATGTAAGATGCATTCCATCTCCCATTTTCATAGATAGACTGACAAATAGGCAGACTAGATATGTATATAGATGAATATCTATCTATCTATCTATATAAGTTGATAATGATAGTTTTTCTAGGG
>T02_Unigene_BMK.907
ACACGAACAACTTGACTCCTATAACCTGAGCAACCACTTCCACAGTCTCATTGACTTTGCCTCTGCATGACTTTTTGGTGCAGCTCGTTGTCTTCGGTTATCGATCTATCGTACGGACAGCTGACTTGTGATCGAGGTGTGAGTCTATCTGCCTAGTCTTGAACCAACAGCAGCCTCGCGCTGCACGACTGAGCCTGCGATGGCCACCAAAGCACACTGCGCCTATTGCTTCGAAACTCTTGCCGGAAGCTTCGAGCGCCGTGATATCCTCAATCTGTCCCAAGTAGAGAGCCTGTGGGAACAGTATCACGCGAGCACGACAGATACACGAAACAACACATCTGCGGATGCCTCGGACGATGCTACAGACGAAGACGATGCGGAGATGACAGATGTCGATGCTGAAGAGGATGCAGCAAGCCGTCCCGCTGCGATACCACGGCTGCTCAATCGAGATAGCACAGCGTCAAGTAGTAGTAGCAGTCTGCCATTGTCTACACAATCAACA
>T02_Unigene_BMK.908
GTTTCTTTTCACAATATTTAGCTTTGTCAGCTCTAAATTGTAAAAATATGTATAGTTCTGTTTGAGAGTAATAGTTAATTAAATTAAGTTCAATTTATCTAATTTTTTATGATTGATTGGCTCTTACAGTTCACACGGTTCATTCCAGGAACATTGAGTACCTGTTTTGATCAAACCAAATTAGAACTAGTAGTGGTTTTGTTTTCAACCAAATTGGGCTGGTCAGCTTGGTCTTTGGGGAAAAGAATTTACTGGATCACAGTCACCAAGAAATTTTTTTATAAGTTTATCCTTGTAAATACCAGAACCCTGTTGTTGGTTGCTTTCCATTTACTCATTTGTTTCACACTTCTATATAAATTCTAGAACAGAATCTTACAAAAATGAGGCATTTCAAGCATTTGTTTCCCAGC
>T02_Unigene_BMK.909
GAGCGTATGTTTGTTCTCAGTTCTCACTATGATCATAGTTTTCGCAGTTTTACTAGCAGCATAACATTATTTCCTATAATAGTTATGTTATGGTTTAAAATACTTCTTGACCCTAGCTTTGCTTACAACAGGAAAGAATCAGCAAGGTTTAAAGATCAAACTCTGAAAGGGTAACGGATGCCCATATCATTACTTGCACCATCTACTTTCCCCCTCCCTACCCACTTCGAGGATTTGTGATCCACAG
>T02_Unigene_BMK.910
AGGGAATCGTAGGCCTTCATGAGCTCGTCAATGTCGCTGTCTGAGAGGTCGACTTTATTTTCTTTCAAGACTCGTTGTAGACTTCGGTGCGTGAGTTCGGAGAAGTCGCTGTATTGGTTCATGCTGTTCATTCGGAACGTGTACTCGAGTTGGTAGAGGCGCCATTGTGCTGCTAGGTAATCTGCCTTCTCCTTCTCTACATGTGTTGCGA
>T02_Unigene_BMK.911
CACAGAGTTCTACGAACGACAAAAGACAATCTCAACAACGTAATCTGTGAGCTCGTAGCTCATTCATTCAACGGTCAAGCGAATTCGCGTGACCGCGACAACTACATCGCAATCATGGCTCCAAAAAAGAAGCAAGAGAAGATGGCCTTGGGTGACTTCTTGACAAATCAATCGCTTGGATCATGGGCAGATGAAATGGATTCTCAACCATTGCCAAGTGCGCCAAGTGGATATGGTAGTGGTCAAGCAAGAGATAGTGGTGCTGGAGATAGACGAGCATTCAGTAGCCAACCAGCTTGGGGAGGTGCAGATCGTCCTGCTCGTGGTGGAATGGGAGACAGAGGTGCTAGTTACGACCGACCACGATTTTCAGAACGAG
>T02_Unigene_BMK.912
GAGAGAGAGAGAGAGAGCATATCCAAAATCAATTTACGCATATATATTGGTAATGTGCCCCAGTTAAATTTCAAAAGGGTATTATATTTTATAACTATTTCCTGAAAAAATAAAGTCTTGCTCATCTCACTCACTCCAAAATAACCCAACTCCATCAATCCAAGGACCCGGTTCAAAGTTCAAATTTAAAAACTGAAAAAAAAAAAAAGAAGCCATTTTTCCTCTCTTGAAAAGTAAATGCAAGGGGTGTTTGTCCATGGCCATTGATTATAAGCAGAATTTATCATCGCCATATATATTAATGTTAGTATAGTAAAGAATTTAGACAGATGAGTTTGGCAATCATACATTCCATAAATAAAAGAAAACCCTATCAAAACTCCTTTGATAGTCCCTAAAAAAAAAAAAAACCTACAGAAAGGAGGAGGAGGACAA
>T02_Unigene_BMK.913
GAAGATTCGGATAGCTTCCAAGATAGCTAGAACCTCCACCTCGTTAGACTCCATACAGCCCGCATGCTTCGAGAACAAAGCCAACACAATACCTTCACTATTGCGAAGCACTCCACCTATGCGTGCTGGCCTAGGCTTTCCCCTATCCACCCCCATCTACATTAAATTTGAGTGCGCCTCTAATAGGGGGAGCCCAAAAAATTGTCTTTTTCCCCTTCTTGACACCACAATGTAAAGAAGCCTCCCAGTTATGCAATACACCATCTACCTTTAAACTGTCAAATTCACTCTTGAAAGCGGCCCAATTAGCAATTCATGCCACCACCAAAAGTGATAACACCTCCACTGAAGACGAAGACCCTCTTAACGCAGAGTCATTTCTCTCTTTCCAC
>T02_Unigene_BMK.914
ATTCCAACACCTACCTTGTCATTTATATAAAAAGAAGGATAACCTGCACTTGGTCACTTCTTTATTGATATCCATTTCATAGTGTCAATTGTAGAAGAATCCACACGTGCATTACTTAACATGTGAGGTATTTAGAATACAACTGCCCTTGAGGATTGATGTTTCTTTGATTGGTCACTATTTTATGTCATTATTTGTTGTTAGTCTATCTATTTTAATCATAGATGTTTTAAGATGGGCATTATCCTGCATTTATATTTCTAAGATCACAACTCTTATACAAAGTTTGGACTCACTTAACGATTCTGCTTCATATGAATCTCTGTCTTTTTTCCTGTATCTTACCTCAGCCATTGTTACATGGTTTAGAGCAACGTTGCTTTATGTTTCCTCGGCCATGGTTCAGTTGTGATGTTTTAGGCTTTTCCTGGTTGATGTTTTGCTTTCATTCTAATTGGCATGTGTGTATGTGCACCATATTGGCATTTATCCATGCTTGTATTCATTTATGTGCATGTTGTTGTAGACATGCATAGATGCATATAAATGGATTGTATGTTACATATTTTATATGTATGAATATGCTATCATTGTCATCATCATATCAAAATATGCCCCCCTGATGCATTTGCATACTCATAACTCGGAAATGCATTCATCTATACCTTTTACACTTACGCATAATGTGTATCTCATTCCTTAAATCTGTGCCCAAAAACTGACAAATGTTTGCTGATGGGCTATTTATGAGCAGATGTTCTACAAGCAAGCCAAG
>T02_Unigene_BMK.915
TAGCAACAAACTTGACGCTGTTCTAGATCATACTGGCCGCAATTTCCAATGGGACGAGTTCTCATTTGCACAAGGAGGCCGAGTCATCGAGGCTCTTTCGGAGCACATGATGCAGGGTTTCTTGCAAGGCTACACCTTGACTGGTCGCACAGGTCTGTTCCCAACTTATGAATCGTTCTTGAACATCATTCATACCATGATGATACAGTACTCGAAATTCAATAAGATGTCGCGAGAAGTCCCGTGGAGGCAAGACATATCATCCATCAATTACCTCGAGACATCCACATGGACCCGTCAGGAGCATAATGGATTTTCGCACCAGAATCCATCATTCATCAGTTCTGTGCTGAATCTCAAGCCACGAGCTTCACGTATCTACTTGCCGCCAGATGCAAATACTTTCTTATCGACGATGGCTCATTGTTTGAAGTCCAAGAACTATGTTAATCTCATGGTCGGTTCGAAACAACCCACTACAGTCTGGTTGAGTCGTGAAGAAGCAGATCGACATTGCCAGGCTGGCGCATCAGTCTGGAAGTTCGCAAGTACCGATGATGGTCTTGATCCCGATGTTGTTTTAGTCGGAATAGGATGCGAGATGACCTTCGAAGTGCTCAGTGCAGCATCGATCCTCCAGAAGCGTTGTCCAGATATGCGAATACGAGTCGTGAACGTGACTGATCTCATGATACTCGAAGCCGACAACGAGCACCCTCACTCTCTTTCAGAGGACGACTTTAGTAGCCTTTTCACAAAAGACAAACCTGTCCACTGGAATTACCATGGATATCCGCACGAGATCAAGGGATTGTTGTATGGTCGTGGCGTGCCAGGCCAGTTCAGCTTCGGTTATTACCGCGAGGAGGGCTCGACCACGACTAGTCTGGACATGCAATTGCGAAACCAAACTTCGAGGTATCATATCATGGAAGCTGCAATCAAAGGTGCTAGTCGTAGTAACCCGTTGATAGCACTCGATCGTGTCGCTCTGCTAGGCGAGATCCGAGGCAAAGTCTCTCGTGTACAGGAATTTATTTACAAGAATGGTGTGGATCCTGATGGCACTTTCGACCCTCCTGAATTCAAGGGCACTCATTTCGACAAGAA
>T02_Unigene_BMK.916
TGGGTTGGCAAGCTGGTGTTGGTGTCATACACTAAGGGTCCATAAACGACCAGGTTCCGGTCCTCTTGAAGGACCAAGACGTACTTGCCCAATTTGGGGCTCTTCCCGCTGCTGGACCACATGCTTTCCTCTGATCCAGAAGACAGCACCAACTCTCCTGTGGGTTTCAATTCGAGGCAGCAAGAGGCGGCCTTTGTTTCTGTGGACCAAATTTTCTTGCTCTTGTCATAGAGCACCAGATTGCAGTCCAGTTGCAGCATTAGCACGTAGTCTCTATATTGGAGAAACTCTCCTGG
>T02_Unigene_BMK.917
GTTCTGGAACACCAAAGCGGGATGCACTTGTCCATGGACGGATCCTTTCTGCGTGTGGAGTGCTCCAGAGTGCCCGACTAAGAGCCCTCCCAATCCACCAAAGCCGACTTCACCACCCAATCCACCAAAGCAATCTTCACCGCCCAAACCATCGACCACTTGGGGGCCCTCCACCACCACTCCACCTGCTGTGACGACTGCTCCTCTTCCGTCGTGCCCAACTTCTTCATACACCCCATACTACCCGG
>T02_Unigene_BMK.918
TTACTGCAGTCACACAATACCAGATACAAACCGAGACTGCTGCGCTGATCCGCGCTGCTGAAGAAGTTCAAAGTCTCATCCGCCAAATGCAGGAAATGTGGCTCTTTGGACAGCTGAATACTCTGGACGATACGAAAGCGCAAAAGCAGTCGGAGGAGAATGCGGCTGTTGTGGCGGTTTTGCTGAAACTCTTGCACGAGAAGAAAGGGCCGGATGAGGAGAGTCAGG
>T02_Unigene_BMK.919
GCTCGAGCGAAGTGTCATCACCTTGTAAAGTCCGCTCAAGCGAACCTGCTAGGTTTAGGAATAAGAATTATTTCATTTTCTGTATTTTCTTGAAGGTTGAAAACTAGACTATATTAAGGGTTTTGTCTTGACATTGTGTGAATGGAACTTCAAAATGCCACCCAACTTCGGGGACACCAATTCGTTTATATTCCGACATTTGGGTTCCAATTACACAAAGGTCAATTAGT
>T02_Unigene_BMK.920
GTTGAAGTAAATTAAGGAAAGTGTCTGGTTAACTGTAGATTGTAGGAAAGAAATAGGAGGAGGCTAAGATTTGGTCCTTATCTAAAATTCCTAAAGTCAAAATTAGGTCAAATGGGTCCTGTTTGCTAGAGAACAAACGATAGGATCATATGTTTGTATATCTCTCCGATCCCCACTCTCTCGCCTTCTCTTTTAATTTAAGATGAAACAAACGGAACCGATTTGGATAAAAAAATTCAAATTCAAGTGTAGGTGAAAATTTGTGTATACATATGTTTTGATAATCTTCTTTTATTGGGCAATTAGAAAATCCTTGATAATTGGAAACTTTCCTAAAAGTCCACATTAGTCTTGGGAAAACCAAAATACGATAGAGTCCATTAATACATATGGCCGTCAAATGAGGCCCCACCATGTTTCTGAATATGGTCATGTGGGCCGCACCTTATGTCCAACACCAAGGGCATTTAGAACAACCATTTTACGCGTGGAAAATTATGTTGTCGTCATGGTCGTCGTCATTGTTGTTCATTCGAATCTTCACATTAGTCTAAGGTTGGCTAAAACAAGATATGACCAAAAATATATCTATTGAACATGAAAGTAAGGTTTCTATATCTGAGTTACATAAAACCCCATTATAATTTGAATAAAAGAAAAGGAATATCCTAAGACTTAGCATAATCCTTAATCTTTGCACAAATATGTTACGTTGTAGTTATTATTAAAATCAAACACTTCTTTTTTATAAA
>T02_Unigene_BMK.921
GCTCGATTATGTCGTAGCGTCGGAGGGCAGGGGAAATTTCTTCCATGCGGTCGCGTAGTGCTTCGACATCGTCGTAGGGGAGAGGAACGCTGAGGGCTTCGGATGCGGCGCGGATTATCTTCCAGTCTTCTCGTGCGGCGCCGTAAAGTGATGATGCGGCGCGGGACATTTGTACGCGGCCTTCTGTGTTGACGTATGTTACGCCCTTTTCGGTGTATGCTGCGCCGGGAAGAACCACGTCGGCAAGGGCGGCGCCTCGGTCGCCG
>T02_Unigene_BMK.922
AGATTATCTAAGTTATCAGGTCCTGAAAGGAGAACATCAATCAACACCTCATAAGGTTTAATATGTGATTTCCCTACACTTACTCCTGTGAAACTATGTAATCATCACAGCTCTTCAGCTACTAAATGAAGGTACTGGATATATTAGATATCTCTTCTTCTTCTTTTTTTTCCGAAATGGAACTTGTATGTATTAGATATCTCTTAGAACAACAAACATATGTTCCAAGCACGATATAGGTGGAACACATGAAAGTAACCTGTTAGCTTCTTGGTTACCACCTCAAAATGGTCAGATGCATCTATCTAAATGTAACTTGACACTAAATAATAAATGTGGTGGCATCCACTAAAGATATAGCATGCAGAGATGCTAAAAGAGAAATGACAT
>T02_Unigene_BMK.923
TGGGTTCAAATAAAGTGAAATTGGTAATTCATAAGTTCTTATACTTTTTTTTTTCTTTTTTTATATTGGGGTTGGTGTATGAGTGGATATTGGTTTCATTTATGAAAGAAATGAAAACTCAATAAAAGGAGATGAGAACTTGTTTGGTTTTGGTTGGTTCCTGTTACTTGTAATCTCTTGAGGGGAAAGGCTGAGGAATTTCATAGGGAAGAAGAACTATGCGGTACAGATGGTGAGTCATAGAAACTGGAATAGAAGAGCAGAAGAAAGAAGAAGATGAGAAGAAGAAGATGATGAATGGTTACACTAGTTTGATTCTTTCTGTCACGGTCGATATCGACCATCCAAAAAAAAAAACCCCGAACTGGATCCAAAGGACCCCTCTCGTGTCCAATGTAATATTGCGTCTTGGTAGGTCATATGGGGTCCTACAGGGATTTTTCTCGTAAATTCCTCATTGTTATAAGTAGAAGAATGAAAACAGCACCACAAGAAATGTGCATCTCAATGAAGGAACCCAAACATATAAGCGAAAGAATTCCTTAGTGATTTATGACCAGTTGACCATGCCCCGATCAAACTCTAAAGATCATATCATCCACCAATTACTTTCCCTCAAACACACATCTATTCTATTCTTTCCAAAATCCAAATGCCAAATAATATAGCGAGTGGGATCATTTCCCACTCGCCATAGAATTTAAGCTTTTCTTTTTTTCCTTTTGACATGTATTCCTCATTTACATAACACAAAAAGGAAATTATTAAGGAGGGTAAGGTTCTCAG
>T02_Unigene_BMK.924
ATCATCCACTTGATTCCCTTCTCTGAATGCATGTGAGATCAACCACACTAAGTGGTAATTATTCAAGGATGTCCCAAGATGATTGGACCTCCCTGGATCACAATGATCATATTCTGAATCACCATTAACTGTGAGGAACTGAAACCCAAGCTTTTTACCAAGAATGACCCTGGTACAATGCAAAAAATCTCAGCTTGGGTGGAGTGAGCCCAAGGCAAGTATGGTTAATGTGGCCAAAGATCTCTCTAACTGATTCCTTGTAATTCCAGCTGCCCTGGTGTTGATGTGGGTAGTTAATTGGGGTACTCGAACTCTCTTGGAGTTGGATGAACCCAAAAAATGGAGGCATTTTCAATGGAAGCTGCAAACATTCAATTGGTTCTGAGAAGTGAGCCAATAAAATTCCCAAAAATCTAGAGTGCTAAAGAACACCTCAATATGATCTGATTCTAACCTTGTGGTAAGATGTGGGTGTAGAGAGGAGGCTCTGATTGCATTTTCACCAGATGACCATACTGCATTGGGGGAAAAAGGGGCATGAGGATTAACTGCTATGGAAACATGACACCGGGTATGTAGTACACTTGACTTCACAAGAGTAGCGAGAATAGGCCAATGGGAAATGAAATAACCAGTGACTAGGCAGAAAATTTGGGTGACCAAGGGCAGGGTAGGAGAAGGTGATTGA
>T02_Unigene_BMK.925
GGCGTACCAACTGCATTATCATCAATGATACCCTGCGCTTTCGTTTTGGCGGCCATGGCTGTGTTGGGATCTGTCTGGCGAGAGGAGAAGAAGTTTCGAAGAAAGTTCATATAAACGCCCTGCTGATAAGGACGTTGTACAAGGGGTCTGGTGGATATTATGGGAACTCGTGATGCGATGATGCGAGTCGCCAGTTTTCTTTGAGTGTTGGTGTG
>T02_Unigene_BMK.926
[truncated: 77,760,457 more chars]
