# Supplementary material for: Mining of candidate genes involved in the biosynthesis of dextrorotatory borneol in Cinnamomum burmannii by transcriptomic analysis on three chemotypes
Source: PeerJ. 2020 Jun 10;8:e9311. doi: 10.7717/peerj.9311 (PMC7293187; doi:10.7717/peerj.9311)
Supplement: Data S14 [file peerj-08-9311-s014.zip › BFT.Unigenes.fa]

>T03_Unigene_BMK.1
TTCTTTCTTTTTCTTTGGTTTTTCTTTTGTTTGTATGAACTTTGATCTCTTAATATCATTTTACCTTTACTGATCAAAATATATATTTCTAAATTTTATACTTTTCTGACACGTAACTCTAAAATGTGTAGCCAAAATTCTGAATTGGCCGAAACATTTTGATTTGGAGGCCAAACCCAAACAGGGTTCGAAACAAATTTCTCAGCTGTAGG
>T03_Unigene_BMK.2
GGAAACAAAAAGGCCCCAAAAAAATAGTGCAAGGCGATCGATCCTAGTAAGATGGAGCTGATGCCCCCAAAAAATGGGTATCAACCCGGATAAAGAAATTTAGTATATTACCAGTCAGGAAGAATATGCGAAGAAAGTCTAGAAACCCCCTCTTTGGCTAGGCTCGCCTCCGAATTAGCAGTACGCTTGATATGATTAAGTGAGACATTCCAATGTTTTGAGATCTCTACCACTTCTTCTATGATATCTGCAAGATGCATAGGAGGGTTGGATGCTTGGGAAGCCCATTGTATAGCACATAGAGAGTGTCCTTCTATAATCAATCGCTGAGCATTCAACCGTGAAGCTTCAAAAGACCTATCTTTATAAAGATAAAATTTTAACTTTGTTGATTGAGCAGAAACCAACTGTGCTCGAGTATGATAACAAAACGATACCTTCATCATTACGAATTACAC
>T03_Unigene_BMK.3
GGGTAATCTGTTCTAGCTATGGTGAGTAAGGAGGTTGGTAAAATAATTGGAGATAAGAGGGTGGCTGGAAGTGGCGGACAATTGTGGTAGTATCATGGCATGTTGGGCCATTGGTTCTCTTCTTTTGTAGGGTCAATAGCGTGAATCTTGTGGATGCCCTTGGGATTTTGAGGTTGTAGGTGTGGATGTCATCTTTGGATGTCTCTTTGATTTCGGGCCTTACCTGGGTTGGAAACTCCATCTCAAGGATTTCAAAATTACAATTGATGGGCGACTTGGTCACCCTTGAGTCAATTTGACAGCCAACTTGCAAGTGGTTCGGCCAAGTTGGACTGAGTCACACCCTAGGGCCTA
>T03_Unigene_BMK.4
GAATCGGGCTTTAGAAGTCTGGCCGTGCCAAAATCAGAGACACAAGCCTCAAAATTCCACCTCAACAGAATGTTGTTGGTAGATATGTCTCGGTGTACGATTGGTGGAATGCAATCATGATGCATGTATGACAAAACATGTGCCACTCCTTTAATAACCTTCACCCTTTTGATCCAGTCTAGTTCAACTGCTGCTTGATCACTTCTTAGAAAGCTAGCTAAGCTCCCCCTTTCTATGAATTCATAAATCAGAAACTTGTGTTGCGGGTGCAAACAGAACCCATACAGTCTCACAATGTTGCGATGTCGAATTT
>T03_Unigene_BMK.5
CTTCACAATCAAGAGGTACCAGAACTGAAAAAAGTTCGTAGTTAGTTTGCCTATCCTGCTTTCATCAATTTATGTCAGTTGTTTGGGGATTATGTTGCTAGAGTAGCTTGCTTTCTCTGGATTGATGATTATGATATTTGATATGCGGATATCTGTGGTATCATCAGTCGTTCAGTATACGTACAAGTAGGGGTCACAGTGCATGGATCCTAACTGTTTCTATCCACCTGAATCGTCAGATGGTAACTGAATTTGCTATCTTAATCAATATAAGAAAATAACTGTTTAGATTGACTGTTTATGGAAAACGTCCAGCCTAAGAAATAGGTAGACCTGTCTAAAATTCAAAATAATGGCTATTTACAGGTTCAATTCCCAATAAATGAAATCTAACAGAGTTACAGAAAGCAATATACTGGCCCTCATGAATTCGAACTTGAGACAGAGTATGCTTTACTACTATGAAAAGTTCCAATTCCGAAAATCAGCTTATTCATTTACCAAATATTAAACTATAGAGGATTAAGTGGCTTTTGAAACAGAAAAAATCAAATGGAATCAACATTTGGCAATTGAAGTGTGTAGAGATTAAAGAAGCATTCACAGTCAGTGACAAGAACACTATACCAATTTCTGCAATAACAGTAACTACTGATTATGTTTCTTCTTAAAATAAAAAAGACTACAAACTGATTTGCAGTAAAATAGAAGATTATATACTAAAGATGTAAGGATACTACAAATTCACTGCTATAAAAAGCTGTAGATAGTAAAGAATCTGCAATTCTACCACTTGCAAATGCTTCATGAGAGTGGTGCAAGCAGGCATCTGGG
>T03_Unigene_BMK.6
GTTGTTTCTTGGTTTCTCCTCAGTGATTCGGCATTTTTTTTGTTGGGCTCATCTTGATGAGTTGGAAAGAAGCATCTTTTTCCTCCTTTCACCAACCAAGAGCAGTGTGTCTTGAAGCCCTCCCCCTCTAGGCCGTATCAAGCTTAACTTTGATAGAAGTGTCATTGGCAACCCAAGTCTAGTGGGTATCGATGGCATTCTTCCTAGCAATAATGCCTTGCACATTATTTTCTACTCAGGCCGACTGGAGTTT
>T03_Unigene_BMK.7
TGTGTTTTGGAATTTGAGGGACTCCAGTTCAACGCCGGTGACAAGGAGACAGAATGGGGTGGCTCTGGTTAGCGGGTTTTCAAAGAATCTATTCAAAGTTTTTCTGGAGAAGGATGGGGTGTTGAACCCAGAGGATGTTCCTGAGTTGAACCCAGAGAATTCGATGGAATTGGCGATTGCCGGGGAGGAGTATCAGAGGGTCAAAATTTTTGACTGAGCAGAAGAGGAA
>T03_Unigene_BMK.8
GTCCATCTTCGTTTGGCGGCATTGCACTTCGATGCATACACGATGCCTGATCCTGTGGTAGCGAGCGTCTCATTGTGCGCTGACGCATCTCGTCGTCTGTCCGGAGTGCCCCAGGCGAGAGTCCCGTAGCAGGAAACAATGACAAGGCATATCCAGTACCAAGACGTTCTCATGCTTCAGTGGCCGGTCACAGTGTCTCCAAATGAGTGTCGAGGCTTGCG
>T03_Unigene_BMK.9
GTCTTCTACCGTGGCGAGTACATCCAGCTCATCGACGCCAACCAGGACAACTACCTCGAGGAGTGCTTGAAGATTCGCTCTGTCCTTGCCGAATTCGAAGAGATGACGACCGATAACGTCTCGCCATACACTCCTGGTCTGCCACCTACCAAGTTCAACCCAGTCGCCATTCTCGGTGCGCGTGAATACATCTTCTCTGAGAACATTGGTATTCTTGGCGACGTCGCTGCCGGAAAGGAACAGACATTTGGTACCCTCTTCGCTCGTACTCTGGCTCAGATCGGTGGTAAGCTCCACTACGGTCACCCCGATTTCCTGAACGGTATCTTCATGACCACTCGTGGTGGTGTCTCCA
>T03_Unigene_BMK.10
ATCGAACATCAGGCCCCTCAGTACTCTCTCCTCTGCCCAACTGCACTCCAGCCTCTTGACCGCGCAGATCACCATTGGCTTTTGTCCCTCACCCTCAGCCATTTAGTAGCGAAGAGCACCAGCATACGCCTATCTTGAAGTGAAGAAACGTCAAGATGGCGCCCATCGCCCTCGACGAGAAAACCAACGGCCACGCCGCCGCGCCTCTCAACGCAAAAGCTGCGTCCTTCCAGCCAACAACCACAACCTCCTA
>T03_Unigene_BMK.11
GGATAGATGTGGTACAGGAGGAATATTGAGGCTCCATAGGGGGAAGCTATACTCTCGTTTTCTGGTCCTGTGGAATTAACATTCAAAAGAGTCTAATGAAGCAGTGTTTTTTGCGATCTTCAATGCCTTGGGATTATCTATAGAGATTTTTATTTTATTTTATTTAGATTGGTAACAGGTAAATGATACCATGGAGTGTGCATATTGTGGGTGACTAGAAGAATGCATTTGAATGGGC
>T03_Unigene_BMK.12
GGTTTCGCAGCACATCGTGTGTTCAAGATCCCTTAGATTTACCCCGTGCATGTGTGTCGTGGACCGATGCATGTGCCCGAGGGATTAGTCTTGTCGTGTCAAATACCATGGGGATACCTCATCAGCAAAAAAAAAAAAAAAAGCTTATGTATAAAAGTGATTGGATAAAATGATGGATGGAGTATTTATACATTCACCATGGATACCCAGCCTTTGGAGTCATCGCTATTGGCAGCACAAGGAGTCTCACACAAGGGAAACCATTTCTCAATGCAACCAACATAATACGAGTGAAAGAGAGA
>T03_Unigene_BMK.13
GTGGAGTGCTAGAGTGGCACTTCGATTAAAAGGGCCACTTCTATGAGACGGCACCAAGACATGCTCTGTTATATGGAGCTGAATGATTGTTGGGCAACAAAGAAATCGGTAGAAGCTAAAGTACATGTCCAAAGATGTGAATGCTAAGATAGATGTGTGGACTCACAATAAAAGATATGTCAAATGAGGACATAAGAGTGACTCCAGGTGGCTGCAAGAATAGGA
>T03_Unigene_BMK.14
GGCGAGGAGGCCCAATTCAATACCCCTTTCATGCCCCCTACAATGGTTCCATCCTTGTTCTGCAATGCTTCATGCCTACAGTTTTCTTAGAGACAGAACTTAATGTAGCATCAAATCAATAGTCTTATGGTCATATGGTTTTGGCTTTTAATAGTGCTACAAAACTAAATAGGTCTTGAGAACAGGGTCATAGAAGTATTTTACTATTTTAACAGAGTCACGAGACTAAATAGGTCTTTCTAACTTGCTAAAGAAAAACTCATAAAAATCAAGTTGGCCCACATGTTTGGAACGCACCTGGTAGGTCTGCATGGCCAATGTATAGGGCATATGACTCCCACTATTGTGCTTGTTTCTCTCCATGATCTTAGCATTTGAAATTTTGGCCCCAGGTCTTGTGGAGGAAGATAGCC
>T03_Unigene_BMK.15
GTACCGCTATATCACACCTTTTGACGAACGCCAATGCCTCTGATAGGCTCAGTCCTGGTTTTCGGTGCCAGTGAAGATCCCTTGCATACGGCCAATCCCCATCCACTTTTCATGCAATGAAAGCAACAGCACCCGCAATCACTGCCCCCGCAAGAGGAACAACATTCACCACCGCTGCTCCTGTCCAAGTGCCAACCCATGGTGAAGTCGGTGTCCAAGATGTGTATGAGACGACTGATCCGTTGGCAACAGTGGAAGCGGTGACCACTGTGGTCGATCCAGGAGTAGTCCATGCGCTACTTCCGGCTGCGGTCATGC
>T03_Unigene_BMK.16
GAGATAGATAGGGATAAATTTTATTAATGATGTAATGATCTTGAATGTTACACTTTCCTAACCCCATATATAGTTTTTTGAAATTTTATATGAACTCATATATGAAGAGCACATGTTCATACAACTTGAAGAATCCTTCCTGAATTCGTATAGAAATAATAGTAATGTTAACACGATTACCATCATCAAGCCTTGTCCCAACTA
>T03_Unigene_BMK.17
GGTAGCGGTGAAGGTTCCTGATGGGTGGACGGAGGAGGTGGTGGTGGGTCCCTTGCGGAATTGAGGGATGGCGGAGGCGACGGCAACGAGGCCAGTGAATGCAGCGAGAGAGAACTTCATTTTGATAGATTAGTTGGTATTTGGTGGTAGTAACAACTGGTAATAGGTAAATTGGTAGCTTGTGTTTGTTCGAAAGAACGACTAGGGTGAGTTAACGAGAGTGAACGTGGTGTCAAAAAGAGTGACTAAGTGAGCGACT
>T03_Unigene_BMK.18
GCTACTCCTAGCCAATGTCTCCCGCCAACCTCTTCGGCAGCCCCGCGTCCTTCTCTCGCAGTCTCACCGCGCGGGTCGTGCGTTCAGCGTTGCACGACCGCTTCGGCTCAAGGAAGACAAGGAACGCAGCGCGGAGGAGATCGAGCGGCAGAAGCAGGAGAGTCTGAACAAAGGCGAGTGGAACCGAGAGCTCGCTTCATCATCAGAAGAAAGTGTGGGTGCGGACCAGCAGAAGGTGAAGAATCACGACAAG
>T03_Unigene_BMK.19
GCCTGTTACTCAACTTGAAAATCCAGTACGCAGGTACAGTTTTTTTGTCCAAAATTCTTCAAAAGAGATAGATACTACATGTTTAGAGAAGTCAATTGGCATTACCCTTTTCTCGGTTTTTGGGACTTTAACACCTGCGTTTGAATATTAGTCATTTTTAGGATAGTTTGATCAATTAGTTTCCTTCTTTTGTCCTTTTCCTCTTTTTTTTCCTACGTA
>T03_Unigene_BMK.20
GTGGGATCAGATTTGGCTGGGTCAAGTGGGACCACTTAGGTTCATCCAGGTTAGTTGGGTTTTGGATCAAGTACGGTTTGGGTTTGGGGTTGTTTGGGGTTGAAGGAATGGTTAGATTTGGAATATTGGTATGGTTTGGATGGTTGAGTTTAGGTTTTGGGGAGGATTATCCGAATGGCTTGGATGTTTGGTTTTGGGTTTTGGGAGGATGATGTAGATCTAAGGGATGGTGGTTCAGATCTTGGAATCTAGCGGTTGCATCTTGGCTTGAGTAGCAAGAAACTCCTAGATGATATAGATCTAATGTTCTATTGTGAAAGAAAACGCGGGAAGGAAAATAAAGGATG
>T03_Unigene_BMK.21
ATCTCAACAAACACACTATCTCTGAAACCCGTTCAAATAAACAGCGACATGACAAAATTGTTTCACAGCCTCATCATTGGAGGCGGCCCGGCCGGTCTCAGCGTTGCCCTTGGTCTTTCCCGCCTGAACAAGACCTGCCTGGTTATCTCCCATGGCACATTCCGCAACGATGGTATCGAAGCTTCCCACGCTGTACTTGGGCACGACCACATCCATCCGCAAACAATATGGGCTCGGGGCCGTGAACAGATCGATCGATATGGAACGACAA
>T03_Unigene_BMK.22
GTGTTGTTCTTAGGTTTTTTTGGGGGGTGGATTTGATTTGCTTTCTGGGTTTAGATCTATTTCAGTTGTTTCTTTGTTAGGGTTAATAGCTACTTGATTTATTAGGTTTATCAAGATTACTTTTTTTTGGGATGATGAATTAGGGATGGGATCGGTCGATGCTCTATAGGATTAGGGTTGTTTCGTTCGTTCGTTTTAGTTTTAAATTGTATCTAGTTAATTGCAGATGCAAGTAATTTGGTGGGTTTTGATTACTTAATTTTTTTAAAAGCCCCCCCCTTTTTAAAGTTATTGGGAGACGGTGGTTTTTAGTAGCTTTCTTTGGTCTTTAGATCTATTTGAATTGTCTGGTATTGGGTCAGGC
>T03_Unigene_BMK.23
TGCCGCTAGCACCACGACCGCCTCTGCTGCCTCCAGCACCGCCTCGTCTGGCAGGAGCACCGCCTCTTCTTCCTGGGAAGGGCGAGTCGTCATCGGGGTGATCATCGCCACCCTTAGCCTTAGCTTTCTCCGCTGCAGCTTTAGCTTCAGCAGCCTTGCGCTTGTCTAGCAGAGCTTTATGTGCTTCTACAGCTGCCTTTAGGTTTGGTGCTCTGATCAAGCAGGATACTTGCAGTGGGTCCACATCAGTAAGTTCTCCTGAAGGAAG
>T03_Unigene_BMK.24
AGAGTCTCAACGAGTCGGGTTTGACGTGTGGATCACGCGTGTGAGGTCTCGCACGAATCTGAGCGTGTATGGGTATAGTAGGGGGCTGGTTTGCTATTTCGGGAAGTTTTCAAGGGCTTTTATGGGATTGTAAGTTTTTGTGAGTTTTGGTGCATTGGGTAAGTCTTGGGATTTCACGAACTTTAACCTTCTGTCACGTTTCGATATGATGCGTCGAAGGGGCCCAAATGATCACTTTAGTTGACCGAATGACTAAACTAAAATTTTGAACTAACCCAACCCTAATATAAGTCATCAATGGACTCATTTTCCCCTTCTTTCATTTTTATCTCTCATTTGGCTCTCAAACTCATCTCCCTCACTACCTCCTCACCATTTCCGGCCACCGGAGCTCCGTCATCACCGGTGCTTGTTGATTTCATCCTCCCCAAGCCTCCACAACTCCAACCATCATCTTCTTCAAGCATCTCCTTCACCCATCACCTCTAGGTTAGTCTCCCAGGCTCTACGGTT
>T03_Unigene_BMK.25
CGGAGGTGCGTCGTACGCGGGACTAGACTTTCCTCCGGACTTTCTTTGGCGGGGAATCCCTGGTAGCTCCTGCCTGACGAGGGGAACCTCTGTCGGTCCCGGAGGGGGGGAGAAAAGCAGAACGAACGCCAGGGGGCAGTTCTGGAAGCATTAACTGGAGCAGCTGAGGTTGCAAAAACGATGGAAATAGGGGTTGTTCCGACGGAGGGAAGGATGAAGCTCTTCGAGACTTCGACACTCCTTCGCC
>T03_Unigene_BMK.26
AGGGGAAGCTCCAATCGTCGCAGGTCAATAGAACTTATTTTGTTAATATTTTTTCCATTTTCAATTGGTTTCTTACCAAACTTTTTTCTGAAGTTGCATTTGGCTTACTGCCCATATTTTCAGTAGACTGAATGAAACTAAATCATTTATTTTTGGGAATAATAGGTTCCTGAGTAATAATGATGTTAAATAGAGTCTCGAACAATTCTGTAGATGTTGGACACTGTATTGTGGTGATTGGGACCAATCTGATGGGCAAGAAAACCCTCTGGAAGGACGTAGTCATGCAATGTTCCCCTATGAGTAAACAGTTAAGGAAAAATATTAATTAGGAGAGGTTGAGAATGAGGGCAAATATTGGGTTTTATTGGCTCCAAACACAGCAATTGATGGACAGCCTCCCGGTGAAAGTGGGGCTCATCTGATCAATGGTCTGGCTCAGCAGAGCATTACTGAACTTGCTCCGAGTGCATGAGGATTCCATATGTCTTAATGTGTCAGAACCCTATGATCCCTCTTATTTAGATGATTGCATCCTTTCTACATAAAATATATTCTCCACTATGTATTATTGATGATTGCATCCATCAAAGATATATAGATACCAA
>T03_Unigene_BMK.27
GTCGGCGTTCGATCAGCTGTATCGCTGGAACATGGACTGATTACCGGAGTCTGTCTCTCCTCCTCTGTCGAAGGGAAAGAGTCTACCCTCGTATGCATCTGCTGGCAGCGTGCCGGCGTGTGAGGCTGGTCTGGAGGCGGGCATTCCGTGGGTATGTCGTTCATCCAATTGGTGAAGGAGAACTTGTGTTCGGTATCGTTGATGCTTGTGATGTCTGCTGTTTCTGTGATGTTTGCGGATGGGCTCGGTTCGGATGTTGGCA
>T03_Unigene_BMK.28
ATGGAAAGCTTGTTGTCAGGTGTTCGACCATCTAAATCTAGCTGCAATAATAGATTCAACGATTCTATGCGTTCATGGAGGTTTATCACCGGATATAAGGACATTAGATCAAGTAAGGATAATACCGAGAGCTCATGAAGTACCTCATGAAGGAGCATTCTGCGATTTGATGTGGTCAGATCCGGATGATTTGGAAGAAGGTGGATGGGCAGTTAGTCCGAGGGGTGCAGGATGGCTATTTGGAT
>T03_Unigene_BMK.29
GTCAAGGAGAGTCTTGTTTTGCAGCATTATCCCATGCTTTTACTATTCCATGAAAACCCCTGAATTATGAGAAGCTTCTGCTTCCTAAATTGTTTCCCAATACCATCTATAGGCAGAGAGGCCACAGGGCATTGTCATATGCTTTCACCTTTGTCCCTTCCAAAGGTCTTCTGACATTTAATGTATACCGTAAAAGTCACTCGCCAGACATGTTGGGAGGTGAGAACCATTTGCCTACAAATGGACAGT
>T03_Unigene_BMK.30
TGCCGAACAGGAGAGTTCCGAAGAATGTGCCGATGATCGCACCAGCGAGAGTGCCGGCGGTGTACTGGCCACCGCAATTTGCGGCTTGCCCATTGCCAGCGCCGATTGTTTGAACAGATTGTCTGGCTATGAGGATGGGAGATGAGGCAGTGCTGAAGGAGCGAGAGGGAGCCATTTTATGTTGTGCGCTGTAGAGTACTATGACTCGAGATAATAGTCGTGGTGGGAGGTTGGTGGACAGAGAATCACTCAGGTTCAGCTTCGGCGACGATGGGACGGCTGAGAATCGGGCGGTAGTG
>T03_Unigene_BMK.31
GGGCTATTGAGTTCTATGAAGGGTGCGATAAAATGGTGGCTCTCATAAAACATGTAAATGAAGTGGCACTTGGAGAGTCCAGGTGGGAAGAAGAAGAGCAGTGCACATGATGAAACTTGATGTTGGAGTTAGGAGAGAACAAGAGCATATTGAAGAAGAGATGTCACTATTGAAAGAATGACAGGAAACAAAAAGTATTGTGAACTTATAAAGGTG
>T03_Unigene_BMK.32
GGCACTTAGGAATCTGATACCGGTTCAGGCACGTCGCGATTCAGCTCTGCCTTACTGCCGAGAATTGGCATTTCGCGAGACGCGCCCTTTCGTGGAGCCGCCGTGCTCGTTGCAATAAACACTTCTAACGTGCCGTGCGCTTTAAACGAGTCTACTGCGCAGGCTTGTTCGCGCGCACACCGCATCGCATTCCTCACGAACCCCCTGTTAGCTGTTCGGCATGGCCGATCAAAATGATGTCGACCTCGACTCGATCATCGACCGTC
>T03_Unigene_BMK.33
TCTTGCAACAATTTTCGCCTTCTTACAGAGTGGAAGGTCAAAAGAAACATTCGAGAAGGAAAGAAATTTCAGAATGGAACGTCATTACAAGAGAATTAGAAGAAATTTAAAAAATAAAGAAAAAGCGGCTCCTTCGGCCATCAAACAGACCAATATCAAAAAGCCTTAATAAGCAGAGGAAGACTGGAATTGTCGGAAGAGAGAACTAAAATCGTGTTATCAGGCG
>T03_Unigene_BMK.34
AGAAAGCCCATACAAGTGGAAGAGGGGGCCGTACAAGTGGGGGGAATTGATGTTTTGTGGAGATTGTACAAATATTTGATGATGCTTTCGGAGGTATAAAGTTATTTGATGATGTTTTTCGTAACCAAAAAAAGACAAGACACTAAACAAAAGACAAGTACTTGCTACCAAACTTGAGCACATAAATTTCTAACCTTTTTCCTCCCCTGGCTTAGCTAAAGCATCAGGGAAACCATTTGCTTCCCTAGCTACCCACT
>T03_Unigene_BMK.35
GTGGTCTCAGCTTCAAGTCTGATAGGTATTTTACGGAATCAAATACAGCGACGGAAGAGCTTCATACATACGTCTTGCTTAAATATCAGCAGCAGATGTCAGAGTCTGAAATTACGGGCGCGAGACGGGGCGCTTCGCAGGTCATCAGCTAGCTCGCAATCCCGAAACGCGATCAGCGTTAGATCAGATTGTCAGTTGCTCAAAATGCTTCAAATCAGGGCGG
>T03_Unigene_BMK.36
ATATAGGCCAAATGGGAACACCTATTGTTCCATTGTGGATGGATATTGTAAACAAGGAAGGAAAGCTGAAGCTTATGCTTTCATTCGGAACCTTAGAAAGATTGATTCACACATCACTGAGAAGGAAGAATATCGTCTATCCAAACGAATACCAAAGTACTAGTTTGAAATTTGAGATCCTTTTTGGGAAATAGAGCAATGGGTCAAGGGGTGTGC
>T03_Unigene_BMK.37
AGTTTCCTGAGCTTGCTATATTTTTGGTAGTGGCAAAGGGTTCCGAGACTGGGTGAGGTCTTCTCGATTTCTTCTTCTAAAGCCACTTTGATGCCTTCGTGGAGATGGTTGACTGGGTTGTTCTGGTTATCTATGATACATGGAAGCTTTCTTAAGCTTTCAGTCTTGATTTCTGGCTCTTCTTCTGGGTTCTCAACACATTTGAGGGTGACCTGAAGCTCAATTCTGAACAAGTAGTCAATCAGATCAAACTTATCACCTTCGTCATTCTCATATTGGAGGTAAGGCATGGTCACA
>T03_Unigene_BMK.38
ATGCAAGATGCGACAGCCGATGCAACATCATCCAAGGCCAAGACTGTGTCAAAGACAGCAAAAGCAGGCGCAGCCGATGCAGCGGATAGTAAGAAGAGATTCGAAGTGAAGAAGTGGAACGCCGTCGCTCTCTGGGCCTGGGACATTGTTGTCGATAACTGCGCCATTTGCCGAAACCACATCATGGACCTCTGTATTGAATGTCAAGCAAACCAGGGCGCCGCCACTACTGAGGAATGTACTGTCGCTTGG
>T03_Unigene_BMK.39
GTTGAAACTTGCTATCACAGGATTTACATAGAGGCTGTCTATGAGAGCCACCCCAACTTAAAAAAACATGTAAATGTCTCAACAATGCTGTTGGTTTTGAATCGGGTGGTGTTCTCTATTCCATTGGGATTCCCACTCAGTTTATGCTGCTCATCCATCCTTGAAAGCGGATGGATTTTAAGGACTCTTCGGGTGTGTTTTTAGGGGTTTATGCTTGGGAGTGTTCTAAGGGAATTTAAGTGTTTTAGTGTGGATTAGGGAGCTAAGGAGTCCAAGGCAAGTGTCCAATCTAAAGTACATTACATGCAAGCTCTAATTCTTGTTGATTCTTTGGAGATTCTCACATTGTGCATAGTTTCCTTGTTTGTGCTCATTGTCTTTGTAAGCTTTTGTAAATAGTTTAGCATGTATTAAGTGGGTTGTAAT
>T03_Unigene_BMK.40
GAAGCAGGGCCTGTCACGAGCAGTCTAGGTCTTGCATATCAGCTGTCCCAACAATCTGCACAATAGAACTTGTGCCTGTAGTCTTACAAATCCTCAAGAACAATTGTTGTTGGAAGGATATTTTGAACAGCAGGGCTTCCTCAACAATGGATCCTATTTGCATTTAGGTTTAGAGGAATTTATGGGTAAAATCCCTATAGGACCGCATACCTCCTAGCATGACCCAGTTCCATGTTCGTTACGGGAGGGATCCTCGTATGGGGTTTTTTTT
>T03_Unigene_BMK.41
GCGGTAGAATTACAGTCTTAGCAAGCATCGAGCAAGCGTTCTTGTTCAGATGGCAATAGCAATCAGATTCCTAATGTTGTTGCCCGCCACTGAAAACCCACAAAGCAGTGGCGTCCTAAAAAGGACACGTAGGCACGTTTGGCTCGGATTTCCGACATGGTACTTGAGTAGCCGACAGTAAGAATAACCTGGGGGTGTATAGTAAAACCGACCCATCATTTGGGGACCCGCAATGCATGGGAGGCAAGGTGACAGGACTCACAGAGATTCCTCACAAATGTCACTCTCCCCTACTAACATCGGGATTAGCATTACGGTCATTAGCGCCAT
>T03_Unigene_BMK.42
AATATATTGTAGTTGGATCAGGTAATTGACCCCTTGGGCATGGAAGTTTATTAACTCGAACTTGGACCAAATTAGAATGGGGTCGGAATAGTGGACCCATACCTGAATTTTAAGGTTGGACCCTGATCCAGTCATTACAATCATTGTGAATCCACTTCTCATATTTCTTTTGATCTCAGCATTTAACTGATTATGATGCCAAGCTTGTTTTTCTTTGCTATAATTGCATCTAAGGCCACATCTACTTAATCTGGGGCCCAGG
>T03_Unigene_BMK.43
GCTACAATCACATTCACGAGCTGCTGGAGGAAGACTTCGAGGGCTGGGCCGCTAACCTGGATACGCTGCTGCTCCCGAACAACAGGCTCACCGAGCTCGGGGCGCACACTTTCCGCCATGCCCCGCGACTTCGCGAACTCAGCATCTCCTTCAACAAGTTTCGCCACGTCGACCCCTCCGCTTTCGCAGGCTTAGGGCAGTCCCTCAAGAGCCTGGAGGCGTCCTTCTGCCTCTACGACGATAGCTTTCCGGAGGAAATGCTTAACCCGCT
>T03_Unigene_BMK.44
GATGGAGAATGGTTTTGCGGTTGTTGATGTTGATGTGTCGTTGAGGGAGGGGACTTGTTTTATGAGTTTCTCTTTTGATCGCACGAGGATGTTGAGTTCGAGGTCTGCTGGAGGATGTGAGAGGAGGGATTGGAGTATTGCTTTGCCGGTGGAACCTGTGGCGCCGAGAAGTGCGTAGCGGGGCATGGTTGTTTGGAATGTTTTGGATGGTAGGAGGTATTTGTTAAGTTGTCAATTGCAGTAAC
>T03_Unigene_BMK.45
CTTGTTTCGCATGTACAAATGCACAAATGTTCTCTATAGATTTTTTTTTTCTATGTTAGGCGACTGGAAAGGACTCATTCAGGAGTGATACATCTACTTGAAAGACCCAGGGATAGATCCCTTGGCATGTGTATGATACAAAATACCAACACCACTCAACCAGGAGTATGTTGGCAATGTTCTCTATAGATTTATCATGGACATATAGGGGGTAATATGACCAATAATGCCATGGATACAACAGAGCATTACACAAACAGGTGAAATATCAAATATAACGCTGGCTATTAGATGTCCTGGTGCGCATGTTACACACCAGGGGTAGGGCCCACCCTAGGATGGACCAAAAAATCGAACAAAAACCAAATTTACAGAGGTCCCACCAAGTTTTCACCCAGCCAAATGGGCGGTACACCAAGGGAGTGACGG
>T03_Unigene_BMK.46
GGAAATTCCAAGGCACAAGCGCAACAGCAACCCCAACCGGCTGCTTAATAGTAAACACCCTCCTCTGCGGAACCTGACTATTCTGAATAGTACCAAACTGCCTCTCAGCCTCGCCAGCAAACCACCACGTGAAACCCAACGCATAATCGATCTCGCCCTGCGCTTCGAAGAGCGGCTTACCACACTCGTAGGTCACGATGTTGGCTAGGTCGTCGCGATGTTTGCGGATTAGACCGTCCCATTTGAGGAGCCATTGGCCGCGCTGTTTG
>T03_Unigene_BMK.47
AACCGCTGTGTTGTCGCTACCGCTATTCCTACTTCCAGACTGCGGGAATGAGGTGACCTTGATCGACTATCTGGCACCGTGCATCTGATGCAGCCACTCATTCGAACTGCCCGTCATGGGCTGCGACGAGCCAATATACCACAGGTTCACCGCACTCAACCTGCGAGAGCCTCGAGATGGCTGTCCGACAATCACACCCCGAAGAAATCGTTTCTATCACAGCTGAATATCCGACCTTTCAGAAATATCAAACCTCTCTTAGTCTCTAAAACGCTGAGACCTTCTCAGATTCGCGCCATATCTACTGCCCCCCTCCCAACACCCCACGGTCCCGTCGTCAGG
>T03_Unigene_BMK.48
GATGAATGAGCATCGGATCAGGTGTAGGAGCTGTCCTAATGCAAGATCGGCCAATAGCATTTTATAGTCATGCACTACAAGGAAAGAATCTGTTGCTGTCCACCTACGAGAAGGAGATTCTAGCGCTGGTTCTAGCTGTGCAAAAGTGGCGTCCTTATTTATTAGGGCGACAGTTTGTAGTGAGAACTGATCATTGTAGTTTGAAGTATTTGTGGGCCTGGAGGATTACTACAACAGCTCAACAGAGATGGCTCTATAAATTGATGGGATTTGATTTTGTTATTGAATATAAGAAGGGAAATGAAAATATTGTCGATGATGCACTATCAAGAAGAGCAGAAAGAGAGGCAAATGGGGAACTTGGAGCTATTACTCAACCAATTCTTAATTGGGTGGAGGCAGTCAAGGAGGAGGCAAAGTCCCATTCAGTTTTGCAAGAGCTGATTAAACGCATCGAGGAAGAGGAAGCAATAGGCCCGG
>T03_Unigene_BMK.49
TGTATTGATAAACTTCTCAAGGGAAATAATGTATTGGGGTTACTGTTTTAGCGCGAATTGTGAATAACTGAATACCCATTCTTCCACCCTGTTTTAGAGTTGTAGAATTGAAAAAGATAGTGGTGGGCAAAATGGACTTAATTGTTTTCTTTCCTAGTTTGATTGAAGTTACCTTTTTTTTCTTTTGGTTTCTATATTTGTTTGGGG
>T03_Unigene_BMK.50
AACAAGATGAATATTATGATGCTTGGAGATGGAATCAACCAAACTGTGATTACAGGAAACCGCAGCGTCGTTGATGGGTGGACTACTTTCAATTCTGCAACCTTTGCTGTGGTTGGACAACGTTTTGTTGCAGTAAACATAACATTTCGCAACACTGCTGGTCCGGCCAAGCATCAAGCAGTGGCAGTTCGAAATGGTGCAGACCTGTCTGCTTTCTACAGTTGCAGCTTTGAAGGTTACCAAGACACCTTATACACTCACTCCTTGAGACAATTCTACAGGAACTGTGACATCTATGGAACAGTAGATTTCATATTTGGGAATGCAGCTGTTGTCTTCCAAAACTGCAATCTCTACGCAAGACTGCCAATGCAGGGGCAGACCAATGTCTTCACTGCTCAAGGTCGAACGGACCCAAACCAAAACACAGGCACTTCAATTCACAACTGTAGAGTGAGTGCAGCTGCAGATTTGGCAGCTGCTACAAATGGGTCCACTAAAACCTACCTTGGAAGGCCTTGGAAGGAGTATTCAAGGACTGTCTACATGCAATCCTTCATAGATG
>T03_Unigene_BMK.51
GAAGCAGTGGGATCAGGCGCAGGGCTTGTTCACAGAGATGCAGTCGGCCAAGCTTGACACCGAAGGCACGCACTGGATGGTCGGCGTCAAGCGCCTCATCAATATCGGGCGAGCTACTAAAGCGTAGTAGATGAAGGGGGTAAACTCTAGATTCCATCGATTATGGGAGGAGAAGATGGAGGACGCTAAAGCGGAAGTTTACTATAGTAGCAGTGGCCTCGTCACGACCGGTAGAGC
>T03_Unigene_BMK.52
CTGTTTACATCACCTCCCGTGACGAAAAAGCTTGCAAACAAACTGCTGAGACACTCACAAAACAAGGACCTGGAACTTGCATTGCTCTGCCACCAAGTGATTTGACCACCGCAGCTGCATGTGAGCAACTCGTAACAGTGCTCAAACAGCACACAGATAAATTGGATGTACTTGTCAATAACAGTGGTGCAGCTTGGGGACAAGAACTCAGCAAATTTACTGAAAAAGGCTGGGACAGAGATATGGATTTAAATGTAAAAG
>T03_Unigene_BMK.53
AAATGATCAGACAGAGAAGATGAAGAGTCTAGAAGATCAACTCGCTCAAGAAAGAACAGCAAGAGAAGATGCTGAAGAGCGTGCTCAAAAGTTGGAAAGTGGAAAGAATGCTGAGTCTGGTAAGAGATCGTTCTTTGGATCGCTGGGTAAGAGCAGCGGTGGTGATGTGGACTTGCAATCACAGATCACAAAGTTACAGACCACGATGGAGGAAATGAAGCAGCAAATGGAGCAATACAGACAGCGAGCAGTAACAGCAGAAGGAGG
>T03_Unigene_BMK.54
GAGGATTTGGATCCGACATCCTACTCTCAAGCAATCAATGGGCATGATGCTGAAAATTGGATGAATGCTATGAGAGAGGAAATTGAATTAATTCATAAGAACTAGGTGTGACAATTGGTTGATCTACCCAAAGGTCGAAAGGCCATCGGTTGTAAATGGGTTCTTAAGAAGAAATTCAATTCAAATGGATCCTAGGATAAACACAAAGCACGGTTGGTGGCCAAGGGTTTCACGCAAGTAGAAAGAATTGATTACGATGAAACTTTCTCCCCGGTCGTAAAATTTCAATCCATTAGGACCCTTACGGCGATTGTGGCTTATTATGACTTGGAATTGCACCAAATGGATGTAAAAACTGCTTTCCTGAATAGCGAAT
>T03_Unigene_BMK.55
ATAACTAGGTCGGTAAACTATCTAGTCGATTTAGCTTATTACATGATGCTATGATAGTATAACTGTCTTTTATCTTTTAATTTGAGGGATATTTTCTTTTAGTTTTTTTTCAATGGTAAATCTCAGTCAAAACGACAAAGTTGGATGGCCTGCATCTATTTGTAGCTAGTCAATAGATGTTTTAGTAAAAAACATAAAACATAGGAGCCTCTTTGAGATTTTATGAAAATAGAGGAGCCGTTTTGGAAAAAAAACCATAAAGTATTTAATGGAGTTTCTTTTCTAAAAATAGCAAGTTTTTGAAGTTAAACTAAATCG
>T03_Unigene_BMK.56
TGACACCAGGCTTGTTTCAGCACTTAAGGTTGAACGAATGATGCGTAGTAGTTGTGAAGGCTACATCGCATTCGTCTCAGAGAAGAAGTATGTACAGGAGTTACGAAATATTCCTGTAATTTGTGAATTTCCAAACGTGTTTCCATATGAAGTGTCGGTCTACCTCCAGCTAGGGAAGTGGACTTTACAATTGAACTTGTCCTCGGTACTGCACCGGTATCCAAGGCACCATATTGAATGGCACCATCAGAGG
>T03_Unigene_BMK.57
GGAATATTCTCCACTGAATATCTGCCACATGGAAACAAGATAAGACACCCAAGCAAACTAATAAACTCTATCATGCATGATAGTGCAGCTCAATACACAGAAAACATTCCCAAACCCAGCAAGGAATGAATAATATCTGGTTACATAAGTTCCACACTGCTCCAGTGATGCTCACCTGGATGCATGTATAATGATAGGGGCACGGAGGGAATGGTCTAATGTCCAATGTCTTCAAAACAGGACTGGAGGGCAAACCCCTGGAGTGGATGGCTCAGTCTAACCCAGTTCAACCATCCAGTCAGGTTCAAACATGATCCAAAAAATAATTAATTAATTAAAATATTAAAT
>T03_Unigene_BMK.58
AGGGAAGCCATTGGATGAGACTTTGATTCAATCTCTTTGGGATAAGGAAATAGCTGACAAAATAATGCAAATTCCATTGGGAGGGAGAAATCTAAGGGGTTGGGAATCAGAGCTGCAGCGTCATGCTCAATTAAAACATTAGATAAACAAATTAATTCAATCCACATCGGACCGAATCTGCCCTAGAAATTGGTTTCGAAACTTAAAATCCGTCAAAAATCCAACCATTTGTTTGGCATATTGTCTTAGGGAAACTCCCAATCTGTAG
>T03_Unigene_BMK.59
GGTGCCTAAAACGCCTCACAAGGTATAAATTTTGGTGGGTGGGTTTTAGTTGTATGTAATAGTGAGAGATTCATGCAAAATTAATGTAGGAACTCACTTGGGAAATTTAACAAACACCAGAGCTGCAATGGAAAGAACAAGCTAGAATTGAGATTCAACTTTTTTGTGAACCTGAGATTTCTCAGTGCTTCTGCGAGTGTCCCAGAAGAGACCCATTTGGGCGATTTTCATTCTTTAAAAGGGCA
>T03_Unigene_BMK.60
AATCGAATTGAACCAAATCAATAACAAATGTTCACATTCCTATTATTCCAAGAATCAACTCCAATTATATTAATCGGAATAGGAGACATCAACATATAATGCATTGATCACCGCTTGAAGGTCAATGATATTAATATTACTCAATATGAAATGCAAGAGAGTTCAAAGAAGAAAGGTAATTTACTAACTAACTCTAATCTATTTAATTCATAGTCTCTCATCGTTCATTTCAAGGTAGTTTTTGAAGATCAATGTATTACTAT
>T03_Unigene_BMK.61
GAAAGTTGACATTAACTTCTGGATTCAATGGCAAAGAAATGCAAATTGCAATGAAAGGACAGCCATGGAGTGATACCAAGTCACACTTTTTCTCCTAACGGAGGCTCATGCTCATGACGGGGACTATTAGACAGTGATGTGACAACGTCAGAATTTTGTAAGCTGGTTATAGTGAAAACCGGTTTGTGACGGGACACTTGAATTGGCATGCTCATTTCTTGCTATTCAAATTTACCATAAAATTATGCGCAGTGGACAAATGAGG
>T03_Unigene_BMK.62
TTTAGCGTCTAAGATCAACATATTTTGGAAGTACAAATGATACTTGTCAACATGAATTCCCTGATTTCCATCACTAGTCAACCAGGCTCTTGTATTGAATTCTTAGAATTCCCTGATAATCATAGTGGGTTTAGAATGATTTACCTCAGGTCAGTTTTCATTAAAATTGAAAATGATGCTTGGGATGAGTGAGTGAGGGAGTAGATGAGATGGAAGGAGAATGGAGAAGGACAGGAGAGAGAAAATGGAAGTTTTTGAGACATCCTTTGCCATGTACTCAACTGTTATGATTTGCTTCTTTTTTGTATTTTTTTTTTCAAATAGTGGTTGGCTTGTAAAATGACTAAATTTGATTAGGGAA
>T03_Unigene_BMK.63
GTTTCCGTTACTTCTCGGGGGTAAAAATTAGGCATCTTTCTCGCCTCGCTTATTGTTTCCTTTGTTGATGTTCATTGCCAGACCTTGTTGGAGTGAAATTTTCTTCTGCAGTGGTCCGCTCAATCCCAGCCCTGTATTTAAGGCAGGGAGACTTTCCGTACAATTTCTTCCATGATCTTAGGTTTAGAATAGAGCACATTGGTATTACAACGTTTGCTTATTATTGTCTGGTAGAGCATTAAAACAGATGCCGCACAAGAGAGAGAGTTGCCAAGGCATGGATGGAGTGCAGCTTTGATCTTCAGCAACTACATATGTATTTCCTCTGTTTAATGCCTCCATGAAGGCAAAAGCGTCTGGCACTGAACTGAAACTAGTTGCTAT
>T03_Unigene_BMK.64
AGCGCTTCTCATCGATGTCCTCGGCCTCGTTGTAAGTTGCGTCCTGTGGCCCAAGACCTACCACTGCCACCACCGGGTAGTCCTGGTGCACGTTGTGGAACACCTTCGCCTTGCCCTTCTTGTGCGGCCCAAACTCGGTGACCAGACTCTTCAGCTTGCCGCCCACCTGACTGTCGATTTGCGCGGCATCCTCCGTGAACAGGGGAATCTTAGAGGTGG
>T03_Unigene_BMK.65
GTTTCTTGAAGTACTCTATAGGCCTATAGGATTCTCGCATTCAACATGGTTTTTTCATATCATAGCATAAAGTGTGCCCTTGATCTGCTTCATACTACAGGCAACTTACGACTTAGGGGCAGGACTAATTGATACAATACAACCATAGAGGGTGAATCACAAATTGCAGTTAGATAGTCGGAACTCTTGGAATGTCCACAAGTGTATATTGGAGGTTTGTGGGAAACTTATATGACTAGTACTTGTCTAGATTTGTCACATGCAGTTAGTGTAGTTAGTTTAAGCATCACCTTGGACCATTCATTTTGGGAGGATGTACAAGTATTCTATGGTATATTGAGG
>T03_Unigene_BMK.66
GTTTACCCTGGAGATCACTGTACGCGTTCACAAGTTTCGAGCCTCGTTTAATATCAGAGTACATCTCGCCAGATTCTCAAAATGTCGTCTTCGTCGAACTTGTACTGGCAACACGGCAGCGTCTCAACAAGAACACAAGAAGAGATCAACGCCGATACTTCAGACATGCCCTTCGCAGCTCAACGAGAGAGGCGATACACCACCATCACACTCCGCGAAATTCGTTTCCCTGTTGGATGTCCATGCCATCCTGCCGACCCTGGAGCTGCCAAGAAGCAACGACTCCGTGCACCCAGTCCAGACTCTCGG
>T03_Unigene_BMK.67
ACACAATCTTCACTCGGCAGGTACGAATTGCGTACCAGTGAACATGAGGAAAATTTGCCTTCTCAGCATCCCAATCAAGAATGGAAAAAATATATATGACGGACACCAGGAAGAGAACTGAATACAAGGTGCATGAGATCAATCACTTGGCGATTAAGCATTCTGTGCTATGGTTCAAATACAAGGATTGTTGCTCTTTGCTCAGCTGATCATGAGAAAACCACTTGTTTATAATTTCTGTGTCTCTGGATCGAGTTGAGTCATCAATAATGTCCAGATTCTTCTGGATGAGTTCGTCAAACTCAATCAGGAGATGATCAGTTAAAGCCTTAGCTGCA
>T03_Unigene_BMK.68
GTCCTGAAGCCCAAGCAATAGCACAAAAATAATCTCCCTCTGCAATAATGTCAGAAAGCCCCAACCTAGTAGCTTGGCGGAGGCGCATTCTAAAAGCAAGCATCTCAGCCTCGTTGACTGAACAAAAGCCCACCGACCTGAAGGAGGCGAGGATAAAACCAGCTGAGCTATCTCTAATAATGCCTCCAATGGCAAAGAGAACTAGGCTAGTCCTAGTGCTCCCATCGAAATTAAGCTTAAGCTTACCCGGCACTGGG
>T03_Unigene_BMK.69
ATCATATTCAAGTCATTGCCGGTCTCTTCTTTTAGAGAGCTGTAGAGATAGCCAGTATGCTCCTCCATTGAAGGATTATTCCCATGAGCCGATTCACCGAGATTCCTGCAACTTGCATCTTCCATATTGTTACAAGAATCAACATTAGGCACTGCTTCTCTTCTGTGATCTGCTCTATCTAACATCTCTCTTGGCGCTGCAACCAATGGACGACGATCAAAAGATCGCAGGTTTCCCGATGTTACATATACCCGACATAAGTTGACTTCATGTCGCACCTTTAGAGAGGCAGCTGATGTGGAAGCTTCTTCAATGGCTTTGTACTCGTTCACCTTCCATTTAGTTTTAGTTCCCGTAGGAGCTTTTCCTTGATAGAATACCATGGTTCTTTTCAGACCGATTGTGCGATTATCAGAGGAAAAAACATAACCAGGAATGCCTGTGGCCTTCCAGTAGCCCGACGGCGTGATCCGATTTGGTCTTCCTCCATTGGCTTCTCTCTCTTGTCTAGGACTAAAGAAGAACCATTGTTCATCTCCAATGCACAACTCTCCTGATTTTCTTGGCAGCTCCCATGGATCAAGGCTGTAAATGTCGACGACAGGAATCACACGATCCAACTCGACCCTCCTCATGTCCAGCTTGCTACGAAGATAAAATCCCACAAGCTCTTCCTCTGTTGGGAAGAAACGATATCCTGGTGGAAGGTTGG
>T03_Unigene_BMK.70
GTCTAAATCACATCTTTTTGTCTATGACATAGTGATAATGACAAGCTTCAATAGGGCTGCAATAGAGTTGGGTTGATCTCTTTAATCTCTCTGCCATTTGGGCCTAAAAATGAGGATGCGAGCTTGAATGTCCATTTGCTTCCAGCCTTTGTATCACTGTAGTGCATCTTTTTACCCATATCTCAAATGCAGTAGAGTTATGCCGATCTGCTTAATCTCTCTTGCATTTGGGCCTAAAAAAATG
>T03_Unigene_BMK.71
GAACAACACTGTCACTGACATTCTCCATCTCGACCGCTTCAAGGTCAAGAGATACCGAGGCAACCTCCAAGCCTTTGTCAAAGCTGTACCTGCAGCAAAAGCTTACTATGAGCTGAACCCAGCAGAAGAATACCAATTCAAATTCCCCAACCCACCTCTTCTTGATGGTGTCAAGACCAAGGAAAAGTCGTTGGCCAAGATGCGACACGTCGACTTTCAGTACCCGACATCCAAGGTCCAACAGCTG
>T03_Unigene_BMK.72
ATTTATCCTTTTTTTCTAAAATCTTTCTAAAGAAAATCGTGCCCGCAGTGAGTTTTAATTGATCACTGTACTTTTTCATCAAGTATTTTCTTTATCTTTTTTTTTTCATCGATGATGTGGGGTAGAAGGTAAGTAGTAAGTTATGATTGAGGTGAATTTGATTGGAGTTTTGGGGTTGATTTGGGCGGAATAATTAAACCATAAGATGTTGATTTTCTTGAGTTTTAGTGGAGATTTGTGCATTAGGCGG
>T03_Unigene_BMK.73
GAATAGTGATTTAGTGAATCTTTATTTATGATTAATCAACATTCCAAAAGACCATGAATTCCGATTTTTTGTTGTGTTTCTTTCTTTTGTGCTGTTTTAAAATTTCCCCAATTGAGTTGTATTTAAAGAACTGTTTTTTCTGTATTAATTATTTGATCTTTTTTTCGCCCCATTCGTAATCTTTTCTGTCTCGTTCCATTTTATACTTGTCCAAATCAAAAGGCCTTTAGTTTTGTAATGAACAAACTGGAATTACCAATTAGGTGGTTTATTCAATTTAAGGGGAAAAAAGTGTGTCTCACCTGTGTGGAATCTTTTAGTGTCTAAAATCTCAGTACTTTCGTTTATCTATTGTCGAAATTCATTAATACAACCATGTTAGGAGCCAAGGAATTGTGCATGGGATCATTTGGATATGGTTGTTCATACATCTTTTTCTTATTTAACTAATATTTGAACTATTTAGCTTGTTACAATTTAAATGGTTTCTTTTCTGATTTTTTTTTTTTTAACATTTCAATCGAATAGTCTAATGCTTATATTAGCCTGCAGATTATGTCACCAAGGCATAGATTCAGGTTGTGACTGGTTGTTGTACATGTCACAATTCACGGTCCTGCACTAGACTTAAAGCGATTAAGAAGAACATTTGAACTGATTACTGGGCAGATCTTACCTTGGATGACAAATTTGATTGTACTGATTAGGAACACAACCATTGGTACCGTAGGTTGGAAGGGGTTGTGGTGTGGGC
>T03_Unigene_BMK.74
GATCGATGCCACATGAGACTTACTAGTATGACGATGATGCTCAAGCTGGAGTTGCTTGATAATTTAGATGTTCTGTTCAATCAGTTTCCGTAATTGTCCTATAGGAAGTGGAGAATATGATAATGATGATGAAGATAGGCTCGAGCTAGCTTGAAACTCATTGTGGTATTGAAAAACTAGTTGCCTCCATGGGGCCAAGCTTGTGTAAATTCCTAAAGTGTAAAATGTCAAATATGAAAACATTAACTAATGGATCTTAATGGCTTTGGAAAAAAGTATTAGAAATAAATTAAGTCCAACACTAATTCAATTTATGAAATCATTTCCCGTTAAGAGCTACACGAATGGGTCTTCATGCGATTGTGACATACATATATGTGTTCCTGAGCAGAGACCTTAATAAGAAATTAGAATGGAAGAAGCATTAGGTTCAATTACTGGAG
>T03_Unigene_BMK.75
CGGCGCGAAGCTGCTATGGCGCCAGCGAAGACATTTACGCCAGCGGATCGCATTCGCGAGCTGTCAGAGATCAATACAGATGTCGCCGCAATGCTCAGCTCTGCGGGTTTCGCGGTCAATGCACTAACAAACAGAAGCCTTCGTCCGGATGATACAGAGGATGCCCAGATGACCGACGATGCCGATAACACGATCGATGCG
>T03_Unigene_BMK.76
GCCTCGGTGAGTGTTGGCAGATAAGGCGCAGTCTCGACTGGGAGAGGTGGATTGATGTAGGCGCCACCAAACAGCTGTCGATTCAATATAGGCTCAATCGAGCCATGGGGCAGTGTGTCCACGGTCGTGAGCTGGTGAGGCTGACTCAATTCGTTGAGACATTTTTCAAAGAACACTCCGAGCCCGTTGGATCGCACGTGGCCGACGGCGTACATGTCAAGTCGAGGCATTTGTCCCATAGAGTGCAGCATCG
>T03_Unigene_BMK.77
ATCCAAGCTGCCGCCGCCAGGAGTAACCTGAAGCGTGTATCCTTGGAGCTAGGTGGAAAATCGCCATCGGTCATCTTCGAAGATGCCAACATTGAGCTTGCTGTTGCGAAGTCCATGGAAGGAATTGTTGCCAACACTGGCCAGATCTGCGCGATGGCCTCCCGAGTCTTCGTCCAAGAATCCATTGCCGACAATTTCATCAACCTACTAAAAGACTCCTTCGAGACCGCAAGCAAGAGCGGCATAATCGGCGACCCAACAGACAAGAACACCCAAATAGGCCCACTTGCCGACAAAGCACAATTCGCCCGTGTCATGGAATACCTCGAGATCGGAAAGAAGGATGGCGAACTCGTGACTGGAGGCATTCAACGAGGTAAGAACGGTCTATTCGTCGAGCCCACCATTTTCAAGAACACGCCGAA
>T03_Unigene_BMK.78
ACAACACGAATTAATGCACCCTCATAGGGCATGCCGTGGACAGAAAAAAAAATACTTCTTTTCGAAAAGAGAAAGACGACGTAGACCGATTCCGTATACACGTGGAGTGAAAACACTCCCTTGATATCTCCCTGCTCGACGCCATAGGACCGTATTCTTCTGGAGCAGTCATGTTTTGGCAAACGCGAGGTGCATGCTGGCGCCCTCTTAATTTAGATAAGCGAAATAATTCCGCACGGATTGTAAATATAGATCTTAACACGATCCTAGCAAAGTGTGAATGAACGAAGGAGACTATGTAAGCAACAAGTGTGAAG
>T03_Unigene_BMK.79
TCTTGGATGATCTGGCGTAAGCGAAGTAGGGCATGACAGCAGTCACAGACTTTGCCGAGCCGCCCTTGCATGCAGCACTCATGATGAGCAATTCCATGACACTGTCATTGATATAGCGGCTGCCGCTCTGAACGATGAAGACGTCTTCATTCCGGATGGACGTGTTGAGTTGAACACTTGTTTCGCCATTAGCGAAGTTGCCCAGATCGCATTTTGCTGGACTCGTCCCCAGCCGCTCACAGATTGCTTCAGTGAGG
>T03_Unigene_BMK.80
GTTGGAAAAAGCTTCGATATGCACGCCGTGTTGAATCCTGCCTCAGCCAGACCGAAGGCCGCTCGAAGGCCGGAACCCCCAGCACCAACGACGAGCGCATCGTACTCATGGTCAATGACTGGATATTTCTGACCAATTGCTCCGGACGCTTCCTTGGCTCGTAAGGGCTGGGTGCCCGTGATTATGCGGTTGTTTCGCGCGGAGCAGGAGAAGTTGCGAGCGGACCGACGTGAGAGGTGGCGCACAGCAGACTGC
>T03_Unigene_BMK.81
GTCGTCGTCATCGTCGTCATCATCTTCCTCGCTATCACTTTGTCATGATAAGGCTCCCATTAAAGCTCCCATCCCTCTGCTCACTCCTCTTGTATCACCCACCTTGCCAGGGAACATTGCTCGGTCCACTTAGATTTTGAGGTAGGCCAATCTCACCTAACCATCCATGTTCATCTCAAGATGTCTTTCTCAAGTTGATAGGTCTTTATAGAATTGGATGGAGC
>T03_Unigene_BMK.82
GTGTAAAATCTGTGTCCCTGCCTTATCCATAGCTTGTCCTTGTCGTATCGATGCTGTACCTGGGCATCATAGGTTCATAGTGTCTTGAAGCATGGAGAATGCATCCAAATGCTCTGTTTCCTTCCAGTACATGTTAATACCCATACAAATTATAAACTAATGATGGGGTGATTCACGATCTCATGTTTCTGCATTTAAATAGTAATACCTCATTTTTTAACTTTGGTTTTGGTTTTCTAAAATGCTTGCTCCATCAACATTAACAGGGACTTATTGCTATAGTTATTGCAAGTTAGGTGCATAAGAATGTGTTGAATCATAGATTTGACATCTTCGTAACCTTAGACATAGATTTCAGTATTGCTATTTACTGCATTCATTTTTGTTCTGAAACAGACACATTCTCGAAC
>T03_Unigene_BMK.83
TTTTGCCTCTATCTTCTCATGTACCAACGTGTCTTCCTCAGAACTTTCACTTCTCCAGCTGTAACTTTTAGACCTGTTTTTAACCAGCATTACATCAAACCGATAATCAATCACACACGGCCTTTTTCGATCAGTACTGTCAGAATGGCTCAAGAATTCAAGCTCAAGGACATCACCTCGCTGTCAGGTCTCAAGAACACTGACAAGCAAGAGGCTGAGGTCGAGGGTATTGAAGGTGGTAAGGTGCTTATTGTGAA
>T03_Unigene_BMK.84
CTGCACCATTTTGAACATCATCCTCGTCCTTCCACGTTAGAGCAGAGAGCCATGGTACACAACCACTAAGGTCGAGCCAGGTGAGACAGTACAAGTTCCGGCTCAGTGAGCGCAAGATTCCTGCTGCTTCTCTCCAATCGTCGTCGAGGGCAGAATATATCTCGGTCCCTCCAAACAGTTGTGCAGGCACCGACGGTCGAGCGCTGTCGACAATCTTCACACGTCCTTTTGCAGCATTCGGCGTATAAGTGGG
>T03_Unigene_BMK.85
GTACAGCCCTATTTTCGAGTCTACCTTCTTCAGGTTTATGGGCATTGAGGCTCTGGATTTGCTTACTCTCTTCAATTTGTTCACTGTTCTACTTCCAACTCCTGTGCTTGTAACAAGCAATCATGAACTTTAATTAGGTATTTGATGGCTGAAATAATGATATTGAATCTATTGTTTCGGATTGACAGAATTAATTTTTTGCCTTTTTATCTATTTTTATTTCTATTGCCACAAGTGTTGCATGGAGCAAATTGGTTGCCTTTTGTCCTCTGCCTAATGCAGCAACTGTGCCATATGACTCAAGCAAACTCTGGATGAAGTTACATGATGACTAAAATTAGTCTCTCTTAATTTCTGCATTGATACAGTGGTATCAAGCAATCAATCTCCTGATAGCTTATCTCCAAATTTACCTTGAATAGCTTTGAACTTGTCTACGAAGCACCCATCACACTGTTCTTGTGGTCTGCAGATGAATTCTCTGAACTCGCTG
>T03_Unigene_BMK.86
CATTAATCAATAGTGGGTTGATTGGTTTACATGTGATCAACCTGGCATATGTCCTAGTCTGATTAGAGTGAAATCCAAATCTCATTGCTAAATGGAGAAAGTGATTATTTTGAGCGGTTTGGATTCATTAGTCTTTTCATATCATCAAAGCCTTGTCCTAACAATGCTGGGTCAACAACATAAATTTTGTTTCTCTTTCTCACAATAATTGATTCAAATGAGAAAGACAAATGCTCACTA
>T03_Unigene_BMK.87
GATCAAGAAGACAGAAAAATCCATCAATTTATGGGTTGCAAATGTCTACGGATTTTTCTGCTGAAACTGATGGGATTCAGGTAAGAAGAGAAAAACTGGGGGCCTTTCGGTAGAAGAATGCAAATTCAGATTGAAATCAGGGAGATCAAATAATTGTAGAGGGATAAGAGAAATTGCAAAGAGAGAGGAGACAGGAGAAATAAAGGAGAACGACTAGAGACTGGTGATGGTAACAAGGCAGGTTTGGTAAGGGTCAGGATTTACCCAAACTCTCTCTCAAATTTGTCTCATCCAAACCCAACCAGTCCATGAGGGTTTAGAGGGTCCGTCCTCACCTGCCCTGTGTGGTAGTGGTTTTCTCAGGTTTGGGGCATGTATGCATGGGTAGGGTTTGGAGCATGCTTGCATTTTTGTGGTTCTTCATGGCATACCTTAA
>T03_Unigene_BMK.88
ACCATCCATTTTTATATGCAATCGTGCACCACCGTCGTCCAGCACCAGCAACGCCTCACCATCGTCAGCGCCTCCCCATCAGCCATCTCATTCGCCCAGCGCCAGCCGCTTCTCTCCTATTGCCCATCTCTTCTCCTTTCCCCATTCGGACGAAGCAGCAACAGAAAGACAAAACGGGTTTTCAAACCCTTTTCTCCTTTCCTTCGACACGCAACCCAAGAGAGCCACACATGTCACGTGTGCCAAGTGCATCCATATTGGGTTTGAATTTGGATCCGTGCAGGTCAAGGTCAGGTGGATCTGCTCCTCTTTGAAACCCAATTTCATCAACAAAGTCAGGTCAAAGGCAGCTTTGTTGGATTGACGGTTACATCTTCTCTTCGCGATATCGGGCTCCTCCACCCTCAAATTTCACATCCGTTTTCGCCGGCGTAATAGTGGAAAGCAGATCTATACACCAAGTCAGTCCAAAGTTTTGAATTTGCATTAAAAAAA
>T03_Unigene_BMK.89
GACGCGGCGAGGGCCGTGGACGCGGTGGCCGCGGCGGAAACCAGGCCAACATCAACCTCACCGACTCCAGCGCTTTCCCTAGCCTGGGCGCATAAGTCGACTCATTCTCGACTTCCACATACACGACTTGCGAGCGGCCGTGTCTTCTAGCATACTCCAGTATGCCTAGACGGACCGAAACGAATTGAACCAAAGTATCTGGCAATGAATCAACGACAAGCTGAGCTGAGATGGACGATATAGAGATCACAAAAAAGGATGGGGCCAGCGGGG
>T03_Unigene_BMK.90
GTGATTCTTTTGAGCAGGCTGATCGTGATTAATGCCAGACCGATGGGGCTCAAGAGATGAGCGCCTCTGCAGAAATGCCCAGGCTTATGGGAATGAGATGCTCCAGTCCAGCAGTGCTTTCATACTTGGCCAGCAGGAGGGTCTGGCCCCTCAAGTTATCTTGACAGCTCAGCCCTCAAACCCGGCCTCACAACGATGTGGCGTACAGCCACGCTCTGGCTGCAGTTGCACTCCGGTGCGGCTGAGCACCAGTGTTCCGGAGGTG
>T03_Unigene_BMK.91
TTTTTCTTTTTCTTTTTCCTTTTCTTTTTTAATAGCATCATTGTGGTATTTCTTCACCATCATATTTGCAGGTATCAACCATAGGTTCTAATTCTTAGGCCAAAGAGATGATAGGAATGTGGTTTATTTGCAGCATTTTGGTATTTCTTCACCCGTCAGTTTTCAGGACATCAATCCAACCATAGGTTTGCTTGGACCAAGCATTTAGTAACACTAAAATATGGACTTATAAACTCATGGCATAGATTGTATTTTAGAATCATCATGATAATATTGAAATGGCATATATCATGTAGGGAG
>T03_Unigene_BMK.92
GTCACCCCAAATCAATCTTGGGATCCCTAGAGCTTCGCATGGGCCTTGGAACCATGCCCCATATATGTGGAAAGGTTGCCCCACATGTCTCAACAGTCCACACCACCATGCACACTGCATTGTGCAATGCATTGGCGCCTTTCTCTTCCCCTCATTTATAAATCATCCTAGTCCCTCTCTCTCCTTACAGTGCATTCAAAACACCAACATGGGTGTCGTTATTCCTCTCTCCCTCAGCATTCTCCTATTGCTGTCAGTCTCCACTCTCCAGTCCAAGACTAGCTTCCAAGGACTCTGACTTTCCTGCGATGGCCCCCTTATCAGACTTCATGGGTATTTAATATCTATGTTTTCTTTTCATTTATG
>T03_Unigene_BMK.93
GACCGCTTGCTATCTCTTGATAACAAACAGAACTAGTTGAAGATTGTGCTGCAACAAGCACTATGTTAATTTCCTGTGACTCCCTAATAAAAACTTCCAAATGAGAGAAATGCAAGTTCCACTAGAAATAACAACATAGATATAAGTTTTAAGCAAAAATGTCTATAGCAAGTTTCCAACAAGAGCTGAAGTAATTGAAAGTCATTGCTAATATATTTATCCTTCAACCAGACAGCGGACATA
>T03_Unigene_BMK.94
CGGATGAGAGAGAAGGGAAAGAATTCCATTTGGAATTGAATCAGAGAAGAGGGCACGGTGGCTATATAGGAAACCTTAGGAATCACTCTAAGCCAGAAGATGGTTCAGGAGGCGGCGGAGGATCTCTGGAAACCAATTGATGGAAGAATCAAAAAGTGTCGTGGGTTGGGGGCCCTTTCTGTATACAATTTGCATCGGTGAAGGACAAAGACTTGGCCTTCAGAAATGGTACATGGCCGTGACAAATATTTCATTTTGAAAG
>T03_Unigene_BMK.95
GGCCTCTCCCGCTTCTTTGCTTCGTACTCATACAAGCCTTTAGAGGGTATTTGTCCTGCGTGTATATTGACCGTACCACTTTTCTTCTTCCGCTTCTTCGGTGTCCCGGTCAGCCACTCGGGCTCCGCATCAGGCTCCATGTCTTGAGAGCTCCTCTTCAATCCACTTGCTGGACTCTTCTTGCTGTGGCTCCTGCTCTTGACCTCATCGACCCCCGGAAATTGAAATTCTGCGTCATCCTTCTTCCCTCTCCCACTCTTGACCGGCGAGTCAAC
>T03_Unigene_BMK.96
AAAGCATATCCCTACATAAAAGACAAGATGGGTGATAATGAAGTTCCAGCAGTTGTCATTGACAACGGTTCAGGTATGTGCAAGGCCGGTATTGCCGGTGAAGAGACTCCAAAGGCTGTCTTCCCTGCCATCGTCGGTCGTCCAAAGACTAAGGCTACTATGATTGGTGTTGAAGGTAAAGAAGTCTACGTTGGTGACGAAGCCCAATCCAAGAGAGGTGTTCTTAAGCTCCAATACCCAATTGAGCATGG
>T03_Unigene_BMK.97
GGTGTCCCAGCACAGATTCAGCAATAGGAGAAGAAGTGCTGCAGCTGCAATGGAATTCCAGCAGAGTAGAACCAGTCCAGCAGTGACAGAGAGAAGAAAATCTCCCAGCACAGCAGTGTCTTGGAGGAAATGAAATGGGGAGGAAGAAGAAAGAGATGGTAACAGTAGCACTCAAGGGAAATTCCAGCAACAGAACTATGGAAATCCTTGCTCAACGTGGGAGAGGGAATGAAGGGAAGGAGGCAGTTGGGCTGGAGGTTTT
>T03_Unigene_BMK.98
TGCTAATCTCTGTTGTACAACAGAACTAGTTCAACCCTTAGCTTTTACTGAAACATCAATGAGTAAGTCAATAAAACTGCATCATCTTCAAGGAACTACAATGAGTGTGCAGTGTAATCGCTGCATCTATTCCATAATTGTGGATCCCATGGTTTTCTAATTGTGACTTCTGCCCTATAAGCCCTTGGTATATGGAGAATTTCTTAAAAAATCTCAGATTCAAATTCCCACTATATTTATTTAGAATTGTTTTAGAATTAAAAAGAGAAAACAAACATTTCATTATTCAAATGCCCCAAATGTTTTTCCAAAGAACTCGAGATTTATTATCTAAATCCAAATCATGAATAGCAGTAAGATACCAATGTGCAGAAAAGGATTCTGAGTCTCACCATCACCATTTACTACCACTCCTGACCATACTCCGAGTTTGCCGGTCTTGCGCAAACAATTAGATCAAGAAAGCGCACCCAAAGTTATTCTCAACAAGGCGTCCAATGGATATAAAGTTTGCCCACAATTTGTGCACAAAATAAGGCATCATAAAGAGTAAATGATGATTGAGAACCAG
>T03_Unigene_BMK.99
GCAGGCAAGAGCGGATTCTGACCCCGGCTTTGAACTTGTGGACCTTGATTTTACTTCACGGGCCCTTATTTGACTTCATGGACCTTGTGTATGGCCCAATCTTCTGAGTTTTAACTTTTATGTGCCCACAGGGTCGTGTATTCAGTGCTATGAAGGACTAGTTGTGCGTATGGCAAACATACGATCTCTCTCCCCATCTCTTTGCCACAATTGCCCTCTCTCGTCCCCTTTTCCTCCTTCCTTCTTTGATAAAG
>T03_Unigene_BMK.100
GGCTCCCCAGTCACAAAATCCTATATCGTTGTTTATTCTTTAATTGTTAAATATGGTAAGTTTTTTTATTTAATATTTTTCCAATAATCTTTATAATTTATATCAGATTCGTGAAATTTTCCACTTAAATCAAAGGTGGGACCATCATCAAATTAACCATGTCGCACAATTAGAATCAATGGCCAATAAGATACACTCTGCTTCTTATCCATTTAATGACTTTAAATAGTTGGAAAGACTTCATGTTGGGTCCATTGTTAGATTAACGACAATAAGCCAATTGAATTTATCCAAATATTTTAGTGATCAATTGGAGAGGCCCTGATGGCCAAATCTCACTCTCTTAGGAGATGTAGCATGATCAATGTGGCAATGGGCTCATATGAGATAACTTAAGGGGTCGTTTGTCAATTTCACATGTGATAGAAAAATGATCCACATGTAAATGATTCACATATGAATCA
>T03_Unigene_BMK.101
CGCGGTTGTACGATTACTGGATATCCTCAAGGCGACAAACAGGGCTATGATGCTGATTGTTCCAATCGCTAAAGGATGAAGAATAGAAGCCTTCTGAAAGAAGTCGTCGATTTGCAGGATACTGCCTCCCAAAAACGGTGTAGACATTGTATCGGTGACCGTGCAATTGCAGGATCCGCTGGAAGACCCGCTTCCATCTTGCGAGTTGGACATTGCAGCAG
>T03_Unigene_BMK.102
TTACATTGGTGGCATCATGATCAGCTCCATATGCAATGAAGTCCTGTGCATGGGTTTTGTTGAAGCGTAGTATCTGGCACTTTGGTCTCGCACAACATCAATTTTCATGTACAACTGCAGCAAAATACAGCTGTATGACTGCCAACATCAGATGTAAACTGTAAACAGCTTTGTAGCTTAAAAAACCCTTTCATTCCAGACAGTTGTTTAATTTAATCGTACCTGTAATGGTGTATGAAATTTAAACAAGGCACATGTTCCAAGTGATGCACTTTGACCACGCCTATAATTTTTTGACCTTTCAGTATGAGAGACTTCTTTGAAAAATTACTAATAGATCAATCTAGAGTCTAGATCACCTGATGCCCAGAATTAGGAGAACCCTGAGGCCTCCAGTAACAGTATTGACACATCAACAAGAA
>T03_Unigene_BMK.103
TTTTTTTTTTTTTTTTAAAGGGTTTTGGGTTGTGGATTTGATTTTGGAAGTGATCATGCCAACAAAAGAGAAAGATAGAAAGAAAAATGTATTTTGGGTTTAGTGTAGTTTGGGGAAATGGGTCTGGAAGAAGTTTCCGTTTCCTTCTTATTATTTTGGGATTTGTATTGTGGCTGTTGGGTTTATGGCTATGTTAATGTGGGG
>T03_Unigene_BMK.104
GGCCAGTGAGCATGGCAGGACTGAGGGGGCCGGAACGGAGAGAACCTGGCCAGCCAGGCGTATTGCCAGGTAGAAGCGAGGCAGGTGAGGTCAAGCTTGTCACGCCGGGAAGAGAGGGCTTTCCAGGAGTCTCTGCGGGGTTTCCAAAAGCGTTCTCGAAGGGATTGGGTTCTTTAGACAGGTGACTTTGGTTGTTGCCAAATGGGTCACCGTCGCTATTCTGGGTGGGTTTCGGAGGAGGCGCGAGAGGCGCATTAGATGCAGCGCCGTTCTC
>T03_Unigene_BMK.105
GTTCAGCTGAATTTAACATGAGGAATATGATCACATCACACCCAAAAATAATTGAAACCAACAAGTAAATCATAATCTATGCAGTCTTGAACAGAAATCCATATTACTGTGTCAATCAAGTTGTCTGATTGTGAAAAGCTACAGTTATGAACCAACGGTTGTGGTGTAAAGCAAAATGTGAGATTTATGCCATTCACTACGGCCGGACCATCTACTTATCTGACACGCCACCCACACAAATTATTAAAACCAACGAGCCAATCATGATCTATAAAATTT
>T03_Unigene_BMK.106
GAAAGAAACATCCATAACTCCGGTGCAACAATTAATGTTGGCATTGGCCGTGGCAAAAAAGGTACAACCAAGAATGACAGGAGTTTGTTTACTTGAGTTTCGCATTGGTTTAGCGTCAAGGATGATGAAATTGATAGGAAAAAAAAACTTGTTGACCTTGACCAAAACATCATTAATTATGCCCTGGGGCACCCTAACAGATCATCAGCAAGTTGTAAAGTAACATGAGTGGGCTTCAATTCCCCAAGCCCAATCTACTCATACACCGAGTAAGGCAAGAG
>T03_Unigene_BMK.107
AAAGAGAGTATAATTAATGAGTTGGTTAGTGAGACTAGTCGAGAGCCGAAGTCAGTTTCTATTGTCTCGATAGTTGGAATGGGTGGATTAGGCAAGACGGCTCTTGCTCAACTAGTCTGCAATGATGAGAGAGTGAAGAAACATTTTGAGCAGAGAATTTGGGTCTGTGTATCTGATGATTTTGATGTAAAGAGGATTCCGACAAAAGTTATTCAATCCATGGGTGTATCGACAGCGGAGAACCCAGACTTCGACACTATGCAACATAGTCTTCATCAAGCTGTTGGCAAAAGAAGGTTTTTACTTGTGTTGGATGATG
>T03_Unigene_BMK.108
TAATCATTGAGGCTGAATCAAGTTTCAGCATAGTGTAAAAAGCACTCTTCATCCTCTCCCTTTTCCACTCACCACAATCTCAATCTTGCTTTCTTGCCCCGTTTACTCTAAATACTACAAATATGGCTCCAGATCTCAACGCTGTCGCTGGCGGTGAGCGCTTCGACTACTCGCAGCCTGGATCATCTGGGTATCATGTCAATCAGGATGTGACTTGGATGGATCCAAAGAACCGCAAGATGCGGGTTCTGACAATCGGAG
>T03_Unigene_BMK.109
CATAGGCATTTCCTTGTTAGCACCTAATGATTCAAAAGGATGTGAAAGCAAGGATTCTTTGATGTCTTCAAAAAACCCAACTGAGAAAAACCGGCTGCTTAAACTACCAATGGAAGAGATGGAAGTTATTAATTCAAGATCATATGGACAAGCAATGCTATCAAGTGCGACAGATACTGTAGCCAGGGCAAAGGCTGCTTGCTCATTTTCATTAGGTTTAGGTGAAGATTCAATAAATGCATCTTCAGTTCTTGTAATACCTATGGTTTCTTCAAGGATGACAGGCTTTAGGGGAACTGGTTTTGATCGTGCAAAGTATTTTCCTTTGAGAAACACTGGTGGCGGTAATATCTTGATGTTTGAGGATGATACTAGAATTCGGGAGACTAGTATTTTGCTTTCTGATAACCGTGG
>T03_Unigene_BMK.110
AAAAAAAAACAATAAAAAGTTGTTCCGCAAATTCCATCCGCGGGAGCTCCGGTCTCGGTTTCCTTACCCAAAATGTTTTCGGGAGACGGTTGTAAAATGCCATCCAAACATGATCCCAACGTTCTCATCTCGCGAGCACATGGGAACGTCAAGCGGCAATAAATTTTTGTAATTTATTGCCAAACAAGCCCTAAACTGTTGTAATTGAGTG
>T03_Unigene_BMK.111
AACCCAACAACAACAACAACAACATCCAACCCAGCCACACCCACACACATAATAAGAACAACAACAACAACAAACAGCTTGGGACATGACAATAATAGATGATGATGATTCAGGGTTTAGGGTTTTGATACCTAAAACCCCAAATTAAGAGGTAACATGACCAAGGTAAGTCACTCCCATAAATCAAGACAAACTCCAAATTATTTTATCCTCCTATTTCACAACTTAAATGCTAAGTGGTATTTTCATTCTGAGAAATACAGAAAAGCATCCAAAGTAAAAAGGTTACCAAATGAGAGCATCTTTGTCCTCCATGCAAATAAAAACATA
>T03_Unigene_BMK.112
GATGTTGGCTCCTCTAAAAAATATCTCTTATTAACCAATATATCATAGTTCAATGCTCATCTAACTTTTCTAATCAAATAACAATGGTATAATTCATCATGTTATGTTACTATTATGTCACTAATATTCAATTGATGAATACGCAGCAAGGAGAAAGAGGAGAAAAGATTGAATGAATGTCGTGTCCCCTTAGGGTAGACTCCTTATATATATAAGGGTTTGATTACATTATTAATCATATCCTAATACAATTCAAATCATAAATTATAG
>T03_Unigene_BMK.113
TGGAAGCAGAGAGGAAGAGACTCACTGCGACCTTGGAGGGGAGTAGCCGGGAGCTGAAGGCGGCGGAGGAGAAAATAAGCAGCCAGGAAGCAGAGATGGATTTTGCACTCCAAGAGCTTAGTAATGTGAAGGTCGAGACCCACTAGCTGAGAGGCGTGGTCGCGGTCAAGAAGAAAAAGATTCTCGCACTTGAGGCTGAGCTGGTAAAGCGGGATGCCCAGCTCAAAATGGTGCACAAAGAGAAAGCCGCTCTAGAAGCCTCGCTCCAAGCTGAAATCGAGACATGTTTCCAGGACGGGGTGGATGCGGCTACAAAAGCATATGAGGCCGAAGTCGAGAAAATCAGTTTGACGCTATTTGAGCTTGGGTGTCGAGCTGCGGTGCAGAAGGTAGGGATCCCAGATGATCATCCTGTATACCAGGACTTGCCAAAGTTCACTCGTCCTGAGCCTGAGTCGAGTTTTGCCCCCG
>T03_Unigene_BMK.114
GATCCATACTAAATTTATGGAGGGATTCAAACTCTATATCTCGAAGTTGATACTCCTCTTCAGCAAGAAATCTTTTCTGTGCATGACTGTCGAACACCCACAACTCAGATATGACATGCTTTACTCTTGAGATACTGACCATGAATTTCGTGGTGCGCTGCAGTTTAGACATAACCAGATGAGTTGCTTCAAGATAATTTGTAGTTATGTAGCCTCCAATCTCAACAATTTTTTGTTGTAG
>T03_Unigene_BMK.115
ATGGGATGGGCCCATCTCTTTCTAGCCTGATAACTAAATATCTGAGGTGATTGGCTGACCAACGAGGGATATTTAACAGAGTGGACATAATATTTTGCATGTGTTGGCAGGCAGCCCACTCCTTGTCTCTATTCCTTATATGTACAAGCCTGAGTAGTTAATGGTTGTTGAAAGCATGGGACGAAAAATTGAATTTTGCTATTCAAAACAAGGCTTTATCAAGGAAAAAATGTTGGATTCTATTTCTTTAGGTTGTTTGTTGCGGG
>T03_Unigene_BMK.116
CAGAGCTGCAAATAAACTTGGATGTATGTAGGACAAGCCTGTCTTGTTATTTTGTCCGGATACCTGTGCACTGACATGATACAACAATGCCAATAATTTTACTAGACGAGAACTAGGCCTGGCCCCAAAGGATTTGGGTTGACGAAGGATGTCAATAGACCTCCGATTGCCTGGTCTGTGGCCACCCAAAGAATTGAAGCCTGAATATCTGGAGACGAAGATTTATAACACAAGG
>T03_Unigene_BMK.117
GAGAAATATAATTCATGTAACCGATCTCAACATAGTTGAAAGAAGGCTTTGATGACGATAATGATGATGATGGAGAAAAATTCGGCTCAAAATAGATCAAAATGGAAAAACAGAATTCATGTAGACCCCACATGTGGGACAAGGATCTGATGATGATGAGGATGACAACAATGACGGCATGTTATGATTGACATTCACAATTTGGTTTAGATGGCCACTGTAGTGACGAGAGTAGATGGAGTGGGG
>T03_Unigene_BMK.118
GAAGAAGCGCGTCGTCGTGCCTGCTGCCCTCAGAGTTCTGCGACTGAAGCCCGGAAGGAAATGGTGTGTGGTTGGACGTTTGAGTCACGAGGTCGGCTGGAAATACAAGGATGTCGTGGACAGATTAGAGGAAAGGAGGAAGATCAAGAGCGCAGCATATCACGAACGCAAGAAGATTGTCCAAAGACAACAATCGGAAGCACAAAAAACGGGCAAGGTCGACGACAAACTCAAGCAGCAATTAGC
>T03_Unigene_BMK.119
GCGGGTGGTAGATCGCCTTGGAGCCAGGGTAGAAGCGCTGCAAGAAAGCGCCGCCGATCCGCAACGCGCCCGTGCCGGAGATCGACTGGGTGATCGCGATCCGGCCCTCCTTCAGCGGCTTGCTGTTCTCGCCGTACGCGAGCTTGGCAGCCTGCTTGGTGAAGTCGGGCACGCCGGTGATGCCGGCATACTCCTTGTCGAACTTGGCCTTGACGATCGACTCCTCCGCCTGGCGGACCGAGGGGAGCACGTACGGCTTGCCGTTCTCA
>T03_Unigene_BMK.120
ACGGCGTTCATTTTGAATGGTTCGGATTTCAATAAATGGGCCCCACTATGAATTTCCACTCCTTTAACTCAAGATTTCTCTAGGTTAAAGCCTTAGAAGATCCGGACTCATAACAAAGGCATGTTCATAGATAACTAAAATATTGAAAGTTCTCAAATCAATCACTGTCTGATTATACCAGTTTTAATGGCTGCTTAACCATTTTTGACTGGTTGAAAAATTTAGTCAGGACTAGACTCTTCAAGTCAACTGTTCCATTCAAATTCGATCTGATCTTTTAAAAAAAAAACACTGGTTTTATGAATTTCAATGCCCAATGAGCATGTATG
>T03_Unigene_BMK.121
ATACTTGTCCTCGCCGTCTACGTGATTTACTGGAAAGGACCTGTTCTTCGTGCCCGCTCACCATTTGCCCAACAACTTGCTGACGCACGCACCGACGACGATGGCCGAAGACTTTCTTACGTTCCTTCTTCTGGTGGACGACGTGCATCGCGCGCTCACCTCAGCCGCTCTGGTAGCAGCGGTATGCAAGACGAAGTATCACGGGCTCGCCAACGTGTTGCGAGAACGGGCTCCCAGGCCAGAACCGAACAGGGAAGGAGAGTTAGTCAGCAGGGCGGGTCAAGAAGGAGTAGTATTCAGGCTGAGAGGAGGGCTAGTCTCGCCAGTCAGCAGCAGGAG
>T03_Unigene_BMK.122
GAGGTCGATCTTGGCGCCGGGGGCAACGACGTCTGTGAGCTCGACCTTGCTGTCGAGCAGCGAGGCGGTGGTCCAGACCTGGGTGATGGTGATGCCGTTTGGCTTGAGGGTGTGCTTGCCCTCGACCGAACCGCTGGTGACGCCGTCAAAGCCCTGCTTGCCCTTGACGGTGACGTTTGTGCCATTGGGGGCCTTCAGCTTGACGTCGAGGGTTGCTTGGCTGGTGTGGTAGAAGTCCTTGTTGATGAGGTCGTTGGCGG
>T03_Unigene_BMK.123
TGGCAGAGTATTACCCCAAGTGCACTCACGGCGAAAGATGAAGGTGGAGGAACAGAGGATGAAAGAGGGAAACAGGGTGACCCATGAGGCAGAAAGATTAGGATACCTTACTCTTCCATCTCATTCAATGGCCTGTGCTTATTCAGGCCCTTCCGAAGGAGTGACATGTTTGCAGCCTGGAGATCTCTGGGCTTCCCGCCTCG
>T03_Unigene_BMK.124
GGGTCATAACAGTAAAAAAATTTACTAAAACTATAATGGTCATTCATGAAATATTTCCTTGGGTTGAATAATTCAGAGATCATTCCTTGAAGCCAAAAAATAAAAATGAGGAGACAAATATAAGTTACGGCTAAAGTACTTATAACAGAAACATTTTCGGCTTACCAAGAGCATATGGATTTTATGAAATACCAATGCATGGTTTGTCCAAATGTGCAGACAAAGATTCTTGTGTGGGATTGTTCATAACACAGTTTGAGTCTTCC
>T03_Unigene_BMK.125
TTAATCATAGCTGCAAACATTTAAAACAGGTATGAAAGAATGGTTTGTTTGGACTTAAAAAAAAAAAAAGAGAAAATCTACAAAAAGATCTAATAAAGCACTAAAAGACTATATCAATAAGCAACTAATGTGACCCATGGCACACAATCATCAAAGCATTCTTCTTGAAAGGACAACGTGAAAACCTAGTAAATCAAAAAGTGAGTAAATGCCGATAATTGAGCGCCTTCTAAAATCTTATTTCAATTTGTCAATAGACTTTGACTATGCATCCTTGTAGGTTATATCACATAAGTTGTTCATGCAAAACTCACATGCCATAAGGAGTGGAGTTATTTATGGAAATAAATAATTGGAGCTATGGAGAAGCTAGAGTTTTTCCCTTGGGCAGAGCTTATATGTTGATTATGTTCAGTAAAAATGGCACATTCTACACCATTTCAAGATCTTATCATTTTTAATATGGATCTCTACAGAAGATGAACCAAGGAGAAATATGTATTGGATTGCAACATCTATGTGGTTAGGGGCCGGTGAATTTTTCACTACTCGAGAGAGCCTAATGCTGAACTAA
>T03_Unigene_BMK.126
CATGTCACTAGTGATGAGAGAAAGGAAATACTAGAGGAAAGGAATTAGCCAATGAATTGGCTGCTGTTCAAATTCAATGTGCTTGCCCACTCCTCATAGATTTGTGTCCCACTGTATTTGGTAAGTGTCTTACAAGCATTATGTCCTTGATTGGGGTGATTTCCCTTAAATTGGGATCTCATCCTAATCTTACAGATACGCTATATTTCAATATCTCAGTCTTACAGAAATAATGGTCCCCCGCTGCAGTTATGATGGCAGCCCACATAACTTTTTTGCGGTAG
>T03_Unigene_BMK.127
GTGCATAGTCGATGCTGAACACATAATCGGGCCCGCAACTTCGTCAGGAACACCATCAGGGATTCTCGTTGCGTAAATGGCTGGCTGAACGAGGTATTGCTGATAGGTACCGGGGCTCATCAAGCCAGTGTAGTTTGCAGTGGCGCAATAATTCTCATAGCCATTCCAGCATTCCTCACAATTGTGGCAAACATCCAACAATGGTTTGATGCCGACACGATCACCAACTTTCCATGAGGGACCGCACTTGGCTCCGACTTTGACAACAACTCCAGCTCCTTCGTGTCCTGCACATTTCACTCCCATAGCAGACATCTTGGGCACGGCCCAGTCGTTCAACA
>T03_Unigene_BMK.128
GGCGACTAAGTTCGTGGACCCACTTGGCCAAACCTATGATCAATCTACCACCATCATTAGTCCCCCAGGAATTAGCAGTCGCTTGATTGGAGACCTATCCAATCAATATTGTTTAACTCCTATGATTAGTATCTCGGATTTTGTGATTTGTATCAAACCGTAAGGAAAAAGATTTGTACCTATAGAATGAATCCCATTGATGGGTGAATTTTAGGATTAAGGTGAATCATCTATGCAGGAATAGCCATCAACAAATGGC
>T03_Unigene_BMK.129
CGCTTGGAGATGGGCATTAGTTTGATAATAGAATGAGGAGTTCATCCACACTGATGTTGGTTAGATGCTTAAAGTCGCCTTTTTTCCCTTGGGTTAATCGTGTTCTTTTGATGAATCCAATTTTAGAAGTCTTATTTTTTCTGGGCACATTTAATGGGTAGTAAAGTTGCATGAATATGTTGCCTAGTTTGTGTATAGCACAAACATGCTGGGAGTAAGGTGAGCCACATCCTTTAGACAATTAGATGCTGTTGGTATTGGATGGCATGGGGAAGTCATCTATGCCTATAACACATGTAGCCAGTGTATTTTGTTTGGTTGGTTCATACTGGTGCGATTGTACTCTTGG
>T03_Unigene_BMK.130
GCCGTCCTTATGTTCCCAAGATCACACTTTGTACAATGATATGTAGGAGTTCGATACGCCCACCCTCGCCTAGGCCCTCGCTTCAAATAGTTTACACAGAAATTTCGACACACACATGCTCCGCTACAACGACTAATGACAACAGGACTTAAGTGCAAGTACCGAAGCTCTTGTTGCAGCCAGTACCGCAGTGGTCGGAGTCTGAGCCGCACCATCCGTACTGTGAGCAGCAGTTACCGAATGATGATCCCTGGCAAGTGAAGCCGCCGG
>T03_Unigene_BMK.131
ATAGTACTGATTTTCGTTACACTAATGGAGCATGATATAGTACTGATTTTCGTTACACTAATGGAGCATGATACCTCTACAAGATTGATTTCCTATACAAGTCTGAGTCAAAGACATGGCATCTTGGATGTAACTACTTGAACACCACTTGTAATTAGCTTTTCCCCATCTACCATTGTCCACATTCGCTATTAAGCCCTGCCCAAAGGATATTCATGTACTTGTGGATTGCGGACATCAATATAAATTCAGGGAACTCCCTCAAAAATGATACAGGAGATTTTGTGCAACTTTGAAATTGGCACGCATCATACCATATGTATCTTGATAATATTCCCTGATAACAAAACTGATTTCCACCATTAATTCTGTTTGTAGTTGAAGATCCCCTACTACCCTCTGAGCAACAAACTTAGTGCTTCTACCACTGCCAACTCTATTTTTCTTGTAAATCGGCATATAGAAATATCTCTTGAATCCAAATATCGCCCACATGGACATGATGTTTCAAGCAAG
>T03_Unigene_BMK.132
ACAGGAGGCCACAACATCGTATATTAGAAAGATTTGACCGCAGCTTATGTAATGAGGCTTGGTCCCGTATATACGGAGAATATACTTTGCATCACTTACCTCAAATAGGGTCGGACCACTGCCCACTGCTCCTTACGGATGTTTGCTAGCGCAATCAGCAGCAACAGGCCTTTTGTTTTGAAAATATGTGGCTGCTTCATCTGGGGTTCCATGCAGTATTAGAACAAGCTTGGCAAAATACAAACTCGCGCGGCAGCTCGTTCACCGCCAAGCTAACTACTATCCAGTGAGAGCTGCAAATATGGAAGAAAGAAACCTTTGGCTCCTTTAATTTGCTTTGTGGCATCTCAAAAAGCGTATAGAGGGGATACAACGTAGCCTGGCCTATTAGAAAAGTCCTTTCCTCCATAACCTTGAGCTAGAGCTGCAACGGGAGTATACCTTAAAAAAACTGCAACATGAAATATTCTGGAAGCAGAGGTCACGAATTCAGTGGCTCAAAGAGGGGGACCGGA
>T03_Unigene_BMK.133
GTACGTTTCTCTTCTCAATTCTCATAGATCGATTTTAAGAAGTTCAATTTATCTGCAGAGAGATGGGATGCCAAGCCTCATGCTGCATCCAAGAACTAATTTTCATGTTCCATAAATACCCATGTTTGTCACATTTTTACTAAACTTCAGGTCAGATGAGAAAAAAATCAATGATCTCTCATTATACTTTGTGGGAAATTTGATAATGGAACAGCGACAAACAAACTTACATATTGGAGTAGCCG
>T03_Unigene_BMK.134
GTCTAGCTCTTCGACCATGATGGGTGGGGGCCTGGGGTGAGGGGCCGGGTTCAAGGGGAGGATGAGGTTGCGCAGGGTCGTTTTTGGGCGCGCGGATTGCAGCGTCGTTGCTTTGGATGATTTCGCGACGACGGGCGTGGTCGCGATCGTTCGCAATCGCTGCGGCACGAGAGGCCGCGCGAGGCCGAAGGCGAGGTGCTGGCGAGGCAGATGGGTCACGTGGAGAGCCGGCAGGGTGGCAGCTCGAGCCTGGATTGCCGAGGCGGCGGAGAA
>T03_Unigene_BMK.135
GCCCACTCTACCTCAATTGATAAGCTTTTCCTTTTAATTTGCTTTTAATAAATCTCTCTTGGACTCATTTTAAGAAAGCCTAATGCATCATATTTGACTAATCTTTGACGGAATTAAGGAAATTAAGTTGTTAATTAATTTCATTGATAGAAAGAAATCTATTAGGATTTTTATAAAAAGGTTTTCCAGTCTTTTTTCTTGACTCACACTTTTTGCAAAGTACCGATTAACTTTTACATATTTTGGAGCGAGTGATAAGTGAGATTGATAGGAGAAAACCCTATCTTATAAAAGCGCCGTTGAT
>T03_Unigene_BMK.136
GCGCTGGTATGAAGTTACGTATGCTGCGTAACCTGTGATCAGCACCTCCAAGTCTAAGCTGATTGATGACCTCGTCGTTGCCAAGCATTGCGGCATGATGCATTGCAGTGAAGCCATTGTTGTCGAGCATGTTGGGATCCGCACCGGCTGATAGAAGTGCGGTCGTGAATCTCGTCATATTGAGAGACGCAGCCAAATGCAACAATGTCAAGCCAGTCGGACGTCGAATATTCAATTGGACTGGAG
>T03_Unigene_BMK.137
GGTAAGAGTCATGTTGCCAATAAATTGAGAAGAAAAGGGCAAATAGGAGATGCAAAGGAATTTACCAGAGTCGAAGTAAGCCTTAGTTTGAGGGATTTTTCTTGCTGATATTCATGATTGAGAATATTAATCAGTTCAAGGCATTAGGTTGAGCCGTTGAAGACAGTAGGGGTGCACAAAAAATCCGTCTAATCCGTAAAATTTATTCAATCCGATTCGATCCGCGGATTTTTATTCAATCCAAAGATAAATGGATTGGTGACGGATTGAAGATTTTGTAATCCGTTAGCAAAGGATCGGTGACAAATTTCATCCTCAATCCGCGAATTCAATTCGATCTGATCCATTGACATTAAAT
>T03_Unigene_BMK.138
CGAAAATCCTGGGTCCGCCACTGATGGGGAGAATATGGTTTCTGAGAAAATAGTGTGGATGGAAGCATGCATGTCGTAATTTTCAATTTTAGTGAATGATTCCTAGAAGGTTTCTTGTATAGTAGTAGGCATCGAGGTATTGCTTTCTCCTTTATTTTTCACAATTATGATGTAAGGCTTGAGCAGAATGCTCTGCAAAGCTTCAGATCTGTACTTGTTAAAAGATCATAAGGTTGGG
>T03_Unigene_BMK.139
TGCAGTGTCAGATGCTGGAGCTGCATCAAATGGGCTATGCATAAGTTATATATGGGTTCAAAACCAGTGCATGAATGTTCATGGGAAACAATCAGGTGTTAGCCATATCAATGTGTATCAAAGTTCTGATGCACTCCATATCCATATGTGGCATGCATGAATGAGATTGCCGTGGATAAGCAGCAACTTCTATGCCAAGTTCAGAAAATAGACTTTTTGTCATTAATCACCACGGGTTGGACTTTACACCAACCATCCATTCGAAACTGTCACGAGGCAGAGGGGGGTTAGCTTGCATGTGAATAATCCAGATATTCTACGTGCACACAGCATTTATGGAGAAAGTGTGAATATATATAGAGAGA
>T03_Unigene_BMK.140
GTCGCCTTCTCCAACCAGATCTCCGTCTGGAACCTCAAAACCCTCTCCAAGATAACGTCCTTTAACGGCAACGGCAACGGCTCCGTCAAGTCCGTCGCCTTCTCTAACGGCAAGGTCTTCACGGCGCACCAGGATAGCAAGATCAGCGTCTGGGAGTTAACGGACTCCAAACGGCGGCACCACCGCCTCCTCACGTCTCTTCCCACCGTCAACGACCGCCTCCGCCGCTTCATCTTCCCCGCCAACTACGTCCTCGTCCGCCGCCACCGGAAGCGGCTCTGGATCGAGCACTCTGACGCCGTCTCCTCCCTCGCCGTCTCTAACGGCTTCATCTACTCGGTCTCCTGGGACAGGAGCCTCAAGATATGGCGCGCCTCCGACCTCCGCTGCATCGAGTCCGTCGACCCTGCCCACGACGACGCAGTCAACGCAGTCGCCGTCTCTGGAGACGGCACCGTCTACACGGGGTCGGGCGACAGCCAG
>T03_Unigene_BMK.141
TCCTGAGCTCACTCAGATAGATGGTATGGCTGTGTTACATTTTAACAAACTGTTGCATTTAACTCGTATCAACATCTACTTCTGCTATGGAAACAAGATATTTTTATGAAGGAACAGTTACCTACAAGTGTTATTATGATTCTAGCCATATAGCCACAAGGGATCTTTTTGAAATGCACAGCAGATGGGTGGTCTGGGACAACCAAGTGATGTGATCAACTGATAATTCCTTCCATCACCCTATCAACTACTATTTCTGG
>T03_Unigene_BMK.142
TGATGTTGCCGACTTTTCCGAAACCCTCCGCGCTATGCAGGTCATTGGAATAGGTCCCGACGAGCAAAACTCCATCTTTCGCGTTCTTGCCACAATCCTCTGGCTCGGGAACGTGGACTTCATGGAGGGCGACGACGGAAATGCGGCGGTGAGAGACACAGGCGTCACGGACTTTGCGGCGTATCTGATGGAGGTGCCACCCGATCAGCTACAAAAAGTGCTGTTAACGAGATTCATGGAAACGCAGAGGGGCGGGAGG
>T03_Unigene_BMK.143
GTCGATTGGAGGGTTGGTGACCTGGGCGAACATCTGTCTGAAGTACTCGTAGAGCAGACGTGGCTGTTGAGCGAGACAGGCCAATGGTGCGTCATTACCCATAGAACCCAATGCCTCTTTTGAGTCTGCAGCCATTGGTCCAAGTAAAAGACTGACCTGCTCAAATGAATAGCCGAAAGCTCGTAGTCGAACATCGTTCTGAATTGTCTCTTCAGTGGGCTTGAAGGAAAGATCAATTTCGCTGGAAAGCTTCTCAACAATGGTGGG
>T03_Unigene_BMK.144
ATCGACATCCCCTTTTTGACCCTGCAGTGCGTCCTCTCATCGATCATCATCTATTTCCTCTCCAATTTGCGCGTCAATGCTGGCGCCTTTTTCATTTTCCTGGTCTACACCTTCCTTTGCGCCTACAATTTGACAGCGCTGTATCGCGCATTCGCCGCCTTCGCACCTGGATTCAACGAGGCGATCCGATTCAGTGTTTTGGGCCTGAACTGCATCTTGATTTTCGTAGGCTACGTGATTCGCAGGCCGCAGATGAATTGGCTCGTGTGGATTAATTGGTCGAACGGGATTTCATATGGCTTCTCCGG
>T03_Unigene_BMK.145
CCTCTTTTTTTTTTTTTTTTGATCTATGAGAATGTGAGTACGGTCATGAAGAGATGTGTTTTTGAAATCTTGTTTTACAGGAATTTTGGCTGCTCTCTCTATTATCTCTATATGCAGATTGTTGAAATTTAGGGTTTATTTGAGCACACTTTCAATTTTTCCCTTGTTTGCTTGTTTTTCTCTTTATTGTTCAATGTGATGATGG
>T03_Unigene_BMK.146
GGAAAGGTAAAGGTGTGCGCGGGAGGAGAATGTTCCGTGGCTGATGCTCATTCGATCGATCAGGTATATCATTCTGGAGCACGCTTTTCCGAGGTGAAAGGTGAAGCGGACTGGCTCCCCCCTGTGATTCTCTCTAGGCGATACTAGTGTGCGAAATTTCCTCTTCTCCTTAGACTCTCTACTTCTTTCCGTATCCTCCTCCGTGACCACCGTGACCACCTGAGCCTCTCTTCATTCCGCCGCCGTAGCCGCCACTTCCGCCACCTCCGTG
>T03_Unigene_BMK.147
GTTCCGCAATTGAAGAACAAGTCGCCTAGCTTTTGGTCGTGGGAGTTGCAAAGAATCAATGCATTGTCTAAGTAGAGATCACCTTGTCCGCTTAATGCCAATCCAAACTCCCATTCACCTGTGACGTGAGGGGTAAAGATTGCTTCCAACGTCATGTAACAATGTCGCGGAACGATGTCGAAAGGTATACCGTCTGCCATGTAACCAACAGACG
>T03_Unigene_BMK.148
GGATGATATTGTATGAACATGAATGCCGGTAGAATGGATATGACTAAGCATTGTTAGGTATAGATGTGTTGCCACCAAAGAGAACACTTGCAATCTATCTAATATGTTAATACCACCAGACTGCATCCATCCATCCACCATACACAAATTGGTCACAACAGTTATTTTGGCTGAATGAAGTATCTGGGTGTCATAGGTGGATGGTTTATTGTGTGGTTCAATGTGCCAAATCAAGGTTACTCCAATATATAAGGTAGAACAAATGGTCAGCTTTGTAATAAGCATATGGGGCAGCCATGAATTCAGAAATGGAGTTCAGTGGAAAAGCCTTTTCCTCCCCTCTACACACCATTTACCACAGGTGAACAAAT
>T03_Unigene_BMK.149
GTGTGTACTGTGTAGAAAGAAGTTGGGGATGTAGATAGTTTGATAAATGTCTTTTTAAGTAATTTCCTACATGGATATTCTCTTTTAGGTAATTTCCTACATGGATATTTTGGCAAGAAAAAAATTTCAGTGTGCAAAGATCAATTTTCAGTGCGTATTTAGCAGCTCTCTAAATGAAGCACTTCAGTGCGGGTTCAAGCTTATTTTCCAATAGGCTTTAAGTAAATTTAGGTGGCTA
>T03_Unigene_BMK.150
GGGAGGGTGGCCTGGCAGACCGGCACCGCCAACAAGGGGGTTGTCGGCCTCCAACTCCTCCCCAATGGCAACCTGGTCCTCCACAACCAACAGGGGAGGTTCCTCTGGCAAAGCTTCGACCACCCCACCGACACTCTCCTGGTGGGCCAGGCCCTTCGTTCGAGGGGACCCACCAAGCTGGTGAGCCGCGTGTCGAACCTGGACAGCTCAGATGGGCCTTACAGCTTTGTGTTGGAGGCCAAGCGAGTCGCCATGTACTTCAAGGACCCGAGCTCTTCAGTAACGCTGCTTTACGACACGCTGTTGGACACCGACCCGGGGC
>T03_Unigene_BMK.151
TGATGAGGTTTCCAATCTACGTTTTAACTATTCTTTGTGTTCTTCCAAAAAAATAAATTGCTCTTTGTGAGATGTTTCATTACTAGGGATTTGAATCTTCTTGGTAAATTTTTTTTTACAGAAAATGCCTCTACTTAAGAAAATAAATACAGTGGAAACTTTCAGCATAGAAATCTGGAAAATCATTCTGCCACGTAAACCATTTTCATTTTTTGTAGAAAATGTGCTAGTG
>T03_Unigene_BMK.152
AGTCCTTTGTGAATGTCAAATTTGGGCAGCTGGAGCATTCCTCACTCATCAAGTCAAATGATCCCTCCTTAGTCCTTCCGGATGCATTTCATTTCACTACATTACAAGTGCTGCTGCAATCTCTTTTCAGTCCTTAAACCCTTGAAATTCAAACTCTTCAACGGCTCTCTAAAACCTCTCTTCTCCGCCTACTACTCATCAGACCTTCCTCCCTCAACACTCTCACACCAACCACCTCCACTTCCCCCACTAAACCAATGCTCCACCATCTCCCAACTCAAACAAATCCACTCCCAGTTCATCATCCAATCCATCACCTCCTCTCCAAATGCTTCCTCCCTCTTGACCGCTCTCATCCGCTCCTACATTTCCTTTCACAACCTCAGCTATGCCTCTGCATTATTCGCCCGCTATCCATGTCCTCCTTCCCCTTCTCCTCTCCTCTGGAATTTCATCATCCAGGCCTACTCCAAGACACCCAAGTCCCAAGAATCAATCCATCTCTTTCGCCGTATGCTTGCTCTCAGCGGAGCCAAGCCCGACAAGTACACCTTCACCTTCGTGATCACTGCCA
>T03_Unigene_BMK.153
GCCCAGTCGGTCATAGGATGCTGGAATAAATCTGCTCTCTGTACATAAAAATACCTCCACATGCCGTCGACAATTTTTGATGTCCAGGCGGGGTTAAATTCAGCGTATTGAATCAAAGCCATTAAAAGTGGCATCTTTGGCCAAGCAGTCAAATCGTCGCCATACCATCCCTCTTCCTTCTGATTATTCACGATATATTGTACGTATCTGTCTACTTCTTTCAACGTGTGTTTA
>T03_Unigene_BMK.154
GAGACGGGCTCTGGTGGGACACGGCAACAGAAGACAGATCAGAGAAGGGGTTGTTATTTCTCATCGCTGGGATCGGGCTGGAGAAAAAGAAAAACGGCAGCAAACTACCCTCCTCAGGTTGCTGGTTCTTTCACTGAACTGTGGAATTTTGAATCATTGGGAGGAAGGAAACTCAACCTTGGGTTGTTTTTGGGTCAGTTCAGGTTAGGCCCACCCTGACTCACTTCACAGAAGCTCGGCAGCATCTCCCTGTTGACATCAGCCG
>T03_Unigene_BMK.155
GTAGTGGTTGCAACGGCTACATTGCTATCTAAAAGTGAATTTTTTTAGTGGTTAAAAGAATTTAACTCTTGTGTAGCAGGCTAGCAGCCATTCTTGTGCTTTTAAAGTGATTTGGAACCATAGAAGGCTAGAGACAATGTTAGGGAAGTCCATTGAGGAGAAGAAATTGGAAAAAAAAAAGGTTTAAATTAAAACTAATTGGCTCTACTAGGTTTTAGACTA
>T03_Unigene_BMK.156
AGGGTTTGCTTGAGATGGAAATGAGTGAATGAACTCATTGTTATTCATCTCAATCCCATATAATGAATCCTTTTTGCAATTAGGCCCTCCACCTCCTTTCTCATTTCAATTTGAGTCAAATGAAGGGTTATTTGATCCATTTCTCACCGAATGACTTTGAGCCTATTATGAAAGTTAACGTACTCTTAGATATACGCGCGTTGGTATTAAGAGTGACCGTATTTGACAAAATATTCAAAAATTCATATTTACGAAAAAGTCCTTGGTTAAGACTAAAATCCATTCAATTCATTTAATCTCATTCATTATCATTTCA
>T03_Unigene_BMK.157
TGATAAGATACCTTTGTTTTGGATTTGACCGAAGTTTACACTTGTAATCATTGCCTTGTATTTAAATAGACAAGTGAGTAGTTTGTGTACAGTGTAAATGGATTTTTGTTTTACACAAACGATGTCTATTTGTTAATATTTCCGCTTAATGTATATTTGATATCCCTTATGAATTTTAATGTATTGAGATTCACGGGAGAAAGTATGTGTCGCGACTCGGGATTAACTCAGATTAATCGTAATCACGAGCTCGGGTCGTGACAAG
>T03_Unigene_BMK.158
GCAGAGTAATTTCTGATAGTCTGTTTCCATCAAAGGTGTGCATAGTTCTTTCATTGGAGGAGACACATGGTATAGTTGGCTACATATAATCTCTTTAGTTGCATTCTCCCCTATAAATCAAGTGAACCCTGTGAAGTACCACAGGCGTAGGTGGGCCCCATTATTTGTCATATCATGACACAAGATCTCTACTACAAACACAACACACACAAATGCGCACACAGACACACGCACACACGCATGCACCTAGGCAAAAGCACAAAGGCACACTCACACAGAGAACTTCCATGTTCCATTAGG
>T03_Unigene_BMK.159
GGAGTAACTAAACATCTAATGCTTTTGATGTTTGAGATGTATCTTGGAGCTTGATTGTATTGTTGTTTTCCTGAAATATAAAATCATTTAACCTTCCAAAAAAAAAATGATCCACAAATATTAAATGATTAATGTGTTCAATTTACTTTCTTGGTGTGTGTAGGTGTTCACGCAGTATGCAATGCAATTCACATAGGCTCTGATAAATTCAATAAGTAACCACGCAGTTGACAATGAACTAAACGCTCAAATGTTAAGGAACTGAAGCTTACCCAAGTAACCCAACAGAAACAAAATACAATAGTAGATATACCAGAACATTCCACTTAGAACATCTATTTCCTTTTTGGTTGCATATACTAATTTTAGTTCATCTTACAAATTTTTTTCTTGCCAAATTTAACAATGATCTGATACCAAAATTCTG
>T03_Unigene_BMK.160
TGTGTGTGTGCGCGCGTGCGTGCGCGCGACTACGAGTCATCCGCTTATAGAGACTTGTTATTTTAGTTGTAATGCTTGTTTGTTTTCATCATTTTGGGGCTGTTTAATTTGCTGTTGAAGTGTGGGCCAATAATTGTTAATAAGTGTAAGGCTCTGTTTACAAGGATTTGGTTGGGCCAAGATGATGACTTCCAGTTCAACAGTGTGTGGAACTGGAGACACATGGAGTAGAGGCTTAG
>T03_Unigene_BMK.161
GAGCGCCCCACCCGCCAGAGCTACGGCCCCGGGAAGGCGGGGTACGGCCATCCTCCTCGCGGGTACAGCGGCCACCCCAAGCCACTCCGGCCCAAGACCCAGTACCCGCTGAGCTCAAAGCCATCGTACGGCCCGCCCAAGTACCGCAAGACCAAGTACCGCGGCCCCAAGCCCGTGTACGGGCCCGGCAAGACACCCGGGAGCTCCTTCAAGCCATCCACCTTCGCGGGCACCTCCGCAGAGTTCAGCCCCAGCTCCAGTGACGAGGGCTACAAGGGAAGCG
>T03_Unigene_BMK.162
GGGGAGACGGGGTTTAGGATGACAGGCTTCAATTGATCACATGGGGGCCCAAGCAAGCCTCACTGGTTATCTTGTACTGGGCACAGGAGCAAAACGCAATATAATACACATAAACCCTAGCAAGACCTTAGGAACATAAGACAAGAAATTCAAGAAACAACTACAACATAAAAGGCATTCCCCGCAATAAAGGAAGCACTGCAGCAACACCCTATCACAGTGGAAAGTAGCAAGGGTTCCTACATCAATCTGAATGAGTGAATGTAAATAAATTAGTCCCATGGAAGATGAGGATTCAACTTGCTG
>T03_Unigene_BMK.163
GGGTGATAAATCTTCTGTGTACATTTTACTTTTGGAGGATCGTGTGGAAAGTTTGAATTGATCTTGAATGTAAATTTGAAGCTCCCACCCTTGTACATGCCTTCGTCTGGTTCGATCGTAAGAGTGAAATTCATGATGTCGTCAGGGTCGGGGAAGTCTGTTCGCATCGTTGATCCGAGAGAGAGTTCACTGAGATCCTTCTGCGTCCGCAGCTGCGCTGCTGTGACCTTCTTTTTCTTCTGAGTTTGTCCATCTGCCTGCGCGTCC
>T03_Unigene_BMK.164
GTAAGGGAGATGGCTATGGTCTGTAACGCGGAGTACAAACGGTGCATGACAAGGTACTACAACTCGAGAGTGAAGCCTCGTTCCTTTCAACCGGGAGACCTAGTCCTCAAAAAGGTGATCCTCGCCACATAGGACTCTCGCGAAGGAAAGCTGGGACCAAACTGGGAAGGGCCGTACCTCATAACAGAAGTAGTAAGGCCGGGCACCTACAAAATCCAAAATTCTGAAGGAAAGGTCTTACTCCATCGATGGAACGCAGAACATTTGAAGAGGTACTATCAGTGACGTTCTAAAAGTGC
>T03_Unigene_BMK.165
GTCACTTCATTTGCCCATCTATGCTTCCTTTTCAACTTCCGAATTGTGGCTTGGCAGTTAGAAAATTCTAGTTACAAACACAATTAAAATATACATCCAAGAAATCAACGATAGTTGACAAAATGCTATAGGTTTCAATTCATTTAACTCCTCAAAATTTGGGAGACTGTTGTCAGACATACATTCTTTACATGAGCTACTTGAGTAGAGG
>T03_Unigene_BMK.166
GGACAGAATTGAGCATGACGGCGTCCTCAGCGGAGTCACTATAGAGCTTGATCGTACGAAGATTTCCAATAATGATCTCGTACTGCGTAGCCTGATCGTAGTAGAATTCAATGACCTGAGGTCTGCTTCGAGCTTGCCACTGTCGCTTGGCGCGAATGATACTCTCTCGCGATAGTCGGCCATGTTCTAGTTCATCTTTGAGGAAGTTGTTACAGGTTTCGATGAGCATGAACTCTAGCTCGGACCACAGCTTGTTTTGACCAGAGCTCTTGATTGACACCGGAAATGGAGCTCTTCGTCGGCTTGGTGGAGGTGTCAGGATGTGGACATTGTCATCTGTTGTATATTGTTCCATCA
>T03_Unigene_BMK.167
TCTAAAACTGACCATTTTAATTTTGATGATTAAAACAATTTAATAAAGCTAATTCTTTAGTCATTTGAAATTTCTTTTTTTCAACCATTCATATATAAAGGTAGTTAAAGTAGGCCTCACTACGTCATTTGGATTAGACTTGATCATTTCTCTATAATGATTTATTAAAGATAGTTTCTGAAAAATGATATAAACGCAATTTTGTCATTCCTCAAAAAAATTATGAAGAGGATTTAGATTGAAAGAATTATGGAAAGCTTTTATACTTTTTTAAAATACTCGAATCTTCATATAAATTTTGAAA
>T03_Unigene_BMK.168
GGAATATTCTCCAGAGAAAGATGCAGCCTTTTGTCTTCCATGTTATCTCTTTTATAAGCCAATCGGATATGCTGGACAAATTACATTCACTATTGATGGATTTCGGAATTGGAAGAAAGTTTGGAATGTAAGAAACTGTGCTTTGTTAAATCATATGAGAAAAGGTCCTAATATTTTTCATAAAGATGCCGAGAGATTAGGTGAGGACTTAATGAACCTACCTCAACACATACAAAAAGTGCTCGACAAGTTCACTTTTGAGCAAATTGCAAACATTCGAGTATGCCTTAAGGCCTCGATT
>T03_Unigene_BMK.169
GTGGGAATATAATTTCAAAAACTTTTCATTTATTCATTTTATGAATAAATCACAGTATTATATTTATATGGAAACCAGGCTCTTCCTAATTTCTATTAAGTTTTAACCATTAATGCAGGTTAAATGCATATTAAACAATTAATAGACATACTACAATAAACTGCATGCAAAAGATGTATAATTAAAGAATAGGGGCATGATCCAAATTCCAAAGTGACCAAGTCAAATGTAAGCATGTGATCCCTACTGAGGAGCCCACCATCAAATAGGGTGAAGGTAAGTTTCTGTCATGGATTATAGATGACCAGAGTTGCACATGAGCTGGGTAAGGTAGGTCCCATTTTGCACCCCTTCATCTATGAGCAAAAACTAGGCCAACTGATCAGGGCTTTAGCAAAATGCTTATCTCCAGGACCAGATACTAAACAGGTATGTGAATAGGAGGCGAAAGTGGTACTAGGATGAGTGACCTCCTCTCCTTCTCTATCCCCCAGTTCAAAAAGCATCCATTTTCAGACCACGGGATCAATCATCAAACTGATTTATGTTTAAATTTTTGGAGCAGTTCACTTCATTTCAGGTCCTGTTATTAAACAGGTATGAGAAATATAGTGATTTCCTTTCTTTTTGATTGCCAAATTTGTTTGAGCACCATAGTAGGCGACCACCTTTCCCACATTTGTAACTTTGTGTTGAGCAGAATTCACCCTAGAATGCAACTTTTAAAATTGTGAACCCCTCTGTTGGGCCTACCTCGATGCATGCCAATCACAAGTAAAGC
>T03_Unigene_BMK.170
CGTTCATTTGCCAAAAAAGAATTGTGGCCCTCGACCTCAAACATGGAGGGAATGTCCCAAATGTTTCTCTGAAGTGCAATAGTTCTTGGCTACAATTACAAAGCAGACAGTGGCCAATAAATGATCGGTTGAGATTCAATCAGCAAGTCTATATCTCTCTCCATGTCCCATTAATATGATCCAAGCCAACTTTCGGCTAGAACCCGTTTGCAGTGGAGATGGAGCTCACACCTGG
>T03_Unigene_BMK.171
TTCGCATAAAAAAAAAAAAAAAAACACGAAAGGATTTTTAAAAACTGTCCCCTCCCCCACATGTTAGTATGAAGATGTAATTAATAATCCAGAACTAGCATTTCTGTGTTTTAGTCCTTGGAAAATCTGTTCCTGAGTTTGGGAATTCTACCCTTAACAGAATTGCCAAAGGTCTCTTAAAGCTGGGAAATAATCCTCCTGCATCCCAAATTGGATAATATGCAAAGTATTATAAACATAAAGTCTCAAGATAGAACAAACCTCTAATGAAGAATACATGTAACTATGGCTCATTTCTGAAACAGTATAAACGCACCTTGCATAATCTGATCCTTGTAA
>T03_Unigene_BMK.172
GGGTTCCTCTAGAATGGTTTTCCGTAAGCGCATTATTGTGGACGCCAAGGGACACATCTTTGGTAAGTTGGCAGCTACCGTCGCAAAGGAGCTTCTCCAAGGACAGAAAGTGACTGTCGTTCGCTGCGAGGAGCTTATCATCACTGGCCCTATGCATCGTAACATTGGCAAGTACAAGGATTACTTGAAAAAGACCTGCAACACCAACCCTCGCCGTGG
>T03_Unigene_BMK.173
ATGGTCGAGAACGCGTTGAAGATGAAAGCACTCAGAGCAGACCTCGTGAAAGCGAACAATGGAGAAGGCGAATGGCCGAAAACATTGATCTGCCCACTCGCGCGTCATGCTCCACTACCTGAGCTCCAAGCACTAGTCAAAATCTTCCGCCCGATCACGATATTGCCAAACACGATACAAGGGTCTCTGAAGGGTTGCGACTATTACGCCATGATCGGTGCTTTTGGGGACTGCCTGGCTGAGGGAGGGGCACGATTGATGAGACAAGAATGCGT
>T03_Unigene_BMK.174
AAAATCCCCTAAAATAAGCCGAACAAAAAATTACTACAAATTTTGCACAAAAAGCTGCATTTTGACCTTTGAAATGGCCTCATTGCTCCCTGGAAAGAGTAACCAAAGTTCAAAAGTTGCTTGTGTCATAGAGCGCGTCTATAGCTTTGGAATGAGTACTTTTGCAAAAGTGGGAACATTACAAGCTAGACAGTACATGCAGTCCGCTCCTTAAAATTATATATTTGTAGGAAATCAGTGTCTATTTATAAGCCTTTTGTCTTTTTCTTTTTTATTTTTTTAGGCATTCTAGGCCTCTAGGTTACAACTCGATCCAACCCGTCCTAGTCTCATGTGGTTCGGCAGAGTCAACTAGACTAGACTCAAACGTGATCCAGTTGCCCTCAAGTCCGAGCCTCAAAACCTTGGTCACATACGCTGATGGTAAGTGACTAAGTCATTTTTTTCAGTCTCTCCACAATGTTGGAAACTCAACAATTGTGGAGCTTGAATAAGTGGAAGATAATGAATAAAAA
>T03_Unigene_BMK.175
GCGGTGTGGTCCCATCTCTTGCGGGGTTTGATTGTGCAGTGCACATGGCCGAAGAGATCAAAGACGCATCGAAAACGTTGCCGCAAGCCATTCTCTTTGGCGTTATTGTCAACGGCATCATGGGGCTGGTAATGGTGATCACGCTGACCTTTACCTTGGGCAACGTCACCAGCGTCCTCAACACCCGGACGGGATTTCCCTTCATCCAGGTCTTCTTGAACGCTACTCAGAGCTATGCTGCA
>T03_Unigene_BMK.176
AGGAGTATAGATGGATTTGTGAATGGTAATGTCAGGAAGGTTACCAAGGTATTGATGTAATAGGTTGTATTGTCTGTCAGGAGAGTTAAGGTGAGCACCAGTGTATCTGTCTTGAGTGTATTCACCAAGGATTCTTTGGTATACAAGCATGGCATAGTAGTCTTCATCGTGCCAGCTTGGAGCCTCAAAGAAGACACCAACGTTGACGTTGTGTAATTCATCATCTCTCATACTCAAGTGTGAAGGGGTGAAG
>T03_Unigene_BMK.177
TTGAACGGTTCTTATCATGAATTTGGAGCCCACATAGTGAAGAAAATTACATTTATAGGTTTGGAATTGCTGAATGTTCCTCAAAAACTTCTCAAAATGTGTGGAGATTTAAGATATGATGAGGTTAAACATATTAAGGGCTTATATTATTAGGCCAATTGAGAAGATGACCCACAAAAGTGAGAAAAAAGGGGGGAGGCCCACTGTTAGAACCTGCACTGCTGCTTCTCATTCAGGTATGTAATTGTTTACCACCTCTTCAGCTGTGTAAATGAGAGGGTACAATTGGCCTCACATCACTTTTACACTTTATTTATGGATCAGAAAATCTACTTGGCCCGACTTGGGGACCAACGCTTGGACCGGTCCCA
>T03_Unigene_BMK.178
CTGATTTTGGATTAAGAAAAAACCAATCATTTTAGAAATTTAAATATTAGAAAACCAAATCAAATCCATGAATCCAAATGAGACCTCTGTTGAATTAGGATGTCAATAATTGCGTTGTCTCAACTTGACGATGTGCCTAGATAACAAGGGTTTTCAGCCATTTCAGATATCCAAAGTCCTTTTGTTTTGTTAGATTTGGCTTACACGGACAATTTAG
>T03_Unigene_BMK.179
GGTGAAGCGGGAAGGGTGAAAAGCTTGGGATTTCCTGGCACAACGCCTCCGGTCACATTGGATCTGGTGATGAATGTCACGCCATCAAAGAAACCTGTGGCACTGACAGCCTTCAGCAGGAGTGTGGGAGCTGAACCATAGCCTCCATTGTCATTTGTGTTGGGAGTGGGATCTGAAGCTATGACCTGGCCAACAACACGTCCCAGCTCTGCTCCATTGGATGCATTCTGACGAGTGAAGACAGGTGCTAG
>T03_Unigene_BMK.180
AATGTCCTTGATGTGGAAATTGGCATTCCAAAACTATGTCTTTTTTAATTACCTGATAGTGAGGTCCATTTCTATAACCAAATACAGTACTAGTCATGTGACAGTAGGAAAGAGAACCACAACCATTTTGCAGTTGGTTGTGAGAATTTGATTACCTTTTGTTCTTACTTCAAAGTCTGAATTCTGTTCCAGGCGCTTAACTTTGCATTCAA
>T03_Unigene_BMK.181
TTGAAGTGCAGGATGAAATTGTTGGCATCAAACTTGCATTACTTGATGTGTGGAGAAATGATCGAAAGGGCTGCAATTTGACAGAATTGGGAGTGCCTATCATAATGCAATTTGTTCATCCATTCCACTGTAAATTTGAGATGGCCAAACTGTCGAGTGTGTTGTAGAATGAATTACAATCTGTTTGGCCAAATCATTGGAACTGCTGACTTGGTGGGGTACATCCAAATGCACACTAAACCATGAAGAAAACATTGAGTGGGGTTTCCGGTTGCTTTACTGCACTGTGAATATAAGTTTTTCTATTACTAACAAAGGGCTTGTTAAATCTTAATGTTCCCTATCTATGTGAAGCAAATGCAGTGAG
>T03_Unigene_BMK.182
GGCCCATAGGAGTTGAAAAAAAAATCTATATAAGTCGATGACGAGGTTCAACACCATGACCTATCTGCGGCAGAACCTATACCGGTGCCTCTTCTAACCACGAGGTGTGTAATGGTTTCAGTACTTGCATAAATTTCCATACAAAAATGGCCTCATTTACACAACACTTTCACACATTTATGCATCACATGCGTAAATGAGTGCAAACAAACTTGATCGTGTAACCATTATGCAAATGACTCATTTACATCTGTAAATGAGTGAGAAATATAAAATGTGCAACATTTACGACTACTTATGTTTTGTTTGTGCTCATTTACACAACATAAATGAGGCATGAAAATGGTGTGCAAATGAAACCATATTCATATGAAAATTTACACACTTGAAGAGGTGTGAAAGCATTACATACCTCTTGGTTTGAAGAAAAGGAAATATTCATTGCTTTTGAGGTATATG
>T03_Unigene_BMK.183
GCCGCCTCTTCCGCGATCCTCCATCTTCCCACACCCTCGCAACCATTGCATCTAATAACTCTCCACTTAAAATCTGTAAGGTAGAATTGTACGAGTAGATCTCCTAGACGTTCTGTTTCTCTACCATCTCCCCCAGTTATATTTTCGATTTGATCATCCATCTGATCGTCCGTCTGATCATCCATCTTCGTTGCAGGCGCTAGAGTTAAGAACTTGGATAGAATGGTTCTTGTGAATGGCGCTAGAGTTAAGAACTTGGGTAGAA
>T03_Unigene_BMK.184
GCACGTATGGTTTTTGATAGCATGACTAGGAGGGACATTGTCTCTTGGAATGTGATCCTAACAACTTACTTCTCAAATGGGGACTGTGAAGAGGCTCTTAAGCTCTTTGATCGCATGAAAGGAGAGGGAATTAGCGCGAATCCAGCTTCGTATAATGCCATGATTGGTGGGTGCATTAAGAATGGGCTAAATGAACGAGCATTAGAATTGCTTGCTCAAATGCAAGGTTTGGGGTTTAAACCAAACCAAATCACGATCACGAGTGCCTTGCCTGCTTGTGCTAATTTGGAGAGCTTAAGGGGAGGCATGGAAATTCATGGGTACGGCATCCGGCATTGGTTTGTAGAAGATATAGTCATTGCAACAGCTCTCCTTCTAATGTATGCAAAGTGTG
>T03_Unigene_BMK.185
TATTCTTGATACTTACATAATGGTACTCTGATTACTTGTTTCAGCGATGAAGTCGACATTCTCCAAGGCTTCTTCGTTCAAAAGTGCATTCCGTAGAACCCCTAACCCGAACAATGAAGTCCACAACAGGCCCCCTGTTAGAGCTCCTGAACCAGAGCCTAACCAAAACACTCCTAGGCCACGGCAGGAGCCCAACGAAAAATAGTCAATAAAGTAGAATGAGGATATAGAAGTATCAAGG
>T03_Unigene_BMK.186
ATATATATATATATATATTGCTGATGCTTTGAAATATTTCGCAAGAAAATGGTAGACCAAGGCAAGAAAAACCCAAAAACAGCAAAATATTTCAAAACTACTGCCAGAAATTTAAAAAATGCAATATTTTCATGAATTTTCAAGAGATTTTTTGCAGATACTAACTGCCATCAAGATCTTTCAATTCCTCACGCCCTTCATATGTGTGTGTCAATTCCTCACGACCTACTGTGAAAGATCCAACCCACTCACACCCATTGACAGTTTGACACACTATGAATCAGCACTGCTCTAATTGGACACTGATCTGAATTATACTCACACTGGACTAAAATTTGTGAA
>T03_Unigene_BMK.187
AAAAAAAAAAGAAAAAAAAACCATCCAAATTGATTTTTTTTTTCAAATTTTTGTTAGAACTGAAGCGCATTTGCAGTATAACATTCAAAGAATTATGCCAAAACAGGCCAACAGGACAGTTCCATTCCATAAGAAACTATTCTATCATGTTCATATTGAGTAATATCACCATGCCTTCGTTGCAGCTTCGTGAATCCAAAGGAATGA
>T03_Unigene_BMK.188
GTGGGAGGAGCGATTTCCGAAATGTAAACCGGTACTTGCGCAGACTCGATACCGACACATAATCCGTTAATGATACGGCCGAAAATGAGCATAGGAATGTTCTGAGAAGCGCAGATGATCGTGGAGCCAATAACCCAGATGACGCAGCCGATCATGATGGATTTCTTGCGGCCGAGGATGTCGCTGAGATAACCACTGATGAGGGAACCAAGCCAAGATCCAGCTGGCATGGCGGCTGTGATGCCTCCTTGGGT
>T03_Unigene_BMK.189
AAGTGTTACACAAACATGCCCTTACGGAACCTGTTTCGGAGAAAGAAATGAATCTGTAAGTAAAAGCTCGAATCAAACTGTGACGTCACGGACATATCGGCCAATCCGTTCACATGTCGGCTTTGACCGATACAGTATTCGAAACCGTGTTTTCAACGGTTGATTTTACATCTGCTATTGTAATATTACATAAACAATGTCAAGGATATGAATAGTGTCGTTAGGTAGGTACAGGTGGGCCCCAATGATCTGATGGGGGTCCACTTCTCCTCATTTGTAGATGTTGTTGGTTTTTCGTCGTTTTACAGGAGA
>T03_Unigene_BMK.190
GAAGTATCCGTGCATCATAGCTTCCAATACCACAACTATAGGGAACAGCACAGTACTGTTCTTATTTACTGCCGCAAACACAGCTAAATGTTGCCGTCCTGCCAGCTTGGCCAAAGCTGGTACGTATCCAACTTGGCTGCAGACCCTTTTTCCCCCTTTTTTTCCCTCCTCCACGTGACGGTAGAGGAGCCCATCGGTTGGCTGGGACTGGGAGTGGCAACCAGAATGGCTCTTGCAAAATAAGTGATGGCACAGTGGTCATGATGTGCAATGCTGACACATGGGGCAGCTTGCAAAGAACCCCTTCTTTTCTTTTTCTCTCTTTTTTTTAACCCAAAGCAAATCCTAGGTAAGGGCTCTCTCCGAAGTCCAAGCAAACCCTCAATGCCTCTCTCTCTCCAAGCAGAAAGAGCTAGACAAATGGATTGTCTCCTTCCTCTTCTTAGATTTCAAAAATTGCAGTGGGCCATGAATCACATTTCCTGCACTCCTTGTCTGGCTTGTAGATCAATCCTTGGAA
>T03_Unigene_BMK.191
CGGCTTCCACAGTTTTGCACAATGCCCCTGATGAAGGCTCACAGTGGAATGCATGGGCTATAAAGAGATCCTGAGCTGTGTGCATAATGAATGCGCACTGCTTCACATTGCGTCCAATACCTAAGAAGGATAAGTATCTTACTCGACACTCGGCAATGAGAACATCATCATTTGGCTGAAGGATGGAGATCATTGATGGAGCTACAGCAACATGGACTGGACGCCATTGGTCCTGAGGAGCATTTGCAATGAG
>T03_Unigene_BMK.192
GTCCACTGGATGATGTGATCAATCTGGCATTGTTATGAAAGGATCTGATTCATTTGAGTACTTCCCACTCTTCGGAAGCAATATTTTATGATTTCATAAGATAAAAGGTTCTAGAGTAAAATGTAACAAAAGAAAACAGCTGCAGCCTCAAACACTCCCCCCACATGCTTGGTCATAAGGGAATAAGATAAATAGAGAAATTACCACTCACACCTTAGTGTTTCCCAGATAATAGTGGTCGAGTGAGACAGATTTAACCAGGCAACACTAAAGATTGGCTAGAAGGGAAGTATTGCATACCACATATTGTGAG
>T03_Unigene_BMK.193
GCACCATACTGACAACAGCATGGGATTATTTCTCTTGACAAAATGAAAGGTTATCCATTCCACTCTGCATTTGGGGCGGCCTAACGATCACAACATTAGGTTGCCCTTACCATCCCAATCATATCAACAATGAATTCCAATATTGACTTGGGAAAAGAGATCCGTAGTAATGATATATCCAGTGTAATTTTTTTGCTAACGATATATCCAGTGTCATTGCCACCCCAATTGCAAAATAAAATGGCAGACTATCCATT
>T03_Unigene_BMK.194
AGTAGAGAAAAAAAAAGTAGCAAGGAGAAGAAGAAAGAGGAAGAAGAAGCTCTAGAAGATCGCTGCAGCATCCCACCATCGTCAGGTCACCATTGTCGTCATCCAAGGACGCTAGCTCCGGAAGATTGCTATGGCAGCCAACCCACCCAGACCGTGCCCCCCCCCCCAACTAACCTTTCCTCTTAGCAAGCAAGACCTTCTATG
>T03_Unigene_BMK.195
AATCTCTAAACGTGTTCAAGGCTTCCCTAATGGCTCGAGTCCTCTGCTTCATTGAACAAATCTCCAGCAACTATTGCTGGCCCTAGTTTTCCCTTTGCAGCTCCATTGATATCGAATTTGAAGGATCTCGTGGGAGGAATCCTGCAAGATCATTGCCACCGATAAACCTAAATGAAACATGACTTCCACCTTACCGAATTTGTTCCACAAGAGAGCTAGGACAGGGATTTTCCTCACTGTTAG
>T03_Unigene_BMK.196
AGTGGCGGGAGATGGTGTCGTGGTGGTGGTGGTGCTGAGAGCCAGCTGCTCCTCGCCATCGTCGACCAGGGCAGCTTCTGCGTCATCGCTGTCTGGGATTTCGAGGGCAGCTGCGCGCAGCTCGTCGAGGTCGACTTCTGAGTCCGTCGTCGACGACGAGGTCTCGGACTGGTTGGAGGGCGGCATTGGTGGCGGATGAGAGTGAGGGAGAGGGAGTTGAAGGACGGTGGAAGAAGGGGAGGAAGGAG
>T03_Unigene_BMK.197
CTTGACTGGTTCGCTGCGGCTGATGCGACGGCTCTGAGCTGGGCTGCATGATTCTGAAAGTCTCTCTACACATTGGCAAGAGGATTGCCAGCATCTGGGTCGCGGTTGGCAGGCTGTCGGCCTGTCTGAGAGACCTCGTCATTATGACTCTGAGTGTCAGCCACACGCTGAGCTGTGGCTGCTGTGCTTCCCTCCTGTACCATTCCCTGCTGGCCTCTCACACCCTTGCCCTGCTGGTATTCCCTCTGGG
>T03_Unigene_BMK.198
AACAAAGTTGAGAATATTTACTCCCATCTCATTCTTTTGCAAACCCCCAACTCAAAGAACATAGGAATGAAGGTGCAGATGGTATTCAAGGTCAAAGAAATGGGAAAATAAGAAAATGGCCAGGTGGAAGATGATTGAAGTGTTATGAATAATAAGGGTGTTTACCTGTAATATTTAGAAAATGCGAGGTTTTTTGTACATATTTTAAAATATAATAAACTAAATATAGCTACAGTCATCCTCCGTGTGATTATTTCTCAGAATTTCCTCCCTTTATTGTTTTTTTTTTCTTACTATTCCCTTCCCTAGGGTTTTCAGACATTATCGGGGAAAAAAACCTAGACTGTATCAAATTAACCAAAACAACAAAAAGTAAGTGATACTTGTTGAAGCTGGAATCCACAAATGGACTGCTCAAAGAAAATCCATGGATTCAACAAAATCTTA
>T03_Unigene_BMK.199
AGAGCATGTGCTGATCTTTCAGCCCTTGAAAACGGGGTTAAAATTCATGGGCATTTGATAAAGTTGGGTTTCGAATCAGATGTTCATGTTCATGCAGCTTTAATAGAGATGTATGGTGAATTTCACGAATTCGATGGCATCCAACAAGTGATTGAGGGAATGCCTGTGAGAGATTTGGGTTATTGGAATGCTTTGATTTCTGGGTTTGGTCAGAATGGAGATCCTATAGATAGTTTTCGGCTGTTTGAGAGA
>T03_Unigene_BMK.200
CGAAAGGTATTATGCTGTTGAAGGGCTGATGCTTTTGGAGATTTGCGAGTTGGATGCTATATGATTGATGCTCATACGTGCTGTTTATTAAAGTGCAACTGTTGGACTGGTGCTCATACATGCTTAACCGCATCAACTTTTTCTTTTGTGGAACAAGAACAATGTTCTGCAATTAAATGATAGAGCAACATGAAGATGCATTATCAGGCCCCTTGTTATGTTACATTAGAAATAACCTTGACAACAAAGCCCTCTTTTAGCCTGCTCATAGAGGCTCTTATTTGAGTTCCTATAAGGCTTCACCAAGTTCTATCTATAGCTCCTCCTATGCATCAATTTGGTCAAACACTAGTTGATTGCATGGGATTCATGAGGTAGTCATGGACTCGACAAGAACAACTTGCTAGACTGGGAGAAGTGCAAACCTTTAAAAAAAAAAAAAATCTTCCTTGTCTATTATTTGGATGTATGAAGTTGTCTTGGTATTCCCTTTTTCTGCTTGAAAGTCTTGTTATTTGGATTTGAAGTTTCCGTTACTTCTCGG
>T03_Unigene_BMK.201
GTGGCTTCCATTTCGTACGCGCTTTCCCTCAGGACTAGCCTAGAGGACTTCAAGATTGGGGGGCACTTTCTGGTCTCTCGGGCTATATCTGGAGGAGAGATGTTCTGCGGGTGCTGGGACAACGTTTGAGGTCGCTCATCAACGTCTATGATTTTCAAAGCTACACCGTCTCTTTGATCCATCTCCAGAGCTTGAGCGCGTACTCTCGATCCACCGGATTGATTTCAGCAAGTGTCGGCATTGCTGATACTGTGCGCTGGATCTCGAGA
>T03_Unigene_BMK.202
TTTTTAAAAGAAATTAATCCACAAATCAGGCATATGATTATGTTTGTGTGTCCAACCATATGCCTGATTTGCAATATACATTTTTAAGCAATAAATTATACTTTCAACTGAAAAAAAGAGGTAACTTGAGGATGTAGGTTACATTTCTAAATATTAACTTCTTGTTTCAACTGATACAAGGATGCTGATATCTGATGCAATGCAGTGAGTAGTGTCCTGGTTTGTCCATTCTATTATATTGGTTCCCATG
>T03_Unigene_BMK.203
AATACATGAGTTTGGATGAATTGATGCTTGAACAAGTTAATGAAATTTTGTGTATTAATATATAGAAAACAGAGATTAGTTATATAGTTTTTAATTGGCAGATGTGACAATAAATGTGACGTTGGAGGAAAAATTGAAGACATTAATTACAGTGATTTAATTTGTGTGAAACAGTGGGACTTAATGGCATAATCAAGAAAAACATCAATTCATACGATATACTAACG
>T03_Unigene_BMK.204
ATATATATATATATATATATAGACTTGTTGTGGGTAGGGTATTCTAATAAATTCACTCACATGATGATCCCAACCATCTCATATTGCTTGTTATATTTGGATGAAGGCAAATTTTCCTCTCGAATCTATTTGATAGATAATCAGTTAGGACTAGGACCACCCATCAATGTACTTTCCAGTTATGTACTTCCCACTGGGATCCAAAATTGTTATACATGCATACCACACGTTCTA
>T03_Unigene_BMK.205
TGACCCTGACTGGCGATCCATCTTCACCCACGTGCTCCTAATAGTAAAATCTTCACAACAGGTCACCCTATTTTTCAAAGAGAGCATTAGATTTAACATTCCATTTACATCCTGATCAATATGGAATTGCAAAACAATCTGACATTGCAAATCTACAATGATACGCAAAGAATCATCTATGCATAAAAATATGGAGATTGGTATTCTAAAAATAAAGACTACTTTGATAAATTCCTTTATTTGAAACAAGGAAAGTTGACAGTTGATGGGTACTCCGATGAATTTTCAAAGCCGCAAGATGTGGGTTAAATGAGAATGAAGAACATGACTTGAAACATTTTCTCGGAGGTTTGAGACCAAGCAAATGCGAAAATGTGAAAGACTGCGAGGACATGTATGAAGTATTGTGGGAG
>T03_Unigene_BMK.206
CGCGTGAGAAGGGCTGTTCTCGTAGCTGTCGAGTAATGCCTGAAAGTCTGGATGGCTGTTTGCTCTAGCTCGCGGGCGCGAGTCTGGCTTGAAGGAGATAGCTCGAATAGTGTATGTTGAGGAGGAAGAACTGTTCTTTCGAGAATGAGTAGGGCGAAGCGCTGTATTCTGTTGAGCAGGAGAACTAGGTGTGGATCGATTGAATGGGTTGAGACTTGTTAAGCTAAG
>T03_Unigene_BMK.207
GCCTTTGTTTATTTTCATAGTGACACTGCTCAAAGTATGCCAGGTTTCTACATGACTTACAGCATTGACTCTTGCTCTTTGGATTGCTCAAACCGGGGCGAATGTAATTATACCTCACTTACCTGTGCGTGCAATCCAGGTTATTTCGGCGAGGGCTGCCAGTTTGTCTCATGTCCTAACAATTGTACATCACCAGCTCAAGGCGTTTGTGATAAAGAACTAACATGTATCTGTAAGGAGGGAT
>T03_Unigene_BMK.208
AAGTAAGAAAAGTAAGAAAATAAATAAAAAAACATGAAATATTGGACTTGGAAGGTAGGGTATGTTAGATTTATTGGTGCAGTTTGGGCACCAATATGAGTGTTGTATCCGGTAGGATATATTGAGAAATGTCTGTGCAGTATTGAGTACCACTATGAGTATCGTATTGGTCTGGCTCAGGTGTGCTACGCATGTTCAAGTATCCAGGTATCATAACTTTTTTTGAAAATGTTAGAATATGGAGCCTTCTTTCTGTGATAGAACGAATATGAGATGCATTAGATGATCCCACAATGTCTATAGCTTTTACCTTTTTTCTGCA
>T03_Unigene_BMK.209
GGCCTTTACACGAGGCCATTTCAGAGAGATAGAAAGAGAGAAAAAGCCAATATGGGACGACGTCCTGCGAGGTGCTATCGTCAAATCAAGAACAAGCCGTACCCCAAGAGTAGATTCTGCCGTGGTGTGCCCGACCCCAAGATCCGTATCTTCGACTTGGGCCGTAAGCGTGCGAACGTCGACGAATTCCCTCTCTGCATTCACCTCGTCTCCAACGAATATGAGCAGCTGAGCTCCGAAGCCCTTGAGGCCGCCCGCATCTGCGCCAACAAGTACCTCGTC
>T03_Unigene_BMK.210
TAAGAACGAGACTCAGAACATCGGTGAGTCCTTCTTCGTCAGCTTCGCAGTTGTCAAGCCAGAGATCGTCATTGCCAACATTCCTCTCGTTGAGTCTCAAATCATCAAGAAGGAAGTCCCAGTCCCCAAGCCACAGCCACCAAAGAAGATCTACTCTGCTGATGTGCAGAAGAAAGCCAAGACCATCAAGGACATCTTCCCTGATGCCAACATCGAAGACTTGTACGAGTTCATCAGCAAGACTCCCAAG
>T03_Unigene_BMK.211
GTGCAACTTGCCAGTCCTTTCCGAGCAGAGCAGTCCACTTACACCACGATCGAGAATTCTTGCTGTTGAGTGATTGCACTCGCGCAGCAATGATGAAGCTGTTGATAGCTTTCGCGCTATGTCTCGTGGCTGTCGCCGCCTCCGAGTCGGCGAACTATTGCTACGGAGATGTTAGTCAGCGCTGTGGACCTATTCCAGTTGAAACACCCAATACCAACTGCAGTGCTGTCTATGGTGCTGCTAACAAAGTCATGCTGGATATGTCCAATTATGTTAACACTCACATTACCCGAAGCTTCCAGTACCTTCTGATGTCAACTCATTTCACAAGCTTCGAAAAGAACAG
>T03_Unigene_BMK.212
AACTGGCATATCCACTATAAATCTGAAGAAGTTAGAGAAGGACGATTAAGCTTACATGATCTTTTTCCTCTAATAAGCAGATCATCAAATGTGTGGTAATGCAAGAACAAGAAGGAATATAATGCGTGAAAACTAGCAATTAACACAAATTTTAAGTTCATGGATTTTAAGAGAAACAACTCTTGCAATCCCACATATTAACAATTACAACTAGAGAATTATATATTTACCAGGAACAAGTTTTGAAGATTCAAATTGAAAGACTCAAGCAAGAA
>T03_Unigene_BMK.213
GTGATTTTTTTTTTCTCTTGTGACTGTAATGTGATGAAATTATCTTGTGGTCAAGTTGAGTTTTTTTCTTTGCCGGAAATTGATATTAGCAGTTCACATTGATGACAGAGAGTAGAAAAAAGTACCCACCAAATGTGAATACTAGTTTCTGTGCTACTCCTAATGCTAGTAAAAAAAGGAAAAATATAAAAATAAAACCTCTCTTACAAAACATTAGAACTGCTTACTACTATGGAAACATTGAAATACACCCTAAATCTGTCATTTTGTCTCTATGAATTATGATACTTTT
>T03_Unigene_BMK.214
GGGCGCTTTCCAGGTTAATCAAACTGGAGATCTTGCAAGTTGGATGTTGCCAGGAAAGGTCAAGGGTTTCGGAGGTGCTATCGATCTTGCAAGCAACCCTAGCCAAACGAAGGTCGTCGCTTTGATGGAGCACACCGACAAGAAGGGCAACCCGAAGATTCTCAAGCAGTGCGAATTCCCATTGACAGGAAGATCGTGTGTGAGCAGAATCATTACGGAACTGGCTGTTTTCGATGTCGATTTCCTAACGGGCCTCACTCTGATTGAGATCGC
>T03_Unigene_BMK.215
ACGAGATCAAGAGGCTTAATAATTTCATTAATGAGGAAAGGTAGTAAATGGATCTAGGGAAATAGGGTTTTTTAGTTTTCATTTAGAGAAGGTATTTATTCTAGAGAAGGAGAAATGATATGGGAGATGGTTGGTGAGACAAAGGAGGCATTATGGTTATTGCAAAGTAGGAGAAGCCAATGATTGGCTTGATCGTAGGATCAGATCCGAACATGGCCTGATACCATGATAAAACATCAAAGACTACATTTTATA
>T03_Unigene_BMK.216
AACTTCTTTCCCCACACAATTTCCCTCGTTTTTTTCCTCACTTCAGTTGGGACATGTGGACATCCTTTTGCATCCCCTGATATATGTGGTAGATGATGTTTAAATCTATGGATCCCGCCACTCACCGATTTATGCATTTGACCTTGTGACAATCACCCTCGACCATCTCTCCATGCTCCCACCCAAGATCAACTTCTTTCTCTTTCTTTTTTGGTGCCATTGTAATCTACCAAGTGGCTGTAATGTGCACAATCATGTTTTAAGACAAAAAAA
>T03_Unigene_BMK.217
AATTCCTGCAGCTGGCAACACTTGCTAGACTACATCATCCGGCCATACTCCGTGACAAGTCCACATATCGTCCAACGTTACGCCGCCCCTGCACCTTCTGCTGCTTTGCATTTGCCCTTCCATTCTTGAACTGCACACATCCCAGAGTGCCCGCACGCGACCGGGACTGGCTCCTTGGCAACTTGGTGGTGTTGTCCAGCCTTAGCAAACGCCCGCCATTGGATCGCAAATTCCTGGTTCTCGCGA
>T03_Unigene_BMK.218
GTAGTAATAATAATCCTTTGTTGCGGTAGGATCCATCTCGTTTCTGGAAGGTTCAGGAGTTGAAGAGGTCAACTCTGCGAGACCTGGAGGAGGAGCACTGATCGATTTACCCATGGAGAGTCTGAGATTAAAGAAATCTTGCGCATTTTCATCGGAGAGGATATTGCCGATGAGGTCATTCTCACCGTTATCCTTTGGATGGAACCCAGTTGCCATTGGAGTTAAGAGGGATCTTTGGTGGAAAAAAAAGGAGCTCTAAAAAT
>T03_Unigene_BMK.219
GATGCATCTCCCACAACGAATATCCCCTAGTCTAAATGTTAAGATGATCCCCATTTTCATTGAATATGGATTGTTGGTCAAGACTCCCATTTCCCATTCAGTTATGACCAACCTCAGAATGCACCAGTCTGATTTTGCGTCAGCATCTCCTGCTGGGGAACTGCATGTGTAGCATTAACAATGGAATGGGGTAATTGGTCATTTATCCTGGATGTGCAGTTATTTAATATACATGTGACCCACCTGACGAATGGTTCAATCTACATACACAGCAATTGTGTGCAAGCTGCAAAAAACCTCTTCATTTTTCTCTCTTAAGGGCT
>T03_Unigene_BMK.220
ATCATGGCTGAAAACAAGACTGTCATCGCATTCGATGCATACGGCACTTTGCTGTCAACTGAATCAATTGCCAAGAAACTTGCAGAGCACTTTGGAGAAGAGAAAGCTCCAACACTTGCAGCAACATGGCGAAAATATCAGCTTGAGTATACATGGCGACTCAACAGCATGAACGTGTATGTCGATTTTGAGGCTGTGACGAAAGGTGCTCTCCAGCAAGCATTGGCAGAAGGAAATGTTTCACTCAACGAGGAAGAAATAACTG
>T03_Unigene_BMK.221
ACTGGCGTCCATCGATGGTTCAAAATCGTCGGAATCCTGTGATAAATCATCTGATACAAAAAAAAAATGTGTATTAGCAAATCAACTCACAGGCAAAAAAAAAAAAAAGAAAGCGGGAAAAGTAATACCAGTTGGAGATTCAGCATTAATTTTAGATTACCGTGGTTTATAATAATGCGTCTACACAGATACGAAAAGCAAAACTA
>T03_Unigene_BMK.222
GTAACAAAAGGATGGGAAGAGGGGGTATGAATTAAACCACCTCATCGAACTATTTGAGGCCTAAAGTGATAATTCTAAATGAGCCATTTTCTATTTTTTAATATTATGATAAATATTTTTTATTTAAAATCTAGTTTTCTCCTTTTTGTGATGCAGAATTACTAAATCAGGGTCATGTTTAGGACAAGAAACCACAAACCACAGTCCATCCCACTATCATTAATTTCCATATACAA
>T03_Unigene_BMK.223
GACGGAGAGGAGGGTGTTACTGGTCTCGATCCACGTTTTCCGTCCTCAGGCGCATCCTGAAACTCATCATCTGAAGATAGCTCGTGTGCTCCCGGATCCTCGATTTCCGTACTCTTTCTTGGGATCTCTAAGTGAATACTGCTGCCGGAAACACCTCTAGATCTCGACATGGTAGTTGTTATTGTTCACAAGGCTCTGTTCATTCGTCCAATCTCACTGTGCAGACTGCTG
>T03_Unigene_BMK.224
AAACCAATTCAACAAGTCTACAAAAATTCTTTGGTCTGATTTAGGGGGAGAGTACTTGTCCACCGACTTTGTTATGTTGCTCAATCATAAGGGTATTTTGCATCAATGCTCTTGCCTGCATACCCTGAACATAATGGTATGGTTGAGAGTTAAAAATCGACACATCATGGAAACTACTCGTAACTTTCTCCTAGAATCCAGTGGACCTTTTGGTGTGACCTGTCCATATGCTATTTATCTTAGCAATTGCCTCCCA
>T03_Unigene_BMK.225
CAAGGAATTGTTGGACAGCAGGGATTCGTAGGACAACCTGTCCAGGGAACCTTTGCTGTGGCTCCAGTGACCGTTGCCACCATCTCTGAGACAGTGTACAAGCCTGTCATCGTTGAGGAGGTCATTCGCACAGACACTATTGTGGAAGTGCAACCAGTTATCACTCGTCACATCGATCAAACCCAAGTAAACCACATCCAACAACACTCTTATCAACCCGCAG
>T03_Unigene_BMK.226
GCTCCTTCAGTGCTTTCAAGGCCTCCTTCTCGCGCTCTCGAATGAACATGTTCTCGCTGGCCTGCTCGCGTTTGTTGAACGAGTCGCTACTGGCCATGCCACCAGATCTTACACCACCAGTATCTCCGGCAGCTTGACGGCTGGCGGCTACCGAGAAAGATCGGAAGGCAGGAGCCCGAACGGCGAACTTGACAACTTGGCCTCGAATCATCTTGAAATTCTCAGTTGATTTGGAAACGATATATAAAGATGTCGTGTT
>T03_Unigene_BMK.227
TCACTTTGCGGTCTACCTGTTTCACTCGACGGTCCTTTGTCTAAGGATCTTTTTAGCTTATTTTTCTTGGGAATTGAGTTTTATCTTTTCCCAAGGATTTGTAGACCTTAGAAACATGTTTGGTGGAGCCCAAACATGACTTATCCTCACCCGTTGGACACAAAACGAGCCTTTCGGCTGTTTGAACTTTCCAATGACCGATCAGTTGTTGGGCTACCCATCCCTTTCTTCACACCCATCCCTTTCTTCACTTAACTTGGG
>T03_Unigene_BMK.228
GAGGCAACATCCCAATTGACACCACCATTTGTCTGGAGTTCATCCCTCAGAACAAGCGCTTCATGTTGGCGCTACTGTCCATCTTCCAGCCAATCGGTGTGGTGGTGACATGCGCAATCGCCTATGGCTTCGTGCCTAAGTATTCTTGCGAACCGAATTTCCTGGCCGACAATCCGCTTCAGTCATGCAATGGCGCAGCCGCGGGCGAGCGATGCTGTTCGAAGGCAGACAACATGGGCTGGCGCTACACTCTCTTCACAC
>T03_Unigene_BMK.229
GAGGGAATGTACAAGATAGAAAGATGACGGAAAGATGACGGACCTGTGTAGTGATTATAAGGATCCAACTAGCAAGAAAAGAGATATGCCGATCCGTTCCCAAACATACATCCAGCATTAGAGAACATCGATATAAAAACAGGCTCCGTCATTGAGGATTTTGGGTTCTTTTCCGGATGAGATTTTGGGAGGGAGGTGTTTTGAGAGGGCTGGATTTGTGAAAATTTGAGTTGTTAGGGTTTTACGATTTTAGAGTTTTTGAATTCCCAGTTTTTTGAAATCGCCATTCTTCGAGCATGAGAGAGAGAGAGAGAGAG
>T03_Unigene_BMK.230
AGACCGTTGCCAAACGTGCCCTAATATATACATTTTTTTTTCCTCCCAGTCAAAACATAAAGGGGCAGCACTATAATCTTCGTCCAATCCACCAATCATTTGCAAAGGCATGCCCATTTCAGTAAGCAGACAGAAACATTCTGTAGATTGCATACAGTGATTCATAGGCAATGATAAATTGAAGTTAAGAGAATGGGTATTCTGTTTATGTTTTCTTTCCAACAAA
>T03_Unigene_BMK.231
GCTGTGTGTCGGCTTCCACTTGCGCTTCTCCAATTGATGGCTTTCAACCGTTGACACTGTGTTCCACTCCCGTAAGCCAACCCCTGCGTGCCTTGGTAATGCTCCCAAACATAAGCCGTTATACGAGCACTGCCGTTATTGGCGGCGTGTGGTCTCCAGCGAGACAAAAACACCAATTCATCTCGAAAGGTCGGTGTTCTGGCCACGCGTCCGTGGCGTGTCATCATGAGACACACCATGACAGTTTTGAGCGGCGCTGGGTGTGCAACG
>T03_Unigene_BMK.232
TATGAAAGATGTTAGTGAATTTTTGAAAAAACATGGTTTTGAGGATGAAACTGAAGAGATGAATGAGGAAATTAAAGTTGTTGATGAACCGAAACAAGAGGAGTTACAGGAAAATCAATGTAAAGTATGCAAAGCCCAGTTTGAGAACTCTTTACTTCTTGAGAAACATTTTCGAGTGCATGGAGGTGCTTTCTTACTAGCCAGCCTGAAAGCAAAAAAAGTTTGATCAACCCCTACATCTCCAG
>T03_Unigene_BMK.233
GTATCATCTAAGGTAGAAATAGTTTGAGCATGCCAATTTGTATTTTGCACTGTACAAATTGTGGCCTTATTGTAAAAGGAACGAGTTATGAAACCTTGAAACACATTGATCAGAATATCATCATCATTCATATGGTTGCATCAAATGGACAGTGAGAAAACAATGGTGAATGGTAATTTAATGACTAATTTTAAAATTATGTTTTATCTATACTTCATGTAATGTTGGTGCTCATGCTTCTTCAGGTTGGAATTACCGTGATTCT
>T03_Unigene_BMK.234
GGAGACCAAAAACAACATCAACACTATGGTCACTAACGTCAAGGTCGATGATATCACACTAAAGAAATACTGCGACAAAGAGCTCACTAGTTTCAGGAAGAGCTTTGACCCCTCTAGACTCGAGTTCTCACATCAGGCTAACGCGTTAGTTACCCCTGAAGAGAACAGAAGAGCCATGCTAGAGACCAAGATCAACCAGAAGGAGATGGCCAAATGGAAGGAGAGAAACAAGGAGATCACCAAGAAGTACCGTGTGTATAAGAGAGG
>T03_Unigene_BMK.235
GACCTTCATCATTCTTGATTGTTGCACCTAAAGCCTGATTAGAAGTCTTTTCTATCCTTACTGTCTTTGTATAAGTACCACCATTTAAGTCGATATCTGTCAGTGGATGTAGATTATTCTGGTATAAGTTATTCTCTAGATCCATCTGAACCTGATCCTGAGCATAATCATAATCATCCATTTGATGAGTCTGCATTGTATGCATATTCTGCTTCATAGGATACATGGATGGCTGTGAGCCTGCTATGACAGTACCATCATT
>T03_Unigene_BMK.236
TTTTATAACTTTCAAAAAATCAGTTGTACTGGTTGAGATTGGCCCTTCCCAAACTCGACTGGCTTGTATAATGTTCAACCCTAGCCAAGCCAAGCTGAGTTAAGTCAGCTTGTTTAGATGCTTACCTCTGCGGTCTGTAAAAGCTCCATTGGAGAGTCCATGTGGCTAAAGCTGCATTACTTGTTTAGGCAGGCCATGTAGCCCTTCAAGCTCAGCTTGGATCCTTAACCAAATGTTGCAAGTCGTAAGTCCGAATATAGG
>T03_Unigene_BMK.237
AAAGAAGCTGCATCAGCCACTCGCTGCCGCTGGAACAGTCACTGTCATGATCCTCGGCACTTTCATCTCCAAGGAGAGTCAGGACAACACCCGCGAGAACCGAGCCATCTCCTTCTTCGGTTTGATTGTCATGATCGCAGGTTTGTACGCCACCTCCAAGAACCGAAAGCGAATCCAATGGCACACTGTCATCGGAGGCATGTTGACTCAATTCGTCATCGCCTTGTTTGTGCTTCGAACTGGTGTTGGTTACGACATTTTCAACTTCATCTCTTACCTCGCCCGACAGCTGCTGGGTTTCGCCCAAGAAGGAACCACCTTCCTGACGTCCGCAGATGTGCCCAAGCTCCCATGGTTCTTGATCGGTGTCATTCCACCCATCATTTTCTTCGTTGCGCTTGTCCAGCTCCTTTACTACTCTGGCCTTCTCCAGTGGTTCGT
>T03_Unigene_BMK.238
AAAGAGTGATCTATCATGAATAGGTCTGATTATAAATAATGTGCAATGTCTATTGATTTTTTTAATTAATTATTTATTACAATGCGCCGCTTAGTTATGATGCACTATTGGAACATTATGATGTTAATGTGTAAGAATGCTAGAATCAGTTTCCTCATTTCTTCCATTTGTTAAATTTGGTGTATTTAGCGTTTGCTGGGATTGCTTGGCCCATTAAGGTGATATCCGGTTTAAAAAATGGGGTAATTTCTGCCATGAGTTGAAAA
>T03_Unigene_BMK.239
TGATATGCCACTCGGTGTTTCCCCCCAACACTTCCAACAGCAAGTGGGACGCATGCCACAACATATGCCAGGATTCTCTGCCCAGGGGATGATGGTACCACAACCCGTATTGACTCCTACCGAACAAGCACAACTTCAGATGTCCCAGTCAATGACACAAATGATGGCAATGCAGATGCAATGGTTACAGCAGGCGACCAATATGATGGCGCATCAACCGAACATGCAGATGCCTGGTTTGGCAATGCAAGGCATGCCAATGGGTATGCAGGGG
>T03_Unigene_BMK.240
CCGCATTCTAGCTGATAAGGTCAATCAGCATAGTCAAAATTTCTTATCGCATACTGTTTTTGTAGCAGCAGTTGAAGTTAACTACGCATTGCTTGAGCTGTGTAATCGGATTGATGAAGAGTCTCCTCTTGCTCATATTGTTCTTGAAGGTCTTTGGGTTTCATATCGTACAACTTCATTTTTTGAAAAGGATGTATACGTGACTATTCCCAGATTTTCAGTGTTGGATATTCGTCCTGATACAAAACCTGAAATGCGGCTGATGCTGG
>T03_Unigene_BMK.241
GTTCCCCCAAATCTGTTGGAAGGCGCGGCTGAAACTGGGGCTGAACGGTGGGGTACCGACGGGACCGAAGTATCCAGCTACATCGTAGCCGTGGAGAGCCGGGAGGACGCTGTACTGGTACTTGTAGGCTTTACCTTGACCTTGGGAACTACCGCTGAAGGCTTCCGCGAGCCAGTAGCTGGGGCAGACGAACGTGGTTTCGGCGTAGATGTTGTCGGCGCGTTGTTGTTGGCCGACTGCGATGTTGGATTGGTTGATTGCGGTGGGGCCGGTGTCGCCTGATGTTGCGAAGAGGGGGGAGGTGGTGTCTGTGGCGTTAGAGGAAGGGTAGTAGTAGAGGATTTTGGCGATGTCGTTGTTGCTGAAGAGGGGAAAAG
>T03_Unigene_BMK.242
GAATGGGCACGGAAGGGAGCCATATGGACGCCCAGCAAGCCCCAGGCGCGAAGGTCGAGGATACGATGGAGGCTACGGCGAGCCCAGGCGTTATTGATCCTCTACCTACTCAGCATGCCGCATACGACGTCATCCAAGAAGGGCAGCTGGGCGATAGTGTCGCAATAGGGTGTGTTGCGCCCAAACAGTCAGAACACTGTCTCCGGTGCATCGTTCATGCGAATTCTATGGTACACGTTTCAATACGAGCTAGAAAGCTACTCACGGGGCCGGCT
>T03_Unigene_BMK.243
GGGGCATCTACTTCCAGCAACAAGTATCCACATACCCTCAAAGGCCTCCTAGAACATCCAGGAGCGTCACTTAAGGAACCAAAGCAGTTTCAAGAAACAGAGAAGTAAGGTGATCCACCATTGTTCTCTCTTTGTGCAATTGATTCCTACTTGTGAGGAGATAGTTGAGAGATAAACACCTCTCCAATGAAGATCATTCTGTCATTTAGTGCCTCTTGGACCCACACTCAAATTTAAAAAAAAAAAAAACCTTCCACCCACTCCTCTCTGTGGTTGTTCTTTTCGTTCTTTCTTTTTCCTCTTTAAGATTTGTGTTCCATATTAT
>T03_Unigene_BMK.244
ATGGTGTTCAATATTGACCTTCGTGAGGCCTATTGATTGAACCTTCTCCATATTGTGGTTGAAGGGAATAACTTTTGTGTTATTTGATGGGCTTCTAGGGAAGCCAAAGTCCCCTGGTATGTTGTGGACATTTTGGAGGAAGTGACAGATCTAGCCAGGAGATTGGGTATATCAAACTACCACATCAAGTGAAGTGCCAAGTCACTGCCAAGTGCCTACATTGATGCGGACCG
>T03_Unigene_BMK.245
GCTCGCTATCAACAACGAGCGAACGAACAAAAACAAATGCCAATTCCACGCCGTCCGTTAACCCGTCTCCCTGACCCTCGCCGACATTCTCTCTCCTCCAACCATCACTGGAAGAAACCCCCCCTCTTCTTCTTCCTCTCGCCACATTCAAACCTCTCTCTATTTCTCTCTTTCCTCCTCCTTCTTCTCTCTCTCCCCTTTCTCAGTTGCAGTCTCTCCCATCACCAGTCCTTCTGACGATCTGACCCACACCAGCGCCCCG
>T03_Unigene_BMK.246
AGAAGGAAAGATAAGAGATTGGGTTTCTTACCTGATTGACTCAAGGAAGAAAACGAAGAGGAATGCTGCCCTGGGCGATGGAGATGGAGCAGAAGACGAGGGTTGCAGGCTTGTTCGTTGATGCTGCTACGGACAACTGAAGATGATGAAGCTGATGGGGCTGCTGGAGTTTCTCGCCAGGTGCCAGTTAAAGGAAAATATAAGCAGAA
>T03_Unigene_BMK.247
GAATGACAGGAGAACACAGATTTGATGTTTTCGAGCCAATCTTGTCGGGATGGCGTGGGAGAAAGTGCAGAATTTAGGTGATAGGATGCTGTTCTTGAGTCAGACGAGTTCACTCTCCATTTCTACGCCTAAAAATAAAGAACATAGCATCTACTACATTCCCAAGAGCACCACAGTTTCATATGTGGAAGACCGCTCACTCGATTGGACAGGGCGGTGGCATTGGTTGTGCCTGGATCCAGCTCGGGCTTTGTCACTTTGGGTGAGTTTTTTTTTTACTGAAGAAAGC
>T03_Unigene_BMK.248
CATCAGTGATGTCTTCCCAACCCTATCAAACAACCAACAAGTGCAATTACAAGAACAAGTCAGAACTCAAAAACACAATTACAAAGAAATTTAAAGATGATCAACAGCAGATCCACCAAACCCTAAAATCATATTATAAAAAAAAAAAATCACCCAAAAGGCAATGAATATCATAAGAAGCCAAACTCCAAAAGAGATAAAACCCTAATTTGGTGGGAAATCAGAGAAAGGAAG
>T03_Unigene_BMK.249
AGCCCCTTTTGGTGGAGGGTGATTTGAAATGTGTCTTACAGTGGGTTTCTAGGAGTTGTAATCCCCCTTGTAGATTGCTAGATTAGGTACACGAAGTGAAGGATCTTGTGAGGAATTTCAATGCTGATCTTTCTCATATTGAGCAGTCAGCCAATGAGGCGGTGGGCGTTTTAGCCAAGGAAGGAGTCCACCGCCAAAGTTTATGTCTTTCCATCTTAATTGTTGTGTTGGGTGTCTCTTGTTGTTGCTTTGTTTTTTGGGGAGCTCTTCTCAGTACATCCCTTTTGTACTATTAAGTTTTCTCTAATAAATTCTTTTTTACCATCCAG
>T03_Unigene_BMK.250
GTAGCCATTCATGCTGAAACATGTACACCTTATAGATGATTACAAAACAAGAATCTTTGCTTTTATTAGAGCTGGATGTAGTTTTTTTCATGGTATTGATGCAGCTTTTTTGAGAGGGAATATCACATACATGATAATAAATATAAAAAAAATGTACTAGATGAAGACCAAAGAGTTGACTCCATGCTTGTTTCATTGATCCCCAAATTTGAAGACACTAGACGTCTAGACCTCAAAGACTTCTAACCAATCAATGGTATTGCCTTCTGGCTTGAATTAAAGATAACTCTAAATATACCTTTTTGAGCCATATTTCTGAT
>T03_Unigene_BMK.251
TGCCACGGAGGGGACGACCCGCGTGTTCCCGTCCTCGGGCCCGATCTCCAGTGTGATTCGCGTCAGGTCGGGGACAGGTCGGGCGGGATGCGGGCAGCGGAAGACCTCTTGGAACGAGTGCGTAACGGCCGTCGTGACGCCGTCGGCGAACTTGCAGCGGAGGTTCGCGGCGGGGAGGTTGACTCCCTGACGGCTGTTAACGCCCTTCGTGAAGAGGATGACGTCATCCTCGGTGGAGAGTGATTCGTAG
>T03_Unigene_BMK.252
GATGATGATGATGATGATGATATATGACGAAAAAAATCAAGAGGGGCTCAAACTAAACCGAGCTTGGCTTGTTTATAATCAAGCTCTAGCTGGAGCTTGAAAAAGTTAGATTGAGCTGACCTGAGCTGCACTACTGAAATTTTACTCGAGCCCGAGCTTAGGATCCTGAATTGAAGCTCTAGCTTGAGCTTGGTCAAGCTTAGCTCAGCCTAGCTTATTTACATGCTTGAGGCCATAACAAAGTTGGAAGGTGCTCATTGTTG
>T03_Unigene_BMK.253
TTCCTTCACACAATCTCGCCAACCCAAAAGCAACAGCAAGCTTCTCGCTGTGTCTGGAGACGGCATCTTCCTTCTCTTCCTCCTCTATATCATGCAAAACACTCCCAAGCTCGGGTACATAACCTTCCAGCTTCAATTTCAGCATGATCTCCCTTAGCTTCTCAAGAGCCTCCTCTGTAACACCATTTGGTCCATCTCCCGCTATGAAACTATACACAACCTTCTCGACTTCAATTGTACTCCAACCAGGTGTCTTCTTTATCTTCTGGTTAGTCATTGATCTCCTCACAGCTGCGACATTACTCCACTCTCCAGCCACCGCATAGATATTAGACAACAAAACATGGTCTCCTGAATTGTTGGGGTCAAGCTCAGACAGCCGTTCTTTCACCTGCTCTGCCAGTAGAACATTGCCGTGGATGCTACAAGCCCCAAGAAGTGTTCGCCAGATGATGGCATTGGGCTCAACAGACATTCTCATAACTAACTCGTAAGCCTTGTCGAGCAAGCCCGCCCGCCCATAGAGATCAACCATACACCCATAATG
>T03_Unigene_BMK.254
AGGAATTAAATTACATGAAACAAATGGGTCCTAATAACTTTATAGTAGAACTCTTTAAGTGTTCAATCGATAATTTAGAGTCCCATAGCATAACGGGTTGAATTGATAGGATTTCTGAACTAAGTTCTTTAGAACTCTGAGTCAAGTTTAGATGGATGGAATAATGATCATTTGATGATATAGGACCCAACAGGGAGAGTCATGAAAAATCGCAGCCATCCTCTCTCTTCACACCACACCGATTTTCACATTCTTAACAAGCTTTATGGGGA
>T03_Unigene_BMK.255
TGGTGAAAAAGTCAAGTGTGTGCATTGCTGCATTTCCAAAAATAGAGCAAATATTGTGGAGCTAGCACCCATGACTTTCTAGTCCATGGTTTTAAAGAGTCAGCCCTTGATCAATTTTCTTTGAAAAAAAGGGAAAAACTAATATTTTCCTTTCAACTTCATGTTGTGTTATGAGGCAGGAGATTTGAAGCAACGCAGAGAAGGAGGAGGATAGCCAACAGGCTAAACTCCAAGCCAAAG
>T03_Unigene_BMK.256
CACAAAGTTGACCTCTGGCCAATCGAACAGTACAACATGGGCTCGAAATCCTCAATGCACCTCACCTGTGCTCGCGCAGCTCAGACAGATCTCCTCTCAGCCGAGTAAGACCCAGACACCGACCCCAGTTACAAACTCAGAGAAAGAAACTACCAAGAAGGAAGAAGATCGAGATGATCAAGAAGAGGAGCAAGAACAACAATTTGCGAAGACTGAGAAGGCAGCTCAGGCTTCACAAGTCGACCTCAGTGCTCGTCTCTCAAAGGAAG
>T03_Unigene_BMK.257
TATATAGGAACTCATTTTTTTTTTCTTTGTTCTTTTTCTTTCCTCTTTGAGTTTCAGCATTTAAGTGAAAGGAATGAGTGCAATATGGTATCCAAATCCAAATCATTATACTTATAAATATACACAATGAAGCCTATAAGCAGTAATAGAATAGTGGTGACTAGTATGAGATTGATGATCGATCTCAGCTTCCCATTTATCCCCTCAGACTCAGGG
>T03_Unigene_BMK.258
ATCTGGGATTAGCCATTTACGTATTTTCAATGTAATAACCGTGAATATGACCATAGTTGTGTGCCTATTACTTTTATCATTTTTTTTTAGATTTAAAAAGCTCGAGTACATGTGGTTTAGATGAGCATGCAAAGATGGATATTTGAAGTTTGAAGAAAGTATAGAAGTAGGGATAAGTACATAAGAGGACGCCTACAAGTAACTCTGATTGAAGAGAAAATCAAGGAATGTTGCTTGAGATGTTTTGGGCATATACCTGTG
>T03_Unigene_BMK.259
ATCCTCTAATCAAAAGCAGCAACATGTTACTGGAGCTCTCCCTGTTGATCTGATCTTGTTTGCCTTATCCTTTATCTTGGATTCGGCGTTTCGTTTGCTCTCATCTGCCATTGCCCTTGCTTCTCTGGCAATCATAGTGATATTTGCAACTTCACTTTCATATGCTTCATTGGCCTTTTCTTTTCTCAGTTTTAACGTGCCCTCAAATTTATCCAAATGTCGTCTTGCTTTTGCCATCTTCTCATTCTCCCATGACAGAATCATGGAATACTGTTTTTCATACCGCTTTCTTAGCTTAGCCATTGCTGATTTCTCCCAAGCATCCGCTTTCTTTTCCATTCTGGTAGCACCTTTAACTGCAACTCGCATATTTTCATTGGTGACAGTATTTTCTGGTGGCTTGCAG
>T03_Unigene_BMK.260
GTGTGGTTTCAGGGAAGGAGTCGCCGATCGCAGGTCTACGGAGAGCCTTCTCGAACACGAAAAAGGGCAGCGCGAAGAATCCGTTGGAAAGAGGAGAAGAAAATGACAATTTAGACGAAGGTATTGGGATCGGTGAAGAGGATGGCCAGATAACATACGAGCTCATGAACAGAGACTCGGCGCTGAGTCTGGCTGTGGAAGCGCAGGCCAAGGATGTTGGGACATATGCCTACATCTCTGCGGCTGCAGGCGCGCCCATGCTGCCGGCCCGGTACATCACCA
>T03_Unigene_BMK.261
GTTGTTTGACAGATCAAGGGCTTCAAGTGAGTGTGCTTTACAAATTGATGAAGGGATTACTCCGCTTATGTTATTACCTGAAATAAAAAAGAAATTGATTGAAGTGAAACTTAAGTTAGATGGCATAATAAATGAGAAGTTATTGTTTGAGTAGTCTGCGAAGTAGATTTGAGGTGGCATGACTGGGATCAACCCATGTAATCTATTGGAATGAAGATCAACAATCAGTAAACGACTTGATGAAAAGTCAGGCATCGGACTTTCAAAACTCTTCAAAAAGTTGTTAGAGAGATTAAGTAGTTGTAGATTCCCATTTCCCACCTTCCATATCCAAGTGGGTATTTCACCCTGGATTTTGTTCTTTGAAAGATCTAGAGCATCCAGATGGGTAAGATTTTGAAGGATTTTTGGGAACTCACCAATGTTG
>T03_Unigene_BMK.262
GACCAGACCAATACGAAATAATGCTTTTTAACATTTTTACCAGTCCAGCAGTTGTTGTATGCTGACGAGCAGGATTTACACAATGCAATCTTAGATCTTGAATTCCATAGTTTCTACCAGGGACTCTTGAAACCAAGGTATATTTTGCCACACAAAAACATGAGGAAACTGAATTAGCATGAGTAGAGTTTTGAATCTCTCAGTTGCAATCTCTCTCCACTTCTGATTTAGTTAATGACCAAGATATCATTGTTCGATATTTTCTTAGGAAGTGGCAGTGAT
>T03_Unigene_BMK.263
ACCGTATACTCCTCTGAATACAACCTCGTCTCCGTCTTCTAGGAACTTTCTTTCTACATCTCCTTCTAGCTTGATAGATTCTTTACCCCCTTTGGTGAGTTCGAGGATGCTGCCTTCAGTTCCAGACTCAGTGCCAGAAATGGTTCCCGAGCCAAGCAGGTCACCGACACCCATGTTACAGCCGCCTACCGTGTGGTGAGCTAGCATTTGTTGGAACGAGAACAAAAGATGTTTGCCATTTGATTTGGAGATGGT
>T03_Unigene_BMK.264
TTTTGTAATCCAAGTAGCAATATATCCATGTTAACATGCAATATCTCGATGTAGAATCTCGATCATCTAAGCACTCTACCCAATCAGCATGAGATAGCCCTTAACATTATGATTGTCCATGTAAGGCATATAAAATACCTATACCAAGAGTGAGATAATAAAGAACGTGGCTCACAACTTGAAGATCAGAAGTATTGGGGAACATGCAGATGATGGACGGCAATACTCACACCTTGAGGTAAACAGGCTGAGTAATAGTAAGATGAATTAGTTTACCTATCATGAATATAGAGCAGACACGGGGCTAATTTTTGGGAGAATAGAATAGATCCTAATTATGGGTTTTATTGGTTTTGATAAAATCTTTTTAAAAGTGGAGAAGAGTCCCATTGTAAGGGGAAAACACCAAGTAAAAACCATAAGAAAACCCTATTATACTCCACACGTATGTACAGAATTGTGCTATAATACTCCTCAATTGGAGCATATATGCCAATCATGCCTATCTTATCTACAATAGTGCTCATCTAATTCTTCAAGAAGGAATTGGTTAATGTCTCCGAACCAAGGATCAAAATAATGGTTGTGGGGGGTATAGCGGCTGTCGGCCAAAACACTGTGGCGATATGCAGCCGCGCTGAGGTGTGAGTTTT
>T03_Unigene_BMK.265
GTCATGCTCTGAATCGCGCCGGAAGCGTAATTCTTTTTTCAATGAACAGAGTCTGCAAGAGAATTCATTTTCATCCATTCGGGAGAATTTGACTGATGATAAAGGTCATCAAACAGAAAATTCAGACCCATGGGAGAATTTTGAAGAAGTTCAGATAAGTCCTAAAACAAGTTCACGAAAAAACAATGTGCCTCACCAAAGCTCTATGAACATTATTTTGTCAAACCACTTTCTAAGAAAACCCAATGTATGGGATAATGATCTAAAACCACTTTTGGGTTCTCAAGAAGCCTAAAAGGGAAGGGATG
>T03_Unigene_BMK.266
TGGGGGATCATCTATTTCAGGGCAGCTTGCAGACTTTCAAGTACCTCAAGCTCGATCTTTGCCTCAGCAATATCGGTCTCACTACCACTTCCACCAGCAATCTTTTGAGCCTCGTTTATTTGTGAGTTGACAGCTTCGATGCTGAAATCTTCCAACGCGTAACCTTCGATTGCGTTTATGCTGAGAACTGAATCAGGCTGGACGATTGCGAAACCACCGGACAAGAAATATTGTTTGTTCCCACCACTCTCTTCGATGATTTCAATTAGACCTGGTTTCAATTGTTCGATGGAAGGAACG
>T03_Unigene_BMK.267
AGTAGGGTCTGTTCTTGACCATGTTTTGAAGGCCTTCTCGGCGGCATCTACGGCAGCATCGATGTCTGCTTCGCCGGCGGCATGAATCTTGTCTGAGACGATGCTGTCATCGTGTGGGTTGTATACCTTGAGCAGCTCTCCTGACTTGGCGTCTACGAACTCATTGTTGATGAACAGTCTGGTCTCGAGTGTTGCCATTTTGATGGTAATTTGGTATGATCCAAGGAAATGCTTTGGTGATGTGTTTGTTCAGAGTATGGTTGGTTTAGTCCCAGAGGAGGGTTCTGTTGCTTCACCTTCACCTTGAATT
>T03_Unigene_BMK.268
AATTCCAAGCTTGCTAAAATAAAATGAAGGGGGAGTTTTTAAATAGTTTCTAAATTTCTACTTAACGTACTTAATGTATAAACATAAAAACATTTGCCAATACACTCATGGTTTAACCGCAATGGCAACTTTATTTCACTTAACCACATATTAGCACAGTAACTGACGTCGATCAGTACAATACGAATCAAACATTTGTATAATTTAAAAATAAGTATCAAATTAAATGGCATTTCAATCGGGATGCACAATTGAAAAGTTTGAAAAATAAAA
>T03_Unigene_BMK.269
GTGATCCGCTCCAGAACATCGCATGGCAGGCACCAGAATACAAAAAGGCATGATAAGCGACAGGACTGCTGAGAATAGGCGTCATGACGTGCTTTTTCACCATGGCCAGGTCGGAGTCTTGCTGTGTTGGAGCGAAGTGTGTCCATTGGCAATGTATCGCATAGTCGAAGATTCTTTGGTGCGCCACTGGTGCAGGACCAATGCTGAAGCTGTTGAATGGATCGACCCTGCCACCCACGACTAGAGCTGGTACA
>T03_Unigene_BMK.270
GAATGATCTTCAACCCGATACGGAGTTGAAGCCTGAAATTGCTCCAGTTCTGTCGACGTGGATACTGGCATCGTTACCGAAAAGCTCAAGATCTGGCATCCTTTCAGGCCCTGTGATTCCATTGGTCACTACTCTTGCTCACAAGGCTAAACAAGAGGGACATTCACCGGCAGTACGGCAAGCATATCTTCGACAGACAGCTATACTTGTCAACAAGTTTGTCAATGGGAAGGCTGACCTCGATAAGAT
>T03_Unigene_BMK.271
GGGTTACCTGCAGGCATCATTTTGGGATTTAAATTTCATCTTGGGGTTCAGGGAATATGGGGAGGGTTGATTGGGGGCCTGGTCCTTCAGACAATGATCTTATTGGCGACCACTGCATGGACAGACTGGAAGAAAGAGGCTGCACAGAGTGAACACCGTATCAAGAAATGGGGAGGATCAGTTGGAGAAGAATGACCCCAACTGAATGAGTAGAAAGTTTTGTATTTGCCAATTTAGTTTTAATAGCATTTTTAATCGATATCTCTAGTGATTGTAAGGTTAAAACCAGATTGATGATGATTTGAGTTGTTTACATCCTGCTTTGGATGCTTCTTTTCC
>T03_Unigene_BMK.272
GCAGCTCAGGCCATCTTCACAGCTTAAATGAGGTCTTGACCAGTCCTGAGGTCAAGGCGACCTTGAAAGACACACAGTACGCGCGAGAGACAGCTGTGATGGATGAGTTCTTCACATTGCTGAGGAAGGATGACGGCCGAGCCTGGTACGGGCCGAAAGAGGTCGAGCAGGCTGTCGAGAAGGGCGCTGTGGGCAGAGGTGGCGGCATCTTATTGATCATCAACTCATTGTTTCGAAGTCAGGACGTGGT
>T03_Unigene_BMK.273
GTCATCCGGCCCTCCAACTCCGGTACAGTGGTACTATCCGGCGGGGACGCCGCATTCTCCATTCCACCACCACCACCACTAGGGGATTCCCTACCATCCATATGGGTACTCTCCAGCCTACATATCAGAGACAGGCTACAATGCTAAGGTGAACTACTCAGGATCCTACGGAAATGGGCACTACTCCCAGATGTATGCTGCTGCTAGCCAAGGGATAGTTTCTCCTAATGCAGTGATGCCCATCTATCCATTCTATCATTTCCATCATCAGTCTCAGACCATGGGAGTCCCAGCACACATCTTTCACCCTCCATCAACAGCAGGCCCCATAACCACCATCCCACCCTTCATCTCCATCAACAGCAGGCCCCATAACCACCATCCCACCCTTCAT
>T03_Unigene_BMK.274
GAGGAAGATGTTGCACCAGTTGAGGGGGAGCAACCAGCGTGGAACCAACGTTTCGATCAGTTGGAATTACAGGTTCAGGGTCTCTCCACCAGGGTTGACTCTGGGTTCAATCAAATCAATGCAGCTCTGGCTGATATTCTTGTACGGATGGGACAAGGCCCGCAATGATCTTCTCCTTTTATGTCCCATTCTTCTGATGTTTATGGTTTTTGGTTATCTTGTTGTTGACTTCCCGACTTATTTCTCAGACTTTACTTTATGATGCTTCGTACTTTTATCCGCTTT
>T03_Unigene_BMK.275
GGGTCGGGTTCTTACATAGACCTTCATAGTTTTCAATCTTGACCACCCATCTGTGGGGCACAACTGCATCTTCCAATGAATAAATTATATCGAGTAACTCTATCCATTAGCTTCCTAACATATTATAAATATAAAGAACAATCCAGTGGCAAACAAAACAAAGAGTATAGGGACATTAGTAAGTGTTCCAAGCTCTCTCAAAAGATAAAAAGAAGAGAGAATTCAAACACTGTTATTCGAGTTTTCTATGTTTTGTTTTTAATTGTAT
>T03_Unigene_BMK.276
GGAAAAATCGGGTTGTTCAAGAAATGGCTCAAGTCATGATCCATAGTAAAAACGTGCCACAAAAGTTTTGGGCAGAGGCAGTCAACACTGCTGTCTATGTGATTAATCGTGTGTACATCAGGGCAGGCACTAAAAACACTCCTTATGAACTATGGACAGGACGCAAACCCACTGTGAAATACTTCAAAACCTTCGGGAGTAAATGCTATATCTTGAAAGATAGACAACATTTGGGAAAATTTGACTCCCGAAGCGATGAAGGGATTTTTCTTGGATATTCCTTAAATAGCAAGGCCTATAGGGTGTTTCACTTACGCTCTTCAACGGTCATGGAATCTATCAATGTCACTGTGGATGATGCTGGCCCCTCTCATTTTTCTGATGACGAAGATGAATTTCCACTAACTTTTTATTCTTCTCCGCAGGATGATCAAGATAGGAATCAACATACGAAAGGGAAAGATCCGGTGACACCGAATCAAGAAGTTGTTATTCCTAATCCTGAATCTGAATCTGATAGTGAAGCGTCTGGACCGAAAGAGAGAGGTTCTGCTCAAAGAACATCAAG
>T03_Unigene_BMK.277
GCCGCCATCTTTGCCAACAAGAGCTTGTGCAGAAAGACTACCTGCTTCCATCATGCGTGACGAATCAGCACCAGGTGATTTTGCCCTCTCCATCTCGCGCAGTTTCTCCTTCTCCTCTTTGCGCTCTGCGCGCTCCGCCATCTTGCTCTGGATCCACTGGATGGGGTTCTTCTGGTTCTGTCGGTCTCGCTCCTCTTCAGTCGAGGACTGCATGCTTGATACAGTCCCACCTGCA
>T03_Unigene_BMK.278
GTTCAGATGGTTGGAGTTTAAGGGTCTGAAATTTCCAATCTTGGGGATTTGTTGAGGATTGATAGGAGTTGGGGAAGATCAGGTTAGGTCTTCTCATAGTTGAGATTTTGGTCGATTTGGATTTGAAGTGGGGTTTGGGTGGTTTACGTATTCAATTTTTGGATTTTGGAATTTATTTGGATTCCGATTGGGTCAGGAGTTTGTACTTGGGTTTAGGGATTTCGGTTGAAGATGGATTGTATGGGAAGAAGCAATCAGTCTGGTATGGTTTGAATTGATATCGATTTACGATTTAGGACTATTGATTCGAGTTTTGAATGAGGATAGGGTTTCAGGAAATTATGGGGATTTTGTCGTGGACTGGTGTGGCACTTAGGGCTGGGATTTTGGATTATGG
>T03_Unigene_BMK.279
GTTGGGGTTGAACTCAGTGACCTGCCACCCCTTTTTAATAAGTCAGTTGGGCCTGTTGATGCCTACGTCAAAAGCTGACCTTAGTGATAAATAATACGCAAGAATTAGAATTATCAATAAAGGGATAAATGCAACCATCTGTTGTTGGTGAAGTGCTTTCTCATGAACCTACTATCAATTGTATACGATCACCTTCTTTCACAGTACCTAAACCTCTTAATCCCTTTTTTTTTAACCGTTAACAGGATTATTAAAAGAAAAC
>T03_Unigene_BMK.280
GGATAAGGCCTCTAGAAAAACCCAATTCAATAAGATACATTGCTGATGGTTTTGGATCTACATTTCATACCTCACAATTGGGAAATAGATAGAGTCAGTTCTGGATTCATGGAATCATTTAATTATCATGGTCCCTAAGAATGTATAATACTGAAAGGACCAATTTCATATGTAAGTAGGTCAGAGTTTTGCACTGAATCGGCATGTTTATCTCTCCATCACGCATACAGCCTTGACAAATCTCCAACTCAATATGATACCTTACTAC
>T03_Unigene_BMK.281
GGGTGAGAACGTTCACAAACTCAAAGAGAACATCTTAACTGTTATCGGTGATGTGCTCTTGTCTGCTGCTTTTGTCTCATACATTGGTGCTTTCTCATCGTCATTCCGTAAAGAGTTGTGGCAAGGCAAATGGATCCCAGATATCACTTCTCGAAACATTCCAATGACGCAAGGAATTGAGCCATTAAGAATCTTGACCAACGATTCGGCTATTGCACAGTGGAAGAATGAAGGTCTTCCTGCCGATCAAATGTCTTTAGAAAACGC
>T03_Unigene_BMK.282
GTCCTGCTGGCCTATCCATCACGATGGCCTCTGAACGCGCCATGGAGGTCTTTAAGGCCAGAAAGACGAGACCAGCAACTTACTTCGCAAGCTGGAAGAACTGGACCCCAATCATGCAGAACTACGAAGCCAAGAAGCCATCTTACTTTGCAACGCCATCACCTCAACTGATCCACGCTCTTCACACTTCATTGAAGCAAATATTGACAAAGTCAATGGATGAGAGATTCGAGACACACAAGGCAGTGAGCTTGCGAGTCAAGAAAGCCATTGACGATATGGGCTTGAAGCAGCTCGCAAGCAAGCCTGAGAACCGGGCCA
>T03_Unigene_BMK.283
GAAAGGGAGGGTATCCTAGCCCTTTGGACCAAACTAATCCCTACCGGCGTAGGGAGAGCTAAGTAAATCCCCTATGACCCCAATGTGATAGTGTAGTTTCAAACCCTCATTGCACGGATATGATGTTTAGGCATGGCATATGCAGTTCAAAGCATGCAATTGGGAAGGATGTCATGTGGGAAGTCACATGCTGATGCCTCTTTGTTCTGGTTTAAGATTTGAAAGTTTTCAAGAAATTGGATACAGAAGATGTTCTAAATATTTTTTTATCATCAAGCAAAACTTGGTGTAGGGGGAAAGGGTGACGGAATCAGGAAATTTTGGTGGGGGTTTTCTGTGACAGTAGATGAAATTGAGGTCCT
>T03_Unigene_BMK.284
GGGGGTAAGTGGAAAAAAAGTATATCTACATTCACTTTCTTTCTTCCTCATCTGCCTCTTGGCCTAGTGACTGAACTAACTTAGGCATTGGAGGGTCTTGTACTGACAACAGTTAGGGTCTCTGATCCCTTGTTTCTCTTCCTCTTTTAGGCTTTCAGGCAGTCAAACCTTTCCTAGGAATTATATCATTCGAGTAAGTCTGTGAGATT
>T03_Unigene_BMK.285
ATAGGATGCACAAGCCCTCCTGTTAGAGGCCTGAGGTTGATTAAGAAATGAGTCTGTTTGAGGCCCATTTTTACTCAGAGCTCTCTTTTTTACCATTCAAATAAACACTGAAAATGTGTATACTATATATATCTTATTATGCAAATACATATATACATATACATGAATGGTAAAATCTATCTTTTACTGGAGTCCAACGGGCCTAATTCCTAAAGCCCAAACGCGGCCTGATAAGGAATCTAGATACTAAATCTTTGTCCTGTCCCAG
>T03_Unigene_BMK.286
AAAAAAGCAAAGCTCACCCTTCCATCTCCCCCGATGCTTCTCACCAAAAACGTCAAGGAGTCCTCATTATTGTCTCCAGTGCTATCTAAAAAGGCACAGTCTAAAACTGATAACGTTTTGCCCGAGAAGAAGTCTCAGAAAAAAAAACTTAAAGTTGCTTCTAACAACCTTGATTCTGGGAAAGCTGCAGTCCAGCCATTAAGTAAAAAGCACAAGAAACCAACAAAA
>T03_Unigene_BMK.287
ATTTATTTAAAAAAAAAAAGTGCTTGTGAGGCTACATTGCACATTTTAGGCAGATGGAATGCCTCGCTTCACACGTCAGCATTTTTTTTACTTTGTTCATAACTATGTCACATGATTTCAAGATTTCATCGACTTCATGGAGCCACGGTTGAGTGATCCTTTTATGACAATTTGGTCCGGAAGTGTTTTTGCTACCCACTTAATTGGAAATATTTCATGTTGCCATGTTCATCCCTTCAGTACTCTTACCATCCGCTATTTCCAAGGTACCATTTGCAAGACTATCAATGTTGAATTTCCATGTTCCTCACAATGAGATTGACCATGTCACCAAAGACTGCTCCACATCGAATCATCCTTGTATGATGAGCTCTGCATCATGCAAAATATTCACAACCGAAACCCCTCTCGTACCTTGGTTACTTAAATCCAGTTTTAAAACTCTAAAGACATCAATAATAACTTAAATATCTTCTCATAATTCAATATCCACAACAGTTTTATCAATACTTCTTGGACGAAAAGATTTATATAATTAGCACGAAG
>T03_Unigene_BMK.288
GGGCTGGACCCCACCACGCTGTCCATCCTGCAGGAGGCAAAGCAGAAGGAGCTGGAATTGGCGCAGGCGCACGCCGCTCAGCTGGCCCAGCATCATCTCCAGCAGGGCCACGGCCTTCCGCCACACGGCGCGCACAGCGCGCATGGCTTGCAGGGCGTGCACGTCAAGTACCGCCCGATGTTGTACAAGATGCCGTTCATGCACGCCCACGCCCACGCGCCGCCCTCCCGACCCGCCATGCGACCCATTCGCCCCATGTACTTCCCCCAGTCCTCGCGGCCGCTGCCGCCCGGCATGCTGCTTCACAAGCCCCAGTCCCTCATGACATCCCTGCAGGCGCTGCCGGCGCACAACTACGTCGTCAAGAAGAAGCCGCTGTACCGCTTGCCGGTCATGTCCTC
>T03_Unigene_BMK.289
GGCTGGAGCTATCTACACCTCCGGATGGTCCGTCTGCGGTAACGGCTCTTTGGCTCGTGGTGGTCAGACCACTTTCTACCAGAGCGTGTCCGGAAACTGCTTCAACTTGTACAACGAGAACTGGGCCGCACAGTGCAACCCAGTCAGCATCGATGTCCTTAACCTCATCAACTGCTCTTAGGTACTCACCAATGTACATACACCAACATAGTGTACCAACCAGACTTGACTTACGACCTCCCACAGCTTTGTGAGCTGAACACTCAATCCACCACTGTCCATTACTATGGCCAAGGCAAGGCGATAATGTTAATCTCGACGATACCGACACGATCTTTACGACTGAATGACCCATGAATGGAACCATGGGATTTGGAAATGCTAATGCATGGCATGCGGAGCGGAAGCGAAA
>T03_Unigene_BMK.290
GCCAGCTGGGAGAGCAAATTCCGCCAAACAGAAGAAAGGTCGTTAAAAGATCATTTAAATTCCAGGACAGAAATAAATTAAAATGGACTTCAGACCCTTGCAATTGAGAAACACGGTTCATATATTCAAAATGATTGATAGTTATAAGACCTATTTACGAACTCCAAAAATATGTTAAAGCATGACAATGACTAATTCTCTCAGCTTGTTTCACTGGCAAAAAGCGAACTAAACTTACCAAACTGAAAGGGTTTGTCTTTAGTCATTGTCGCCGTCATCATCATCATTGAAGCCTCATCCCATCTACTTACGGTCAGCCTTTTGAGTTCTATTTGTCCACTTAACCCTATTTACAGCCATATTTCTAGTAACTCCACTCCACTCTCCATGTCTTTTCAAACCACTTCATTGAAGCCTCCAATGGTCTTCGTCTTTTCATAGTAACTTGAACATGTAAATCTTCAAGACTCTTATAGGGACTACT
>T03_Unigene_BMK.291
GAAGGAACTCTGCTGCACCGAGCTGAAAAGTTCAAAGAACTTCAGGATTTTAATACAACTAGACACCAATATATATGGACACCATATGCATTGTACACACGGAAAAATGCATATACTCATAAACTAAAAGGAAAAGCACATGTATTAATGTACAAGTTTGTGGGTAGGATATTAATTGATAGAAGATGAGAGCTCACCGCTATGCACTTCATCATGGTGTT
>T03_Unigene_BMK.292
GGGCGGTCGTGTTCACACTCCCGATCTTCGCGCAGTTCAGCTGACTGGTAAGAGAGCTGACGGCTTTGGTAAGTGGCGAAAGGGCCGACGCCGAGAGGCCAGTCAAGCCGGGGGCCTCTGCAAGAGCAAATTCGCTAGCGAAGCAGACAGGGTTGGCAGCAGCTTGCGCAGTGGTGTAAGCTCCATCCGACAGCGTGGATGCATCAATGGTGTTATACGTGTCGATCTTGCCCTGGTTGCAGCCAACACCGAGAATTTGGGGCTGC
>T03_Unigene_BMK.293
TGGCGCTCTCTGCTGCGGCCTTCTTGCACGAGCCGTCGAGGTCGAGGATGCAGAGGTTGATCTTCAGGTTCTTGGCGTCGATGAGGTCGTTGTCCGAGATCTGCGTCGTGCCAGGGGGGCAGGCAGACGAGGTCGAAGAGGGGGCAGTCGAGGTCGTCGACGAGGTAGGCGCAAGAGTGCGGGCCGAGGTGGGCGTGGGGTGAGGGTGAGGGTGAGGG
>T03_Unigene_BMK.294
ATTCAAACTCTGCTTTCTAAAACAACCTTCTGGGCACAACCACGTCTCCTCTCTTTATCCACATTCAAGAACTCTATACAAATAGGACTCTCTTCTCCCGCGTTCGGCATCTTCTCCTTCCTACAGTCTCCACATCCTCTTCTGATCCAAGGGCGCTTCGGATTCAAAAAGGTTTGGTTGATCTGGTTGCAGTAGGGAAGAAGTTTGAG
>T03_Unigene_BMK.295
CTGCAAATGAGAAGAAGATTAAGGCCTTTCAATTGGCAATGGAAGCGAACCGTCATGAGAAGGAAGGTCTTTTCAAAGGGCTTGAGTCTACTAAATTACAATCACAAATTTGGGGAAAAGAGTTAAAAGAGCTGCAGAGACAGAACAAAGATATAAGTGGGGAAAATGATAGGCTTACTAAGGAACTGGCTGCAAATCAAAAAAAGATTGAGGAGTCTCAAGCTACAATGGAAGCGACCCATTGTGAGGAGGAAGGTCTTTTCAAAGAGCTTGAGGCTACTACATCATAGTTACAGATCAAGGAAAAAGAGTTTCAAGAGCTGCAGAGAAAGAACGAAGCTCTAAGCGGG
>T03_Unigene_BMK.296
TTTCACTGGGGTTTTCAGGTTAATTTTTAAGCCACTAGTGGGGGAGTTCCCTTGTTTTGGAGCTGTGTCCTATTCTTTGAGAGAGAAGAAAAAGCTGGATTTCACCCTCAAGGTTATTGGAGGTGATATATCATCGATCCCTGGAATTTCTGATGCTATCGAGGAAATGATTCGCGATGCTGTTGAAGATTCCATAACATG
>T03_Unigene_BMK.297
GGAAATGGTCGATCACCTTAACTATTTAACATTTATTTTGTCCTCATTCATGTCTTAGTTGTGGAGTCATTTCTTTATTCTCTATTGAGTGGGTTGAGTATATGCCAAGAATGGCTTTGAATTCATAGGTGTTTCGCGGTTGGGGGTTCAGGCCATTTCATCAGGTGAAAAATGGAAATTGAATTTTTGTGGGGAATTCTTAGTTTTGCTACTAGAATGGGGATTGTCAAGAGAGAGAAAAGGGTATCATGGAGATTATTAATACCACCCTGCTTAGACATAGTACTGGGCAAAGTAGGGAGGGC
>T03_Unigene_BMK.298
TGGTATGGAGAAGAAAGACAAGCTGTATGGAGGAAGATGATTGAATTTAAGTATGGAAAGGATAGGTGGGGTGGCTTCCAAAGTGTCCCTAGATATAAGGTGTCAGGCATTTGGGGTTCTATTGCTACTGTGGGGAATGAGTCTAAGAAGTAGGGCAACTGTTCGGAAATGTGTGGGTTTCCCTATTGGGGGGGATGGGAGAAGGGGGTGTTTTTTG
>T03_Unigene_BMK.299
GGAAAAAAAAAAAAAACAGTTTAGATTAATGGACTTATGTGTACTGGATGAGGTTTTTTTTATTTTTTGTGAGATGAAAAAGAAAGGGACAGGGATTCCAGATGCATATGCTGTCCTAGGTTTAAGATAAACAAATTAACATGCCTCAACAAATGGCCCTTTCTAAATAAAAAGAGGCTGAACACACTTGATATTTTTAGAAAAAACAGTTGATATGCATTTGTGCCACGTCTCTTAAAAATGGA
>T03_Unigene_BMK.300
AAGAGAAACACGCTTAGAAGAAAGTGGAGGGACGCTTGGAAGCGAAGACCTTCTTGCCAGCCTTCTTGTTGATGCGGTGGGGCAGCGGGAACTTGAGGTTCTTGGTGAGGAGCTGCTTAATGTATGGTCGGCGGATGTCGTCGGCCTTCTCGACCTCAACGACCTTGAGAATCTGAACCTGCCTGAAACGCGATCGGTGACG
>T03_Unigene_BMK.301
GAAAAAAATCTATTATCTCTGTCCGAAGTGATCTAGACAGGTTGGCCATGTCGGCTAACTATCTCACTGACGAACAAATCTACGAGAGGTAACATTTGTATCATATTTCCTGCCTTCATTGGAATGAAGTAAGTAGACTTTGTGAGACGATCCACAATAACCCAAATTGCATTATTACCCTTGCTAGTATTTGGTAAATTGGAGATGAAATCAATGGTGGGGTGTTCCCACTTCCACTCCGGAATCTCCAACGATTGTAGCAAACCTGGGGGTTTATGATATTCTGTCTTCACTAACTAACAAGTCAAACAATGAGATACAAATGCAACAATTTTCCGTTTTATGTTGTCCCACCAAAACATGCCTTCAAATTATGGTACATCTTTGTGCTACCCAAAATTTTTCGAAATCAAGAATCATCCCCCATGCTTACACGTGTAACCCATGGCACCCCTGAGCGTGTAAGATTGAATCCAAACACTCTCAAAATTTTCCCAAAGCTATGACTAAGACTAAGCCAAACCACAGTCTAATCATACGACCTCTAATCCCACTTAAGAGACTAATCACCCATTTTATTAATACTAATCATGAGAATCTGGGTCGGGGTCTTACATATACCAAAG
>T03_Unigene_BMK.302
GGGGGTTAGGCACTTAAGACTATCTGTAATTCTGTATGAAAATATCTCTTATTTCCATTTTGTTCGTTTTATTTTGGCAACATGAATTATAAAATATCAGTTAAGGCAATGAACCTGTCCCCTAGGGGGACAACAACTTGTCTATGGCACCAGTCGTGCCATCAGCCTACAATGAAGATGTCATGTGAAAGTTTTGGGTCACTGAAAGAAAGGACCAGACTTACATGTGAGTTAGTTCTAATCAAGGGGATCAACCTAACAACGTGTATTTCCTCCACTTGTTTGGTGAACAGATCGTGTGAATGTAATAAAATAAAATAAAAGGAAGCAAACTC
>T03_Unigene_BMK.303
GAAGTATCCGTGCATCATAGCCATCAGGTACCAATACAAGTGTTATAACGGTCCGATACGAATACGTTGGGCCTGTAAAAGTATCCTGGTATCATAGAATCTGACTCGGTAGAATTGGTATAGAAGGATCCGCCCAAATGTTGGCACCTTCAAGCAACACGGATACGTTGGGCATGTAAAAGTCTTTGGGAAATCCATATCCCAGAGAAGAGATACAGATTTCCCTTCCTTTCTCCAGC
>T03_Unigene_BMK.304
AAAAGGATCAAGGCGATGGGTGTCGAGAACTCGTACTTTCCGCTGTTCATCTCTGAAGCCAACCTGCAAAGAGAAAAGGATCATGTCGAGGGCTTCGCCGCTGAAGTGGCCTGGGTCACGGAAGGAGGAAAAAACAAGCTTGAGAAGAAGTTGGCTGTGCGCCCGACCAGCGAAACCGCAATGTATAGCTATTACGCCAAGAAGATCCGAAGTCATCGAGATTTGCCGCTCAAGCTCAACCAGTG
>T03_Unigene_BMK.305
GAGAGATGCTCAGCGATTGCGCTGCAAAATAATCAACATAAATAGAAAGACTGACAAAAGAAAACCTAAGGGCGCACTTCTGTTCCCATGGGAAAAATAATTTCTGCATCAATAGCAAAAGCTTTTATGCCGAATCACAACAAATCAAGCTCATTTTCTCTGCAGAGCGAGCAGTGTCTCACTTTTTTCTCACCTTTTCCGCGGAAATGAAATGCATTTCTCTGATTCTCTAAACCACTCCTCTAGTATCTAAATCTAAA
>T03_Unigene_BMK.306
GTAGGTTCTTGACTACTTTTAATCGCTCTTTTCTGTCTCCTGAGATTACTCGAAGTTGATGGGCTGCTGCGATTGCTGGCGCGGCAACTTCTCTCTCACTAATTTCCTTGGTTGACCAAGTACCTGTTCCTTCGGATTTATCTACATCCTGAGTGACTTTATCTTCGATCCCCTCGATTATCCCATCCTCCATATCTATCCCATCCCCATGTTTGAATCTCAAACCTTTGGCACCTATCTCTACCAAGAAATTGCCTCTCAA
>T03_Unigene_BMK.307
ATATACTTGGACACCAATATATGTGAGAGGCTGGGTACTGAACCAGAAAAGGCCCAAATGGAACAGTAAAAGAAGCCACCTGTGTGGATCTAGCCTTTCATTACATGGTATAGTTTGCACTGCAATAACAAGCAACTAACCCTGTCTGCTTTTGTAGCGCTTCTGATAACAGGAAGCTCTGCAAGGGTGCCATTCAGATGTCAGCAGTGTCATGA
>T03_Unigene_BMK.308
GAAAGAAGATGATTTTCTTAAGATCTGTCACAAGCTTATATTGGCACACAAAAATGTATCAGCATAGAGATAAGTATACATAGGCACACGGAAAATCTTTTAACGCCCTTCAGCAAATGAATGCACCAATGAGTTAGCTTTATTCGTACATGGGGGAAGGCATCTTCAAATTTGTAACAGTATATGAACTTTAGTGAATATGAGATCCCACTGTCCCATCTTTATGGCTTCCACAAGTTACAATTGATTCTATTAGTCCATGGCTG
>T03_Unigene_BMK.309
CAAAATCAGGAGGAACAACTTGGTGCTGAAATGTGCATGTTGCAAAATGTGCACCGACCAAGGGGGAGTGTTGAGAAGTATTTTTGCCGCCTCTACTAACGTCTTGTGGTTTTGGTAGGTTTGGTTAGCAGAGAAAATAGATGAAAATTTAATAATAATAACTTATAAAAGGCCAAACCATATCATAAAAAGAACTTTAAGGCCAAAAACCGGCGGTGGAGAATGGTAACTGTCTACCCTTTTGTTAAATTGCCTTTCCTGCGTGCAGGATAAAGTTAATGTGCATGGCGG
>T03_Unigene_BMK.310
GCGAGTTCTCGTGTGGGCGAGACGACGATGACACCGGTGCCGTTGCGGGGCTTGAATCGCATAGCGGAAAGCATTTCGATGGCAGGAATGAGGAAAGCGAGCGTTTTCCCACTACCAGTCTTTGCAGCTCCGAGCACGTCTTTTCCGCTCAGGAGTGGTGGAATAGCCTTGCGCTGAATCTCCGTCATGGTTTCGAAACCCATGGTCTTGATCGCCTCCATGGTACGGTCGGACAGCTTGAGCTCGTCAAAGCGCTGTGCATCCT
>T03_Unigene_BMK.311
GATCTGAAGTCCCCCACTAGACCCTTACTAACACTTCCTAAAAATTCTTTCAGCTCTCCCACTCATCTATCTCAAAAAGCAAGCTACTACTCAACAGCCTACTCAAAAAGTCCGACTGAACGACAGAGCCCTGCTAAGCTTGTAATCGAAGCTTTTGACGGAAAAGAAAATTCCCCCTCTGAATCTCGTATCCACACAATATCTATAAAGAACCCGAAGGAAACTGTTGCACCTCCAAATGGTGACAAACAGCCAAGCAAG
>T03_Unigene_BMK.312
TTAAGTACTATTGTTCTTCTTTCTTTATTTCTTTCTGAGAAACATCTGTAATCAGTAATGAAATAGAAAGGAGTAACATAACCATACTATCTCAAATTACATATTATTTATATTCATTCATTCAATAAAGACTCGGATACAATTGTTTTGGCCAAGTACTTGTGCCTATAGGCTATGCATTAAGGCACAATAGATTTTAGTAGAAATATTGTGATTTGCACATTGAATGGAAATCCAGATTCTTTTCTCGCCTTTAGTATTTTAATTAAGATATATTTACAAATTCTCGAATTAGATACAACTTTCCATCTTTAGATGTTTAGGCCTAGTACTTGTGCCTATAGGCCATGCTTTAAGGCGCAATGGATTCTAGTATAAATATTGTGATTTGCACATTGAATGGAAATCCAGATTCTTTTCTCGCCTTTAGTATTTTAATTAAGATATATTTACAAATTCTCGAATTAGATACAACTTTCCATCTTTAGATGTTTAGGCCTAGTACTTGTGCCTATAGGCCATGCTTTAAGGCGCAATGGATTCTAGTAT
>T03_Unigene_BMK.313
AGCGTTCTCAAAAGTGTTTCTAGTGTCGGCGATGCTACTGCAGAATTGTCTGAACAGGTCGGAGTTTGAGTGGAACAGATCTTCGCTGTCTCTTCTAAATCTGTTGAAGTTGAAGCTTCCAGCTCTGGATCTGCAGATTTGGTAAGGATTGAGGGCGAAATCACGGTTGAGGAATGAGTCTAATGCTGCATCAGGTACACCGGAAATGGGCATGCTCTGGAGATCCTTGAAGAGGGCATCAGGCTTGTGGAGGTTGCTG
>T03_Unigene_BMK.314
GGCGGATGGCGTAGGATGCGGGGGATGGGTTCAGACCTCATGCCGGAGTTGAATAGGCCTCACGCCCAATGGCCTCATGTCATACCCTTTTATAGGGGAGAGAGAGGATTGCAAACAACAAAACATGGAATTTTCTTTTCATTAACCAAGTCTACCACCAAATGAGGTATTACATCCCTTAAATAGGTAAAAGAAAAACCCCAACGGC
>T03_Unigene_BMK.315
GTGTACGTCAGGGAAGGCTCGGCCGAGATGATGCTGTAGGTGATGTAGTGGTGGATGGCGCTATGCTCCTCCTGCTTGACCTCCAGCACCGTCCCGTCCTTGAAGCTCCACTTGAAGACGTCCGCCTCTTCGCTTGCGCCTTTGACGGTTTCGCTTTTGGTGATGGCGGACCAGAATTTGGAGAAGTCCTGGAGCTTGATGTAGTGCCAAACGTGAGCGAGCGGAGCTCGGATGACGGTCGATTCCACGACGGCGGTGGAGGTGGGGATGGCTGCGGAAGACATGGTAATGTGCTTGTGTGGTGGGCTTGTATCTCGTGATGTGGTCTCTTCTTCAGTTGGGTGGTAAAAGGATTG
>T03_Unigene_BMK.316
CGGGGTGAGCAGCGTCGGGTACAGGTCGTTGATCCCGCGCAGTCCCGGCTTGATGGCGAGTGCGCAGACGACGTTTGCACCGAGCGAGATGAGGACGCTTATCGGTACTGCAATCTGCAGTCTAACCAGCCTCATACTCTCCTTGAATTGTTCTGGCGTGATGATGTCCTCTGGGACAGCATCGTAGCTGGAGGGTACCGCCCTATCGGCTGGGGGTCGTGCGGGCATGTTGACAAGGG
>T03_Unigene_BMK.317
GGTATCACTTGGAACATTAGGAAGTGATATCCATGAGACCTAGGATGCATGAGGTACATGGAAATTTTATTATACGTTGTTGGATCTTCCATGATGTATTTCAGGAAACCTTTTTCTAATTAAGGATTTTGATATGCTTGCATTTTATACTGTTGGTGAGATGCTTCCCCCCCACCCCGAACTTCTAAAATTTACTCTTACAAAATTACTAATATGTGCCGCACAATATTTGCTTTTGCTTTCATTCAGAAATTCTGGGAGCGAGGGAGG
>T03_Unigene_BMK.318
AAGGCACTGACGATCTCCATAAGCTGAAAAAGGATACACAGGATCATTGTCAAGATGGGTTTGTTGTCATTCATTCTAGGTTGAAGAAAGTGTTTTATTATGGCTGATGATAAGAGTGACTTAATCATAGGCTTGTATTTCGTTGTCACTATGGCTTCTAATATATAGCAACCAACTGCCCTTTCAAGGAAGAAAACAGGAGAGGGGGTACATACATTTTGGCATAAAAATTT
>T03_Unigene_BMK.319
GTTGGGTTGAGTATGTCGCAGCAGAAGACTGATCTGTAGTGTTTGTTTGGTCTTAGAAAGTGTTCACGCAAACGGATGAATGTTTGGTCTCGGTGGTGAGATGCTAACCTGACTGCGCGTACTCTCCTCCTCTATCCATAAACTTCTCTCACGTGGCGTGGACGGGAGTGATGTGGTATCACTTCACCGTGTCGAGCGAATGTAAAGTGGTTTTGAAATGGTCTTGAATGGTCGCAAACACCAAAAAGAATTATGCTGAC
>T03_Unigene_BMK.320
GCGGTTGTATGTAGGTTATAGATAGGATGACGGAAATGATCGTCCCCACCAGAATACCGAGGAAAGCCAAACCTCCGATTCCAGTATTCCACCCTCGAATTTGCTGGAAAATGATGGGGTAAGCAGCGAAATTAAGGTACAGAACCCCATAAATGACCGCAGTGTACAAAGTGAGGATGATCACAATAGGTTCGTAAATCAAAAATTTCCATGGACGCAACAATGCGGTCTTGAATAGGGGTCCAAATTTAAGTAATTG
>T03_Unigene_BMK.321
TGCCCTGAGCACGAGATTCGCCAGTACTGAGACAGCCGGCAAGAACGATGGCAAGATTCATCAGGTCATTGGTGCTGTTGTTGACGTGAAGTTCGAAGGCGAGCAACTGCCGCTTATTCTGAACGCCCTCGAGACAGACAATGGTGGCAACAAGCTAGTACTGGAAGTCGCTCAACATTTGGGTGAAGGTACAGTGCGATGCATTGCCATG
>T03_Unigene_BMK.322
CTCAAAAGTAAATCAAGAACAATTAGACAGTGATCAGATGTTGGTCGAGGTAATCACAACATGTCATATCTGAAAACAAAGTCATCCACTTGGGTGACGCTAAAAACCAGTCAACCCTAACATAACCTTCTACTTTTGAGGTTGCACTCCATTCTTGACCTTTGCTTTGCAAAACGCTCTCCTTTAACAACAACAACACAAAAATTGGGCATAGCACCTCCAACTCAAAAGTAAATCAAGAACAATTAGACAGTGATCAGATGTTGGTCGAGGTAATCACAACATGTCATATCTGAAAACAAAGTCATCCACTTGGGTGACGCTAAAAACCAGTCAACCCTAACATAACCTTCTACTTTTGAGGTTGCACTCCATTCTTGACCTTTGCTTTGCAAAACGCTCTCCTTTAACAACAACAACACAAAAATTGGGCATAGCACCTCCAA
>T03_Unigene_BMK.323
AGGATATCTTCTATTCCCTTACAATGTTATGTCTCTATTTTGTCCCTTGAAGGCTGAAGCACAAGCTACTGGGTTAAAATCACCATATCCTTATTAATCTTTCTCCTAATCTCCCTTTCCTTTTGTGTTTTCAATTTTCTTTCTTTTCGGGTGCGTGCTCTGGCTTTTGGTGGAGGAATGCTTGTCACCTACTCTTTTTTTAGTTTCCACACTCTCACTCTCTCTCTCTCT
>T03_Unigene_BMK.324
GTCCGCTCTTATCAAATGCGCAGCTGTTGGCAGCATATGGTCCACTGTCCATCTGAATTCTTTCCTTGATCATTCTGATATCCCAGACCTTCACTATACCATCTGAATCGCAAGAAGCGATAAGGTCTCCTCTAAGGCTTGCTGTTACATGGTTCACTGAGTTCAAATGACCATAGAAGGTTTGTGTGCACAATCCTGACCTCATATCCCACAGTGAGACTGTCTTGTCGGCACTTGCTGTGGCAAAAGTGTT
>T03_Unigene_BMK.325
TGATGATCTTGACAGCGCATGAAATGAGCTCCTGCCCAAGCTCGAGCAGGACGTACATCTTGGCCGTAGTCGCACGAGAAGTGGCGCATACGAAAGCAGGTAACACAGGTTGTGTGCTGTGTGTGATACTCACTCACCGCTCATGTACGATGATGCGGTTTCATGCGGGATTGGCTTTGCGCTTGCCGCGCGCCGGCCGGCAAGCACATGCATCACGCATCCGCTTGGGAGATGAGCTGTCCTGCTTTTGCGATCGTGCAGTCTCAAG
>T03_Unigene_BMK.326
GATCTCTCATAAGTTGTCTCTAGAATGTCCCAGGCTTGCTTAGCTATTGTACATGTCATAATTCTTTTGAATTCATCTTGGGACAGGGCACAAGTAATAGCGTTTAAAGCCCTTCGACCACAAGCTCTAAGGTTCTTATGATCTGAGGTACATTTAGAGCATTCCAGAGGTTTAATGGTTTTCACTCCATCAGTGTCCACTTCTACTTCTACTGTGGGTGGTGACCATCCATTTTCCACTGCTTCCCATATTGATCAGTCCATAGAT
>T03_Unigene_BMK.327
AGCCCATTAGAGTTGTTGCGCATTTGGAGCTAAGACTTCAAAACATTTGAAGTTAAGAATCTGCATACCAAGAAAGGAAGATAAGAATGGCAGCCAGAAGATAAAAATTTCAATTCTGCACCTATGTTCACTCCAGATGAATTCGAGAGAGCTTGTGGGCAGATTTCCTGTAGTAATGACATTAATGATTCTTTTTCTTTTTTCAGAAATGAATAAAAAAATCTGTACTGGAGATGATGGT
>T03_Unigene_BMK.328
TGGATGTGGAAAGAGTAGTTGTGCGAAAGTATCTTCCCTGGAGAATCCTCTTTGCGCCTGTTTGGTTGCAATCTTTTAAGGGCAAAAGGTGGAGATCACTTGGTGGAGTTTTCTTGGTAGAAAGCAAAAACCCCCACTAAGAGTAGGGAAAGTGATACTCTATCCTCTAGTATTCTCTAGTTAAAAATCAAACAGGAGCAAAGTGATAAGCAGGGTTCATACGTATATTAGTTTCCTCTTGGTTTCAATGAAAGATATCTGCCTTCACTTTCCCCACATCTAGACCCTCAACCTATTTTTTCTTAAATAGCTTATGGTGAACAACTATGGAACTGTAGATAGGTCAGGTCCAACCAGTCTTGGACTATGATTAGGTCATATCCATGAGCTTCAGC
>T03_Unigene_BMK.329
GGGGAAGATGCCAGGGTGTGGGAACCTCAAAAGATGGGATTTTTTACAGTTTCCTCTTTCTTCAAGACTATTCTTAACAATCCGAGGGAGAGGAGTGTAGTGTACAACATATGGAAGCTGAAGGCTCCCCTGATCGACTTTGGGTGGGTGGCCCTCCGGAAAAGATTTCCTACTATGGATATTTTAAGGAGAGGGATGGCTATAGTAAATGGCTGCCCCTTTTTTTCTTGAGGTACGTGAATCCGTGGACCATCTCATGTTGAATTGCAAAACAGGTCAATCTATTTGGATGATAGTGGTAGGGTGGTTTGATTGTTGCTGGGTCCTTCCTAATTCTCTCATCGAGCTCTTCCGGGCTTTGAAGGCTCCATTCGGGTATCCTAGAGGTAATGAGATGAGGAGGTTGACATTTCTGGTGGTCATCTGGAAGATATGGAAGGAAATGAATTCGAGATGTTTTGAATGGATATCATCCGGCAAAAGTAGTTTGATGGCGAAAACCAAGTTTTTAGTGGCTCT
>T03_Unigene_BMK.330
TTTTTTTTTTTCCCTGGTGGGTGGGGGTGTTAAGATGAAGATAATCAAAACCCTCTTAGTGTAATTACCAATTAGCTTTATTAATTGTTTTGCAGAAGATTTTAATGTTTTGTAGCAAAAATGAGGTTTTTGTTTTTTCTTCTTAAAATTTGGGTGTTTCTCAGATTTTGGTGTGTGATTGGAGGTTTTCATGAAAAGTTTGAGTTGGGGTACTATAATCAAGCATACATACTGTAATTGGTCTTCTTATTTGTTTTGAAGAAGATTTTAAATGTTGTGTCTTGAGGCAAAAAATGATGTTTTTATCGTTTCTTTTAGAATTGGGCG
>T03_Unigene_BMK.331
GGCTTGACCTCCTAGTGTGTAGAACCTTCAACTCCTCTTCAATGCAACCAGAGCTTATTCGTAAACGGATCTCTTTCCCTCGTTGGATCTTGCTATTCTCTCTTCTTCTATTGCGGCGTTTGTCTTCTCGTAATACGCTGCTAAGTCTCTCAGATCCGCGCGCGATTGTCCAACAGCTTGATTGTATGGCGATCCAACGTTGAATATGGACTCAGCACTTTGCAGGCTCGGGCCTGTCGTCTCTCTTGGATAGGATGAAAGTCTCGCTCGATCTGAAATAGCTTGTGCCATGACTGCCGTATGTAACGCATCTGCCTCGACTGTAGCTTTCTTGCCATCTTTGAATTGCTGGTAAAGTCGACCGAAATAGTTGTCATCGCCTCCGGTAGCCAGAC
>T03_Unigene_BMK.332
TTTGCGGCCATTGTGGCTCACGGCCGTCGCGGCGCGAACTTTTTTGTCCCAAAAAATCTAAAAAGTCCTCCAGAGTATTCGAAATGATAGAATCCATTGTTTTTTCTTTCCAATTTGGGTACACCTTAAAGCTAAATATTGTCTCCTTGAAGTGACTAACATAATGCATCTCTATTTTTAATGAATTTTTTCAGTTTGTCCAAATTATTGACAATGAAATATATGCTGTAAATGCTGTAGAAGTATCATTTCATAAACCATATGCCATG
>T03_Unigene_BMK.333
TCCGTGGATCCTGAAAAAATTGCATTAATTTTCCTTCTTGTTTGAGGAATCAGTAAATAATACACACAATAATTTCCTAGTTTGCTGTTGCATAATTGGAATTGTAGCTTTTAAGTTTATTTTAAGAAAATAAACCACTGCATGTTCCCACTACTGGCATATAATAATTACCCAGCTGAGATCTAGTGTCATCATCGTCATTATCATCATTATAGTGAAAATGAAGAAATGAATAGCGGCGAAAGAGAGATACTATCCAACAGAATTTCTTATTTCCTTATAAATCCTATGGCGAGTAAGGGTTGGATGAATATCAAATTTGGGATTTTGCAATTTGGGGGAAGG
>T03_Unigene_BMK.334
GCCTCCTTCTCCAGAATCTCGGCGGCCTGCACGCAGTAGCCAACCATTCTGCTATGTGCGACCAGGGTAATATCTCTGCCGACTCGCTCAACCTTGGCCTTGCCAATAGGTACGGTAAAGTCTTTGCCCTCTGCACACTCCTTGCTGACTGGGAAACTTTGGCCATACAGAATCTCATTCTCCAGCACAACCACGGGGTTTGGATCTCGCACAGCTGCCTTCATGAGGCCTTTGCAGTCTTCAGCTGACCACGGAGACACGACTTTGAGACCAGGTATCGAGCCGTACCAGGCAGCATAATCCTGAGAATGCTGAGCTCCAACACCAGCTGCAGCTCCGTTG
>T03_Unigene_BMK.335
TGCGGCAGGGGTGAGAGGTGCCGGCTTTCTGAAGGAGACCTTCTCGACAGCGACGTTCTCGTTGCCGTTGGCGTCGGTCTTCAATTGATAGACATAGAGGACCAGTACTTCTCCTTGAACGTCCATCAGACAGAAACTAGGTATGGGCTCTTCTGCAGCGGCTGCCCAACTTGTACTGAAGGCACCTGTGGCACTTCCTGGATTGACGAAAAACTTGCCCTCGAGCTCGTAGGCTTCAAACTTGTGCGTGCCACCCCAGA
>T03_Unigene_BMK.336
ATGTGATAATTACCATGGCCCATTGAATTGAGTGATAGGTGGGCCCCACCCATACTTCTCGAACACAGAAATCACTTCATGCCTCATTATTTTCCGTATATAAATTGATGCCTGTAGTGCATGTTTGGTAACAAGTTACCTTGATGTATCTGTCCATCTCTCTCTGATTTTCCCAAATAAATCAAACAAGTTACCTTGAAGTATCTGTCCATCTCTCTCTAGTTTTCCAAATCACTTGG
>T03_Unigene_BMK.337
CAAGGTCTCATTTGGCTACATTCAAATAGAGGAAAATAAGTATCAGTGAAAAGGTGCCTGCATGAAATACCCCTATCTTGAAAAACTACAAAGAAAAATGTCAAGTAAGCCTAATTGGTACCTTCCTCCTAAACTTTGGTTGCCAAACAAGCAAATATTAGCATCATTTGCTGTTGAAACTACATGGATTCCCATGGTAATCAAGATGCAAGGTGCATTCAAGGCACAAAGGCCAGTTGGAG
>T03_Unigene_BMK.338
GCTTTGATCATAGCCGTCCAAGAACCAACATTTTTATCTGGCATTATATCAAAAAGCTCTCGCGCCTCAAGAATCAAACCATTCCGAGCATAACCTGACACCATCGTCGTCCAAGTAACGTTATTTTTCACTGGCATCCGATCAAATAACTGGCGAGCTTCTTCAACCCACCCCATTCTCAAATACCCAGAAACCAAACTCGTCCAAGAGAATACATTTCGCTCCGGCATTTCATCAAACACCCG
>T03_Unigene_BMK.339
GTTTTATTTGTCTGCTGTGAGTAAATTGTGATGCCCTTTGTTAGAGGATGCTCCTTGAAAGATATTAGTACTCATGAAGGTTTGATGTAGACCCAGCGACTATGGGCTGTGCCAATCTTTTGGATTCCATCCAATGGTCGAATCCCAAGTCTAAGCTTGAAGGAGATCTTGGAATCCACATCCAAGATACAAAAAAGAAAAAAAGAAAAAGAAATTAAACCTTTACATCCAAATATCTCTTCAGATTGGCCCACTCAACCACAATTTCAGCATGGCAACCATTACTCCATTTAAGGCCTGAAGTTGCGAGACCGTCGGATGTTGTGAATGGTCCAAAAGCCAGAGCTGCAAAT
>T03_Unigene_BMK.340
GGAGGAATGCGCAGCAGCGTTGCAGCAGCAGAGCCGGCGCGAGCGAAACAACCCGAAGGAATCCAGGAGGCTGTGCGCGATTGGGCGGCAGAGAGGCTCGTGCGGTGCGAGATGCAGGTCGATGCGCGCGGAGAGAGCCAATGGGGAGCGGCGGGTGAAAGGCTCGCTTGGGACGTCGTCAACTTCCCCTTTCTGGTCGGAATAGATGAGGAGGGAGGTTGGAATGTGCTAGGGTGGACAGAGTGTCTGATGGAACGAGA
>T03_Unigene_BMK.341
GCACTCCAAAGTCCAAAAGGAGGAACAAAACTTCAGGTGCAGAGAGAACTCGTCCCCACTTTAAATGTGAGCAGCAGAATTCTCCATACCTCAATACTGACGGTGGTGATTTAGTGGCAGCAATGACAAAAGAAAATGGCAAGTACCACACACCAAATGCATAGCTTTTTCGATGTTTATTCAGATCGCCATGGATACCTATCCAATAGCGATTCCTCTTCTTTTTTTTTTCCTATTCAAAAGAGGAACTTCTGTATGAAGAGTTTCAACAATCAAGAATCACCTTTAATAATCAGATTTTAAATTCCCT
>T03_Unigene_BMK.342
GACACGTGAGGGCCTGTTGTGCCGAAACCCCTCTGTTTGTCGATGGAGAGGAGGAAGAGGGGCTGAAACCCTTTCACTGTTTATGCTCGACGAAAAGGAGAAGGAGAGCTTTGGGCAATGGTGGAGCAGAGTGATCGACGATGATGGCAGCAGCCGTCCTTGGTGCACGGTACGCCTTCTCTTCCCTCTTCTTGTCTTCTCTTCTCCTTCTCTCTGTTTCTTTCTACTCATTTCTTTCTTCTTCTTTTTGTTTCTTTATGCTCTTTTCTTTCTTCTGCCTTTTTTTTTTTGTTGGCAATGAGGGACTGTGTGCGATGAGTCTGGAAGGGGGGGTTTCAGT
>T03_Unigene_BMK.343
GCAAAAGACGAAGTCTTGAACTACTAATAAGAATTCTATTGCTACTACATGACTTACTATTCAAAATCAAAATTTCTACTACAAGACTTGCTTCTCAACTAACGCATCATCAACTAACACATCTTATGCTTTTATAGACAACCAAAGGAAGGCCTTCGTAATAGCTCAATGATTCTCTATCTCGAAAGAATCTCCTTTCTTTTAAAAATGCTTTGGAGATGCTATTCCTTTCATGACGGGAGGCTTCTTTAGTTCATGTCTAGGTATGGGCA
>T03_Unigene_BMK.344
GTTTTTATTATTACATGCTGTCCATGTATGCAGGGGCGGACCCACGTTATGCATAGTGGATGTGGTTGCCCAAGGTAAAGTTTGGAGATTCCTTAAAGGGCCATGGGCTACATGGACCATGCACCAGGTGAGGCCTAGTCCCGCACCATCCCATGACCTGTGTAGCCCATTTTAATATCAAAACATTCGTTCGATTCCATTCAAAGCCACATCCCCAAATTAGCGAAACAGAGAGAAAAACCTCTTCCAGCCCTACCTTGTCTTCCTCTCCTCCTATTCCTTTCGCTGATTAGCCTCCTCTCCAGTAGCGGTGGCAGCAATAGCGTCGACTTCCTCTTTTTGCCAATCTGGCCAACTGTGTGTGTGAGAAACCCCCAA
>T03_Unigene_BMK.345
GTATAAACCATACCTCTCAACAAATGGCCCATTCGCACATCGACACTTCAGTCATACGAACTATGACAGGTTTAGCCAAAGTTACGAGACCATCACTCAATAAACCTGGCTGCGATTTGCGTGACACGTTTTTCCATGTCTATCTGCTGTATGAGCCTAGGAGTATTCCTTCAGTCTATCAAATATACATGAATCTGAACAGAGCGGATGGCGACGACCTCGGACAACGTTTGGATAGACGGATGAACACAAAATACGCGGATGTGCAGC
>T03_Unigene_BMK.346
ATTTTACTACACGCTTCTGCAACTGTGATCATGTGTGTTTGTCTTGGAATCCTCACTGCGGAAACCTGTGAAAAATCGCACACATGGACGATGAGTTGCTCCTCGTATATCGTGTGCACTGCTCATGATCCTGGATTTGTCCTAGAACCTGGCCCGGGGTCGCGACAGTATAGTTAATGCAATAGTTTCAAGTGAAAAAAATTTGTGTAGTACATAAATGACAAAGAATGATCATTATGGGTTCCATCATGCTAGCATTTACCTTATTCACTAGTTCTTCATAATCACTAGTAAGAAGTGG
>T03_Unigene_BMK.347
CAAACCCCTAAGTCTTTAAGGATTAAGAGAAGGTATCAAAGAAGAAAGATATCTCTCTTCTACCCTCTTTAATCCTCTACATCACTTTCGTTGACTGGTTCAACTAACCCCTTACACTCTCTATACACTCTACTCTCAATAACACTCCTAATCACCAACAACATGCTTCACCTACTATTTTCACTACTTCTCTCAACATCCTCTTCACTCGCCGTTACACCCGTCACTGGAGG
>T03_Unigene_BMK.348
GAGGGGGCTCGACTAGGCCGGAGGATGTTGCTACTGGTGACACGGAAGGATGTCAGATGCTGCTGCTTGTCACTAGCAAGGATTATGGCAATGAAGAGGACGTGTAGTGAGGCAGGAAGGGAGCGACAATGGTGGAGGTGCGGGGTGAGACAACAAGCTTTTGAGATGAGGCCAGGTACATCGTATTCCGAGCTGCGACTGAGATGCTTCTCATAATTTACGTGTAAAATCAACTAGGCGTTAAATTTTTTTTTATTTATTAAAGATAGCAGAG
>T03_Unigene_BMK.349
GAGAGCGAGCGATATGGCCTTAGCATGGTATGCCATTCTTGTGAGTTCACTTGCTCTTGCAGTGTCTGTTCAAGGACAATCAGGTTTCATCAGCATTGATTGTGGCAGTGAAGACTCCATCTATACTGATAGCAACACAGGCATTGCTTATGCTCCAGATGCTAAATTTATTCAGACGGGAGTAAACAAAGAGGTTGCAATCAATTTAGAGGGTCTTCCACCTATCTACAGAAATCTTAGAAGCTTTCCAAATGGAGGCCGCAAATGTTACGACTTTCGTGATGTCAAGAAGGGCAACAAG
>T03_Unigene_BMK.350
GGCCGTCCCCTTCATTCTATGCTGACCCCGGCCCGGGCTGGCTTTTTGGGAAGCCCGTTCCCACCGCGCTCACGGCCCGGCTGGCCTGCCAGCGGTAGTGGGAATTATCCCGTTCCCTGGTCAAAGGATTGGTTGGATGCGGGATCTACTCCACGAGGAGCGGTACGGACGTAGATGATATCATCACGACCTCTCTTTTCGTACCGCTAGGGATGCTTAACGCCACTTCGCCAACTGGCGTTACCTGCGCTTTCGTGTCTCTCAGTGTGG
>T03_Unigene_BMK.351
GTGGAAATCCATTTCGAGGGGGTGCAGAAAGGCTTTTCAGTTTCACGGACTTTCGTGTTTCCTCATATGGCACACAAACGTGCCCTTATTGATAACAAAGAATGACAGAGAGAAAACACAAGACGAATACATGAAGGTAGCACTCCAAAAGGATTCCAAACATCTTCCGACACACACCTCCTATAAAGCACAATAGATGATAAATTCTGTAACTAAAATACTCTTAACTGTAGGAAATGATAGCCGCTCAGAC
>T03_Unigene_BMK.352
GTGCCTTTTATGTACATGATGCACACCTCCATTGGGATGCATGACAATTAAAAAGATAAGATATTGATAAGAACAAATTTTACCTTTGTTAATAGGCTACTGAATCTGTGTATTTTATACTCCTATCATTTCACTAAGGATTTCCACCTCGTAAAGTGGGACGGACATTAAAAGCTAAAAAATGAGAATCTCAAATGGCCCAACTCCTTGAGAATTTATAATTGTGGAAAGGATCTTCCATGATTTCGGTGAAAAGCTAACTTCATCTTCTTGAGAATAAGAGTCTCAAAAGCAACTTAAGAGCGTAAAATTACAGGCAGGTTAACTAACAATTACATATGATGCAATCTTCTTATGACTAAATCCTGTGGTCACTAGAAGAAAATTTTAACACCAAAGGGTTACATGTGCATTATAGGAA
>T03_Unigene_BMK.353
TTTTTTATTTTTTATTTTTATTTCTTTTTAAGGAACCTGCCTCACTGGCTACCCTTCTATCTTCTGTAAGTAAATACACAGCATTAGGTGGCGCATCAGTGGATTTAGATTTGGACTGATTTTATTCTTTCTTTTCTTTTGAAATATTGAATTCTATATATTCTGTTCTTCTATAAAGAGACTAGATAATGTAATGTAATGCATCAATATGTATGCCCTCACAGTACTAGGCATATGTGTATGATAAAGT
>T03_Unigene_BMK.354
ATCCACCTTCTCGGTATAGAAAATGACAAGAATATTTCTTAGATTTCCATTTTTAGTTTAGTAAATTTCCGAGAAGATTTCTTCCTAGATCTAGCAAGATAGATGATTGGCATGTAATCAATGAGGGAGAAGGAAGAAAATCCTATGAGATGATTTCCATTTTTATCCTGACTGGCAGCTGGGTTGCATTCCATTCTTTGTAAGTTTTCTTTTGTTCTCCCATTTATG
>T03_Unigene_BMK.355
GTCTCGACGTTTTTCTCCAGATGAGATCAAAGGCTGAATCTGCAGCTGCTCGTAGGGATGATCATCCACTACTTCATCCCAACTCTCGACTGATTAGGACGATGCTAGAGACAAATCTATGTTTCTTATAGCTTTTGCTACTTTCTCTAGCGCCTCTTTGGAATTGACTTGTGGAGATCGAACTAGGGCTACAGAATGAAAAGGA
>T03_Unigene_BMK.356
GCCCGTCTTCATCGCCTGTAATTGACCTGCTAATGAATCTACATCTGGCTCACTGAATTCGACCTCTTCTACTTCTGCTGGAGCTTCGCTGACATCCCGCACGTCAAGCACCACTTCGACCTTCTCGTCGAAACCAACATATGAGTCACAGACCATGTGCATGGTAAATGGGAATGCATGAACCTGTGGCGGTGCCTGAAATTGACAGCGCAGTGTAAGCATGTTGAATGTTGGCT
>T03_Unigene_BMK.357
GGAATGGGTTTTTGGTGAGTTAATCAAATTTACTGTTCTTTTAAGATTCAGTTGAATTGGCTTGAGTCGAATCGATGGAAATGATGGGTTTTTAGTGATTTTGGATGTGCCCGAAATCACATTTACCGTTCTTATATCAGTTTCATTTGAATTGGGTCAAGGCCGAATTGGTGGAAGTAATGGGTTTTTGGTGAATTTGGATGTGCCCCAAATCACAATTGGTTCGGGAGGAATCAGGAAATTAGATTAAATTACATGGGGTGCTGTTAATTGGTCATTGACACTAGTAATGGTTTTGTGACTGTAAAAAGGTGAATAAATGCGACTTTACTATATATTGTTTCAAACGTCTGCATTTTCGTAAGTACATCTAGGCGTCATTTCGATAGGTATTACCTTATAATTAGTTTACCTTTTGTCCTGGTTTCCTGGTATGATGCTTTTCTCTTATAGTTCTGAAACTGTCA
>T03_Unigene_BMK.358
GATCAACTAAACCTGGGTGGTCAATATGGTAGCTTTGTCACAGGTTGGCCAACCTTATGACTTGCCCTTGGTATATACCTAATGACGGACAATGTGGGATGGTTAGGATGATCCAGTGGACAATTTCAAGGCGTTTTTTTATCCATGATAGAGTTCATCACAGGAATGGTTTCCCACTGAAATCTTGATCCCATGTTCAGTATGTGTGGCTGAAGGAATGGTATTGTTGAACAGTGTCGATCTGT
>T03_Unigene_BMK.359
GGTATAATGCTCTTATACCCATTTTTCCTCTTTTGGTGCTCTTTGTAATTTGTATGGACTTTTTCTCTCTTAATTAATACCCGTCACCCAAAACAAAACAAAATTGAAGAACAGGATGAAGGGTGAAGAAAAGCCAAATAGATTAAGGAAAGGAATCCTGAATCCTAGATAATGAATGAACAATTAATCAACAAATCTTCAAAAAGAAGAAAGTAATCAACAAATCCT
>T03_Unigene_BMK.360
TTTTATACATAAAAAGAAAGTATGGAATACGATACAACATGATACTGCTTACTTTTGATGTATCCGGGCATCATAGCTTTCTATCACATGGTTCGCAACTTGGACTGATGTGGGCCAATTGGACCTAGTTATAGGCCCACTTATTTAGGTCTGATAAATTATGGGCCTGTCATATGACAGCTTAAATGATTGACAATGTGGCATGGTTTGGGCTGAG
>T03_Unigene_BMK.361
ACTTGACCCGCTTCGTCAAGTGGCCCCAGTACATCCGCATTCAACGTCAGAAGCGTGTCCTTCTCCAACGTTTGAAGGTGCCCCCTGCTGTTCATCAATTCCGTCAAGTGTTCACCAGGAATCACGCCATTGCAACATTCAAGTTCTTGGCAAAGTACAGACCAGAGGAACCACAGAAGAGAAGAGCCCGTCTCCTCAAGCTCGCTGTTGCTAAGGCCAAGGGTCAGGATATTCGCAAAGATGCTTCCTTCAAG
>T03_Unigene_BMK.362
CAGCACCCTCCAACACTCCGTCGACGCCTTCATGACCGCCTTCACCGCCCAAGAAACTCTGCGCGCCCAACAACTCGCTCGCCAACGCTCGGAACCAGATGAAGATGGTTTCATTACAGTGACTCGAGGCGGGCGGAACGGTCCTGCGAGGGAAGAGGAGACTAGATTGAAAGAGGAGGAGTTGAAGAAGAGGGAGAAGAATAGGGTCAAGGATGACTTTTACCGCTTTCAAGTCAGGGAG
>T03_Unigene_BMK.363
ATGCAGGAAGAGTGGAATTTGGAGGAAGAAACTATATTTATATGCAATAAAATGGCGGATAATGAGGAACTTAGAGAACCGAAAGGGAAAAAACTCCCTAATAAAGAAATCTAGTTGTGAAGTGTACAAGTTCAAGAAGCGAGAGAAAAAACATTACTAGAAAGCTTGGCAGGGAACCAAGAACATGAAAAATTATGAAATCTACAACAAGACAAATAAAGAAGTAAAGAAAGTAGTAAGGGATGCAAAGTCTAAAGCATATGATAACCCATAT
>T03_Unigene_BMK.364
TTTCTCAATCATGCTATGGACCCTGCCAAAAAAGATAACAACTCCCCATCATTTAGCTCCCACCAACATGAGGTATCGACATTCAAGAGAAAAGAGAAGCATAAAATATCTATACAGCTGTACTGCAACTGCAATGCTACCAAGTTTTTTTTTTTTTTTTGAAAAAAAGGGTGAAAAAAGGGGTGTGGGATTTGTTTTGAAAAAAATAAAAAAAGAAATTTGTGGTGTGAAAATAAAAATAAAAATTTAGAGATGGAAGGGAAAAGACAAGGGGGAG
>T03_Unigene_BMK.365
GCCAAGCTTAAGACAAGAAAAAGATAAAAAAGAAAAAATTCTAAACATTTTTAAAATAAAAATTTTCTTCCAAATATCAAAGTAAAATTTAATTTAGTTAAAAAAAATCGAACAAATTTAAATTTTTTTTGAAAATACAAAAGGCAAAATATTTTCTAAGATAATTTTTTTCTTTAGAAATATTTGCTATCAAAAAACTTAACACGCAACAAGGGGGAATACTTACAGTTTCCCTTTCACCAATGTCA
>T03_Unigene_BMK.366
GGTTTCCAGTTCCCTGTGCCATACCTTCACACGAGGGGAAATGCTCATCAAAATTCAACCAATCAAATGATGCAGGAAAATAAATGAAAACTGATTAACAAATATCATGTGATAATTATATGTCCAGGCTATTTAAGCATGGTAGAATAGGATGGAAATCTTGCAAGGAAAATCCATCCATGACCTGACAGTCTGACACAACTGAAACTGACAGCATGTATTAC
>T03_Unigene_BMK.367
ATTTTTACCAACATATCTTTTTTACACTCAGATCCATTGAACTACTTATTTCTAACCCATTCAACTCCCTAGCCTTCCTTCTTACCATTTAATTGTTTTTTATCTACATTATTTGCAAACAACATATATGAAAGAAATTTGTCTTGGATATCTGTTGTTATATTGTCCAGAATAAAGGTTGATTTTTTTTTCTCTAATTTAATTATATGCTAAACTAAAGATCTAACTGTCTACAAAATTCAATAACGCTTTCATAGTCGTCTAAATGTCGCCAATCCACTTGAAGCCCAAGTGGTGAGGCA
>T03_Unigene_BMK.368
GAATCATCCTTTTCTGCTGGATCAAAATATCAAGCAGATTCTCAACCTCGACAAAAGCATATTTCGTCACAGAATGGAGTCATCTCTTCTCTCTTCACTTACAATCCGAGTGCTGGATCAGCGAAGGAAGAAGATCTTGATAATGAAGCAGCTATACCTTCGAATGCACCACTTGCTGATGGATTGGATTCTTTCACAAGTCTTGGTGTTTCATCAGTCATTGCAAATCATCTTGTCAAGAAGATGAATGTCACAGCAC
>T03_Unigene_BMK.369
ATGAGAACTTCCAACTAAAGCATACTGGACCTGGCATCCTCTCCATGGCCAATGCTGGTCCAAACACTAATGGTAGTCAGTTCTTCATCACCACTGTCAAGACCAGCTGGCTGGACAACAAACATGTGGTGTTTGGAAGTGTTGTTGAGGGCATGGATGTTGTCAAGAAGCTCGAGTCCTATGGATCTCATGATGGCAAGACATCAAAGAAAATTGTGGTTGCTGACAGTGGACAGCTGTCATGAAAATATTCAATTTAGCAATCTACTTTTCACTGCAATTCCTATCATTTAAAGAGTTGCCATTCTTCATTCCTTTGGTGTGACTATAAGTCAGTCCTAG
>T03_Unigene_BMK.370
GAATATTCTCAATGCCTTCTGCTTGTTTCTCATCCCATCCCTTCCTCTCAAAAGTCCCAACTTGAATAATGCATACCCATCACAAGCTCAAAATTGGAGTTTGATTTCTTCACATTGCTTATCATAACCTGAAACAAATAAATACAAAAATTATAACATATACGCTGAGAATGTAGATCACTGATGCGATCCTAGGGTTGGGGTTAGGATGCAAGTGCCAGGGCACA
>T03_Unigene_BMK.371
ACAGAACTGGAAAGTTACGGGCTTTGGCTGCCAGAGTGTGGATCATGGCCTTGTAGCCCATGTCGACCTTTCCGCTGCCGATGATCTCGGTGACATCACTTGGGTCGTTCGGTTCGAGGAGAGCGACCTTGATGCCTTCGTTCTTGAAGTACCCCTTCGCCTGAGCGAGGTAGAGCGGGGCATGGTAAGGCGTGGCGTGCCAGTTGGTGAGGAACGTGATCTTATCGGTCGACATGTTTGCACGTGAGGAGCGTATCTTGAGTAAAACAATGGAAATAGCTGTTG
>T03_Unigene_BMK.372
AGGGAGTGTCCGAAGGCTCACTCGAGTACGAGAAGATAGCACGTCCGTAGAAGTTGTTGGCGCTCTGACACGCGGCCGATACATTGGCTCGGAACCAGTAGTTGCCGGCGCTCTGGTTGGCAGTGATGACCACATCGTAGCGCTGTCCAATACCCATGACCAACCACTCGGCGGAGTAAGGCTGGATGGGAACGAAGTCGGCAGTGATGACCTCGAAAGGATGGCTATCAAGCGAGACTTGAAT
>T03_Unigene_BMK.373
CGCCTATGCTTCCGAACTGGATAAAGCAAACAAAGATCAAGCGCCTCGCAGCCCGCAATGATGATGTCTTCACATGCTTGTATCTGTGATCCCTTTGCTCGCGTCAAAAATGCGCATCCAATTCAAATCGTCAAGAGTACAATGAATCGAAGAATGAAGTCGCCGAACAAATGTTCATCAAATTCCCGCACCCATGTCCAGTTTTTCCTTCCAACGCCTCCGTCTGTACACATGGTGCCCACTCTCTAAGAAGAGTAGGTCTTGTAAGTGCTGCCGTATGTAGATGGCTCGGTACCCGTAACGAGAAGACCATCCGAGACCATGTAGTAAGCGTAGCCAGCGACACCGCTGTTGCTGTCCATCCATGGCATGACCTCTTGCAGGAAGCTGTTGATCTGATCGTCCGAGCCAGTGGCACCCATCTCCGAAACGTAGACAGGCTTTCCGTCGG
>T03_Unigene_BMK.374
GGGGGAAAGAGTCTTTGTATAAAGGAACGAGTAGAATTTTATAAAGTGGAGAGTAGACACGTGTTTTAATGAGATAAAGAGATAAGTAGTTCGATGAGATAAGTAGTGGGAGAGAAAATGTGAAAAATTTGTAAAAAAAAGATAAAACAATGATACCTGTGTCAAAAATCACAACCAATAATCAAAACCAAGGCCAAAATCCTTGGCTCTAATAATATATTATAAGTAGCATTGTAGCCCATGCAAAGTATGGTTGCATTTTTCTGCACTGGCATTTAAAACTTTATATAATGAAACAATGAAGACCATCAATTATAAATTAAACACATTCAATTAGGAAATAGAGGGAAACCCTAGTTAATCACAGTTGCAAACTAAGCAATCATCTAATAAAACATAAACTAAATACTTGGAATGCACCTAAATAATAAATAATAAAATGTTATCTAGAAATAGTAATGTTCTAAATTTTTATATTGAAGATT
>T03_Unigene_BMK.375
GCGGACCGCAACCGTGGCAACAACCTCCTTCAAGAGGAGGCTGTCTAAAGCTGCTCTCTGTCTGGGTCTCGAAGGCAAAGCAGCGGCGCTGGTCATGTTTCATCAGGCCAGTTTCTTCGTTCAAAGCGTGAAAATGAGTGCTTTACTCTACTTCTGAATCTCTTCTCTTATTTGTGTGAACTGTCCGTGTGCGAGAGTGCTGTGTGCCTGAACGACGACTTGTTTGGCTTGGGTGGAAGGAAAGACTGGCTCAAAGAGAGGGAGC
>T03_Unigene_BMK.376
AACGAGGCCAGCCAGCTAGCAAGCAACTGGCTTGGCCGTCTTTAGCTCAAGGTCCGCCCATGGTCTTGTGATCCAGGCTCAGGTCAGATTCAGCTCAGTTTGCTAAGTCTCAGACTTGTTATGGTGCTTGAGTGGCTTTGTTTGTATGCATCAATGGTATATGTTATTTTACCGAAGATTTTCTCCTGTGCACAGCACCCTACGGAAGCGCTCATCCGAAGGGTCCCAAAGGCTCGTCCCCCAAATTTCATTGGACCCA
>T03_Unigene_BMK.377
GCGCGAACCATTCTCCAGACATCGTCGGACCATAAGGCGGTATCGAGGTTCAAATATGTGGAGAAAGGTTGGCATGCTAGGGTATGCCAGACTGACAGGAAATAGTGGTACCCAGTTCTCGTCGCTCATAGATTCATCTTCTCTGACTGCAATGATACGAGCAGCCATCTCATCTGCAAGCAAACCTTGGATAATCTTTGAGATGGTATTGTTCGTACGTTCAGTCACGACTCCAGGTCGCATAGACATCGGGCGACGACAGGCCGGG
>T03_Unigene_BMK.378
GCTCCTCCAACTCGTCCCAGTCCGAAGTGTCCAGTCGAGTGATCTCACAACCAAAATAATTTGAGATCTCCATCAGCTTCGACCAGTCTTCTTTGGAGCTAACAAAGGAGACTGCGACACCGACACGGCCGAAGCGACCAGTCCGGCCGATTCGATGTAGGTATGTTTGTGGATCAGCGACCACAGGGGCTCGAGGACCAGACTGCATATCTGGAACATCGTAGTTGACGACCATGGAGACCGATGAGACGTCGATACCTCTTGCAAGAACGTTGGTACTGATGAGGACTTTCGCATGGCCGAGTCTGAACGCATCGATAATGACATCACGTTGAGCACCGTCGAACGCACTTGTCAGAGCGACAACCTTGTGTCCCTCAGCAGTCATACGTTGCTCTATCTTCGCAGCTGTATCCTTGCGCTTTACGAAGATAATGGAAGATCCAATCGTCA
>T03_Unigene_BMK.379
GGCATATACCATAAGAGAGAGAAAAATGTAACTGAAAGGACACGATTGAGAAAATGGTGCTTACTGCTTACTACATTGTGTAGTACAGCCATCCATTTGTAATGGTGAGGCCATCAAGGCCAATGATAGTCCCTTGTTTTAAGGGAAATAAATCTAATCAGATATACAATGTCTTCACATTGGACGGCTGCGATGATTGCCCAAGTTGGGGCCCATGTAAGGATGAAC
>T03_Unigene_BMK.380
TGAAGTTTTAACTCCTTGAGAATAGATGACCAAAATGCATTTGTCAACTTACAGTGAAGGAGTAAATGGTTAGCCGATTCTTTGTCAGCTAAGCAAAGTGGGCAAGCATTGACGACGATCATGTTTCGACAGCAAAGATTGTCCATAGTAAGAAGCTTGTTCCGAAAAGCGAGCCAGGTAAAGGCTAGCACTCTAGGAGGGGCCTTCATCTTCCCGAGAGATGACCAGCTTCTAGTTGGAACAAGAGCATCTGAATCGGTGGAAAAGGATAATGCCGAAAAAATACCGTCGCTTGAGGGGAACCAACGCCTGTTGCTTGCCCTTATGTAGCAATGTCTATCCCATTTAGGACCTTGACAAGATTGAGAAGGAGAACTTCTTCTACCTCATTGAGATTCCTTCTAATGATTGGGCACAAGAGGTTACAGTGGGAGTTTGTGCCAAGATA
>T03_Unigene_BMK.381
GCGGGAAGTAGTTCGCGAAGAGTCTCTCAGCGTCTCCTCGGACGTGGAAGAATCCATTCACAGCAGTTGCTCCTCCCTGGATAGCTGCGTCTTTGATGGCAACCGTCTGGTTGTTGACGCCTGGCTGAGGTGTAGTGAAGATGTAAGGACCGCTGTTGGGATCATTGTCACAGCCTGGTTGATTGTAGGAAGTGGCGCACAGAGGACTGCTAGCAAACGAGAGTCCACGCTCAATCACCAATATATTCCAATTAGGATTCCATTCAGCGAGTCTTCTTGCTGCAACGGAGCCTCCTAG
>T03_Unigene_BMK.382
TGTGATATTAACACTGGATTTTCTGGGTTCAAAATCCATCCATGAGTCTTCTGGTATTCAGTCCTCAGTTGGGACAGACTTTTGCTTGAAATTTAGGGTAGTAATTTGACTATTAGATTTGACTTTAAGTTGTTTGACAGATTAGTGGTGTGGCTATAGTTTTTTCCCATATCAAGTTAGCTGTATAAACTGGTAGAGAGCCCAGCTGTGAATTCTGGGTTGGATTATTCTTTTTTATTTTACTTTTTTGCTGAAAGGATTAATTAGTTTTCTAAATGACTGAATATTAGTCAAAATTGGTGTGCAG
>T03_Unigene_BMK.383
ATATTTTATTTTATTTTGAATCTTCTTCATCACTCCTATGTTGCAGGACTATGCATCATGCATGTGTATCAGTTTCCAACATTAGTATGAGGCATGCAATTTGACCAATCCCAAAATATTGGACTCATTTTTTTCTGCCATAATATTTAAATTTATTTATATGTTTATAGATTAGCAACTTACAACAATGACAGCAATAAAAATAATGGAAATTCCAATTAAAAAAAGGCACCAATAAAAAAACAATGGATATAATCATTGTTGTCAAA
>T03_Unigene_BMK.384
TTTTTTTTATTATTTTTTTTTTTGTTTTTTTTATTTATTTTTATCTTTTTCGATGACGATGATGCTCATTTTCGGCCCTCTATTCTTGTAATCTAGAAAATGATCGTCATGGAGTAGGACCCAGCCGAGCCGACTCGGTGAAGACTGAGTCCAAAGTCGCCTCAGCCGTGATTTAAAACAATGGTGTGACTTCTTAAATTTTTCCTGTCTATATTAATTCGTGCATTAAGCATGAGTTTCGATTTGCAAGACCAAATTGTTGAGTTCGAGTAAAACCAATTGACTTTTAAGCCAAAAATTTCAAGGTATAGAAGAACTCATTAATAACCCATGTCACATGGTGGGGGAAAGATGATGCAACATAAAACAGTAAACCTAGAGATGGCACAAATAGATCTATCTTTTCGTTATTAAAAGATACCGTTGCTGATCGCTTTGCCGGTG
>T03_Unigene_BMK.385
CCAGCAACGAGTCGTCGACGGATACGGCAACCTACTCATCTGTTGGCGGCGGCACCATCCCAAGCAGCGACATTGGTGACGGAGAGAGCATAGAAGCAGCAGCTGTTACCGCAGGGCTACCTCGAGCGTCCAAGGAGATTGTTGCGCTAGGCAGCCGAGCAGTCGCTCTGCGGACCATGGAGGAAGAAGAGGAAGCTGCAGAGGCAGCAGAGGACGAGGCGTTTGAGGGGTCCAGCCTCACAGAGGCAGCTTCGGCGGAGG
>T03_Unigene_BMK.386
GTTCGAAGATTATTGATTTTGGGGACACATAATGTATTAAAATGAAAATCTAGAGACTTATTTGAAAGTACTAAAACCTCATGAGCCTATTTACAAAACCTACAAACATTAGGGCGGTAATACAAAAAGCTCAACATTTTTTAAGCATCCTCCACCCAAAACGAGGTCTGCAGGATCACAGATTTGTGGTTCATGGAGTACATATTTTCTGATGCACGACCTCTGAT
>T03_Unigene_BMK.387
GGATCATCCATCTATTTAAGCAAAATGAAAACAGGATTGTGCAATTTCAGTGGTTTAAAAATCTACCCAGGACATGGAATCAAATATGTCCGTATCGACAACAAAGCCTTCACTTTTGCAGGAAAGAAGGAAACTAACTACTTTTTAATGAAAAGAAATCCAAGAAAGATCAGATGGACTCAAGTATACAGAAGAATGCACAAAAAGGGTTCCACTGAAGAAGCCACAAAGAAAAAGGCAAGAAAAGTTGTTAAAGTACAAAGAGC
>T03_Unigene_BMK.388
GGGGCCGAATCTGAGACTGCGTGGAGAGTCCAAGTCCTACGGACCTTCGAGACACCGCCGAGTAACGCCCTGTCCCTTTTGTCGGGTTTCGGATTGTGATCTACCTTGTTAACTTTTATTCTAATTCTCTTCTTTCCCTTTGCAGGCCTCCACTAGCGGAAGCGAGACGCTCACCTCGACCGTTGGAGGAGGAACAAAGATTGCCTCAACAAAATATACTAGTACCGAGGCCACCACAACAGAGCAGCTTT
>T03_Unigene_BMK.389
GGCTTCAGTTGCTAGACCAAGGCCCAAACTCAAATTCAATATGGTAATCCAAAGCACAACTAATCTGGGTGATGCTATCCTATATGTAATATTCATGATTTTTTTTTTTGGTAGACAGTAATATTAATACTTGTTAATAACAAGTGTATTGTGGGTGGGTACTGCATGTGTTCTTGAAGTACCTTCGTAAAGCTACAAAGAAAGATATTCATTCGCATCAGTATCACCATCATTTAAATATATATGGTTATTGTTTGCAACGATGAACAGAAGATCCAGAGCCATCTATATGTTATTTTGATAATTGAGTATTTTTTAGTTTCTGCAT
>T03_Unigene_BMK.390
CGTGAATTAGACCCGTGCTTGCGATCTCTTTGTCCTGCTAAAATTGGGGAATGGAGAAGTACTTTGCGTGGAATATACATATAGAAGGCTGCATCAATGTAGAGCATTCTGTGTGTGGTGTGGTGATTTTTGGGTAGAAGTTTCTATTGGGGCTTTATTATCGATTTTTGTAGGTTTACTTTCTCTTTCTCTATCTCTATCTGTCTTCTGATGAGAATGAAATATGGGG
>T03_Unigene_BMK.391
GTCGAACCAGGGTCAGGTGTTCGAGGCGTATAACATGGCTAAGCTTTGGAACTTGCCCTGCATCTTCGCCTGCGAGAACAACAAATACGGCATGGGCACAGCCGCCAACCGATCCTCCGCTCTAACCGACTATTACAAACGAGGCCAATACATCCCCGGTCTAAAAATCAACGGAATGGACATCCTCGCCGTCAAAGCCGCCGTCGAATACGGCAAAAAATACTGCTCCGA
>T03_Unigene_BMK.392
GAGAGAGAGAGAGAGAGAAGAGCACTGGAGGGAAGTTCAAGTCCATGGGTATGGCCAAGAGATTGGCTGACCAAGGTAAAAGCATGTTCTACGGGGAATCCGTAGGGCAGGTTGACTTGAGGAATTCTTGCATTGGAACCTCTCTTTTTTTATCTCGAGGCCTCTCATCATTTTGTGGTTATAATGAGTCCTAGGACCCGTGGCTCTTCATTGGAAATAAGAGCATGATCTGGCTTATCATTGGCAACATTATAA
>T03_Unigene_BMK.393
GTAGAGCCAAGCGGGCCGCTCCAGGCCAGCCATGCAGTCCCGACCAAGTGGCGTGTTCTACGTGCAACTGCAACTGCTTCACCAAACCAAACCCAGGCCAGGCCAGGCACGTCCCCGACACGACACGCCACGCCACGCCACGACACGCGTGCTATATTTAATGTAACTCCCGTTCGTATTGTGTTCTGAACTTAACGATAAGCTCCTAGTCCTTCATATACTTATTACCAGTGAAAGTGCAG
>T03_Unigene_BMK.394
GTTAAAGGGATTATTGGAGCAATGCCAACAAAATATACTCTTTTTTTTTTCTTTTATGGAAAATCATTTAAGTGAGTTGGTCATGAACTTTTCATAATAAACACCAAGCAACATCAGCATGATTATTGATCCTCTTTGGGTGAGGAAGGTTGGGAAAGAGAGTAAGATGAGGATAAATTTAAGGAAGATTTCCATATTTCTTATAAGAAACTGGGGAAGGATTAGATTTTTTGGGGTCCTCAGTTGGGGGA
>T03_Unigene_BMK.395
ATTGCGCACGTGAGTCTGCCTTGACCTGGGGTGCTGGGTCCGAAAAACATTTAATCGGGCGCGCGGGGAGTACAAATCCAGCCTAACTTGGCCTGGAGGGACCCAAATTGTTAGAATTATTTATTTATTCTAATAAATATGATTATTATTTTAATATGTGTTTATAAAATGCTTTTAAACATTGTATTTAATGTGGATTAAAACGTAGTGATTCAATTAATTTTTAAGTCGTG
>T03_Unigene_BMK.396
GCAGAATTGTTTGCTAAAGAGCACGATATGGGAGAGCATGTCGACATGTTCGCCAAAGCAGCCCTCGTTGCAAGAGACCCTCACGGATTCGATGCCATTCCTGAGTTGAATGAAGAAGAAAGGCGAGCATTGCAATATGAGTGGGATCATAAATGGCATGGATCCAAGATGTTGTGGTTCTCAATCTCTTTATGTGCTATCGGTGCTGCTACTCAAGGTTGGGATCAAACTGGATCCAATGGTGCAAATTTGTCCTGGCCGACTGAATTTGGG
>T03_Unigene_BMK.397
ATTTAAGTTTTTTAGGGGGTATTTGATGCTTTGCGATTATGGTTGTGTGGAATGCTTTCTGCTGAAAATGGAAGTTGTTTCTTAGGGAGAAGAATTTTCTGTTTGTCTGTGTTAGCACTTAGCAGGGTCTTGATTCTGAAGTGAAAGAAGATTTTTTTCTACAATTTTGGATTTTGGGGGAAAGTAGACTTGGAATTATTTTTGGCTGTCTTACACAAGAGTTTGAAACGAATTTTCTGTTTCGTATGTGTTAGCATTTTTTGAAGGG
>T03_Unigene_BMK.398
GTGGTAAGCTCACTGACATCATAGTTCTCGAATGTGTTGGAAGGACTAGTGTCGTTCTATTCTTCTGTTTCTTCTGTTGCTTCTGCCTTGTGGCCTGCTACGGCTTTCTCCTCCTGGCTAGCATACTCTTGATTGCCTACGACTCTTTTATCAGGAGTACCATCCTTTTTGAGTCCGTTGTGTTCGGTAGGCTTGTAGTCAGACATAGCAGAAGACTCTTTTAGCTTGTATTTCAAATGCGGTAACG
>T03_Unigene_BMK.399
TGTATGTTTAATTTAATTGTTTTCCCTTTTTATAATTGTTTGACATCCTCTAGAAGGCGTGTTTCTAACCATAGATGCTAGATAGTGTTCATGCATTTTAAAATTTTAATTTATATACCATCAAAAAGAAATTCAATTTGTATCTCTTCAGCTAAACAATATTACTTGGCCTATTTGGTATTGTTATTTAAAAGGCCATGTGGGAAGCAATTGTGTAATTTTCAACTCTCGTCTTTTGTGCAGTTTCTCTTATTTGTTTTGGTCCATAACAGCTTTCATGTACATTGATCCGAAGACCTTTTACCCTCGCAGGAGAATGCCTTGATCTTTGTGCTAGTTGCATCTGCATGGTTGGCTCTTCTATGCAATTTCTTGGGACCTGTCTTTTATATCCCCTTTGCCTGTCTTATAAAGACATTATTTGTAATGGTTAATGTGACCCGAATAATGCCGAATTGTTAAATGTCCTTAATTAAGCTTTGTCGTTGAAAAAAGAATCCTTGCATTGAGAATTTTTCAACCAATGCTTTGGAATGGTGTCACAAGGCAGAGAGTCCTTAGAGGTGTGCATATTGTGGTTGAAGAGTTAAAAGCTATGATGCCCAGATATGG
>T03_Unigene_BMK.400
GTGCAGAAGACCAAGGAAACCATTGACCGCCTGACGGCGCACGGCATTGCCTTCTATACCTCCGGACAACTCTTCCTCGAGGAGTATTATGCTCTCGCCATGGTCGGCAAAGCCGGTCTGAATACTCTTCACATGGATGGCAATACTAGACTGTGCACGGCTACCGCCGCAGCGGCAATGCGTGAATCATGGGGCTCCGACGGCCAGGCTGGCTCGTACACCGACGTCGACTACACTCACTGCATCTTCATGGTTGGCCACAACATGGCCAGCACTCAGACGGTGCTTTGGTCTCGTGTTCTTGATCGCCTTCATGGACCTGACCCTCCCAAGCTTATCGTCGTGGACCCTCGCGTGTCGGCTTCCGCGAAGGAGGCCACAATCCA
>T03_Unigene_BMK.401
GATTAAGTCATAGAAAGCCTAGGCCAAATAAGTATGGTTTTCTTGACTAAATTGGCAGGCTGATACCTGACCTAATTGAGGCAGGCCAAGCTAGGAACTAATAGCCCATATAGGGCTTGGCGAGGATACAGGCCTGTATTTCTAAGAAGGGGCCAGGTCTTGATATGCATCAGCCTGGCCATGAAGACCCCTAAAATTTTTCACCACAACGACCCTATCAACTGGTTGGATTGGATGCTGC
>T03_Unigene_BMK.402
CCAGTCAGCGGTCCCGGAGCTGCCGATACTCAGAGAAGTCCATATCCTACAGGACCCACAACCCATGGCCCATACAGTGGCAGACCTACCACGACCGGTGCCGTGACTAACGTCGTTCTCGGAACAACCATTACTGAGCTCGGTCCGAACCCAACAGCGACCTACTACAACACCGATGGTCTTTTGCAAAAGCCAGAACCTATCCCGTATACACCTGACGGAGG
>T03_Unigene_BMK.403
AGGGGAATCCGCAGGGGTAGCATTGCGAGGCTTTGTCCAAGTCCCGCATTGGAAATACCCAAGTCCTAACCCTAGGCTTATAAGTCAAACCCTTTACATGACGCGTTTTAAAGCCGTGCAGTCTCTGATCCCATAAGAACTCCAGAGTTAAGCGTGCTCGTGCGGGAGCAGTAGATCGGAAGTTGGGCGGCTGGGGAGAGAGGGAGATACCAAGTGGTGCTCTGCGGGCGAGGGCGGGCTGAGGTGGGGGGGGGT
>T03_Unigene_BMK.404
CTGCAGTGGAGCGGTGTGTTTGACGTCGCAAACCGAGGAGGAAGTACTGGCGGCGCCCAAAAGGGCGAGTTGGGGAGGACCAGCGTGCGGCGAGACGCTGCTGGCGCACGACTCCCCACTGCGCGAGCCTCAGGAAGGGTCGGCGGTGAAGCCAGGCAAGGCGCGCAAGAGTGCTGATCGATGGGATGGGCGGATGCGCGCGCAGGCGAGTGTGGCTGACGGGCCCAAAGTGACGTACGTATGGAGCGACGACGACTATAG
>T03_Unigene_BMK.405
AAGAAACTGGTGTTTGACTGGATGGTCCCATTCAAATCGGTTCAGCTGGGGTTCAAAAGTGGTCTTTAATTGGGTTAGGTGGTTTTCAAGTAGAAGAGTTTTGGGTGGACTGGACTGGACCCCACCCTGGCAAAGGCTGATTAAGTTTGAACCGGGTTCAACTGGGCAGGTTGGTCCTCTTTCTAAAATTACTGCATCAAATGGGTAGTCATATGGCAGG
>T03_Unigene_BMK.406
ATCTGGAGCATATCTAAAAGAAACCACAGGACAAAAGGAAGGTATATTAACCTGGGGAAGGAACTTGGCGAATTCTCCTTTTTGAGCGTGTGACCTTAACACTGCTATTTTCTAACCACGAGGATACAAATCAATGCAAACACACACAAGATGGACAAATTACAGAGCACATCTGATAAGATATCCAGTTAAAACAAAATTTCAGAGGAAATTGACAATGTTTGGATGCACAAATCAAATTCAACATTTTAGACAAGACTTTTTTGTTGACCCAAACTGTTGATGTGATGAACCCTATCCATAATGGCAA
>T03_Unigene_BMK.407
TTCCACTAGAAGCATCACTGGGCTGCAACTCTGCATGTTCATTTCCATGCAATCTTGTTCCACACACTGCTGAAGCTTTTAAAGCATCCCCTCCACTCCTATATATCGTGTTGACAACATTAACTCCTTGAGAAACAGCGCCTAAATTCATTCGTTGGAGCCTTTTACGCTTTAGAATTTCAAGTGCATTCTTAGCCTCTCTGGACAAACAAACCCTTCCTTCCACCATTATTTGTTTTTTTTTTATAACAACAGTCGTGCCTCGAACCCTCCGCAGTCGGCGGA
>T03_Unigene_BMK.408
GGTAGGATCATGGTAAGGAGACAAATACTCGTGAGTCAATGCTTGAGAGGCCGAAACTCGTTTTCTCGGATCGAAAACCAGCATTTTCTCAAGCATATCAATTGCCGAAGGATCCGCGTTCTTGAATTTGTTCTTAAGAGGCTGTCTTTCCCGTTTCGGGAGCGATTGCACGAATCTCAGGGTATTCTCGCTGCAAATGGTCTCGATCACATCTTGTGGGGGAGTTCCAAGCAATTCTGTTATAATTGAGAACTGGTTGACGTGATCTTTT
>T03_Unigene_BMK.409
TTCTGATGGAACCCAAGCCTTCAGTTGAGACTTTCACTCATCTATTAGGAGCTATGTCCAAAATGAAATATTTTTCCACAGTGGTTTCTTCTTGTAAGATGATGAATTCGGTTGGAATTCTACCCGACTTGCATACACTCAGCATTCTGCTCAACTGCTTCTGCCATTTGAAACGGGTCGATCTCGGTTTCGCCATTTTTGGGGGCATCCTTAAAAGAGGTTGCAGACCAAATGTCATAACCTTCACAATTCTGATTAAAG
>T03_Unigene_BMK.410
GACTTTTACCAATTCCATGACTACCCACTCAAGCCCAAGCCATTGAATCTCCCTGGCCGACCCTACCCCGAAATTTTCCAAGGTGGCAACAGTGACGATGCTAAGGAGAACGCTGGCCTTGTCTCCGATTACTACTTCATGAACGGCAACACCCTTGAAGGCTTCCAATCTCAGATCAGTGATGTCAAGGAGCGGGCGAAAAAGAACGGTCGCGAGGGACAAGTGGGATTTGCTCTCAACGCCTTCGTCATCTGCCGTGAGACCGAAGAAGAAGCCATCCGCGTGCTGCAAGAAATTCAAGGCAAGGCCGATGCTGAAGCAGTCGAGGGGTTCCGTCAACAAGTCCAGAACGCCGGCTCATCGACTGGCAACAAGAGCG
>T03_Unigene_BMK.411
TGGTGACTATATATCTAAGTGCATCATTGTAAATTAATCATTGGTCTTCATGTTTTGGAATTTAAACAGCACTAACTCACATTCTCTTTCCTTTTATTTTATTCTCTCTTTACTACCGGAACCCATGAGAGCACTCGGACATGGGAAAACATTTGCCAGCAAGGAGAAGACACCCATACATTGCATGCGGAAAGAACCACTGGCACATGCATGTGACGAGCTGATATATATTTTTTTTTATTTTTAGTACCCAAGTCAAT
>T03_Unigene_BMK.412
GCGAGTGAATCGGACACTTTACGTTGGCAGAATCCATGTCACGGACGACATCGAGGAAGTCGTAGCTCGTCATTTCCAAGAGTGGGGTCAAGTCGAACGGATACGGGTCTTGCCCAGCAGAGGTGTCGCCTTCGTCACATATGTCCATCTGGCAAATAGCGAATTTGCGAAAGAAGCTATGGCACATCAGAGTTTGGATCACAACGAGACACTGAACGTCAGATGGGCGACCGTCGATCCCAACCCAGTGGCGC
>T03_Unigene_BMK.413
TAGCCGAAGCCTTCTCCAGTCGCGTTCCAAGCAGATCCAGCAAATATGATGCTCGTTGCCTCAACCTCAGCAGTATGCGGATCAGCACAGCTGCAGAACACCAGGAGAGTCACCTCCACGAGGTCACTCAAGCGGACGGCCTTGGCCCGACCAGCGGTCATGATCGGCAGCATCAACGACCCCGAAAAGACCAAGGCCAACAAGGAGAAGAAGAAAAATGACTCCGAGTGGGCAGAGCCCAAGAACAAGAATCCTCTGGAGAAGGTCAACCTCATGCGTGACAACCCCGAGGGCGACACTGACCAACAGAACGCAGAGCGGGGTGTGGCTGCTGAGGAGAAGAAGCAGAAG
>T03_Unigene_BMK.414
AATTATGACCGCTCAGGAGTGAGGAGTGAGGGTTGACATTGACCTCAATACAGGGCACCTTCCGAACGAGTAATCTTATAGAGCTTGACTAATGAAGATCAAATTTAGAATAAGAAATCGACATGTTGAAATGTGCAGAACAAGATCTGTCATTTTTTCTTACTGCACCACATTTGAATAGAGGAATCCAGGAAGCACAAATTCTGTGAGGATTTCCAAATGTGGAAGATTTAGAAAAGAGAGAGAGAGAGAGA
>T03_Unigene_BMK.415
GCGAAAGACAGACGCCAAGGTGTCACTGCTAGAGTTGGAAGGTGTCAAGAGTACCAAGGCTGCACAGTTCTACCTCGGCAAACGTGTCGCCTACGTCTACAAATCAAAGAAAGATACAGTTACCGGCAAAAAGCACCGCGTCATCTGGGGTCGCATCGGTCGCAGTCACGGCAACAGTGGCGTCGTCCGAGCTCGATTTACCAGCAATTTGCCGCCCAAGAGCTTCGGTCAGCCCATCCGCGTCATGTTGTACCCCTCAAGCATCTAAAGAGAG
>T03_Unigene_BMK.416
TGCAGCGCTGTTACAATGCCTGCAATGCGCATCTGGAGCAACTGAAACATGACCATTGGAGGCGGAGCATCTGCGCAGGCGGTCTAGATGTGACGGCAGCGAATCCCACCTGTGGACGAGGGTAGCTCCAGGATGTGATGCAGTCAGCCTAACTAACAATCTCGACTTTGCGTCACAAATGATGGGGAAGAGTGTTGAGAAGAGACGTCTCTCATATCGACGTCAATACTGTGCAG
>T03_Unigene_BMK.417
GGAATTCGACCAAAAAGCAGTTACTACAGTAACAGGCCGAGTACAAATGCACATCAAAAGTAAGGGGAAACAGGGATGTGCTTTTAAGACAAAACGGATGAGGTGATTTTCAACTGCTGGTGCGAACATCCTGCACAAAAAATCACTCCACGCAGTTGATGCATGAATGGCCTTCCTACATTAATGGGGCTGGTTGCTTTTGTGCAGGACATTTCCTACGGACATCCCCAAGAGAAAATTTCACACCAGGGAGCATACTTATTAACTGAATGATTTGATATTTAAAAGTTTATACACCTAGCGATTTGCCTCAGGCCTAGTTAACTCATGGGAGTTTCTATGGAAAGGGATATCAAAGGGGCACTTAAGGATTGAGTTGAGGGTGAAAGTGAGTATATATGCTCATTGGATCCATATCCAATGCC
>T03_Unigene_BMK.418
GTCCCCCATTTCCAGCTAATCACCTGGATTCTCCCCCCATTATTCGCAGCGCACCTTCCGCAAAGTGACTGGCAAATCTCTAGCCCAGGGCCACAGCTTCTGCGAGTTCACGCGGTACTCCTCTTTGATGCGCATATCCTCCCAATCGCCCTCGACAAAGGCCTCGTTGATTCGATCCGCGGCGAGACTGGTCTCGAAAGTCCGGTAGATTTCGGCCAGTACCAGTCGGAGCATGCTCCACGCGAGGTTGTATCCG
>T03_Unigene_BMK.419
GCACCACCTTTTTCACCTTCTTTATCCCACGATATAAGGAAGCCTCCTAGTTATGCAACACACCATAAACTTTTGAAGAGTCTGAGCAGCAAGTCTTGCTCTTTCCATTGATTAAATGATGGATTGACAACAACCTCACCTTTGTCAACTTTTGATAACTCGGCCGGTGGATTTTGTCGCAGTAAATATCCAACCAAGAGACTTTCAATTCGTGGTAGGATCTGACAACTTTTGATAACTAGG
>T03_Unigene_BMK.420
AAGAATTATTGACGGTGAGTATCTGTACCAAAGTTGTAATCAGCAGAGCAGAGTGAACAAAGTTACTGTAAAACGGGGAAAAAGTATTCCATGTCATCACCCATGCCCAAAAACTGCTATTTAACATGTTGAAAGTGAACAAACTTAAATACTAGTGAAAACCAAAGGAAACCAGTGTGTGTGTCACGCGCGCGAGCGTGCGTGCATGCGTGCGTGTGAGTGAGAGAGAGAGATGATAAGATGTTAGCATAAGCTTTATACTGGAAACCGATAACCATACAACATTAAATGCATGTATTAAGTCATTGATAAGTCATGCAGTATACTGAATAACTGAGTCATTGATAATGAGTAAGCAGTACAGTGAATGACTACTATTTCTAACTTTTAAAACAGCAACCTACAGAAATCTAACATGAAAAGAAAGAGGTAGTTCAATTACTTTTTGGGCCTGTTTGGTTGCTGGGTAGAGTAAAATGAAATGAAAT
>T03_Unigene_BMK.421
GGCCCTTTAGGGTCATACAAGTATCTAACGGGTACACCCCATCTGTGGAAAAACAAACCCGAGATATATATAAATACCTGCTAGAATGTTAACACAGCAAAAATTCAAGGGAAATGACTCACTTGTCCAGGCATAACCATATCCCAGGCATGACAAAGATTGAGACTCATTTCCACATTATGTTTGAATTTCAATGTTGATCAATAAATGAATAGACTATATTGCATGCTTCACCCGACTACAAAAGACACTAAATTCCTGCTGCGTGAACACAAATTTCA
>T03_Unigene_BMK.422
GGGAGAGAGAAGGAAGAGGATGGAGAGTGAGGCGCTGGCGTGGACTGAGAGAGAATGAGAGAGGGTGTGGGCCGAGAGAGAAGAGTGCGGCAGTGGGCCGAGAGAGAAGAGTGAGGCTGGGCAGGGAGAGAGTAGCAGGGAGAGAGAGTGTGGACTGAGAGAGAAAGAGGGGAGAAGAGAGGGGAGAGGGAGAGGAAGAAAGAAGAGAAACAGAGAGTGTGAAGGTGGTGAGCCGGTTTGGTTGATGGGGTGAGAGAAAAGGGCGGTGAAGAAGGAAGGGAGAGAGGAGG
>T03_Unigene_BMK.423
GACTGTCCTGGATTACATTGTTCATATGGGATCAGAGCAAGTCGTATTATGGGCAAAGGACAACATCTACCTGATCAGAACTTTACGAGAGTTCGTATACCACGATGACGAAGGCAAAGATCAAGGTAAAAATATACGCGCAAAGGCTACAGACTTGACTGCTCTTCTCGGCGATGACGAAAGGCTTCGAACAGAACGTAAAAATCGATCTTATACCGCATCACGCTACGACAACGATGATCTCTCGTCCACTAGACCGCAG
>T03_Unigene_BMK.424
AACCTATTGAGCAATCAAAATGACTTGGGCTGTGTTTTGGTACTGGCTAGTTGTGCATGCTTTGACCCGTTGCATTGCTGAGCCAAGTTGTGGTGGACTTGCCCGGTTGGCTAAGTTGGTAGTCTTTGACATGTTGCCATTTTGCCAGGTTCATGACATTTGTTTCTGGTGTATTGGAATGCTACCATATTGGATTCAGAATATGG
>T03_Unigene_BMK.425
GGTTATGATTCTGTAAAGGTGGGGAAACTTGTGAAGGATTCTATTGTAATGAACAAACTCTGGGCCTTTTTAGTTGCCTGTACAACATACATTTTTTTTTATTTTAAAAATTCACAAATCCAAACAGAAGTTTTGGTGAGGGTATGGAGCCCATGCTACTTCCTGGTAGTACAGCAAGAAGCTTGACAAAAATATTTGAAGCCTCTCTTTTTTTCATTTAACAAATGTATTTTAGGCTGGTTTGTTAATGATTTCACTGTATAAACAACCCTTTCCCCGCCCCAAGCCTCCCACACCAAATCTTCCCCCAAAGTCTTTAAAAAATGAGTTACCAAACAGGTCCTTAGGGCCAATTATTTATGATGATGCTGTGCTAGGG
>T03_Unigene_BMK.426
ATTAAACCGAAAATATAAGGTTGTTTTTGCTTGGAATGTAGTGTTTAGGCCCATTTGGATTGGAAACTGATGGTGGTCTTTTTACCAGTGAGTCGGTTTTTGTCTTGCACAAGATTTTCACTGGCTTCCAGTGTAAGTGGAGGCTTCCCCCCACCCCCACAAAAGCCTTTTGGGACATGTCTCTTAAATCTCTGATTTATAGAAAACAATAGATCATGGACTAGCAATGCTTGTAGAAAAAAACCAAGAAGATCTTATAAGCTCTGAGGTTGAAAGCAGTGGGTGAGCTTGGGTTTATAGATGAGCAAATGGGATAGAAAATATGCTGTTACTGAAATCTTGTAATGACAAAAGCCAGAGTGCTTGAAAATGCCTATTTATCTGGTATGCACAGCCTTTGTTCTCAATGAGCTTGAATATTTGCCTCACTGTGAATGCGAGACTCCTTCCAATTGAAATGGAAAGTCTACATATTCTCCCCACCATGTCATCCTATGCTTTCAAATATATAAAATAAGTCTAAATGGACCATACAAGTGGAG
>T03_Unigene_BMK.427
GCTAGTAATGTAAAGGGATCGCTGCATGAATTATGTCAGTAGCTGAACTGCAAGTCCATGGTTTTGGTGCAAATGTGCCATCTATGAGTTTGGGTTTTTATCTTGGGAACTGAATGTATCTGCCTTTTGCCATTCCAAAAAAAAAAATAAAATGTATTGTTGCTTTTTGGGGTTTCATTTTGGGCATCTGACTTATTAAAGAACTCGATCATGTATAATTGCTCTATGTACGAATTTGAATGCTTTATGATTGACCAGCCTTGATTTTCATCTAAACAATAGGGATAAAAGAGTCTGACACTGG
>T03_Unigene_BMK.428
ATTCTCTAGCAATGATAATCTCCATTGCTTGATACCATGTGCTATCGCCCAGGTGACTTCCTTTTTATTTGTTTTCTTAACCTTTTTCATTATTTGTATGTGTGTGTGTAAAAAAGAAATCTTGACATCGGGAAAGGATTCCTTTGTCTTGAATAGGGATGTAAATGACCCAGGCCCGAGCTTGGTGTGAACATTAAATAAGCCACCTCTAGCTCAAGCCGATCTGAGCCAAGCTGACCATAGCTTAGCTTTAGCTTGGGTTGAATTAAGTTGAGCTAGATTTGAGCTGCAACTTGATTACAAATCAAACCACA
>T03_Unigene_BMK.429
CGCTCAGCACCTCTTTCGGAAGCCATCAGAGTCCGGACTTCCATTTTGTCTGCTTACTTGCAGGAAACCGTGGAAACCCATCTAGATCAAGGTACCTTCTCTCACCTCTCATTTATCTCTGTTAATATTAGTAGTAGAAGAAGAAGAATCCATGCTTTCTTGTTTAGTGCATGTTGAGCCACTTCTTTTGCGGAAAATGCATGGAAATTGAAAAAGGGTTTTCAGCATCCTTCATGTTTCCGTGG
>T03_Unigene_BMK.430
GGGGGCTTAACCAAAAATAGGATATGCATGAAAACCATGGCTATTATGAAGCCAAAATATACTGGGACACACTGGTTTCGGCCTTCTCCAGTGCATAATATATTTACATCGGTGGTATATACTGATATATTATACATTTGGATCTGACATATCATACTTTTTTTCCCTTTTGGGACCATCGTATTGATCAGACCCTAAAATGCTGATAATAAACATAAAGATATTCATAGAAGGAAACAGGGGTGAAGGACCCACTTTCCACTGCCATCAGTCTTGAACAGACAATGACGGGATTTATCTACAAGCAGCAGTAACCAGAAGCATTTCACACCATATCAACCCCTTGTCACTAAACCTACTTTTATTCCCATTTGAATCATAAATGAATCCACTTTTAGGACAAGTGTAACTCTTTTGCAACTAAATCACGATTTCAAAATACCTGAGAGATAGTTGGAGAGTACCTGATAGATTGTTGGCACTCAAA
>T03_Unigene_BMK.431
TAATACTCAAGAGCCTTTTTTTTTCTTCTTTTTTTGAGAAAATTTGCACATAGTATTAGGCACACTTATTAGTTGAAGCCACATGGGGTCATTCCAATCAGAAGAGAGGTCCGAGATGGAAAGACCAATGAAACCTAGGGGAATGAAAATGTCATCCTCAATAGAGCAGCCTAATCCCAATATTTTTGGTCCTCAAATTAATGGTTTTAGTCTTTTGTGTTTCAATACAACAGGGAGAGAACAGTTGGTTGTGTCAATTTATGGCTTGTCGGCAGTTCACATTTAGATTGAAATAAATAAAAGAAAGATCTCTTTTCAAATAAAGGTAGGAAAACTACCAGAGGTTACTGGCTCTCCTCGGTCATCTCATTTTGATGATGGACG
>T03_Unigene_BMK.432
TCCACCCAGTTGTGCATGATTTGATCCACTGAGAAGGGTTAAAAATGTTGATCGATCATCACCCAAGATGCAACCAAGAGCTTGATTTTTTTCTATTAAAGAACCATCATTATTGGACTTCCTTCCCCTCAAAGCACCGTAAACTTCTTTTCTTCCAAATTGTCCAAATGACTGCAAGATAAGTCAGATCTCACATCTCCTTCCCTCTGTGCGATTGGACTGAAGATCTCCAAGCTTGGAATGACTCCACAATACAATTTGGAAAAACCCAACTACACCCAAAACAATCCATCACTGACCTCCAAAGTGTCAAGAAGCCCAGTTCGGCTCTCTTATTGCACAAATCCAGG
>T03_Unigene_BMK.433
GCGGCATAGAATGTGTTTTATGATCACCTACTCGCTAGGTTTTCATACAAACAAATATGCTACAATTGGCACTTGTAGGTGAAGAACCAATAGTTGGCACCAAAAACGTGGATGCAGTTGATGGGGAACCGCAAGGTTATAAAGAGTGGTTCACAGACGAAGTGGTCTAAAGGCTTCATGCTGTTAAGCAAGAGGGGCCATTATACTGAATTTGAATAGTGGCCATTATACTTAATTTGAATAGTTCTT
>T03_Unigene_BMK.434
GTCATGGGCGACATGCTCGGCTATGTAGCAGCAACCTACATGCGGGGCATTCGCTTCTGCCAGATTCCTACATCGCTGCTAGCGATGGTTGACAGCAGCATAGGCGGCAAGACTGCGATCGACACTCCATTTGGAAAGAATCTCCTTGGCGCATTCTGGCAACCAGAGCGAGTCTACATTGACCTTGCGTTCTTGGAAACGCTGGACAAGAGGCAGGTTTGCAATGGCATGGCAGAGGTGGTCAAGACTGCTGC
>T03_Unigene_BMK.435
TTCACCGACAGATTCAAGAATGCATTCAAGCTAATCCAAACTTTCAATCCACCAGGTGTACCAACACCACCACCAAGCTATCACCAAGTCGCCGTGACCAGAGTACCGACTGAAGGCGGAAGAATCATCACGATAGCAGGTCAGGTCGGAATCGACGCAAATGGCCAAGTTCCAGATTCATTCCAAGCACAAGTCGATTTTGCCTATTACAATCTCAGCAATGCTCTCACTGCAGCTGGAGCTAGTTTGAAGGATGTTGTGCATGTCAG
>T03_Unigene_BMK.436
GACATATTTCTTGTCGATCCTGAGGCAATCGATTGATATCCAACTTTGGGGTATACTTGTCGCCGACAGCTTGGAAGAATCGCAACCGATGACGTTCTCCAGAGCTTTCCCGTCGTTTGGCCAGGTCTCGTTGCGCGTCCTCGATCTTTGCTTTCTCGTTCGTCGCCGCTTCCATATCCGCTGCTTTGATCGCTCGCGTGACCCCGATCCATAATCGTCTTGACTCGTATGGTTCTTGCTCGTTCTCCGACGCGACCGTCTTCGGAAGCACCTGCGCCTTCGAGGCATCGAACAAAGTCTGTTT
>T03_Unigene_BMK.437
ATTTTAGTTACCTTCATAGTAATCTTATTCTTGTCATCAAATGGTAATAGGAATTTTTCCATGTTGCTTTTTTCTGACTCTAGGTCCCACCAGTAATATAGGATTTGGCAAGGAGGAAGTTAATTTTTATTTGAGGGCAAAACATTGACTGCCCTGGTATCTTGTTTCTCCTGGGATCTTGTTTATCCTGATTCTAATGTGCGAAATGTTTTTTTTTTTTTTAAAGAAAATTACAAAAAATAACATAAAAATGTACAAAATGGAAAATAAAAATAAATTTCCAAAAATTAAAATAAAAATGAAAAAAAAGAAACATAAAAATAAATAACAAACAAGACCA
>T03_Unigene_BMK.438
GAGCTCACTGGTGGCTTTCACCATCAGATCAAGGAAATGCAGCAGCAGATCCATCACCTTGAGGCTTCCTCCAGGAAGCAGAATCTCGTCATCCACACATCTGCTGGTCGCAGCAGAGCCAGCCTTCTGGGGCAGTGCAATGCAGTGCTCAAGTCAGCTGGAAGCCATTTGCCACAGATTCCCCTGGCCGCCCTTCAGCCCATGAAGACCCGCAACACAGAGAAG
>T03_Unigene_BMK.439
GTCGTTTGTGTGTTGGCGCAGGTGCTGTCAGAGCCTTGGTCCTGTAACATCACCCAGGACCCAGGGAAAGCAGCTCTCGTGTAGAGGTTTGCTGGCATCGCTACAGTATACGTCGTCGTGTACCACATACCCGTTTGCGTGTTCAAAACACAGGCTGTGTTCGCGGGAGGCGTGTTCTGCCCCGTAATTTTTTGGGCTGCATAATACTCTGGTCGCGCGCCAGCCTGACAGCTGGCAATGTTCGCATAGGCATCCTGTCT
>T03_Unigene_BMK.440
ATTTACTATTTATCTTGATTGACTATTAAGACTGGAACCTGATCAGAAGCCTTCATCTTGTAATGGCAAGGGACCATTATGAAAGATCTGCGTATTCAGAGATTTAACATCAGTTGCACAGGTTGTATGAAGACAGATCTCGGAATCCTGCACTGATAGTCATGGATAAAGTTTAAAATGGAAGTAATTATAGAGACTGGGCTGCAGAACTTTCCCAAATGGTTGTTCCAGAAGGTTCCAAGCTTGTCCAAACACAAAAGGATGAACTGGTTAACAAACTCCCAGAAACCAGGAGTGAAAAAGATATGGAGCAGAGCCATTAATTGAAACCCCTGATAAGAGGGAGATCCAAGCTAGCAAACAATGAAATATAAAACATGTAGGACATATAGAGTTCTGTATCTTATTTCTGAGGTCTGAAAAAACAAAGTTAAAGATGCTTTCCATAGATATTGAGAAACTTCCATCTTCAGTCTTAGGTTCATCAAAAGCCCAGTGCAAATGATGAAGAAGCTTGTTTAAAAGGCTCAAGCAGCCAATATGATTAAAAGCATTA
>T03_Unigene_BMK.441
GCCGAGTGCATCGACAACTGTTTATTCCAGCTCGAAGCTGCACTCAGACCATCTGCTTCAGATATGCAAGGCGATGACGAACAACAAGATTTGATCAAGGAGCTCTTCTTTGGTACCACCGTTCAGAAGCTTGATATGGCTGATAATGTTGCGAAGCATGAGCGCTTCTCGAATACTATCGTGACCTTAGAACGTGATGGTCAAGATGTCTACCAAGCTCTTGATAGTGTCTTTGATGAGAGAGTAGTGGAGCTCGATGGCAG
>T03_Unigene_BMK.442
TCGCAGCGTAAACCTCTGCTCATCATCGCAGAGGATATAGATGGTGAGGCCTTGACTACACTCGTGCTCAACAGACTAAAGATTGGCCTCCAAGTTTGTGCCGTCAAAGCTCCAGGCTTTGGTGACAACCGTAAGGCAACTCTCCACGACATTGCCATCTCATCTGGCGGTATTGTATTTGGTGACGAGGCTAAGTTGACCAAGCTTGAAGATATCAAGATCACAGACTTGGGCCAAGTAGGCGAGGCCACCGTTACTAAGG
>T03_Unigene_BMK.443
GGCGTCTTACCTGGCCCAATTCAACCTTAAATTGCACTTGGACAACGAATCTACAATTCGGATTAAGATTGTGTTAAATACACTCAAGTTTGAATTGACCTTCATACAATCAAATTGGGGTCAAGTTGGGTCATAGCTCCACTGACCAACCTGAATTAATTGGATCCCTAATCAAAGAAGCCTATAGAGCATGCTTGTTTGTAATGGAATGCATAGAAGTTTACGGTGAAATGAGGTCGAGGGTAGTTTGGGAATACAGTGTCCAG
>T03_Unigene_BMK.444
TGACGGGATTGTAAACCTTAAACTTACTTTTGAGATGTTGTAAAACTTAAACACTAACTTTGCATTTGCCTATGTATATGTTTCTCACTTTGACACAAGGCTTAAATACCTTTATATGCCTTTGATTTTATTTGTGTATGTGGTACATGCTTCTGCGTATATGTTCGTTGTGAATTTGATTGTCAGGTTGTGATGGATCGTGGAGTTCTCACCG
>T03_Unigene_BMK.445
GACAGCCCTGTGTAAGATAATGAGATGGATGGTTTAAATTTTAAAAAAAAAATGCTGAAGGTCTCACAGCCACAACATAATGGGATGGATAACAACTCATGGGCTGATTTTTTGGGAGATGCCTAATCCGGAAACCTCCCTTTTATTTGGTGTGGCATGTGAACCTCGCAAACTTGTCATGTGTCCCATATTAACGCTCATCAGGTCATGATGACACACAGTGCTCTTCTACTCTTATTGTTTCTCAGCATACATTTTCTTTCTCAGCATACATTTTCCTCATCTGTTCCATTCAGCACTACTATGTAGTTCTTTTATTTTCTTCTTCCCTATCTTGGACCATTTTCTTTCTGTTCATTTGTTTTTCATTGATTAATACAAACCTTGGCTACTCGCATACATTCCATGTATATAGGTGTAAGTTTAGCTTATTCTTTTTCATGTTGTTAGAATGCATTTCTATGTACCTTACTGATTTTTTTGGCACAATGGTTCAGTCTATGTTCTGCTTTCTTTGGGATGTCACAAAAACAAGAGATTACTTTTAGGAGGGATAATGTTTTCTGACTTTTGAAATCAGAGT
>T03_Unigene_BMK.446
TTGTGAGGTTACATCACTTCTACTGTGGAAGTCTTGACCTGGTAACTACTAGTCATTACTCGTGGACTGGTAATCCTTTTTTGTTTTATTTATTGGCAACAGAAAACATTTCCTTTTTAGATATGTCACTACTGTGTCTGTATCCAAGCTTTTAAAGCTTGCCATAGCCATAGTGGAATTGCTTTGCCTTTGTCCATGTTCACTCAGGATTGTTGTTTTAAGATTTGTACGTGGAAATTTGTAGTAGTTGATTTCAAGAATGTTATTGCTTGTACGAGTGGTGACCATTGTTACGTATCCATTGTTACGTGTCTTGTTTTGAGAAATTTAATTTTTTGGGAAAGTGTGGGG
>T03_Unigene_BMK.447
TGCGCCTCGTTAACCCTCTGTCCACGCGTCTTTTACAAGAAATCTCTTTCTCTTGTTCTGGTTTTTCTGTCGCAGCACCTACATTATGGCAGCTCGTCGAGCCGTGATACGATCAATCCCCGCATTGGCTACACGAAGAGCAACACCACAAATCACCCGAGTATTGCCCAGAATGTCGAATCAGACTGCAAAGAGAAGGCTGCATGCTACTGCCTCACATCTACAACAGGCTCAGGCCGCTGGTGTCTCAACCGCTGACTACCCTATGAACCACGAAGCCATCTCCAACCCTCCCGATACCGCCAACTTCCTCGACAACCAATTCGTTCCCTCCAAGACACAGCAATGGATTGACCTGAAGGACCCTGCCACAAATAACCTTGTCACCAGAGTCCCACAGTCCACCGATGAAGAGCTGAAAGCTGCTGTGGAATCTGCGAAGAAAGCATTCCCAGCATGGAAGGCCACAAGCATAATGCACAAGCAACAGGTTATGTTCAAGCTTGCCGCTCTAGTCAGACAGAACATGGACAGGCTCGCCGCATCGATCACCTTGGAACAGGGAAAGACTTTCGCCGATGCCAAGGGTGATGTTTTGAGAGGTCTCCAGGTCGTTGAGACAGCTTGCGGTATCACAACCCAGCTG
>T03_Unigene_BMK.448
AAGGCTTTGATGGTGATGATGAATGCAAGTTCCCACAGTGTGCTTAAAATCATCTGCTAACATCAGGGATTAAGGATTAGAACTTAGTAGTCATCTTTTCCCTTTCCTTTTTGGGGGCTCTAGAAACCATTTTCTTCCAGTTTACTGTTTCTTTGTGACAATTTGTAAGAAAACACAGAGTGGTGCCATTAAGGGCAATGAACTGCCAAACACAAACAGGCAATATAGTAAATGAGTAATTGACCTTTGAAAGCACACAAGTACA
>T03_Unigene_BMK.449
ATGCATCTCAGAATTAAATTAAATATGGGATTAGGTCTATTCCTCTTCCATTTGATGAGAGGAGCTGTTTTTTTAACCCTTTTCAGCAATATATGAGTTTCCAGAGGAATGCATTTTTTTTTTACTCTTCATGCTTACTCTCATGTAATTCTGAGTGTTCCGTCTTGATTTTTATGGAAGCATCTAGTTTCAATCAAGTGAAATAGCCTAGAAAATAGTAATCCGATAGCTATTCTAAATCTCTCCTATACAGCCCA
>T03_Unigene_BMK.450
GCTAGGATGATAAACCAACTGACATTTCGCCAAAAACATAGTCCACAATAAGACCCCTCCATCATTCTATCCTCATAATCTGTAGTAGACTTAGATTATTTATCCCGTAAGAATAGGAAGAGGGATCTCTCAGCTAAAAAGATTACATGTATGTACAGAGAGAAAGAGGGCAACACTCCCATACACCATATTAGTAAGGTAGGATATTTAGTCCTAATTTGTCCCCTTA
>T03_Unigene_BMK.451
GGGCAATTTAACTAGCTTTTTATTGTCACAATAAAGGTGTGTAAGAGTGTCAAGGTGCACACCTTGTCAACAAGTAACCAATGAAGTCAAACTATCTTCCATAGGGACAAGCATGAATTCAACGTAAGCACAAGAACAAGAAACAGTGGACTACTTTTGCTTTTCGAGGGAGAAGCCAAGAAAAACACAATAACCAGTATTAGATCATCGATTGGTGATATCAACTGCCAAGTCAGAATCAGATTGAGCCAGGAGAGTAGCATCCCCATTTTATAACCAAGCATATTAGAACGTTAAACCAATGTTTATATGTCAAAACAAAACTAAAACTCTTTGAGTTAATCACCCACTTTATTAAAGAAAGCTGGGTTACAAGTTGTGATTGACAATGTATAATAGACTCATGGGGGGTAAAAATGTGTGAAAAATGTGATACATGTGAGCAATTAACATGGACTATTATGTTGTTTTGGATATAAGAAACATGATAATAATGTGTTCGTGGACTTTATCATTAAAAACATGCTAAT
>T03_Unigene_BMK.452
AGTGGCAGGGCCAATAACAACCTGTGATTAAAATTAGTATTAGGATAAGATATTGGGTTATATTAGCAGAAAAATTCATTGCATCAATATCATGTCAACTGGCCATGTACTTGAAATCGCCGGAGGATCTAACTTTGGTCATTTTCCTTTTCTGAATCACTAGGAGCTGACACTGATACAACTATATCATTTGATCTCAAGGGATTTTTAATAACTAGATAAATTTCCTTTTTCCCCACTCACCTTGTTATTTGCCCGTGCAAA
>T03_Unigene_BMK.453
CAGCAGCACAAGCATCACAGCAGCATTCGCGCACATTTACGACGCACTTTGAAGCCTCGAATCACCTATCATGTCTCTTGATCCCGTCATCAATCACCCGGAACGACTTAGACCCTACCTGCAACTGGATCAGGGCGGCAAAATCCAGGCCGAGTACGTTTGGATTGACGGTGATGGCGGTTTGCGATGCAAAACTACGACTTGCGATGCTCCTTCTATGAAGGTTGAAGACTACAAGGAATGGAATTTCGATGGCTCCTCTACCAACCAAGCTGAAGGTCACGACTCTGATGTGTACTTGCGACCTGCTGCTGTCTTCCGAGATCCTTTCAGAG
>T03_Unigene_BMK.454
GCCTCGTTAATTCTTTCTCTGTCATTTGAATCAACAACAAAGATAAGTCCTTGGGTGTTTTGGAAATAATGTCTCCATAAGGGTCTGATTTTATCTTGACCTCCAACGTCCCATACTGTAAAGTTAATGTTCTTGTATTCTACAGTTTCAACATTGAATCCAATAGTTGGGATGGTTGTGACGATCTCTCCAAGTTTTAGTTTATATAGAATGGTAGTCTTACCAGCAGCATCCAATCCTACCATGAGAATTCTCATGTCCTTCTTGCTG
>T03_Unigene_BMK.455
GGCTTTCTTGGGGGCCAAGAAAGCAAAGATTATATACTGATCTAATTGGTAACCCTAGACTCAGAGTGAGAGAGTGGTTTTGAGCCATGCGGGGGGAAAATGTGAGACCAAGATTGAGACCTATGGGGAGACAATAGGCCAAGTGTTAAAGAGGGTTTGGAATCCTTGTAACAAGTTGCCCATTTCTTCATCATAGTGAAATCCTCATAGCCTCGTGGCCGTAAGCAAGTTTGCCGAACCACGTAGAGCTATGTGTCGTGTGGATTGCTTGTGGTTGATTAATCGTGCATATGTGCGTGTTTGCCCTAATTAATCCCTAATAGTATCCCCATGGTATTTGACCCGA
>T03_Unigene_BMK.456
CTCCGATATTGTTAGTCAAGTGCCCGTCAGCTCGCCCGTCAGCAGTGCATGTCCATGGCTTGCAACGCATGATTGCTTCGTCAAGGAACAGTAAACATGGGATGTCCAAATTGGAGCAGACCACTCCCTTCTCAGAACTATCCTTCTGGCTCTGTAAAGGTGCTTCGACTTGGTCTGCTCGTAATCGGATCCCACGCTGCTACACACTGTCTCATGCAGCCGGCGCGATTCGCTTGTCGCGAGAGCCTTCCCTGTAGTTGGG
>T03_Unigene_BMK.457
GACTAAATCGTCGATGATGACGGCCGCAATTTGGAGCTTCTTGATTCCAGTAAACACGGGAACCAATTTAGAGGCACCCCAGGTTAATCCCTCCATCGAAATGGACCTAACAGCCTCCTCTAATTTATCCATTGGCGTCTCATCGTCCCATGGCTTCACATCAATCAATAATGACGATTTTCCAACGGGTTTCTCCTTCTCCTTGGCTCCCTTAGCGGCGAGCGCGGCCTTCTTTCTGGCTTCGAGC
>T03_Unigene_BMK.458
GGAGCCTACAGAAGCCTGCTGCCCTATCCACTACATAGGATGAATCAGCTTCAATAACCAGCAACTTTTTTTTTTTTCTTCTTTTTGAAAGACAATAATAACAATAAGCACCTTAAGCTTCGATCTTTCCACCTCTTGAGCCCTATTCAACAGAGCCAACAACTTCACGTCATTAATTATCTGAAGAACAGATAGGCATGGACAGCTACACAAAACCTCCACATTGAAGTTGTGGATAATGCTCCCAACCCCATAAAGGTTCCCAACTGCAGTGGCATCAAAGATGGTCTCCCAAAGGAGGAGGCCATCTCAAGGAAACAAGAACTGTTAGCGCTGCAACTGTCTACTACCTGAAACCAACTTCTCTCAAGAAGCTTGACTGAAACCTCCTCAAATTGCTTCAATGCTAGTGCCTACAATATAACTCTACATCTACACAAGATCAAAGTCGCC
>T03_Unigene_BMK.459
GTATAAAGGAAATCATTCGCTCTGGAAATCATTTTCCTTTTCCCTGGGAAAAAAGATGCTCCACACAAACATACCCTAGATTGAAATGGGAAACCCATACAAAAACAGAGCAAAAGGAGGCAAAAAAGACAAGACCCATAAAGCCATTTACAAATCACAATAACAAAAAGGTTTTCACCCAAAACGCAACACTAACACAAGAAAACAAAGAACAGAGTAAAAGCAACAACGTTTTCCAATACCAGAACCAAATCCAGAGAAACCAAACGCAGAAAGGCCAAAAAAG
>T03_Unigene_BMK.460
CTCCCTCGTGATCGTGACCCGCTTAATAGCAAGCAACGTCTTCGTGCTCTGCTCGCCAACCACAAGCCACCAGTTCTCCGTCTTCTCCGCCGGGTAGAAGGGCGCGTGCACGGATAGATTCGGCTCCTCATCCTCCTCCAGCTGTCTCGTGATGGAGACATTGACGTAGCTCGGCGTGTTGGACGCGACGTTCTCAGAGTCCTCTAGCTCGAACTCCAACTCAACGTTGGG
>T03_Unigene_BMK.461
CATTGGCGGTTAGCTTATGGCATCCCATATGGTCCAAATGGCCCATAACTGTTGATCAAAGCCTGGACCCAGTTGTCAATTGGGCCGAATAGATTTACTGACCTGCCCATTGACATCTTCATTACTCCTTTCTATTTTTAGACATTTGGGGCACTCAGTAATGAAAAACCAGTTCTCTACGTTTTAATTTGAGGCACTTTTCTATTCAGGCGGAAGCAGTTAGCAATGAGAAAAGAAAACATGAAATATACCTGTAGCAGTCGATGACTCTGGTG
>T03_Unigene_BMK.462
TGGGCCTTCCGATCAACCATACAAGATCTAAAGCACTCATCACCAATATCCATGGTCCAAAATCACATTCACAATGAGCATCATGATCGACCCTGAAAACTGGTAACAACACATTGTGAATTTCTTTTTCGACAAAGATAATCTAAAAGAATATCCAAAACATCATACTATTGGAAAATATTAGAATCCGGTTTTTTCCCCATTAGAATCCAGTTTTTTTTCATTGGTCCCCCAAAATCATATACATCTTTTCCCATTGTTTCTTCAAAAATTG
>T03_Unigene_BMK.463
GTTTATTTTCACTTTGATTTATGGATTATCGATCAACGGCGTCAAACTCGATTTTTAACTTGCTACTTTGACAATCAACTCGTTTTTAACGCTGACTGTTATAATCCTGGCGCTGATTATACCACGAGGTATGCCTCTAATGCATGTGGAAACAGCAGTATGATTGACTTTTATCCTGTGCCTATTGACGGACAAGCTATTCACAATACTTCTCAACTGACAGTCGACTTTAATTCCAGCTTTGTAAATGGCTT
>T03_Unigene_BMK.464
GGGGTCTTCTGGATGTGGAGAAATTAAGTGGAGGAAAGTGTCAGACGTACAAATTTAAATTTTATCTCTCCATTTTCTCCTTCTCCGTGCAAAAAGTGAATGAAATATAATACAATGGAATTCAAGAACCTGCAAATTGGACAGGTTATAGGGAGGGGAAAAAAACTTTCCCAATCCAAATGAATACTTGAAAATCATTCATGAGATAATGAAAAGAACTCCAACTCGATGACTATAAAACCATCTCTAAAGACTCAGATCCAAGCCAAAAACCATATCCAAACCTTAACATTACAACACAAAGTCCAAAATATCGGATTCAAGCTTTTTTTTAAAC
>T03_Unigene_BMK.465
GTTAAGCTCTCCCACCATCTAAAAAACAACGATCAAGCTCTTTTAATCCGTCACCATGTACGCCAAGACTATCTTCTTACTCGCCCTTGTGGCCGTCGCTAGCGCCCGCAACTTGGAGAAGGGTCAATCCCTCTTCCAGTCGCCAGCTCTACACTACGAGTCGGTCAAGGGACGCATGCCAGAAAACTTCGTTCAAGGCACCTACCAGGCACCATCATGGTCGTCGTACGAGTCGACTCCAGTTAAGGGACGCATGGAGACCTACCAATCGGTCCCAATCCAGACCTCCTACCAGGCCCCAGTCCAATCATACCAGGCACCAGTCCAATCCTA
>T03_Unigene_BMK.466
GTGCATTTCTTTTATCTCATATCATATGACAATTTTGCTTGTTCTTTTTGTGCCACGCTGTTTAACACGCATGAGATGTTACTGTAATTTTGTTCTAGACTCTAGACTACTTTCTCCAAAACCATCAGTTCTAATTTACTCATATGGATCTCACAGAAGAGAATGAACATTTAGAAAGTCTTCATATGTTTCAAACCATGCGCGTCTTTAACATCAGTATGAGTTGTCCTATTCAGCAATCCTAAAAATGATTTGTTTATTT
>T03_Unigene_BMK.467
GTCGATTTGAACAGTCTTCAAGATACCGTCGGCATATTCGCCCTGTGCATCGATGATAACAAGAGTACTGCTGTTGACAGATGGAATGGATTGTGGTATGCCGAGAAGCTCTCGGAACCCTTTCGCACCAGTATTTGCCATCTTTGTTGACTTTTGTGTGTCTGTTCGAGAGTGCGAAGCTTTTAGTCCTACAGTGTATTTGCT
>T03_Unigene_BMK.468
GCCAGGGTGAGAGGCGGGGCGACGATGGCGCCGATTACGCTCTCCAAAGATCAAATCGCAATAGGAAATCCAGGTGGGCAACTCCCACCATCAAGTAGCACCCTCTGCATGCAGGCTGTGCTGTCCTCCTCAATTTTTTCTTGTGTTTCATTCGATTTGGGCAACCGCACCGATGAGCCAGCGGCGAGGGCGTGACGGAGTAGATTACTCCTCCACACTCTCGGCCGGTGGGTGACCGGTGAGGGCCATAGACTTCCAAT
>T03_Unigene_BMK.469
ACGGGCGACAGTTATCTAGACGGTTATTTCTTTTTTTTTTCCCAGTCCCCCGTTTCCTTTTGTCGTTCCTCCTCCTCTCCAAAGCGTCCAAGAACCACCCCCCGCTCCCCGTCAACTCAGCACGCACGGCAATATGACCGAGGTCGAACCGACGACGCCCGCGACCTTCGAGTCTTTGGGACTCATTCCGCAACTCGTGGAAGCATGCCAGAAGCTCGGTTTCACAAGTCCGTCCGACATCCAAGCGGCGTCGATCCCGCAAGCCCTAG
>T03_Unigene_BMK.470
GGGCACACCGGCGCATGGAAGAACGACTAGTACTACACTGAAATCCATCAGACACATAAGATCTTAAATATCTTGAGCAGACAGACAATATAACTAAACAGGGTGAAGTTTTAGAAGTTATAGTATAACATTGCTAACACATAATCCCAACGGCTAATGGTTTCAGACCAGATCATTGATAATACTAATAGTACCACGAACACTTGACTCTTTAAGTCTATTTTATCCACCGACC
>T03_Unigene_BMK.471
GCTGCTTCCACTGCTGGTCTGTAGGTTGGGAGTACCACTGGTGGTGTAGTAGTACTGGCCAATGCACTTGCTAACGCAGTCGGCGTAGTTGAGGTTGTCGGTAGCGGTGCCGTTACCCTGGGGGCACTCGGCAACACACTGGGTGGTCTGGTTCACGTTCTGGGTGTCGGGGCTGGGCACAGAAATGCACTTGGCTTGGCAGTTGACATCATCGGGAGAGCAGGCATTGATGCAGGCAATCATGGCAGCCTGAGCACTAGTCTGAGC
>T03_Unigene_BMK.472
ATCCCCTTCCCTCTATCTTCGCCTACTCCACTATATGCTGGCAATGAGAGTGCTAATCAAATTGCCTCTAATCCCGTTTTTCATGAATGAATGAAGCATATCGAGGTGGATTGCCATTTTATCCAAGATGAGTGAGTTTGAACAAGACACTTACACTGCCTCATGTGCCTTCCAATCTTCAACTTGCAAATCTATTTACAAAGGCCATGACAAGAGATCGACACTCGTTAAATTGATGCTATTTGACTCTCCCGCATCAATTTGAG
>T03_Unigene_BMK.473
ACCGGATACATTTTTAATAAAAACAGACTTGTTACTGAAAACAGGTGCAACTTAACATAATAAATGCATAAACATGTTATATTAATCTTAACAAACCATGTAACCGAGACAGAATACATAATATAGATAAACGGAATAACAGGACATAAGATACAAGAACAGATCACAGGAATACTGGAGACCAGAAATGATAATGCATGACAATAGAAGTTCTATTAATGTGACTACTAGGTCCTGGATTGCCCAAAGGCATCACTAATCAATATTCTGTAGCTTTAGGATTTCCATTATTGGCGTTACTAAAGCTAATTTGATGGAAATGACCCTTTTAAGTAACATATTGTCGATTTAGCATTGCTATATCTGATTTAAAGCCAATCTGTAGGTCAATGTCAGCTCTGGACATCTCCTACTATGGTCTCATAGAAAATCAGG
>T03_Unigene_BMK.474
GAAACCAAAAACAACATAAGGGTAAGTGAAAACTAAGATTAAACTAAGGAAGATAACAATAAACAGGAGGTAAAAGTAGCAAATATGGACAAATGATACCAAAACAGAAAGTGTAAAATATAGTCCAAAAACAACCAACATCAAGCAGAATGAAAAACATCAAATAGCAAGTAACAAAAGATAAGAGAATCGGCAGCAAGGGAAAATCACTGTGGCCCCTGTCTCATCCGAACCAAAAGGTCCGCCAGAGCTGCATTGACCTGAGTGAAACCCATATCAACTCGAGTAGAGAGCTCCTGAACTTGAGTAGCAAGTTGATCAAATCTCGCATGCAACCCTTGTTGCTCCCCCTGTCCTTGTGCATCTTGATTTCCTTCATCGGCGCGGGGTGCAGGAGGACTATGAGCAGAAGACTGAGCAATGGTGCGAGAGTTGATGGGATTTCTGACTTTCACGAACGGCTCATTTTGACGAACCGGAATCTCCTTGAAGGCAAGGAACTCAGTGATGAAGACTCCAAATGGTAACAGAGAGCTCCGTTTGGCTGTTAAGGTA
>T03_Unigene_BMK.475
GTCTGCTGGTCCCCATCCGTAGTCCCCTATTACAGGTGTCTCAACTAAAGCGAGCATGCTGTCCTCGGGATTGGGGTCGAAACCTGTTGGGCGAAGCTCCTGCCGCTAGCCACCAGCTGCATCCGCTTATCATCGTTTCCTCCTCTCTCCCCCGCTTCCCTCCTGTTTCCTCCTCTTCTTTCCTTTTCCTGTTCTTATCTCTTTCCCTTTTTCCTTTTCTTTTCCCTGCATTTCTACTTCTCTGG
>T03_Unigene_BMK.476
ATTCAGTTTAAATTCAAGCTTGTTGAATCATACATGATATTGTGGATTTAAGATTTGTTTTTCTACCATTCAGAAAAAAAATATTTTCTACCTCTGGGGAAAGGATGTTGTAGAACTTGCTTACCTTTCTTTTGAGTTTACTTTATAATTACTTTTGGCCAATTCAGTAAGTTGAAATTGGTATATCCGTTTTATCTCTTCTTAACACTTTTAATTAGTGTTGTGGCTATACATGCTATCAGAGAACCTTAGGTAATTGAATGATCTGTATGGCCATGGAATTGCTTCAGGTCTACTTTCCTGAATTGCTGCAGCCTGGAAAATAACAGTCCAGTAATCCCATTCTCCTGTGTGAGTAATGGCCTACTTTTGGGCTGTCCTCCTAATATCAATTATGTCAACAGCACG
>T03_Unigene_BMK.477
ATCAGAAAACTCTCAATATATGAACTGCACAGGAGGAGCAGCTGGATATATTGACAAACAACTGTTTGGAGAAAATCATATTTTTGAAAATCCGACTTGCAAGATCATGTACAAAACAGGCTATTATGACCCGGAAGGAGCGCTGGGAAACCTTACGTCCATCTTTCTTTGTTTTTTGGGAGTGCTCGCAGGGCGTATTCTGCAAGTCCACGCCTCGCCCGTTAAAAGACTCATTCGCTGGATTGCGTGGG
>T03_Unigene_BMK.478
GCGGGTGGTCAACCGGACCCTGTCTCAGGTTAACCGAGCACACAGGATTTTCAGAAAATAACTGGGAAGCTGGATTTTCCTCAGACACAGAAACTGTGTTCTGAGTCAACCAAACCCTGTTCTCGGTCGACCGAGCACACAAAATTTGTAGCGAAAAATGACTGAGCTAGAACATCTTTTCCAAGTTTTCCTGTGTATGAGGTCGACCGCCTAGGCCAGGAGGTCGACCGAACACAGTGAATTCCTAAGATCAGGACATTGCCTGCCACGTGCTAACCCCATTTGCCCAGAGTAATATG
>T03_Unigene_BMK.479
ATTACTTGAATAGGTTGGCACAAAGATGGAGGTCTTCCTCGATGAATCTGGGCCTTCCAAAACTTGTAGTGATACCTTCGAACATGATCTTCGTTGAAGTTGACTCTGGCAAGGTCTTGGACTAATTGATGCGAAATTTACAACCAAAGGGTGTGCATGTATGACTAGCACTAACAGTGATGGGATATCCGGTGTGAGATTGTAATCATGTACCAATGGGATGAATTGACTCTTCCATAGAAGATAGTTTCCTTTTTTTTTCAAAAAGTTTGATTGAGATAAGATTGACTAGTGTAGGAACAGTTTGGCTAGCTGAATTAGATTGGAGGTTGCGGCAGAGATGGCAGTGGAGGTGCTGGGAGCGGGG
>T03_Unigene_BMK.480
CACCAGAGCAATTGAAGTTTCGGCTGCGACCTGTGGCTAAACCAGGTTCACTTCTCATGAAGCTGAGGTTCTTAGGGTGTGCTTTTCTGGCAGTGTTGGCCTTCTGCCAGTCGCCAGGAGCACAAGCTCTCACTCGACAGCTTCAAGATATTGATCGAGTTGAGGTCCGGGAAACTGAGCAGTCAGGAGTCGATACAACATATGTCAAGGTCTGGGCCACAGCATGCTCAAAGCATCACCCGTGTCCAGATGAGAG
>T03_Unigene_BMK.481
GGACGTTTGAGCGATCTTTTTTGTTTACTCGACCCATTGTTTCAGAAGAATGTTCGCTCAAGCGAATGTTCAAGAATTCCTGAATTCAGAATTTTCATTCATTCCCGACTTCTCTCCACTTCACACCTACACAAATGGAGACTTCTTGCTCCCATTTACATATCATGCAATCCTTCCATCCATTTCATCAACTAAAATCATAAACCATACAACTCATTCATTCATTAAGAAACCTTAGAATCATTGAGAAAGGATTTCATTAGAATCAAATGACATTAAACAAAATGTGATCCAAATTTATGCTTATACTTGCCTCACTAAAGCTTTCCAACTTCTTACTTCACCACCAAGCTCAAAAGAATCAAAACCCCCAAATTTACCAAACCCTAGACCCAATTACACAAGGAAAAACTAATGAAGCATGCATGTATGAACAATTAGGAGTCCTTTGACTCTAATGCAACTCCAAAACCCAACTAAAAAGTGTTTGAAGCCTACCTCTTGTAAAGATTCCGAATTTGGAAGACATGGAAGATCGTGGAGGTGACTTTCTAGCCCACAAGGAAGAGAGGAAAATGAAGAAG
>T03_Unigene_BMK.482
TAGTAACTCTACCATTTCCAATCAAATACCGGATATTAGGGAGGACCACAGACCTCAAAGACAAGAGACCTTGCCAACCCCATGAAGCCTAAGTAGAAGAGGAAACATCCCCAAAAGTTTTGAGGCAGATAATTAGCTTGAAACCACATTCCAACAAGTTGGAAAATTGTGGATAACATTCTATATCTGCCATATGATGGCAGCCTGATTTATTCCATGAATAGCCATAATGACAAGCCCTCCAAGATGACGTGGAA
>T03_Unigene_BMK.483
GAAATAACAAAGTGCAAGTTTAGAGAAGATGAGATGTTCAAAACTGAAAACAACTTAATACTGTAGTGTGAGGTTTTGATGCTTAGGAGTGGCAGGTAGAACAAAACAGAGGGTTTAAGTTAGATATATCAAATAAGTTTCGCATAAGGTGGGTAAAATGGATACTAATTGAGTGTGTGCGATTGTCAAGTGCTGCTTTGAACAAAGGATCATTTTTGTAAGATGACAGTTAGATCTGCCTTGTATAAAGCAAAATGTTGGCCAGCA
>T03_Unigene_BMK.484
GCGGGCGCAGGGGCAGAAGAAGAGTTTGATGCAGCAGAAGACACTACGCTCGAGACTGCAGATGCGGCCGATGAGAGCACGGATGATCTAGACTCTGTTCCAGTGGCAGTGGCGGTCGCAAGGGTGGATCCAGTAGCATTGGAAGGAGCAGAGGCTGTAGTCTCCTGACGTTTGTAGACTGGTCCAGCGACGGCTGAAGCAACACCCAGAGCAAAGAGGGCGGATTTGACAAACATTGTGGGGATGTTCAAGA
>T03_Unigene_BMK.485
TTTAAGTTCAATCATGATGGTTCAGCAAGAGGAAAGACTGGGCCAGTGGGTTCTTCGCATTAGTAAGAGTGATGTCATTTTTATGTTTTCAAAGCACGTGGGTGCTTGCAATTCTAATAGAGCTAAGGTGTTAGCCATTTCGGAGGCTCTTCGATGCTTTTTTGGAAATATCTTTAGGGATCTCATTGTGGAAAGTGACTCTTCCAATACGATTACTTGGACATCTAAAAAGAAG
>T03_Unigene_BMK.486
GGCGCCCCCTCGCTCTTTCGCCATGTGTGACATGAACACGGCCTTGTACGCTGTCTCGTTCGCGCAACTACCGCACATGGCGGTGAACACCTGGTCGAGGCCTTTTGGCGCGACCGACATGATGCCGTCGTTTATGACGCCCGGCCATGTCGTCGACGGTTGTACTCCTGTGGCTGGTCGATTGATCAGAGCGGTGACCCATTCATCTGATCGAGCTGCCTCCACGAGTGCTGGTGCATTGTATCCGATGGAATGACTGGCGAT
>T03_Unigene_BMK.487
GTTCGAGTTCTCTGGGGAGAGAATTGGGATGAGGTTGCAGAGCGGGCCATCGCACTTTGCCGCTTGGTATCCTTGACCGCAGTGGATCTTTGGTGCCGCTGGGGTGGCTTTCTCTGAGCCAGGCATGGCAGAGGCGCTCATGGCGAAGACTGCAAGAGCAGCGACGATGGTCTTGAAGGAAGGCATTTTTGGTTGATTGGGTTTTCCGAAGAAAGAGTTGTGTGGATTAGAAATTAGGGTGGGTTTGAGTTATTGATGATAAACG
>T03_Unigene_BMK.488
TTGTTGACACCCTTAAATGTGGTGATTTTCATTTGCCAATAAATAATAACTGGAATTTCCAATCTCTGAATCTAATGATTATGAATTTATGAGAACCAATTATAAGGTTCATCGGGCATGTGATCGACATATAGAACCATTGGTAAGTGTAATTTTTTAGAACTGATTATAAATAGGGAGGGTGTGAGGGTGTGTACTATCCCGGCTTGTTGACACCCTTAAATGTGGTGATTTTCATTTGCCAATAAATAATAACTGGAATTTCCAATCTCTGAATCTAATGATTATGAATTTATGAGAACCAATTATAAGGTTCATCGGGCATGTGATCGACATATAGAACCATTGGTAAGTGTAATTTTTTAGAACTGATTATAAATAGGGAGGGTGTGAGGGTGTGTACTATCCCGGC
>T03_Unigene_BMK.489
CTTCTTCCCAAGCCATCCACACCAATCGCAAATGCCACAGCCGGCGGCAGACTTCAACCATCAATTCCAGCAGCCGTACTTGTCGCCATCTCCCATGATGGATCCCTCCCACATGATTCCCCAGTCACACACACCACTGTCACATGTTAGCCACCCAGAACCCCAAATTGCCAATCATTCACCGCCACTAGATGGCATGCATCGAAGTGCATCAGCAGACATGTTCGGTCTTGTACACGATCATCACAACATGAACGATGAGAGTCTAATGCTCAGTGAGATGTATTCGAAGCAGAACCTGAACATTGCAATGCCGAGCCCGAG
>T03_Unigene_BMK.490
GGATGTTTTTGATTTGAGGAATGGTTGATAATAGAAGTAGGAGTTTCGTTGGTGACCTTGATTTTTTTATTTAATGGAACTGTTAGTATGCCAATGAAGTCTTGCAATTTCCCAGATGCAAGTGCTCTCATTTTTTAGATTGAAATGAGCAATAATGCAAGTGAGAGGGTTTTCTATGCAATTTCTCTAGATGCAACTGATCTCATTTGTTAGATAGAAATGAGCAATAATGCAAGTGAGAGGGTTTTCTATGCAATTTCTCTAGATGCAACTGATCTCATTTGTTAGATA
>T03_Unigene_BMK.491
GAGCAACGGATAGGCTGCTGGAAAATCTGATACAGTTTCTCATGGGACCAATGCATTAAAGATGTTTGTAAGAGAATTTATCTGACATTGAAATTGATCAAGAGTTAGGATTTTATTTGCAGTGGCTTTCCAACAATTGGCATTAACCCTGGATGGTGCATAGAATTAACTGCTTTTGCAAAATGGTTTATAGTTCTATGGCTGACCACATGAGTGATTTTGAGTTTCTGTGCATCCAAATTTTAACGGC
>T03_Unigene_BMK.492
CTGGATCAACTGGGCTAACTGTCTACTTAGCGGGCGGGCAGGGACCGGTGGTGGGGGGGACGGTAGTGGGGTCGCTGATCGCTGCCGGACCGGTTATGGTCATTGCGGCCACGTTTGCGAATGCAACGTATGAGCGGCTACCGATCGAGGATGATGATGATGCGGGGAGTGGTGGGGGAGGACAAGGGCAGATGGCCGGCGGTGAGGGGAGCTCACCACCGGGAATTGGTGGTGGGCAGCCTCAGCATGGGCTACCGGACCTGTCATCGACGCTGCCTGTTTTCAACCTGCCTCCGAATTTGCTGCCCAATGGTGGACAGATGAACCATGAAGCATATGCTTGGGCTCATCATGCTCGCCCACCTTACTAAAATAACAAAGAGGAAGGAAGAAGAAAGAAGGAAGAAGAGAG
>T03_Unigene_BMK.493
GGGCTCTTTTCCAACTTGAGTGGGTTGTCTTTCCATGTATGTGGGCTGGGCTCTCTTGGATCCCAGCCCCCTTAGCTGGGGTACCAAAAAAAAGTTAAAAAAATTCTCAAAATGGGTACAAGGTCCGGTCCTTTCTTAGCACGTAAATCATTCAAAAGCATGATTTCGTCAGATTTTATCACGTTAAATAACTTTCTTTAACCAAATTATTCTGACATGGATAATAATA
>T03_Unigene_BMK.494
TGCCACACAGAATATCACTGCTGTCACGCCCTCAAAACAGTGAATCCATTTTCGCCTCTCGCTACGCTGACCACCGACATCAATCACTCTGAAGTTGATGTGTTCCAGCTCAAACAACAGCTCCACAATACCAGTTGTCCTCACACGGCATTGAATAACGTCATCGTCTATTGGTAGTGAATTGGGATCTGCTATGCGGTCGATATGTTGCACAATATATGGCACAGAACCGTGGAGCTGAAACTCAG
>T03_Unigene_BMK.495
GTAGATTGGGATGCTTGGCTCCATGGGGACGGCAATGATCTCGCAGTGGATCTCAAATACGATGACACCTTGTCCAAACCATGTATGGACCTAGTCCATCGATGGAAAGAAGCAAAATCTGACCCTTCCAAACTGTCCTCATTCTCATCAGACGATATTAAGAACTTCATCACTCAACAAAGAATAGTCTTCTTAGATGCTTTGGAAGCTCATACAACTTACTCATATGATCTGTTGAAGAAGCTGC
>T03_Unigene_BMK.496
GCGGAGACGGGGACGGCGGAAAAGTGAATGTGGCACTGGGCGAGCTGGGCCAGGTGGTCAAGACGTATCGCTGGTTGGGGAGCTGGGAGAAGATGACAAAGGATTGATGCGAGACATGCGAATAGCTTGCGCGAGAATTGGATGGTAAGGCTTGAGGCTAGGTATCTAGATTGGGCCGTGGGATGTCGAATCGGCGGTCCCAACTCCCACACCATGAGCATCCTCTGAAGCGTAAAACCGAAAGAGACGAAGAACAAGGAAG
>T03_Unigene_BMK.497
GAGTTTGTTACTACAAATTGCGCCAAATTTTAGCAGAGAAATCCATCGCAAATATTCTTAATTCCTTAGTTATCAGACATGCATTAGAAAAAGATTTGCACTGTAGGGCATTAGTGATAATCTGCAAAGAATAGGAAAACTCAACAAACTACTGCATTAAAAGTTAACTGTTTCAATTTAACCAAACAAATTATGGCAAATCAAACTGCAATTTTTTTGAACAATCTGATCCACAGTTTGAAAGTTTGCACAGAT
>T03_Unigene_BMK.498
GGCGGATGCATTTATGCCCACGCCAACTCAGGAAGAGCAACACTCCCTCGCTGGGCTCAATAGAGTCGCCGAGCAGCCCGATCGCGTACGGACTCAGCAGCGCAGAGGGGAAGAGAATCCTCTGGACAATTGGATGCACTTGAGACGAGAATCGCAACGCCAACAACCAAGTCTAGTGAGGCGCACAGCACCTGCATCGGTGTCTAATTCCGTGGTGGATGCTGCATTCAACAGATATCGAGCAGAGCGGGATGCAGCCCCGAGGCAGCCTAT
>T03_Unigene_BMK.499
AACCAATCTACCTACAGCCATCTGCCTTGCGCTTCGGTCCTATCACTCACCGACCAATCAACAACAAACAACTCCTCTCTCCTACCAACACAAACCAAACAACCTACACAACACCGTCGCAATGGCAGTCGCAAACATGATCAACATCGTCATGCGAGTGTTCCAGTTCATCTGGACTCTCCTCATCATGTCCCTGGTCGGTAACATGATCGCCGAGGCTTACTCCGGTAACCCATCGATTGTCAACTACGACATGTTCGTCGCAGTCTTCGGCATGCTCACTCTCCTCTACCTCGTCCCTGCTGCATTCGTCAGCAGCATCGCCCACCCGATGATCATGTCCGTTCTTGACGGCCTGAACGTTATCTTCTTCCTTGTTGGTGGTATCGCTACTGCTGCTTACCTCGGAGTTCACTCTTGCACCAACCAGGACTACATCTCCACCAACATTGTCACCGACGGCGCTGCTGACCAGACCAAGCGATGCCGTGAGGCCCAGGCCACCACCGCCTTCCTCTGGTTCGGCTTCGCTGCTTTCGCTGTCACCACCGTCACCAACTTCATGGGTGGCTCTTCCGGCTCCAGCCGTGGTGTCCGCCGCGGCCCTGCTATGAGCCAGGTCTAAGCGACTTGCAAGCACCATTCGACCGACAGCAGCGCGCCTTAGCGAGCGAACATAAACCTCTGTAGAATTTTGATGGGAAGGGAATATACCCACTAGCCTTGCTTGGCTATGTACTGCATACAACACGGAGTTCTTACAGAGACCAAGACGCTTTTATG
>T03_Unigene_BMK.500
GTATGAGTTGTTTATTTGTTTGTTTTGATGTGGAATTGGTTTCAGTTGTGTTTATGAAATTTGGGGTTTGAATCTGGTGAATATTGAATTTCCGGTTGCTGTATTATTACTAGAGGGCTATCAGATTTCATTGAAAATAAAAGCCTGCATCAATGACTACTTTTTGCCTGATGCCCAAGCAATTAGATTTTAGAAACCTCATTGATTAAAGAGCCTCCCTGAAAAGAGACCTCTGAAATGCTTCAATGCTTCCTTGATGATCCTTACCTCTGCCTTATTTGAAGCCAGCATTCCCTTTGGTCTTATTTGAATCCTTACAAACCTTCAATGCCTCGTTAGGAATCAGATTGACCCATACTCTTAAGTTGTA
>T03_Unigene_BMK.501
GATTGGTGGCTGTTTCGCGGGTACCAGTATGGATATTGGAGGGAGTGATAAAAGCCAGAGTTCATGTACGGACTTTTACCTTGCATGGAGTTAAGTAGAGAGGTTGAACTCTGAAATGCATGAGGTTTGGACATCATAAGTTGATTGTAACGCACATTTTTGGGTATTCTTCTCTTTCTCGGATGATGTCCAATGGGAATTGGCATATGTTTGGAAGGTCCCAAGTTATACTGACCCGAGCTGTACGTTGAGAGTGGACTGAATTGATC
>T03_Unigene_BMK.502
GAGCTTCAATGGTTGTAAACTGCATCTTATCGCTGCAACGTATCACTTTTTGGAGTTGACCATGAAGGCGGCGGCGATTGCAATTTTGAACCATTTTTTAGGCATGCTAGATAAAAGGCCCATTTTTCTATTTAGAACCGTTCCTGTGGTTGGGTTTAACTATGGCCACTGCTCAGGCCTACGTGTCTATTGTCGTCTATAAGGCTTGACAAATTTGATCTAGGCCTTGCCCGAACCCAACCTATTGGCCCCCTTCTTCTATGTTACTCTAGGATAATAACCGTTATGCATGTCAAAGCGACCCATTTTCATAACCATGTAATGTAGATACCTGTTTGTGTGCTTTCAATATTGTAGTTTTGGAATTGAGTCTTCAAAATGTG
>T03_Unigene_BMK.503
GTTGACTTGTGATGGTGAAGGAAACCGGACATTTTATATACAATTATTTCCCTAGCTTTTTTGACTGGTACTGTTTCCCTAATTGTAGGGATGCCAAATGCACAAACAAGACTGGTGAGTGGTAACACCAAACATAGCCCTCTGATATGGGGCAACAGATGTGATACATGGAAAGTAAAGACATCCAAAGTACAAACAAAACAATGAGAATACAAGACAACTAAAGAAGGGGAAGATAATATGTACCATTTCCTGCTGACAATGATCTT
>T03_Unigene_BMK.504
AGTGACCCAAATATTGATACAATAGGCCTCAGCAGGAGAGAAAATTGAAAGGTTAAGATCGTGCAATCTGAGTGAATTGTCAATAAATAGGACATTCAGTCTTTGGCCTTCTTTTTGTCAAATGTGGATCATTGCTGTGTTTTCCTTTTAAGATCATGACCATCAAGTGAATAGCCTGGCTTGTGCGTGGGTCATTGCATTGTGAAGCTTATTTCTTAACTATGGTCTCTGCTTGTACAAATCAAAAAAATTCTCAAAGTGCATTTCAAGCGA
>T03_Unigene_BMK.505
GTGCGTCTCTATAGTGTACAATCATCCAATTCTCCTTCTCGTCACTATGTCATGACTCGCTGCCGTCTGAATGCCGACACGCTCCTGAACCTGCTTGTCCTCTGAATGACCCTAACTCTGCTTCTTGTCCTCGTGCTTGCCGAAAAGTCCGAGCAGCCATCGCTAGAGGGCGGCGACATCGACAAGGGCGAATCATGCCCCATCCTTGGCCCAGTGATAGTGAGCTTAGGTGTCTTCAGATCCGACGCTCGAG
>T03_Unigene_BMK.506
GTGGTGCTTTCAGTTACTGTGACTGGCTGTTAATGCTTTCCGTGGTTCTTGAATGAGCATCTTAGAGCAACAACCCTGTGCTTTCTGCTGCAGACGTCAATATGCACCCCTATCTGATAATCAATATTAGGGGTTACTGCAAACACAATCATTCCCTGGGTGGATAAGTAAAGTGAATCTGTTCCCGGCTGAATGCTGTCTTTTGTCTTAACCTTTCCACTGCCTTTATCTCATCAGTGAAGTTTCTTAGATCAGACCAAGGGGGCAGAA
>T03_Unigene_BMK.507
CGTATTCCTTTTTAGAGACTATTTCTAATTTTCGTTCATTGTTTTGATTAGGATTAGAAAGTTTCCTATATTATTAAGCCTTGTTTGTTAGGAGACAATCCTACTCGTCTATATATAGTTGAGTCTCCCTTTGTAGATACTCATGCTTAATATCAATCAATCAATGAATTCTTAGTTTCTTTTCACTTATGGAGTATTTCATGATTTTGAGTGTGCCCTAG
>T03_Unigene_BMK.508
GGAGAAGCTGTGCATTTAGGGACTACGGTTCTGAATTGCTAATCTTCCAAATTCTATTCTAGTCTCAGGTTTAGTATCACAACGAAGGTCAAACCAGAATTCAAAACTAAACTTCCACCTTCAAAGCTCTACACTGTGTTTGGAAGTCGCAGGTGAGAAAATTTGAATTTTGGAGACTGGAGTTTCAGCATTGGATTCAATAGATTTTAAATCTTTGCAGGTTTTAGGGTATGAGCTGAGTAGTAACAACAGGAATTCTATACATGAATCGGGAG
>T03_Unigene_BMK.509
GCCGCTAAACAAAACTAATACAAACAACCCAACAGAGGTATATGCATTTATATGTAATAAACCAACATAAACAAGAAAAAAAGTAGATTGAAGAAAATTGATTTTGTGAGAAGGTGAAATAGTAGAACAACATCTTGTGTGACCCACTTGGAAGCCAACAATGAAAAGGAGGGGATGAGATGTGTGCCCATGCTAAGTTTGCTTAGTAAACAATTCCTACTAAAGCCTAAAGGTGTTAGTAGAAGCATCATAAATACTTTTCAATACTCCACCTCAGATGGAACCTGATCAACGCCGACAAGCATATCTTTTTTAACACCAAGTCATTCCTT
>T03_Unigene_BMK.510
TGGTTTTGATCCTCTTGGGCTAGGTAAGCATTGCTGAAGTTTAAGCATTTTGAGGTGTTTTTGTTTTTTTTCTTTACTTTTTATTATAATTTCTATTTTGGAGTGTTTGTTTCAAACAAGTGCCAAAACTACAAAAGATATATATAATCACAGAGAAATTGTCCTATGTATATAGACTCTCTCCACACCACAATGTTGCATTGCCTCCCCAAGAGACCTCCACTGTGATGTACAAGGCA
>T03_Unigene_BMK.511
ATGACAACCACAATGACGACGACTATGGCAACAGTCAAGACCTCAGGTTCAAGTACAAGCTCCGTGCGTAGCCCTGTCTCAACTGCACAGGCTTCCTCCTTCTCAACGAGTTCTATTAGAGCGTCTCTGACGACTTCTAGTACATCACTTGCAACTTCTACAGCGAATTCAGGCAAGATACAGCCCTTATTGAACACAAATTTGTGTCTTGACACTATCGGCCCGAGTTCGAATAATGGTG
>T03_Unigene_BMK.512
GTGCAAACTATCCACAAGAGCCCCCCACACAACTTTTTTTCCAGTAGAAAAAAAAAAAGGAAATAATTGTCTTTAAGGCACAAAACCATTGTACTCTGCCAAGTAGGTGACTCAGCCAATTTTTGAAAGCATGAAAGGGAGCGGTGGAGGATGTTAAATGTTAGTATCCAACTATTTTTAGTTCTTATAGATAAATTGAAGGGAACTGTGTACAATAGTTTAAATCATCCTCTGATCACCCAGTTAGTGTTCAAGCAAATCTTTTGGGCTTTTGAGCCACAAAGGCTGTCACAGCTAAAACCATTATAATTCTCTAATGTCTTCTACAATCATTGGCAAATGCAAATCAGCAAATTCACAGGGGAAAAAATTGTCCCAGACTTTATCCGAGTTACACAAAATTAACAAGGTAGATGATAAGCATTACCTTGCCAAGCGTATTTGCCGACAA
>T03_Unigene_BMK.513
CATTGGGTATGAATTGATCATGTCAACTTTCTGAGCTAATCACATTGTATATCTGGTTCAATAAAGTGAGGCTAATATCACTCTGAATAGGCCTATCACCAACAGTGAGGAAGAGCTTGGTCCAAGGGTTTGTCTTGATGACAAGTGGGGTTCAGAAGTGCAGATCTGCTCAATACGGACTTGGATGATAGGAATGGACCTGGATGCAGGTTGAAGGCCACTGAAAAGGCAAGTGG
>T03_Unigene_BMK.514
GCCTTTTCGATGCTTGGTTTGGCTATCCAAGAAGAGCTCTGCACTGGTATCTGTTTCAAACGATTCGACAAGTCCTCTACCTCTCCCAGAAGAATCGGATTATAGTAAAGTGAGTGTTTGGTGGTTGACTTGAGGCCAGATGCTACAGCCTCACAGTATGCCTGTGCCTCTGTCTTCATACCAGCGTCTGTCAACTCATTGGCTCTTTGCAGTTTGTAGACAGCCAAATGTGGCATGGGTGCACCTGCCGAGCCGCTTGCAAGTGTCG
>T03_Unigene_BMK.515
GGACACTAAATTGAAGGAATTTTTGGGGATTCTGGAATGCGCTGCAAGAATGACAGCATCCTCCATCGTCACCCCAACCCATTCTTCTTTTCCTCCTTTTCCTAAATCCTCTTTACCAAATGACCCCTAGAACTGTGTATGAGAGTTAAAAAGGACTCATCAAGATATCTATCATATTTCCTTATTATCTATGAGAATATGAAAGTTTTGAAGCAAAGTTACTAACCACTCCACAAAGTATTTTTTCAC
>T03_Unigene_BMK.516
GGAGCGTAAACCTCTCACCATGTGGGGTGTAAGCCTCAATAGTACACATTTTTTAGTGAATAAATAATTACATAAATTATAATTATATTGAAATGAATAGAAAAGAATTACATTCTTTCTAGCTTTTTAAGAGTTAATTAGGGTTGATTCAAGTCAACTCTAATTACATCCATTTTAAGTAAAAAAAAAAAAAACACTTTTAAATTCCTGTTTTCTTGAAAACAGGACGTGCCATTGAGTTTTATGTCCCCAAGTATGAATCATGACCGAGCTGCACATTTCATCTGGGGCATATGCACCAAATATGCC
>T03_Unigene_BMK.517
ATTTTGAAAACTTTGTTTCCGTCTATATTTAAGAATGATAACCGCTTGAGTGTTAATTGCAAAGTTAGTTTGTTGTCGAAATATTATCGCAATCTTTATCCTCGTAGAATTAGAATGTCTGATTCTATGTTTTCTACTGTTTATTCTGATGTATGGGTCCTACGCCTAACACTCTTATTGGTTATCGTTATTTTGTTTCCTTTATAGATGATGCATCTCGAATGAATTGGGTA
>T03_Unigene_BMK.518
CTAGCTTCTTCACCTCTGTCATCACGGCCGCTACGTCTTCGTCTGAGATCGCGGACATGGGCACGTCGCAGACTGCGCACGCGCGGCGGAATGTGCTTGAGAGGATTTTCGCGATGGGCGTGTAGCGGCCTACGAGGGAGGTGTAGGTGAAATCCCGCTGGGCGGCGAAGAACCAGCCGAAGAAAATCGCTTTGGGCGTTGCGCCGGCGGCGGCTATGGGCTTTCCGAGACGGGACTGTATTACGG
>T03_Unigene_BMK.519
GCGGAGAGCCACCAGTCGATCAACTTAAGGAATGGTATCAGCAAGCAGATCCGGGCTCACTACCAACAGAGGATTTCTGGAATCTGTGCGGGGACATCCAACAATACAGGCGGTCTTACTGGCAGTATTGGTTATCCAAGAGTGCTGAGACCGCCTCTGGTAGAGCGATAGATGGAGTGATACTACCCGTTTCGCCGCATGCTGCTACGAAGGAAGGAATGAATCGATACTTTGGATACACGGCGGTAGCCAACGCG
>T03_Unigene_BMK.520
ATGGAATTAGACACTACAATGGGTAGGATATTGACACGCTTTTCTTCCTTTTCAACCAGAAATCAATATCAATGCTGATTGCTGATAATTTCTTGGATGCTGTTTGGATACATGGAATGGCCTGATATAGCCTGAACAAAGAACTTTTGGCTATTTCAGGTGTTTTGGGTATATGTCAGCTGGCGTGTTGGGTACTTGGGTTCCTGAAATGGGACCCTACTCTAATTTCTTTTGAGGTTTGAAGTGGTTTATTTCGAGGTATCTCAGTATAAATACATCTTATCTAAATGAGTTTATTAACTTCAGGACATTGCCCATTTCTGGAAGTGATTTCAAGTCATTTCAGTGGAAATACTTGTAAATCTCACCTTTTGATTTCTATCCATTTCAACAGCTTCCATTAATCCAAACAGGTCCTCAAAATGTTGGAGAACAGCTCAATCCACCTAATGATTTTCCTAAGTTCAAACAACTTGTAATTTGATTTACATCGAAACTCAGTCTTAGTTTGGAACTGTTGCAATAGTTATGCTGATCAATAAAAATAAAAATGGAAATGGCTTACAGCTCCATTTTATGTCTGATC
>T03_Unigene_BMK.521
GTCATGCTCTTCTATTCCTTCTGCAAGACGCTGGTTGGCTCAGAAGTCGAGGTCGAGCTCAAAAATGACCTGCGCGTCAAGGGCAACCTCTCATCATGCGACGCCTACCTCAACATCAAGCTGATAGACATCGAGATCCTCGAGCCACAACAGTATCCTCATCTGCTGGCCGTCTCCAGCCTCTTTGTCCGCGGAAGCGTTGTCAGATATATCGTCATCAATCCAGACAACGTCGACTATCAATTGCTGCGG
>T03_Unigene_BMK.522
GGTGGTGGGATGGGCGGGAACCACGGTTCTTGGTGCCTCCGTGGACCTTCCTCAGACGGCCAACACCGACGGTCTTGCGCATGTAGATGTGACGGGCGACAGCGGCAGAGCGGACGTAAAACCAGTCAGGGCTCTGAGGTGGCATCTCCTTTGCGTGGGAGAGCTTGACAGTGTCGGACCAACCTGGCACTGGGAGCTTTCCCTGACGCTTCAAGAAGTCGGCGTAGGCGGCAATGAACTTGTCCGAAGGGACATCGCGGACGGAGACACCAGGCATGATGAACGCTTGTGGGTGGGAGGTTGG
>T03_Unigene_BMK.523
GGTGTTGTAGAAGGACTCAACGAGATCATGCCCTGACATCATGCCTGGAACCCTAGAAATTAAGATCGAGCTTGATCATTTCATCGCAAAACCCTATACAAGAAAAGAAGCTATTGGAGAAAGATCTATTGATCTGAGAATAGATAGGCGTGAGATTGAAGCGAGATTTCTATCTAAAGCAGATGTAGACGCACAGATGGGGTAAAGGAGCGACACTATCGGATACGAGCCAACGCTAG
>T03_Unigene_BMK.524
CAAGAGGCAGAAACTCCGAGAGCCGTTGAACACCAAGCACAGAGTGAGGCTCATTCTGCACCTGCCTCGGAGCCCGTGGAATGGTCAGCTGTTCATCCCTCGCAATTGCAAGAAGCACCCCACAAAGAACAATCGATTCAGGGAGCTAACAGTGCAACCGAGCATAATCCGGCGCACGTGGAACAAGATCACGAGAAGTCTGTCCCTCACGATCATCCCGTCCCCGACCAAAACGTTGCTGAGGCTCACACAGGAAAG
>T03_Unigene_BMK.525
TCGTATTGGTTATGTGCAAACAAGGAATAAAATGCCATTCATCTTATTAAATAAAAGCATGATTATATTAATAAAGAAATAAATCAATTTATATACATCATCCAGATTGAGACCATATAACCTAACTTATGGTTCACCTCAAACCTCACAACCCACTTATGCTTTTCCTTGACTTAGCAATAACCCACTACATATGCTTTTCAAGGCTAAGCCATAACCTTTACAA
>T03_Unigene_BMK.526
ATTTTATTTTTATTTTTTTATTTAAAGAGAGCACTTCAATTTGTTTGTTTTTCCTATATCGTAAACATAATTAACTAATTCACACGCATCATTTGTGACATATTAATATATGCCATGTTCTTCATATGTTGTACTGTCATTGCCCATTGGTTATTGTACTGATGCTAAAAAAAAATTTTAATCTTCTATTTTTTAAATATTTATTAATTAAAAAAAAACTATGAT
>T03_Unigene_BMK.527
CTGGGCTCGGGATTGCAGTAAAAACAGTGTCGGGAGTTGGGACACAGCATCCAATTTGCAAAAGTAACATAACATGTGTGCTCCCAATTTAGCAGGTCAAATCAATCTACATATCACTGTGACTAATTCTCGATTTTGAATTTCCTCCATTTATACATATAGTTCCGATCCGTCCTAATGAAATGCTCCTTCTTCAAGTAAGTTCATCAAAATTCAAGAATCTTGATCCACTAAAACATCCAAACTCAAAGCTAACCAGGTGTAGTTCAAG
>T03_Unigene_BMK.528
GTCGTCTTCGCTTGTACATCTGCTTGCACATCCAATCTGCCCACTTCTGCCATGATGACATCGCAAAAGGCTCCGAGGTAGTTGATCTCATCCGTCATGGAGAAGATGCGAGATGTGTTATAAGACCATACGATAGCTGCCGAGAAGAATCTCTTAGACCGATTGTCCCACATTGGCATGATACCGAAGGATCGCACCCCCGGAAATATTTCGTGAATCTTCTCATGGTCCGTCCATAATCGTTTCCGTTTTCCAGAAG
>T03_Unigene_BMK.529
TAAAGATTGCTTCTGCAAAAAGTAAGGGTATTGCATGGTTTTCACATTCGCTAAATTTAACAATATTAAAATACTTTTCTCTTCAAAGTCACTGAAAATCAATCTTCTGTCCTTTCCTCTGCATTTAATGGTCTTTGATATGAAAATTTATGCATAGTCATATTGAAAGATAGGAAATATTGTGAAACTGGACTTGTCACCACTAACCGTAAGAACCCTGTAAATATCAAAATAATGGCTGAAA
>T03_Unigene_BMK.530
GAGATTGTGAGAAGTAATGTGTTCTCTAGAATTCAGTGCTTTGCCAAAATCGGTGGGACAACTCAATATCGACTGCAAAGAGATATGGAGAGTCCAAAAGGTGGGGTAGGCATGGATTTAGAGATCAAAGGGATCAGATTATATGAATCAACTGAGTTTCCCAATAATTTTAGACTGTCGACCAGTTTATTTAGATGCATTTGGTTTTTCTTTTCTATTCTAGGATTCTCTACTCTATTCTACTCAGGGTTGTTCATGTGGTCCTTCACTTTTTCCCGGACCATGTGGTGTTGGGGTACTTTTTTTTGGGTAAAAG
>T03_Unigene_BMK.531
ACCAACAACAACATATGAGACAACATCAACACCAACATCAACATCAACAACCACAAATGATGATGCATCGTGGGCCTATGGTTCCTCCTATGTTGATGAATCATGCTCCTATGCCACCACCATTCAATCCAAATCTAGGAGTAGGTGTTGGTCGTGCTCCCTCTCATGTTGTTGATGATGAGGAGGAAGCTGAACCTAGAGATGCAAGATTAGATGACCCTTGGTTAATTCAGTTTTCACAGAAACAAGCAG
>T03_Unigene_BMK.532
GTAGACGCTATCAACTGCTACAGAACTGGAAGGCCCAAACTATGGCTTCAGCATGGAATTGGTACCATTGTGCTTGCAGCCATGGGAACGTGGCGGAGATGCAGATGAGTGACAGGCTTTCGACTGTTCTCGATCTCCCAGTGCAGTCCGCATAACCCAAAGGTCGTACAAGATGGACTGAAACACTTCTGCTTGCGAGAAAAAGATCAAGCTGGCGTGAGTCGAAAGACCTAGTGGCAATGAGACAATAGGTAGG
>T03_Unigene_BMK.533
GAGAAACTTCTTCTACTACAAGTCTACAACAAACAATTCGGAAGAAAGTGCAGGAGAATGCGAATATATATATATAAAACAGGACACCACAGCGCTTTTGCTCTTATACTTCTTCTAAACGAACAAATGAGATTAATCTTTTGATTCTTTCTGCTATGAGAAGCATCAGAACCATAAACGAAGCAAAAACACACAAAAACTGCACATATTTCGATGCTGATTTGAACATAACTAAAAAGAACACACCAAATCGC
>T03_Unigene_BMK.534
GTGCGGACAGATCAGCCTTGTCCGGATGTTCTTCGAGGTATTCCTCTTCGGACACCAAAGGAAGCGATAGGTACTTGTGGTCGTAGTTCTCACACGCCTCAATCTCACTACTCAAATGCTGCTGAATGTACCTAACATTCTGCAACTGCAAATGCAGCGTATCAACCTCGGATTTGGCATTGGCCGTCTCCTGCTTGGTCGCGCGCATGCCCACTACCGCGTGTCGATGTAGTTTCCTGACTTTGGCGAGGTGCGCA
>T03_Unigene_BMK.535
GGTGTAGTTAATCCAGCCGTAGGATCCAGCCATCAGCTAATCTCTTGCCGTCTGCTCGCGTGCCTCCCCAAAGTACGACACCACTGCCCTCGACTTGGCCCAGACTTGACATGCCGAACCAGCCACGCGCACGGGGCATTGTGTCGCCATCGTATTCATCATCGCCATCGTAGTCAGGATCACTGGGGCGCATCTCCACACGACTCCACAGACCGTGGCCGCTATGTACGTTGGAAGCTGT
>T03_Unigene_BMK.536
AACATGTTACTAATCAAAATTATACGGAAAGAGATTTAAAAGTGCGACGGTGTCGTTACTTAACATAAAGAGTTGGTAATGGCGTCGTTGTTTAATATAGAGAGTAAGCGTCAACGTCGTTACTAATTCATCAAATCTGTATATTCTTCGACCTTTATCATCTGTAATTGTTGGTTTTCTATACCAAAATGAACCAAAATATTTTCCTCCTCCAACATTAAATATTCCTTGTGGAGGTTATTGATCTCCATTAACGAGGTAGGCATAGCACAGTTTGACCTTTTTTTATGTGTTATTTACAATAGAGCCTGTGTTTTAAGTTTATTTTTTGAAAAAAGTTCATTAGGGTTTTGATATATAGTTTATTAATTTCATTATCTTTATTGCATGATTATTTTTGGGTGGCTAAATCATCAAGGTA
>T03_Unigene_BMK.537
GTGCGCGCAGGGTAATTCGCGGGGACCCAGCATCCGAGCCCGGAGACTCTCCCAAGTCGAAGTCGGAGTACTCCGCGCCGCCTACTCGGCCATCCGCGGATTTGGTACGGCGATGCAGGTCGCGCGGAACGTCGAGAGATGCGCGCGTATCTCGCCGACTCGCCGACGAATCTCGACGCAGTCTATCCACACCGCCACGCTGTCCCGGCGGGTGCTTCCATGGGGCGTTCCAGTGATCTGCCGACACGAGTTCGGGGGAATTCAGC
>T03_Unigene_BMK.538
TACAGAGATCTATTGTACAGCAAGTTCTCTACGGCGTTCGAAGCGGAACTTTCAATTTTACTTGGGAATGGCGAGCATTGAAAATGACGCCAGCAGGAGACTGGCACAAGCCGATTTTACTCGAAGTATACGGAGCACCAAACGAAGTCACGTATGGAAAGCATTATGGAAGCATGCCATTTCTAGCACTGTAAGGCCAGCTTCGAATGGCACCAGGAAAGGCTCCAATAGCGACGTGGCTCTGGGAAATGGTGAAACAGCAGCCGTGACTTTTGCACTATACAGATATGACCTGTG
>T03_Unigene_BMK.539
GAATGATATGGTGTAAGAGTGAGAAACCAAGCAACAGGGCAGTTCAATGTATCAAAATGATCATATAATTCTGGGAACAGTCCTGCTCTGGAAAATCCCTTCAAGCCACTCCCACGAGCTGTGATTCAGGTGGTGTTGCAGACGGGAATGCACATCCACAAATGCATGCGTCTCACCTCATCAGGCCAAGTGTTACTAGTGCTATGAATGAGGTCATCAATCCAATTAGTGCCCCTAACGCTAGATGATTAATCTGAGGGCTGGTGAAGGGGTGACAATCAATGTTGAATAAGGCTTTGACGAAACTGTCTACAAGTTTCATCAGGGAGTGGGAGGAGATAAATGGACCTACAAAGATGAAGGTGAATCTCTTGCAATGTTGATGAATGAAAAGGAATGCGGCCTTCTTCAATCTGTGTATGAGCAATTCAATGAGAACTTGTGTGAAATTGTAGTGGTTCAATCCTTGGTGTTGCTAGGGTCAATATTATTATTCCAATTTTGTGATAGACATAATAAAATTTGAAATTCTACTTCCCTAGAAACTGATTAATTGTTTATATTCAAAATGGATTAACTGTTTCTATTCAAAATGATTTTATGTTGCACCTCAATG
>T03_Unigene_BMK.540
ATTCGGTCATTTTTATAATGCCTCTTGGATGATTGCCATTTTCTAATATACTGGGTGCTGAATAAAGGGTTTGTTTAAATGAGGAAAAGAGCTTACTGATTACTTTTAATATACTAGAACTGTGGAGAGTTTTCTCATGTTTTTTTTCACATTCAAACAAACCCTATGGGTACTTCACAATAGTTTGGCACAATAGATGGTTATTTGTTCTGCTATGTATTTATTTGTGCATTGCCAAAACCAGAAACAACATTTGGTG
>T03_Unigene_BMK.541
GCCCCATCCTTTCTTTGCCAGTACGTGCAACCTGATTAGCATCACATAAAACATGAGACAGAGAATCCTCCCTCACCCTCTATGTATCTAACCTCCTCTATTAGATCAAGAAGCTGCCACGTGTAATCACTACTCAAAGTAGCACTCTAAAGAAATCTCGGTCAATAATTGCTCCTACAACATGCACTAGAAGAAACTTTCTAAATCCCACGAGCATAGGTG
>T03_Unigene_BMK.542
AGAGAGAGAGAGAGAGAGCTCTTTATGTTTAACCTGTACTGTTCTGCCATACTTTTGGGACCATTGTGGACTCTATTTTACATGGAGTACGTGTTAAACCTTGTTGCATGAGTTACACTCATAGCAATGCTTCTCTTTTGACATCTAATGATGAGAAACTCATGACTCTAGGTGTATGTGTCCTAGACATAGAGTGATGCTTCTTTTTGGTACCAAATGAGCTTATGGTTTACATGTTTGAAAAAAATTCATGACTTTTGCTAAGCTGTATTATTCACTCAAGGCTTAGGCAAGTCAAAAGATGTTTTGACGCGGCTCATAAAAGAGCAACAGTTTGTTATTGCTAAACTGAGAG
>T03_Unigene_BMK.543
AGTTCAAATTTGAATGGGATTGGCCCCTGAAATCTATTCCTCCGACTCTAAAAGCATTGCACAATGATCCTGAGATTGGTTTAGGAAGGGCTAGAACTGACACCGGTATGAACTAGTTAGCCCACTCTCCATCAGCCAAGAATATGTCCACCCTCAACATAGGAGGAGAACTTAGGCCATTAGACCCAGTGCATTGGGCTTTAACCATGTGAAGGTCAATAAAACCCTGGCATTCGATTTAAAAGGAGAAGTCTTTGCTCCCAATATATCTCTTGCATGGATATTTTTTGTATGTTGAAATCCCCACCAATGGCACTGAGGATCCACTCATGTTCTAATAAAGTCAAG
>T03_Unigene_BMK.544
GTTATGAGACTCTCTCTTTACATTGAATTGCAGTGTATATCGCTTCTTCTCTCACTTCCCTCCATCGCCGTCGATACAGTCAAATCACTCTGCGATATTCCATCAGTCTCGACCTCCGCATCTCGCACACCTGCAGATACACATAACAGAGAATGCTTACGATGCGAATGAAGACGATCAAGCAAGCGCCCATGAAGCCAGAGTTGCTCCGCGCCAACTCGTGCTCCACCCTCAGC
>T03_Unigene_BMK.545
GACTGGACCGTGTGCTCGTCCACGTGCGGCGGCGGCATGCAGACGCGCACCCGCAGCGTGGTGACCGACAGCGCCAACGGCGGCGTCGACTGCGGCATCCTGGTGGACCAGCGCGTGTGCAACTCCGCCGACTGCCCCGTGGACTGCGCGCAGTCCGACTGGGGCGTGTTCGGCGAGTGCAGCGCCACTTGCGGCGCCGGCACCCAGACCGCCACGCGCGTCACCCTCACGTTCCCCGA
>T03_Unigene_BMK.546
GGAAAGAAGGCAACTCCTGTGATCTTGATTGATGCACAGGTCCAACATACGTAATGTCGGCGCCAGAAACCACCACGAACCCGCCTCCCTCCGAGCAGGTCTCTGCTCCAGTCCTCGATGTCTCGAAATTACACGCTTTGCCCTCCGAACAACAGGATCTGTTCCTTTTGACTTATGTCGCGGATCTGCGTCAACATGTCACCGGGACCTCACCTCAACAGTTATCAAGCCGGC
>T03_Unigene_BMK.547
CTCCGTTCGCCATACCCCCCGCATTCGCTCTCTCCTGCGGAAGCAACCGCACCATCGGCAAAAGGAATTCCGCCACGACTTTCGCCTCCTCCGCAGCGAAATGGTATTTCTCCCGTAAAACGTCCGGGAGAGCCCAGTGCCGGAGACGGTGGATATTTCGTAACTCGCCTTTGCGGTTGAAGATTTCTTGACTCCATTTTCCCGAGATGCAGAGGTGTTTGGGGAAGGGGCCCAGGAGTTCGATGATTTGCGCGATGTGGTCGTCGTCTTTGCCGTATTTTGTGCCGGATTGGGGGTCGAAGAGG
>T03_Unigene_BMK.548
AGCGGCGTTTCGATGATGGTGACGGCCTCGACAATTTCCTTCTTGTGCATCTTGGAACCAGGTCGCTCCAATTCGCGGACAATGTGGGTCATGCCAGCCTTGTAGCCCATGAACGCGGTCAAGTGCACCGGCTTCTTGGCGTCGTCCACGGGGAACGCCTTCACGCGGCCGCGGTGGCGAGCGGCGCGCTTTCGGGGCAAGAAACCCAGCGAACCGTGGCGTGGGTGCTCGAATTTGCGGTGAGACATAGTAGGGTATTGGTTGGT
>T03_Unigene_BMK.549
GTTATTTATACATGTGGATAAAAAGGAGGCTCATGTCAGATTGGCAGTCAACTACAAAAAGAGCTTGCCATATTTCATTTTGAATCTGCCATTTTTATTTTTCAGTCTTTTCTTATTTTATGATTGTTATATATACCAGTAGCAGTAATGCTAGGGCAGTTCCCACTTCCCAGAAGCATCACCCTGCAACATAACCCAGATGTAGCAATTAGTGAGAAAGGTTTGGCTAAGGTTTCCTATAGCAATGTGCAATATTTTGGTAGGCAGATAGTTAGGGAGAAATAAGCAAGGAGGCTCACAACTTGAAAGGCAGATTTAGGCTAAGATGAACCACAACATGATATTGGACTCCTGGAATAAGGAAGAGCTCAAGTTAGTAGGAGATATTATGAAAAGAGGATAAACATAATGTGTCTACAAGAGACTCAATGTAAGGGAGAGGAGGTTAGGGATCTTGATAAAGGGTTTAAGCTAGTTTCTGTAGGACTGTAATTCTAGAAATAGAGTAGGCATCACAGTTGAAGGTGATGTAAGGAATAAGATTGTAGATGAGGATAAAGAATGATAGGACTGTGATGGCTGAAATTGTTAGAGATATTAAAATCCTAAATGTATTAGTGCTTAAATGCTTTAAG
>T03_Unigene_BMK.550
AAAGCTGTTCTTTGATTTAATTTTGTTAATTTCTGTTGCTGCAGTTCAAAATTCAAATAAGATGGATGATCTGAAAATGAATATGGATAGTAATGTAGAACCATTTGTTTCCCTTGTCCCCTTACCCTAACATTTTGGCTGTAATTTTTATTTCAGAAAAGTCTAAGATCTAAATAGGTATAGCTGTGCGCTTGTAGAACTATAAAGTATGCCGGTTCATTTCTTGTCTTATAATGTGACACTATTGTCAATTATTTCAGCATGAAAGA
>T03_Unigene_BMK.551
ATTGCAGGCGGTGCTACTTCGACGGCCGTAGCGGCCACTCAGCAGCAAAAAACGATTGTAGCACCATCACAACCACAGCGCCAGGTTGTAGAGACTGCCCAGGCTGATCAAGAAGGCTTGGCTGTGGTCCTCGATCACTTACGCGATCTTGCATTGGGTGTCTACAGCACAACGCGCTTCGGCACAAATTTGTCCATTCGCACACTGCGATCCTTGCCTTCAGCGCAACGAGAAACTCCGTTCGTTCTTGCGCAGCTAGGGAAG
>T03_Unigene_BMK.552
CAAAAAAATCTCCAAGGAGCATGGGCTTAGCTCCACAAAAGCTTAGGAATGACTAGTGAGATATGAGGTGATGACCCTTTGAACTATCCAATTGCCAATGAGTTATGGTTTTATTTGTGGATTCTAAATTTTAGCTTTGGTTTTCTTCTCATTACATGAAAACCTTTTTAGGTATTTTAAAGCATGACGAAAGAAATTTATGAGAGG
>T03_Unigene_BMK.553
TCTTGCTCGGTGTATCCCGCAAGGGCAAGGATCTTCTCCTTGTCGGTCGTCTCATTGGTATCAAGGTCATCACCAACGAGTTTGTCGCTTTCGCCCAGCTCGTTGCCACCGACAACCCAGCTTCTGAGTACCACACTCTTTCTCCCCGTTCTCGTGTCATTGCCACTTACGCTCTTTGCGGTTTCGGTAACATTGGTTCGCTCGGTACCCAGATCGGTGTGCTCAGCCAGATCAGCCCTGGCCGCAGTGGTGACGTTTCCCGTCTCG
>T03_Unigene_BMK.554
GTTGTGTATCCAAGCACTATTGATGCACAATTACGTTTATGAACAGATCAAAATTTCTAAGATGAAACATTAAATGTAACAAGTAAACTCAAGCGCCTGTGTTAAATAACAATTATACACGCCAGCTACATACCTCACATTCATTGAATTGAGCAGTATACCCATACCTTCCACAGCAGTTAGATTCTTCTATTATTCGTATGTTTTGCAAATGACAAAATATTTATGCACTTGGCAATTGGAATATCAATACTCACGTGTTCATTACTTGATTGTTTAAAGTAAGATTCGTATAA
>T03_Unigene_BMK.555
ATTGCAGTTCCCGGAGATCACGCCTGGAGTCACGCCGAAGGTGCGGTTCATGAGCGCGTACGAGCAGAAGGTCGAGGACCCGCCAGACAAGAATTTCCAGTACATGCTGGTTGCGGCGGAGCCGTACGAGACGTGTGCGTTCAAGCTGCAGGCGCGCGAGGTGGATCGCAGGGAAGACAAGCATTGGACATGGTTTGACCCGGATAGCAAGGACTTCTGGGTGCAGGTCACGTTTAAGACGGAGAGAGAGGAGAGGTATAGTGGTG
>T03_Unigene_BMK.556
CTCAGTCCCGACTTCTGGTCGTCCGAAGCCTGTTTGGCATTTCCGTGTGCGGGGGCGCCGCCCTGGTCGTTGACGTTGGTGGCGGTAGCTCCGGCCTGGCCCTCGCTCTGGTTCTTGGGCTCGGGGGATTGGCGGCCGGCATTCGGGGCGGACATGGTGATGGTTTGGTGGATTGGAGTGGTTTGAGTGGGAGTTTGGTGGAAAAAGTGTTTTCGGATTCGAAAGGTCAATGGGCTTTTTGAGATGGGG
>T03_Unigene_BMK.557
GCTTGGTATGTTGGTGCATGAGCTTTTGGTACATGTCCATCGCTCGCTCGGGTTGGGACAGATCGAATTGCTTTGCGAAACCTTCTTGGGCCTCAGCGGGCTCGAGGGGAGACCCACGGTTGTATGCGATTTGGGCTTCGGCGGAGGACATTGTGGAGATGAAGTGATTGATGTCGGTTACTATTGTACGACTGTTGGGTCTGATGGAGGCGAAACTGCGTCGAGGTGCTAGGACTGCGTTGCGATGTAGATTGTGTTTGAG
>T03_Unigene_BMK.558
GCTCATTCAGCCATGTAGCTAGTCTCGTAATGTCGACATCTGCTTCTGTTGTCGCACTTTGGAAGAAGAGCTTCCAAACATCGTCCAGTGCATCAAGGTATCCTTCCCTTCTAGATGCTTGTGATGCTTTATAGAGGTGTGTGATTGAGAGCGCTGCCTCCTTGAAGGCAATATTGATGGGATCATCTGCTGGCCTAGGTAGTCCAGAGGACAATGAGGACATATCCATGGTTGTAAG
>T03_Unigene_BMK.559
ACTAAACATCGCTATATTTGAGATAGGATACTGCTTAAAATGGCTTAATTTGCATAATTTTACTAGTTTTTTATTTTCTATTTTTCTGAAGTTTTTGCATAGTTTTTTACACTTTCTAGGACCAGCACAGGTGGCACAGACTCGTCCTGGTCCTGGTCCTGGTCCTGATCGGCATGGAAATTGGCATTGGAATTTGAAACCATGCTGCCACCTTGGTCAATGCCCAGTAATCTACACATAACTGCCACGATCCGTCTTTGTTCTTCATTAGTACTGGTGAGAAAATAAGGGTTGTGACTCAGTTGGATGA
>T03_Unigene_BMK.560
GTGATTCTAATTGATGACCTTGTTTGTGTATATTATGTTGACCTGCATAATTTCTAGTTCTAATTCCCTTCTTTGGGATACTTAATAAATCAAACTGATGATCCGAAGCACCCAAGCTACAATGAACTCAGTGGAGTCAAACTCAACATTGGCAGGCTTTAAGTTCCTTACAAATCATATGAATTGATGAGTGGTTTACCAAC
>T03_Unigene_BMK.561
AGGGAAGTTGAACGGATCTGCAGACGAGAGCTTGAGTGTAAGTGTCGATGTCACCCATCTCGAGGGAGAGGCTCATGGCCTTCTTTCCAACTTGATCCAAAGCTGAAAGTCCCGAGATCCAAGAGATCGCATTGGAGATGGAGTTGGACCAAGTTCGACTTGCGTTCAAGTTGAATTCGATGTCAGGAAACTTGGCAGCGATGGTCTCCGTCGAGATGGAACTCGAAGCCTCTGCAGCCTTGAGAGCGATCAAAGCGATGTTG
>T03_Unigene_BMK.562
GAAGACGAGTGGAATGTGGATCAGCTCGTTGTGGATACCGACTACTTTGATGAGGATGGGAATCTCCTGCAGCCAGGCGAGAAGGAAGACAGTCATCATCCCCACGACAAGCATTCAAACACGGGGAGAGATACTACGACAGCCCACTCGGATACTGCTGGGTCAATGATGCCTGCTCCAATCCTCAAAGGAGTAGACGGATTCATAACCTTTTTCAAAGGTTACCTCATACCTAAATGCCA
>T03_Unigene_BMK.563
TGTGTTAAAGTAAAGATGCATTTCTTTTCATGAAATAAATGTAAAGTGAGAAGAGAAGTCAACAAGTGGTAAAGTAACTTTTACTTCATAGAGTAAAATGTTATTGCTGCTGGTAAAGTAAAACTAGGTTTTTTTATTTTTACTTAGTAGGATATCTTGTGTGGTGTGGACCAATGTTGGCATAGATTCATCTTCAACATAGGTACCAGAAATAGAATTGATCTGAGTGCCTGGCATATGCTAGAGAGATATCACATCACGAATCTTATTGAGAAAGATCATGTTTAGTTAGAATATCTTATATTTATCCTTAGACCTGAGGACGGAGAGAAATTATATCGTACAATATGTGCTATATAAAACATCCTCGCTGAGATCATGGAGTGGTCAATAA
>T03_Unigene_BMK.564
ATTGGATGCAATTCTCCTCAGTAGCATATTGTCAAATTTTACTCCTATAGAATTTGGTCTTGCCATTAGATTGAGCGCGGTTGATAATGTAATAATGCAGAGGATTACTAATGCATAAGTTTGTGCTAATTTACATCATCAATCATGTGTTCAATCTTAGCATGGGATTAAATCCTTTTGGAGTAAAATTTGAGGATATTCTACTGGAGGAGATTGAATTCAGTTTTAGCAGTTCAGATCATTAGTGTGTGCTCTCCATGCTTTTAGCTCTACACATCCCAATTCTCTTGTTAGTGTGCTTTGTTTCCTTAATCATTTTGCTCGGCAATCTTAAGTTGCATTTCAGAATAGTGTCAGCAAACATGAGTAGCTGTGCAAATACACTGGAGAATTGATCTCGAATGACCATGAAAATTCATCGGTTCTCTTCAATTTAAATGCCCGGG
>T03_Unigene_BMK.565
GCGGGGTCGTATGATCTGGTAAAAAGGTAGTAGGATTTTCGCCATTGCCAGGCAAAGTCTCCCCAGTCAACGGAGGCGGCAGCCGTACGAACGGTGGAAGGAATGGAAGAGGAGGTCGAGTTCAAGGTCTCATTAGCTGTGCTGGTCAGATAGTTTGTTACAGTGCTTCGCCAATCGACGACTGTGCCAAAGACATCGGTCAACAAGGCTTTGGGTGGGGATGAGAGAGACATGGCCCGATGCAAAGGGAACGACAAAT
>T03_Unigene_BMK.566
GTGGGAACTCAAGAACTAGGTTGTATCGGGTGTGCTTCCGTGACGTAGTCAATCGTAGCACTCGAATTCAACAAGAAATTCTTTGACGGATGTTCTCCGATAAAGTCGAGGGGGAACCCAATCTTGAAGTCAATGGCACCTTTAATCTCTTCGATTTCGGCATCAGATAACTTGATATTAAGAGCCTCGATATTGTCCTCAAATGGCTCAATGTCCGACACCCAATGATTGGGTG
>T03_Unigene_BMK.567
TAATGCATTTCCCAGTTAATGTGAAAAAGAAATCGTTCTGCGATATTCAACATTTTTGGAAAAATCCACCCCAATACATTTGTGAGTCGATTCATATTGGTTATCCTAGCAAATGCCATCCATCAATGTTAACATTTTGAACTATGGGAAAAATAAATTTTCATGCCCTCTCTTAAGTCCTAGATTGGAAGAGATGATGGTGTTATTTCTCAACTCATGTGGTTTTTCATTTTTTATGGTGAGTTTCTCAAGTCTCAATTCATATGTTGCTAGGACCAGGGTTTGCATCCCTTCAAATTGACTCAAGTGTGTCAGTTTTACTTTTTATCTAATTCTTATTCTTGTTTTCCGTCG
>T03_Unigene_BMK.568
CCAAAGATTCCACGACTACATTTGGCCCTGAATTTCCTTCTATGGGTAAGGGTGATGAAAATATAGATGCAGCTAGGGAAGAAGCAGTAGTTGTTGAAATTCCCCACATTGAGTCTCACATTGATTTTTTCTTCAGGGGATCAACAATGGAAACTTGGAGCTTGTGAATTGATGTGCAAATTCCACACATGATGTATCCAACGGTTCAATCTCTCATCCACACACAATTCGACTGTCAAACCAAAAGATGTGCCATGCCTATTTCAAGCTGGAGGAAAAGATAGCGTAGAGTTTCCAAGATGCGTGCACAAGCTTAAGCTCGACCAACAAATCGAAAGTTCATCAGATTGATCTTCAACTAGGGATAGGTACCGAACTCGAGGTCGAGTTCTT
>T03_Unigene_BMK.569
ATCAGTAGCCTGTTGCTGCTGCCTTAGCCTTAACAGTTCCTGCATGAGTACACCCTTGTCCCGTTCAATTTCTTCCGCCGGCCCAAACTTTACCACCTCAACACATGTCCTGACTGATGCATTTTTATCTTGGGGCAGTTGAGGCTGAGTATGCTCATGGGTGGGCTTCCGCCTAATAAGAGTCTTCAGCAGGTGTTTCTGACCTCTTAGAAAG
>T03_Unigene_BMK.570
GCGCATCATGAGAATCAGCATTTGATGGATTCCACTATGTACTGACATTAGTAAGAGTAGAGTATCACATTATGAATAAAGTAAAATGAGAATTGAGTTGAAATAGAATGAGTACTGGGTTACTTTGCATGTGGTGTTGGTGTCCTGATTTCTCAGCCAAATCTCAATCATCTTTTCTAACTCTGTCACGTTCCCCATTTCAGCTATTACCTCAGTCCCATTTCTCTCAGCAAATCCAATCCATTCATCTAAGGTCATCATTATCATATAATCTCTCTGCAATCTCTCTTACTT
>T03_Unigene_BMK.571
AAACTGTTGAAAGGACCAATTTAGGTATCCAAGCCCACTCCAAATTCTGCCAGGCATCAAAATCAAGATTTAAGCCTGAGCCCCGACAGGCCAAGTCTGAACTACATTCTGGCTCAGGCATAGACTAGCCAAAGTTTGTACCCCTTAGCCTAGTCTAGTTTTACAAATTCATCATTTTCTATGTAATTTGAATATAAGCATAGTTTAAGAAAACAATAATGAATTGCACCCATAACAGTATATAAATCAAG
>T03_Unigene_BMK.572
ACCTTTGGGTAATGGGCGAGGCGGAACCCATTTACAACCCTAATAATAATAAGCAAATGCGCTGTCCGGTGCCCCCAGCAGCTAGGCCGAGTCTTCAGTTTTGTGCCATTCTTGTATACGAAGGTGGACCCATCTTGGCAGCTGCAGGAAAATCAATGCACTTAAGTGACATGGGATGCAGAATCTGCAAGAAATTGCAAGAAAGTTCTTCTTTCACGTGAATCTAAGCCATTGGATCATCAGCCCTTTTATATGTGTAATACCATTTTGAGTTGAGGGAAATTGCAATTGGGCTTGTAACAGTTTCTTTGTTTTTCTCAAGTTCTCCCAACATTTTGCATGCTTTAGTTAGTACCAGTAAAATATAAGTTAAACATAAGTGGGGTGTTTGTGCGTGTAGCCTATGGATTCGACCCTGTTGA
>T03_Unigene_BMK.573
AAAAATGGATGATACCAATATCAAGCATTCTACGAAGTTAATTTGTGCAGTATAATTTTGGAGATTTTCAAATTGTAAATCAGGTTGTCTAAAAATGTTCCTTATAAGGATGCATTTTTTTTATTTTTGCTACATTGAGGACCACTTATCGGGATGCAATATATTTAGAATTTAGATTATAAACCAGTAGATCAGGATTTTAGATATGATAAATCAGGAGAACTAAAGCTTGGATAGTCGAGATCCAAAATCCATACACAGCCAAAATAAACAAATCTGGATCCAGAATTCAAGATTCATATGTATCAAATTTTCACCTTAATGGAACTAAACTGATAGCATTTTTCACTGGGCCTGAAT
>T03_Unigene_BMK.574
CGGCGAGAGATCGCGCGGATAGCAGGTTGTGTACGGGTGTTAGTCGAGGCAGGCGAGCGAGTGGATGAGACTCTTATCGCGAATGCTTACAAAGCAGCCTCGAAGCTTCATGAAGACGAGGATCTCATGCAAGTTGAAGGAGAGATCAAGAGCGATTATCTGAACAAGGAGAAGGCCGAGCAGATTGTCATGGCTACACATACGACATCGTGAGCATTGACTCACCACATGCACGCAAGCTGGAG
>T03_Unigene_BMK.575
TGTCTCTTTTCAGTAATAAGGGGTTTCCCCATACTTAGTTCATGTCAACAAACAATTCATACTCTCCTTCTTCTCTTGCTATATTGTCTTCTTCTAATTCAGTCTCTTTGTCCCTCTTCTCTCCATTTCTGCCTTTTTGCCCAGTTGGCCTAGTGGCCAGGGGAGTTGAAGATAGATAACTTGACCACCCATGGATCGATCTTTGGGCGGAGCAGTGGGAGCAGGCATGCTATCCACAGTGACACCCTG
>T03_Unigene_BMK.576
CTCAAATCAATAGGATCCTCAGGTTTGATCAAATCCAGCTTTTAATGCTTCTTATAGGGCTACAATTGCTACTCCTGTAACTTCTGCCTGATCATTTTTCTGTGCCATATTTTCGTAGTTTTCATTTGGTCACTTTATATTTGCTAGCTAGTCACGATATGTTGTATGGTGATTTTGGCTAGGTACAGAGGTGAAACTCAGTGG
>T03_Unigene_BMK.577
GAGGTTCTCACCTCGATGCTGCAATTTATCCCTAGCTTTCCAACTCTATTTTTTCCGTCCTCCATTTTTCCAACATGGAACAGAAATTTTCTTATTTTTATTTTATTTTATGAGAAGGTAGGTTGGGGGGTGTTAAAAGTGACTCGGGGCGACTTGGTCCGATCAACTCAAGGGGGGCCAAGAAAAGTTTTCTCAACAAAATTTTGAGATTTTCTTATTCATGCGGCATGTGCTTTCTTATGGTTGTTAATTTTCTTATTTGTGTCCATCTTGTTTCATTTACTTTCTCCAATACCATTTGTTGAGAGCTTCTTCAATCCTCCAATTCTTCCTAATGAGTTGAAGAGCTGTGTGGAGTCTCTGCTGCTTCTTCACAGCACCACTACCTCAGA
>T03_Unigene_BMK.578
TGGGCTCAAGGGTGTGACTTGGTCCGACTCAGCCGAGTCCCATTCTGCTCAAATGAGTCGCCCTCTAGTCCAAGTTTTAAAACCTTGGCTGAACTAATGGCTTTGTGGATTAGATTGAAATAAGTGCCTCAACCTCTTCCACATTATTGTAGGAGACTCTTCTTGTGGTGTCTAGTGGGCTAGTGCTCAATCCCCATTCACATAGAGGTTAGCAGAGTTAGCCAAGGCATCAGTCATCCACGCCATATGCAGTGCTAACAAGGAAGCCGATACTTTGGTTAAGAAGGGAGTTACGCAACATCATATGAGTCAGCAACTACCTTTTGAATGTGCTAAGTTGAAAGTTCTGTAGTGGGTCTCTCATTTTTGGGGTCCTTCCATCTTTTTTTCCATAAGTATAGCTCTCATATACCATATAGCCCTTAGTAGTAATGAAAATTAATA
>T03_Unigene_BMK.579
GAGCACAAACGCGGAGACGGAGTTCTGCTGTATGGAAATAAATGTCCTTTGCGATCACCTCGACCGGATAAAGGCGTTGGGACACGATTGATATCTCGGTCAGTTAATGTTGGGGGCGGGATTGGAATGGGCGCTGGTTTGCAGTTGTTGTCGCGTAGAAAAGGATGTGAGTAGGTAACGGGATCTGTCGTAGAATAGTTCGGAGCGAGAACAGTGAATGAAGTAGGTGTAGGCAAGCATTCAACCGCAACGCTACA
>T03_Unigene_BMK.580
GGGTGCTCTTATTTCTTACATTCTCAATTTCTATGCCTTCTCCTGTTGAAATGAAAAGCTAGGGACTTGTACCTTAATTCTTATTCTTTCTGCATACTATTTTTTATACTCAATTTGCGTATGGTTTTCTAGTTATTGTTTGTGACGTGGATAGAACAATGTTGTTGACAGCTACTGCATAACTTGATTCAAATGCAATACATGAACTTCAATTTCAGTGTTTTCTACCCCTTCTTTCTTATGGTCATATATATTCTGATCTTTCTTCTCATATGCCCCATTAGACAGGAAAGTCAAAGCACTAT
>T03_Unigene_BMK.581
CTTGTTGAGATGGATTGACATATTTCATGAATTCTTGCATGTTTACTTCTGATTTCATCGATTAGACTATCCATACGAGATATGGTGCTGGAAATTGATTCATTAGTTGCCTGAGTTGTCTTGAAATCACTTGGACGAGCATTATAGGTAGCGGCGTGTTGAGAGCTTACGGAATAAGGTGTTGTATTAGTTAAATAATCATTATTAGATTTTAAGCTGAATAAGGCGTCACTAGTTGGACTGTTTCTATATTCATAGGTCTTGCTGGAAG
>T03_Unigene_BMK.582
GTGAAGGTTCCTTGGGCTGCCCTCATCTGGAACAAGTTCTTCTTTCCTCGTTTGTCCTATTTCTCCTGGCGTCTCCTCCATAGGAAAACTCCGAAAGACTCCTGGGCTAAAGATAGAGGAAGCTCCATGGCGTCCAGATGCAATAACTACTTCAACAATGAGGAATCTGACCTCCACCTTTTCTTCATTTGTGATCTGGCTTGCCAATTCTGGGAATGGATTCTCATCCTTGCAGGCTTTCTCCCCCCCTTTCCTCTCTCCACTTCTGAGATTTGGACTACCTTATCGAAGGATATAGATGGCCCTGGAAGAAAATGTGCAGCAGCCATTTTCTTCCAA
>T03_Unigene_BMK.583
CTGCTAGATCTACCCACAAACCTGAGAACTCCCTTACAGCACCAGATCTCAATCTCAGCCATTGACTTCATCCAATTTGTCACTGATCAATCCGAAACCCTACTGCTCTCAGCCTTTCACCATTATTAAGTATTTGTTTCATCCATAAGCTCCTTTTTACCAACCTGTATCAATTTTCCACCACAGGCGATCGATCCTACGGCCCCATTTGGGGCCTTAGGATCAATTGCCTGCAGTGCGAAATTGATACAGG
>T03_Unigene_BMK.584
AACGGTCGATATTTGGAGAGCAATGGACTGCCCGTTTCATTGGCCTTGACAACAGTATCTTCAGGGCATGTAATCCATTGATCCTCAGAAAGCAACGAACCGCCAGTTTCATTGATAACATGATCTTCAGGGGCTGTAATCCGTCGATCTTCAAGGAGCAATGGACTGCCAATTATATTATTGGCATCGACAACAGGATCTGGATCTAACACTGCCTGAACATGGACTGAAATGGGCTCCTGGTTATAAGGCATACCTTCAGCGGATGTAACTTGTCGACTCTCTGAGGGCAACGAACCGCCTATTTTACTGGCCCCGGCAACAGTATCTGCAGCAGTTATATTATGGGGAACCTCATAAATAAATGAACCACCATTAGTAGGTATAATCTGTCGACCCTCAGAGAGCCATGCATCGCCTATATTATTTGTTTCCTCAACTGGATCTTCAGGGGATGTAATCGGTTGAACCTCAAAGAGCAATGGGCTGCCTGTTCTGTGGGCCTCGACAACATGATTTGCTTCGGAGGATGTAATCTGTTGATGTTGAAAGAGCAATTGACCGCCTGTATTATTAGTCTCAACAACTGGATCTTCAGG
>T03_Unigene_BMK.585
CACTGGTGTGCCAAGTCGACGTTGGTCTTGTCCTTGTTGCCTTGCGTGAGGTAGTGTTGTGCAACTCCCGTGTAGAGTTCTGCGAGGAGGGTGTTCATCTCGCGAGTAACGGGGTGCGTTGCACCATTCGTGCGTCTGAGATTGTAGGCAATGTCTTCGCACAGACGGAGAGCCTTGACTTGGTGACCGGCCAGGTAGCGAGCGTAGATGAGATCGCGGCCCAAGTTGTGGAGGGTCGTGGCATCCCAGTCGCGGTGTGCCTCGCGG
>T03_Unigene_BMK.586
GTCGCTGGGACATGCGATTTCTTTCAAAATGTTCTCATTCTTTCTGTACTTTCCATGGTATCAAAGCATGGTTTTGAGCCATGTGTGGAATTGATCACGTCTGATCTGGGTCACTCTCGTCTAGTGAGATCTAGATTCTGCTCAATGACTGATTAGTGAAGATTCTAGACTGCATCCAAGTTTTCAGAACCTGATTCACAATCTGTTTGGTTGTGTGATCACCTGGCAGGGCCCATTAAACTGGAT
>T03_Unigene_BMK.587
GCACAACCAGCCCCATTAGCAAAAATAAAATATGCAAACTTGTATATATTTAGGGAACATTTTACTTTGAAAGCCTCACAAATTTCTTGTGGGTCTGAGCCTTTCAGGATCCGAACCCACAAATTTCATTTTCAATTTCTTGAAAATGGGACGCCCTCCTCTTCTCTATCCAAAGATATTTGTGAGTCCCCTTCCCATGTTCCCCTCTCCT
>T03_Unigene_BMK.588
CTCCGATTAGCCCCACCACACCGCGCTAGAAGCCTACACCACAAAAAGTAAGAACAATCGCAATGCACAAATAGATGGTTTATCATCTCATTGTCCTTCCCACACAACACACATAAGTCTGAGATAGCCGCTGAAGCCAATACTCTTCTTCTAAGGTTGTCGGTGGTTGTAGTAGAGTATTGGCTTGAGCGGCTGTGTGAGGGG
>T03_Unigene_BMK.589
GAGTCTCCTGATATATACACCTAACATTGTTCCATCTTTATGTCGATGCTTTGATTCCTTTCCACTTTCTTATCTTCTTCTGTAGTCCATTAGAGGGGTATGTTTGAGTGGTATCACTTAGATTTTTTTTCTAATTACTGAGAAATCGCATAAACTGGGAAAGGTTCACTAAATCAATTAGCCTCAGCTTTCTGCATCACATGATTTTTTTTTTTTATAACGGTTAAAT
>T03_Unigene_BMK.590
CTCCTCTATCTCTAAACCTCTTGGCTCTCAAAAGTCTAAAATACTCTCTTGTGTCTTCTTTTCATTCCATGTCTTTTTAAAGACATACAGATGATAATCGTCATGCCAGAAGCTTTGGATTCATATGATGAGGCCCTCCTCAACTTCCAGAGGTACTTGGAACCGGAAAAAAATCGCCACTGCTGGCATCAAAGATTGGGTATATTGTGTGAGGAAGGTCATTCAATGAGGGCAGTAGCAGTGGTGTTGGTTCGGGAGCAAAACCACCAAAGCCGCTGCTGAGTCAACTCGGTCAGAGCAAGGACAAATGGCCCATGTGGCGGTTTTGGGGGCCATAGG
>T03_Unigene_BMK.591
GTGTAATAAAAGAATCTGAAGAGGCCCTGTTAGAAAGCTGGTTGACTGAATGTTATTGAAAACAAGCCATTATAAAGCAACCTATACTCATAAAATAAAAAAATCACAATTGAGCCAACTGAGTGCCATTAAGTATAACGCTGTTCACCACTGATAAAATTAGCTAGGGTTAAAAAAAGTACTTTTATTTTCTAAGAGTACTATTATGAGTTTCTTGCCATTTAGAATTGTAAATCTCAAGGACCTTTTTTTTAATATTATGCTTGAATCCTTTCCAAGAATCTTACAATCCAATAGGAAATCTGACAATTTTCTATTTGAATCTTACAATTCTATTCAAGTTTTAAGAATCTTTACGCTAATGTTATGGTTTCATGCATAATCATAACCAAATAACCCATGAAAATTAATTTTCTTTTTCCTGCCATATTTTCACTGTAAAGTTTTACAACGCCTTTTGGTAAGATCTCAACTTACGCTAACTAATCCTGAAATTCATTAATTATTTATTTTGACTGATTTTATATTTGAATCAGAAGTTTTTTTTTTTAAAGATATTTAAACAAAAGTCATAAGGTAGAAATTGAAGTTAGAACCAACTACAGACAGTGTATTT
>T03_Unigene_BMK.592
ATAGTTTGCAAACATACTATTTTGATGTGATTTACATTGCTCTTCTTCAAATCCTGATTCCTTTGTGGAGCAACCGGAGATGGGCCTTTAGTCATCGAAAATGTGACAATTGATTTTGAGTTCCAATGTTACTTTTCTGTTACTCACTTTTTGAACTTATGTGTTTATGTAATTTATTTCATAGTATTAGCCATTAGGTGAGTGTTGGTTCATACTCTTTCACATTGTGTTTTACAATGCACATTTTAGTATGAAGTCTGGG
>T03_Unigene_BMK.593
ACAACGTAGAGAGAGCTCTTTTACAGTGAATTTTGGGAGGGTGGTGGTTACTTTTTCATCTATAGCACAGGTGTCAATAGCCTTTTGGAGACCTGTACGTACCCAAGACTTTTTTTAGGTGGGTCCACTCAGTGATGGGGTCTGTTCTGTTTATGCAACATGGCAAGGGTGGGTGTTCATGGCCGGGGTAGGGATGGGCTGAGGCATATCTATGCCCAGCCTAACTTTAGAAACACA
>T03_Unigene_BMK.594
TTCTGTTTACTGATGTCAAGTTTTATGTATTGATTATTGAATTTGTTGAATATATGATCAACATCCATAGCGTATAAGTACATCTGCATGAAAAATTAGTGTTTTATGTGGAGAATTCGTCCCCTTCTTTTGTAAATTTTTCTTAATCTAGCATTTCATTTATGTATCTATCCATTTTTTGCAGGATCTAAATGAATTCAAGGTTTTAGCTACTAACTTGGATTCAACGATTG
>T03_Unigene_BMK.595
CACACGACCAGGACCCTTCTTCTCTCACGAAAGGCCCCAGGAATGCTTACAGTTTCACGTGGCAGTACGTCGAATATCGATATTGAGTCTGCAAGCCTTGATAGTGGCCATTCACAAGTCAAAGCATTCAACCTCACAGCACGTGGAACCAACCCATACGATTTCACTTCCGACGGTATTCGTCTGGGTTGGGGTTTGCGTAATGAGGTCGGTGTCGGTGAACATCCAGTCAGTGGTGGAATCTGGG
>T03_Unigene_BMK.596
GTGCCCCCGAATTTCTTGGTCAGCCGTAAATCCCCCTGAACAAAGGGCTCAAAGATCTTCGCTTGATGGGCTTCCGCTATGCCAGGACCGGTATCGGTGACCTCGAATTCGAACATCAGTCCAATCCCTGGAGGTGGGCTAGCCGTCCTTTCCATGTTATACATCGCGTGTGGGCGATCTCGCGCGTTGATAGCATTAGCAGTAGCCATTCTT
>T03_Unigene_BMK.597
TTGTTTTCAAGAACCCAAGAGCGGTGAGTTTCTATTTGTTATGCACTGCATGATTGATTCAAACTATCCTTCTGACAGGCACCTTGTGGAGATAATACAAACATGAAGCCACTGGGTATTTTTATTTTCCCATGCTAATCACTTCAGTTGGCCATAATTGTTTATGCACTGGTCTCCGAGCAAGTAAATTGAATCAACTGTTAGGGATTACTGGGTATTACCTACCTGCATGGAGTCCTCCCCTAGCCGATTCCATTTCTCGCATGAGCATTATATGATACCTTTAAACACTCTTTTAACCTTCTATGTTTGTCTGCTGTGTGAACTTTTTACATTTTTTTTTTATGACGACTGTATGTTAAATTTTTACAGGGGATAGCCAAGCGATTGGTGA
>T03_Unigene_BMK.598
GTTGGGTCTAGCTCCACCTCGTGTCGAAGTTTTTTGTTGGTTAGCTATTACAGAAAAGGTTTCTACAACTGATAATTTAAAAAGAAGAGGGTGGACTTCGAATAACATCTCAGACATGTGTGTGATGTATCATAAGGAGGAGGAGGCAGTTAACCATTTATTCCTTCATTGTGAGGTTGCAATTGCAGCTTGGAGTCACTTCATTGGTAGGTGTGGTATTGTTTGGTGTTGCCCAGAGACTATTGCAGCGCCGAGTCTTGGTTGGGAGGGCATTTTGTTGG
>T03_Unigene_BMK.599
GGGTTTATCCTTTCAAGTCAGAGGGTGATTGTTTAACATGTATTATATTCTAGGCTGAAAATCTCTCATTTCGTACACATACAGTAAGAGTGAGAGAGACTGTAATTCCTAGTTCATGATATATATTTAAATTCCGCGGTATTGAGGCTTGACCCTTTTTTTCGAGTTTAAGTAGAACTCTTCTAGCAAATCCAAATTGATATGATAAGGCTTCGCCGTCGTCATTGTTGTGTTGGTGTTGTCATCGTCATTATTGTTGTTGTTATTGTTGTTGATG
>T03_Unigene_BMK.600
AATGTATAACCAGACTCTCTGCTGATAATGGAACCTGCTAAAGCACATGTACTGTTACCATCTTCAGCCGTATTGCTTATAATACTACCTGCCAACCCAGCATTTGATGCACTTTCTCTATCTTCGCGTTCAACGATAGTGACATGACCAATACTATTTGTTTCAAGTGACATGTTTGAAGACGTCTCTCCGAATTTTCGACTCATTACAGCATCTATGCTAGCTTCTCCTCTACCCCCACGACTGCTTGTGACTTGTGAAGCTAGA
>T03_Unigene_BMK.601
AAACCATTTTAATTTCAATAGCTCTTTGATTGAGGAAAATTCTCAATGACCAAGCTTTTACTTCTCCTTAGCGAACCTTTGTAATGAATCATGTAAGCTGGCTGCTAAGGCCTTATCGTAGTTCTCACCATAAGGGCTCCATTTGGAAAGCCAGAATCAATGCTATTTTCGAGGAACATACTCCTTTCGAGCGCACTATTCATGGTCTCCACTGCATGTTCCAGAGCCGCGTGCACATCACATTTTCCAACTTTTCAGGGGCCTTCGTGTTGGTCTCCACCCTTCTTGTGAATGTTGGGTGGATAGGGT
>T03_Unigene_BMK.602
GGTGTTTGAAGTAATTTGTGGTAAGGAATTGTAGTTCAAGTTTGATTGCTGATGTGATTATGAATGATGGAATGAATGGATGAGTATTTCCATTTTTTCTGTTTCAAAGCTTCTGATGCAGCCACATGCTAATTGAAAGAGACATAAATGGTGAAATAAGTAAGCATCAACATGACACATGTTAGATGTGTTTTTTCACCTCAGAAGTCTTCTGAAAGAATATATCTTAGTTTCATGTTGTGGGTTAAGTTGATTTGATGGCAAAAAGGTG
>T03_Unigene_BMK.603
CTCGAACATTACTCAAAAAGAAGGGTAGGTTACATTCTAAATTGTTTTTCCTGTTCTTTCTTTCGTATTTTTTCCCCCATTGACATCTAATTTTATGATTGATTGCAAAAGGCGGTGTTGTTATTCTTCAACACCAACCATGGTTCAGATAGGGCCCCATCTCTAATGAGCCTTACCCAAGATTGTTTGTCTGTGTTGTTAATACTTTAGCTCCATGGGGCCCCAAGCTGATCTAATATGTGGG
>T03_Unigene_BMK.604
TGCCTTCTCCTGCTTCGCGCCGTCCAAACCCGCAGGAATGTACCCGACTCTATCCTTCGTATAGAACTCAACAGCAATCTTATTGCCCAAACTAGCTGCTCCAGCATCTAGACCTCCAGCCTTGACGCATGTCATGTCAGGCATAACTTCGAGCTCAGTGTATAGAGAAGACCCGCATTGTCCACAGAAGAAATGCTTATTGATCTTTCCCGAGTCGCCCTTTACGTCCCATGTCTTGGGTGATCCAGAAGTAACCTTGAAATCACTCCTCTTAACCACAGCATTGGAAGTATATGGACCTCCAG
>T03_Unigene_BMK.605
GTTGGGAACCCAAGCTGCTAAAGGGAGTCGCCCAGACACATCCATGCCTACATACATAAACTTCATAAAAAACAGAACCATTTCCCACTAACACTACGATTTGGAAAAATCACAAAATCAGTTTAACATACAATGTGAGAAACTAGAACTCTGAAATCACATGAAGAGCAGATACCCATTACAAGTACAAATAAACATTAGTAAATGGATACCATGAAAGGTACATCAAAGAAAAAATGTAAAGCTGGCTAAACTGTGAGGTGTAATTG
>T03_Unigene_BMK.606
GGGCTCAGGACAGTTCAGTGTTTAGTCAGGTTATACATGAGTAGTTTTGGGTAATCATAATGTAACATAATCAGGTTCAGGGGAAACAGGCAGTTTAGAGTTTAGACAGGTGTTAGCAATTCAGAAGATTAAACAGTACGGGTGTAGGCTAGAAAAACATTTCATTTGGGTTAAAAAAGTGCCAAGTATAAACAGGCAGCATTTTGGATAGAAATGGTTGGC
>T03_Unigene_BMK.607
GAGAATTGCAGATGATTCGGAGAGTCTGTGGAAACAAGTCATCCTAGCTAAGTATGGCCACTGGAGATTGGGTTGTGACATCAAAGGCCCAAGTTATCGTTGTTCTGGACTGTGGAGGGGTATATCTGCTATCAAGGAGCCCTTCTTAGAAAATATAAGATACAGAGTTGGATTTGGAGCAAGGATCTTCTTCTGGCACGACAATTGGGTGGGAGAGCAACCCTTTGCCTCCAAATTACCTGAGTTTTTTAATTGTGCGATGGATGGGCAAGCCAAGGTGCAAAACTATTTGGAGTGAAATCATTATGGGGTGGTTTGGGCCCCCACCTTTAGACACAATTTATCTGAATCAGAGGAAAGACGGTTCTGTGACCTTATGAATATTTCAAGTCTTGTCTTTGTTCCTGAGGAGGGACAAGATAATAGAATATGGGTGATTTCTAAAGATGGCACTTTCTTGCTCTCTTCATTCTTCTCAGCTCTCGTAGGCAATCAGAATCCTTCTAGTACTTTGCATTTTTGATGGAAGATAAAAGCTCCCCCTAGAGTGATTGCTTTTGGGTGGTTGCCTCTTCGTGGTAGAATTTTAACCATGGACAATCTATGGGGCCAGG
>T03_Unigene_BMK.608
AGACCACTTCGATCCCGTTGAGGTCAGTGCTTACTTACCCGACTACTTGACAATTACATAACTATAGTTTTCTAGATCCCGACTCCGAAGGACGCGTTTGGATGTCTGAACTAACTGAAATCGTAATTGGTGGAGAAAGATTAGTTTTTGTTAACTGTATTGGCCGCTTAAAGCGGTATCCGATAAGATAAAAACGATTTTGAGGGCACCCAAATCGGCCATTGGTATATATAACAGGTGCATTGTCCAAAGAGTTTT
>T03_Unigene_BMK.609
GCAGTTAGGATGGGCATCACAATCAACCACAGAAACCAATATGTTGTGGTGGCCGAAGCAGTGATTTTTTTTATTGTTCACAACAAAATGGAAAAAATATCCAAAAAAGAAGAATATAGGAAAATGCTAGAATGCAGTTTGTTTTTCTCGTACAAGGGAAATGACAAAGTAGTTTATCAGTCCCTCAAGATCATACACATCTTGCTTCATTGCTTCATCAAAAATTGTCCAATTTGTTCAGTTCAAAGGAGTATTTACAAGGTGAGGAGTGAAGGGTCTGAGGTTGAGATGTATATGGGATTGGGAACACCAGTATCCTAGAGTGTGATTTAACATGGTAATGGATGAGTACTCATTTCCAATCAAAGAGGAGATCAATT
>T03_Unigene_BMK.610
GGCAGGTCGAATTGGAAAAAATACTTGTGGATAAATGGTGCTTGTTGAAGTCAAAGTCAAAGCTTTCCCAGCTAATTTGGAGATTTGATCGGGCATTGACATAGAAGCTTATCCAGTCCAGATGGTCAGCCAGTTCGTCTATGCTCCTACTTCTATTCATTGGACTGTTGTCTTTCGGATTTTAAGCTATCTTCAAGGGACAATGAATCAAGCCCCCTTCTACTTTCCAATGATAGCTCTCTCCAGCTCCCTGCCTA
>T03_Unigene_BMK.611
ATTTCATCGCTATCTTCCACTGTTACAATCTAAAAATTGTTCTCACCTTACATTCTTTTGAAGCCAACAGTGTACTCTTCCTTGGAGCATATGAGAAATTCCAACTTTCAACTTCATAGCAGTTTATAGACCATGTCCTTTGGCAATGAGTAGAGTATTGAGGGATGTCCCATTTCCACTGGAGATGAGTGGAAACATTCAGGTTTAGATATGTTGCTCGAGCTTTGAGCAGCTGCTTTATCTCATTAACCAGAGCTATCGACGGGCGACGAGTATTTGTGAAAATCCTGAAGTTTCTCTCTCTTTCCAAATGTTTCATGTAAAGGCCAGGAAACAGAGTTTAGCAAGCATCTTATTATCATTTTTGCTGTTATCACACTTCAGAAAAAATTTAATCATTTGATCTTGAATTGAATTAAATCCCTG
>T03_Unigene_BMK.612
AGCTCGGAGTTTGGTGAGAGCCCAAGTTGGTAATGCTTACGGATCGGAGTTTGGTGAAAGCCCAATTTTTCAGGTTCGCCTGATCTATTGCCTTAACTCTCTATCTCTTTTACCTTGCCCATCCTGCATCTTCCCTCCATTCTGCATCTATGACTTACCCAAGGTTGAAACCCTACCAACATATACGCATGAAAATAGGTCAGGTCCATAGTTAATCTGGGCCCAAACTCGAAGTAGTAAGTAAACAAACTTAAATTGTGAATACATTTGAGCTGGAATTTCCAGAGCGATACTTTTATGGAGGAAACCAGAATGGAATAGCAAAATAAACCCCACAAAAATAGCAGCAATAATTCTGGCCATTTCAATCTGTTCCAGTTGGAGCATGGTACTATGGCTTGCTCTGTTTTGTTCTGCCCTGTTTTGATGAAAGGGCCTGTTTTTCCTCTAACAGCAATCAGTAGACAGAGATGACCAATCATTAAGTTCAG
>T03_Unigene_BMK.613
TTTTGTTTTTTTTTTGTTTTTTTAAAACGCAGGGTTCCCAGCTCTTTAGGCTAGAATAATCCCTACGAGCCCAAGAGAGAAAACCGGGTAAAATTCCCCTGTGGCTAAAGTGTGGTAGTGCAGTTTTTAACCCACAACCTTCGAGTGCAAACCGTTGTCTTAGACCAGCTGAACAAGTCAACAATGGAAATCTGCCCATCTCACTTCTCACAGCAAGACTTATT
>T03_Unigene_BMK.614
GGATCAGGTGTTACTCTCAAATGAAAGGAGATGTCGTTGCGACAAGGGAGTTGTGCTATGAACTACATCACATGGGAGCTGACGGCAATTTTGCCCTCAATTTCCCACGAGGGTACAGTCGCGCTCCTGGCTCTGTATCCCTGGAATTTCCGTGGCGAATTAGTCCAAATATCTGGCTGGCTGTACATGGCTGGAGTTTCCGACTCAACCGAGCTCGTGGCATGCCATACTCCGAC
>T03_Unigene_BMK.615
GCAGAAGTGGAGTACACATCTATTTATTACACTAAAAGGTAGAATAACAATACAGGATCAGGCGGCATTGATTCCTTTCCAATGCCAGACTTCAAAGCCAAAGAAATACCATAGAAAATCCCTTTAAAACACGAAGTTGCTGCAAAACTAATCTTGATGAAGTGTGCTGAATAAATAAACTAAGGAACTTCTGCCATTAGATCCTCAATTGAGCAACTCTCTCTCTCTCTCTCT
>T03_Unigene_BMK.616
CAAAGGTAGACCATAACTATCTCCTTATACACTTGCCTTGCGCACTGATGGTTCTACGTCAAAACTGCACATGAGGTTGAACCCACCAGTTAGATCAGCTGGACCAGAAGTGGAGCATATGCAATGGGCCCATTGCTTGGACCAAGGTCCCTATGTGAAGCCTTGGTCCACATCACCCATGCATAGCAACAACATATCTATGTATTCTCTCTCTACAAAAAGTTAGTTTACTTTGGAGTTTGGACTAAAGCGAG
>T03_Unigene_BMK.617
GTAATATTTAGTCTACAGTCTAAAAAAAAAAAAGGTTACAAGGGTGCAAGTGTCATTTGTCACTAGTATCTTCATGCATTATAGAGCAACATATACTGATACCTTTGTTGGCAAATGATATATCAAAGTTGAGATCACTTTCTACTATATCATAGCTAAAAACTACAACATCAAATCTGACTTCGCTCTTTTCTTGATGGCGATGATGAACTTCTCAACAGTCCGCTGCCAGCAGCTTTT
>T03_Unigene_BMK.618
GGTGCATGAGAGCCCCATGTTCATTAGCTAAGTCTCTAAGAGAGCGATGTGGCAATGACCCAAACAGCTGGTGCAAGTTTCCTATGACGGGTAGGGTCCTTGGCCCTGGGGGCAATTTGGGGACTGAATTCTGGGTCTGGAGTCTCTTCCCATTTTTCTTCAAGAGCATGAATATGAGAACAAAGAAGGTGAAGATGAGAGGGAACAAGGGGGTCTGAAATTCCATTTGTAGGATGAGAGACTATCTTGGGTGGTTCAGA
>T03_Unigene_BMK.619
ATTCAGAGCGTGCCGATTGAACCCACTCCACAACGATATCCTCACAACAAGCTCCGTCGATACTGCACCACAGCACTGTCCATCACACCGTTGCTCATCGTTGCAATCTTCTTCTTGTCGCTGTCGATCCAGGGCAAGCATCCATGGCCCCGACCAGATCCCACGCTATCACTCGAGTCGCATGCGACCTGGTCAGAGTCTCAAGGCGTCAAGTATAAGGATTTGAAGAAGATCTTGCTCGAGACACCTGATGCGGA
>T03_Unigene_BMK.620
GGGAGTCTCAGTGGCAGCGGAGGTGGCTTCCGAACAACGTCGAATACCGCTGCGATGGCGCACCAGATCAATTCCAACGAGATGCCAGGCATGGATGGCGAGAAGGGTGGCTTCTTTCGGGGCAGGAGATTAAAAGGCGGGCAGAAGACTGGAAGAGTAGGCTATGACGGAGAAGAAGACACAATCACTACGATGGGCAAGATCTACTCCAAGATCTTTGGCTTTTCTGTCATCACCAGATACTTCCTCTATATCCTGC
>T03_Unigene_BMK.621
ACTTAATAAACAAAAAACTCCTGATGCAGTCTGGACCTCAGGGTTGCACTTTGGGCTTCAACGGAGGGTAGAAAGACCTTGGTCATGGCTATTAACAATTATCTGACATTCTATTGTCCAGATTTGTCCAAGAAAGAGAGCCACGTCCTGACTTGAACAAATGAACAAGTTTTACTTGCAATTTATGCACTCACCTGTGCCAAACCCGAACTTGGA
>T03_Unigene_BMK.622
ACTGTAAGCACTGTAATTTCAAAAATTACTGCTTTGACATATGTGCATGATATTTCAACACATCTGGGTTAAATATTTTCTTTGACTGCACGAGTCATGTTCATACTGTTTAAATGCAAAGTTTGATGCCTGCATTACTAAATATTAAAATTTCTTTACCTTATTTCATGTTCTATTCAATCTAGTTTGCAGCTAGCCCCATTTGGAATTTCTTGATATAATATGATTCCAA
>T03_Unigene_BMK.623
GCCCGCTGGACGGTCTTCTTGGGGCGGGAGACGGTGGCGTACTCGCGGGGGCGGAGGGCTGGGATACCAGCAAGCTTGGTGCCGCAATCACCGCACTTGGGAGCAGTGCCCTTCTTCTTGATGTGAAGGTAGCGGAGCTCACCGCCAGGAGTCTTGATCACGCGGACCTTCTGGCTCCTGGTGTTGTATGGCGCACGTCGCCTGTAGGTGAGTCTGCTGGAAGGCATCTTGTTGAATATCCCGGTGGTTCAGTGAGGACGAGCTGAATCGGG
>T03_Unigene_BMK.624
TCATCTTGTCAAATTCATTACAAGCAGCAGTTCATCCAATTTTGTAAGGACATAAACCAAATGCTTAGTATTTCTAGCCTGCAAATGTCTAGGAATGATAACACTCAGCTTTTACAACAATATGTGCCACATCAAATGGCCAAGTTACTTTGAATGGAAAAGCACCGATGGACAATCAAAATAAGAAATTATCCAGTTTTTCCAGTTACACTAAAAGTTTCAACATACCCTTTGAAATCCGCACAATATATGACACCTGTATGGCTGATATTCTTGCATTGAATAAATATAAAGAATCCAATCGACTATATCATGGATTTAGG
>T03_Unigene_BMK.625
GCTTGCTCTGTCTTGCTTCTCATCCCTTTGAGCTCTAGAATCTTTTTGAAGTTGGTGTCGGAGAGATCAGAAATATGAATGAGGTAGGCCTGGACAAGAGCTTCAGGAGGTGTCGGATTGACCTGCAAGGTCTTAAGTAGAGGCTCGATGCGACCCATTGACGCATTCACACGCTTGAGGAATGCTGCCGGTGGAGGGTTTCCCGGCAAGATCTGTG
>T03_Unigene_BMK.626
GAGGGAATGGGCTACCATGAATAAAGCTCGCATGAAGCTTGGCTTCGAACCGTTACAACACGTCCTGCGCAAGAAGAACAATGCGGACATCAAAGCGAAGAACAAGGCTAAAAACGAGGCCGACGCCAAGGCTAAAGCGAAAGCGAAAGCGGATGCCAAAGCTGAAGACAAGGCGAAAGCCCAGGCTAAAGCAAAAGCAAAGGCTGACGCAAAGGCAAAAGCAAAGGCCGATGCTAAAGCCAAGGCGACCGCGAACAAGACCAAGTCG
>T03_Unigene_BMK.627
AATTACTTAATGTTGAAGTGCATACTTCTCTAGCATATCAAGCACTGTTCTTTAGCTACTATAGAATGCGTTATTACCTTTTATTTTTATGCTGTAATTTTATGAAGTTCGGAAAACTGTTACAGTATTTTGAAAAAAAAAAACACGTTTTGCATTGTTGATATTGTGAGTCTTAGCTCGTCTCATATTGTTGGTAATCTCTTTTTTTCTCACACGATGTCTACTTTTGGTTATCTTCCTGTTTCTCACGAGGGGTGGTTGAGACCTGAAGTGCAATGATATTTGGGTTTGACTTTTGAGTTATAAAGCTTTGCCCCTAAATACTCCATCCTTTTTTCCATGTCTTCCTGTTGTGGTGAAACAAAACCTAACAAAGCAACTATTCATCAGTGGGAAACAAAAAAAAGTAATAGAAATGTCAAAGTTCTGGTTTACAAATGCCAAACATTTTTCTTCGTGGGAG
>T03_Unigene_BMK.628
ATAGTGTCCTACCCATGTTATCCAGTTCTTAAGCTAGTCAGTGTATCGGTGTTGTATCTTATTTGTAATTCACTTTCCATTTTCAAGGCCTTGATTTATGAGTTCTTGTTGTATCCTACTATTTGGGGATCACTAGGACCTAGTCATTCTGTAAAAGAATAAGATTAGGGTAGAAAACAGATAATCTGGTAGTTCATTTATTTAGACTTTTAGTAGCATCTGTACGATTGATCTTTGTTGCTGCTATTGCGTGCCA
>T03_Unigene_BMK.629
TTGATGAAGATGTTCTAAAAGAGGTATGCTTTATATTATTTATCGTTATGTCTTTTGTAGATGCTTGTACCAATCTTCGATCTTCTAAAACTAGGTACCCGTAAGGATGCCATCCACAAATTGTTTTCTTAAAAAAAAATCCCTTGTAGCATATTGCGATGTCCGAAAAAAGAAATCAGTAAGCATTCAAAAAGTAAAAAAAAATCAGTAAGAAACTTTATTAAGGCAGCAGTCCATCGTGGA
>T03_Unigene_BMK.630
CGAAGAGAAGGTGAAGAATTTCTTCCACGAGCACTTGCACGAGGACGAGGAAATCCGGTAAATTCTCGCGGGTGGAGGATACTTTGATGTGAGGAGCGAGGGAGACGATTGGGTGCGGATTCGATTGGAGAAGGGTGATTTGATGATTATGCCGGCGGGCATTTACCATCGGTTTACGACGGATGAGCAGAATTACACCAAGGCCGTGCGACTGTTCAAGGAAGACCCCAAGTGGACTCCTCTGAAGCGCGGCGAGGAGACCGATGCCAACCCATTCCGCAAGGACTACCTCAAGATGAGAGAGGGTTTGACTGCGTAGAGCAGTGGAAACGACCTGGGG
>T03_Unigene_BMK.631
GCGTGACAGTAAACCATAAGAAACTTGAATTTTGATGTTGACACAAGAGTGGGTGGGTTAACCAGATCATCCAATAAACAAATTAAAAAGGAATTCGTGATCGTGCAAACTAGAAAGATCAAAAGAGTCATGCAACAAGCTCCAAGTAATAAAGCAACAACTAAGGAAAAAAAAAACACACAAAACAAAGGTTCAATTTGAA
>T03_Unigene_BMK.632
AAAAACCGTGGAAAACCGAACCGTAGTTAACCGTATTAGACGGTTCGGTTACGTTTAATAACCGTGGAAAAAAAGCTGTTCAGCCTGTTCTCATTTCTCTCTATAAAATCAACCAGAATAATGCAACATATGTACGCTTAACTAATTGTAAAAAAGGCCATCTTACTGGGCCCCTCCAAGAACCAACAGCAGCTGCAGCTGCCAATGCAAACACATGGGCTGGTGCAGGCTGGATGTTTAGCCTCCTAGGAGCTTTTGTGGCAGATCTTTATTTGGGCCGCTATTGGACCATCCTCTTTTCTTTCCTTCTTTATATCCTGGTTTGTTTTCTTGCTTGGATCCAAGA
>T03_Unigene_BMK.633
TTTAACTAAATATAGCATTAACATTTGAAATGGATTGGGTTGTGGCAAAGATTCTACAAGTTGGGTCAAGATGAGTGGGTTAAACCAAATTGAATGCAAGTTATGTGGGACGGGTTGACCTGCATTGGGAGCAAGAAAAAATTACTTGACCCATTCAGGTCAGATACAAGTTGGACTCTACCCCATAGATACCCCTTGTCAACTCAACCCATTTTGACCTGACATGACCTGGTTGCCACCCCTATCAGGGAGTGAATGACTTGCCCCATACTTTGTAATCCGCGAACATTAACATTGAGTCCAGCCCTCAAAATATTGAAAGAAGGAGTAAGTTCCCATCATGATAATAGTTTCATGCACACATCATTTTTACAAAAGAA
>T03_Unigene_BMK.634
GCTCGAGTCCGATACCGATAAGTCTTCATTTATCGGACTGGTATGAACCGGTATCGACCGATATTTTAAACCATGACTGTGAGCATATTTTATAATCGTTCAATAATGCTTTATTTCCAAATCGCTCAGGAGCCATCAACAACACAATGAAGGTGAAAATCGCTCAGGAGGCAGCCATCAACAGCACAATGATGGTGAAAATCAAAACTGAAGGATTGCAACCCAATGAGGACACCCATGAACACTAACGAAAGATTTCGTGTAGATGATGG
>T03_Unigene_BMK.635
ATGGTGGAGATAATTACAGTCTGAGGAAACCAGCAGACGGCCAAGCAGTGCCTGATGGCCGTAGCGTCTGGGGAACGAGAGCCCAAGCAGATCAACATGGCCGAGATGGAGAAGAAACTGGATGAGGTCGGCCAGGACCCGGAGACTAAGAGTGTGGAGGACCTGACCGAGGTCAGGATCGACACCAGTGATTCGGAACGGTTCTTCCTGCTCAGAAGCCAGCTTGCAGAGCCAAAGAAGTCAGAATTAGTCCAGTTCTTAGTGCAGAACAAAGAAGTCATCGCCCGGACGCCCTAGGAGATGCCGGGCATTGACCCCGAGGTCATGTGCCACAGGTTAATGGTGGACCCTAATCACAAGCCAATGATGCAGAAGGCCCGCCGAACTGGGGTGCCACAGACAGAGGCTGTGATCGAGGAGGTAGACAAGCTGCTAGAAGCCGGGGTGATCAGAGAAGTCCAGTACCCGTCCTGGTTAGCTAACACGGTGGTGGTCAAGAAGAAA
>T03_Unigene_BMK.636
TCTGTCAATATGAAGGTCACTGGGTCATTTTTCTTTTGATTTTCAGATGGATCACTTTGATGATGTACTATGTATTTAGTCAATCTGCTCAGTCTAGCACCCATTGGCACCAAATCGTCCATTGTTCTGAAACTCTCTATTCTGAGGGTTGCTGGTTGCAATGCTAGACAGTCCTTTCTAAGAAAGGAATCATACTCTGACAAAAAGAAACCTACCAGCTAACTGCTTCAAGGTGAACACGGAGCTTTTAGAAATGTGGGAAGCTGTG
>T03_Unigene_BMK.637
GAACAATTAAAAACCTTGAAGTCGAGAGCACCGGAAATAGTTTTATTCATTAAACGTAACCTTGGGGCTGTCAAAATGGGTCCATTGGGCTTGATTTTATGGACCAATATTGGAACTAATATGACCAAGCTTCTGGCTGGGCCTATTTTAGGTTTTTGTGTCCAAGCCCATGCTTGTCATTGGGAACTAATTAAACTTTCACTTTTATTTATCACAAACCAACAGTCTTTAGATTCTAATTTGTTAGTCAGGTGAACATCTGG
>T03_Unigene_BMK.638
TCCTCTTCATTGTACTGCCAAATCTGCTTCTTCACCATTCTGAACCCTTCACCTTCAACTATAGTTGGCAGCCTGCCACTCAGATCTGCATCTGTCTTCATCTCAGAATCCTCCCTTTATCAATCTTTCGCCTTTATGTTTGGATCTCCTTTCAATTCAGATAACCACTTCCACATCTCCGGCTCTTCTCTTTTGTTCCCCAGCATGGTTCAAAATAGCGTAGTGGCCACATTATCGGCTGTAGTGGTTGAGGCCATTACGTTATTTTGAAAATAGCGGCG
>T03_Unigene_BMK.639
GTTGGATTGAGATCCTATGAAAATAATGCCTTCTAAAACCATTAAACTAGAGGTCTAGGGATCAAAGGGTTAGGATGATCTAATAGAGTTAAAGGTTGGAACACATGTAGGTCACAGCAAAATCTTTCAATGGCATGGCTTCCAGTGGGGCTCCACAAGGGAATCCACACAGAAGTTCCACTGGAGCATGTTCCATATGTGTGGGCGCGCATGGGCTTCTACTAAAATAAAATATGCTGGCCAAAAAAACATCAAAATCAAAAGGCAGTAACAATTGCTAATAAATAAGAACAAATTACAGCAGTGTGTCTTGCTCACACTTATGTCCCCAAAACTTTGAAAATCTTAGTTTTCTCAAAGAAACTAATTCGTTGGCATCTTCACTAGCGATGAAATGGACCTGTTTAACACTGGTGAAGAGATTGAAGATCAAAATCTATAGGCAAAATCAGTTCGATTTTTGGATAAAAATTAGAATGTTTAGATGGCCCAACGACCTGATCAGAGGAATCTCCACAGAACTAACGCTCATGTGTCTATACTATCCTCTCT
>T03_Unigene_BMK.640
GTTTGAATTTCTTTTCGCGCACAGGCGATAATGTACATGATTTGCAGTCACATGTCGTAGCAAGTCGATAGAGCAGAGGTCAATAATCACTGTCAGAGCGAGAATTCCCCAATGCTATACGACTGTTGAGCTTTCTTCAGCAAGTGGATTCATCCGTTCGCGTTTGTAGCGAAGGTGAACCCGAGCTCATAAATCCCCCCATATTCCGATGGATCCCGTTGATGTTACACTTCAAACCCAT
>T03_Unigene_BMK.641
AAAGAGGATTAGAATAGATAATTTTAGGCCTCATTGAGGACTGCCGCTTTAGGTCTCAAATTTATCTCGAGCCGGCCCGCTTAACCCACACAAATACTTACTAGATAAATAAATTGGGAAACAAACATAGCCCTTATGCCACTTCACAAACTCCTAGGTGGGTGGACACTTTACGTCTTCAATGTCTTAAGTAGGCGTTGTTTTGGGCCACATAAGATACGAGAAGTCAAGAACATAAGATGTACATAAAAGGAACGATCAGAAAATAAATATT
>T03_Unigene_BMK.642
TTGAGAGCATCAAGTTTTTCAAGGTAGTCTCTGTAATTCCTATCAATCTATAAGTAGGAATTAATGTTTTCTTATTACTCGAAAATAGTGGAACATTATTTGAAAGGTACTATGTTATGGAGTAGATTCTTTTCCCCAAGTTAGTGACTTGCTTTTAATTGTATAACAGAGGCACTGCTTTGTGATTGAACTAAAAGTACCTCAAATTTTAAAAATTGAAAACTGAAAAACCTATGTGCCACTGATCAAGTA
>T03_Unigene_BMK.643
GCTGGGAGAGTTTTTAAGGAAAAGTACTGTTAAGATCATTGTCAAATTAGGATTTTTGTTGATACAAAAGAATTAATTTGTGTGAAGGGATTTAATTGATCATAGGCGTGCAATTGTAGCCAAAACAGGAGAGCACTTGGACTCGTATGGCATGCGTCCCACCAAAATTTTGGATTATTGCATCTTTTCAAAGAGATAGTCTTATACATTTTTCAGGCTTTCTGTATGATATATATGAAATTTATTCT
>T03_Unigene_BMK.644
GGACAGGTCTGTACATGAATATTAGAATGGATTCCTAATTCTCTGGAATGAGAAAGATGCCATGACATTAGCTAAGGTCCGGAAAGAGGCCAAACCTGACGTTATCGAGATCCTAGAAGAATCTCACACCGGCCAGTTTTTGATAAATCTTCGTCCATAATTTGAGTCTGTTCGATCTGCTTTGATAAACAGAGAGGTATCTCCTAGTTTG
>T03_Unigene_BMK.645
GTCCTTAATTAACTTGGTGTGGTGATATTTTGGTTGAGTCCAAATTTTGGAATTGTAAATGGCTATCCCCAAACTATACGTGGCAGTCGGGCAGATGGGCGGTTAATTAAAATAAATATATATAACAAAATCCAAACTCAATAGAAAAAGGTCCTTGATAGGAAGAATATCATCTTCCAATCCGGGATATTTCTAGGGCATTAAACATTTGACAATGAAGCCAATTAACTGATAATTTGGCTCACCGCACTCTGGTGCAACTTTTATCAAATTAAAAGCAACAACAATAGTAATAATTTTCAGAATGCCATCATCAGCGGGCATGTGTGAAAGAATTAAGCAATAAAAAAGAAAATGTGTCAAAGCCTACCAAGACAGATATTAGGAAGAAACTTAATCCATCTATTTCCATTATTACTTCTTCT
>T03_Unigene_BMK.646
GAACGTCGTCGTTATTACATCCGATGTCGGCATCGAGCGAGACGAGCTGATTAAACCTATTGAAGCTCTACGAGGCAAAGGCGTCAAGGTCACCCATGCTTCTATCGGTGGAAAAACCGTGGGGACTATGGTGGGAGATGTGAATCCAGATCGTACCATCGAGTCAGCCGTCAAAATCTCCACATTGAACGCAGACGACTACGACGCCGTTGTGATCCCCGGTGGGACTTGCAACGCCGACACACTGAGACA
>T03_Unigene_BMK.647
GGCACATCTTGATGCTGCTCTGTATAGGTTGAATCACTTGCCATACTATTTTCATCAAACTCAAAATTTTGGCAACTTAATAGCTGATGGTAGAGTGGGATTTGCTACGAACAACCCCCTCTACTAGACACTCTTATAGGGAGCGAAGATGAAACTCATATTAATGCTACACAAGATGAAGTTGGAAGAAACCACATCTCCACAAGAAAAAAGATGCAATATGG
>T03_Unigene_BMK.648
GTGATTCAACACCTGTCTTAGATTGAACTTTTCTTTCTATATATATATAGGAGCATCTATAGAGGTGAAGATCAATGTCAACTCTCTCACACAGAAGGTTGACATCACCTACAATATATAGGCTAGTGAAATATCATGCTTATGAATTAGTGTTGGTAGTGTGCTTCCTATATCATGGTCTCCTTGAGAAATGATGTGAAAAAAAATGCAAAACTCACAGAAGAAACTATTGGTGTGATCTCCAACTGGGGAAAAAACATGCCTGC
>T03_Unigene_BMK.649
AGTAAATGTTGCAGAGGATGCTAATATGCCAAAGGGCCCTCTGAACTTTGCCCGACATGGCGACATCCTCTTTTAAGGGAGAAGAGTGCTGAAGCTGTTAAGGATCTGCATGGCTTTCAGAAGATTGTGACTTTTGGAAGAAAAACATGAAAGTGTATACTTTTCGATAGGGAATGCATGGGAATATTTCTCAATAAAAATATTTGGATCAAGTCAACTCGGTTTTGCAAGAATCGAAGAAATAGCCAATGGCGG
>T03_Unigene_BMK.650
GCTTTTCCTTTAACTCCCAGTTGACTTGGTTATCACCACCTCTGTCCTGGGGTCTAAATGCGCACTCGCTGACAAGTGGCCAACCAATCAAGTGTTAGTGGCGCCCCGCGTGCCCTCGCTCGTCGGCTGTCTGTTTTTGGTTAAGGTTCCATTCGTCCAGACCGGATTCTCGAAGCCGCCCAAGTAAAGGTTGTTTGGGTAGTAGGCGCTACTTCTGGCCGTCGATTCTTGAGTGAGAT
>T03_Unigene_BMK.651
CTCGCTTATGGTGCCCATTGAGTCGGTTGTCATCGTAGTGGTAAGTACAGGGTAGCTGGCAGCAATGTAGTAGCGCACCCATTCTTTGACGACCGCAAGATCGGGTAACGGGGTACCACGCCCCAGATGACGAGTGCGCACCTCGTCTTCGCTCGGTCCAGAGAGCCCACGCGCGGCATGGTCTCGTTCGCCAAGGGCCAAATGCCAGAGGATGTAGCTGTTTAGAGTCTCCCGGTGGTGTCTCTTGG
>T03_Unigene_BMK.652
TGTCTACCTAAGCTTGTTACTTGTTACTAGAGGAATTTAAAAGTTTGCTTTTTATTAACCATCAATTTTGCATGGTCCATCTCACAGCCCTAGGATAATTGGTAGAGTGAAAAGTTGACCACCCCGTCCTTGTGGTCCCTTACACTTTCCACCCTCCCCATGACCTGGCAACCATCCAGGTTGACGTTTCACTTTCCATGTTTCCATTGCATCAAATTACTACACACGTCATAGTAATATATGCTTTGAAATTCATTTACTATTGAAGTTAAGTATCTG
>T03_Unigene_BMK.653
TGCAGATTCATATGAGGAAGAGAGACAGATTATTCTGTGAGTGAGATGAGAACAAGCCTTACAATTAAAATGCTCACACCTTTTAAAAAAGCACTAATGAAGAAGGCGATGGACATTATATTGTTAAGATAAGGAATTTCAAATGGATGTACTACAAGAATTGTGTTAGGACTCTTGCACTGTTCCAAATGCCCAACATCATGAAAACCAAATAGGGCCCACTTAAATATAATTTGGACAAACTGAACAGATTCCAAATGAAATGATCATACAGTTCATGCATTTGTGAATTGTAATTGGCCAAACAGAG
>T03_Unigene_BMK.654
GGGAGGTCGAGCCGCAGAAGAGCTCATCTATGGACCCGACAAGGTCACCAGTGGCATCACATCAGATCTGTCAAGTGCGACATCGATAGCTCACCATCTCGTGACGCGATGTGGGTATTCGAAGACCCTCGGAAATATCGATTACACGCAAGAGTATGCTCAGTTGTCCAGTGAGACTAAGCAGCAGATTGAGCGTGAAATTCGTGAGCTGGTCGAAGGCGCCAGACAGAGAGCCGAC
>T03_Unigene_BMK.655
GTTGGCAGTGCCAGCTAGCACTGGATCGTACTGTGGAGTGCCTGGAACCTCGCCAGCGAGCTGCTCCAAAGTAAGTCTCTTGGTCTCTGGGATCAGAAGAGTGGTGAAGCATCCCAGAAGCATGAAGAGGGCGAAGATCTCAAGGACGTGGTTGAGCCATGGCGACGCATTGGTGGTAGTGGCGCCACGAGTGCGGAGAGGTGCAATGGCAGCTTGAGCAATGATGGAACCGATCTTTCCAGAGGCAGCAGAGATACCGTGGCAGGTAGATCGGTAGCGGGTTGGGAAACACTCTCCTGGCACGATGAAGGTAGTCGCGTTTGGTCCGAAGTTGAAGAAGAACTGGGCAATGACGTAGCAGGCCAAGAGACCGCCCGTGCCGATTTGGTGGTAGGCGAAACCCATGATGCAGAAGATGATGGTGAGAATGATGAAGCCCATAAGCTGAATTGGCTTACGACCGATGGTGTCGACAGTTGCGACAGTGACCCAGTAACCTGGAATGGCACCAGCGCAGACAAGGATAACGTTTCCGACGGCGATGTTGTAGAGGAAC
>T03_Unigene_BMK.656
TTTTTTTTTAATTTCCCACCCTGCTACCCTTTTTTGTATCTAAATTTTTTAATATTTTTTTAATTCAAATTCATTGCTAATTTTAAATAATTTTAAAATTTTATCCACCAATGACCAGCCATAAAATTTTAACATAAATAAACAAAATAACTAACATCTTACTCCTCATTAGTCCTTCCACATTTGGATTTTCTTTTATTGTTTTCAAAATAACTAACATGGATTTTCTTTTACCTTTTTTTCCTACTATTTTTTAAAATGATTTTCACCATCTCATAGTTTTCTCCATTCAAATTGAACAAAGTGAAGAATCACTACTAGAGGAAAGTGG
>T03_Unigene_BMK.657
GTGGGCTTAATGATCCAGAACTCTTATTGGCGGAACCCGGACCCTCTGTTCAACCTTTTATGAGGCCCTCATTATTGAGAGAAAGCCTTTATCAGGAGGACCCTGGCCTCCTATGACTCTTATTGGGTGCACTCAGTTATAGGATTAAGGTTCAACTTGGCTCAGATTTTGGCTCTAGAACCTTTATTGGCTGATGCCTATTTCGATATGAATATGGCCCAAATCTGGAATATTGGCATTTGAAAGTTGCAACTCATGCCAGTCAGGTGGCACCCCACTATTGTAAGGTCTACTGTGGATGAGGCAATACCCAAAAATCTCCTTAATTAGATGTCTTAACCTTCCAATCTTTCAAAATCTTCCTAATTCAATGCAAACAGTTTGTTTGTTTATTTGTTTTTTTTTTTT
>T03_Unigene_BMK.658
GTTGGATGAGTGTCAAATGGGGTGTTGATGGGCAAAGGTAGTGGGTAGTGAGTGGGGGTTGGATTGTCATAAGTGGGCCTCACACACGAGTTGCACATAGGATGACCCTTACGAAGAATTTGTGTCTTTCTATGTATCTATATGTGTATATATGTGATTAGCTACTTTAAAATATTTATTTATTAGACATGTATTGGCATTTTGAGCTACTTTAGTTTTATTCTGATGCATTGTATGCATGCCCCTTCACTGACACTGTTACATAGC
>T03_Unigene_BMK.659
GAACTAAATTTATTAAGCAGATTTAATGGCTTTGCGGCTCTTTTATACCAAACATGATATTTGGGTCATTCATACTTCTATTGAGAACTTAGCCCTTGGAAGGTAATGAGTGGCGAGGTGTAACTCTCAAAGCCGATCGCAGATGGATTAGAAAAGGCTTTGGTGATGACGGTGGTGATGCTCATCTTTCTTTCATTTTGATAATTAGTCAGAGTTTCATTGTTCTGGACTACTGATAGATTAGCTCTTTCAGCTTGTTCTATGTTGGATACAATTTTTTTTACATGGCAACTACAAAGATGAAGCATCTCTTTCCCCTGCCAAGTAATCATAACATCAGCCAACTTCTCTCGGGTTAAATTGATGTTTGGCATGAGAATCAGAAATAATGTTCAATCAGATGCTGGTTGGGGCATTCATTTTCTCTATCAAAGTTTCATTATAGATATGGAGAGGAATTTTTCTTGACTTTGGACTTCTAAACGAAGCTCCAACACATCCTTTGGGTTCTTGGGCATTGTTGGCAATTTATTCTGCCAAAATTTTCAGCATGATAAATTA
>T03_Unigene_BMK.660
GAGGCTTTGGCTGAAGCTGAGAGCCTCATCAAGGCAGCTGCCACTGGAGTACTTGCTTCTGCTGAAATCGATGTCGACACACTTGCTTTCATTGGATCCATCGCTGTTTCTTTGGATGCTAGCCGTGACTACACCAAGGAGAGCTGGGCTCCTATGTCCATTCACTACAACATTCCTTTCTCTGCTGAGGAGGCACAGACTGTTGCTGACAATATCCAGAAGAAATACAAGGAGTTGTCTGCTAGATACAACAAGGCTGCTGAAGTTTATGACAAAGATGAGGGAG
>T03_Unigene_BMK.661
GGCGAACAAAAGAAACTAAGATAAGTTTCCATCATGGTTTTAAAAATCAGTGGAATCGAGTCAACCCCCCACCCTTCCTTCTCAATGTTTCATATAAAGAAAAAGTTTTTTAAACACTTTTTTCTCCCTATTTTCCTGTTGCAAGAAGCTTTGGAGGCTTTTTGAGATATTTTACACTAATTTTAAAAGATTAAAACAGCATTTTGTGGAAGATCCAAGCAATCAAGGATAATATGCATTGTTCATTTGATAGAATGAAAAACAAATGACAGCGCCTATTTATGCCTAAATTCGTTCATACTAATTAAAGCATGG
>T03_Unigene_BMK.662
GTCTGAAGCTTTGCAAGAGAGTCGCGTACGCTCATCATCATACTTCGCTTGTGGTTACCACAGAAATTCATTGAGTGACCTCGGCCCCCTGGTACATTTGGACCTATCTCGTAACTGCGATAGGCGGTGGTGTACTTTGTTGCGATGACCATCTCGTCTCGATTCCCTCGCGCTTTCATCCATTCACCAAGCCACTTCTCCGATTCTTCCGATTGGTAGTTGTTGGCTGTGTCAATGAAGTTACCCCCGGCCTCGAA
>T03_Unigene_BMK.663
GTCGCAAATACGGTCGAATAATTCTCCACCGGTAGCTAGCTGGGTGACGATGTAGTATTTGTCTCTCGATTCGAACCAGTCAACAAACTTGACGATATGGGGATGGTCCAGCCTCTGCAACATCTTCAATTCATCGTAAACCATCTGTTCGTTGCCCTTGACATTCTTCTTCAAGATGATCTTGACGGCGACTTTCTGACCTTGAAAGTCTGCTTCTCTAACGATTCCGTAGGTACCAGCACCCAGGGTTCGGCCGAACTTGT
>T03_Unigene_BMK.664
GCTGTGCTTTATCGATGTCGGCGATTTGCCCAAAATGGAGAAGGAACGGCTTGTAGGTATCCGTCTTCGTAAACTGAGTATGATGATCCACAGAATCCCAATCAACGAACAACCGGAAAGTACCAGGATTCTCCAGCTCTCTTCCAAAATAAGCCTGTTGAAACCCCTTCTGCTGAGTGAGCACGTCCAACGTATCCTTCAGGACTTGTCCAGCGGTACTGTTAGCATCGTCGGGAATCTTTCCGTCCTTGAGCGGGA
>T03_Unigene_BMK.665
AAGCAGTAGATCTGATTATTGCTTAGTGGTGTAATCATTTGTTTCATCTTCAATACGTTGGGAGCTTGCTCAAACCAAGGAGGATGAAACATAGTAAAATTGATTAACAACAACCTTTTATTGAAATAACTGAATAATAAAAATGACCGAGGGCTGAATGCTCTTTTACATTGCTTATATAAATCTTAAAAGACACTTACAACACTAAATATCCTAAGATTAAACCACAACCATTTGTCTGAAATTTAAATAACAGAATCTCTATCATTAAAAGAGTCCTAACATAATAAATAAAGGACAAAAAAGAATGAAAGTAAGAATCGCAAGAGAAGCCATGACCAATGCCAGCCACACACTACACTATAGAGGCGCTTCAATTACAAGATCTATGAACCCCTTGCTTAGCTAAACAGTCTACCATCCCGTTTGCAGATCTATTAATGTGTTGAAACGTAACCTGCA
>T03_Unigene_BMK.666
GTTGATGATCGTGGCGTGAACTTGGAGAATGGAAGCAGTGGTTGTGTTGGTATGAGATTAGCGACGTAGATGCTGTGGTCTGGTTGATGTGAAGTAGAGAAGACGAAGACACAATTGAGTCGAAGTTGACTGATTGATTCGCTCGGATCCGTCAAACGAATAAGGCTATGCGCAGGTCTCAGGATCGAGTTAGAAACGGCAACGGGAAGTGAAGAGGACTGGATGCCAATTGGCAATGATCCAGTCTCCACTTCTCACAG
>T03_Unigene_BMK.667
CAGATCAATAATGAAGCTCTCCACATTTTGGTTCCATTTCATCCCGTCTTAACATATGTAATTGTTACATTTGTGTCTTGCCTTCCCTGTCCAGGGAAACAATTGTTTTATACTGTTTGATCTCAATCTCAATATAGCTTTCACACCTCACTGTGTGCCATCAGATGGATGCTGTATTCACAGTGATAGCTTTTGCGGTGTTTACTGCATACCCTGG
>T03_Unigene_BMK.668
GAAAATTCCATACAGCAGCTGTGTGGGACTCCCAAGGGAGAAAATTCCCCTATGTAATTACATGCCCCGTTCATTCCTGTTTCTAGATGCTTATAACCTTTGCTCCTTTTTGTAATCACTGTTTAACCTATTCCCTATTTCTATAATTATATCAGAACAGCTTTGGCTGTCTTAAAGTGAGTCAAATAATAATTTGTTAGTCTCAGTGTTCTTGTGTCCATCAATTTTCTTGGCTTGCCCATTCAAGGAATACTCCCACTATTGGTATTGTGTTGTAATTATACACTTAGACCATTTTTGTCATGCAGCACAAAGAGAGAAGATCTTGGA
>T03_Unigene_BMK.669
GGGCAATCCTATTGAAATAAAAAAAAAATTGTCTTCTCTTTGGCCAGAACCCCTAAAGTAATTGTGTGCCTGAAAGTGCCTACATTTGGGTGGACTCTTCCACCATTCCGGCTGCAGTTCATATCCATGCTTGACACTAGTTGAGTCAGATTAAACTGGGATGGGATAGTGGTGAGGTACATGTGATTTTGATAGATTTTTGGGAGTGATCAGAGTGCATTTTCTCATCACACAACTAGGTATATCCATAAGGTCAAGCGCGTTAAATCTTATGGTTTGAATACAAG
>T03_Unigene_BMK.670
GGGCCATAGTGTATGTTTCCAAACTTATGAAACTCCACAAGAAGTTCCAAGTAGGCAGAATGGTAGTCACGTTCAAGGCTTTTGGGCTAGTTGGATGATGGGGCAGGGTAGGGTCCAATCCATATGTGCCCTAGACTCCTAGGGTTGTCTAGGGGTTGCCTTTTAGATGATTGGTTCATATCATCCATCAAGTGGGACATGTGGGTCCCATAGCCAATTTTAAGATTTCTGCACAATGACGACCTGAATCCATGAAACC
>T03_Unigene_BMK.671
GTCAGAGACAGATGTTCAAAACATGAATAGTTAAATCAAACCAACTTTTACATTCTACAGGCATAATCAATGAACTCACCACAAATTTAAAAGGGTCATTTATTCTATATTCCCACCTTTGATGGACCTAATTATTCGGAAGTCATGCAGTGTAGTATACAGAACTAATTTGTGGTTCTCAAGCGTTTACAACTTGTTAAATATTAGCTGTCTTTGTCAAATTTGATTTAACTATAGCTTCAAATTGGTATAAAATTAACAAAACTGGTGAAAATGACACAAATGCCCCTCCCCACTAACTACACAAAGGGGTTGCAACTTGGGTCAAGAAAGGCATTTTCTGGTCAGGCTCAGCCACTCAGGCCTGGGAATCGAAGCCCAACTAG
>T03_Unigene_BMK.672
AATTTCAAATAACTTTTGAGTTATTTTATTCTCACTCTCTCTCATATAAATTATTACTCAGCAGTGAATTGTACCCATATGAAGTTCCTCAAATCTCTTTATGATACCAAACCAAAGGCCAGTAGCGATCTCAAGATTGCCGGCCATGATCTTATCATTTTGCTTTTGTTATGATTTTCTTTCTTTATCCCAAAGAAAAAGCAAACCTCCCCAGTCCCCTCTCATCCGCACATTCATCCAAGCCTCACAATCTTGTCATTTTCATCAAGCCGCACATTCCTATACTTATGGAAGAGATCGTGACAGATTTGATCTAGTGGGCCACTGGAACCAATAAACTCAGCATGAACGATATGCAGCAGGGACTTACTCTACATACAGGTGGTGACCACCAATAAAATACGAAGGATATTTTAGGAGGATATCAATCGAGATCAAGAAGTTTAATTTGATATGACCACTCACACAATCATTTGTTGAA
>T03_Unigene_BMK.673
GTTGGGAAAGAAGTACAGATGCGGATTCCCTACTTCATTATATTTATCAATGATAAGTGTAGAATGACTAGAATACCCTTGCTCCCTAATATACCCAGGAAAGAAATAGTTACTGCTAAATAAATACAATTCAACAAATGAATATCTTGTACAATTGATAAGTGAAATTAGCCAAAAGAGGTTAGGCATCACAGTTTTGGAACTAAATTATGCATCTATATTTAGTGGAAAGATTTAAGTTTCAGTTTTTTGGTATGAAACCCGCTGTCACAAATTTCTACCAACTATTAATTAGAAGATCGAAAAGAGAAATGGCAGAATACCCATAAAACCAGATTGTAAGAAT
>T03_Unigene_BMK.674
GTTTGTAGCAGTCACAAGGAGCACCAATGATAGTAATACATTGGAGATTGTTTGTGATTAGTATGGAGTGATTTTCTCTTCTATGGGGTTGTCCTCATCCTTGAGTTGCGGGACATCTAGAAGTACAAATCACCACACGATTCTCAATGGTGTAGTTCTCTCGAGCAATCTCAATATGCCAAGATGTACATTGGGGGTGAAAGAAGACTTGGCTTACTGGTAGTCTATTCACAGAAGCTGCTACCAATTGATTCTGTCCCTATTCACACAAGAAGGGCTGCAACTCCAAAGAGGCCGTGCTGCAGAGTCTGCAGAAAGTCAGCAGTTGGGGCATCTTGAGTACCACCAAATTCACAAGTAAAAGGAGAACAATTACCAAATATTAACAATATGTGAAGGATTGAGTTACGAATGCAACTCAGGTTTTTCTTCACTTTGCACAAGCCTCAAAGAACTGAAATCAGTTTCCGAAGAAGTCGTCCAGCATAGTTAGGGCTGCTGCTGTTTCATTCACTATATATTTTGTAACAATAAGAGTTGAGCCCTAAAATCTCTGGGTGATGCAATCAG
>T03_Unigene_BMK.675
GCCCCAGTCTTCTAGGAATCATGATATTCGAGATTCTGATGTAGATACCGCACCATGCGGCCAACAAACAACCACTTCACTTTCAAATGAAAAGCTTACAAATGATAAAACCAAGTCCTTATATAAGGCTTCTCCTAAGGTCAAGCTTTAGATAAAATCTTGTAAGCTAATGTTTGTAGGGCCTACCTTTTGATCATCCAAATGGACCAAACAAATGA
>T03_Unigene_BMK.676
GATACAGATTATCAGTTCCATCGTCGATCCTTCATCGCGTCCGACATCATATGTGCTGAGCACACACGTTTCACTCGCTCTGAGGGTGTCCACCTGCGGTAGGTAATCTGTCTGAACGGACCGCTGCGGAGTTTTCCGGGTCGGATGTGGCTGATCCGGCGGCTCCGGATACTTTCTCTCCCGCAACTTGAGCAGTCCCTCCAATAGCTCCGTCTGTGGTGAACTGGCTACCGATCGCACCGTCCTTATCGAAAGGTCCTCCAATAGCCTGCGCGGTTCCACCAATAGCTCCATCCGATCTGAATTGAGATCCGATCGCTCCATCCTCTCGGAAAGCGGCACCAGCACCGGCGACAGCGTTCTTAGCAGCGTCCATTGTTGTGTTTTGTGATGTCTGTTTAGTGTTTGGGGTGGATGATGTG
>T03_Unigene_BMK.677
ACTACCTCAAGTCTTGGTTGGTCGCTCACGGCGTCCTCCAGCCCCCAAACAACAGGGACCACTTGATCGATTTGATGAAGCTCAACTACTGGGACGCCAAGGACAAGGTCTGGTCTTACTGGACCGAAGGTCAGATGAGGGACTGGTTGGTTTCCGAGGGTATCTTGTCCAACGAAGCCGCTGACCTCAAGCGAGAGAAATACGAGCAACTCCTCAACGACAACTACGCCAAGGCCAAATCGACCGTCTTTTCCGGATGGCACGATTCCGAACTCAGGGACTGGTTGGTTTCCCGAGGTCTCATCAAGTCCGACG
>T03_Unigene_BMK.678
GCTCGATTTGCTCATGATTAAAGTTGGAGAGTCCAATTGATTTCGTGAGGCCAGCCTCCTTTACCTGTTCCATTCCCCTCCAGGTGTCGACATAGTCCACGTCGCTGAACTTAGTCTTATTATCCTTGTCCACGGGGAAGTTTCCCTCGCCTTCGGCGTAGCCGAAAGGCCAGTGGATCAGATAGAGATCAATGTAGTCAAGCTTCAGTAGCTTCAGAGTTTCCTCCAAAGCTGGTTTGACAAGATTTGTGCTGTGAAAT
>T03_Unigene_BMK.679
GTGATGATGCGCAACCATTATGCATGGGAATCATTTACATGTATAAATTGCTGCAAACAACCGTCCCGGAATTCCCATGCAAGAAAGAACTAAGGTAAAACAAAATTATTGCTGCTCTTTTTGGACTGGAACTCCAAAAACTATTCTTGTGTGTTTAGCGTATGAAATCGGAAGATGTATGTACCACTAAATGCTGTCAGAAACATAATCTTCAAACAATCAAAGTTCTTGAGCATACTTCTCCCCCAAGAAAGGGTATTTCACATACTACGTGATCCAGAAACACCTCATCTTTCTACACTTGAACTAAACTAAACTGATCAGATACCAGTGTTCCAACCATCCTTGCACCCTACTTCTTTGACTTATTGAAAGCAAGATATTGAGCATATGCCTGTTTGCTGTAACAATTCATCTATGAAGCATCCATAGTCCTAGTGCCCATTTCCACCTTTTGTT
>T03_Unigene_BMK.680
CGGCGATAATCAAAGAAAAATATGAATTGTGTTCTCTTGTTGCTAATAAATAAATCATACAGTTTTTTAGCAGTGACGGTCAACTGTTAGCACAACAATGGTTAAGGGAATTCCTTTCTCTGTTGAACCCCATCCACAACAAGAGCTTCAACCACCGGTTTGCTTCCCCTGGTTTCATGGAAGACATATGATAGTTAGCTCTATTCTTTCCCTTACCATGACAAAAAAG
>T03_Unigene_BMK.681
GTGAGGATAACATTGCTCGAGTGCAATGAGGTTGAAATACGGTATCTTTGTCTTGCCCCAAATCAATTTATTGGGGATGTGAATCACTTAATTCTCAAACTGTATGCCCAAAAAACCAACATCCCTTTTTCTGAACCTAATTCCTTTGTCTTCAAGTTTGGAAGCACAAGGGATCCTAGGGATTTTACTAGGCGTTGTATACTCACTGGCGTAGTGAACATAGTAACTTGCATGTTGTAAACCAAGTGGATGGTTTAGCCGGCACAGTGGTGAAATTGCCTATAAGGAACTTTACAACACTTTCTGCCTATGGAGGGTGTTCGCCATCTATAAGAATAGATAGGTGTT
>T03_Unigene_BMK.682
AGAATCCCTGCATTTGAAGCTCGCGGATTAGGACGAAGAGAATTTTGAAAACGAAGCTCCTAAGCCTTTTGAAATGGCAGCACAGAATCACGGAACGAGCAATTCGAGGGAATTTGGATCGGAATTGGATTCCTCTCTGGGTCACTCGATTATGACTCATTCCTCATCTTCTCGAGCAGAGATGAAGACGGGCGCAATGATGACGACGACGACGAAGAACAAGTGTTTGAAGCAGTCAAGCCTCGACGAAGATGATTTCATCAATCTCTTGCACGGCTCCGATCCTGTAAAGATTGAGCTCAATCGCCTTGAGAACGATGTAAGAGATAAAGATCGGGAACTCATTGAAGCTCATAATGAAATTAAGGCCTTAAGGTTAACAGAGCGAGCAAAAGAGAAAGCCCTTGCTGTGGTTACTGAGGAGCGGGAGAAAATGGTGGTGAAAAAAAAATCAGAAGAATCTGGGAAAGAAAAAAAGAGGCCCCAAATTGAAGTGGTTTAGTGGGGGTTTTTTTTGGGAGGAGCGTGGGGTGGGTTGGTTTT
>T03_Unigene_BMK.683
GCCGACCAAATTCAGTATGTAAGAAAAAGGTTTACAATCATTCCTTCCCTAGTCAAACAAGCTTTGTTGGCCTGAGAACCACCTTCTCATGTGTAAAAGACCTCCCTCCCTCCCCTTCACTTTCTTGATGGACAAGAAAAGAAAGTCAAGGTCTCTCACATTCTCTCCCACAAACAAGAGGAGCTCATCTTGATCTTATACAACTTCGCTTGCTCTCTACATATGTCATGTGACCTAAATAAAGAAAAGAAGTGAGTGGAGAATATATTTTCTAATAACTAACTTTCTCTACAATCAAA
>T03_Unigene_BMK.684
GCCTGTTAATTTTGAAGTTGGTAATAAGCCACATGAGTATTCGCCTAGTGATTCTGGAGAGAGAAAGGAGAGGAAAGATGATTGTAGTTCTCCAGCAGATAAAGAATCGGGTCCCAAAAGTGGTCTTTTTGGAAGCAAGAACTTGTTAAAGATAGAGCCACCGTCTGAATCACCTTATGATAGAATGATGAAAATGGAAAATTGTGAAGAAAGATCAGAAGAAACTGAGGACTTAGATTCTGGGTCCGTGCTTTCTTCAGCACCGCCACCGTTAATGGAGGAATGTGGACGGGGTGACATTCAGAATGTTCTGAAAAAGAAACTTCAGGCTTGGTGTTGGCTTCCAAATGGCCAATGGGAGTTGGCAAAGATACAATCTGTATCCAGGGAAGATGTTATTATTTGCCTTTCGGATGGG
>T03_Unigene_BMK.685
CTGTCGAACAAGATTTTTTGTCCAAGAATAATGTCCATTTAATGGAGGAAAAAGAAAAAAAAACATTGTGGTTCCTTTCTACAAGAATAAAGGAGATATCCAAAAATATGCAAACTGCAAAGCTATCAATGTTGCCTTAAAAATGAAACTTTAGAGTTTAGAAGTAAGAGAGTGATGACAACTACACAAATAAAAATATATCAAAGAACTAGATTACATTTGTGCGAGTTGTGTGTACTACAGAACCCATTTTCCTATTAAGACAACTCATGGAAAATTTAAAAGTAATTTCCAAATGATTTTTATTGGTTTGTCGAAGGCTTATGATAGGGTGTTGAG
>T03_Unigene_BMK.686
TGGGAACCAGGGGTGTTCATGGGCTCGGCTGGGGAATATCCAGGCCCAGCCCTACTTCTAAAAACTTGGCACAGACCCGGCCCAAGTCTGGCTCGGAGCCTCGGACCATGTCTGGCTGGCCCGAGCCCGGCCTGCTTAGAGAACAGCAAGCTCGAGCCAAGCCCAAGATAACATTATAACAAAAAATTAGGGCACTTGTAAATGCCAAAAGCCTTATCTCAA
>T03_Unigene_BMK.687
GAAGTTTGGAACGGAGTCAATTGTCTCTGTTTTGAATGCTCTTATATCTGTCTACATGAGATGTTCTTCTGGGTCGTCAGCGGTTCTCGCTCGCCAACTGTTTGATGGAATGCTGGAGAAAGATGAATTGTCTTGGACCACGGTGATTACTGGGTATGTTCGGCGTGGTGATCTCGATGCTGCGCGGCAGCTATTTGATGGAATGAAGGAGAAATTTGATGTCGTGTGGAATGCGATGATTTCGGG
>T03_Unigene_BMK.688
GTCTATCAAGAATGACTTGAACAAGGCGGGCTTCGAGCAGTCAGAGTTTCCCATCCTCTGCGAGACATGTCTCGGGCCAAATCCATATGTCCGCATGTCGAAGCAGGACCTCGGCGCAGAATGCAAAATCTGCACTCGCCCATTCACCGTCTTCCGCTGGCAACCCGGGCAAGGCGCCCGCCACAAGAAGACCGAGATTTGCCAGACCTGCGCTCGCGTCAAGAACGTCTGCCAGACCTGCCTGCTCGACCTGCAGTACAACCTGC
>T03_Unigene_BMK.689
ATTCGACAGCAGTTGTTGAGTGGGACGTATGGGACCGAACAGCCAGTCATGAGGACAGGGAATTGGTGAAGAAAGAGTAAGTTGGGCAGCATGAACGTTCTGTCATCTATCTCCCTAAGGATCTCCGAGAACTTTGGACGATGACAACAGACAATGGGGGAAAGCTTGGACTCGATGAGAAGCGTCTTCTGTCTGATAAACCACCTTTACGATTACACACGATTTTCTTTTCATTCACAGCGAACAAGG
>T03_Unigene_BMK.690
ATTTCTAGGTGCTCACGTACAAAGGAGCATTTAGGAATTCCACCCTGTCTGAGAACTTCAAAATTCCCTAATTAAAAATTCCAATGAATTCCAGCAAAGAAAGAGGCCCTAAGAGTGCACTTGTACAACTTTAAAATTGTATAACCCATCTACTTATTTTGAGTTTTATTCTTGTACCTAACCTGTTAATGGACGCGTCATTCCTTGCTATTTTGGCCAAGGTCTTGAATGATGTACCTCCCTCTTCTTCTAATACCTTCCACGAGCA
>T03_Unigene_BMK.691
AGGCAATTCAATGGGGTTTAGGGAAGGCATCTTATCCTTAGAGATTAGCAGATTGGGTGGAGAAGGTCCATGACATTTCTAATCAGATGAAAACTTCTTTTCATCAAGTTCTAAGAGAGGCAAATGTTATGGTGGATGGTCTAGCAAAGGAGGGAGTTCTTCGTTCTTCTATTTCTTTTGATGTTTAATTGGATTATTTTTTAGTTGGTGCTATTTTGTGTCTGTTGTCTCGTGTTTGTCTAAGATGCTTTTGACTTAGTGTTTGTTTTCTTTTCCTGGAGCAATAAGTTTTACCATTTAAAAAAAAGGGACTAATTTCATAAATGCAGATTTTATTTATTTATTTATTTAT
>T03_Unigene_BMK.692
GTCTATTTTGATTTTTGAGCAAGTCAGATCTACATGTATGAAAAAACTAATAATGTAACTCCTCCAAAATTTGACAAGTGGACAAAATGAATTAAAGCTTCAGTCATTTGGAAGAAAGCACCAAAATAGCCAAAATGCAAGAAAATAAACTATTACACCAACCACGGCATCGATTTGTTACTAACAAGAATAACTTGAATAAAAACTCAATCTGTAATGAAATGTACTTTGAATCTGCAGACATATCCACTCGATGCAAGATTAACTAAGCT
>T03_Unigene_BMK.693
TCAATATCTTGTAGTGGAAACAAGTTTCAGATTAGTTATTTGTGAATACAAGATTTTGTTTTCATCTCTTTTACTTCAACATTTCTGAGTACCCTACTCCATCCCCCACCCCAAGACCATGTTATATGATTTCGATCTAACAATCATGACCCCACTCATTTTTTAAACCTGAAGTCTGTTTAAATTGCAAGTTCAAATAATCCAACAAGCAACTGACATGTATCAACTTCCATACATTCCCCAGCAAAAGTCTTCATAGGACAAGTTCCAAAACAAATTTTGTTCATATGGAAATATTTATTTATTTATTTTGATGATGAGGGTACCCATGTGGTTACCCGACAAGATTATTCCCCCAACCAAACGCATAACCCCGCAACATATGCG
>T03_Unigene_BMK.694
GCTAGATCCTCTTTACTCCCGTTCGGTACGGGGTGGACAGCACGTTCCAGAAGACTCGGCACCAGAAGGCTCATGGCAGCTGTGCGAGCACTGAGTCCCGCGACGGAGGAGACGAGAGAATGTAGGAGATTGGTCTTGACGACTTCGGGGTCTTCGGCCGATGGATCCATCACGAACTGCAGGATGCGTGGCCATAGGTAGCGCGAGATAGCTTCTTCACAGGGCGTTTTTGTCGGTGTGAGCAGTA
>T03_Unigene_BMK.695
GATTGGGAAATTAAATGCAATGCATTGTAGCTGTAGTATTTTTTAAATAATAATCATGATGATTGAAATTTAACAAAGAGTTCTGAGTAAATCAGGGAAAATACTACTAATGGAGAAAGATCAAACCCCAAGGCTAAACAATTGCATCATTACGTTGTTAACTTCGCTAATAAGAAAATAAAGACACAATGGGTAGAAGTTATCAATGGTGAGATAAATGCTCTTATTCTGCTAACTAACATGGGTTATTAAATTGTCTCTTGGTTAATTGATAAAAGTATAGCTGAACCAAAGTGGCCGGGAGTTGATAAAATATACATATATGAAACAGCCCTGCTAGGTGGACAAACTCATGG
>T03_Unigene_BMK.696
GTTCCGGCATCGGCGCAAAGGATGAGCTAGAAAAGTTGAACATCAAGTGCTTGGTAGACCTGCCTGGTGTCGGAAAGAATCTCCTGGATCATTTGATTGTGTTCACATTCTACGAAGTCTCTCAAGATGGACTGACCAACGATCATCTGGTCTATCATGGAGACGCAGCTATGCAGGCTTACATGCTATACAAGGAGAAGAAGACTGGCGTTCTATCAACGTTCCCATTTGGCGCATTTGCGTTCGCCCGCCTGGATGACCGACTGAAGGACGAGCCCTTATGGAAGGAGGCACAGAGGCACGCTCAGCCAGGACGAGACCCTATGGGTTTGACCAAGTCACAACCTCATATCGAGTTCTTCACCACCGAGTTGTATGGTGGGCCAAAACAATACGAGGACTACCCCATTGACAAGAAGAGTGCATTCGCCATGATCACGGAACTCTTCT
>T03_Unigene_BMK.697
AGAATGTACTTGATCTCCACAAAATCATCTTGCAAAAGATTAGACTGCTCTGGTTCTTTACTGGAAATCTTAAAGAAAGCGATGCCACTGGCACTGTTAACAAAGTTAAGGAAATTTTGACGGCAAAAAGAGAGAATATTAAGACCAACCCCAGAGGACCTTAAAGGAATCTATAAAGATATTCATTATGATGTGCTCCAAGATGCCAAAAACTTTATCAAAGGTAAGCCATACATCACTGCCAGTGGACTGGTCGATACTTTCGTGAGA
>T03_Unigene_BMK.698
TTCCATGCTACTCTGCAACATGTGTAAGTATACTTTCATGCTGCTTTAGAACATGGATATTTTTGTCCTTTTTGGTGGTGCTTTCTTCTCTAGCATCTTTTATTTCTCTAGCAGTGCCTATTGTTCCTGATATCCTTATATTGTAACTGTACAAAGATGTGTGTTGTATATTTGGAGACTGGTAAATTATTGACCCTGTTTGCATTAACAAATTGATTTCTAGGTTTTTTCTTGTAACCATTCATTGATCATGTTAATGTGAAAATGTCTGATCCCCGTTAGAAAATTCTATTTGCTCCTAAAAATTGTTGAAACTGGTCACAAAAAGAACAGAGCAGTGTTTTCTTTTGCAGGAAACTTGTTTGAGTCATCCTGTTAGGCTGTGCCGGAAGTTAAATCAACATTACTTGGGTCCTCCTAGCCTGGAGACCGACCCCATTGCACAAACCAATGACTTTGTCCAATGGGGAGATGTGGCATGTTAGTGGGACCAAGTAATACATAAAAATGATCTTGTGGACTAAGTAATCTACTAAAAAGAAAAACCCCATTGGATGTTGTTAGTCATCCAATCAAAGGCAATCAATTAACACAGAAATTAGTAATTGTGATGCAGTCACGGA
>T03_Unigene_BMK.699
GTCTGGTTTAGACTGGGACTAGTCAAGCTGAGTTTGGAGTCAACCATGTTCTGACCCAAACACTTGTCAACCGTTCCCACTCAACCCATTAGAGCTCTTATTACACAGAGGTTGAAGAAACTAACTTGATCTGTTATTCAGAACTTATCGCTAGCCACACCCTACAAAGTCCTGTGTTGACTCACATACATGAAAACTGCTTTGATTTATTGTTCATTGTTAAAGACTTGACAAAGACATGACTGTCAATCAAGTATGGTCACAGTTTAAATTGTTTAACCCTTGATTTTATTATTCACAGTTCTATTTGAATAATTGGCATTTTTCTGTTAAGCGGACTGTATTGATTGTGTCTCTCCCCTCTGCATTCTGCCTTCAAATTGCATTTTGACTTTTAAAATTGGTAAGGC
>T03_Unigene_BMK.700
GAGAGAGAGAGAGAGAGACTTTGACGAGAGAGGGAGTGCAGAGGCAAGAGAGCTCAATCGACGAGAGAAGAGTGCTGCTGGCGAACTTCCAGAGATCTCGACGAGCGACGCTGAGAGGGAGAGATTGAGCTGAGAGCGAGAGCAGAGATCGAGCTGAAAGCGAGAGCATCGTTGAGAGAGAGGCAAGAGACCGGGGCGGGTATGTCTAAAAAGGGGGAAATTGAAAAATG
>T03_Unigene_BMK.701
GTCATTAGCTAAGGCCCTGTTTAGAAGCTTTAGTCTAATAAGGTCTAAAGATCAAATGACCTTAACTTTTAAGTTCTAATTCACTTTGGTTTGTTTCCTAAATTTCTAAAGAAAGCCCAAACTTAACTGCAGTATGTTTGGTCAACATACAAATAAGATCTTATTATAGGGGCATCTTTTGTCTGTTTTAAAATATATAGTTTTAAATAGAGAAAGGGCTTGCCATAATTGGGTGTGTGTCAACTCATGGGGGATACGTGAATTTGAATGGC
>T03_Unigene_BMK.702
GGCTGAGATCACCACGAGCTTGGTAGCTGAGCTCCTTCAACAGCTTCTCGTCATGCTCAGCTGGCTCAGCAGCCTTCGAGTTGATCTCTTTAGCGAGCGAGAACACTGTTGCGGCGTCGGCATCGCTGTGAGGTCGTGGCAATTGGCCGCCATTTTGCTCAGCAAATGCGTGTAGAGCTTGGAAACCTGCATGTAGTTGTCCCGGCCTGTCGAACTTTGCAAAATCGGACATCAGC
>T03_Unigene_BMK.703
GCCGTTCTTAATATCCTTCTGTCTGTTCAGGAACCATTCAGGGATCTTGAACTGGCGAGGGTTCTGGATGATGGTCACCAGACGCTCAAGCTCGTCATTGGTAAGCTCACCAGCACGCTTGTTCAAGTTGACATCAGCCTTTTTGCAGACCAAGTTAGAGTATCTGCGACCAACACCCTTGATGGAGGTCAAGGCGAACATGACCTTTTGCTTTCCATCAATGTTGGTGTTAAGCAAACGCAGAATGTGCTGGAACTGGAACTTGTCGGG
>T03_Unigene_BMK.704
GGTTTGTTTTATCCATAGCTATCAATTTTGCTTGTACCTGTGTTGATTTCAAAGTTATTGCGTGAAGCTACTGTAGTATTTGAAAGAGTGTTGTGTCTATAAATAATGGTTTTTTTTGTTTCTGTGACTTGTTAAAAAGTTTATCAATCAACCTATTCAATTAAGTCGATGATTTGTTTCAAGGTCTATTATTTAACTGAACTGTTGTGTTATGCATTTTATGTTTGTGAGTTACACTATTTCACATACTGACCTGCAGACCTCTAGCTCCATCTCAAACTTGTTACTGTAGAGTCTAAAACTGTTTGTCTGGTGTGTGTAGGGGCAGTTGAATTCGTCATAATTCCCATTGATTTATTAACCTGTTGCAGTCTAGTGTTTCAATTCTATTATTTTCATTCAGTAAAGTAATTCACATGAACTGTGATAAATTGGGGTGTGAGCACAAATGAGTGAACTATATGATATTATTCAACTCGTTTTGCTGGTGTTTATAAGTG
>T03_Unigene_BMK.705
GCGCCCACTCCACCTTCTGAAGATCCACTAACCTTGTTCAGCCGTCCCATCCCCTGCGGATCTTCTTTCGCCTCTTATGCATTTCGCTCAACGAGTTCTCTATAACGTTCTATTTCAAATATGAAACAACTTACGCTGATAAGTAGATTCCTCTACTTAATCAGTTCCATTGTACCAGGCATCCATCTGATTAGCGCAATCCTCCAGATACTCTCCGTTTTTAATGGCCTCCATTCTGCTGTCCTGCTTCAAGATGTTGGCGAGCTGTCTGACCAGTTTCACGTTTTGAGCGTGACTTAGACCGTTTGGTAGTTCAGCTTTTATGCTGAGAGCGCTCCAGACCCAGTAGCACTGGCCCGGCTGCTTCAGATCATTCAT
>T03_Unigene_BMK.706
GAAGTATCCGTGCATCATAGCATACAAGGGCCATTGGATAGGGAAGGGCCTCTTAGCTTTGTTGGATGCATACTTACAAGGAACTCATTCTCCGTTACAAAATACCTACAGTTCTAACTTCTGTTTCCCTTGTTCATTTCATGCTTCTACATAAATACTATAACAAAGTTTTTTTTGCAAAACGAAGCATTTCGTGTTTGGTGCACAGTTTCCTGCATCCCTTTGCCACATCAAAACTTGTGGACAGCCAAGCAAGATTGGGTCACATTCTATTTACGGCAGGTTTCCTTCTATATGTTATTCTATCTCATCCATCCGTTCAATCAAGAGATTTGTTCGCAACTACTCCAGTATAAATATATTTTCTATCATACAACTATGAAAAAATACATGATTCGCTGGAAATTAACTTGGTATCCACAATCTT
>T03_Unigene_BMK.707
GCCCATTTCAAAAGGAGTCATTCATGATTTACCCATCTGTTAGAGGAGATGATGATTACAATAGCAAAAAAATATAGGCATCTGTCCAACTAGAACTTGGTGGTTCACTATACGCGGGCCCCAAACTGTGATTCTCCCAACAATCTATGTAACTGGAATAAAAACCATAAAATGGATGTGAGAAAAATAAATGAAAAATGCTCCTTTCTACTATCTTATGTCATAATTCTATCAGCTATTTTTCTGTTTTGATAACCTCCCTCCGGG
>T03_Unigene_BMK.708
CTTCAATAGCTCTATGAAGATGGATTTCTTCAGAAATGATAATGGATTAGAAGCAGCTTCCATCAATAGCGTACACAGCAAACTGGTCATAATTTCCCTTCCCAAGTCCTGATTTTGCAAATCTCAATCCATTCCTAAACAAAATCATTTCTTGATAGCATGATTCTTAATCTTCTCCCTAAGACAGCTGATTTACTGGTCAAGTTGACAAGTCTTTTTGTAGACATGTTTGGAG
>T03_Unigene_BMK.709
GGTGTGATTGGTGTGGGATCTACAAGGAATGACAAACTTTCCCCACACCGTGTGTTGTTACTCCCACAGGATATCACATGTGAGGATACAGACAAATTCCATCATGGTACATCATATTTCAGCGGAAGCATAAGAATCCAATGAGCAAGCCACAATACTAGAGCAACTAGAACTAGGAAAACTAGCTAAATTCCAAAGGCCTCAACAGGTGATGTCTCTCCCAAGGACAGATGCCTACACAATGTTGTCCGGAGACCACTCGACTAAATCTGCCGCTGTCCCCTCGGGTGTTGCAATCTCTGGCTTAAGAGTGGAGGCGATGTCTCATACAACGCCAAGGGCACCAAGTTAGAGCAAGCTCTTCTTCATTCTTCTCACAT
>T03_Unigene_BMK.710
GATATGTGCACCCAGGTTGGAATTTTGGCAGCATAAGAACATGATTTGAGTCAATTGGGTGGCTTAACAACATAATTGAAGCTTTGGATCTTCAATTGGACAACATAGTGACGTTGATTAACTTCCTAAGGGAATGTGATTTAAGTGGATAGGAAAGATTTGAGGTGTGGAGTTCTCTTTCAACTCATTTCAGTCCTCTCTCTCTCACTTTCTCACTATCTTCTTACTGGTTCTCTCAGTATTTCCAAGAGAAAAGCTATTAAGTCAAACTGACAATGTAGGCGAGGCTTCCCTTTGCAATCAATGAGGACCTCTATTTATAGAGCCTTGGATGGCTGAGATCTGACAAGGGAAATGATAGGAATAGCTGGGGCCACTCATAAGTTGCGTCAGTTAGCAAAGATGATGAAGAG
>T03_Unigene_BMK.711
GCGCTTTCGTTGAATCGTTTAGCGAGCTCTACAGCAGCGCCCACCGTCACAGTGACGCGATCTGTTTGGCTCTTGACCGCGCGTGCCAGGCCTGAGGTGCGCGTGTAGAGGTCCCATTGCTCTTTACGAATCGCGAAATGTTGCTTCGTCACGGCGCGGCCGGCAGTGAACAGCTTTGCCGCATCCAGCAGACGTTTGCCTGCCATTGACTCAACAATAGCCTTTCGAGGCTCCAGAAATACAGTGTCATGTCATCTTCGCG
>T03_Unigene_BMK.712
GACTATTACTCACAGGGAAGGACAGTGTTCTTTCATGGGATAAAAGAGTCAAGATCTTGAGAGACAGCGCGCTAGCACTTCGATTCCTGCATAGTTACCCAGAAGGTCGCATCGTTCATAGAAACATCAAGGCAAGAAAAGCTAAAACAAGATAACTTCACAGATATTAATAAAAGAATCAAGATCTAGAGGGATTTCATGCTTGCACTCTGATTCATCCTCATAAACCCAGATAATGAATCACTCAGAGAAATAAG
>T03_Unigene_BMK.713
TTTCGGCTTCTTGGAGCGATGCTGTAAGTATTCTTTTCCAAAACCAGGTTCAACTCGGCTCGGCTCGAGCCCAGCTCATTGAACTCAGCTCGGCGTTTTTAAAATATATTTATTTTATATTTTATATTTTAACCCACCGTGATTTCTCTCATCTCTATCTCAACCTTAAAAGTTGAATAGTCGATAGTCCATTCAGATAAGTTAACTGTCAATGAATGAGCCAGTAAATTCGGATTTAACCAAAACTTAGTGGACATATGCAATTTCAAAGTCGTGTGTTTGTTTCATTTATATGGACCAAGAGGCGGCCAAGGGTGAACCTACATGCATAAGCTTTTAGAATCTTATCCCAAACTCAATGCATTATTTATTGTTATAGTGGGGAAAAAATGAAGAGAAGGACAAACTTGGGTTGGCTTGTCTCATCTATGGTCAAGATTTGGAGTTTTAAATAGTTGATTCGAAATAATGTTTTAGATATTTTTTATGCTCAGTGGTTTCCATCTTTAGGTGGGAGAGAGATTTCAACTTTATTGGTTTCACAGTAGCATCCCATATAGGTAGGTTTTGAAGATATGTACGAGACCAGTGCAGGAAATCCATAGAAAACAGATTCATGTTTCGTCCAAATTAACAGGGGAACCTTGTTCTGACGAATTAAGGGCGACAGGCGCATCGGCAAAGGGAGGGCGGGGCGGAGGAAAGAGAATTTCCGGATACAAATCCCTAAGATTTAAGACATTGATCCAATTCAAGTTGAATCCACG
>T03_Unigene_BMK.714
GGCGGTTACAATCTACAGCTCAATATCTACCTATGTAACAATTTACAATCTACAGCTCATCTACCTATGTTACAGTGCTAATTATTTACTCAGATTTCATTGTCACTATGAGAAAATTATCTTGCATGGTGATGTGGTGGCTGATAAAGACCAATAAATTCACAAACAAAACTCTTGTTTTGTCTCAAATGTCAGCAGTTGGATTTATTTTTAAAGAATCTTAATCTTTAGCAATGGTGCAGTGAAATATGGCATCAACGGCCTCCAGATAGGTTTGATTCAGCGCAAGACGATGAGGACTCAAAAAATGACTTCTGCATAGTGATACTGAAAGGATACAGAGGCCCCATCTCTTTCAACATTTCTGCTTCCGCTG
>T03_Unigene_BMK.715
GTTACCGTGGTTTCAACTTTCAAAATTATGGTCAGGCGGCAGCACTTCTTTCATCGGTCTCAAAGCCCTGTCATGTATGACAGGTCGACCCACCTTAGTTGGAGAAATGGGTATACACGTGGGACAACCGTCCTCGACCCAGTTCAATGTTCCCAGCATCTTCCCGAGCATGATGAGTGACATCATCAAGAATAAAAATAGTGGAGCTATAGGAGGGGTTTACTTTGAATGGCAAG
>T03_Unigene_BMK.716
GAGAAGAATTAAGGTTGTTATGTCAAGGAACTAGTGGGAAGTGTGGAAAACAACTTGTGGGCTTTTGTATTGATCTCTGTGTATTCATTTGATGGGTTATTCTTCATTTTAATTTTGAGGTGGGCATCTTTGACATGATGCGAAAAGTACGACCACCCAGGATGTTCCAAATCTCTTTAACAGCATTCAATTGTACTTGTTTGTACTTGTGTACTTGTTGCGTAGGGTTTTCTTTGTCCTTTATTTTTCTTCTGACTTTTTTCT
>T03_Unigene_BMK.717
TTGAAAGTAATGTGGCAAGTTGTTAATCAAGAGAAATAAAGGGAAAAAAAAACCTAAAGTATTGGCTAACAATTTTTTTAATGGCAAGTACTGCGTGAAAATTCCCAGCCCACTAAAAAAGAAATCACTAGCTGTAAAATCCTTAAACCGAGGCTAGTTTTTATCTACTATTGTGGGCAATTTTTTTGCAGGTTCTTGCTTTTAGAGACATAG
>T03_Unigene_BMK.718
ATTTGATCTGGGGCGACCGCCCCAGATCATAACAATGTGGGTCCGCCCCTGACTTGATGGTACAGATTCCTCACATGAAGTGCTTCAAGGTTTGTTCTCACATCCACATAACATCTGGCCATCAAAAGAAGTTATATATGATGATGTATGCAGAAGTTGCAGATGGACTTCCGAATTGGAAGTTTGTCAGGTTGATCTTCGATCTAGGTGGACATTTACCCAACTCGAGGTCGAGTTATTTTCAAGTCGGGG
>T03_Unigene_BMK.719
GCTTGAATGATTTGGTTCAATGCCCCACGAGCGTTGAAGTTGCTAGGCGTCCATTCTCGCCATGTTGCATCCGTTCGACCTGCAGACGCTTGAGGAGCGACGGGACTTGAGTCCAGGGCTGCTGATGCAGGTCTTTGTGGCGAGCGACCTGTGACGGATGGTGGCAAGTCGAGTCCGTCTTCGTCATCGTTGTCGAAACCCTCTGTGAACTCATCGGGATTGAGCAGGCCGCGCTCGGCTGTTGCGGCGTCTTTAGATCGCGA
>T03_Unigene_BMK.720
CGGGGGGCTCATATGGTGTGCCCCACTAGATCTCTCACATGGTATCTCCATGCTAGACAGATGCACAGGAGCAAAAATGGTATAATGTTCAGTAATGATGTTTAATAGACATTATATCCTTTTGAATTTAAATCCGTCTGATCCGTGGAACGAAAGAAATCGCACATAAAGGTAACATTCTTCGGAATAACCCTGTTTTCCTAATTGACCCGCATCCATAGTTCATGCCCTATATCTGGAATAAGGTTGATGATGATCCATATTTCCCAACTGCATGATATGAGATAGAGAGAGAAAGCGAG
>T03_Unigene_BMK.721
ATCAGACCCAATATTTTGTGTCCCCATAAACTATGTCCAAACCTTCTTATCTCCTGTCTCCTTTAACAACTATGGATCCATGAAAGCCTCTCTCAAGGTGGACATTTTTAAGCAGGGACGACTAAATATTTCGATCTTTTCTACTTAAATGTTTTTTAATAAGATTACCTTAGAAACATTTACAATTTTTGTAGATAATAAAAAAGTGAAAAAGTAAAATACTATTTTTTTATATTTACACTAAAGAAAAGGAAAAAAATTATATTTGTAGTTGGCTAATGTATTCACTTGGATCATAATCTTCAATTTCTGCCATCTCCTACTTTCTCTTGTCAGCCAAATACTAGTCTCATAGGCAAACACAACATTCCATAGTTTCTTCCACTAATTTCGTCCTCCTGTCATCCACCACACGTCCACCAGCA
>T03_Unigene_BMK.722
GGATGCTTGTCATCGCCTCCGCTCGAGACCGTGCCACGACTCGACCATTCCAGAATACCCACGTTGTCTCACGAGTCCGGGCGCAGGTCAACGAGAGCAAGATCATGGGGGATCGCCGTGTTCCTCGATTCTTCGCGCGAAATGGCACTGCGAAGGAACTGCAGAATCGATCTGCTTCCCTTGTTTTTCGCTAATGAGGCGCAAATAGCGGCCATGGTCTCAGATGGGGACCTTCGAGGTGTTCTAAGATCGCGTTCAAAGGAGGTGTTCTCAG
>T03_Unigene_BMK.723
GTGGGGATACCTTGACGTAGCCGAGTTCGTGGTATTTTACGTTAAAAGCGTGCTCGACTGCGTCACGCACGAACATGACAGCTGATGCTGTCTCGCCACGAAGCATCAGATGCCGCATATCGAGGAGAGTCTGTACATCGCCTTTTGCTTGGACCTTGTTGGTGATAGCATCATCGCCACCCGGGGCGTGGCCAATGACCTCGAAGTAGTCGGCATGCAGCTCGCGGTTATCAGGGGCATGCGCACCATCAGGAACG
>T03_Unigene_BMK.724
GGGATATTTGGATGTAACTTAGGGGTAAATTGGTAATTTCTGGAAAAAGGCAGCAACCATTCGGCTTAGTTTTCGAGGATCGAACAATGTTAGAATTCAGAGATCTTTGATCATATGGCTTTGTCTCACCGAGTAGTACGAGATCCATGTAAAGATCATCGAATTCAAACATCGGATGCAATGCAAAAGTTATAAACGACGCAAGGTTGCCATTGAAATCTGCCTAAATCTATAAAATTACATCTTAATCC
>T03_Unigene_BMK.725
ATCTGATGGATCGCAGATTCTAGAGACACAAAGTCCGAAGAGCGAAAGACCAAGCTGCAGAATGACTTGTCGCTTTACAGATGCCACACCATCTTCAATTGCACCAAAACTTGCCCCAAGGGCCTCAACCCAGCCAAGGCCATCGCCCACATCAAGCAAGAGATGGCTCTGATGTAGAGAACTCAGCTCTCACTTTCTCACCTCAATGTAGATTAGCATGCTCAGAGTTTCATTCGG
>T03_Unigene_BMK.726
ACTTCATCTTATGTACAACCATGTTTTCAGTAAGTCGATAATCCATCATGCTTTTCCTTGCTACATTTAGGACATGTTTGTCCAATGGCGAGTATTGCTGGATAGCACGTAAACGTCTTTGATTTTTTTTTTTCATTTGGTTATTTTGGGGTTAGGTGCAGTGTCATTCTTTGCGGAAAGAGGAAAAACTTGAACTTCTTTTTTCTCTACTCCGTGAAAAATCATTTCCCATCGAAGCGGAGGGGTTTGGAAAAAAACACAACACTGGAAAAGGAATCCTCTTTGCCAAGGAATTCCAGCACGGCACAAACATGTCCTAGGTTCTGTATTGATCTCTCCCTTTTCCAAGCTATCACACGAAGAAGATGACACACATCAATATACGTGGTTCAGCGGTGTGCCTATGTCCACGGGTAAGAACACACTTCAATAGCTTCACTCATCAATAGATTCTTTCTTTCATCTTCTTCATGTGATTGCGTGATTATTTGTGTGTGGATTTGTAAGTTGATCATAGGTATATTTCACTGTGCCACTACACATGTAACCCTTCAATTTGTCAGACAGGAACTATTTGATCTTCTAATTTTTGTGCCTAAACCATTTCAAACACCTTCCTTAATGTTCTTATCTATTGGATCTACCTGTAATTTTCCTATTGTTTATCCTTGATTGTCTCTTTTCTTGCATATCCACACATTCCTGTTAGTATGCACTTCTCCTGCCATGTACTTTTTCTTCTTGTTCTTTTACTGCCCAG
>T03_Unigene_BMK.727
CATGATTACAGTGGGCTCTGCGACTCCAAGAATCAACAGTGGCTGACCTCCAATGATAGAGTGTATGATCCCGCAAAGTGCAGTCGATGCCAGTGTTTGAACTGCCGTTAGAACTCCATCAGTATTTCTCTCCAATTGTTCCCCAAAAGATATGACTGGTATTGCAGATGCGAAAAATATATACGTGGTGGGCGCCAAAATCCTGATGCCTGCACTAAAGCCACCAGTCCAGTCTTGCTTGTAACACATCAATCTTCCTCGAAGATCGTTCTTGATTCCACGCAGAGGTACAAATGTCTCCTCCATGATTATGTAATATAGCCAACTGAATATTCTTCTTTATCAACAAAGAAAAAGAAGGCTATGAACAACCAGAAATAAACTGTCCTTTATGGATGCTGGGCCATTTTGGTTATGAATTTGGTTTGCATTGCAGAGAGTGAGAATCCAAGTCTATGAATGTGAACTACATGATTTGATATAAGAAAACCAACGTAGAAAGCTCAAGCAGCAGGACTATTAG
>T03_Unigene_BMK.728
TCCAACCTTGAAATTAGGTCGAATTAGTTGTAGGCATGACCCATTCATGAGTTTGTGACATGTGGCATCCTTTGAATTGTTACAACCTGCTTTTCGTTCCTGTCGTGACGACTGAGAGGCCCTGTCCAGAAGCGTATCCTGTTCATGGTGCTGTCTTGTTTTATGACCGACTAGCGATCGTCGGCCGCTCAAACATTTGTGGTTAG
>T03_Unigene_BMK.729
GTTGGAGATGGTTTCATCTCCTCCACAGAATCCTTGTTTTACACAAATGCTTTCTTAGGCTGAACAAAAACAGCTGCTGCTTGCTAATTTCCTGAATCCAAAAGGAAAAGGGGAATGGAAGAAAAGTTACTACACCCTAGGGTCTCCAGTCTCGAGTATTTGTTCTTTCATGATGAACAGTGGCTTCTCTTCCTAGCAGATTCGCTCATTTCTAATT
>T03_Unigene_BMK.730
GCCCAGATGTGCCATTCAATGTGAGAATTGGTGCCTCTGACCTCTGCCAGTCCACAAGGTTAGAAGATTTCCAGACGAAGAATTGTTGGCCTCCCCATCCGGCAAAGCCGTCCGTGGTTGGATAGATGTAGTACTCACAGTTGAAGATGGCCATGTTTGGGTCAGCGTACAGGCCTGGGATTAAAGCATCTTCTCTCTTCTTCAGAGTGCTGGAAGTCAAGCGCTGGAGCTCGGCAGCAGTGACAGGCAACACAGTGCCGTGGCGCGGGCTCGCGGGGAGCTTGTATGAAGCTGAGACTTTCCAGCTTGGATTGGCAATGTCTGCAGTCTCG
>T03_Unigene_BMK.731
GGTAAATTTGACGATGCCCCATATATTCAAAAGGCATTTATTTCGAGATTTTTGAATTATTAATAAATTGGTGGGCTCTAGGACTCCCGTCATGTTAGATTAATAATGTCATAAAATATAACTATAGTTGGAGCGAAATTTGAGCCTATGCTGGTGTAGAATGAGGTGTGAGCATGTCATGTGAATGGGTTGGATAGTAGGTACCATATGAGGGCACACATCTGTCAACTAGGTGGTAGGCCTGATGTGAGACTTAAC
>T03_Unigene_BMK.732
ATATTTGATCTTGTTGCTCTACCTATTTCTGGATTCATGATTATGGGTTGGGTTTATGGAGTTTAGTGTTATCGCAGTTGAAATGCAGAATCTGGCAACTTTTTTTTTTGTTTAATATGCTTGTGTACGTCTTACTTACATTGTTATATGCTTAACAAAATTTATGACGTTGTCCACCATTCTGATGAAGTGGGATTTTGGACTAGGAACTGTGATTTGCAATGCAGAATGAATGCCTTCTTATCATCATTGGGGTGGTCGGCAAAGAAGCTATCATGCATGCTACATAATTCGGGTAGCCGACAAAGTGTCTGATTGTAGGAGAATTGGCTTGCTAAAGGGAAAACTAATAGTTTGGATTTGGAAAATTTGTCATTCAATGTTGTGATGTGAATTTCTTGTGGGTACCCAACTCAATGGCCTCTAACAAAGCCATAGTGAATAAG
>T03_Unigene_BMK.733
GGGTGGTGAGGAAGATCATGGAGATCCCGCTCGGTCAAAGGGATATCCGCTGCTGGCTAAATGAGCCCGCAGGCTGCTGCAGTTACAGAGCACTGTTCCGTTATTTGCAAACTCGCTGCATAGGTCCAGTGTTTCCGTGGAAGGAGGTCTGGAAGATGGAAGTGCTGCCAAACATACGCTTTTTTGCTTGGCAAGCCCTGCCGGATAAACTTCCTAGACACGCACGTCTTGCACGTTGGAATCCAAGCATCTCTCCATTATGCC
>T03_Unigene_BMK.734
GAGCCAGAGAGTGATCATCGGGGAGACCTCTGTCCTTCCCAAAATTACCCTCCCATCCATTCATCCACCTCCGTTCATCACACTCTTCCGAATCCCAACCAACCTAAACCTAAACCTAAAACCCAACCCCGTTCCCACATTCCTATCACAAAACAGCCACCACAGAACCCCCGTTCACTCCTCTCTACCTCAATCCACCATCAAACACCATCTCAGTCAACCCTAAACCCCCAGCCCATCTCTAAAACCCTTCCCCATCAGCCGAACCCAACCCTACATTTATCGAAACCCACCCACCATCTCCCAG
>T03_Unigene_BMK.735
TGTGTTTTCTGTAAGGATATCCTGAGATTGCTTCACTATCCTTTCAGATTGATCATTCTTTACATCTCAGTAAAAAGTAGTATATTTCTGTCCCACTAAATGTGACAAGGTGTTCTTAACTTCTTCCTATTTTCCTCAATGTATTCACTATTGCGAGACCGAAACCCCATAGAAGTTGAGTATAGCTTCTCCCATCTCGTTTTCCCCCCAAAACCATAACCTCTATACATCTGTTGAAGCTGTCTTCTCCTTTCACAACATGACTATTG
>T03_Unigene_BMK.736
TACCGCGACCGAGACCGAAATTTTGAACCATGATGATGTCACCAGTCCGTAGGAGAAAATTAATCCTTCATAAAGAAGGTACTTGGAGTAACTAGAACAATTAAAAATTAGAACGAAAAACAAAGTATACTTGTATTTTGTTGAGCTTATTAGAGTTATGGTGGCGTTGAAGTCTTGTTGGTTGGGGGTGAGGAGGAAAATGGATAAGAAGATGATAATCCAGCTTAGGGGTGTCATTTTTAACCTGACCCGCCTTAATCTGGAGTGCTCG
>T03_Unigene_BMK.737
ATACGGATCACGTTGATATTCTGTTTGCCAATGCGGGTGCGACGTGGGGCGCGCCGTTTGACGAGCACCCCGACGAGGCGTTTGCCAAGGTGATGGATTTGAATGTCAAGAGTGTGTTTATTTGTATACAAAAATTCGCCCCTCTCCTCCGCAAGAAAGCCAACCTCGACGATCCCTCCCGTGTCATCGTGACGGGCAGCATCGCAGGTATCGGCGTGGGCAGCATTGGCAAGAATGCCACCTTTGGCTACTCCGCCTCCAAAGCGGCAGTGCTGCACCTCGCACGCAACCTCGCGCTCGAGCTCGCGCCGCAGGGCATCCTCGTCAACAGCATTGCTCCCGGTTTCTTCCCCACCAAGATGGCCAGTGGGTTGATGGAGCTCAGCGGTGGAGTGAAGAAGCTGGCGGAGGCCAACCCGAATAAGCGTCTGGGCTTGCCGGAGGATATTGCTGGGACGGTGGTGTATCTTTGTTCGCGAG
>T03_Unigene_BMK.738
GGAGGATTAAAGACGGATGTATGTGGTATAGGTGAGGAACGACTGCTGTTGGAAACTGGAGGTATAGTTCCGTTGGCGGGAGTTCGTGTCACATGAATCGAAGGGTCAGTGAAGTTCCGCCGGCGTTGAGTGGCATTTCGCATCGAAGCCAGAGACCGACGTGAGCGACGACGTTGTATGACGGGTTGCTCGATCATCGTTGGTACGTAATTGAAATGGTAGTCGTCGTATTGAGGAGCTTCGGACTGATCCAT
>T03_Unigene_BMK.739
TTATTATGACCCCTTCACAAGTCCAACAAATAGGTGGAGTTGTGTGGGATGTGTGGTATTTTTCCTTGTCCACGGGCATGGCATCTAACTCAAGTAATACAGTGATGGAGTTATCCTCGTATCTTGACGTAGAAGTAATACAGGTGCAGGATGCATCTAATTTTCACATTTTAGCTTGGCGGAAGCAAGAAAACATTTATCCGGTGTTG
>T03_Unigene_BMK.740
GCGCCATCTTGCTCGATCCCATGACGCGTGCGGAAGGCGTCATGGCTTGCGCCAGGCTCTCGGAGACTCTCCTACCTGAGCAGACCATTAGAGACTACGAGAGTGACTACGGCTATGGTCTTGCCTATCTCAACTATGCCGGCCTGGAGGGCGCGGGTCAGAAGTACATCGTCAGGGCTGGCACGGTCTCCGCCGGCTCGAATGGTCATGTCAAATTCTTCGGCCTAGGCACGGCGTCTGAGGTACTGCCGATTCTGT
>T03_Unigene_BMK.741
TTTCTTTTTCTTTTCTTAATGTGAAAGTCTAGACGCCCGATGGGATCGAACGCCCTCCTGGGGACCGGGTCTACAATCGGTCTCCCCATTGGACCGTTTAGACTTTCACTTTTTTTTTTTATATGTACAAATAGTCTATGGACATTCACAACGGACCCCCCACTGGGAGCCCAGGCTCCCATGGGATCCGTTTCGTTGGATCCCAGCCTCCCGAGGAAGTGGGCTCCCAGTCTAGGTATGTAGACCCACTGTTATATGTATTAATATACTATACAGTATTAAATGGGTGAACCCAGG
>T03_Unigene_BMK.742
GTGGATGAATGTGGCGTGCAAAAGCTCAACCGGTCTGCTGCAGAATATATATAGGTACTACAAAGGTCGATGGATGATGGGCGCTATCGGGGTGTACCAAGAGTTGTGTCGATGGCAGTCGCGTCAAGGTCGCAATGGCATCGAATGCCATCCATCCTTCAACTGTCGAGCATGGTTAGCGAAGCTTTGCGTGTGTCTATCATCAGAAGCCCTTCGGCTCAGATCGAGGACGACAAGACCAGCGTCGATGGTGATAGGAC
>T03_Unigene_BMK.743
AGCAAAACTTCAGATGTTGGAGGTTCGTGTTCCCTACACTACAGATTCCTGTAATTTTGCTTTCCTGTAAATTTGATTACAGGTAAGAATAGAACAGATGTAACATTCCAAAAAAAATAAAGAAACAGATGTAACTGAAGTGCATGAATCATCATTTACATGTCAGCTGGATCACTTGCAATGTTATGAAGATCCAAGCAGGCTTTATTTGTAGTAACCAATGCCTATTATTTACACATCAAAGTGTCAGTTTTTCTTGATGTGAATTTGTTGCAGGCGGGAAAGATGGCTCTATATGCTG
>T03_Unigene_BMK.744
AAGACGCCAGCTGTGTACAAGGATTACCGAGATTTCATGGTCAACACCTACCGATTGAACCCGGCGGAGTACTTGACAGTCACGGCATGTCGCAGGAACTTGGCTGGAGACGTATGCGCAATCATGAGAGTACATGCTTTCCTGGAGCAATGGGGACTCATTAACTACCAGATCGACCCAGACACTCGCCCATCCAATATCGGCCCACCGTTCACAGGCCACTTCCGTATCACAGCCGACACTCCCCGAGGGCTGCAGCCACATCAA
>T03_Unigene_BMK.745
TTTGCAGGTCGGAACTTCCGAGTAATCGGAGAATCGGATACTCATTTGCAACTCTACTTGGAGGCGAGATGAGATTCTCGACCCGATTGATGAACTGTACTGCCATCATTCCTATTTGGAAGGTGGGCCTACATGGTGTGCTTGGGCCCGTTACACCCCATAGAAGCAAGATTTGGGCTGTTCGTACTTTTTTCCCTCGTGTGCTGATTTGTTATAGCTAAAGTTTTGAGAATTTTTTTTTAGATTCAATTAATATTAGGTCTAATCATAGTCTCCTAAGTTAGTTTCTTTCTTCTTCTTGTTTTTAATTTTTTCCTTTTTTTTTTTGCAAACCAAGGTGATTGGACCCGAGAGGTACAACTAGAATGAACCCCTAGCACACAAGAAACGGAAGACCACCTGAGCACCTGCAAGATGACCACCTACATGGAGG
>T03_Unigene_BMK.746
GGGACAATAAGCTCATGCTTGATAAATTATGGCTAGAAAACTGAAAGTGGCAGGTGTTTCTTACTCAGAATAAAGGTGCTATGCGACAATTCAAGTGTCAAAAAGATTCAGCGCCTGAAGAACAATGGAATATCTAATTTGACTAATTTTGAAAGGCCCATGAACACATTTCTCAGCTGGAACAGAATTTTATATCCTACGCCGTGTCCTGTGGGAAAATTAAACATAAACCTGCAATAGATGACGCGTGATGGGGG
>T03_Unigene_BMK.747
ATGAGAAGAAGATCAAGTGTTCTACTGTGAAGGTTCCGTTAAAAAATGTATTCTTGATGTTTCAGAGCTTTGGAGGAAATGCTCGAGAGGTAGAGAAATCGAAGGAAGGGCCGAGAGAAATGGATTCAGATGTGTCGTGCGCCAAGGGCTTGTAGTTTGTGGTGACGTGGTCTCTGCTACTCAATAGCTTCATTCAATCATTTTCTAGTCCGATCAAGACCGTGAGGAA
>T03_Unigene_BMK.748
CTTTTATCATCTATCTTTAACTCTTCAATTGCCAAAGGTTGGATATGGTTGTGGACTTGGCAAAGCAAAAGGTTACTGCCTCAATTCATGCCACGATTTGCTTCTTTGTTCCTGTTAGTGTCCTACCCAGAAACCCCAAACCCCATAAAAGATTAATCCCAAGAACCAAAACCCAGTTCGGCTGCACCTCCACCAATCAAAATCCATGAAGATTAAGAAAACCCCAAATGATAGAATCCACACATGAATGAGAAAAAACCTAAGAATATTCAAAATTCCCTCTCATTCGTGTCAAAGAGGGAGACCGGAGACAGCATACCTGAGGAGTAGGGCAAGACAGCGAGAGAGAGGGG
>T03_Unigene_BMK.749
GCTAAAAATAATTATTCTAGAGATACTTTGGAAGAACTGGTACATAGTCCGCTTCCACCAGTGCATCACAAATATGTGTTGGAAAATTAAAATACGATATGATGTTGTGCTATTTATTTTTGCATGGTCATGGAGTAGGATACCTCTTTGACACAGGCAGTTTGTGACAATAAATTGATATGAAAACTTAGACTCTGTTGATAAGTGATGTGTACAGGAGCTTCAGTAACCCTAGCCATGACTGGACATCCTGCCACCTTGTGGATCTGGCAAGCATGCACCACCCAGGCCATTGCACATGTGGTTCTCACTTTATAGATGACCTAGCTGAAATATGGGTGGGGTAATTTTT
>T03_Unigene_BMK.750
TATTTTATTTTATTTTATTTTATGGGTAGGTGCTTGATTTGGTGCTTGGGGTATGTAGGAAAAGTATATATTGATGGAAGGGATCCTGAATTGTGGGTAATTTAGTAGTGAATGTTATAATTTGCTGATAAAGTAGTCTGAAATTGGAATAACTGGAACAGTTAATGGGTGCTCCTTGTGAGGCTTTTCTCTGCCCCTTTATCTTTTTGCATTCGGTCATTGATGATGATGATGATTCACTTGATTTGGTATCTGGGTATG
>T03_Unigene_BMK.751
GGGTGTTGTTAACTGCTGCAATTCGAGCTCAACCAGCAATTCATTGGCTCGATTGATCGACTTTGGGTCGTCGGAGCCTGGAAGTCTACCGTGTCGGACGTCTTCGAGAATGGACTGGGCCTCATTAAACCGGCCTTGCCTGATTAGGCAAAGGCTCAGGTTGCAGGCTTTGTTGGCATCTGGGTCGATCATCTGGGCTTTTCTGTATACAACCTCAGCCGCCAGATAGTTTGCTTGCTGCGTGTATACCCAACCCAGATTTCCCAATACTCTAGAAGTCTCTTGTTGGACAGTCACTTGGAACTTCTTCCCATGAGATCGAGCTGTTTTAGTGGCCTTGCCATTGAAAACCTCTCCTTGGTATATCATCCGAAGCTTCCTCTTCAATAGCTCAATTTGTTCCTCTAATCTCCCACATTTCTTGTAAAGGTCGATCAGGACATTGTCTAGGGATTCTTGGGCATGTTTGGAACAACGATTTCTAAAGGATTTGATGGCTTCTATGGCTTCCTCAGCCCTGTCTTGCTGCTTCATGACCACGGCCATATCTTTGAGTGCACTATCAACTCTATCCCCAGCATTTATTGCCTTCCAAAACCATACAATGGCTGCTTCGGGATCCTTATCCACCAACTGAAGGTGCTTAGCTCGAACGTAGGGGCTATCCCCACACGGGACCTTGTGAATTACATGAAATAGATCCTTCCTTTTTCCCGGAGAATTCTTCGCGCAGTCTTCCATTTTCCCTGTCCTTCTCCAATTCCTCTGTTTGGGATCTCGAAAACAGAATCACAGTGAAAGAAGCACGCATCCGCGTTTCTTTATATATAAAAAC
>T03_Unigene_BMK.752
GTTGATCTGAATTGTCCAACCTAAATATCACAGATTACACAATTCTATCCTTTTATATACTGACCGCAAATGATTGATGGTTAGGAAAGGAGGAAAGCAATGGTCTACACCAAATAGAGAGGTATAAATGGCTGGGGCCTGGGTCCTCCAAGACAGCTTGTCAATGCGTCAGTTTATGTATTTGATCCATGGTGGATGGTAAACCATAGTGCATGCACCATTCTATGACAGATCCACTGTATAGGCCCCCCTCTTTGCTGTTTC
>T03_Unigene_BMK.753
GGCTGCTTGAATGATAACTGCAGTGTGTTTGGTTAGTTGTCTCTTTTGGACATTCATTTCTACATTTAGATTGTTCACTAGCCATTTAACTAAAAATGTTAAAAAGATAGTCATTTGATCAAAAGGTGAAATCTAATTTGACAATGCAATTTATAGGTGAAAGATGCCCACACAAGTGATCAGGTGAAAGACACCCACGCAAGTGATCTTTGTGTATATGACGCCTGGATGGCAGAGACACACCATGCATAAAACATAAAAATACCCAGATAATGTGGGGATACGACTTTTACAGATCAAAATTAAGTTCCGGAGACAACATAGGACAGAAACATTACCCATTTTGGAAGTTCCCTGGCAGGACCACAT
>T03_Unigene_BMK.754
AAAAAAAAAAAAAAAAACTCAAAACAAGGAAATTTATAAGATTATACCAGCATCTGTATCATAATATTTTTTGGAGCGCTGGATCATAATAATTGCCACTTAAATAAACACAAAGGCAAGGGAGCTAATAGCACATGTGCAACCGATGTGCAAGAATGCATGTATGATCATGTGTGCATGCTGCAACAGAAGTATTGACTGATGCACAAAAATAATAATAATAAATAAATAAAT
>T03_Unigene_BMK.755
ATATAACTTTTTTTTTTAAAAAATAGCAGGAGCAAATGGCTCTGGGGCCAAGCTGCCTTGCTTCTGGTGATTCTTTTAATATTGTTCATTACCTATTTTTTTCCACTCTCTGGATGACACCTGGTTTCGAGAAAACATTTCCAATTCATTAAAATGTCAAATTCTATGATCGTAAACCTTGCACCATTTTAGGTGCAGACATAAACTCACACTTTCTTGTGTTGGATATTAAAGGTAGAATAAAAAATATGTTTTTCTTTTCATGTCAAGTTAATGATAAGAATAACAGAAGAAATTCCAAGGGGGGAGACTGAGTTTTGGGCTTGTGGTTTTG
>T03_Unigene_BMK.756
AGGGGGAAAAAAAAAAAGAGGACGTGGTGCATAGAATATATAATGACAGAATCATCAAAATAAGACCCTAATTGAAGTCAAACCCAAGAGGAGAACTTCAGGGTGTTGGCCATTGGGTCTTTTCCTGGATTTATTTCATCATAATCTTGGAACCAGATCTACTTGATCTTGATGTTGACGTCTTTAAGTACTACATCTAGGTTAAAGTCATACTGATCAGGTGACAGTAACAAACGTAACTGTCAAATATTCGAAGGGTAATTGTCTGGTATAAAAGAGACAACAGAGATAAAGAGGCAGGATTCATATCTATACTTCAGGAAGCAAAGCTGGTGATAAATACGGGGTTTGGTGTACTTGTTAATAAGGGT
>T03_Unigene_BMK.757
ATAACTTCTGATGGGTTTGAGTGCGGCAATGAGATTTGGCAAGTGGCGGCCTTCAATCAGAAGGTGATTTCATTGAGACATTTGATGGTCATGGACGGATTGCTGCAAGATTTTCAAAGAGTGAGAACTCCAGAAATGGATAGAAAAGGGTTACTAAAATCTATGTTAAGTTTTGATTTTTTCCTTTCTCAAGTTGAGTTTTAGCCATTTCTTTATACTCGGCTATAAGCTGTTTTGATCAGGTCAGGCTTGGCTGGGTCCTAACCAATGCGCCCTAACTTTAGGAGAAGATCTGGAACATTCCTATGCCAGATGTGTAGGCACATCCATAGAAGATCTGGAACAGCCTCTGCTAGACATATTGGATTGTAACATGTTCAAGGAACTAGGAAACCTCGGTAGACCAATAAAAACATTCAATGAAGTAGAGAGAAAGATGGTGGATTTGCTGAAAACATGGCTGCAAAGAGAGTTGAGTGCAAAAGTGGAACTAAAAGCTCCTCTAGATAGATGGGATAATGATGATTAGAGGACTACCGTGTCTGACAATCTTCTGGAGAGGAAAGCAAGGCAGGCAAGGAATAGGCAGGAAATGGAAAACGCGGGCATGATTGTG
>T03_Unigene_BMK.758
AATCTCCGACCGATCGATCGGACCTATTGTCCGATCGATCGGAGGGCAAAAAATTCTGACAAGTTCCATATGCTGTTAGATGAGCCACATGCGCATGAGGATGAGTTGATTGAATGAAAAGAAAAGGAGGAATGTTGACTTCAGACCTTAACATGTGAGTCAAAAAGAAAATATAAAAAGAAAAAAAAAAGAATACAAAGAGGGAACAAAAAACGTTGCAGGTGCTGCCTACCTGACATGCTTGTGGGAGATGTTGAATTGCCCCATCCGATGAAT
>T03_Unigene_BMK.759
AGAATATTAAAGGCCTCGTGACTTTATATCGATTGAAACATGCGGTCAAAGGAAAGGAAAAAACACATCTTCTTTCATTGCACATAACATAATCCGAGCAAAACAAAGCAAGAGGGAAAAACAAAAATAAATTTTTCTTCTTGTAATACTTTTCTTCCCAAGAGCAGGAAACTATTTTATCCAAGATGTGATTCTCGTCTACACCAAATCGACCTGCAATAGTGACTAGAAGCAGATCACATACGAAGTGACCTACAGAACCTCCACAAATCCCATAATAATTGGTAGAACAAGAGAGCAGGAGTCTTATTGGTACTTGAACAAAGGGCTGTAGAGTAGACCACAAAAGTTTCTTCATATAAGTAACAACTGTTTG
>T03_Unigene_BMK.760
TCCTTTTTTTTTTTTTTTTGAATTTCTTGCAATTTTTCTGTATGTTTTCATTTTTTTGGGTTACAATTCAAAAACCAAATTGTTTTTTGAAGCAAAAATAAAAAGATTTATGCACTAAGAGACTTCTCCTTTATTTACCAATCTCTCCTTTACATCAGCCACATAGAGGGAGACAGAGAAGGAGGAATATGGGTGTGCGGTTGAAAGGGAAGAGGATTACACAGAGGAGG
>T03_Unigene_BMK.761
ACCAGATGCAGTACCTGTACCCCCTAAAAAAATCACTGAGAATTTATTGTCATTGATATTTGATCTTGGAATGGGAGAGGTGAAGGTGATAGGATCTTTTCCCAGCCTCTTCAGCTACAGGGTTCAATGGGCCCTAAAGCTAAAGGGAATAGAATTTGAATACTTTGTAGAAGATCTTCTGAACAAGAGTCCCATGCTTCTTAAGTATAACCCTGTTCACAAGAAGGTCCCAGTTCTGGTGCACAACGGCAAGGCAATCTCAGAATCTCTGGTGATACTTGAATACATCGATGAGACATGGAA
>T03_Unigene_BMK.762
GCAGCAGCAGCGGCGGCAGGACTGGCATAAGCAACACCATGTTCTTCGCGCCACTTTTCGTAGGGGATGTCGCGGGGCGTTTCCTTGTCGCTCTTTCCTAGCAATTTGCTGATGAGGCCTCTCTTCTTCGGCTCATCGCCGGTATCCGTATCTCTCTCCTCGTACTCGGGATGTCGTCTGTCCTCTTGTTCACCGTGGGCCCCGACTGGAGTTGCTGTGCTCCCACCAGGGTTGGCGGAGATATCGTCGTCCTTTTGTTGTACGAGAGAGTCTACGTTTTCCTGGTGGAGTCTCTGCCCTTCGGATCGGCTCACGGGCGAAGCGGAGCCGTAGAGGATCTCGTCATCCCGGGTGTCGCCAGCGCCGAACGCCTTTTGGACGGGGTTGCTGCTCATCTTGACTGGCACTGCTGGT
>T03_Unigene_BMK.763
TTGGCTAAACCTTTTCTCAACTCGAAGACCACTATGGAATAGTCAGGTACATCTACAACCACATCTGCTAATAATGTATCTTAGTTACTGTCCTCAAACCTAGATCTTCGATTTAGTAGTCTCAGACAAATGATCGTTAATAGAAATGGCTTTGTTCTTTCCTTCCACTTAATGGTGGAAGGAAACATAGAAAATTTCAATGCACAATGCTTTTGAAAAGGGATTGAGTCAACTCTACTCATCTTCGTCCCAACCTCCTTTAATTCTTTTGTGTTCCATCCTTCCCATCAAACCAATTATTTGTCAGTAGTCCATGGTTCAAAATATCAGACGAGATGCTACGAATTGAGTAATACATATCGGGTATTGGTGGATACTGCCGGAAGATGAAGAGTTCCATAATTCTTACAAATTTTAGGGACTGTTTTCTAATTTTCTAAAATGCATGTACTGAACATTACAGCACCACATATATAAACACATACAGGTAGTGGGCCAGGTCATCCAACCAAAACTGGAACACCAATGACCTATTCTCTTCCAATATCTTCTTTCTTTACTCTTAGTTTTCTTATCTTTTCCATTATGATCAGAATCCTACGA
>T03_Unigene_BMK.764
TTTTATTTTTATTTTCCGGGTCTTACTCATCTACCTATGATATTATGGATTTCATTAGCAATATATAAATATAGTTACTTTGAAGCAGTGAAAAAAACTTACGATTTTTATTTATTACTGATTTACTTCCCCTTTAACATAAATTCTTCCAGTTAGTGATAAAAGACCAAAAAAATATCATTAGAGTTGCTTGACTTTGCTTCTTTTATTATTATTTTTTTTTACAACCATATTTTTATTCCATGA
>T03_Unigene_BMK.765
GAGGAAGGTGAGCCTGAAGGGCGCTTTGATACCGAATGCATCACTGACCAGTCCACCAAGGAGGAAGCCAGACGCCGAGCCAAACAACATGTTCCCTTGCAGAATACCCAGAGCTCCTGTGCGAGCCTCATGATCGACAACTTCGGTAATGTAGTTGTTGAGTACCAGTACGTACCCGGCAGGTCCCCCAATAATGCCCACAATTTGAGAGCATTGGAACAAAAGAATACCAGCATTCTCTCCTAGCTCGATTGCAACATTCTGAAT
>T03_Unigene_BMK.766
GCAAAAAGAAAAATCCTACAAGGCCGGGTGAGGAGACCTCCTCCAGGGTTGCTGAAAACCCCGCTGCGGGTGAGGAGACCTCTGCCGGGGCTGTTGAAAACCCAGCTGCGGGTGAGGAGACCTCCTCCTGGGTTGCTGGAAACCCGGTTGCCGGTGAGGAGACCTCCTCCAGGGCTACTGAAAACCCGGCTGCCATTCTTAAGAGAAAAGGATGGATGGTATCCTCAAAGAGGACTGCGGAACACGTGGCCGATAGAGTCCGAAGAGGAGAGGTGGGTGTATTTATTTATTTATTTATCATTAGTGGTTCCTCAAATGTCCAAAAGCATCTCGTACCGTATATTTTACTTTTTATCGGACCA
>T03_Unigene_BMK.767
GATGAATTTAATTTTGATATCATCATAATATTATTTGGTTTCAGAATCTATTGTCAACATGAACAGAATAATGTGGGATTAATGATTTTTTTTTTTTTTGAAGAATCATCTGGGATTAAGGAAATTTAATAGCTAGATTAAATCATGTGGTTAAGATCTACTATTTAAGCCCCTCCCATAAAATCCATATCAATAAATTTGTTCAGGTAGATAACTTGCCTCAATCTAACCAATGGTTAAGTTTGAGAGCATAGTAGGTAGAGGAAGAGTTGGATGGCATTAATTGCAATTTACA
>T03_Unigene_BMK.768
GTGGATTCAAACTGTGCAGATATAATAGCATTCATTTTGTGTCTGTCGCCAAATGATTAGACGCAGCTGTATTAACTCAGCTTTAGCTGACATCTAGACTTGTTGGTGTTTCTGGAGCGAACTGCTAAGAATGGCCATGGTGCTTTTTGGATGGCATTGATGTGGTCCAGCTTGTAATGTGGATTCAGACTGTGCAGATCTAATAGCAATTAGAGTAGGTCCAAACATCTTCAAGGATAAATTCTTGGGCCCAGTACAAGGTAAAGGGGATTCCAAGAACTCTATTGCTCAGCCAAATGGGTAG
>T03_Unigene_BMK.769
CAAACGCCACCGAGATTGCTAAATTTGAGCCTTTCGACGATATTCTACTCGAGCCAACCGACGGAGTAGAACTCTGGGAGGACCCGTCAGTATCCTATACGCTCGATGTGATGATGGACAACCTCATAGATGGTGCCAATTATGCATTCTTCAACGACATCACTTATGTTCGCCCAAAGGTACCGACCCTCTACACTGCACTGACGTCCGGTAATCTTTCCACCGACGCCACTGTTTATGGCGCCAACACACATGCACTTATCTTGGAGCACAACAAAGTGG
>T03_Unigene_BMK.770
GGAGATGATTTAATGATTAATGAAAATTTTCTTGAATGATTTTGGGGTTTCTTGAGTCCTCTCTTCTTCCTTGGTCGCGATGGGGAGTTTGGCACAAGGCCAACTTTCTGGTGAAAGCTTGTCCTACCCCCTCCACCCTCCATCTCTAGTCTCTCCTACCCACCCCGCTCCACATCAATTATCATATATTGGGAACTTTTTCCTTTGCACCACTTATATGAGCACTATTGGAGCAGCACTATGTGGGTCATTTTGAAGCCTTGAAATTAAATTAAAAAAAAATGTGAGTTATTAATCACTATATGCTGGACTATTTCAGTGGTCAGCTTGGGAGCTGGTTTTGAACTTAAAATGTATTTTTATTTATGTAAGCGCATGTTTATTTGTCTTTCAAAGTAATGGAAAAGAAAAGGT
>T03_Unigene_BMK.771
TACCAATGCCCATATGGAATAAGTCTTTAGGTAATTGTATGTTTTTGTCTTGGTAATTGTATGTTTTGTCTTTACTGTCGCCAATGCATTGGTTTGAATTTCCTTTGAGAGATTATCTTATGCTGATGTATATGGATGGGTTCCACTGATGCATGAGTGCCCCACTCTTTCCATTTTTAGATTAATCACAACTGGAAATGAGTTTAACAATTGAGCCAAGTCTCCCTCCTTCCCTCACACACACATGTGGAGCTCCAAGACGTGTTGATTAAATGTTAAAGATGGCAAGATATTACAAGACATGGTTAGTCGTCTCATTCATGCCTAATGAATTACCCTTTAACGGTGACTGGACTGATCTATACTCGAGGGACCTGTAAATAGTGCATG
>T03_Unigene_BMK.772
GTCCCCTGTATTTTTAGACAACCTTGAAAAGGCCCCCCATATTTTGTATCTTTACTAAATTCTCCCCGGTTTGACGGTGAAATAAATGACTCTTAGTTTTCGTGGATAAATGAAAAAAACACCCTTTGTTTAAGCTTAGTGAATCTCACTAACTTAAGTTAGGTGAGGCCCACCCCAATGCTAGATGACCAAGGGAGGCATGACAATGGAAAGGGGTGGATTTGGATTAGGAAGTTTTTTTAATATCAACCAGATCAAATG
>T03_Unigene_BMK.773
CAGAAGATGGAGGTAAGACCTCGTTGATCTCCTTCACCGACAATGCCAAAGCTTCTATCTCAAAATCTAGAAATCCCCTCCTAAAAAATACCTAGCAAGTCCATCCTTAAAGAAATATTCCCACATCAGCATTTCATGGTAGTCATCATTATTATCTTAGCCTTATCCCATTGAACTGGGGTCGGCTTAATGTGGTCTCTAAAATAGCTATGTCATCATTTATCCCACTCTCTAACTAAGGTGCACTGAAGTGAGG
>T03_Unigene_BMK.774
GTGGAGGGCCAGCCGCCGATGTGGCGGGAGGAATTGGTGTACCAGACATCTCTGCGGGTTTTGCAGGTGGTGGTGCCTGACTCGAATCTGGCTGTGGGGTATTCTGCTTGCTTCCAATAGGTGCTTGCTGTTGCATTCCTGGTGGCATCGGTGGCGGTGGTCCTCGATTCATCTGACCTGGAGGACCAATTGGCTGTTGACCTGGTGGGAAATGGCCTGGCGGCGGACCATGAAAGCCTGGGACGCCTGGCGGTGGTGGTCT
>T03_Unigene_BMK.775
ACATGACATCTTCAATGACCGACAGAGTACCAGCATTTCTGATAAGTGGGGTCAAATCATTACAGGAATACAACTCATTACATCAAGAAAGGGTCAAGCTATTGTCGTTATTGGTCGAGAATGAGATTTCAAGACTATCAGTATGGAACAATCCAATGGGAGAAGCTACGAAGAACGTCGTACAGCTCGGTCAATTGGAAATTGGTATCAAAGCTGATGAATGGCCAAATTTAGTACGGAAAGCTTGGAAGTTTTCA
>T03_Unigene_BMK.776
GAAGGACACGTTCACATGCCCACCACAAACAGCATGACATCCAAGCTTCAACAAGGCCAGGATTCCCTTACACACTTACAAGAGTCCGAGCGCGGACGTCAGATGAACCCAGCTGGAGAGAAGGTCGTTGAGGATATCAAGAGAGTGCTCGCTGACCAGCAAATGATTTTGGGTGAGAAGAACGAGGGAGACGTACTTCAGAACATCGTCAGAGACTTCTGGGCGCTCCTCCAAGAGCTTCAACAGAAC
>T03_Unigene_BMK.777
AAGCTTTTTCTCAAGGAAAAAACGGCTGAAAAGTGCAAAAGCAGCTTGATTTTTCTACATTCCGTGAAAAGCCTTCCTATTGGGAGGGTAGGACTTCTGCTTATCCACGGATTTGCTACATATGCCCTAAAGAATGGAGAGGAACAAAGATCATTTTGGAAGTGAGAGGAGAAAAGAGTGAGTTCTAAAATGTCATGTGTTCACCCACTTATCCCATTTATATTTATACA
>T03_Unigene_BMK.778
GATAAAGACTGTTGTTACCGTCGTTTGGCTGCTCTACTTGATCGACAACTTCGGCCGACGGCGCCTTCTAATTTATGGCGCACTGGCAGGCGCCGTTTGCATGTATTACCTCGCGGCATACATTGCTATCGCTCAACCAGCGAAACATCCAACTACCAACCTTTCATCCGGCGGTATATCTGCCATGGTTTTCTTCTACTTGTGGACTGCTGCGTATACTCCGTCCTGGAACGGAACTCCATGGGTCATCAACTCTGAAATGTTTGACCAGAACGTCCGAACCTTGGCTCAAGCATGGGCAGCTTCCTGCAACTGGCTTTTCAACTTCTTGATCGCTCGCTTCACGCCGT
>T03_Unigene_BMK.779
GTAAGAAAAAAGCAAGGGCTGCTGTACTTTATGTCAATAAATGTTTTTTCTCTTCTTGGGTTTGAGAAAAAATAAAGGCACAGATCCAATCAGGATTTGTAGGACTACATCTGGATTCATGGTTTTGTTATTGATAGAATCATGGGTTTCAGTCAAAAAAGTTGGTAGTGATTGTTTTGAATGTGTATGGTTTATGGATTCCAAGGCAAGTAAAAGCTAGCGCAAAGCAGCATTCTCCTTTTGCTTTCTTTTCCCTCCCTACC
>T03_Unigene_BMK.780
GAGGTGGAATTGGAGGGTAACATGGTGAGTACAAATGCTTAAAAGAATTTCTTCACTGATGAATCGCTGTTTACTAGTTAACTATGTATTCTGCGTTTGGAAAAAGGACACCACAGGGGATGCTGTTTTAGTCATACTTGGTGTCGCATTCTACACAGTACTGAATTCTAATCCTCAATTAATCTTATTTTATTTCATTATTCCAGTCAC
>T03_Unigene_BMK.781
ATTGAGAAAAACGTTTAACTGGGATAAAAGCTAGATGGTTGAAGTGAAGCATTGTTTTTGGAATGCTCCGTGATCAACGCATACAAACAAAGTCAAAGGAAATTTTTTACAAGATACTGATTGAACTAGCTATGACCTATCGAGCATAATGTTGGCCAATTAGGAAACAATACATGTAAAAAATCAGTATAACAGAGATGAGTACTTTGAGATGGATGTTTAGTAAAACTAGGAAAGATGGAATAAAAAATAAGAGCTTTCAAAACATTTAAGGGCAGAATAAATAGTTGATAAAAAAAGAGACTCATTTAAGATGGTTTGGATATCTATGCAGGTTGATG
>T03_Unigene_BMK.782
CCGCATCCATGATACAAGTGACGTCGCCACCAGCAGCCATTCTGACCTTAGCCTTTGCGGCGCATTTGCTGAACTCGTCCAGAACCATATCTGCGGCTTTCTTTCCATACCACGACTTTGTGAAGGGTAGAATGATGGGGAAGTTGACCAACTCGAGAGCGGCTGTAATGAGATAATAGTCGTGGGCGATCTTTTTCACAATCTTCTCCGACATGTAATGGCCAACGAACGTTCGACACGAAACAGCACACATGAGTTCTCTGAAGACAGG
>T03_Unigene_BMK.783
ACGGCAACGGCGGGACCAGTGGGCGCATTTGTCGATCGGTCCACGAATTGTACGCGAATCGAGCCTTGGGGGATAATCTCTGGTGTGGCTTGTATGCGCGCTCTTTCTGAGGCGGCAAGCTTTTGTCGCTTGGACGGTGGAGGAAGAAGCGTGGCCATTTAATATATTGAGTACCACTTCCAGTGTCCTATGGGGACTTGCTTGGGCGAGTCTGTGAAGAATGATCATGTCCTGG
>T03_Unigene_BMK.784
GCAAGGTGGCCAATACCAAGGTGGTCAAGGACAATATCAAGGTGGTAATAACCAGCAAGGCCATAATCAATACCAAGGTGGAAACCAATATCAGGGTAATCAAGGCCAGTACCAGCAACAAAGCAGAACTCAAGACACAAACCCCAGTGTGCAATTCCCAGGCATCCTCCAAGGCATAGGCCGAAGGAGAGATGCTTATCCTCAACAAGAAGGTGGGCAGAACCAAGGACGTGGGATT
>T03_Unigene_BMK.785
GCCACCTACACCTACGATTTATATTTAATGTCGGACTTTTACTCTACAAGCGATGATAGACGAGTACCGATGGAAAGTTTGTAGTCGCTAAGTATAAATATAAACACAACACTTCCTTTCTTCATCAATTTTACAGGAAAGCTCCTCTAACTTCTGAGTAAACTTCCTCTGGACTTTTGTTCGCATCTACATGTTTCAAGAGATTCAATTTACGATAATGTTCGATGATTGGCATCGTATCGTGGGTATATGTAACTAGACGCTTCCTGAGGC
>T03_Unigene_BMK.786
GGATAATCTTCCGTTAAGATTTTTAGTAGTTATTTATTTTTTAGTTATGATTAGGGTTTTAATTATAATTTTATTTAGGTTAGGATATAGCTTCATATTTTAAGAACTTGTTTTAGGGTTTCTTTTCCTTTATATATATGGGTTTCTTTTCCTCTGCTCTTTTTTGTGTGTCTCTTGGAGACCTAGTTTCATGTTTCATCACTTATATCCATCTCGAGCAAGCACTCCCTCGAGGGTTGCATCAGGTTTTTTTTTTTTTTTTAATGAAGTAATCCATTTGAAAAAGAAAAACCAATGCTGCCATTTCCAGAGGGCCATTGCTTAAACTGTACCTACAGCCTGGTTTTAGAACATTTCTATGTAGCTTTTAGGTTAATGATC
>T03_Unigene_BMK.787
GCCCTGCCAACACGGTCCCACTGGATGGACAACAGACCGCCGAGTCGCATGTGTATTGGAGACGTCAGAAGGACGTTCAGTATCCCGTATTCGTTCGATTGACAGAACTGGTCGGCTCGATCCCGTCTGCAAACACAATCGACAAGGACCAAAGTCGAGAAAGCTCCAGGCTGCAGGGCGATGGCGATCAAAATCCCTCAGAATGCTTGAATGGCAGCATCGAAAAGACGCAGGATTGCTAGATCAAACCTTGTAGGCCTCGTCCCT
>T03_Unigene_BMK.788
TCTGGTTCTGGTGATGGGTGAATCTGGATCCTGCTCGCGACTTCTCTTCCATTGGCAGTTTAGGCGTCTGGGATTGGCAGCGATGGCGTCAGTGATCCTCTTCTCTTTTGGTTCCGGCGACGACTGCCGCGTGCAGGGTGGTCTTTGTCTTCTTCGAATGGGTTTCTGCAATAGAGTTTCTTGTTCTGTTTTGCACGGAGAACAACAACTAGATGGCGCATTGAAATCTACCAGGGGAACCCAATGTTCTGGTCTCCACCTCAAGTGACGACGGGCATAAACTCCGACGGAGATCCTCTTTTTTGATTTCGTGTTTCTACAACAGGAAGA
>T03_Unigene_BMK.789
GTGGATGCATATAGATCAATTATCAATTGGGCTTGAAAGAAAGGTCCATGCTCCATACTCGTATTTTGCAAGTCAGTTTGTTTAGGTAACTATGTCATTGTGGGTCAATTAATATTCATAATTGAAAGGTGGTTCCATTGCTGAGCTAGATAAAAAGAAGAGTAGAGGAATAGGTTGCACGAAAGTGGAAATTGAAACCAAATAGGAATCAACTAGCGATTGGGGCCATTAGGCTTTTGAAGGAACCACAAAAATA
>T03_Unigene_BMK.790
GTCGGGGATGTCACGGACAAGGAATCTCTGCTCAAAGTCGTCGAGCAAGTCCACAAAGAACAGGGCTTCATCAACTTGCTCTTCGCGAATGCTGGCGTGATGGGTCCATCACACAGCCAAGTCATTGCGAATGGCAACAAGCCTTCCATCAAGGAATTCCAAGAAGCTATGCTCAAGCCAGATATCAGTGAATACACTCAAGCCCAGCATGTCAACAACTCCGGAGTCTTCTACACATCTATGGCATTTCTCGACCTTCTCGATGCTGG
>T03_Unigene_BMK.791
CTGTGATTCAACTTGGCAAGGCAACCATTGTATCAGCAGCTCAGGAAATGGACAGAAAAATAGGAAAAGGGATAATCTGAACATTGCAAATTTGTATATAGTGGCCTAGGAATATGAGACCAGACTGGCTGGAGAGTGTAGACTGATTAATTGGGGTGTCTCTGTCCAACTGCAACTCATTGCACTGTAAATTACAGTCCATTTCATTCCACCATTTCCTTTGTCAACAAAATGAACATTTTTTTTTTTTTGCCATGCAG
>T03_Unigene_BMK.792
GCATGACATACCAGAATGTTTATCACTCGAATCGTAACGTCTGATAATCCTTCCTTGTTTTCGAGACGGGATTGGAGAATTTGTAGGAGTTTGATGTAATGCTTCCTAGCTCGGTCTTCTGTGGTGGAGTTATTGAGGAGATGTTGGTGGTGGAGAGTAGCTTCCGCTGCGAAAATTTGGGAATGGAAACATATTGGGTCGGAAGTTAGAGGTTCGAGCCAGGAGTTGTAGCGCTGGGGATATTGGATGATCTGGGAGAGGGGGTTGAG
>T03_Unigene_BMK.793
GGCTAAAATAAGAAAGATATTAAAGAAGAAAAATATGAATTATCTTCCCTCAATTAAAAACATTAATTGAACTTAAACTAAAACAAGAAAGACACTAAAGAAAATAACAATTCATAGTGGGTGATGTGGACTGCTTTTTTGGCAGAGTTATGGACCATCTAGAAGGAAAGGAACTCCAGATGCATTGAGGACACTCTTTCTTTGGCAGACGCTCTTACGGACAGAGTACATTTACTATTGCTTCGTCGGTTTCTGTCCTTCCACAATTCCGAGGAATCCCTTTAGATCTTATTGTGTGGAATTGGAAGGAGGTAACCTATCTCATATGGGTGTTTCATTTTCAGGGGAT
>T03_Unigene_BMK.794
GGTTATTTGTAAACGTTGTCCAAAGCAATGATCTGCAAGATAGCGTGTAATTTTCATTTAAATTAGGCACAAATTTTTAATTTGGCATACGATAATTGAGTTCCTTTCAAGCCAATCAAATATGAGCAATCATGGAGCCATACGATTGTAAATCAATTTGTAGAAAGACAGAAGAAGAAGAAGAAATCCGATCTTTAAACTTAAAAAAAATGAAATGATCAAGTTCATTTCAAATAAATCAACCATAACAAGAGAACGGAAGAATCAATGAAGAGGCAAACGA
>T03_Unigene_BMK.795
GAAGAGCAGTTGGGCCACGCTTTGGAGAGTGATCTGGTTTCTTATCAAGCCTTCTTGTACAATTGGAAATAATGTGACCATTTCGTTTGCAGTAGTTGCAAAACAATTTTCCATGCCAGTCTTGAGCCACATGGTCATATTTCTTACACTCATAACACTATGGTTTCTGACCACAGGTAGTGAACATAGTTGTTTCATCGGCTGATGATGGAGCTGGTTGTGTCAAAAGTGTCTTTGGTCCTCATTAAGAGAATGAGTAGATAACAAGCAAGTTTCTTTTCGGAGAACCTCTTGGATGCACGTA
>T03_Unigene_BMK.796
AGCTTCTCATCCATCTCCCAACCCTCGACAAATGAACTCCTTCACTATTATGGAGCTGGCGTACTGAGGAGAAAGCATGACACAGTTGAGAAAGTAAGCTAGGCCAGCCCTGCGTTTCTCCAAAAACTTGGGTTTGAACTTGTAGATGGCGCTTTTTGGCGGGAGTGCTGGCAAAGAGGTATCGGTAGAGTCTGGAAATGCTCGGAGCAAGTTGTTTCGTAGTTCGTCGAACTCAGAGTAGCGCTTCCGAATGATCATGGGGCG
>T03_Unigene_BMK.797
TTATATTTGTAAAAAATAAAAAGTATAAAGGGGGGTGGCCCTGAGGTTTTTAATTTTATTTCAAAATTACCCTGTGCTAAGTTGCTGATCGTATGTTACAAAGTCACAAACCAGTTTGGATTGACTGTTTTCCCAATTACCTGTTTGCCCTTTCTTCTTGCCAGCTGTTCTTGAGAAAGATTCTCGTTCTGGTAGATGTGCTAGTCATTTTCCTTTCTTCCATATGTTTGGAGATAAGAACTCCCATATCAATGTGGTTTAGTCAGAGAGCTGCACAAGGACTTTCTGATGTTTGGAGTTGAGAACTCACCCTAGTTGGAGGGATTATGAGATACCCAAATTGATGGATCGCACCAACACAAGTTCGTACTGTATGGAATAGTTGAAGATTCTCAAAGAAATCTCTAGTAAAAAAGAGAAAGAAG
>T03_Unigene_BMK.798
TTTGGTTTGGTTTGGTTTGGTTAGGAGTTGATCCCACCATAAGATTGAGCATGCAACATTTTTGGTTATATGTTCAATCTTGCAGTGGGACTAACTCTTATCGGAGTGAAATTTGTGAAGAACCCACAGTAGGAGAGAGCCTTCATTTTTAGTGGTTCGGATTTTCAACATATGGGCCCTCCAATGTAGAGTCCCACTCATTGTAAAGCGGGTGAGGCACTCAAAATTGAGTTTGTGG
>T03_Unigene_BMK.799
GCATCGTTCACACAGTTGGATGTCGCACCTAGTGTGAAAATGATGCTGTAACATATTCGATGCGTATGATCGCATCCGCACAGAATTGCCGACTTTTCCATGGCAAATTTTGGTGGGCGGAAGCCCGGCGCGCTACCTCTAACATGACGTTGGGTCAGGATCCACAGACTTCTACACTATAAGCACAACGAGGTTGAGCTGAGCGTCGTCTATCTCTCAAGCCTACGTAGCCAGCATTACGACGCTCGAAAGATACTTTGCTG
>T03_Unigene_BMK.800
GCGAGGGGCGCTGCAAGGCCAGAAGAAAGGACTACAAGCAGAGGGCGGATCGGGGAGAGGCCATGGGGGAAAATCATCCAGCTGAGACCTTGAGGAAGAGGAGGAGAGCTCTGATCTGAGGATTGCAGAAAGGCTTGGAGATTTTTCCCAGAGAGAAGGAAAGGAGATCCTGGAGCTGCTGCTGAATCAGAGATGGAGGAAGCTTCTTGCCCTCAAAGG
>T03_Unigene_BMK.801
GTCTCATCTCACTCAACAGAGTCATATCCACTTAAGGCTGGAGGCGGGATTTTTTTAACATGTGGACACCAATGGATCTTTGATCTGTAGAATAAAGTGATGTTTGTCAAATTGGACTAGCGTTAAATTTGAAGGATTTGGATATGCAGACTCTAACACGCGGCCAAAAGGCATGTGCACTCTAGTGATTGGAAAGCTTCGCAGATCTCTTCGCATTTGTATAACCTATGGAATGGAGATCGAGTATCCAACTGCTCCCTTATCTTATATAAACAAGTTCCAAAGGGTCACACTTAGTAGAGACTCCTTTGCTAAGAAACTCACATCCATTGATCATATTGGGAGATAAGGACGGGGCT
>T03_Unigene_BMK.802
GCTTGGACAAGTGTTATTGGTTATCATGATGGGGCGGAATTTGGAATGTTTTTGTTTTTTTGCCACTCCGTGGTCACGATAAGATGGTTAGAAGGAAATAGAAGAACATATGAGAACAAGGGAAAAACTCTTTGTGAGATCCTGCAGAGGATCAAAAGGAAATAAGGATTAAGTAAGGCCATATCATGTGCCTCGAATGATTTTGTGAGGTTTCATGTGAAGGAGGCGGAATTTGGAATGTTTTTGTTTTTTTGCCACTCCGTGGTCACGATAAGATGGTTAGAAGGAAATAGAAGAACATATGAGAACAAGGGAAAAACTCTTTGTGAGATCCTGCAGAGGATCAAAAGGAAATAAGGATTAAGTAAGGCCATATCATGTGCCTCGAATGATTTTGTGAGGTTTCATGTGAAGGA
>T03_Unigene_BMK.803
TATTCAGTTAATCCTATTGTTTTAGCCTCGCTAGCAACTATGGTAATGAGAGCTTTTGTCAAATATGCGCAATAGAATGGTGATTATGGAACCTTAACCCATAATAAGTTCGAAGGTGCTCATTGTCACAACTACAAGGTTACAGGTTCGAGTCCTGTACCAATCAAAAAGAAAAAAAAGAAAGAGAACCTAGGCTCTACCTTGGCTTTCCTTGGTAACAAACTTACAGAACCGAGGGCCAAGTTCTCTTATTGGACCCTGCCTACTTGAGATCAAGAAAGAGAACTTAGGCTCTACCTTGGCTTTCCTAGGTAAAAAACTTGTAGAACAGAGGACCAAGTTATCTATAGACCCTGGCGACTTTAGGTTTTGAGTTGACAAGTTGACTTGGGGTGCAGCTGATAAAGAGGCTGATCCCTTAATCAATCATGTTACTTTATCCTGTTTGAATCCTTATAGTGTCACCATCTTGATGAGCAGGTTCCGAAGGAG
>T03_Unigene_BMK.804
GGGAACGATTATGACGGACGAAGTTACAAAACTGCCCCTCCTAATTAGCCGTTAGTGGGGGCAATTTCGGTAAACTCATGAGAAATTAGATAAATTTCCTTGCGGCCGGGCCGGGCCGGGTTGGGCCGGGCTTGTTCTGCTCAATCCCAGTCCCATTATGGCCGGGCTTTAAAATCATTATCCAAGCCCAGCCTGGTAGCCCTGTATCTTTGGGCTTGGGACAGGCCGGGTACCCATTTAACTTAGCTCAATTGACAGGCCTAGGTCTTCATGTTGGTCCATTGACCAAAACATAGCTTCAATGAGCTCAGCAAGAACGAACCAAAATCGGCT
>T03_Unigene_BMK.805
GCAACAGCAAACCATCACTTCAAATCAATTCAATCCTCTCCCACGATCTACCATTCAATATGTCCGATCTTTTGAACAAAGCCAAGTCCGCACTGAGCGGCAGCGGTACAAGCAACACCTCCAACACTGGCACTACTGGTGGTCAGGCCCCAGCTGGACAAGATTACGGTGACAAGGCTTTCGGAGCACTATCCAGCAAGACAGGTCACCAAACAAACCCACAGACGAATGAGAAAATCACCGATGCTGGACGTGGTCTCTACGAGAAAGCCACTGGAAGCAAGGTTAACCCGAAATTCAGCAATTAAGCAAGATTACTGAGCGCGCAGGCGTATACTGTGTTGTAACAAGATGAGATGGTCTCAGACAGGCTTCGCTACCCGAG
>T03_Unigene_BMK.806
CAAAGTTCGAGCAATTCAAAAGTGAGCTAGACGAGCACCACGATCGGCGAGAACGCATCATCAAGGCTTCGAGAGACATCACCGCTGCTTCGAAAAAGATCATTTTCGCCTTGCAAAGAGTGCGAACTCTTGGCAATCCAATACCACCCAACATCGTCAAGAATAACAAGCAGTACTACGATACTATCTTCAATCAATTCTCCTCGGTCAGTGATGATCTGCAAGGTCTCAACGCGCATCGTTATGCTAGACAGATCAGTGGCGGG
>T03_Unigene_BMK.807
TCGCGTCCGCATGTCATATGCTCATCGCCGATGCAAATACAGGAGGAATCGGAATGGAATTTTCTTCTTCCGATATTCAAAAGGTCACCATGAACAACTCACAACAAGTTTTCCACGCTAATCACTTTCTCCTCCCGCACCCGACTGCGGGCGTTGAGAGCACGTGGCTGGTGGATTCGACGTATCGGACGAATCGCATTGAGGAGCTCTCGAGGACTTTGCCGATCGAGCCTAGGAGGCAGGATGTTTTTGGGATTTTCAAGGATGAG
>T03_Unigene_BMK.808
GCCGAGCGTGTCTTCTTCTTCCTCTTATCCTTCCTCTTTCTCCATCTCCCCCACTTCATTTCTACCCAATCCACAACACCTCCATCATCCTCGACACCTCCATGAGTCAATTTGCACCTTGAGTTTCAACCCCAAGTTCACTAGAGAGCAAGATCCATAGAGAACTTAGGGTTGAAACTAAAATTGCATATATCTCTTAAGGTTTTAAACCCTAGCATGAGATAAGGTCCCAGGCTAGATCTTTGACATGCAATTCAATAAACGCAACTAGAAACATCAATCAACCATGAATCAGCCATCCACACACAAAAAGTACGTGGAAGACTCAATCTCGAAAAAAGAAAAAAAAACCATGGATCCTGGAACCTAGTAAAAGGAAACAATCAAGCACTCTTCGAAAGAAGATTATAAGAGTCACTAACAACCAGTCCCTAGTTGCTTCTCA
>T03_Unigene_BMK.809
GTTTGGCTTCGACTTTGAGAGCGGGTTATTTGATCATAGGTACGCTTCCTGGTGGCAGGACCTGCCCTGACTGTCTCTGCCGGTACACTCAACGGCATGGTCTTGTCGTAAGGTTACCGCATCCACTACAACACTGTCCGAATTCGTCGACGGTGAGGACGGGATAATGGGTGGATTTCTGGATGTGCGTGCTAGTGTCTGGAAGTGTAGGTTGTTGGAACAAAGAAGGAACTCCAGTGAGGCACGGGTCTGTG
>T03_Unigene_BMK.810
AATAATGTTTTGACTCTAATGTTCAGAAAATTCCATCAAAATGCAATATAATGTCTTCCAAATAGGCATTAATTTCATGAGAAAAAGAAGCTAAAATGAAAGTCTAGTAGGTGATAACAAAAGGCATTGACTGTGTATCGCACTACAATTGCTTCAATTAGAAGGGAAAACATACCGAGATTTGAAGACCTGTCTATCTTTCAACCTTTTAAGACCAGAAAATGTACAAGGGAAATTGCTCTTATAGGAAGGGAAGTAAAATAGAAACTCCACTAAAGAGAAATAATAATTCAAACAGTAAAA
>T03_Unigene_BMK.811
GTGGTGATGAGTGCTTAGTAGAGTTGAGTTTTATTGAATTGCATTGTTATGGATGACCATGAGGTAGGAGAATATAGAAACCGATCAGAAAGTTCTAGTCCAAGAACCCTGTGGCCGAACTCCCAATTTGAAGTTTTGGACCAGTAGAAATCAGATCTGAACCGAGGAGTTCATTCAAACCCTAGCAGTTGGGTCCTAGGTGTTGGCCGAAACCCTGGCCTAGGGTTTTGCTCTGGAT
>T03_Unigene_BMK.812
AAAGCAAGCATAAAAGCATATTTCTTCATCACTTACCACGCAATGAAACAACATTACAAGGGCATGTTAGCAGGTACTTGGAGAATGCTGTTGGATGAATGCTAGCCACTGGGCTAGTTTCAGATGACTAATTAAAGAAACTATTACAGGAGATGTCCGACAGGCCAAATACATGTCCGAATCGCCTTCTTAACTTGCCCCCGGATT
>T03_Unigene_BMK.813
ATAGCTTCAGTGGTCTGCTTCTTTCTCGTCAAACATGTCAGAAACAAATAAATGAGCCCACCAGAGAAGAAGCCAAATAACCAACCATTGTTGTAGACAACAACAAACACATTTGCACAGGCTTTGAGGATTCCAACCTTGTGAAGCAAACCTGGAATCACAGAGAGAATCGTGATTGCCAGAGCAGCAATTGCTCGAAGGTTGTAACCTCTGCAGTAGTAGTATCTCCCCAGAGGACTTGTCGAGTAGAGTGCGGCGACATCCAAAACCATCCCACAAACAAGGTAGTAATCTGCG
>T03_Unigene_BMK.814
GTCATTTTCAGCAACCTATTTCATGCAATGTGGTTTACCAATCCAAGGAAAAGATGATGCTAACAGACAACAGAGCTAAAGTACGAACAGCTTGAACTTTCAGAGAAAAGTAGTAAGTATAGCTTAATCAACCAGCTTCTTCATAACAAAACCGTAAAACCATTACAATCATGAATTTGTGCTGTAGTGTTTTTTTTTTTGGTAACAAGACGTATTTAAGAAGTGCAACTTATCTTAGCATTTGGAAATGCTTAAGATAGATTGGAATGGAGAAAT
>T03_Unigene_BMK.815
ATGCATTCCTCTCTTCAACTTCACAACCATCTACTCCTACCTCATCAAATCTACCAAGACCTTCATCAGTTTCTACAACGATCCAGGCCCCACCGCTCGCAGGCGTTACAGCCATGGCATGAGCCCCCACATCAGGCCTGAACAGTGGCGTAAGGGCTCCCAGTGGTTCGAAATGGATCGACGCCTTGCCATCGAGATCATCTCCGACCGGGTATATTATCCGATTTTTGAGAGGCACTGCAAGTCCATGAACTACTGCTGTGTGGATGAGTACTACATACCCACATTTGTGAGCATGAAATTTGGAGGGAGTAATTCAAACAGGAG
>T03_Unigene_BMK.816
GCATAAGTCTGGGACTGGACGTGAATGTCCGGAGCATATGAGCGGAGTAGAGCGTACAGACATTGTTGCAAAGAAATATATTCTTCTTCTAAATGTAAAATGTAGAGAGAGGCAGAACCTACCGATTTGGAGGGCGAACAACGAACAAGGGAAGGTGGGGTGGAGGATTCAGTAGCCTCTTGCTTTGGGTGAGAGGAGAAGGGGAAGGACTGAAGGGGGAAGGGCTGAAGGGCAAAGGGCAGCAAGG
>T03_Unigene_BMK.817
GAAAAAGCAGGAATGTTTGCTTTTCAAAATGAGAGATACACTAGTCTTTATTCACTTTTGTGAGTACCAGTTTGATAATTTTTTTTCGTTTTGTGGTTGCTGTTGCCAAAATTTGTCATTTAAATTACTTTGGGTGCATTGGAAGTTGTCTTTGTTCTCTTGTTTAAATGAGACAAGTGTTGCAAGCAAGCAGCTTTTGCCTAAAAGCAACTTACTTATACTGG
>T03_Unigene_BMK.818
AGCCTTAACATGCACAAGAAAGAAATATTCGACCAACTAGAGGAATATTGTGTACAACCACAATAAACCCTATAATTGGTTTCAATTGGGTCTTCCGTTGTAACTTTGAGTGCTTTAGCTGTAGCATCAATTTGTGAGCAAAGAGAACCACAAAACTTGCACATATGATTTGGAACTAACTTTAATTAATAGTTTGTGATTATTTTAGCTTGTTCTGAATGAAATATTGAACACAAAACCAGAGTTG
>T03_Unigene_BMK.819
GAGCCAAAGCGGACAATATCATGTTAACCGCAGACCCGGATCGATACAAATGGTCGCACGAATAAAACTATCCTGCAAAACATATAGATTTTATAGACCTTGTAAAATGTTTGGTTCTGACAAGTGATTTACCGTTGCAATTTATACTGGTAGAAGTTAGCAGTATTTTAACTAACTGTAACTACAGACCCTGGCCTTCCCTATTAATAAAGTAGTGCCCATTAATCACCAAGGCTTGGTGAGAGGAAGACAGCA
>T03_Unigene_BMK.820
TGCAGGAAGCCTTCTCCCACCCTTTCTCATTGTTGCCTACCAAAAAACTCCCAGGAAGTCATCTCATTTCAAGCACCAAACCCTTTGCAGATTTCTGATTTGGAGGAGTTTTCAAATCTCCATTCAGCGAATTTGAGGGCACATGGTCAGGTTTGATATTGTTGGTTTGTAGGCATACCTCTGAGCCTGTGTCATATCGCTCTAATGCTCTATTGCTAACAGCTTGCTTGGGCTGGCAGAATCTGGTGATTGGGGCTTCTACAAAGATGGTGATGTGGTTTGTGGTTTAGATACTCGAGG
>T03_Unigene_BMK.821
CGCGTGAGGTGGCCGAATGCGATTTGAGAGCGTTGGGCGCCGAACTTCTTCGCGTAGTATTCTTGCTTGTCGATCGATTTGGGGGCGTCGGGGTTGAGGTAGAAAGGGTGCCAGGAGGTGGTGAAGGTGTCGGAGGGGTTGGTCGCTTGGTGTTGCTTGATCGCGAGCTCTAGTCTGTTCTTGCCGACGTAGCACCAAGGACAGACTGTGTCTGAAACAATGTCGATCTTGTAGTTGGTCATCTTGCGGAGGGATGCGCAG
>T03_Unigene_BMK.822
CTCAGCCTGAGCACCAGTTACGGTGAGTGCGTGCAGGTGCTTTGGAACAAGTGGTGGGGCCGGCTGTTTAACCCATACGACTCGATCATAAAATAGAGACTCCCCTTAGAGTCCTGGGTCCTTTGGTTTGGCATCGATCTGAATGATTTGGACAGATTTAGACCGGTGGATCTAAAATGCACTCATTTTGGATAGTGAAAACTCATTGGTGGTGGATCCGATCAGGGCTGCGGTGGGGGATATCTTTGGAATCCCCCCAACCCGTCCTATGTCCCGGATCTGAGGTGAACTTGGAAGAGGGG
>T03_Unigene_BMK.823
AACCCTATGCCCGTAGTGACAGTAAAGAATTTCACCATCAAATTGAGAGCTTTGACCAAGAGAAAACTGGGTATATGAGTTTGAAGAGGAGTGCATTTGATATGGCTAAAGAAGATGACAGATAGCTGCTTACAGGTTGATGAGTTGAAGAAGAAGACCAAGAGTTGCTCCCAAGCTCATGGCTGAAGCAACTAAGCACCTAGACTTACATCCTTTCTATCCTTTTTTTTATACGCTAGGTTCATGGGCAAAAAAGTCTCGTTCTAAAGCCATTTGGAATAGTAAGTTGCATTCATCCATCTAATGACAGTCTTTTTCCTTGTTTTTCTCTAGAAGTATAATGATGATCTCATCCATGGATGCACTTGGAAATTATCTGTTGA
>T03_Unigene_BMK.824
CGCTGCCTCAATGTAGAGCCTGGGGTCTGGAGACTCTTCACCCCAGCGGAGGGTCGACACGGACCTGGAAGGGGGCAGTGTGCGTGGGCCCCACCACGCACGTGCAGCACTTGCTGCCCAAACATGTGGCTGAACAACCCCAAAGTCCTGTGAAGTACTGCTGACCCGAGCAGTGAAGGTAACTCAGGCCTCACAAAGAAAGTGTTGCTGGACCGGTATAGGGGTGAAGCACACGTCTGGTTAGCTCAGGTTCCTGG
>T03_Unigene_BMK.825
CGGGGAGTGAAGAGAAGTGTAGATGGGTAGAGAGTTTGGGAGCGGATAAGTGTTTGAATTACAAGGATAAGGATTTTGCGGAACAGCTAGCTAAGGCGTGTCGCGAGGGGCCCGGTGAGGGTGCGGATAATGGTGTGGATGTTTACTTTGACAATGTAGCTGGTACGATTGTGGATGAGATGTTGACGAACATGAAGCAGGATGGTCGCGTGGCTGCGTGTGGTGCTATCACGGGGTATAACGGGGAGACGGCGG
>T03_Unigene_BMK.826
GGTGCTCTTTATTATCGCCAAGTGAGTACCACTCTGCATATTTCATGTGTCTTTGATGTTTCTGTTTCTAAACTTTTCTCCTATTTTGATTTCACTAATCATTTTGTACAAAGAAAATGGAAACTATTATGCCCAGGTATGGGAAGGATACAACAGAGGCACGGATTTTACACATAAATATAAAATATTGGATACGATATGATACAACACGCTCCCTATTTTAAATTGTCTTGGTATCATGGAAAGGAAGCTTTGGATTGCATGAAAATTTGTACCCATCTTTGGACTGAACCCTTCTGCTTTTAGATTAAAAGAAGATTGAATGAGTTTGCTGTCAACAAATATTTTGAGATACATGAACTTGCCAAC
>T03_Unigene_BMK.827
AGGAGGTTTAACCGCCGCGATCGCCATTGCACAAGCTGGTGCTAGAGTGACTGTACTTGAAGCTACTAAAGAGATCGGTGAAATTGGCGCCGGGATACAGATGTTCGGAAACGTCTCTCGCTTTCTGATCAGAACAGGTGTCGACGAGATCATCGGAGAAAATCTGGTGAGAGTAAAAGAAGTGCGTACATGGGGTTATAGTGATCGGAAGGAAGAGAATGGCCGTCTAATAGGGCGAGCAGATGTAGACCGAATCGTCAAAATGCAAGGCTTCCCCTGGTGGGTTGTTCGCAGAG
>T03_Unigene_BMK.828
GGTAGCACAGCGGCATGTGGGACCGGGGCCGGTGCCGCAGCCGTCGGCGAGGCTGTCGCAGGAGCGCCAAAGGGGTCGAAATCGTCTAGAGCTGGAGGCGGCTGAGATGTTTTGGCAGCCGGTGGGGGCGGTGCAGACCGTCTCGTCTTGGGCTGGGGCGGTTCGTTTTCACCGGTACTGGTCGCCATGGCAGCACCGGACGCGGCGGCGGTGGCTACAGGAGGATATAGGGGAGCGGCCAATCGCGCAACCTCGCCCTGTGGGAAATCCA
>T03_Unigene_BMK.829
GAGGACTCTGAGTCAGATCCATCCGACCGATTTCCATTTGGCACATGAGTTTGGCTTTCCTATCCCTGTACCATGATCATCCAGCTGCCGGCTGCTTGCAGAGCATGTGCACCCGGTGTGCGCACAGCTTCTGATACACGACCACAATGCTGGCTCAATTAGTTGAAGCTGAATCACTATGGCAGCTGAGGCCCTCATTCACCTGTACACTGGGAGCAATATTGTGATTTCTGTGTTG
>T03_Unigene_BMK.830
GTATCTTTGTTGGCTATAGCAAAATTTCTAAAGCCTACAAAGTATATCATCCTCAAACAAGAAAAATGGTGATAACTAGAGATGCTCACTTCAATGAGGATGAGCAATGGGACTGGGAAAATTCACAAGGAACTAACAGACCTTCAGAAGAATTTAGAAGCGATTCTTTTGAGGAGGAGTCAACAGACCAGTGGCAAAATGAATTAGTAGATGATCCACCAGTTAGAGGAACAAGATCACTTTCAGACATTTATCAAAGATGTAATGTAGCATTATGTGAACCTGCTGATCATGAAGAAGCTCTTAAAGACCCGAAGTGGAAGAAAGCAATGGAGGAGGAGATGTCAATGATTCACAAAAGCAAAACTTGGGAATTAGTCAACAAACCAGAAGACAG
>T03_Unigene_BMK.831
ATCGACTGCTCGGCGTGACAATGGCCGGTATCCAGGCTTCCAAACAAACTCGCATGGTAACGGAATGGATTAGAGACGACAGTGATGGTCCGTGGAGGATCTTCTGCAAATTTAGCATCGGCGTTGGGGGATGTCTGCGGGCATGATGGCGAAAAGAGCGCCCAGCCTCGAAAAGCATGATGAATAGCATCAGCTCTTAGATCTTTGACCAGTAGAGAGAGTATCAAGAAAGTCATTCGAGATTTGTCGCACCATGCTCCATCAA
>T03_Unigene_BMK.832
GCTTGGCGCGTGTGCTCGTGGGAGCGTCTTTAGTCGAAAAATAGAAGTGTTCTTGTTGTTGAAAGTATGGTGATCGTGGTGGTGCGCGGTTCGTCTCTCCTAGTTCTCCAGCTCTATGTTGTTTAGATTTCCTCCAGCGTGACGGCATTACAGTTCGTTGCAGCTTTCTCCTCCAGGGATCGATGTGTGGTGCTAGAAAAGCAGGTGACAGGACTTAGTCGTCACGCTTTCGCTTCTTAGCAGGCTTG
>T03_Unigene_BMK.833
GGTATTGAATTCCTATGTAATCAAATTCCAGTGTATTCTATTGGCTATTGTTCTTGAGTCTTGTTTTTATAGTTGGATTTGTTTGATGTTACATATTACTCACATGGCTTTGCCCGATCCAAATCTAGATATTTGATCTGTTGCCACCCCAATACATGGAACATTTTCTTGATGAGGAGACACAGGTATATTAGGATATCAATGAGGACGATGGGGACAGAGTGGAGTGTCTCGAACTAGCCTTGAAGAATTTGGCTAGTCCATTTGAAACTTTTGATTAGATAGATGCTGG
>T03_Unigene_BMK.834
GGGCGATGTACCTGGAGTAGTTTGTTGATCAAGCGTTGTGTTGATTTTGGATGAAGAACCTGAAGAGAGAGAAGAAGGAGCAGAATGGGAGCAGTTTTTCTTGCAGACACACCACTCATGACAATCTATTTCAAAGAAAGTGCAGTAGCATATAAGTTTGTCTTTTCCACATTTTCCACCTTTGTCTCCACAACTACATAATGGGAGCACTCTTCTCGAC
>T03_Unigene_BMK.835
ATGCATCATTATAAAGGTTTGAAGTGTGTTGTTTCCACTTTTCCTTTACTGTGCACAAGTGCGCTTCAGTTTGTTTTTTATTCTGAAAAGATGATATATGAAAGGGATTGGTTGGTGGGCTTCATTTAGATCATTTGCATTTAAACTATGCTTATTGCCATTGCATCTGTGGGTCGGACTAGTTTGGTTGGTATTTAGGCCTCGCTCACCATGGGCAAGTAGAAGGCTCTAGGCAGCCAAGGTTGGTATGCTGTGTCAGGTCTCAAAATAGAGATAAATCTTTCTGAAAGGAAAGCCCCACGTCAAAGTGTCTGGTCTGCTTGATTTGGTGGGGCCATGATTGTGAATTTTTTTGTCCCTTTTGTTTTGGGTGAATACAGGGACTCTTGATGCCATTATGA
>T03_Unigene_BMK.836
GCCCAACGGCCTCTCCTTAGCATAGCTGAACTAGGCGTTTGAGATGAGCCCTAATGGATTCTAACCACATGGGTTGGGGCTGTGAAATTACTACGATCTCCCCCGTTTCCTCTCACCTGGATAGAGCATCGGCTACCTTGTTATCCCGCCTTGTTTATATTCAATTGTAAAATCATAGCCCATTAATTTTCTAAGCCAGCATTGTTGGGCTACTGTAGTAATTCTCTGCTCCCACAAATGTTTTAAACTTTGCTGACCTTTCCGCACAATGAACCGTCAGCTTAACAAATATGGTCGCCATATTTGTACTGCTAAAACCAAGACCAATATTTCCTTGTCATATGTGGATAGTGCTAAATTTTTCCGCTGCAAAGCTTGACTAAACAAAGCAATTGGACGTTGGTTTTGCATTAGTACGTCCCAATATCCGAATCAGAGTCATCACATTCGATAATGAAATCCTTAGAAAAATCTGGTAGTGCCAAGACTGAAGATAGGGTCATGGCATGCTTCAATTGTATAAAGGCCTTTTCTGCTTCTAAGGTCCAAAAGAAAGTATCTTTTTTAAGCATTGAGGTAAAAGGGCTAGCCAATTTCCCCTGAAT
>T03_Unigene_BMK.837
AACCCAGCTCAGTTGAGTCTCAGCAAACTTCTAGGAATGGAACCTTTCTTTAATTCAGAGGCTTTAAGGTTAGCAACCAGCATCCTCCCGACCCAACATGGAAGCCAGATGCTCCTTCCACAAGATCTCCAAGAAAACCAATTCTCCAATTCCCAAATCCAACACCCACTTCCATCCTTCCAAACACAACGGCTTCAAACTCCAATTCAAGACATTCCATGCTGTTCAACATCAAATGGTCAGTTTCTAACTGGAGCACATCTCATGCCAATCATTAAGGAGCAATTCCCTTCAGATTTTTCTGATTTAAG
>T03_Unigene_BMK.838
GTTCTCGTGTAAAATGTTTGTTGTATCATTCCAATATAATAACCCCAATACTTATTTACCACTCACACAGTCACTGTATCATTATCATGTTTCAAACTTCAATATAATAAGCCCATTACTTATTTAACACACGCACAGAGCCAAAATAATGTACTGCATAGTTCTATATCTAAGCCATGATCATCGTCATTATTCATATCAAAGCCTTGTGCCAACTAAAATGCTGGGGTCGGCTT
>T03_Unigene_BMK.839
GTCAGTATGTATTGCCTCGTGATATCTAGCATCTCCCTTTTCCGGTTTCTTCGAATCCTTCTTGTGTTTGTCGGTCTGGTCTTCGTTAGGATTGTTGTTCTTCTTGGTTTGATCAACGACTACCTCGTTGCACTTTGGGCTGGAGAATGAGAGCGATGCCTGATGTGATAGTTGCGGAGGAGGTAGTCGTGATATTATGGTAGGTCGGAGGCGAACACATGATCTGAGGGTCGCAGGAAGATGCATTTTGGATAGTGGTACT
>T03_Unigene_BMK.840
AACCTGATCATCTTTGGTGAGGTTGTGATATGGACACTTCAATAATAAATCCTGAAAATGCTCCCACGCTTCCCAAAACTGATCTCCATCTTTTTGCTGAAATGTTTGGATCTCTCTTCTTAACTGCCTTGTCTTTTGAGCTGGAAAAAATTTCTTCAAAAACTTACTGGCTAACTACTGCCAAGAGTTGATAGAACCAGCATCCAAGGAGT
>T03_Unigene_BMK.841
GTGATGGTCAACTGAAAATGTCAATAACATTCGATATTTATTTCTTATCGTCCATTTCAATTCCTTTATATTGGATGACTAGTAACAATTTGGTGTGACTGATTTTTAATAGATACCCAACACTTGTCATCTAGCACAACTAAAACTTAGAAGAATAAAAGTTAAAACACTTTACCATGTAATTTCTAGTGATAGAGGCTAGCATGTGGTCCCAACTTGGCCCACCTAATAATCAACCGAAAC
>T03_Unigene_BMK.842
TTACACTGCAAAGGCCTTGATGATGATGAAGATTGTGATGGCTATGCGACAAGGTCCCTCTAAAACAGAGGATGAATTATACAATCTACAACTGTAGAGGCATGGCCGGTGGTATCTACAAGCAGGGCCAGTGTTCAATGGCACAAGCTGTTCATCCCATGTGTCCCAACGATGGTGATCCAGAATATCTTCCATTGGTGTCTTTCTAGTCCCTCAAAAAGAGGCATTGATGATTATGAAGGAA
>T03_Unigene_BMK.843
CTGGGACAGTCTCGCTTTCGGTTCCTGGGTAGTCGGTACGGCAGACGGCCACGTTCTTGGACAGCTGGTTCTTGACGAGGATGGTGACCTGCTCGGCGCCCTTCATGCAAAGCTTGCTGCAAATCTCAGGGTTGGTCAGGTGCAGCTTGCCGCCGGAGCACTTGAGTCCACCAACAGACTGACCAGTGGAGCCCTGAGTGGTTGGCCATTGCGACTTTTGGTAGCCGGGTGGGCAGGCGTAAGAGCAGTAGCTGCCCTCGGTGCAGG
>T03_Unigene_BMK.844
ATTTGATCAAGTGAATAAATTCACAATTCCTTTGCATTGGTCGTTTGTATCCATGATCTTTGTTGGCAATGGTCCTCATGTCAGCTGTGGTGAGGTTGTGTTGTGGGCCTGTGGCTTAAGGAGAAGTATATTAGAGAGAGGGCTCGATGAAAGGACAGCAGCCATAGGAAATGCATAGGATTTGGGGTTTCTGAAACAATGAGTAATGGGGTATTGGAAGCTGTAGTCTGCTATATTAAATAAAGGGTTGGCGAAAAGAAAAAAGATGTTTGAGGGAGAATATCTTTTGGTTACATTTGTTAATGATAGGGATCAAATGGGAAAATTAAACAGGGTCTCTTTGGGTATCTATTATTGATCATAGTCAATGAATATCATGGGATGAACAGCCGATGCAATGGAGATGTAAAATTTTCTGTCATTAACAAAGATTGTTCTGTTCTATCTTTGAACTCTTCTTTTCTTCTATCCTACTAATGGTTCTCTCTGTTATAACACTCCACAGAAACTATTATTGCCCAAAAATTGAGAGTTTGAAACCATAACAAAATGTTGCACTTATAATCGGTTCTCACAGTCTGGAAAAGTCATACATCTAAAATGTCCTGGCTTAAAATTAGCACCACGGGTGGCATTCTCTGCTGATGCTTCAGAACTGAGTTTTTCCTATACCCATAAATACAATATCCATGAAGAAATGCAATCTTGTTACATTGTCATTTTATTCTGTTTCCGTTTAAATATTCTATTGGTTAGGACCATCTAAATGTAACACGAGTCAAGTCCATTGCTTTTAGTGTTTTATTTA
>T03_Unigene_BMK.845
GTGGGGCACTATAAAGTGGGGCCTGGGGCATGATGGATTTTAAGTTGGGCTGGCTCATAGCCACTTAACAAAAATTTCAAAGCACACCCCAAGGCAACAAAACGTGAGTCCGCCACTGTCAGTTATCATGCTTGCTTGTCTGTTTATTTTGATAACAATGTGGTTAAAAACACATGACCCCGAAATTTAAGGTGTGATAGTATATCAATACCATCATTAATTTTATTGTGTTTCCTTTTAATTTAATTTTGTTATTCTATTTTATTTCTCTTTAATTTAATTCTGATCTTTGACGTCTTTTGCGATCTAGCATAAACCATGGCTTACAGATGAGTATAGAGATGAATTGCTGACGTCATTTTTGCTGGGATTCCTACCCAAACTTTGCCAGCTATCACATGAGGTATGTGTTCTACCTTGTAAATTTATTTCATTTTTACTTTCATTGCTTCCACAGCATGTGTTTTGATGATATTTTGATGTTTGTAAGTGTATGAGTGGTTTGGTAAGTAC
>T03_Unigene_BMK.846
TGGTGATAAGGGAGAGAATTTATATGCTACTGATGAAATAAGATGTGTTTTATGTGCTTCTTTAAGGAGGCCTTAATAATTTATAGTCGTTTTGATTTGTTATATTGGTGGTTTAATTATACCAAAGTGTTAATATTAGTGCTTGAAAAATAAGAACTTTGATTTTTCATGGGTTATACATGATGCAGAGTGTCTTATTCTTTGATTTTCTTGATGTGGGCTCATGTTTTGGCGTCCTAGATCCTCTATCTGATGGCGCCTAACATGGATGGACATTGCTTAAAGGATCATCCCATATTGGAAGATCCAAGATCTGGCCTTAACAGCTAAGATGTTGGGGGGCTGTTGCCATATCAAAAACCA
>T03_Unigene_BMK.847
CGGGGTTCAAAATATTTAGTCATTTGCATAGGGTATGAAATAATAATAAAAGAATAAAAAAGAGGAAATAAAAAAGAACTGCTTAACAACTTCCTCCTCTTAGTGGTGTCGACTGTTGGGCACAACCATTTGAAACTTGGCCACGCCGAGTGGTATTGCATCATGCTTAATTAAGATTTGGACGATAGTCAAAATCAATTTTCTACAGGTATATCAAAATCAACATGTACTGGAACTCCCTCACTACCATTG
>T03_Unigene_BMK.848
GAGCGTGTCGCAGAATTACTACTGGACTCCTAGGAATTCATAGGAACAAGAGGGAAGGTTCAAGGGTGCAGATCTGCATGGAACCATCCAATACCTAAAAATTGCTTTCATAGGGTGAAAGGTGGGCAATCAGTTCCTATTGAAGGGAGATAGTTCCCGGTAAATCTACTGAATCTTCTTTCTCAGCCCCTTTGGCAGAAGCCCATTTATCAGGAAATACTAAGAACTCAGTAGGAATTGCCTTTGGGCTATTAGGACCATATCAACTCATCAACAATAATAGGAAAAAGAGATCAAGATCTAAAGAACATCAACTCTGAGGCAATATAATGATAAGACAAACAGGCAATCCAAAACCTTGCTCATTGAGTTGGAACATGGTCATATCAACTCAGT
>T03_Unigene_BMK.849
GTGTCGTCCAACTCTCTAAGTATATACTGGACTAAGTATATAGTTAGTCCAAAAGGTCAAAAATCTCAAGTTGTAAGTATTATGCATCCTAAATTAATAAGGTCTTTAAAGGAGTCACCAAAACCATCTGACATCCAATGTGTAATGCCAAAACTAACATACAAGATGAAACAACACCAAGCAGATGTCACAGTCGCACAGCCAAATGAACCATGACTTCCTTGCAAAGACCTCGAATTAACCCCAGAATGTGTT
>T03_Unigene_BMK.850
ATAAAAAAAAAAAAAAAACACAGCACAAGTTAGTTGCTGATGAATTATGTTATCGGTCACACATCATTCCAATCAAAACGTCACAGCAAAAATAATAATTTTTTAATCATAGTATAAATTTGAACCGCACATAAATATCAAATGTTTGCTACAATGTACAAAACTAATCTACGTGATGGATGAGAATGTGTTTCATTAAGAGAGGAG
>T03_Unigene_BMK.851
CAATTCTTAAATATTTGACATGCATGTGCTTTTACTCGTATTTGGATTTTTTTTCACATTTTCTTCAAAGTCTATTGTTTAGCTATGAACTTCTAGTGATATTCCAGCATAAGCATAGTTGCATGAGCTAATTGTTTGACTATATTATCATCGAAGTAGTAATTGTTGTAGAACAACCTAGTAGTCATTGTAATGTCATTGTTATCCAAAAAAAATTTTGACGAGTGAGACGGTGAACTCATGATGACCATTGTGAGGACAATATGATAAGTGGG
>T03_Unigene_BMK.852
ACCTAGAAGGAGGGCGAGAAGGACATGTGGAACGACGTGGTGGTGGAGAACCAGGAGGAGGCGCAGATGCAGTAGGAGGGGAACTAAGAGGAGGTTCTGGACGTTTAGAGCGGCGAGCATAGGCAAGGCCTGGTCGAAACCGAACAAGAGGATTGTCTGTAAAAGCAGGTAAGATAGAAAGAGATGGTGAGGGGAGGGATGGTGCAGTATGTGCGAAATGATAGATGTTTTCCCAAAAAACAACATTGCGAGAAACCCGAATTTTCTTACTAAGAGGATCGTAACAAAGAAAACCCTTTTGCCCTGTGGCATAGCCAACAAACACACATCACGTAGATTGAGAAGAAAGCTTGTGCCGTTCATGAGGAGGTAATAAGACAAAGCAGACAGCCAAAAGGATGTAATGCAAGATAACTAGGAG
>T03_Unigene_BMK.853
AGAAGATTTTAATTGACATGTACCTCTTAATCTTTTCGGAACCACATACTTGTTTTATTGGTTCTGATTATTCCCTCTATATGTGACTAAATATTTTGGCTGTTTTGCCTATAATCTATTTTGTTCCACAGTTAAATGAATTGGAACAGCTGCTGAAAGACACCTTAATATTTGGCTGTCACATGTGTTTTGTGTTGTAGCACATCTTGATGAATTGGAGCAA
>T03_Unigene_BMK.854
CATCCCTCGGCGCCAGCGTCCGATCAGGCGTCGCCGCTCGTCGATTCGCTTCCTCCGGCTCTTCACCAAAAGCTTCGGACATGCCTTGGCTCCTCGGATCAGCCGCCGTCTTTGTCCCAACCGGAGCTTACCTCTTCTTCACCAGCTCACCGGCTCCCGTAAAGCACGCAGCTGAGGCTACTACGCATATGCAGCAGCTGAAAGCAGCGGATCAGGATATCTTGCCAGAGGACGCGCCGACCGTCGTCACTACTGAGGCTGCTACCACTCACAAAGGTTCCGGCAGGAAAATCGTCGACACGACCTCTGATACCCCTGGG
>T03_Unigene_BMK.855
GCCACATATTGTCTCTTCTACATCTATGACCCTTTCAACTCAGACCAATCCTCACAACCCTGGGCTTCTATTTATTAATAGAAAATGCAAGTTCTGATTTCTAGGGAAGGAACTTGTGTTCACAGCAAGCACGAAGCAAGACAGATCCTGATGGAAAGACAATGCATATGCAATAGGATGGAGAGGCACTTGACCAAACAGAAAGCTATGTATATATTAAGTTCATTATAATGGCATCAATCAATCTATGGATTTGACTGAAACAGGTAGAATCAAATTCCAACGGATAATGGAATAACAGAAAGTCAAGATCATCCAAAAAACATAAAAAAAATAATAATAATAAAGTAAGTTTATTGTTTTCCCTCCTTGGTTCGAATACTTCTCCACTGTACTGAGGATTATTCAG
>T03_Unigene_BMK.856
AAAAGAGAAGGGTGGACGGGCATGGGAGAAGAGGATGAGAGAGAATAAACAAGATGAAATGAGATAGAAGGGAAGGGGAAGAGGAGAGTGATGAAGAGATGATGTCAAGCAAAGTAGTGAAGAGATGAGATGTACTTTTTTTTTACCTTGTAGTTGTGCATCCTCCAGAGTGGAGTGAAGAGGGGGAAAATCTTGCCTTTAA
>T03_Unigene_BMK.857
TGGTAGTGATAAAGCCTTATATATGCAAGAGGTTGAAAGAAAGATGAAATGCATGGAATGTCACATGTCACTAAACACAGCATTATAAGGAAGAATGTGTTAGCACCCTTTTTGCTATTTAAGCTTTTATAAGATGACCAAATGGTCCATCAGTTCATTACCTCTTTTACTTTATTTTATTTATGGACAACTTTTTTATGAAGAGTTCTAGAGAATAAAACATTTATAGAATCTTAAAGGTTTTGATCACTTTGGGG
>T03_Unigene_BMK.858
GGTTCGCCCAAGAAGTGTTGTGCAAGTGTCAGCCATTCCTTTTTCATACAGAGGAAGGAAAATGTTCTCATAACTAACTACATGACCCCTGCTGTTGTCCGGTCCAACAAGAAACAAAGACCAAAATGGGCATGGGAGGTACAACCAAAATAAAGCTTCTAATGGAGTAATCAGATCCACCCCTTTTTTTGCTAATGCATCTGCCATGTTATTTACTGA
>T03_Unigene_BMK.859
AGGCTATTTACAGCCCCTTCACTGAAATACATGTACATTTTTGAAAATTGTAGCACCTCCCTATCTTGTACATGGGAGTGATGACCCTCACAGTAGATGGAAAACTACCAGATTGGAAGATCAATGCTCTCTCTCTCTCTCTCTTCTTTTGCTTTGGCTTTGACTGCATCATAATTCATATCTATCCCATAAGAGATCAATTCAGCACTTCAACCAATCTCCCAAAAAAGATAACAATCATGCGCAAGAGAGGAAGAGAGGAGTGTATA
>T03_Unigene_BMK.860
TTGGCGAGGGTATTTTAGGGATTTGATGGTAAGATCAGTTTTTTGGACCCTTTTAAAGTTTAAATTTTAGTAGAAAGATGAAAAATCTTATTTATTTACTGATTTGCTCTAAAAAATTTCTGATAATAAAAATGGATTAGGTTCCTTGAAAAGGGAGGTTTGAAAATACTGAAAAGTTGCAGCAATTTTCCTACAAATTTTGTAACAACATAAAACATTTACTCGGCCGGAAGACCCATAACTTCTTCCTAAATTAAGTCAAATTTTCTTCGCATACTTTGGTTATTCTTTGTATTTATTTTCCAGAAACTACCTATTTTTGCTCAAGTATACTTTACCTTTTTATTTCTCTTAACTATGA
>T03_Unigene_BMK.861
GGGTGCAGTTGGTTTCTTGGTTGGATGTAATGCCTGAGAGAATGGAAAACAAGAAGAAATTTTGGGGGAATTGTATATCAATGCAACAATACAGATGTTTATTTATCAGTGTTTTGGTACCAATATGGCATGTACAATTTGGGAAAGCTGAGAGTAAAATCAATGTGAAAGGGCTAAAGTACTGGGGTCATTTGCCTTTCATGCATGCGA
>T03_Unigene_BMK.862
CGCGTCGCAAAGCACATACTCCGCAAAACATCCATCAATCTGTACACCAATGTGTCCCTCCAGCTCCATACAATACTGCCTTTGCGACTCGGGTCCCAAGCAATCGCTGCAGCTTCCGCAAGGATGACAGGGAATGCCGCACATTACTCGATCACCGACTGAGAACTTCTTGCCTGCGGTGGATCCAACGGCGACGATTGTGCCGCTTCCTTCGTGCGAGGCAGTTTGCGGGAGGGGACGGCCGAAGACGCCTTG
>T03_Unigene_BMK.863
GTTCCTTTTATGATTATGTCTAACATCAATGGCTTCTGTGGCCTCAAAATAAGACTTGACCTCTGACGAAATGCTAGCAACTGCCTATCAGCTGCGCGTGCTTGACAATGTCCAGTCACACAAGATGTGCATGCTCGATACAAAATCTCTTCATCTTCACATTATTCCCTCAGCATTGACCGATGAAGATCCATACCTCAAGCATTCACAATCCCGCAGGTTGGCTTGACAGTGGTGGTGACCGTCTTAGTTGACCATACCCAGCAATCGCCACGAGCCTCAACGGCTGGGGCTGCGGTGGGCTCCGGTGCGCGGACGCTAAGACCGACGTCGCTGAGAATGCTCTTCACA
>T03_Unigene_BMK.864
CGTCCACCCAATCACATACACATCCCACCACTCGAACAGTCATGATGTACAAGTAAAAACTAGAGAACCCTGACCCCGACATTGCACGTCCCATGGCCTTGGCTCTGTGCAGCATGGACCATGAGCCCCGTGACAAGGGAGCAGCTCAACCTAACACAAGAAAGCTCTCCCTCATGGCTCCTACTCTCTTCTCATCCAACATCTCCCATCGCCTCTATCTCAGGCAGCCACCAACCATAGGCACATTGTTCTGCATATCTACGGCAGGTGATCCCTAAGACTCAGAGACCCAAAG
>T03_Unigene_BMK.865
TGGCGCGGAAGAGTTCTTGGACATCACGGCGCATGTCAATCTGGTCCAGCATCTTGTCGCATTCGTCCAAGACGAAGCGGGACACGCTTCCGAGGCGAAGCTTCTTGTCTCTCACCAGCGCATTTAGACGACCTGGTGTGGCGACGATGATGTGTGGGTGCGTCTCCTTGTCCTTCAGGAGCTTCTCGTTCTCCTTGATGTCGGTACCGCCGTAGAAAACAGCAGTCTTGACCTCCGGCATGTACTTG
>T03_Unigene_BMK.866
TGAGTGTAGGAAATGTGCCTTTTCGAAGCATTGTTGTGAGCACTCGCAAAGCCTGGACTTCGAGAAATGACTGTATTTCGTTGATGGCATCTCCGTGAGAAGAATTTCCTATGCCTAGACGATCATATGTCAATGTACAGTAGCCTTCGGCCAAGGCACTATCGACATATGAATAGTTGTAATTGTCATATGGTAGATCCCAG
>T03_Unigene_BMK.867
ATGGATTATCGTTCATGTACCGAACACTTGGCTGCTTTCATAGTCTACAACCAACCAGAAACGCTTTCGAAGCACCTTCCATCCCCTGCCTGACTGACGATGGCTTTGTTCGGTTTCAAACACTACAACTCCTCCTTTGTCCCTCGGAATTCGCGCCTATGATACAAAGAGCTGTGCAGGTTTACGATGTGCCAAAACGAGGCGGCGGCTACTTTCCAAAAAGTATGCCAGGAGATTGTTTTCCTGCGAACGCA
>T03_Unigene_BMK.868
CTATGTAATACAAGTCGCTTAGTGCTTGGTGTTGTGAGTGTGGGTGTGTCCATGATCAAAGTGGTGGTGACCGCCAGCAGATGCTTCAGGATAGGTCGGTACGTGTGTCGTCACTGGAACACCCGGACTGCCATGGTTGACTTGGGTTTGCTCGACGGTCTTGTGCTGGACCTGAACCACAGGAACTTGTCTGTGAATCACCTCTTGGATTTCGTTGACGACTCGTGGG
>T03_Unigene_BMK.869
GAGGGAAGAAATGATTTCCCATTTTTCCATGCCAATTAATTCAGTGGTTTTTACTTACAAAATTGAATCTTAAAAAAAAATTAAAAAAATTAATAGTAATGTTTCAATAGTGACATTATTCACAAAATCTTCAAAGAAAGTAGGTTAGGACCTAAAAAGTAAAGAATAGTAGCTAAAAAACCATACAAAATGAACTCTTCAGTTTCTATTTCTAGCAGAAAATGAAACCAATCTGTTTTATATGCTCAGAGAGTGAAAAC
>T03_Unigene_BMK.870
CGGAGCCTCTATTCTGCCCCAGCGATGCATCGAGCCTGTTCTTCCCCGGATCTTTGACGACGGCGACGACCGATTCTGAAATGCGATACGATATGGATGATGACCTTGACGATGATGACGATGAGGCCGGAGGCGTGCCTTTACCACCTCTGGATGAGGATTCGACGATGATCGATTCAAGCGACTTGACTGCATCCTTTTCCGCTGTACATACACCAAATGATTCTGTGACATACGGG
>T03_Unigene_BMK.871
CGATCAGGTTCTCCACGGGTACCTTGACGTCTTCCAATTCGATAAACGTTGTGCCTCCAGTCTTCGAGCCAGTGCAGTGCAGTCTTCGCATCTCTACTCCCTTCACTTTGAGCGGCACCACAAGTAGACTAAGGCCTCCGGCTCCTCCACTTCCTGTCCGTACAGCCATTGTCGTGTAGTCGGACCAGATAGCATTTGTGATCCACTTCTTCGTTCCGTTCAAGATGTAATGCTTCCCGTCTTTCGACTTCTCGGCAGTAGTCTCCACGTTTGCAACATCGCTACCTCCAGAAGGTTCGGTGATGGCGATACATGTCCGCTTCTTACCCGTCAACAGATCCGGCAGAAACCTCTCTTGCAGCTGTCTCGAACCATACTTGATGATCGGCGGAATACCATATGCAAAGCCAGCGG
>T03_Unigene_BMK.872
GAGTTGTTTGCGGTAGACGTATGCGCAGAAGGCAAGGTAGCAGGCGAGAAGGAAGAAGAAGCCCGCGACACAGCCGGCGACGATGGCGCCGACGTTGGTGCCGGAGCCGCCTGAGGAGTTGCCGCTGTTGTTGCTGCTGTCAGGAGCGCTGGTAGAGGTTGTCGTGGAGCCGTCTGGGTTGGTCACGGTGTATGTGATTGGTTTGCCTGTTGCGAGCGGACCAGCTGTTGCGGTCATTACGGGGGTGGTGAGAGTTGCGCCACCGTTC
>T03_Unigene_BMK.873
CTTTCTAAAGATGGAGGTGGATTCGAAGCCAACATCAAAGATAGATAATGCTTTGTACAGCAGACAGCTGTACGTGCTCAGTCACGAGGCGATGGAGAAGATTACCAAAGCTAATGTGTTGATTATTGGGCTGAAGGGATTAGGAGTGGAGACAGCTAAAAATGTTGCTCTCATTGGTGTGAAGTCTATGACGCTTTATGACAACGAGCCTACTCAAATTGCGGATCTTTCGTCACAGTTCTACTTGTCCGAG
>T03_Unigene_BMK.874
ATCTAATTTAGTTCTATCAGCCGCTAGTCTTTCTTTAGTCATATAGACGATGGTACATAGACCACATGACCGAAACAATTTGGTATTTCTGCAACCTGCTGGCAAGGGACGCAAGTCTGTACACAAGCCGGGTGTACCTATTGCCCCGAGAACAAAAAGCTTCAACAGTGCTCATCATGGCCCTGTAGAGTGTTCAACTTCATACAATAGATTACCAGACCCTCGACAAGACATTGTCGTCGAGTCCACG
>T03_Unigene_BMK.875
GGGTAGGTTTCTCTGTGGGGAAAGCTAAGAATCTCAAGGGGACCTCTTTGGTATTTTTTTTAGTTTTTTTCAAGATTAAACCTCAAAATTACTTAGAGATGTTTGAGGTATGCTAGATCTACACTTTTGGAGACAAAAATTGTGAATTTTAGCGCTTTCTGTAATATTTTTTATTTTTTCCGTATCTAGATCCGAATTGGAGCACCTTTTCATTCAT
>T03_Unigene_BMK.876
GCAGGATTGAGGCGCCAGTCACCTGGAAGGCCTACCTCATCTGTGCTTTCGCCTCATTCGGTGGTATCTTCTTCGGTTACGATTCTGGTTACATCAACGGTTGTCTCTCGTCGCCCCTCTTCATCAGAGCTGTTGTTGGTCACGATGCCGCTGCTATCAGCGCTCCCCACACTTCTTTGATCGTCTCTATCCTCTCTGCTG
>T03_Unigene_BMK.877
AAACAAGCAAACTACAAGAAAGAAAGAAAGATAGAAAGCAGAAGACGATGACGATGTTGGATACAGGAATGCCGCCCTTCCTAGGGCTCGAAGGCGGGGTGGAATCGGAAAGTGATAAGATGCAAGACCTAGTATCCAAGGGCTACTGGGACTCGGTGCTGAAGTTACTGATCAAAGATGAGTCGGTCGCCATCAGTTACTTGTATTTCCCCCCTATGAAGAGCTCCGGAGAAACGCTTTTGTATGTGGCAGCATCAGAAGGGCAGACCGAG
>T03_Unigene_BMK.878
GGACTGTTGCCGGGTAGGATTTGCGGTTGTCGCCCAGCTTGTCGTGGATGATGTCGAAGGATAGACATGGCCAGGTCGGCTCGAGCGTGTGCAGCATCTCATAGGCGGACAAATCCGGTGCTAATGTCTGTCCAGCGTCCAGTTTGTGTCTGCCCGGAATAAATGTTTCTTGATCGACGTCCATGCCGCTCGCTTTCTCCTCTGCTTCCGTTCCTCGTCTGGTCGCCCATCAACACCCGCTTCGATAATCTCGTCCTCGC
>T03_Unigene_BMK.879
ACTAGATTTAGAGATACTTCTGACTTCTAACATTAAAATTCTACCAATGGAGAAGCTCATATGATCCCTGATGAGGCACAGCATTCTTGAAATGAAAATCTTTCCAAATTGGCATCCCTTCAAATCAAACATTACATAAAAGAATTGAGCAATGACACGTACTCCTCTTCCAATTTAGTCAAACATTGCGTCTAATACCGGACAACACAAGCACAGCCACCACCAA
>T03_Unigene_BMK.880
CAAAGTGTCTTTTTTAACTCTAGATTCATTACTAACAATTAAAACACAATTGAGTCCTTAAATTTCATAATTACTAGAAATCACATTTCATGTTTTTTAGATTTTTTTTAATGAATCTTGTATATTTTACACTTTTATATGGGTTTTTCATGAGACTTGGTCTGATTTCAGGGAGTCGACTTGAGTTCAACTGAGTTGCACTCCGAGCCTGAGTTTTTGAACCGACTGATTTGAATAGCAG
>T03_Unigene_BMK.881
AGTTGGGAGAAGGACCTCTCAAAATGGCTTACTAAACTCTAACCGTCTTTCCTAACAGGAAAAGAGTTGGTGGCCTATATGAAAATAAAAGGTCCCATAGATACACTTAGTTTAGTTGCTATTGAAAATAAGTAGAAAAATCTGACATTTTTCTAAAATTCTAGTTTTGGGGGTTTTTTTTTCAATTTTATATACCTCATATAAAAATCACACTGATAAATGACAACTGATACATTTTTTGAATCCCCCACATGATATTAAAACAGACCAGCATCCAAAAGTCTGCTTCCATTAAAAACCCCAACAGTCCAACCTCCTATCCTTCTGGAAAATTATTTTGTAATGGACTTTTGGCAGTTAAGTTCAGCACTTAAGAAAATCCAAGTAGTGGTTCTAGATCTCTTTACGTTGATGGATTAGTAACTAGGAGTGT
>T03_Unigene_BMK.882
GTACTTCTTCTCTCCGGGACGGTCTCCGGCGTCCCCCAGCAGCTGGAATGTGTCTCAAGACAGGGACCCCGCCGTAGCCATTGCCGGCGCTGACGTGGCAGCTGAGCCATTCCTGACCGGGGCCCACATGGGGCTGGTGGGGTATGGAGGGTCGGGTGGGCCCCACGTGGTGCTGCCTCATCAGCCGCTTTCGTTCTTTCAGGAGGCTAGGGCTTCTAATCACAACACCCCAATCGCTTCTCCACAGCGGCTTTACACGGTTGAGATGTGATCCTGATGATGATGGTGGTGGGACACCCCGGCGCACTCTAGCAGATATAGCTTATCGTACGCATATGTTTTTGGCATTTCTTTTCTTTCTCTTAAAAAAAAATGGAATCGCCCAATTTTGTGAGTTACTGAAAGGGGCAAGTCATACAGCA
>T03_Unigene_BMK.883
GATCTTTAGAGTACAAGGAAACTTTTGCATGGTCCTCGTCCTTAAAACATGGGACATGTGTATGAATGGGCTCATTCAGGGATTTACACTGCTGATGTGATAAGCTAAAGATCATGCTCCCAAGATATCCTATATGTTAAATCCTGACCCTTCTTGTGAGGGTCCCGAATAGCGGCTGACAAAGGAATACAGCAACAGTTGATGCTCCAAGGATCTAAAATATTAGATGAAGAAGATCTTCTGGGTATTCTAGGAGCATCATCAATCCATAGATCACATCAAATCAACAGTTTAGGTTTGATGAAACAAGTACAACAGACAAGTGCTTGAGAATATTAGCATTATATATATAGATTGAAAAGAGAATACTAGGGTTATATGATTCCTACAGAGGGATTTACCACACTAATGCAACCAACCTCGAGTATGGATGAAGTAGATG
>T03_Unigene_BMK.884
GACTTGGGTTAGTCAGACCCGACCAGTTACCGTGGGCCGAGCCATTTAGGTCTAACCCATCATCGCTGACCCAGTCATTTGGGCATGGCCCATCAGCAACAATACTTATTTTCCCCAATTGCATTGTAGGATAAACCCAAATGTTAGTATTGTTTCCTCTTATTTTGCTCAGTAATTGTTTTTTATTCCTTAGATTGTCAGGGGAATTTCCTTACTCAGTTTTTTATGTTAAACTTTGCAAAATCATGTGAGGAGATTTGATCAACCGCACAAATACAAACCTTAGTCAGTAGATTCATCATCGCTCATGGAGATCTTGAGATTGGAAGTGTTGAGAGGTCAATGTGAAACCGGAGCCACTACTGAGAGATTGGAGCTTCTTGAGTACTAAGCCAAGTACTAAACTGATGAGAGCTGTACTTGACTAAATCCTTTTGAGATCAGCAGAAGTAATTTGGAAATAACTACCCTGA
>T03_Unigene_BMK.885
GTCCACACTTAAGACAATGCCCTAATCAAATCAGTTGCCATAAGGTAGGCCTGTTAAGAAAAGGAGAAATTGAGCTGATTCCAGCTAAATTTCAATTACTCAGCCCATGCCCAATAAAAAATTCAATTTATTAATTCTAGGCTCATAACTGGCTCTTTTGCATAATGAACAAATACAATCGGAAGATCCTGAACTCCTGGATTAAAAAAATAATTAAAAATTAATATAGGCTGTAATAAACATTAGCACAAGAACCAAAA
>T03_Unigene_BMK.886
GTTGGAGGTGCACGACCTAGTAATCAAGAGAAGGATGTCTATGCTCTGAAGAGTCTGAATAAGCTGGCTTGGGAGAAGAATCAAGGTCGACATGTAGCTGTTGGAGGACTGGATGGTGTCACCACAGTGTTCGAGGTTGGCAGTGAACTTGGTGGTGCAGACACGAAGCAGGATACTTGGGTTGGTGTGAAGAAGTGGGTTGCGAGGCAGAGTAGGACTAGGGTCGAGGTCTGAAAGGCATGAGGGTGAAGAGAT
>T03_Unigene_BMK.887
GCGAGTAAAGGTAGCTGAGCCAGATTTTTATATAAGATGTAATTATTTCTAAAAATAAAAAGACAGGTGGTTATGTCTCCCTATCGGAACAATAGGACTACAGCCATTGTTGTATAACATATTTGTGCTGTTACATGTCCGCGGAAAAATCAAAGTTATCAATGGAAGTATTGTAATCCAATGTTTGGAGCAATAATTTTTGGTGAAAAGTTTTGGCAAAAAGCCAGATTTTGAGATCCAGCATGGAGGGGTCACACTTGTAACTTTTCA
>T03_Unigene_BMK.888
TGGGGGCACAACTGTATCTTAAATTTTTTTGGGATTTTGCGGTACAATTGTCTTCAAACTTGACATTTTTATAAAGCAGGTGAAGTTTAAATATTTTCTACAAAGTTGTTTGTAAAATAATGATGTGATATCACGGTCGTAGGAATCTAGAAAATTGTATGGTGCAATATGTGTGATATGGCATGGCATTAGAATATCGCATCGTTCGATGTATGTGATATCGCATATCCCTAGAATATTGCATGAACAGTTTGTTCTG
>T03_Unigene_BMK.889
AACTCACCCGCTTGTTCAACCCCCCCCCTGTCACTAACAATCTGATTCCGGTCAAACAACCTTGCCCCCCATGTCCCCACTTCAAAGCCATAAATTGCTCAAGTCCCTGGTCCAGGTTGGCATCATCGAAGACGATGAATGGACAGTTGCCACCGAGTTCTAGGGTGCACTTCTTCAAGTTCTTCGAGCAAAGACCAGCAACCAATTTTCCGA
>T03_Unigene_BMK.890
GAAAAATTTTGATTGTGATTTTTTTTTTTTAAGTTTTACACAGGATGATAGTAAGGAAGAAGGATTTCTGGGTGTTTCTTGTTTTCAAAGATTAATGAAAGTGAATGATTTTTTAGGGGTTTGATTTTTGCACCTGTTGTATTTGTTTGAATGACCCATTTATTTGTAACATTTTAGTGCCTGCATCAATCACAGTGGATGTAAGTTACGTTTTCGTTTGTATTCTCAAAGGCCCATTTCGGAAAACCCTAATTTTAGAGCCCTGGTGATGATGATTGATGATGTTTTGGTCTATGTAAGGAATTAGATGATGTTCAATTGGTTTT
>T03_Unigene_BMK.891
GTCTATCTAATTTAGGTCTAGAATTTGGGATCTGATAATATAGTTGGTCGATCGGTTTGCCCAACCCTGATTCGTGATTCATGATGGATATCTTCCATTCACCTCAAAATGGCCCATATCACAACTTTCTCCTGCTTCTCAAGCATCATGATAAATCATTAGGTCCTGATGGCAATAAGTTGTAATACTAATAGAGATGCATGTTTGATCAACCTATTTAGGTCAAAGGCTTATATATAAGTACAAGACTAAATATAAATCATTTGTTGAT
>T03_Unigene_BMK.892
AGCTGTTTTAATTGATGGATATGGATGAAAAATGGGTTGTTTATTTTCCAAAAAAAAAAAAAAGGGATCATTTATCAAAATTACTTTGAGTGTGCTTAGTTTTAGGATTTCTTTTTTTCTTTTTATAGTTTTTCAGCATGTAATAATAACCTGAAAAAATCTTATGCTTTATGACTTGATATAGTTTGAACCTTCACTACACACACATTAC
>T03_Unigene_BMK.893
TTTTTTTTTTTTTTTGGATAGAAAGAGCCTCTGGACTCTCATGGTTGCATTGCACCTGATTTCTTTTATTATTTATTACAAAATAGAAAAAGAAAACAATTTTTTATCTAATTTTTTTTTTCTTTTACAAGTGCTTGAAAATTGGAAAAAGAAGTGGGGGCCACATTCAACGATGCGCGATGGCCGTCCATCCAATTGGGTTGTTGCATTGGCTAATCTATCACATGTTGGGATGAAGGG
>T03_Unigene_BMK.894
ACAAAGCCGAGCGCTCCGACGTCATCGGCAACGAAGAAAAATGGCTCAGCAAAGGCGAACTCGACGCCCTGCGCAAGTGGAAAGAGGTGCAAGAAAAGCTTTCCTTGCAGTTGTTCAGAGAAGACGAGCTCGTCGCTACGCTGCGCGACTTCCACGGCCCTTTGGTCTCAGTGTGACAATAGCATCATGGGCTTTTGCCTTGTTTCGGCGTTGGATCGCGTGGCGGTGGCTTCTGCGTCTTGTGGATCTGGCGCGAGGGAGG
>T03_Unigene_BMK.895
ATACCTTTGAGGTGCTCTTGAATGGAGATGATGTCAGTGGCAGTCCATTCCACGTCACTGTGGACTCCGCAGCGGAGGAAGAAGACCCCGATGACTTTGACCTTGAGCGCTCGGAGATCGACCTCTCATATCTCGGTGAATTGTCCGACAAACAAGGCCGCATCTATTTCGTTATCAAGCCGAAAACCAGGTCAGGACAACCCTACACCAAGAAGGACTATACCTTCGTCACCAA
>T03_Unigene_BMK.896
TCATGTCATGGATGCAAGTAATGGGACTCTTTTTTGTCTATGCCTGATTTCCATGTGTGTTAATGATTGATTCCTATTTCTTATGTAGCGATAGACAACACAACACATTACACCCCATTGTCTAAGCTGATTTTGGGGCCCGGGCAATATCATTCGTAGGTAGTGTGATTCAAACAACGGTACAGCCTCTGGGTGGCAACTGGTGGTTCTGGTTCGGTATAGAAATGTAGAAATGTATTGAGTTACACGGAGTTTTTAGAATTGATTCTCAAATATTGAGAATAAATGTATTGTGTAGGGCAAAAGTATACATATTGAGAATAAATGCATCGTGTAGGGCAAAAGTATAAATAGCG
>T03_Unigene_BMK.897
AAGGAACATGCTTAAGGTACGTAGATAACCAATAATGAAATACACAAAACCATAGTCAATTGCACATAAATCAAGGAATGATTACAATCCGGTCCTAAGTCCTTGATTGCCATTTGCATACGGACACATCACAATTCGGCCCAGTGAGATACGGATCACTCATGTCTTGTCATAATATCTTGATGCTTCTAATGGTGTGCTAAATCACATTTTTCCCCGTTTTGTCACACCTCCGACGTGGTTTGTACCCTGCCCGAATCCAG
>T03_Unigene_BMK.898
AGGACTTATGATGTGCGGATGGTTGAGCTTAGCATTCGCTCATTGGTTGGTCTAGTAGGACATGGAAGATGAAGTCAAGGGAATGGTGTGATTGGGGATCTTTGGATGCCTCTGACCATTAGGGCACCAAGGCTTAATTAAATGACATCCGATGCCTCAGCTGACCATTGTGTTGAGTAACCTAGCTCTTATACCTAGAAAAACCATTGACCAAGGTCGGCTACTTATATCCGTCATTTGATTGATATTGCTGAATTGATCTTGTTTATCATTCCGTATTTTATTTGACCTCTTATCTCATGGTTGTATGTGATTCGCTACCAATGAATAATGATTATGATGAGACCATGACCTAGGGTTTACCTAG
>T03_Unigene_BMK.899
GACCAGTCATGATGCTCACGTTTCACGCCGATAGCCAACGGAGCAAGGACACGAGCCATGGCATAGTATGCTGGCTTCCTTCGTAGGAAGTAGTCGCATATTGCCCAACTTGTGACAGGCCAGCAATCATTCAGTTGCCACACCAGAGCTCCTCCACAGTGTCTATCATCTCCCCATTGTTTCCGCCAACCTCGGTAGCCGAACATAAGTGCTTCACATTGTATCAGTTGTGTCAGATGGATATATGCCTCGAGTTGCGTAGCTG
>T03_Unigene_BMK.900
GGAAACAACTAAAAACCCCCACTATGCCCAATTCAAAAACACACAATACAAATTGCAGCACCATCCTAAGCCCTCACAACCCAAGAAACATCCCCAAAGAAATCCAAGACCGACAGATCATGCTTAAAACCTCATTAAGCATCACTAAGCAAGGGTTATTGCTCGATCACAATTAATGGAGCAATGGATATTCCAATTTCCAAAGCTTCCATTTCCCTATTCCTTTAGATGTTCTCTGAAGTGGCATCCCCTA
>T03_Unigene_BMK.901
TAACAAAGGTGGAATGCTTGCCGCTGGAGTAGGAGGTCTTGCTCTCGGAGGATTGGCAGGTGCCGCATTGGCTGGCGACAGCAGTGATGATGAACATCATACCTCTGGAACCCCAGCAGGACACGGAGGATTACCAGGCGCAGGCTATGGTGCCCCAGTAGCTGGCCCTACTAGCTACGGTGCCCAGCCGGGATACGGTATGCCGGCACCTGCCGCGGACGATCCGCAAGCACTGGAG
>T03_Unigene_BMK.902
GAGAAATCCGAGGATCGAGCCGATCACAATTCCCGCAATGGCCCCACCGCTCAGTCCATGTCCGTGGATGTTGTTATTCGAGCCTGTACCACTGTTCGGCGAGGAGGTGGCACTGGCGGTTGCTGTGGAGGTGAAGACATTGGCAATAGAAGAGAAGACTGGCAGTGTTACATCCTGACACCGCGTAGGTGTGTCGGACGTGAAGCAGCAAGAGTCGGTGGCATTCTCGGTACTAGCTCGACAATAGTTGCAAAGACCGACCAGGT
>T03_Unigene_BMK.903
CATCGCTACAATCAACATTGTAAGTGAGAATACCACCAGCTTTAACAAAAACTGTTTCGTAGTCACCAGCTTTCCATGCTTTCTTTGCATCTTCTATAATGTGAACAATATTTCCATAGAACACGCGGCAGCTTTCATATTGCGATGCTAATAAGGGGTCCGTGGTCTTGCTTTTGAGTGTAGCAATAAGCTCAAGGGTTTTATTAGCAGCAACATCAGCCAAGTTAATTGAAACATTGGTAAGGCCAACAAGGTCGGGTAAGGGTG
>T03_Unigene_BMK.904
CTAAATCTTGGGCCCTTCCACAATCCTTTACCCCTTTCGTAGAAAGCTGGGATGCTGGATCTTTTAGAGAAAAAGATCAATAGAATGGGGCTTCTTTCCATCTCCTGGGAGGGTTGGAAAGCGAGGAATATAAAGAATTTTCAAGGGGAAAGGTTCATCTGGTACGTGGTAATGGCTAGAATATAGTCATCGCTTATTTAATAGTCAATCCAAGCCAAGGAATTCCAAAGCATTTCAGCATCAGATTTTGCATAGAGAGGCTAGCTGGTAGCTGCTACTAATGGGGCATCAGCCCAAGTGAAGGGTTTCATTAGAAAAGCACTTTAAGAAAGAAAAAAAAAAAGGTTTCATTAGAAAAGGAACCCATTCCTGTTGGGGGTTATATAGACTAAATATAGGTGG
>T03_Unigene_BMK.905
ATTTTTATTAAGAAATGAAGACATATATTGCTCTTCTTCTTTGTTGTTTGGTTGCTGTTAGCTCAGCTTTCCAGATCAACCTTTCAGGTAACGCACTTGGTTGCTCCATCTGCCAATTTTTGGTGGACGAGATATCAAGTGATCTTCAACAGAACTACTCTGCGGACACAATAGTCACAAATTTGAATGACGACTGCAAGTCATTGATGAACCCTTCTTGGGTTTCTACTTGCCAACAGATGGTTCAGAGTAACGCACA
>T03_Unigene_BMK.906
CGGGTGTGAAGAGCGATAGATAGTACTCTTGCGTCGTTTCGTCCCACGTCCAAGCAGAGTTCGCATCCCCAAGAATCATAGCCCAATTGTTTGGAGGCTGGCGATTGCCTTCGCTGTCGTACCTCGGCGGCTTCCATATATACCAGTCTCTATGTTTGCTGTCTTTGGAGGCACGGGAGTCGAGAAACCAAGCATGCTGGTCTGAGGTGTGATTGACGACCAAG
>T03_Unigene_BMK.907
TAGATTCAGAATTAGAGGTGAGGCACATTATATATTTAGGGTTTAGAAATGATCATGATTTTTTCCTTCCTCAATTAGAGGTCCAAAAGTCCTACACTTATGACAAACTTTTTTTCTCTTTGACAATCCTCATAAATTTTGAATAGCTAAAAGGGTTCATAAAGAGGCATGTTATCACAAGTTAAGGGCCACATAATTGATACAATTTGGCATTTCCCATATCCAAGAGGTGTACCATCCTCTAAATGGTGTAGATGGACAAAACATCATCCAGTGGATACTGAACAATGTGAACATAGTTTACTCACATTTCTGAACATTAGATAAACCTTCTG
>T03_Unigene_BMK.908
CTTGCTTTTTGAAGTTCTTGTTCTTGATGTCCTTCAAGTTCATCATCTTCTTTCTTGAGTCGATGTTCTTGGTTCCATCCTTTAAGGTCTTTCCGGCAACCTTTGCCTTCTCAATACCTTGTTTAATGGTTTCAGTAGCCATACTACCAAAGCTGGTCTCCTTCTTAGCAGTTCTCATAAGTTTGTCATCAGGACTAGCTTCGAGCTTCTTGAAGGGAGTTTCTTGTCCTTTAATAGAGAAGTTGGAGTTGTTTGAGAGGATAGTCTCAAAG
>T03_Unigene_BMK.909
AGCAAACCAACTGTGCAATGCATGGAATATGTGAGTGATAGTAATAATAGCAATAGTTTTATTTATAATTATAACAGTAATTATTGCAATGGTAAGTACAACCATAACAACAGGGTTGATATGATAAAAAATAAATATAATCATTAATAATTAAAAGTAGTTATAAAAGACAAATAAAAACTCAATGAGAAATAGGTATGAATATCTTGATATAGTCATGCATTCATGTACAAATTGCAAATATTGGCTGGGATGGATATGGCTATTTTAAAGCTTTACTGAATACTCATAAAAAAAAAAAAAGGCATTTTTGCTACAATGGGAGAAAGTCTCATAATAAGCGAAGTCATAATTGTTATGGCTTCGTACATAGAGG
>T03_Unigene_BMK.910
AAAGGGACTCCAGGAGCATTTTCTTGACAGGCAGCCGACCCATCCCTTGTTCTGCAGAGTCCAGTCTGGGGTTAGCTGGCGAAGCATGCTTTGTGCAAGGCTTCAGCCCTTTCTGCAAGCCCTGTCACAAGAGAAATGCCGTTCAAGAGGTGTCGACTGCCAGAGGAGCCTTCCAGGTCCTGACTGGCTTGGTACTCAAAGCAGCAGACGAGGACAGAAGATATTGAGGCTGAGCCA
>T03_Unigene_BMK.911
TTGGGGTCGGCTACATGAATTCTACTTCTCCATTTGGATCTAGGCTAACCCAAAACCTCAAATAAATTAGGAAGATTATAAACATGCATCATTCTAGGGTTATTTGAGGCAGGGTTATTGAGCAGAGGTGCTGACGATGCATCAGTGTATCTGCTGTTTGGTAGTATTAGAAAAAAGGATGCACATGCATAACCCCCTTTTTATAACCGAAGCATCCAACACAAGCACTAACTAAAAGTAACCAACTGAGAATATAGGTGCTGTTTCATCAAACATGCCCAGTTCTACTATAACAACCAGTAAAAAGGATGTGTCAATAACTTCAACAAATTTGTTTCCCAATAGTATCAGAA
>T03_Unigene_BMK.912
GAAAATCTTTGGCTTTCCAGTCAGCGAAAGCGACGAATACCCGGCAGCGACCATAGAACATGGCCGGAAATTTGAGTGTCAATACTGTCACCGGGAGTTTGCCAATTCCCAAGCATTGGGTGGCCACCAGAACGCTCACAAGAAGGAGAGGCAAAGGGCGAAGCGAGCGCAGTTTCGGAGATACTCACCGGCGGCCTCACCGATTCTCCGTGCCCATGCCGCTAGGCCTGCAGCCTTGTTTTACACTG
>T03_Unigene_BMK.913
GAAGGATTTGGTTTTGTGGGCCATTGAAAAATTCCAACCATGTGTGATATGTGGAACATCTGATTCGAAGATCTATGTTTCAATCCAACTATGTTGACTGAGTCCTCTTCTTCCTTTTCATTTTTAATTTAAGTTTTAGGACCAAATCCCTTATTTTGTATTGCATTTCTAAGAGGTCATGGTAAGGTGGGTTCAAGGATATAAGATGAGATGTAGGAGTCTGGTGGGATACTGGGAGTTACAAAAATGTTGTGGG
>T03_Unigene_BMK.914
GTCGGACTCATAGTATGAACCCTTTCGGCATATTCGATCGAAGAGCTCTCCGCCGAGGGCAAGGTCTGTGACGAGGTAGAGATTGTTCATAGTTTCGAAGTAGTCAACGAGAGTCAGGATGTTGCGGTGACCAACAGAGACCCTCTTCAGCACAGCAATCTCATTCCTGACCATATGCTCACGGCCAGCCATGAGCCGTTTGTTGATGACTTTGGCGGCATAGTAGCGTCCAGTATCTATGTGCACGCAT
>T03_Unigene_BMK.915
TTACAAGATCACCAATGACTGACGAGACAACAATCATTAGAATTGATAACTCGAGGGAGCATGCGCTCGATCAATCTGTGATGAGTCCTATTCCTTTTGCTGGCGATGAGAGCAGTTTCCCAAAAGAAAATGAAGTAAAAAGTCTACATTATTCTTTACCAAAGCTATCAAAGCGAGCGGATCATCCAGTGAAGTTGAAAATGAGACCAAGCAGAGATGAAAGTTCAAGCGAAATCCCTCTTCAGCATGCTCAAGG
>T03_Unigene_BMK.916
GTGGTCCAGAGGCGCAACAGTTCAGGCCTCCGCCGCTCGTCACTGCGTTCGCGAGTATTGGTCTTGACCATCAAGAGTTCCTTGGTCATACCGTGGAGGCCATTGCGGCTGAGAAAGCGGGAATCCTGAAACCGGGCGTTCCCGTCGTCTACGACTGGTCGAATCCAGCAAACATCAAAGAAGTGATTCGTGCGAAGGCCGAAGAATTGCACTGTCCCACGATGTTCTGGGTGTCCGAAGGTGGTGCCGATGGCCAGCGATACGATGTTGACCAGCGAGCTAAACATCTGGGCCTGGCCACGCTCCTCGATGCGCCTTCGCATGTGCGCAACAATTCTGCTGTCGCCCTTCAAGCTACTTGGTGTGCCCTCGAACGACTAGGACGCATTCCCACTTCAGAAACACAGAAGGGATCAGCTTTAGACGACCTCGAGCGCGACATGCTGAAAGTGGTTGAAACCAT
>T03_Unigene_BMK.917
ATTGTATCAGTAATGTAAATTTATTGAAAATAAATGAACATGATTCCATGAGACGAACTATGTGAATAAAAGTTCTAACTCTACTTGCTTCTAGATCAGCTTATTTCTCCTTTTTATCTGTTGTTTGCTTCTAATCTGATTTATTTCTGCTTTCCAGTTATGTTTCTTTTGGTTAAGAGATAAAATTATTTATCTTCTCTAATTTTTTTGTTAGTTTAGTTTTTTTAATCAAAATATTGAGTCCTTCTGAATGTACTTAAAAGGGTGCGGAT
>T03_Unigene_BMK.918
ACCTGCAGTTTGTGATGCTGCTGTTTTAACAAGCCACAACTGGTGGATCATGCTTTTCTGCCCCATGTCATCATCAGCCATGATTGTTGATATTGGGCATGGTTTGAAACTTGAGTTTTTTGAACTGGACCTGGTCTAAGACTTGATCACCCTTGATTCAACTCATGAAGACTTGATCTAATCCAGTTGTCTTGTCAAGGCTTGATAATGTTTTTGATCTCTATGTTTTCTATATGCTTTATTTGTATTTATCAAAAAGAGATATTATACTTGCAAGCCTTGGCCAAGATCAGTCACATGATCCAAGTTTATTTATGTTGCTGAGTAGCTGTGGG
>T03_Unigene_BMK.919
AGGTCTGGATGCAAGCTCAGCATGTACACAGGAGAAGATTTTTCAATCTTCATCATGCTTAAATGATTATGGCTATAATTAGCACCATTGGAATAGACTGTCCTTCATCGCTAAGAACAAGCATCTTTATAATCCATTTATGGCTTTGAGGGGCACATAATTACAGACAATGTTCTCCTACGAGCAAGCACTCTGCAGCTCTATGAAGCCCACTGTGGCCCACCCTTTGATCAGTTCAGCCCCTTGGATACTCTTCTCATCCCATGATTTGGCATTAGAACCAATTTCACACTCATTGAGCCTTCACTCACCATTGAATCTAACCTTAAAAAAAATTATGGCTAAGACACCATTAAATTTTAAGGTTATTAAACCAAGGGCTAGAATAATCTGATGGGACTGATTTTTTTACTCCCCGTTCCCATATGGAAACTTTTCCATCAGCCCTCCTTCCATTGATAGACATGTGTTTGAATGGGTCCCATGAGCTGAACTACATGTTAACAAGATGCAGCCGGCTAGTATGAGAACATTGTCCGCTAATTACTAACACTACTACCATTTCAAAGA
>T03_Unigene_BMK.920
TGTGCAGAAAAAGTAAGGACCTCATCAAGAACTTGTACGGGAAAGCATGCCATAGAGCCAACACCCGCTACAGAGCTGCCTACCGTTGATCTACATGAAGACAATGACATGCATTTCCCTTCCGTGTGTAATGAATGCAGTCCACATTAGGCTACAGGACAAGATGTTATTGATGATATTGACGTTGGAACAAACAATCATGATGAAATTCAGTTCGATGAACATCTTGCCATCAGAAAGATTCGTCGGATCCCAAATGTGAAGGTCGAAAGCAACGATGTCGAGGTCAATCTAGTTAACACTGAAAATCGTTCAAAAGAAACTTCAGTTGTTGATTTTGAGGACAGAATGAAGCCTGAGG
>T03_Unigene_BMK.921
AGGTTCCTCGCCTTTGTTATTCGAAGCAGCGACGTGCGTTGTATCGATTGACTACCTGACAAAACCGAAGGAAGTGCTGGAGCATCTAAGGAAGTCGACAAGAAAAGATGGGATCATACATTTAGTCATTAGTGATAGGCGGTTTCCTACAAAGGCCATCGCGATATGGGAGCGTTCGAGTAGGGAAGAGAGACTACAGGTTGTGGGAGATTATTTACACTTTGCTGGGTGGAAGGATATCGAGATTGTGGAAGTCAGTAAAGAGGAGG
>T03_Unigene_BMK.922
GTTCTTACACACCAACATATATGTATGTATGCTTCACTCTTAGATACTTTTGTTCTCTTGGGAATAACTTTCTTGGCTTCCATGTGGATATTCCTTTGCATGTCAGGACTAAAACCATTCTGAAAACTGGACATTTTTGTCTCTTTAACACCAACGACCAGTGAGATAGTAGATGGAGAGATTGTTGAAATTGTGCTGGTCTAAAACTGTTTGCCAGT
>T03_Unigene_BMK.923
AGTATCAAGTACCAATACAAGTGTTATATAGATGTAACATGAATATGTCACGAATGTACAAGTATCTAGGTATTTGCATCCAAGAAGCCTTAAAATTTGTGTCAAAATGGTAAAAGGAATTAAAAAATGGTAACACACATTTTGACTGTCAAAAATGAATTTTAAGTGTGTTTGTGTGGGTATAGCGGTGCTGCCCATGGGATTGGTCCTGTTGGGTCAAAGACCTCTGGCATACCCATGTTATAAAAAAAAAAAAGAAACATAAAAA
>T03_Unigene_BMK.924
CGCGGAGCGCGAGCGGCAGCAGGCTGTCGTAGAGCGCATGGACCAGGCGGCGAGCCTCAACTCCAAGCTGAAAGACGAGTACGAGACGCAGATGAAGATCTTCCAGGACCTGAAGGGGAAGTACGAGGAGAAGGTGGACGCGCTGAGCCGCGAGAACGACCGCCTCCTGGCTGCCGTCGGTGAGAAGACCGGCCAGGCCATGGCGGCGGCGGAGCGCGCTGGAGCCGCGGCTTCCGAGAG
>T03_Unigene_BMK.925
CTACCCGCATGCATGCAGCCTGTCTGTGTTTGTCAGGGACAAGAGTGAGGGCAGCGTGGCGCCAGATGAGCAGGGCCGCCCAAAGATCACCTACAAGCTGAATGCTTATGATCGCAGGACCATGGTCCAGGGTCTACAGCGTGCGTCAGAAGTCCTGCGAGCAGGCGGATCTACCTGTATACGACTGCTCCACAACAAGCTGATGTGGCAGGGCTCTCCTGCCACAACTAGCGCTTCACAGCAAGGAG
>T03_Unigene_BMK.926
GCCGGTGCCGCGACTGGTACCTGTAGCTCGAACGCTCAAGCTGCCGTGGATAGAGCCAACTGTCTTAGCGTATTTGATGATCAATACAGCAACATATACGCCGGATGTGGCAATCGTACTGATCCGGCAACCACCAGCGGCAACACCGCACCGTCCACCGATCCTCCTGTTACCAAAACCTATCCGGGTGGCACCATGTCTGTCTGCGCCATGGCACAAGATTGTGCCAATGCTGCCTACAATGTGCCAGATCTTTATTTCGCTTTCGACCTGCACTATATCATCTCGAGTAACACATGGCTATGCACCATGTATTTCGACCATATCACTGCTGACGATTTCAAAGTGGTGGACCCGGATGTCGGTGAATCGTTTGGATACTCAGCCACTTAAGACTGGTCACATGTTGGGCTTCGCTCTGTCTCGTACCCTGGAAACGTGGTAATGTCGACGAGATGGACACTGAAAAGCTG
>T03_Unigene_BMK.927
GAGGTTTCAAGTACAAAAGGGTGTCCTCCCTTCAAGTACAAAAGCTCTTTTGTACTTGAAACCTCCCCCAAAAGAGGAGTCCCTCACTACACATGGTGAGGGAATCCCTCACCTGAATACCCCACATATAGATATTTATGGTGTGTCCTTATCATATCCATCTTGTATTTGGGTATTCTAAGTTACATTTATTGGTCCAATCCTAGGCTC
>T03_Unigene_BMK.928
ACAGTAAGGGCCTATCGAATAAACCCCTTAATTCAAGGTGATGTATATTATTTCTTGTAATGAGGATCTGATCCTAATCACTAATTATTTACACTCAAGTTGCCTAATCTACTCAAAAAGATATTTTTGCAACAATAGTCGTCCCATGGTGGTCCCCATGATATCCACATGCTAATACACTTCTGCTTCTAGTGCAACTGCACCGTTCCATCTCCATCTCTCCTTCCAATCTCATCTGCCCTCTCTACCACCTGGCCACAGGG
>T03_Unigene_BMK.929
ACGAGAGGGCCAACATCTCCTACCCCGATGTTCCTGCCAGACGGCGAGGCGTCATGTGTCCGTTCCCGGACTGTGGGCGTGAACACCCTGCATCCGACTGTGGAGTGGACGTGATACTATCGAAGGCGTTGGACTCGATTGCCGGAATAATGGCCGAGCACACCTTGAGCGCCAGCATGATCACTACAATCATGGAAGAGATTCGACTGGACAATACCGAAGCACAAGAATCGGACTCGGAGAAGCCAAAAATCAACGAGCGACCTTGGAGCCGATTGGTGGCGACATATGACCTCGCCGCGAAAGGACAACTCCCGTACGAAAGCGACATCAACTACATCCACAGTACCAG
>T03_Unigene_BMK.930
AACAATATGTGGTCCTCCATTTTCTTTTCAAGTATATAGATGACACAAGAAATGAGAAAGAAAATAAAAGGTAATAAAAAATAAAAAGGGTTAAGAATCCCCAGTACAGTTCTTATTCTGTAGGTCGTTCTAATTTCTACCGTTCAAGGTTTATCTGACACTAGTAGGGAGGAAAGAAAAAAGTCCCACACAGTATATTGGAGGGGCAAAACTTCTTTACTCTTAGATTGAGATACAAACCCAAAAAAAGACATGAGTTGAAATCTAACATCATCAAGCAAAAAATCACCAACTATTTCATAGACCATTGGTAGACTTTTTTTTCTAATAGGCCACCCTGCCAGCTGGCTTAACAGACTTCCAACATCTAGCAGGGCTTGAACCATCTACTTCCTTATGGACCATCTAGCAGGGCTTGAACCATCTACTTCCTTATGGAC
>T03_Unigene_BMK.931
GGATAAATTATGTGTCAGATGTTAATTTCATAGACTCGGGTATAAACCGTGACCTCCCCAATGGTAGTATAGCCGTCGTTACATGAACGCACGAAGCTTTCCTGATGGAGACCGAAACTGTTACACATTGAGGCCTGTGGACAAGGGCAGCAAGTACTTGATCAGAGCGGGCTTCTTGTACGGGAACTATGATGGACAGAACCTCTCCCCAACGTTCGATCTCTATTTGGGTGTTGATTGGTGGGCCACGGTCCAGAAACCAACGACGTATA
>T03_Unigene_BMK.932
TTTACAGTGACTGTTGATTCTTATTTCACTCTATTTTGAGTCAATTTTTTGTTTCTACAACTATAATGGGTGGAAATGCATGTGCTCAACATGGGTTATTGTGCTAGTATCACAATTAATCTTCAAAGATTTCTCCTTTGCAAGGATAGTCTGAAGGTCTACCACTAAATCTTACTCATGTGTCTCCTTAGTCAAGGGTTTTGTCTTTATCATAACATCAAAGTGATTAGTGGTCAAGTGATTAATGGAG
>T03_Unigene_BMK.933
GGATAGATTCTCATTCAATGTAAGATTTTACAAACAATACTAGTGTTTTTTCATGCATTTGGGCTGTTTTTCATCCATCATTGCAAGAGTTTCTCACCAAGAAATCGTGATTGTTCGGTCTCTGCATGGTAGAACAGAATGCAAGTGTTCGGAAGTTAACATCCAAACATATAGATACTGTTTGGACATTCCTGTCCGAACACTATATTTTTGTTCAGACCTACTTTTCCAAACAGTCTACTAAAAACATACTTTTATGTTCTTCTACAAACTATTTATTTCTACATTTCAGATATGGACTGACCAAGCTCTTTTAGGGTACGACCTACTGCTTCAAATAGGAGGCGCCACCACCGAGTGGAAGTGGTTGTAGAAGAACCGAAGGTCCCT
>T03_Unigene_BMK.934
TATTGCCCCCGATTTATTATATGTTGTGTTTAACTTTATTGTATATGGCCTCATATACTTTATGTATGTGCTGGTTTCGGCAGTAAATCTTGAATTGAACATTTAAGAAGATCTGTCTGAATGAAATATGTATTAGGAGGGGTTTTTACTTGGTAGGTGCCGGCTGGGTGGATAGTTCTGTTTTGTATCATTTTGAACACCTTTTCTCAAAGAAATTCAAGGGGCACTGCATTCACATACAAGGAGGACAGTGAAAATAAAATATCTTTTGATCTTTAAAATTAAATGTCAAATATCTGAGAAAAACAATTATCATGCTGGTTGGTCATCACCATCAGTTTGTAGAGTCCTCACTGTTGCATACTATTTTCTGACCATCTAATCCAAGGCTATGTATAGTACTAACCTTCAATATGAATGAGTTCAGTTTGTATAAATTTAGGAAAGTTTTAGGATCTTACACACATTGTCAAAGCGAGTTTGGTTTTTAGCTTAGCAGAG
>T03_Unigene_BMK.935
TTCGGCGTATAACTCGCATTCCCCTCAGACCTCAGATCGTGCGCAAGATGCTCCGCCAGCGTCTTGATCGCGGACTTCGACATGTTGTACGCCGGGTTCGCTGCACCAGGCGGGTTCGTGATCCCCTGCTTCGACCCGGTCACAATGACACCAAACTTGTCCTTGCTCGAGGCCTTGGCGCTCTCCTGCAGCAGCGGCAGGAACGTCGCAAGCCCGTTGACGACGCCGTACATGTTCGTG
>T03_Unigene_BMK.936
CGCTTGGCGAAGTTACGAAAACCATCAAGAAAGATAACCTGGCGTACGTGGCTTCGGTGGCGCAGGCCATCAAGTTAGTTATCCCGGACCTACGGGGCGAGGTTTTACCTGGGTTTTGTTTACCCAAAGGTTTACAACCTGTTTTACCGTTGTTGTTGAACGGGTTGATGTTCGGTACGCCGGAACAGAGGGAACAGAGCGCCGGGGTCTTAGGACTGGCGATTAAGCTGACGACGGCAGAGGCG
>T03_Unigene_BMK.937
GGTAATACGAATTCTGTTCGTCCATTCCAATCTATATCGAGCCAAATCCTCAATTTCATGTTTTTGAATAAAAAGTTTGTTTCATGGTTTCATATAGTTTTAAATGTTGATAGCATTTAACCTTGGTGAGTATTTCGTGTAAAAATACTAATGTGAGGAGGGGCGAGGGGGCTCTTTGGGATTTATTTTTGCTAGTCAAGGGACTGCAAATATCGTCCTGTGGTTTTCTCATAGAAGTCAGAAGATAAAACAAAATGGGGAAAGAAATCAAAAGCCAATGGGCAGGGGGTTGACAAAATTTCCCAGCTTGCTTTTGTAATTAATCAAGTTATGTCTTAAGCGTTAATGTTTCCTTCTTAGCAATATTATCTTGCAAAATAAC
>T03_Unigene_BMK.938
GCAGAAGCCTAATCAGGATATTTTGCTGATGTAATAGAAATATCAAGGTACTTGCTGAACTCTGCAACAAGATCTAGGTTCTCGCAAAGACTCTAACAGCATTACACTCCATAGCAAGATAAGGCTCTTGCAGAGCCCCCACAAGGCTCATGCTCCAAGGGTAAGATCCACAGATGAAAAAGCTCCCCAAGAGAAAATCTCAAAAAATTGTATTCTAATAATCTATCACATTCAATACACAAACAAAAAAGAAAAGCACTAGCTAAAACCAATCCGGCCCCTACATCTAAATCTAACCATAGAACAAATAACCTATCCTGAACAGACCAGTAAGAGAATAAGACCTCTTGAAGAAGACCCCATTCTTTTCTTTTTTGTTTTTTAAAGTAAGATAATTTTGGTTGGCATCCCGGCCTCCAATGTATTG
>T03_Unigene_BMK.939
GTATTGCTGGAAGGAGCCGTCGACTGAGAAACCAGAGCAGAGCGCCTGCGAGCACAATGGCTCGAAACCTTGGCGGCACATGACGCACTTGTTGCAAGAGTGGGCAATCCATTTGACACCAACACGGTCGCCAACTTTTAGGTCGGTGTCGGTGCCATCAGCGATAGCGACAACTTCACCAGCGCCTTCGTGACCGCCGATCA
>T03_Unigene_BMK.940
GGGGGGCAGGCTAAGATCCACTTTCACTCCAAAGCATGTCAGAAAGTTAGGATTCCTGGAAACTATAAGTCAAGAAAATTACCATTGCTGATACCCCTTTTCAAGTGCATTTGCAAGTACCTTCTTTCTATATTTTCGTTGTTTGCTATAACCCGATTACCCGAATAAGGAAACGGGGTTTAGAGAGAAACCATGTAGCCTCAAAAGACCATTCCAGCAAAAATAAGAAAAATCACTCTTCATCCACACTGCTTTCGCAGTCCAGTTCCACTGCAAGTCCTGCATCATGCAATCAAGAATCATAAAGAAAAGATCAAGAAATAGAGAGATGTAAAAGGAGTTGAAGGGAGAAAAAGCCCCAAC
>T03_Unigene_BMK.941
GCACCCGACCCCAATACCGCCTCCTGGACCCAAAACTGGCTGTGCTTTGGGGAGGTTTTCATGGAGGGAGAAAGAGAAGGGAAGCTGCTTTTCTCCACACTTCTTGCTGGTGACTTTCCAGAAGGGCTTGGCCTCTGCCTTGTGTATGCCGTTCATGGTGGCGATGAGAACAAGAAACTCTCTACTTTTGACAATACAATGAAGACGGGACTTGAGAAAACAGAAAAGATTTCTGTGGTGTTATGTTAGTTCAGTGCTGTTTGGAAGTAGA
>T03_Unigene_BMK.942
GATCCAGGAAATACCAGTAGTCTCGGCCGAGCTCCGTCAGGCGTCAGTCGCAAGGGGAGAGGTTCGCCAACCAAACGATCGAGCGCCCGACGTTCCTCAGTTCCGTCCCAGACTGTCGATTCGAATGATCACGAGTCGGCGCGGACCAAGGCGGGTGGCCACCAAACATCTGGGAGAACAGATCCTTCGACTGTGGGAGCTAGACCGACCTTCACCTTGCCAGTACAAGCGCCAAGAGCAACTCAGTCCACCTCACAAAATCAGCCTCAACTAGATGCTTGGCGTTTGAATGCTCAGCCCGCTACTGCATCGAACAATTACAGTTTTCCGCCTTCTGCTGTCGAAGCTGCGATCACACGCCCGTCCACCGTAGCAGAGAGT
>T03_Unigene_BMK.943
ACCAATCCATCAACACATTAATGGCTAGAATCACCTCACGGGCATCTGACAAAAGATGGATCTAACAAAAGATGGGCACAAGCTACTTGAATGTTATGTGATGACAAGGAGTTACTTCGATTAAAGGGGCATTTTTATAGGAAGGCCGCTAGACCTAATAGTTATATGGCTAAATGCTGAGCAACAAAGAAAGTAGAAGAGGCTAAAGTACAAATAACTAAGACATGCATGCTAAAATATAGAGTTACAATAAATGGGAAGATGCAATAGGAGGATTAAAAAAATATCAAATAATGTCATTTGAAATGGTTAGGAGCTTCGGTTGCATTCACAGAAGGCAAGAAGCAGACCTTCTAGTAGGAATTAAATGGCTACATGTTCAAGGAAAAGGCAAAAG
>T03_Unigene_BMK.944
GAGTGGCATTGGCAACAACTACAATGCCATGCGAAGCCTTGGAGACTCTCAGGGCTCGCGTCGCACCGCGAACGGACATGGCCATGGCTACGACCACGCAGAACTTGCTATAAGTGGATGAAACAACGGGACACCCTGCTGGAAGTGATCGTAAGCGCCTGGCAAGCTGAGTGAAAGAGCCGTCAAAATGCTGCTCCGTGTGGTTG
>T03_Unigene_BMK.945
GCAACAGCAGAGCCAGACCTCAAGGAGACCCTCAAGCAGGTCATCCCAGAGAAGAGAGAGCTCTTGAAGAAAGTAAAGTCCCATGCATCGAAGACGATTGGCGAGGTCAAGATCGAGAACACTCTAGGTGGCATGCGTGGTCTGAAGGCTATGGTCTGGGAGGGCTCGGTACTCGATGCCAACACTGGTATCACATTCCACGGCAAGACCATTAAGGATTGCCAGAAAGAGCTCCCGAAAGGCACGAGTGGTACAGAGATGCTACCGGAGGCCATGTTCTGGCTCCTGCTTACGGGCCAAGTGCCTAGCACGCAGCAAGTGCGTACATTCAGCCGCGAGCTTGCTGAGAAGGCCAAGCTACCGCAATTTGTGAACAAGATGCTCGATGACTTCCCAAAAGATCTGCATCCTATGACGCAGTTTGCCTGTGCAGTTTCGGCACTCAACTATGAGAGCAAATTCGCCAAGGCCTACGAGAAGGGGTTGAACAAGGCAGACTACTGGGAGCCTACTTTTGACGATTGCATCAGCCTGCTTGCAAAGCTTCCGACTGTAGCAGCGAAGATCCATCAGAATGCGTACTGTGGCGGCGGTGCACTTCCCGCCGAGGTTGACCA
>T03_Unigene_BMK.946
ATGAATTGTATATACGGTAATGCGCAAACAGCAATGATATGCTAAGTTGTAGATTAATGCATCTCTTTCGAGGAATGTGAATTTTGTACTGGTTTGCAATTTTGCATCCCCTGTAGTTTCAGCGTGTTTTTGAATTTATGGCATTTTAAGAAGTTGAGTAGCTTGAATCATGTGCCGGTTTACTACATGTTTGTGTTGATTTGATAGGACGAGGCTCTTTAAATTACACTGGTACCTTTGTGTTTAGCAGTATGATAGGGATGGATGAGAATGCATTTGAATTATGCAGGATGAAGAGTA
>T03_Unigene_BMK.947
GCACTGGCTGCATGTCGACCTGCAGCTGACGAGTTACATTTTCTCATCTCACTTTCATCTCGGCAGCGACCTCTTTGTCTCCCTCGGCACAGCCTTCACCTCTGCGCCTGGCACACCTCACCTTGGTAGGGGAGGTCTTGTATCACCTAGTCGGACACCACCATTTAGATGATGGCATCGGCTGCAAGCACCATTCCATCGGTCAACAACTCGAACCCTCCATCGACTTCCAAGGATGCCTCCAACCGCTCAGTGAAACAAACTTCGAGTTCCAAAATGACGGAGA
>T03_Unigene_BMK.948
AGCAGCAGCAGCAGCATCAACAAGGACGACCACAACCTTCATCGGATCACGGAAAGAAGAACTCTGTATATGGGCTTCAACAGCCCCTGATCCCGTCGCCAGCCGGGCATCCAATACGGCGGACAGACACTTTCGGCCACGAAGAGACCTTCCTTGACGCTGAGGATTGAGGAGAGGGAAATGTCATTTCATTGCGCTGGCGAGCTGGGTGGGTACACTCGAGCCCAGAGTCCCATAAAGAGAAGCAGTATGTCTGCACAAGATGAGCTGGTGTGTGGCGTAGAGGGAG
>T03_Unigene_BMK.949
GCGGGCGATAGCGCGGGACTCAAAGACGACGTGGTCTCCGTTCACGAGCGCTGGTACTTGTCCGAAAGGTTGTAATTTAAGGAATTCAGGAGACTTGTGTTCACCCTTCATCAAATCCACGTTGTGGAGCGGGAGCGCAACGTTGTATTCCTCCGCAGTCACAAGAACGCGTTGGACGCAGGTGGAAAACGGAGGTCCCCAAAGTGTTCCAAGTTGAGCAGACATATTGATGCTATCCGAGTAT
>T03_Unigene_BMK.950
GACCTTGTATGGTCTCCCTCACCAAGATAGGCCACTTCATTTTCAGATTCAATTCCCCAGAAGACAAGTCTCATATCCTCAGTCTTTCTCCTCTTCGTATAGGTAGAAGAAAGCTCCTGCTGCAATCCTGGTCTCCTGGGCAAGTGGAAACAGATTGGTCCTCCTTAGCCCCTGTCTGGATTAGATTGAAAGGCCTCCCCTACCATTGCTGGA
>T03_Unigene_BMK.951
TCGGTCGCCAGATTGAATTGAATTGATTCGACATCGCTGTCGATGCTTGCCAGACCAGGAATAAGCGCTTGGATTATCTCCCAGGCAGCAACGGCGGCTTCATCAGTGGTGTCGATAGCGGTGGCGTTGATGACTGGGTAGCGACCATCGTACCCTCCGACGGAAGCAGGCGTGAACTCCCCAGTCAGCTCATTCAGGGTTCCGGGTTCTTTCTCCTGGTACGAGTATCCCACACCATATGGCTGGGACAAGAAGATCATGTGCGAGTATTCGTTCCAGGCATAGGGATTGTTGAGCGGTTCGAGATTTTCAGTAATGTTACAGGGACCGAGTTCTTGGAACAGTCCAATGGATGCATCGGATCCAGGGCCGCCATTCAGCCAGAGTGTAATCGGTGCAGTAGTTTTGTTCTGACGTGCTTCAAAGAAGTACCAGAACGCGTGCTTGTCGGCAGCAATATCCACG
>T03_Unigene_BMK.952
GGCGTACCGGTGTATGGGCCGTGGTAGGTTGCACTTGTGTAACCATTTTGGTACACCTCTACAGGGTAGCCAGTCGTGGCAGGCTGCACAGATGCAGAGACCTGCGAGTCTGGGCCGAAGGAGTTCGAGTCTTGTGGTATTGGCACTGGCGACCCTTGGACATGGGCTGCCAAGAGAAGGCCGGTGAGTATGTGGCGATTCATG
>T03_Unigene_BMK.953
ATTACATTTTTCAGTTTTCATGACCCTTTGTTTAGAAATGTTGGACATGAGTCCCTGTTATAGATTTTGGTGATAATTGTTTGAATCCATCACAAACCATAATAAACCAGATTTTGGTGATAATTGTTTAGAAATTTTTGTAGTCTATCTCTTCTCTTTCTTTCTTTCTTCCTGTAAAAAAAAAAAAAAACAGGAAGAAGA
>T03_Unigene_BMK.954
GGGCTGTTACTCTAGGTTGTCAGCAACACAGAAGAGGAGAAGGGGTAGAAGATGATGAAGAGGAAAAAGAGGAGGAGAAGCGGTGGAATTAAGAAGAAGAAACAGATGGTTATAGAGGAACTTAATTGATTAAAGAGCAGGGAAAAAAAGCAAGAAAGAAAGAAAACAGACTCATTACATTCTGTAACAATGGTAATAGTTACCTGACTTGAAGAACAGGAAAAAGAAAGGGAATAAGATGAAGAAGAAAAGCAAGAATAAGATTATAGAGAACTGGAAAAGTGACTAAAAGCAAAAGATAGAAAAATCAGACTTAGTTGCAGCCTGCAACAGCAGCCATCTATTACACCCAACCAAGACCCAATCAACCACATCTGGTATCTTCCAGGGGCCCCACAAAACCTGGAAGCCTAGTGAACTACACATATCGAATCACCCTTCACAATAATAAAAGGAACACTTAAGTGCGTCACTTCATGGAGACTACACTTATATCAATTTGCTGAGCCACATTAATCAATTGAAGACCAACTAGGCAGGAGAAGCTAGTAAAAATAGTTGACCTACAGTCCCAGAATTGGAGATGCATATGGTA
>T03_Unigene_BMK.955
TGCTGGTGTAAATCTTGCAGAACATCATGATTTCCAACAGATTGAAACACTCTTATCGAAGTACGCTTCTTATTTGTTGGAAAAGAAAAAGACTCTTCACGCTATAGAATTATATCGAAAGGCAAATCATCACACTGAAGCTGCCAAGCTTCTCTTTAAGTTGGCAAAAGAATCAGCTCAAGTTGGAAATCTTCAGCGTGCAAAGAAGTTATGTGTGTTAGGTGCTCTTCAAGTGGAACAATATCGAA
>T03_Unigene_BMK.956
AAAGAAAAAAGAAAAAAAAAAGAGTTAAATCAGGCTTATGTGCCATCTGCATTTTCAGTTAACTTGTCCTCCAGATGAAGCATTAGGATTGCCCAATCAGCTTGAGCTTATATCTGTCATCCATCCATAGCTACTTGCTAATCCAGCAGGATGAATTTGGAACCATACTTTTCAAGGTAACGTTTATTTTTTTTTTATTTTCCATTTGTCAGATTCTCTTTTTTATTTTAATTACTTATTTATTTATTATTTTGTTTATCATCATCATCATCATTTTGCTAGATGGGTGAGTGGTA
>T03_Unigene_BMK.957
GGGCTATGATGATGATGAATTGAAGCCGATTCTTTTTCTTCTTTTTTTTCTTTTTTGAAGAAATGTAACTTATTGACGAGAATAATGAAAAAAGACGCAATGTGTGCAATATGTACAACACTTGTTGGATACTTGCATCAACATAACAGAAACAATGAAGAATAATCTAGGACGCCGCAAATGACCAACTACAAGATCTTGACTCGTACCAGCAAAAGAATTTGTTTACCACAAAATGCAATCTTCAAGGCCCATTCGATCTTATAATCAACCCACAATGAGCAAAGTTGCATGAGTTCAAGCACAAGTTGGCACCAGATATAAGTGCAAG
>T03_Unigene_BMK.958
GCCTACCAGGTCATATAATTGCATGATTCTGCAGTTGTCAAACCAGGCCCATTACTTGGTATTTTCCATTTGCACCTATAAATGGACCTAGCACTGTATATTCCTGATCCAACCACCAAACCAAGAAAGTAATTCCATGTTCAGGCTGAAATTTTCAACTAGAACGATAAATAGGTTGGGTTTGGATTGGGTCCACACTTGGTACCTAGCCCACTTACCCACATTGAAATTTGAAAATGCCCAACATTTTTTTACTTGACCCACCAGCATCCAAACCTGGCCCGATAATTCTGGGTCCAGGTTGACATTTCCATCCTAATTAATAAATGGGTTGGGTTCAAGTTCTGTAAACAGTGA
>T03_Unigene_BMK.959
TGAATACTCTTGCCCTTGTTGAGGTATTCAATTCTTTATCATGGTAGTATGCATGTATTTATGTTTGAATGTATCTATCTTGATATCGGTATTATACTTATATATTGTAGCACTTTGTGTGGCTCATTGGTCCTGAGGTTGAACTTTTCTGGCTACTATGAGAGTCTGGATCCTTTCAGTTTATTTAAGTTCTAATGGTCCATAACTTCAAAGTTTGATAGATAAGAATGTTGGATATAGCTTATTTTAGAG
>T03_Unigene_BMK.960
GTTTATTTATACTAGCATTAATATCTTAACATAAATAATAACTATTCATACGAATTACGAACCATATATGTCAAAGATGTTTTCATATGATGTTATCATGTCTTATTTATCATTGTATTTATGCTGTTATGGATGGATTATGAATAACTATCGTTATTCCCTTTTCTTTTATTTTTTATTGTTTTTCATCTTTATAAGAAAAAAAATCCCATGATTCATGATACGATTCGACTTACTCCCTTGAACAATTTGTGATACAATTTTAATCTTTGGAAGAATGTTTGGCAGAACTACAAAACTCAGAAAATTGTTACACATAGCAATGAGTGTAATGATGATGATCAGTAAGAATGATATATGGTTATGTTCTCTTTTGATGTTTGCTTCTTCCATCCTCCGCAACAGTATCCTCGTCTTTTTTTATGGCTGCGGCAGTACATGTATTTATCACTTATTGCTTGTCACATGTATTCCTCCACCATCTCATTTGCACAAAACCCTTCATTCTTATTCATAACCAATTCTGTGCAATCTGAATGCAAATGAAACTCAACTTCTGATGGTTATCTATGACGCCAAGATAGAATGAGAGAACTGTTAATTCCCAACAAG
>T03_Unigene_BMK.961
AGAAAAGGTTTCCTCCTCTTGTCCCACGCAGACCAGCTGATCGTTGTGGCCTCGAGGACGGAAGACTAATCCAGGCGCTCACACAGCGCTCGGTTATTATGTCTGACGGAGAGGAGACACCCCAGGAGACAGCAGCAGCACCTGCGGCCCCAGCCCCCGGGGAGCCATTGGACTTGAATGGTGCTTTGCAGATGGTTCTGAATTAGGCATTGGCGCATGATGGCCTGTCACGTGGTCTCCATGAGACAGTTCGTGCCATTGAGAAGGGCCAAGCCCAGCTTTGCATCATTGCCAGCGATTGCGATAACCCAG
>T03_Unigene_BMK.962
CATAGATGTACATTCAACTGTTTATTTTGAAGTTATCATTCACATCATCTTACTATGAATCAATCTTCAACGAATTCAGAATCTTATTTAGGGCAAGTTTAGCATTTTCCTTAGGGAAAAGAAATTATTTCCTACGTTCTGAGGCATTTTTTTCTATCCCTCTAGTGTGGAGGGTGATGAACCAATTTTATTATGATGAAAATTGTCCTTTTTTTAAGACTTACTAAAAAAATGTTGTCACCCCTCCTAGGAAACCACTAGGAAAATGCCAGCGCAGAATAGAGG
>T03_Unigene_BMK.963
TTTGCTTATAAGTTCTTCCATTAGAACTTCGAAATCTACTAACTGCTGAGGGCCTGTTTAATTGCAAGCATTTCTGATGGGAATCTCCTTGTCGGGAACTCCAAACAGCAGTGCAGGTCTTGGCTTAGTGGAATTCCTAATTCTCCATTTAAATCAGGAGAATTGACAAAGTTGGCATTTTAAATGCTACTTTTGCCATGCAGAAGTCCAGCATTCTGAATGCTAGACAGCCCCTGAGCATTTTTGAATTTCACTTGGGGGACAACATTAGGAGAATTCCAAATGCTATAGATAAGATATCCCCAAATGCTTGCAACCAAATAGGCCCCGACTCCATCCGGTAACTAGGCAACAAACTATCAGTAAATGGGCCATAACTTCTCTACATCATAATAACATGGGCATTCTTGGG
>T03_Unigene_BMK.964
CTGGAGATTTGAAGGTGCCAGGTACGCCGTAGAGCGCAAACTTCTTCTCGTTCTCTCCTTTCTTTCTATGCTTTTATTTCTGATTGGGGATGCCGAACGTAGATTGAAGTGGTCAAGCTCGGTTTGTCTGGGGTCGTGGCCTCTGGGCGTGGGATTCGGTTCTCTGAGACAGCTTCAGAAGATGGGCTGTGGATTTGAAGAGTTCGGTTGGGTCAGTTTAGAGTTTTTTTGGCTGAG
>T03_Unigene_BMK.965
TTGCAGTTTGCAATATCCAAGACAGAGAATCATGCTAGTCTGAAATAGGTGTTGGAATCGAACTCACATAAAATCTTGTGCATTTTGAGATAAATTATGCAAACTCGCTAAGAATGCTCTCAAGTTTATTAGACGATCAACCCAAGATTCTTATCGTTTGTCTGTAAGGAGTCACAACTATCATCAACTCTGCCTCTCTTGAAATCATACATCTCCATACTAACGTGATAAATTAGTCACGCGTAGGTGAGATGTTGATTCAGGACTGTCTACCAGAGTCTGATCCAAATTCAAACTCTACTAGGGTCACGAAGTAGGACTTAATTGGGAGATTCACCCATGATCTTCGCCACTTGTTTCTTTCGACGTGGATCCCATGGTAGACGGGTCACGTGATTTCTTCACACCACAACAAGTGCACCCAAAACACTAAAACCATGGACAACGGGCTAAAATGAAAGGTCGGGAAAATTGGTACTAGTGTCAGAGGAATTTCATCCATAACCATG
>T03_Unigene_BMK.966
GCCGCTCGCCATTGCAGAACCCTCGCAATCCATGATCGCGCCCGCTATATGCTGAGTAAGTTGTTGAAAAGCTTAATAGCTCTCTGAGGACGACGCACTACTCTCCGTCGACAGCTTGCTGAGTTTGACATCAATCCCTGCCAATTCTCCCAATTCTGCAATCTGTTTGTCTCGTGACTTGCGCAATGCTTGTTTTGCTAGTCTCTGCTTTGCTCGCAGGTATTGTGAATTGGTGTGCTGGAAGAGACTGCGTCTGTAGGAG
>T03_Unigene_BMK.967
TGTCCATCTTCATCCGTCACTCTTGCTCTCGCTCGTAGCCATCTCGCCTGCTGGTGTCTCCGCCTGCCTCACCGCACGCCCGGGCTATTCAGTAGTGCAGATCGATTGCCATGATCGAAACTTTGCATTTTCGGTGCGCAATGTACTGTAATGCAGGAGTTGTGCGTCATGAAGTTTCGTCGTCTTGGTTCCTATTTCGAAACACAGTAACATCTTATATCTTCGATCTCTGCATCTCCAAGCTAGGAAGCAGCATGTCTCGGATGTCACCAGCTGCCTCGTTCAAGTAATGCGACATGCGCTCGGCGCCGAGATGTCTCGATACGATATTGAATTGCAAGCTGCTAGCATTGATCATATAAGCGATACCCCAACCTTGTTCGATGACTTCACTCCATCCATAGCCGTTAAAGTACTCTGAACTCAGCTGAGAGCTAGAGATGAACCACGTCGAGGAGTATGCGTATGCCTCGTCTTTGTATAGATCAGGCAACTCCTCACCTTCCTTGAGGCACTTCTTGAGACCGAAGAGATGGCG
>T03_Unigene_BMK.968
GTCAAGTTTCTGCAACGCCAGAACCGGACCGAGGAAGCAACGACCATCCTCAATGGCTTGTACATCGAGCTGGAGAAGAGCACTAGCTACAGCGACACCAAGATCTCTTGGATTCAGCGCATTGGTACTGAGCTCAAGTCTATGGGTTCCACCTCGGTCGCACGCAACGTTTACAGCTACCTGTGGAGCTACTACCGAAGCACTGGACAACAAACCACCAAAGAAGCA
>T03_Unigene_BMK.969
GAAAAAGAGCATTATTTATTGCTAGCATGTGCTTTAATTTTAAACTTTATGATATTTAGCAGATTTCTTTGAACTTGTGGGTTCAAAATTTCGAAAGCTGTACTCAGTTTATATCAAATGACTTAATTGACTTCCTTTTGTTTGAATGCTATGCTGGCTGACTAGCTTAGTTTGATATCCTTCAGTAAACAGTGGTATATCATATGTGACGCTGGCTACATCCTACAGAATGAATAGGGC
>T03_Unigene_BMK.970
AAGGAGCAAAATCAATGATCGGTAATTTACACCATACATACATATTTATTTATTTATTTATACGTTGACTTTTGTGACACTAAGATTTGGGCTGAAGAAGCTTCTACTGGTATATTGGTGGGAGGCATGGCATGGCTCAAATTCTAAGCTCACTGGGTCCAAAGGACTTTTGCTCGACTTTTGTGGGTTCCAGTGTCTAGGTAGAGTGTCCCAAAAAGGAGATTCTGTCTGGGTTTTGCAATGATGAGG
>T03_Unigene_BMK.971
GTGAGCCTTCTTCCTATTTTTCTTTTCAATTTCTCTTCTTTGTTCTCCAATCATTTTAGTCCTCAAGTGAAGACAAGTGTGGATTTCCTCTTCTTCATCTTCATCTTCTCCATCTTCATTTATTAGTTGTTGACAAGAAGCTATCTCCATCATCTTCGACATCTTCCAAGTTCGGATCCCTTGCTATAGGGTTTGATATTTGGCGATTTTGAGTCATTTGAGCAAAAGATTAGAGAA
>T03_Unigene_BMK.972
GTGTGATGAGGGGTCAAACGAGCGAACCCAGCCGGGCGGGAGCGGCCTGGATTCGTCTTCCATGGAGCGACGAGCGGCGGCTGGGATGCTACTGTCGTCGAAAGATTTGCCTGGGATCTGAAGGTGGTTTGAGGAGGCGGACGATGACGCCGCCGGGCGCGAAGCTGACGATGACCCGGTAGCTTCATGGTAGCTAGGTGGCGGTTCTGCAGGTACTTTGGAGTCCACCATGTTTGTTGAATTGGA
>T03_Unigene_BMK.973
GTGCTCCAGTGTCACACCGTCCTCGGCAATGGCAAAGACATCGATCATGCTGCTATGCTCCTGCAGGCTGTACAACACCTTGCCATTCGGATGCGGCCACGTGTGTCTCGGACCATCGTGACTCCTAGGCGAGATATGCTTGGTGCCGAGCTGCAAAGGCGCATCATCGATCCCTCGTTTGCTATGAGTGACCTTGTAGGTCCAAATGCAGTTCCTCCCAATGTCGGCCACATAGAGATATTTTCCATCCGGACTCAGATCAACACTGTGGACTG
>T03_Unigene_BMK.974
TTTATTTATTTTATTTTATTTTTGGTGGCAACATAGAATTCTATGTTGAGAGATGAGGCACAGAATGCCTTTAATTTTTCGTTACTAAGGTGATAGTGATAGTACACAGGTACAAAGGGAACAAGGAAATACAAGTAGATATACAAATATTGTAATGGTACACAAAATCTTCAGTCATAAATAAGAAAAGATGCTTTCTTCAAAATATTGTTTGCATACATAGG
>T03_Unigene_BMK.975
GGCTATGGGCGGAGACGACAGCGCGGAGCCCGAAGAGCCAGAAAAGCCTGCAGCCCCAAATGTCCCCATTGTCGCGGGTGGTGGTCCTCCACCCCCACCGCCTCCCGGTGCCAAGAAGGCCCCACCGCCACCCATGGGAAAACCCCCTCCGCCGCCAGTCTTCAATAGTGAACCTCCGCCCACTCAAGCTCCCAAAGGAACCCCAGCTTCGATCGTCGAACAACG
>T03_Unigene_BMK.976
GTGCGATCATATTGAAAGTAATATCTTGGTATGTCCTGACTTGATAGCATAGAGCTAAATTTGGACACGAGCGCAAAGTATAATCGGGGCATACATATGGCTCGCGAATTATAACAATTCGTAAAGTCGTCAAACGTCTTATTCTCTAGGTAGTAGGGTAGAAGTCAGAGTTTATCTGAGTTGGCCTTGAGTCGAGCTGTTCAGCTTTTTGGTGCGCATAAACCCCCACGCAGCTTGTGGCGCCTACCATGAGAAGAACCTGTCCGAT
>T03_Unigene_BMK.977
ACAGCCCTTTTGCTTAGATTGGAGTTCATCATATCCATGAAATATTGGTTGTCTGTGTGGAACCATATTTTCGTAATTTATTTTTTTGCACCAGTACATGGAGCTGGAGATTAAATGCATTTTTTTTTTTTCTGTTGGATAGCTTGCCCAGCCCAGTTACCATTTTCAATAGCCTCAAGAACGTGTGTTTTAGGCAAGTCTCAAGAAAGTTCTGGCCCATTTATTGATTGGTTTAACAAGAATTTTGGTCTAGGGCTTGCGTGGAAGTGCCGAGCAGGCACTTTAACATGCCTCTGCAGAGACTTTAACATGACGATGCACCTCCGAGAGACCGGTAATAATATTATTCCAATAATCAAAGTCTGAGAATTTCTTCTCCACAATACAATATAAATGGGAAAAGCAAACTTAGGGTAATAGAAACTATCGTAATCACAACTCTTTCAACAAAATTAGAAACCTACTAACAAGAATTTAGAGAAATAACAAGAAAATAAAAAGTATTCCTAAACTATGGTCCCAGTTGTCGGCCTATCCGTTTTGCATCAGAAACAAAGACAGGAAACAAAGCTTGAATCAATTGCATGACACGTTTCATTTTGAAGATTTTTGGGAGAAGTGTTTATGGAG
>T03_Unigene_BMK.978
AATATCTTGGTTTGCATTGGTTTGCCTCTTCCATTTAAGTATCTTGGTTTGCCTCTTGGGGCAAAAGCCCTAGGTTGGTGGCTTTTTGAGATCTAGTGGTGGAAAAGTTTGAAAAGAAACTATCTACTTGGAAGAGACAATATCTTTCCTTTGGTGGGAGGATTACTCTGATTAAATCTTCTTTGTCCAACTTACCATTTTATTATATGTCACTCTATAGGATGCCAAAGGCAGTTATCAAGAAGTTGGATCGGATTCGCAGAAATTTTTAATGGGATGGAAAT
>T03_Unigene_BMK.979
AAGTCTTATTATGCATTTTAAAATTTTTTGAAATATACAAATCTGTCTCACTCCGTAGTGGCCTCGTAGTAGGCGCAGCGGCCCCATAGCGGACTATAACGACCGCTATAGATGTAAACGCTGCTAAATGCATTTTAGCGTAGCAGTGAAGATATAGCATAACAGCCACTATTTTCATCCATGCTCTGAAGTTCAAAGTCCTAT
>T03_Unigene_BMK.980
AGATTCTTGTATTTTGTTGGGAAGTAATAGTAGCTATTCAGCTTCTGAAAATGATAATGTCTTCTTAGAAGAGGGGACCAGAGGTCTTCCTCAGGTTCTTTGGAAGATAGTGAAATGGTATTATCTTCAAATGCTGAGGTCAATAAGCCTACAGAGTTTGTCATTGAGCTGCAGGCTATTGGTCCTGAGCTTACATTTTACAATAGCTCAAGGGATGTCGGTGATTCAATGGTACTTTCTACCAAGCTTTTGCATGCTCAGTTGGATGTGTTCTGCAGGCTTCTTCTGAAGGGAGACACTGTTGAGATGAGTGCGAGTGCACTTGGATTAACTATTGAG
>T03_Unigene_BMK.981
TCGTGCCCTAGTGGCTGGATCCAACTTGGATTCAATCAATCCCTCAAGAGATTGATCTACCGTCTCAATCGCGGATCCGGGCTACGCCAATGATCATGCAACTCCAAGTGATATTCAGATCAAGTAGAATTTGTCAATGGAGATTTTTATACCCACAGTTCATCTGATGAGAAAAAGGCCCTACAATTGTAGATTTGTTCCATGAGCACTGTATCATATAATAATCCTTACTGCATTTGGACACATTGACAATCCAATCGACCAATTGGACCATCAATTTTGTCCAGCCAAAGCTTTAGGGCCGGCCACCATGTAAAATTGAATTGG
>T03_Unigene_BMK.982
GAAAGATTGAGTGGAAGTTGAATGTCTAACAAATTGAGGACCTGGAATGAATAAGGAAAGACTCATCCCATTCTGGGGAAGTGGGAACATTAGTCCCATCCTATCATGCCCGAATATAGATACATATACGGACATGGATAGGGAAAGCAGCGACGTCGTTCTATACTTTGAAATCAAAGACACAAAAATGGATTCAGGTATTCTATACATAACATGATATTTTATATTCAATATTTTGACTTCTATTACAAAAAGCTCACACCGTGCATGTAACTTGGTGGCTCTTTACACAAACTTAATGAAGATACTGCTAACAACATTTCTT
>T03_Unigene_BMK.983
ATTTTCAAAAGTGAGGAATCGTATTCGTTCCTCATATCAGTGTCCGTATCCATATCGAGTTGGGCCCAAATCCTACATGTAAGTTCTATGATGCATTAAGGTGGAGGACCCTAGATACCAATTCAGATAGAGATCAAGTATGGGTGATGCTTGTATACCTAACAATTAGCCCTTTTAACTTGAAATTCTATCTTCGTCCTAAGTTTTCTATAATTTTCATTTCTTCTTCAATTTCATAATTTTAGAATTTTGAAATTCTGTGATGATTATAAATCACCTGACTAGAGGCCAAGTTTCTCTCATCTGCTTCCTAAATAATTGCTAAGAAAATTTAG
>T03_Unigene_BMK.984
GGGCGATGACCTCCAACAGAACTCTCAGGCAAAGCAGAGCAAGAGCAATTTACTTGAATATTGAGACTTCTGATCAGCTTGCAGCAGCTTAAGATATACCTAAAATAACTATTTCTTCGCTGGCAGCAGACAGGTGATTGGAAACTTCATATCTCTATGCAAAATGGGCTCCGTGGGATTTCTAAAAAACACTTCAAACAACACATGCTGGGCTGGAAAGGTGATTGAAAAAGAAAATTTTCAAGCAGCCACAACCATTAGCACTGCAGCCCATGAAAACTCAACTCTTCTTGCTATCTCTACCGACTGCAAGACCATCCTCTATGTTTGATGTGAGAAAATCCTCTCGGAGACAGATTCAAGGCTAGAGGTTTGCAGAGTCTGGTTGCCAGTTTTAAGGCTTCTGCAGCCTACCGCTCTTCTGTGGAACAAAGATTCTGGTCCAAGAAAGCTTTGCAAATGAAAGATTAAAATGTTTCTTCCTAATGCCTGGCATGTTTTCTTTGTGTGCATATTTCCAAAGATTAGA
>T03_Unigene_BMK.985
TCTCCTACAGGGATCTCATTGCTCCCTTTAATTGGTGGTCTCATACCTCATCTTACACATCATTTTGTTGCATTCTTTTCTCAGATTTGGTCCCATTAAATCACATGGAGTTATCTTTGTTGTATTCTTGCTCTTCTTTCCAGCTCACACGGTGAAAGATAAAAGGGGTTTGATTACTTCCTCGTCCTCTAGCCTTTCCGATACTGCAGCTCCACGCGACGGTAAACCAAGACAACATTTTGCATGTCTTTCGATTTGTGCTTTCAATAAATGCTTTGATTTAACTAGTACGGTTGGTCTGACTCGTACTTATGGACATTCAATGTAATGACAAACATCCCACACAAAGACATTGGCAGCGACTATAGAGTCTTTGAGTTGGCATTTGCAGAATATTGTGTGTTCCGTCTTCCAGTCAAGTTCATTCAAGCAGACATCCCATACTACTGAAGCAAACTACTGAAGCAAAATAGTCGTTGAGATATTTAAAAAGAG
>T03_Unigene_BMK.986
GATGAGGACGTCTGTTGACAGCACAGCCATGGCAGTCGCTGGCTGAAGCGAGCTCTTGATGAAGGCAGCCTCTCCAAAGCTGTCCAGCCTTCCCAGCTTTGCCACCTCCACAAAGAGGCTGCCGCCCCGGCGAGCACTCGGACCACTACTTGACTGCTGCTTTCCAGGCAGACCAGATGGTGAGTGAGATGCAGCACTCCCGGGCTTTGAACCAGGATCGGCGGTGTGCTGCCATGCGCCTTTGCCG
>T03_Unigene_BMK.987
TGGCATATGATTTGAGCGATGATCAAACGAAGGTGGTCTCCACAGGTTAGATAAGATTAAAGCTGCACTCAACACTATATTGCCGACAACAGCAGCATGGAATAACATCCGTTAATTATGACCCCCCTCCTCTCTTTTTTTTGGTTGCGGGAGGGGGGGCTCTGGATTCATGCCAATCATGGTAATCAATGACAAACTCAGAAAATCAAAGATCTGGGTTATAATCCCAGACCCAAATTAAGTACTAATTCTCCTCAACTACGG
>T03_Unigene_BMK.988
GTCCGAATATCCGAAGCGCCGGAAGTACTCGATGCATCGCAGCGTCGTCTGCCGGTACGCCACCGTCGCGTCGAGGTAGTGCTGCTTGCCCTTGTCGTCGACGCTGAAGCCCTCAAAGTAGATCATCCGGCCGGGGCCAAAGTGCGGCTCGACTGGGCCGGGGATGAAGATGGGGCTCTTCATGTCGAGCTCCTTCATGCCGTTCTTCATGACGGTGAACTTGATCGTGATGATGCCCGCCATCTCAATCGCACCGCAGAAGGAGATTTCGC
>T03_Unigene_BMK.989
GTTGGCAAATGAGAAGTAGAGAGAAATAGAAAATCGTGATTGTTGATATGGTTTGTTTCACTGTGTCAAACTGCATGTACTGTAAGCTATACTGCAATGACCAAAAGCAAGAGACCACTTACGAATCCTAGAATTAATTGGTCCAACGAGAAATTACAAATATAATAGAAAATTCATTGCACCCACGTCATGCTTACAATTTTCAGATAGAAGACTAAGAAAATCTAGATAATACAGAAAACCTAGGCATTATAAGCAAGAACATCACCGTACTTCACATATTTGTAGTCTCCTGCAAACATGAACACACATTAAGTAACGGAATCAATACAATGAAATTGGAAGAACAGAAGTATTTCAGAAATTAGTGGAAAAAGAATACAGCTGAGGTGTGTTTGTGTGTGTGTGTGTG
>T03_Unigene_BMK.990
GAAATATGCACTAAGCATATTGTGAGATCCAGCGGGCTTGGTCCGAGGTGGTAGATCCGGTTAAAATTTGGACCAAAGAACGCTCGGGATATTGGAAATGTCTAAGTCTCGACCCTTGGGCTTAAAAGTCAAACCCCATCTAAACCCAACACGACACGTTTTAAAACCATGCGGCCCTGGAAACTTTAAGAATTCTGGAGTTAAGCGTGCTCGAGCGGGAGC
>T03_Unigene_BMK.991
GGCGGTTGTTGATGAGACTAGTATTGACATTGGAGTCGATATTGTTGAAGTTTGTGTTGCACCAACAAAGGCTGCACCTCCGGACGTTGTGTTCGTAAATATTGGCGTTGTTAACAGTCCTTGTGTCGTTGATCGTTGTCCCGCATTGATTGCTGCTCCTCCATTAGTCACAACTGATGTGGTCAGGGTCGTTGTCGATTGAATGGCAACTGCCAGTGTCGTCGTTATAGTCTGGCTTTGTATATTGAGTGTGAC
>T03_Unigene_BMK.992
GGGTTTGCTAGGTCTACCCATTTATATAGAAAGGGGAGTTATTTGATCACGATAGATACTATTTTAAAGGCTTTAAAATTCAAATCCTAGTCAGTTGATAGAATTGGATGGCCATGGGTGCCAAATTTGCTTGATCAATCCAAGGGCCTACAAGATTCTAATGAGTGTCAAATTTTGGTTAGTGCAAAGCAGTTGGGTTAGTGATAGTGAGTTTAGAACTTTGGGTTGATTGTAGAGTGAGCCAGGTATGTCCCATGTGCCAGGCTGCCAGCTGTTCCATGCTTAGGTCATCCTTGAAAATTCCACTCGCACCCAGCATGCATATATATTACACATTAAAGTATTGAGTATCTTTGCATAATGCTAAAACAACCAAAGCACTGAAACATTCAATTCCAGTAGAAAAACGCAAAACAACCACCACAAGAAAACTATGGGTAGCTTGTGTTATTTTCACTTTTAAAATAATGTATGTATTTTCTACATGGTGATTGTGTGCAATGTGAAATGTTTC
>T03_Unigene_BMK.993
TCATAGATGAAGTGAAGGATTTAATTCACAAATTTGGAGATATTGTTTGTGCATGTTTTCAGAAGTGTTAGTGATTTTATGATGCAGGATCAAATGGACCAATTAATGAAGATCATTTCACAGATCGAGTCCTAAAATATTTGGGGGAAATGGATCAATTAAATGGGGTCTTGATACACCTTACCAAAGGTTTAACAAAGAGGAATGGGCACTTAATAAATTTCAAAACAAACTGTAAATGTTCTGAATTAAATGGGGA
>T03_Unigene_BMK.994
AAAAGGCGAGGTGAACCGCGTCGTCCTGTCACATGATGATAAGTTCTTTGTCACTGGTACTGTACAAGGCAACGTGAAGATCTTCGATGTTGAGTCCAAGAAACAAACGCATAGTTGGCCAGATGCTCATTCAGACACAGTAATGGAGGTCGAGATTACGAGTGACAACCGATTTGTGATGACTGCTGCTGTTGATGCAGCAATCAACGTATATGATAGACACG
>T03_Unigene_BMK.995
TTTCAACATAGCTAAGAAAAAATGAAAAGCATTAAGAACATCAGACTTAGAATACAATAAATAAACCCAAGTAAATCGGCTGTAGTCATCAATGATCGTAACAAAGTACTTGAAATGACCATGGGAAAGGTGAGGGGCAATGACCGAAACATTGCTGAGAATTAAGTCAAAACATTCAGTGCTTTGTGTTGTGGAGTGATGAAAGGGTAAAGTCTTACTTTTTTTTAATTTATAAGCATCACATTCAAAAGAAGCAG
>T03_Unigene_BMK.996
TGGCTAATGCAATTGGCGAGAAGCCACAAGAAACCAAACGTAAGATCTTGATCTGGCTCGAAGTCATGTATAAGCTCGCGATAGCGGAAGAAGGCATCACAGAGAATACGTTAGTCAAAGACACAAAGCTAGCTGAATTCTGTCCTCCAGTATCGCTTCCACCCCGCAGGGAGTCACTCCGGTACCTATTGAGCATGCAAACATCCTTCAACGGCATAGACATCCAGCGGCGTGCGATTGGTAGCATGTTCCATATCATCCAAG
>T03_Unigene_BMK.997
ATGGTTTGCCAATTGATAACTGTTCAGAAAAAAAAAAAAGGCCCCAGACCAAACATTAAAAAATATCAATGGCTAACCCCGCCCCTACTGATGAGAAATTAGTGATAGCCTGAATGATGTGTTAAAAAAAAAAAAGCCCCCAAACCTAAGGCACGCGCATCGAGCGCCTAGGCTGCACCTCATTGAATGCTCCTCGCGCCTAGGCGCGCCTTTTACAACCCTGGCTAGATGTTTTGAAGGAGCCGCAACAATTGGAGAATCAATCTGTGTAAAGCTTAAGTTTTTTGTGGCTCAATGGGTGTCAATAAATCCCATTTTCAGAGA
>T03_Unigene_BMK.998
GCCAGGAAAACACTACAGTGGTTGTGAATAGCACAAAAGAACATGTTTATTATATGGCCATAGCCCAAAAATTCACTGACTCAAAAAGATAGATTAACTTCTTAAACTAGAGGACTTCCTAGAGGAAACAAAAAGGGAAGGGTAATGGATTGTTGCTTTTCTCGTTATTAACCATCCCATCTTCTTTCCTCAAAAGTCTAATAAATTGGTTAAAACCATCCAATTCAGGAAATTCTAGGCTATCACCATCCAAGGCCTACCAAATAAATGGC
>T03_Unigene_BMK.999
ATTGCCGAAGTGACAAAGGAGAGCCCCTAGAGGGAGCAGAGCTGCAGGGCCCTGATAGGAGGAGGACGACTAGCATACTGCAATTGAAGAGCAACTGAGCCATAGTCGAACTGCAGAAAGAGGACGCCCAAACGAAGAAGGATGATGAGCTGCAATCAAAGAGGCTGACCAAAGAGAAGACTCCCAAGGAAGCTGGAACAGCAGAGCCTTAATATGGAGGAGAGGCTTGTGGACTGCATCAAAGGATTTTCCAAAATTGGATCACCCAACTGGGATTCCAAGGAAGAGGAGAATAGATCTTAGTTGATTACTGCAGAAAGGCTTGGAAATCTTCCCAAATGAGAAGGAGAGGAGTTCCTGGAGGTGCTGCTGGATAGATGAGAGATTGGTACATAGCTTTGGGGTATTACATGGCCG
>T03_Unigene_BMK.1000
CAACAACGTCCGGAAAACCTCTCATCCTCATCACCATCATATAAAGTCCTCCTCCTCTAACCCGTCATCATAAGAAGTTGTGTCGGCACCACCCCTGCCCATATCTCGACCAGCTCCACCGAGCACGGTCTTTGTCTTCTGTGCCTTGGTCTTCTTACCACTCTTGTCTGCCGCCTTCTCTTCCTTCAATTTCTCGTTGCTAAGTGCAGTAAGTGTGCTGGCCGCCTTCTTCATCTCAGTACTCGGCAAGTCCGCACAGATCTGCTTGCAGAAATTCTGCACCCATATCGCGTAGTGTGGTTTGCCCGAGGAGGCCCGCAGTAACGGCACCAAAACCTCAG
>T03_Unigene_BMK.1001
GCAAGAAAGAGCAAGAGGAATACGTGCAAGCCATCGTCAAGCGTATCTCCAACCCTGTGCTCAAGGATGTTGTGGAGCGTGTCGGCCGTGCCCCGCTGCGCAAGCTTTCCCGCAAAGAGCGTTTCATCGGTCCTGCTGCCCACCTCGCGGAGAAGGGTGACAAGGTTGACTGCTTGCTTGGCGGCATCGAGATGGCCCTCCGCTTCCAGAACATCGAGGGTGACGAGGAGTCCGCCGAACTGGCCAAGAAGCTTAGCTCGATGAGCGCAAAGGAGGCCACCAAGGACATTACCGGGTTGGAGGAGGATCACCCCCTCTTCGCCAAGTTGCAAGAGAAGGTCGAGAAGGTGCAAAAGGAGAAGG
>T03_Unigene_BMK.1002
GAGAAAAGATGTAGAAATTTGATTAGTCATCGGCTCGAAAATTTCAGGAATTTGTTAATGAAGCACATTCAAGGTCTGCTACCACATTTGTTAAACTGATAATAACTCAGGTTTTGCAGACTCTCAGTGGATAAAATGTCAGTTGCGTACTTGCATTTAAAGTTCATCACTGTTTCATTATTAATGGCCATATCTTGCTAGCACAGAAACACAAGTGAATTTAAATACCAGAGACTAGCCAATTTGCAATTTGCTGTACAAGGGACTAGCAACAGATGCCACTAGACACGGTAATGAGAAGGAAGCCATAGTTTAACCTTTTCTTCTATATGCTTTGGCATAATCTAGAAACTATTAAGAAAGTGTGATGTCTTTTCACCCATCTGAATACAACTTTCTCAATACCTTAGACATTCATTCAATTTTATGTCATGCTTGTGGCCCCCTGTAGAAGAGCAAGGATGGGGGAAACTCTAAAAAGGACTGAGTATGCAGTGGTGCACAAGTCCCAC
>T03_Unigene_BMK.1003
AAGGTCACCAAGGCTGCCGTTAAGGCTGGTAAGAAGTAAATGTCTTGATCTCACGTCATCCTTGGGGAGTTCATGATGGTGTGGATGGATAGGATTGTGGTTTCTTCAAATCGTGGTCTCGTCCACTACAACGTTATTTCTTCGACTGGCATGTTTTCAATGATGTTTCTATGATACCACCAAAACTTACGAAAAGCTTTTATTCTCATGACCATTACGACAGTACATGAGCTAAGATACCGAACGACAACAAAGACAACTGAACATAGCTAGATGGTTCACGAGATTCCAG
>T03_Unigene_BMK.1004
TTGTTGGTGCTGTTGGTGCTGTTGGTGCTGCTGGTGCTGCTGGGGCGATTGAGACTGCTGCTGCTGTTGATGATGCTGAGGAGCAGACGAGGAAGAGGAAGAAGCTGGCATGCCTGAATGCTGCTGCTGAGAGTCCATCGAGTGGTGCACGTGCGAGTGTCCGTAGACGTCATCATTTGAGCCGCTGTGATACGGGGCTGACTGATGGTGTCCGTGTTGTTGGTGCTGTTGGTGCTGTTGGTGCTGCTGGTGCTGCTGGGGCGATTGAGACTGCTGCTGCTGTTGATGATGCTGAGGAGCAGACGAGGAAGAGGAAGAAGCTGGCATGCCTGAATGCTGCTGCTGAGAGTCCATCGAGTGGTGCACGTGCGAGTGTCCGTAGACGTCATCATTTGAGCCGCTGTGATACGGGGCTGACTGATGGTGTCCGTG
>T03_Unigene_BMK.1005
AATTAAGTAGTTATAGTTTGTTAAGCCTATTATCACTGAGTTGATGAGGGTTCAATCAAGGCTTCTTATATCTGGGCTGAGCTGGATATCTTTATATTTGACTATTATGTGTTGGGTTTTATGAGAAATCTTACTTGTTGAATTCTCGTTAATCAGGCTCCAACTTAATCAAGCCTTTCATGATCATTGCCTGATCATGGATTGTGCTTAGCCCATTTGTGTAAATCAAATGGACAGCCTATAATTAAGAAATAAAGATACGTTCCAATGGATCCAATGGGCAATATGGGATGTTTGAGGCTGTCTTCATCTACAATAGGCCGATGATTCTCATGCTTTTATTTGGTGTGCTTATATCCCTAGTGTACAAGTAGCAACTCGAAGCCTTTCAAATCAATTTGTAGTGCATGGAATCTGTTATGTTTAAGCCCAAAAATACCTTCAAAAACATATATCCTTATTTTTG
>T03_Unigene_BMK.1006
GGTCCAATCTATTTGGATGGATGCCCAATATGGGTTAGGTGACTATCACTGGGCTCCTTATTTTACTGTCCATCAATGACTATCACTGGGCTTTTGGCACCGGTGCGTGGCAGAGGGATTCCATATATATAACAGATCTAATAAGCCTTCATCACACTTGTGACCCTAGACCTTGATCCAGCACGTTGCTGGTTGTGGACCCTAAACATGGATTTGAGTTAGGCCTCTGTCGCCCA
>T03_Unigene_BMK.1007
GAGGCAGTAGAACCAGAACTTTCCGTTCTCGTCGGTGCGGAACTTACCGCGGAGGTTGTGGCGGGTTTGGTTCTCGGGGTCGAAGACATCGTATTTGCCGTTGGTGCTGGCTTGCCACATGTCGAGCACGGCGTTGGGAATTGGCTTGCCAGTCTCGGCGTCCTTGATCACACCGTGGAAGAAGGTCAATTGTCCGTCCTTGGGCATGTTCTGGACGACGCTGGCGCCGAGATCTCTGAATGGTGTTTCGGGAGACCAGAAGGGTCCGAGAATGGTCGAAGATGTGGGGGAGAAGTCTCCGTCATGAACGAT
>T03_Unigene_BMK.1008
GATTGTTTTAGGGTATAATAGACTACATGTAACGTACCATTGAAAAATAATTGGGTATAAATAATAAACTGTACAGTAATTGGGTGATTGCTTCTTGACCATGTGGGAGCATGTGTGCTTACAAGCTATCATCCTATGATCGCTTTTGGACCATCATCTTGGGACTGGGAGCATAAAGGTTCTAATACCAGTTTCTACGATCCTATATT
>T03_Unigene_BMK.1009
GTGGTTCAGTCACGGTCACATCAACGAGCACCGTGCCAGAATCCACCGACACCAGCACAGTCACTACGTCTACGACAGACACAGCCGTAGAGACGGTTACATCGACAAGCACAACCACGACCACGGACAGCGTCACTGACACATCGACTTCCACTGATACGATCACCACAACAGACACTTCCACAGTGACATCGACAGACACGTCGACGACGGTCACCGTCACAGATCCTGCTACGACCGTTAGCATCACAGGTAC
>T03_Unigene_BMK.1010
GAGCCATATGTGATGCGTATACAAAGCAAAACAGGCCATGCTGACACATGCTAAGTCAACTCGAACATAACAACTTTTAAACTCCAGGCAGAAAAGGGTAACCATGTGATGGAATCCTAATTGCTCAAGAAGAGCAGCAACTCCAATGCAATCAACTGTTCTGCAGTTTCTTCAGGAAAATTCAGCAGCTTGGAGTCTTTTGTCTTTTTGAACACCAGAATCACAAAAGAAGAGGGTAAACAACCACTGAATCACTCCAGACCAGCATAGATATGAATTGTGGAAGGAAAAATCGTGAAACTCCACCAGAACAAGCCCTTGAAGGGAATTTTATTCAAGCATAGAAAAATTCATTCAGTTCTGCCCTAATGGTGGCAGTCCTTGTGGCGGCGTTTGACCCTAAACCACATTTACATACAACAGTTTACCCGAC
>T03_Unigene_BMK.1011
GGTGGGATGCGTCGTGGGAGGGCGGTAGTCCGGACGGGAGGAGTGGAAGGTGGGTTGGTTGTATTTCGAGGGAAAGGTAGACAGTCAGAGACTCGAATGAGTGGGAGGAGGGCTTATTTTCCGCTTCTTGCAGTGCTGCGTTGGGGGAGCTGGTCAATCCTGAGACTCGTCGGATGCTTGGGGTGGTCCAGTTGCGAGCTGGGGGAGCTTGTTGTAGCTTGAGCGAGCAGGTCTGGAGATAGGTGAGGTCTCCAGCAAACAGTGCAGATGTGAGAGCTTCCAG
>T03_Unigene_BMK.1012
GTTTTCCTTGATTTGACGATGGATCTACTCTAGAATACCCTATTTCAAGCTCTTTGATGGTTTTGATGTTAATTACATGTTAATTGAATGGTTAATTGACAATTGGATAGAATTAGGTGTTGCATGCGATGGATCAGGCCTTGATTATGATGGTTGAGATGGAATTCTGCAGGTTTTGGTGATTGGTATTTAATCCCCTTTGAATTCAGATTCGTCTCTTTCAACCTACAGAACTGGGGGTATACAGCTAACTATAAGCCCATT
>T03_Unigene_BMK.1013
ATCCCATGTGTTATAAAGACAAATGAACCACAAAGGAAATTTTTTCATTGGAATTTAATTTGTCTTAAATTGAAAATACTTATCAAGTGTTATCCTTGAATTCTCCAATTTGCTATTTGATAGAGAGATTTTTTTAAAATCAACAACATTAAAAAGGAAATAATGCCTTTTGAATGTCCCAAGTTTTAAAACTTCAAATGCCCTCGTCATGTACTAGTGCAACAAGTCTGCGCCCAATGCAG
>T03_Unigene_BMK.1014
GTTAAAACGATGATACCTTACCATTAAAAAAAAAATGAAAAGAAAAGAAATGATGATACATTGCTTCCATCACCACTTTGATATCAGCATTCTTCAAATCCCTTGGAGACATTGTAATGGCCAAAGAGTGTAGGATCCATTATTTATTGTACAGACGGAAAGTCGAGCTATTCTCTTTCTATGGGAAGGCTATTATGAATAAATAAGTAATGCCAG
>T03_Unigene_BMK.1015
GTCAGTCCTGGGAAAAGAGACTCCCTTGGGCTATCTTTATGGAATGTAGGGTGAATTAGCTTTAACTGCCTTCCGATTATCTTTGTCGGACACATGTTGTATCTATATCCAAAGAAAATAAAATATTAGTTCATCAGTAGCCGTTTCTTTGAGGATATTGGTTCTAGAAGCACTCATATTGCAGTAAAACATGCACGTGTCATTTTGATTGGTCATCCTTCTAATGGGCAAAAACACCTTTCTTTTTCCATGAAATTTTCTTAATGTATGGC
>T03_Unigene_BMK.1016
TGTGATATGAGTCGGACATCTTCTTAGGCGAAAGGTCGCGGTCTTTCGGAGTCTGAGGAGGTGTCGAGCCTTGAGAACCCTGGCCTTGTTCTCGAAACGCTTCAACCCATGGCTTCTGAACGCGTTCGCCAGTCAATGCTCGGAAGACACCATCTGTACTACGACAACTGGAGCTTGCAAATTGGCGAGCATGGCATCGCAGAGTCCCAGCACATTGTTGCCGAGCCAATTGCCGCAACAGATGCCCTTTTGATGCCATGTTG
>T03_Unigene_BMK.1017
GTTTCCAAGGCCAAGGACGGAAAGAGGAAGGGCTTCAAGGGCTCTACCGCCAACATGTCCCTCGGAGGTGGAAAGTCTCAGCTCCTCGACGATGCAGTCAATGCTGCCGTTGAAGGCGGTATTCACTTCGCCGTCGCCGCTGGCAACGACAACGCCGATGCCTGCAACTACTCCCCCGCTGCTGCCGAGAAGGCCGTCACCGTCGGTGCCACTGAGCTCGGTGACCGCCGCTCTTACTTCTCCAACTACGGAAAGTGCAACGACATCTTCGCCCCCGGCCTGAACATCCTGTCCACCTGGATCGGCTCTGAGCACGCCACCAACACCATCTCCGGTACCTCTATGGCCTCGCCCCACATTGCTGGTCTTCTGGCCTATTTCCTCTCCACCTGGATT
>T03_Unigene_BMK.1018
GGCTCCTGTCAAGCAGATATAAAATGCCCACTGAGATGGAAGAAGCATGACAAGAGCAGTTGCGTGGTGGAGAAGGATGGGCAGAGAAACGAAAATTGGTTATGTAGCAGGAGCTTGGTCTAAGATGCGACTTCCCGATGGGCATAACTGGATAGTCCCATCTTAGACACTGGATGGTGATGAGCAAGATGATCTGGGATTGGCAGCGATGACAGGAGCACGAGATGATGGCTGGCAATTTTTTACGGCAAGATAATGTGATGGAGCAGGTGGGTCAGTGCTGCTAATGCCAAATAGATGCTCCGCAGAGGTTCTGAGCATTGTTTCACAGAGT
>T03_Unigene_BMK.1019
GCGAACATGGCAACAAGGACCTTGATCGCGTCAACAGTGTGACGAACGTTAACAGTATTCCTAATGGCGGTCTTCGAGCATGGTTGCAGGTCGCTGGCGCTTTTGTCCTTTTCTTCAACACTTGGGGTATCTTGAATACCTTTGGTGTGTATCAAACCTTCTACGAAACCAACTACCTGAGCGATACATCACCATCGACCATCTCATGGGTTGGTTCCGTCCAAGCATTCATGCTTTTACTCGCTGG
>T03_Unigene_BMK.1020
GTCGTAGTAGCGGACGACAGTGGAGAGCTTGGCATGGAGGTCAAGCAGTGATTCGTGCTTGCTCATGGTCTCACCATACGTCCGAGCCAATTTCGGCCGCAGCTTGCCTATGCTCTCGTACAGCTCCTGAATCTGAGGTTCGCGCAAAATCGCACCCGGTGGTTGGTGTTGTAGTCTGTCGACTAATGTTGAGAACAGGTTGATGTTCTCTGCCTCAACCGGAGTGAGCTCGAAATCGTTCTTTGGTGCAACGAAGGGGGTCCCGC
>T03_Unigene_BMK.1021
GATGTCATCCCTACTTAACTATTCTAGGATAAAATGTTGTTTCTTTTTGGCATTAACCACCTGAACATAGTTGAGTATGAACTAGTTGTTACTGCCGTTTGTAAAATGTGAACCTCTATTCATGCTAGCATGAAAGCAATCATTCAACCCAGCACCTTAGACCTCAAATTGTTAATCTCAACTCTATTCTATATGTTGTGTCATGCATATTACTTGGATCTTCTTTTCAATATCAAACAAAAATGTTTTATGACAACCTTTAATAT
>T03_Unigene_BMK.1022
GGAGGTGCTCTCGCTGCTGGTATCGTCGTTGCCCACAACGACCCGGTTCTTATGGCTATTGTCACCGGAACTTCGTCCGGCGGTGGTACTGCCTCCGCATCGCCATATGTGATTGCCATGGGCAATCTTGGAATCAGCGTCTTCCCAGATATCGTCAATGCTCTACTCTTGACCTCGATCTTCTCGGCCGGCAACACCTACACATACTGTGCGGTCCGCAATCTCTACA
>T03_Unigene_BMK.1023
TAGCAGATTTCCTTGCCGAGTTCGACTCCAGTTCGGCGTCGGCCCAGCCTGACCCCGGACTGGGGGGCAGGGAAAGGGAGCTTGAGACATCTACGGACGCTGGGCGAGCACAGAGTCAGTCCCTGGCAGTCTGGAGAATTTTTGTCGACGGTTCTTCCACATCGAGGAGAGCTGGAGCGGGCATTGTCCTTCAGTCCCCGGAGGGACTAGTCATAGAACAGGCCCTGACTCTGGACTTCAAAGCGTCGAACAATG
>T03_Unigene_BMK.1024
AGGTCCCTTAGTCAAAAACATGAATGCAACCTTAGGAATCCTGTCGAAGGGGAAATCGTGCACTCGCGGGACCATTGATGCTCTCCATAGCAGCTCCTCATCAGACATGTTGTGCATGAGAGTGCCCTGCACCATCGAATGCTCTATGAGGGTGATTGCACCATTGCCATGTGTCCCACATGACAAGTTAGATAATGGTGGCGGTGGTGGTGGTGGTGATAGTGACGGTGACGGTGACGGTGATGGTAATGGTGACGGTGACGGTGAAGGAAAGAAGGAGAATTGGGCTGTTAGGATATTGGAAGAGAAGTCATTAAGATAGAGAGTAGATATGGTTCCAATGGACAAACCAAAGCCAAAGAGAAGGAAATGAGAAAGAAGGGTTAACGGTTGCAAATGGTAGGTGAAGAAGAGGTTGGCTTTGGAGAAGAATGAACGTTGCTGTTG
>T03_Unigene_BMK.1025
ACCAAGGCTAGCACCACCAGCACCACAACTAAGCCAGCTACCACCACCACCAGCAAGGGCTGGGATGGCTGGTCCTCTGTCTCCTCCACCACCAAGACCACCACCACTACCACCACCAAGCCAGCTACTAGCACCACCACTGCTACCTGGGGTACCTGGGGCACCACCAGCGCCAGCGCCACTACCTCCAAGGCCACCACCTCATCTGCCTCGTCATCCACCACCTCCGCTGCTACTTGGGGTACTTGGTCTGCCTCCTCCTCCAGCAGCGCTACCAGCGCTTCTGCTACCCCATCCAGCCCAGTCAAG
>T03_Unigene_BMK.1026
GAGGTGAGAATGGGTTGGAAGAGTACATGGAAGCAACCATAATGCAGTTGGATTTCTGCAACTTGTTAAAGAAAGCAATATCCAAGGTGGAAAGGTACCAGATGGTGGTCAGTTTTGCAGTCAAGAAACTTCAAAGCAATACGTCGTTATCGACCTACAAACTGGAAATAGATAGGTTAGAAACAGAGAGGAAGACACTTTTGAATGTCCAGAACTCGGGTGATATCATGTTAGATAAGCAAGA
>T03_Unigene_BMK.1027
GTAAAAATCCATTCAATATTTTTCGGTTTTCTTCTTCTTTTCTAATTTTTTTTTTGGGAAAGTGAGGCATTCTATTGATTCAACCCTTCCCAATTGGCCACCTTTAAAATTGTTTAACCTCTATGCTTGGGACACTTCTCTACAATGTTTTTGATGTGATATTAATGCAGCCCCATATCCTCGATCGAAAATAGATCAACCTCCCATGGAATTCATCAAATCCAAAGATGGATTCAAC
>T03_Unigene_BMK.1028
TCCATATTGTGAGAGACTAGGATGTCTAAGAATTTGTGTATTATAATCAAGTTCATTAACAGTCCTATAATATAACCAAAGCAATGTTTAAAGGCTCTATTGTATGAAACAATGGGTTACACTTGCATGTCATGTGCTTTCTTTGAGATCCATCCTACCGTCTCTGGAATTCTTTTGAAAATATTGTTTATTGCTCATTATAATTTGGCTTTTATCTATTAAACACATACATATTGCTTATTG
>T03_Unigene_BMK.1029
GCATCATATGACAATGCTCGTGCATTCTGATCCAATCACACCAATTATACCAATGAATCAATTTAACAAGATAAATGAACCCAGTTTTGCTATCACTCGTTAGAACAATGTATTAAGAAAAGAAAATCATGCAGAAAGCAACCTCTACTGGAACCAAAAAAAATTATATTACAAAAGGTTATATTACAAAAGGTTTACATATGTAAATCCCATTTT
>T03_Unigene_BMK.1030
AATCTGCATGGTATCCTTGTTAGGTTGGTAACCTCTAGCACATTATCCTTGATATCTTCCCTTTTTTTTTTCCTGGTCTGTTGTTCTTTTTAAAGAATGAGGATTGTTGGCTCTTTAATGATAATGTGTCGCTTATTTCATTCAAAAAACGATATTGTATCACTTATAGTGACTAGAAGGATTAGCTATAAGAGTATTTTAAGATCCTTCTGGAATTAACTGCAATCTATGTATGATACCGTTTATTGTTGGCTGTTTGATTGTGTAGGAGGGAAGTTTTTCCAGATGG
>T03_Unigene_BMK.1031
GTTGTATTCGTTAAACATGTGAGACAATATATATGAGGAATTCTACAAAATATGCCCCTCAAAAAGGGGCATTTTTCCCCTATTTGATATCCAATGAAAGGAAAGCATTCAATGTTCTAGACATTTTAGGAGGGTGTGTAGGATATAATAAGATAACAATGAATGTGATATCTCCTACAAAATAGGAGATTTGAATTTGAAAAAATAAATAAAATAAAAAAAACGTATAAAA
>T03_Unigene_BMK.1032
AGGGAAATCAATGTTCATTGGATGTTGGGGTCTATCCCAACTTAAAAAAGAACATAAATTTCTTCTATTTCATGGCTTTGAAATAGAAATAAAAACATTAGAAATGTCTCATCTTTTACATTCAAGGAACATCAACTGATCAACATCACTAGAGTGGCTGTGTATCAAGCTTTCAGTGCCATCACACGATCTATCATGTGCTCCCAAAAAACATTGGGCAACCCCACCAATCGAACTGGACCCTTTTATATGTTGCATCCCAATGTCGACGGCCCAAAGCCCAAAAAAGACACAAATCAAACCCACCCAGAAACAGACTTGTGTCATACTAGTACTAAATCAAGA
>T03_Unigene_BMK.1033
TATGCAAATAAGCTAAGTTGCTCAACCTGACCTGCACCTGTGCTGACCTAACCAGACCCTTAATTGTGGATGGAGATGCCAGATGTATGTCAGCGGCTTGATTTTTACCATCCACTTTGTCCCTAATTGAGCATGGCCCGCTGATTGAATGACTAGGATCATAGGGTCTGGGGTTGATATTAAGCTATAGCCTTTATCATTTGAATAACTTAAATTACCAAAAGGTGGATCCATCTTTTCCTTTGTTGTTTGAACAATTAATGTTGTCCTGATTGAGCATCATATGCATGGTGG
>T03_Unigene_BMK.1034
TCTCTCTCCCTCTCTCTCTGTTTTTTTTTGGTGCTTTGTTTTGTATTGGGGTATGTTTGTGGATGTCCGCGGAAAATAGTTTCACACAGGATTCAGAAAAATTTAGTTCATTTTTTGTATTTTTTCACAACATAAAATCAGTCACACCCAACGTAGATTTTACTATAGCAAGGAAAAACATTACTGCAATTCTGTGGAAAATTGGCCGTACAAGCATGCCCTTAATGGGTCATTGATGATTCAAGTTTTTGCTTAGATGGAGAACTGATATTGTTTCATTTCACTTATTTTTGTTCATATCCAATTTTCAAATCGCTAGTATTGAGAAATTTATGCAACTTTTTTTTTTTGTTGGAGATTAACACTAGCTAGTGTTTTAACATGAAATATATATAGATCGATGTTTGTTTTTAATCATTTTTTCTATGGTTTCTTCAGGGGTGATACGGCCTTTTGCAGT
>T03_Unigene_BMK.1035
GTGGATTCTTGAACGTTCCCTCGACCACGTTGTACAACAACCAACCCATTGGAAACTACGATCCTTCCTTCAACTATCCGCAAGGCCACCCGTACCATCACGCCAACTTCCAATACCAAAACCAGCCTCTCGGACAATACCAAGCTGGAACAGTGTACCCGCAAGATCACCCGTACTCTGGACAAGGATACCACGGAACTCATAACCCCGGCATCGTTGACAAGATCAAGAACGCCGTCTTTGGACCTCACCACGGAGCCTACCACCA
>T03_Unigene_BMK.1036
AAGATAGCCTGCAATTCTGCCTCGTTAGAGTCTTTCATGCCTATAGACTTGAGAACATCATCAAAACATCCCCTCTATCATTGGGAATCAGCCCCTCAATTCCGGCTCGTTTGCCTCAGGCCGCACCATCCACATTAAACTTTAAAACCCCTCAAGAGGACTTAATGTAGGCCAAACAATAGTTCTATTTTGAGCAATGTCTAATTTGAAGCAAGACCATCTGACAGTTGATTAATATACCTACCAATTTCGGGAGTTGCAAGACATACGCGAACTAGCGAAAGAAGAGATACATGATTTAGCTCGGTT
>T03_Unigene_BMK.1037
TCTAGCAAAACTTCTGACAGGCCCCCCAACAAAGCAATATCTTTAGTAGTATTTGAATCAAACCGTAATAACGACTCCTAAAATTCCATAGTTTGATTCTATTGAATCTTGAATCACCCCTTCATAGTAAGCCCATATAGAGTTTCAAGACACATTGGCAGAGTCACCACCATGAGGTTTGCCTAATGGAAGAGCCAACCGGAATTAGATCAACATCTCCAAAGATCTGAAGACCTATGCTCTTGCATTTATAGAACTGGATCCATTTGAGTTATCTATGAAGAGATACTATTTTTTTAATCATATTGAGGTACCGTAATCAGTGGATATGAGAATTAATTTTGGTTCTATTTATCTGTTAGGAGATTGTAGAAAAGTTGGAGA
>T03_Unigene_BMK.1038
GATCGCCATTAATTGCATCTGATGAAGCAGAAAAGATGAGGATTAGGATTTTGGGTAGGAAGGATCTGTTCGTGGCGATGTGTTGGAGAAGATGAGATGAAGGTCTTGTACATCATCCAAGGGGTTTGGTGTGGTGGTGTTTGGTGGGAGTGTGACTGGGCACTAACTTGGAAATGACTTGAGTCCAAGGAAATCTGCGTCCACTA
>T03_Unigene_BMK.1039
GAGCCTAGCAGCGAGAAATGACACAACTTACCCAGCAAAAGCGTCTGGCCGCTGCGGTCAGCGGCGTGGGCAAAAGAAAGATCTTTTTGGACCCGCTCCACTTGAGCGTTATCGCCAATGCAAACAGCAGACGCAACATCAAGAAGCTCTTTAGCGACAACATCATCGTTAAGAAGCCTCCCGTCGTCCACTCTCGAGCTCGAGTCCGCGAGATGCAGCTCGCAAAGGCAAAGGGAAGGCACACTGGCACTGGTAAAAGAAAGGGTACTTCCGAGGCCAGAATGCCCACCAAGGTCCTCTGGATGCGACGACAGCGAGTACTGCGACGATTGCTGCGAAAGTACAGAGAGCAGGGCAAGATTGACAACCATCTCTACCAC
>T03_Unigene_BMK.1040
GTGGAGTTGGAATTCACCTTCGACTTTTTGGCGTGCGAGGAGGTTGTATTGTGGTTGTTCCATAATGGGGGCGATGAGACCGAGACGGTCGGCGACGGAATGTGCCATTGCGATTTCCTCGGCGTTCCATTCGGAGGTACCCCAGTAGAAGGCTTTGCCGGTGTTGATGAGGTAGTTCATCGCTCGGACGGTTTCCCCGATGGGAGTATTTCGGTCGGGACGATGGCAGTATAGGAGATCAACATAGTCGAGTTGGAGACGAGTGAGGGCTGCGTTTGTGCCCTCGATCAGATGTTTTCGCGAGAGACCGCCG
>T03_Unigene_BMK.1041
GGAGCGCTTTATTATAATGATATATTTCTTTGTAATGACTAGAAATGCTTCGCAGCATGAGTGCAATGCTGGTTGTAGAAGTTAATACTGTACCACACGCAATGATACATGAAAAAACTAGAATTATGTGTTTTTGTTATTTAAACTTGAAGAGTTTTGGAACTGTACTTATTCTGGCATTATTTATTAAATATTTTTATAACTGATACAGTTTAATGCGAATGCGTACTG
>T03_Unigene_BMK.1042
GATTTTACACCTTATGGTGGTTTTTAACAGAATATTTACACCTTATATTTGTTTGTTCCTTTTGGCTGCAGTTTGTTGTCTTTATAAACTGTTATTTTGCTAAATACTATCCTCGATGTTGCTTTAGTGAAAAAATAATTTCTTTTTTATTGTTTACTGTGGGTAAGCCTGATTATCTTTATTTTTATGTTGATGGAAATGCTTCTAGGTGGGTGTGGATGGCTTGAAGGTG
>T03_Unigene_BMK.1043
TAAGGCGGAGGGGGAGAATTGTGGTTAATGGCTACTCCATGTGTTTGAGATGAGGAATCAGTGGACCATCTCATGCTGAATTACAAAGTTGCTCAGTTTATTTGGAATTCGGTGGTTGAGTGGTTTGGCTGCTGCTGGGTTTTCCCAAAGTCCCTCCCAGAACTTTTCCAGGCTTGGAAGGCTCCAATCGGAGTTCCAAGAGGCAAGGAGTTGTGGAGATTGACCTTTCTTGCAATCCTCGGGACAATCTGGAAGCAGAGGAACTTCAGATGCTTTGAAAGGG
>T03_Unigene_BMK.1044
GTGGGGGAAGGATGATAGGGTGATTAGTAGGTTCATGCATCAATGGTGAACCCATTGTGCATATTTTTGCAAAATGGGAACATTCTCCAACTCGCACAAGTGGAAGAAATTAATTTCTGCTTGTATACAAAAACTCTTCCTACAACTTCTAGCAGTAAAGGAACTTAAATGCATGCCAGAAAAAGATATAACAAATAGTGATCCTTAAGCATAAAATATTCTCTTCAATTGGTGTTCCATCATGCCATCTTTTTCCGGCAAACATCTCTTTCTGTGACCATATTATGTGTGCATTTGA
>T03_Unigene_BMK.1045
TTGCCTTTACAAATTCAAAATCTCTTCAAATTGAATTTCTTTATAATTAAAGACTACTGTTCCTCTCTTTCCAAATGGACATAAAAACTGCTCCTACTACATTTTGTGTAGTATCTTGCCCCTTGCCATAAAGGGAAGATCAGCCTCCAACTTGTTATGCTGCACCCAAGATATTCATTATGAATCCATTTTTTAAAATCCATAACTCCCTAGAAAGAATAATTGAGGGGTACTTCTTCTACTGCCCATAAAGAGCATCATAATAAAGCATCAAGAGGAAGAATTCCTCTTCTTTTGAGATTCTCATTGGTAAGTATCTTTTCCGCTATTGCCAACTGATAAAATGCATTCACCCTTGGTGCCATCAAACCCAACCGAGAGAGAGAGAGAGAGAG
>T03_Unigene_BMK.1046
AACGAGAAAGAGGTGTTATTTATGTTTTCCAAGCATGTGGGTGTTAAAGACTCCAATGAGGGAAAGGTGCTAGGAATTTTGAAAGCTACTCATATTTTTTCTTCTAGCATCCTTGATAGTTTAATTCTTTAGAGTAATTTATCCAATGCTATTTCTTGGATGAAGTCCATGGAGAGCCTCCCTTGGCAATCCTTTTATTACTTTCAGGAGATTAAATCGTTATCATCGTCTCTCCAAGTGTGAGTTTTTAGTGTGTGGGAAGGTTAGCCAG
>T03_Unigene_BMK.1047
GGAAGCTGCCTTCGAGAACCTTGGCGTTGACTCACTCCTCTCCCTCACTATCTCTGCTAGGTTCCGCGAGGAGCTTGACATGGAAATTCCTTCTTCACTATTCACTGACTGCTCCACCGTTGGTGAATTGAAGAAGCACTTCTCGCAGTACGATGGTGGCGCTGTCGTCGTTGAGGATGATACCTCATCGGACACTACTGAAGAGCCATCTGATGCGTCAACCCCATACGAACCAGCATCTGCTAGCACTCCTGCCAGTTCCGC
>T03_Unigene_BMK.1048
GTGCCGACGATGGGAGAATTGGAGAGCTACGGTGAGCTCGATGAGTCGGAAGGAACCAGGGCGTGCCGCAAGATGTTCAAGGCAGTTGTTGTTTGGGAGCAGATTGGGCACTCACTATGGGAGAAGCTCCGCGACGATTCACGACGAGATGTGAGGGAACATAGGTTCGGAAGCTATACGATGACCAGCATACCCACCCAGAGTCAGCCAAGGTCTGAAGACACGCCTCAACACAAGCCTGAAGACAAGCCTAGGAGACCAAGCCACCACCG
>T03_Unigene_BMK.1049
GCGCCTGCAAGGACTTCCTTGATCTTCCCATTCTCCTAGCACCTTCTGGTCTCTAAGTCATGCCCACCACCAACATCCAAATAGATAGTTCAATCTCCCTTCTATTTCATACATGGTGCCATTTTTGTTCAAAGTAGATTTGAAATTTAGTTTGGCAAGGTTTTATGATCAACTGTCCCCTACGTTAAACCTCCACCTGTTTTCTGGGTTCCT
>T03_Unigene_BMK.1050
GAAGCATTTGATGGTGCTAAACGTCACGCTGGAAGTCTCACCGGGAGAAGAGTTCAAGAAGAAGTTAATCAAAGCGCTGCAAAAGTGCGAGAATCTGGAGCAGGTGGAAGTCGTCGCCTTCCCTACACTGGAATTCTACATGAACGTCCAAAACCCCCGACATGGTGTAATGCAGAAGACCTTCCCGACCAGCGAGGATCTGGATGCACTGTCGAGCAAGCTGCCGAAGTTGGCGGCGTTCAAAGCAAATATTCTGAAGACGACCAGCATGGCCGTTGTTGAGCTGGAAAAGAAAGACGGGAAGTGGACGGGTGGTGTTTCGAATGCGGGC
>T03_Unigene_BMK.1051
AAGCAAAATATTCTTAATATCACAAGAACTTTGTTCCATTTTTCTTTGGGGTACTTATTTATCCATTTTGACTTATTGACCTATAAAGTGGCCTGTTCAGCTCAATGGCAAGAGTTCAGCCACCATACAATGCTGCAAATTTAAAATCAACTCTCTCACTTAATCTTTCTTTCACCCAGAAACGAAATATTTGTGAGAGTATACGCCTTTTGATGTTATCATGGGTTTTGTATCTGTTTTTGGTGGTTCAGTTCATGGCAG
>T03_Unigene_BMK.1052
ATGGAACCAGCCAGACAAAGGCTCGGTCACGGGACCGGCCTCCCTCAGTTGAGTTATGGAACCAGCTATCTAAATCGCCAAGTTGCGGAACTCGGCGTACTACTCAGTTCGGTTGTGGAACTAGCTCCCCAAGTTATCAAATTCGGCACTTCGACCCTGTTATGGAATTTTACACGAACGAATTCCTGAGTTATGGAACCCAGCAATTATCCTAGTTTGGTTGAGGAACCAGCTATAACA
>T03_Unigene_BMK.1053
AAAAAAAAAAAAAAAAAAAGGTAACAACAGAAAGAAGATGCAATAAGCAATGACTAATTCATGTGGAATGCTAAACTGGATGATTATCAACAACAGAGATGGACTAAAATCATGTAAGTGGAGGGGTTGTAAGGTCTTAAATCAGTGTCGTGCTGAGCATTTAAGAGGCCAACCAAAAAAAAAAGGTAGGCGTTATTGAGGAAACTCCAATAGTTTGGA
>T03_Unigene_BMK.1054
GACGAGCCTACCAACTACCTTGACCGTGACTCTCTCGGTGCCCTGTCCAAGGCCCTGAAGAAGTTCGAGGGTGGTGTCATCATCATTACTCACTCTGCTGAGTTCACCAAGAACATCACTGAGGAGGTTTGGGTCGTCGTTGACGGTAAGATGACTCCTTCCGGTCACAACTGGGTTCAGGGCCAGGGCTCTGGTCCCCGTCTTAAGGGTGACGAGGGTGAAGAGGAGGAGAAGTTCGAC
>T03_Unigene_BMK.1055
ACTGGCATACTCATATATTATTCAATTATCCAAATGGAAGACACATGAAGAAATGTAATCAAGTGCTGCATAAATGGACAATTCAGGCACAAAAATTGTCAGTCAGGTATGCCCCATAGTTCATTTGATACTGCACAGCACCAATTTGGCAATCCTAACCATCCAATCCTGACATCCAAAACGACGAGTCATGATCAACATGGGTCGGCTTCCTGAGTCCTACGCCAGCCAATCAGAAAGGTAAAGAACACAAAAGTGTTCAATCAGAGGGGTTCCTCAAAGTGAGGCACACAAGTAGCTAGTCAAATTGATGGTTGAACTGTCCTCATGTTCAATGCCATCAGCGGCACTATAATGAATTCACATACAACAAATAATCACAAAAAATCCCAACAAAGTTAGAAAAAATAATGTAAGAAATATATTTTAAAATTAAATCACGAACG
>T03_Unigene_BMK.1056
AGTGCACTGGAGTCCAGCACATGCTGCATCCATTACAGATATCAGCGTTTAGTTATTTTCATAGAGCACTACACCGAGATCTTGTTTAGACATGCCCAACCTTCATGCATCATCCTATCTTATACCACACCCTCAAACAGAAAAATGGGAATGACTGGCAACAACAAATGCAGGGTAGAGATGTTTTTTATTTTTTTTTATCAGTAACCGTGTATGTTATTGTTACACCACTATTTTATGGCCTAGTTTCTACACATGATTTTTCAACTGAGAGATAAAATTGAATTCAACAGCCAAAGCTAGAGATGAAAGCAGGTCCTCAGACACCCGAACTGAAAAGAGCAGGCAGACATGGGTCAAATCTTTGGACCCTCCTTAACTTGGCTCTGGGTTCAGGTCCACTGCATGAACTGGCATACTCATA
>T03_Unigene_BMK.1057
AATTTTTATAGTGGAAAGCACCTTCTCATTCATCTCTTACGATCATTGAATTCCGTTCAGATCCACTCCAGGAACCACTATTCTATCTATACTCCCCTCCAAAGACCCTGTTTTTGCAGGGTAAGATCTCCATCTTGAGAGAGAAGAAACCGATACAAAAGCAACCTTGCCCATGTATTCATTAGATTGCACCATCTTTGAGGAAAGAAATCAATACAGAAAGCCATTCTTTCAGATTTCATAATGAAAACATGCATCAGAAGCCCAAGCCAAGAGAAGGCATAACTCAACCAAACCCCTGAAGTATCATTGGGAAAGTTGTTGAGTAAGATTATGATTAGAACAACGCCATTAAAAAAAAAAAAAGAAAAA
>T03_Unigene_BMK.1058
GCTGTGTTCATTGGCACGGGCTTCGAGCGTGCTCAATTGGGTCGTCCATGTGGTCAGCGAAGCCGATTCGAGGGAGCCGGGTGTCAATGCAGGTGTGTCTCCTACGCTTAGGTTGCTCGATCTCTTGGCTTTCTTGTCGTAGTACTTCTTCGCGAGAGCATTCAGTTTCTCACTATACTCTTTCTCAATCGAACTCCGCTCTTTGTAGAACAATTGTATCTCCTCGAGCCACGTAATTCCGTTAGAGACCCAATTGTCTACTGGCTTGAAT
>T03_Unigene_BMK.1059
TACTCATCCTAATATTGTGGCATGTAAAGCTTTTGCTTCCCATCATTTCATGTTTAATCTAATACAACCATAGTGATGGGGAGTAAAATATGAATGCTGCCCATAAGAAGAAAGGATTGGATTATACTCCTAAAGGCGGATCTTTGTGATATTGCATAAAATTTAGCTGGTAGCATGTGAAAGACTTGCTTCATCTTGATGCTGACCCTGTAAAATTGGTTATTAAAACAGCACTATTTGAGCGTTATGGAGTAGGTGGTACAACAAGAATAAGAAATAATGTGATAACACTGAAGTACACCATGAAAATTGAAGACTTGCCTTATATGAATTTTTGTCCTGCTATCACTTAGATATGAACTTTATTAACTTGAAGGCTCACAATATAGAGTTGGTCG
>T03_Unigene_BMK.1060
GCACTTTCAAACTTGGCGCATCAAAATTTCTTTTTCAGAGTCCTTTTTCCAGGATAGCCAGATCGTGTGTAGATTAGGAACATTACACTCAGTAAAAGCCACTTGAATGTATGCCAATCATGGGGTTTGAGATCTTCCAACCTACCTGTGTGCAAAAACTGGGTGGGAACTATCTGGTCATGATAAGTAGTGTTTTGAGAGCTTCATAGTTGTTAAATCCTGACCATTGGATAAATTGATATGAGTGCCAAAATAGGCACGATGAATTAGAGAGCCTACATAGTTTAGAGTCTGACAGACTTAGATTGATCAGAGGGAGGTAAGCCCCACAGGTTAGACAAATCCTGAGACAGGAACAGTGTAGCTGTACCTGAAGATTTAGGATTTTTTTAGTCACTA
>T03_Unigene_BMK.1061
TTTTTTTTTTTTTTTTTTAGATTCCTAATCCACAGCGCGACAGTGTATCCAGTTGGGAAGCTAGAGTGCTAGATTCTAACCAAAATCCCGTGCTTCTATTTGTCTGTGTCATGAATTTAGGCTTTCTTCATTCCTTTTTTTTTTTCCTTTTGGCCTTCATTGGAGAGATGAGCTGAGCCTAAGGAATAGCTTGGTAATTATTTGTTTCTCATCTGACTTGATTTAACTTTTCTAGTCTTTCAAGAGGTCCATCTCTGAG
>T03_Unigene_BMK.1062
GGGGGAGCAGATGAGCTCTGAGTCAAGGTGAACAGAGATGGGTTCACTAATCTATGGCTAACGTAGAGATGAGAAGAAACAAATTCCTTTTGCTCCTTCAGCAAAGCAACCACTTTTATACCAAATCACATTACAATCAATATCCTCCTAAAACCACACACCCACGTTAGCAAGCAATAACACCATTCCAGTTGACTCCTACAAATCAATTACCTATACTCGAGGCATGGTTTCAGAACATCAAGTCATTTACAAATTACAAAATAT
>T03_Unigene_BMK.1063
GGGTAAAGGTGGGTTCAGTACCTGTTTATTAAGCATAACACCATCAACCAAAAGAGCTCGCAGGTAGACATACATAATTTGTAACAAATACATATTTGAAAGCAATTAAAATCAGAAACTCTCAATTCCAACTAACATTCACATCTACTTTTCAGCAGACGTCCTGTCCTGCCTTCAATGCAGAAATACTCCTTGTAATCATCTCCTTCTTCTCTCCTACGAAATTCACAAAATTCTCT
>T03_Unigene_BMK.1064
AAAATCCAGGGAGTGGAATCTCATCTGATAGTCAGTGCCCCATCCTGAAACTATGTGGCTTTCCATATCTGTTAAAACAGATTATTTTACTTGGGGTATTTTCAGAAGTGGTCAGGGGCAAAGCATGATCATAACCTCATTAATATGTCCCCATCTAAATCTCAGGCATTGGTATCAAAACAATAATGATTGCTTAGTGGTTTTTCAATTTCGAGATGATAGAAGGATATTAAATAACCTCAGAGAAGTAATA
>T03_Unigene_BMK.1065
AGTTGTCAGATTCCCTACGCTATGCATTTGGAAGGGAGTAATAGTGGATAACGAAGTGATGTGAAAATAGGTTCTGAGTTGGTAGCCTCCAGCGCTCAGATGCTTCAAATTTTAACATCAATGGGACGCCAGGGGCAAACCAGGATCATCAGGTATTGGAGTTCTATGGGATTATAATTGTGCAGTTTTGGAAGTGCTCTCAGGCCCAATGGGAACAAAATAATCCAATGGAGTATAGGGTTTATGTTTTTCAAATTGGAATCTTTGAGAATATTTTAAAAATTTTTCATGGGAAATCTCATTGTAGGAGTGGATTCATGGAACACAGTAAGGTGGGAAAAAAGTAGGG
>T03_Unigene_BMK.1066
GGTATATTTGCCACATAGGGATTCAGAAAAGATGGTCCAAAGTCAGAACCACAACATGATTCAATAGAACTGGAAACATCAGAACAAGTCAACCTTGCTTCTCACATTTTGCTCTAACAAAAGTGTTGAAATATGGAAAGACAGGCTACCAATTAACACAGAGAGGAAACAAACATGGTCTGGTTCATACTAAACACAGTTTAAGGCACAAGTGCGAGAAAGAAGCACTGAAATCAAATCACATGGTGCTAAACAGGCAGTGG
>T03_Unigene_BMK.1067
AAGAAGAAGAAGAAGAAGAGGCAGCAGCATCGTCTGCCGGATGTCTGCAGAAGACTCAGCCTGTTGCTGCGCCAATCGTCGACTGCCATGGTGTTGATCGAAGATGGGCCCCGCGCCATATCTGATTGACTGCAGAGAAATGAAAAGCACAACCAAACAGTTCTGGTTTCGCACAGATTGATCGGAGAAGGTGAAGAAGGCCGGAGCTAGCATTCCGGTTTCGGTCGGCCATCGATTTTGGTGATGAAG
>T03_Unigene_BMK.1068
GCATGGCCTCATCCGAGTCCTAGGGCACACTCCTAGGCTCCCCAAGTGCACAACCAATAAACCCACCCACAAAAAACAAACAAAAGTAAATGCACAAAGATATTCTATTCTCTTTCAAGATAAAGTTCATTTTCCAAGGACCTTTAGCACCCACTGAAACAACTAATAGAATTAGAAGAGTCTTCTTCTAACATTGACTGACCTGAATAAAAGCCTTTTAAAAATAATTAATGTTTTCCAAATAGACAAAACTTCTTACTCTCTAACCCCCAACCAAACTAGCATAT
>T03_Unigene_BMK.1069
GGGACACTGAGTGCGCAGTGCAGCAGAAGCCGGCGCGGCGGCGGTGGAATTAGAACTCGACTCCGTTTCCTCCGCCACTTGCCCGGGCGCCCTGTGAGGGGCGTAGTGGTGTGGGCGTATCATCACCGGGCGGGTCTTGACGGGAGCGAGGCGGCAACCTGCCACATGCTGTCAGATCTCATCCATAATATACCATATGTTGTCCACCGGTACTACACTATTTGAAGTGATCACAGATTTTTTGCTCAACGAGATTTGTACGTCGCGGGAATTAGAATTGGGCTCCTGGGCCCTGGCGGGAGTATTTCCTGCCTCTTACAGATCAGGAGCTTACTTATTACTCCTCAGCAGATTATTTGAAAACGC
>T03_Unigene_BMK.1070
GGCCATTCCAATCAGATAGATGTTCAAAGGTAGCTCAAAACCGTGTGAATATCTCAACTCTTTAGAGCTGGGAAGGGCGGGGCAACTAAGTTGCACCATTTATTTCCAGCCGGATAGAACAATGGGCCAATAGGAGATTTCATATAGTTGGAACAAACAATCAAGAACCTCCATAAAATTGTTAACCCATCTATAAATATCCAAGGTCAATGTTCAACCATGAATGAACCCTGGACGAAAAATAGATTAACCAACATAAACAGATGCTCGTAAGTATGCAATATAGACACACAACAGACTGAAGCAAGGCTTACCAGTAAACCCCATTAACCTGGGAATAGTTTAGGCAAAGAACAGAATTACTGT
>T03_Unigene_BMK.1071
GAGAGTTTCAGAAATGGAAAAGCTTCGTATCTTGATTTCTAAATTTTAATTATATTAAGAAAATCTGAGTTTGTCAACTACCAAATTAAAGTCAATATTTTAGAGACCATTGGAAGGTTTCATTCCTGCGATTTGCTCGACTGTTTTCTCTTTTGATCAGCGATTTGCTTGACCAGTTGATTGAGGATGAGAAGAAGTTTTGGTTCAGCTAAAAAGAATGACAGTAACTTGTGGTACAAGATAAAACTAGAAATTATATGTATGTCTTGTG
>T03_Unigene_BMK.1072
GATCGTTTCAAGTGACCCAGAAAGTGTCAGTAGGAAGAAGCAGCTGAGAGGTTTGCGCTGTCGAAAGAGTAACAACTTGCAAGAGAAATGCCTAGTCACTCACGACAGTGGGAAGGAGGCAATCACGTATCTGCTCTCGCTACTGACAACCGGTGTTCGATCGTCAGGTGCTTGCCAAGGATGGAAGGCTGAGGCCACGGTCCTGTTGACTTGCAGCTGCATTACCATCCTCGTATCATTGTCGACTCGGAACAATCAATGCTGGGTGTCAG
>T03_Unigene_BMK.1073
ATTTGATTTTCACAAGTATCCTCCATCATGCTTGTATTTTGGTGCTAGCTTATTGCTTGATTCATGATCAATTATGCTCTGTGATTGCTACATAACTTCATCTGGTAGATGGTAGTCTTTTTACTCCTAGACTAGTTATTTGTTGCAATTCATATTGAACTATTAAATGAAATAAGCTTAAAACTTGTGCACGATATAAAAAAAAAAAAAAAAGCACAAAAAAAACAAGTAAAAAACAA
>T03_Unigene_BMK.1074
AAAAAAAAAAAAAAAAAAACATAGAGAACTGTTTATATGCTTCTTGAAAGTTTTGTCGGCTGTTCATTTTCCCGTGTATGTCCGATCTTTGACATCTGATATAAAGAGCTAAATCATCAAGTGCCTTGCTCTTCACTAATGCTTATAAATAATGCAGTTCTTGAAATTGGTCGGTATATTAATCAACTATCAAATTTTCTCTCTTCAAACTAATGAAGTGCTCTCATTAAAG
>T03_Unigene_BMK.1075
AGAAGACAAGCAATCAAGAGTTCGCAAAGAAGGTTACAGGGTGGACATTCAAAGAGCAGGGTGTTCTAAAAGCAGGCACGATCCGACACTGGCTCGACGAAGGCGCGCAAAAGAGCACAACAGACCTGACCGTCCTAGACCTGAACCCAAGCATCTACCGCATCAGAAACGACGTGCACTACAGCGTCGAAATCTCCGAATGGCAAGCCGATCACTGGGCCCCCTTCACCCCACCTCCG
>T03_Unigene_BMK.1076
TTATTTCCCATCTTCCTTTGATTTAATTCATTGTGGGGGGAAGTTATTTTATGGTCATTTTTGGATTTTCACCACTCATTCTTCATTTCCAACTGACCTAGATATTCAATTACATGAACCAAACAGACTCAAAGTGTGTCACGGGAAAATGCTATTTCAATTTCAATTAGAAGATTAATCTTGGTGGTTTCTTTGCCAGCAAAGTCCTTTAGAAATTGCTCCGGGCACTATGATGAACATTATACAAATTTGTAGAG
>T03_Unigene_BMK.1077
GTAGCTCTTTTCGATGCATTGACTGTATCAAATTGAAATCCAACTTTGCAAGCTCTAGGATAACATCATTTTGCTGCTTATGTTGCTGGAAGAGTGTGATGTAAAATCTTGCATCCAACCTGGCAATGCGCTTACGCATAGGTAGCTGAAGAGCATGACCTACTTGTGCTGCCAGAGGACCATCAAGATGGGTCATGAGAGACGTAAGCTGTCCTTTTGTGAAAGAGATGGCTTCATCCAATGTATTTTCTCCATGTGTGCCATAAAATGCTGCTTCGTAGAGACTTAACAGGCCCTCCACATCACTACATAAACCTTCCTTGAAGTTGCCTTCACTGTCTTTGAACTTGTTGAATACATCAGAGAAGACATTATAGCCCTCTTGTCTTAGTAATCGGA
>T03_Unigene_BMK.1078
GGCAGCGATTTTGGGCCTACAGGACCAAGAAAAAAAAAAGGGTGATAGTTGATGGGTATTGATACTACAACCCATTGCAGGCGGTAATTGTATCTATGTGAGGTGAATAATGCTTTGTCACCAGGAGACGTGAAATTTTGATGTGGATGGCCCCCATTTACAGACCATTTTCACAGCAAAAAGCTGTGCATGTGGTGCATAAATGAGCACGACCAAACATGTTGATGCGTAAACA
>T03_Unigene_BMK.1079
ATCGTCGAGAAGAATGGTGGCTCAGAAGTCTTGCAGTACAAGACAGACTACCAAGTACCGCAGGTGCAAGAATCACAAATACTCGTTAAGAACAAGTATGGAGGAGTGAACTACATCGATACCTACTTCCGCACTGGCCTCTACCCTGCTCCTAAATGGCCTATGATCCTGGGTCAAGAAGGTGTCGGTACAGTCGCTGCCATTGGTGGTTCGAACCCAAATAACCTGAAGGTTGGTGACAATGTTGTGTGGATGTCATTCGGCGCATATGCGGAATACAGTGCAGTCCCCGCCGAGAAAGTTGTCAAGGTCCCCGAAGGTGTTTCCGACGAGAAGGTCCTAGGGAGTTTCCTCATGGGAATGACAGCCCTCACCCTTGTGAAGGAGTCGTCCGAGGTTAAGAAGGGAGATACAATTCTGGTCCATGCTGCTGCAGGTGGTGTTGGTCTGTTGATGTGTCAGATCCTCAAGGATATTGGTGCAACAGTCATTGGCACAGCCTCGACGAAAGAGAAATGCGATCGCGCGAAGGCGGCCGGCGCCACCCATATGATCAATTA
>T03_Unigene_BMK.1080
GTGTCAGTCAAAGACTTTTGTTTAAGAGATTCTTATGGGTATGACATGTGCAATGCACATGATTGTACTTATCTTGTTCTCTCTTCGGTTTTGGTATCTTCTTCACCTTTTGATATAATGGAACCGTAATCCATTTCGCCTAAAGATGTACTTTTTCAAGGATGTTCACTCTTTCAAAGTGAACCGCTTTAATCTTCTTGTCTCTTGTGTGGATATTATTTTTAGATACTGCTTTATCTTTTCTTATGCACTTCTTTGCATAC
>T03_Unigene_BMK.1081
GAACCCTTGTGACCTTTGTTCAGAAGTATTGATCGTGCGAGCGGCTTCATTGGAAATGATGTATGGATTCCCGTCCATCACAGCTGTGTTTCTTAAGACTTCATATTGAGCGAGCACCCGATCAATATCTTCCTCCTTCGGTACCTTGAACAGCGTTATACGCTTAATGTACTTCGGCGGCATGACGTGGATATCCCAGTGTCCGTAATTGACACTTGGTCCAAATTGTAGAGCGCCACACTGTAAC
>T03_Unigene_BMK.1082
GGTATCACTACATTGCTTATACTGGCATTGATAACCTGATTGGGTGTTCACACAAACTTGATTATCTTGGCAACCACCACACATGTCAGTAGGAGCAAGAGTAGGAGCAGGGGTAGCAGGAGCAGAGGTTGATGGTGCTTGTGTTGCGTCTACTGTTGGTGTTGTGGATGTTTGATAAAATCCTCCACAAGTTCCACAATCACCACGAATATATAGCTGAGAAGGAGGATTAGGTCCTGTTAGAATAAAT
>T03_Unigene_BMK.1083
GAAGAAGAAGAAGAAAAAGAAAAAAGAAAAAAAAGAAATTGATTCATAACCATCAAATTATCAAAGATCATGAGTGTGAAGGGAATTCACCAATCAAAGGTTGGTCAAATTGGGCTCCATAGAACTGGATCGCATTTGCAATCCACTCGTAGGAGAAAATTTCTCATTCCTTTCTGTATCCTCATCAGAGATTAATGAATTCATA
>T03_Unigene_BMK.1084
GCTATTTATTTGATCCATTTTGTGAGTGGCTGTGTGCTATTCTGAAGCTTATGGACCAAGCTGAGACACTTAAATGTTTGAACATAGGAAAAACTGCGCCCTTTTGTCTATTCTCTTATTCCTTGTGGGACCACTAGAACTATCTTTCACCTTTTTTTAATTGCTTCCTCTTTTGAGAATATTTTAAGCATCACTTAGTACATACGTTAAGGATTCCATGCAGTCTATGATGTTCATTGTATTTTCCCTTTTGTCCTTTTGGTCGGCATTTGATTTTATAAATGCTCACAGAAGTGATTGGCTGGCTTCACTAGTTAGTAAATTTATTCTCCTATTTTAAAATATGGTTAATTGTATGAAAGTAGTGTTGTTCTAATGGCTTCATACTTGAAGTGCAGGGACTAATGTAAAATTGGCAGT
>T03_Unigene_BMK.1085
CCTCTCTCCCTCTCCCTCTCCCTCGCTCGTAACTCTCCTTCTCTCATCCTCTCCTTCTATTCTCGTTGTTGCTTCCTCGCTCCATCCAAGTAACTCTCTCTTCCCACTCCTAAGGCAGAGGTTGAGCTCTCTCTCCCAAGGCAGGGTCTCAGCTAGACGCCTCTCTCTAGCTTCTCTACCAAGGTTGGGGCTTAGTTGCACGCTCTCTAGCTTCTCTACCAAGTGTAATTTGTTAGGATTAAAGCACGCACACGG
>T03_Unigene_BMK.1086
GTATATACTTTTAAAACTTTTGCACCTTGAACTTAGTTTGAAATTTATGCTGGCAAGTGTATGCATTATTTGGCATGTAAAGTTTTTTTCAAACTTTCTTAATGATCTGTTATGCCCTCACTATTTTTTTGCTTTTGATGCCTTTTGTGCCTTAGGATACTTTATAATATCTCGTTTACTTGACAGTATATTGAATATACTGATGTCGTATCTGAATTAAAGAAGCTTCACTTTTAAGTAAATATACCAAATACTGATATTCTGATATGCGTGGAACTGGTTGAATTTCCTGCCCAAGTTTGATACGAATATAATGAACTAAATGAAATATATAGGCCATGCTGCAAGAATAGCGTGTAGGTTAATTTCTTAGCTTTTAGCGATGACCATGTAAAATTTTTTATTTGCCAG
>T03_Unigene_BMK.1087
GCTGTATCCTAAATTAAAAAAATTACATTTGAATAAAAAAGAAACATGAAAAGCAGGGTTTTCTTTTGGACCAGTAAAGCATGAAACGTGGAGTGCATATAAATGGCGAGGGCTATTCATGTAGGGGGCTCATAGGAGATGTCAGGATGATGGAAAGTTTCCACCATAGACCAATTTTGGAAATCTAATATTTGGCCTACAAATGGATGGTTTTGAAGAAACAATAGCCCAAGGTCGACATGCAGTAGGAACATCTCTAGTAATCAGATGGCAGAGATTATTAAATGGATATTGGAGGATATTTTCAATTCAAAGCTCATCCATGGTGGAAACCACAAAATGACTTATTTTAAGTTTCT
>T03_Unigene_BMK.1088
GATGTCGAGGACTACTAGGACTTTTACGGAAAGCCTATATCAATAGATTCTTGAAAGATTCAATGTGGAGAACTGTTTTGGAGGAAAAGCACATATGTTCAAAGGTGATCAATTCTCCAAGGATCAATGTCCCAATAAAGACAACAAGAGAAGATAGATGTAGGACATTCCATATGCTTCCGCAGTAGGAAGTCTTCTATCAGATCAGCTTAGACTTGTACACGTTCAGACATCAGTTTTGCAGTGAGCATGCTTGGATATTTTTTTGTATTTTCATAGGGTTGAATTCCTAAGAAATGTTGTCATTGCCTTTCCATTGAAAAATTAATTGAAACAAAAT
>T03_Unigene_BMK.1089
GCCACTTGAAGCACTATTATTAGGTAGCCATCGTCTCTCACCAATCCCTCCAATTCCGTACACGTAATCAAGTCTGCCGAATGCGGCGACGGCTTGTGTGAATGCCTTCACTTGAGATTTCCAATCAGCCAAGTCGACCTTTGCGAATTGCCCGCCAATTTCCTCGGCGACTTTCTTGCCATTCTCCTCGTCTCGATCTGAAATGAAGACTTTGATACCTCGTTTGGCCAGCATACGAGCTGTGGCTGCTCCTAGACCGGCAGCTCCGCCCGTCAAGTAGGCGTATTCGACCATATTGCGTGTGGCACTGTCGTGACTTGAACTCGGCAATCACA
>T03_Unigene_BMK.1090
AATGACTGTTTCATCTACTCCAATTGGCGAGGAGATAGCTGCCATTGTGTTGGACAACAAATTTTGGAAGTATGTGGAGCATATTTTAAGGGTTAGTGAATATTTAGTGATGCTTCTTCGCCTTGTTGATAGTGACAACAAGCCAGCCATGGGGTACTTACATGAGGCAATGAATAGAGCCAAGCTTGCCATTCAAAGGAGGTTGAAGAATAAAGAAGAATATATGCCATATTTGAGAGTCA
>T03_Unigene_BMK.1091
GAAAGCAGAAGAAATAAAGAGTAAGACAGCAGTCAAAAACGAGGAAAGCATCACTGCAGCAGCCCAGCACTGCAGAAATCCAGAAGCAGAAAGAAGACGACCTGACAGCAAAAAGCAGCACTGCAACAGTCCAACCGAAGAAAAAGAAAACAGGATCAATCAAGATGGTGGACAGGTGGAGGGTTTTCGGTGATGGCATTTGGAGAGCAAGG
>T03_Unigene_BMK.1092
ATGCCTACGGAAAAACGGGCAGGTATATCCAAGCATGAGTTTCTTTCTTATTCTTGGTTCTGGAAAGTTCAAGTTGAGTCTTCTTGTTCATAAAGAAACGGTCTGTGCATGTATGTATGCATATGTATGCTTGCATGAATGTATGTCGGTGCTTGCACATGTCCCCATAATTTATTTTACTGACTGCAGTTATGATAAATATGACGTTGGGTTTGTGTCACA
>T03_Unigene_BMK.1093
GGCGCTTCTCTGTTCTGTACTGCTTCACGTATTTCTCTGCCCTAACGAAATACTCCTTCTTCCTCCAAGCGGCCTTCTTGGCAAAAGCGACCTTGTTCTTGTCCTTCTCTTCTTTCCTTAACTTGGAACGTGCTAACTTCTTACGAACAGCCTCGGGGACTTCTGCCTTTGGCTTCTTCTCTGCCTTCTTTGGGACAAAGAGCTTCTTGGTAGCCTTCTTCTTCTCTCCGGTCACGGGCTTGGTAGAGGACATTGCAACGGAGTGAGTGTGC
>T03_Unigene_BMK.1094
AGGTTTGCCAAATGAGTTTTCTTTATTTACCAGTCAACAAGTTCTTAAATTAATTTCAAAAGTCTAGGAGAAAGGAGTTTTGAAAATCTAACATCACTTCAATTTCTGTCCATTAATGGAATCCTTGCCAGAAGGGCTACAACTCCTCACCGCACTCAAAAGCGCTTTGATTGCTCTATATCAAGGAAAATTCTATATGCACCCACTTATT
>T03_Unigene_BMK.1095
GGGTAAAATAAAAATTAGCACCACGATCCGCAATACGACGTGATGGCGACTGCGAATTTGAACCATGGTCATAAAGGATGCCAGAAGGATGGTGAGGGTTTTAACAGAGTGTTCTCATTGGTCACCGTCCCTCCGCCATAATTACAACAAGACAATCGTTTAAGAAGATAATTAAGAAACTTTGCCACAAAATTCTATAAGATTCATCATAAACAAATGAAGGCCATAGCATCATATAAGTTGATGGTACTCTTTCCAGGTAATGGTAGTTGCTCTAAGATTTTAA
>T03_Unigene_BMK.1096
CTTGTCAAGGAGATTGAAAAGGCTAAAAAAGATGGTAAATCCGGAGCAGACTCCTATATCAAAGGTCTCAAAGAAGCTGCACCTGCCGATGTCGATGACCTTATCAAGCAGATCAAAGAAGCAGCCAAGAGTGCAGGTTTACCCGCAGATACCATAGAATCATGGTTGAAAAGTAAAGCAGAGGATGGAAAGGTTGACGCTGAAGCTTTGGCTAAGAACCTTACGAGTAAACTTAAGATGGCAGCCAAATTCTTACCTGGAGAGCCTAAAG
>T03_Unigene_BMK.1097
TGGGCCTTCCAAGACTTTATCTTCCTTGATGAAGCTACAAGAGGCAAGGTCTTGGCCTTGACGCGGAATTGACAACACAAGGGTAGTTCAAATATGACTATGGCATTATCAACCAGAAAAATGAATGCTTCGAATCTTGGAATCATAACAAAGATAATCCTTTTGGTGAGTAGCATATCCTAGGAATGCACAGTTAACAAACTGTGCTATGAGTTTATTTCACACATGAGACGGTAGATGGACAAAGCAAACCCACCCAAATGTCTATAAATGAGCATAAGAAGGATGTGCACCATGGAGACAGAAGTAAGGAGAGTGATTATGGAGACAAAAGGAACTTAGCTCTGATACCATGTCAACAGAAGAGAAAACTCATAACATATGAATTTCTCTAAAAACTTGAGTGTCGATTCTTATGGTCAACTTCCTCTCTTACAATGATATATATAATCAATTACAACAAGCAATCTCCCTGAGGGGTAGCTCAGTTGGCCTAGG
>T03_Unigene_BMK.1098
GTGGGATAGTCCGAATGTAGATGGCCTCAAATTTTCCATGAATGGGGTGATAGAACCAGATTGATTGGAACTGGGGTTTGATGAGGGGGTTGAAAGGGCAATATCCAAATTTGTGAAATATTTAAAAATGAGTAAGAGATGCAAAGTCCAAAGCATATGATAACCTATATAATAAGTTGGGAATGAGGGGAGAGATAAATGTTAAAGCTTGTATAAGTGAGGAAAAGAAAACGTAGGGACTTAGATCATGTCTTATATATAATGAGCGGCGACCA
>T03_Unigene_BMK.1099
CAACGGAGCATTTCGGCTTCAAGGACCAGGAACAGCGACACCGCACGAGATTCCTGGATCTGATCATGAACGACGGTACACGCGAGACATTCATCACCCGCTCCAAGATTGTCAAGTATATACGCAAGTACTTTGATGAGCGCGACTTCTTAGAGGTGCAGACGCCTATGATGAACAAGATTGCCGGTGGAGCTACAGCAAGGCCGTTTAAGACATTCCACAACGAACTCAACATGGAGCTCTTCCTGCGAATCGCGCCCGAG
>T03_Unigene_BMK.1100
TCTTCTTCCTTCTCGTAATGCGCTATCTTCCGACTTCACATCACCGACTCACTATCCTCTTCAACTTGCCCAACAAGCCCTTCTTCCCCTCCTCATTCTCCACTTTCTCCGGCTTCATCTTCTTCTTCTGCCCCGTCTGGTGCTGCATCTGCTCGCTCGTGAGGTTATAAAACGGCTTCATGTCTCTGGTGGCTTCTTCATTGGCTTCCTTCTTCTGTTGATATTTCACTCTCTGTCCATTCAAGTATCCTATCTTTCCGTTATACATGGCAGG
>T03_Unigene_BMK.1101
GTTTTGTGGATATGACATGACAGTGATTTTTTTTAATTCTTAAATTATTATAACTTTTTTTTTAAATGGTGAAACATTCTTAAATTATGGTTTGCTTCATATTTCTTGTAATTTTGTGACAATACTCATTTGCCCATTCAAATACTCCATCTCAGTTTTTACCGATCAATGGGAACCAGTAGTTTCCATCATCATTTAGTGAAGGCGTCTGGAAAAACTGTTGGCAACTATAATTGACATTTTTGTTTTCTGATCATGATTG
>T03_Unigene_BMK.1102
GTGGGGTGGGAGAACGGGATTGCATCGAAGTTGAGATGGAAAGGTCAGGCTACCAGATGAGCACAGGTTCACTGGACGGGGCTCTCACTGTGACAATTTCGCTGGTGGGAGCAAGACATCGAAAATGTGTGGAAAAAAGATTCCGCCGTCGGGCTTTCTGACGCTTTATAAGTCTTGAGACAGCTGAGCTGGGTGAGCTGTCGCGTGAAGTATGGTTCATAGGGCACATGAAGGCCACTTTTGAAGGAATCAAACAAGA
>T03_Unigene_BMK.1103
AGGGAAGCAAAGGACTTATTAAATATGTATCTATCCTTCAATGAATCTGAAAGAAGTAAACAGAGAGATAGCATCAATTGTCTGTGTCATTAGACAGCTTTTGAGCATGGACCCCCCATTTGTAGCCACCTAGTAGGTATTCTTTCAAACCTACTGAATTCCTAGAAATTCCTGGTAAAGATAGTTGTCTCATTAACTATGGGACTACAAAATACTGAATACGGACGTGTGCAATGCATTCATGACTGTAACATCACCAGTGGATACCATTTTGGAAATCAAAA
>T03_Unigene_BMK.1104
GCTTTGTTAATTTAGCTAGAACCTGATAATTCTGGGTTTGGGTTGGGCCATGCGCATTACCTTAGTGGCCAACCTGAGCTGAACAGACCAATTGCCACTCCTAGATGCTATCAGTCACAAAACAACAGTGGAAACCAATTGCTGATTAATTCAACAATGAGAAGGCAATACATATTGCCCATCAATAGAAACAATCACCCCATACTAAAGAAAGGATATAGGATATTTTAAGGAAGGATTGACCTCAGGAAAGGAGTCTGATGGT
>T03_Unigene_BMK.1105
ATGGACTCGAGGGCAGTCATACGACACATATAGGATTTGACATTTGTGGGAGTGATTAGAATATATGAGATGAACTTTAATATTTCAGCTTTGTTTAGTTAGTTTGTTTAATTCTTGAGAGAGATTGATTGTGTATGTTCATCATGCAAAAAGTACAACTGGTAGCTTAGAGGAGTCAAAGCCTTGTAATTCAACAAAGCTAACTCTTCCAAATCAGGGTTAGAACTTTGAAAAT
>T03_Unigene_BMK.1106
AAGCGATCGCACTGATCCATCCTTGTATTTGGTCATGTTTCCCGCCATCTCCAAGATAATGAGAGGCATCATCCTTTTCCTTGCCAAGTACATTATTCGAGATAGAATCATGGCTTCCATCTTGCATCATATCGGCCCCAAAATGACGAGTAGATACTTTGATGCCAGAAGGGAGTTGCGAGATTATAATGCCGACTTTGAAAAGAAGGTGTGGAATGATCTCGATCTGGATGCCATTGTTTGCCCTGTCCAAGCCATTCCAG
>T03_Unigene_BMK.1107
GGGGATCATTTATTAATAATTACATGAGAAAAGTACAAATCTATGCAAATTTAGTTCTAAAGATCTATGATTTTGAGCTAAGTGTTAAGATCTATGAAGTTATAGATAACTAATTTCATAAACCATTTCACTTTTTCCTTTTTTTTTTCTAACCATCCAAATGTTGGGATAACTTTTAGTACAAAAACAAAATAATGGTAGACCCAACCCACACACCCTTGCATGAAATTATATAGGAATCTGTTATTCC
>T03_Unigene_BMK.1108
GCCTGATCAAGAGTGGCCCACCTCCAATCAACACTTGTTCCACCAGTGACTTCAATATTTTGATCGACAGGCTTCTTGGAAGTTTTTGATGATCTTCTGAGGAATTCTTTGTCATTGTTCGAGGTTGGTTATGCCCCCTTTTCCATCTGTCTTGACATTTTTGTTCAAATAAATTTAATCAAGACTGTCCAGATTCAGATTTGTGGATTTATATCCATTATATTTCAAATTTGGACTGCTGGTAGTATCTTGGAGCCTCTCCAATCTGATATGTGATTGAACCAATCAGTGGGGCCCACAGACAGATCTCGTCAGGAAAGTTAGGGTCGTCTGGGATATTTTTTTAGCAATCGTGTTCTGTTTTGCACTTCGTGCACTGCTTTGCTTCTGAAGCTCTTCTCTGCATACTTTTGCTCATCCACATCGTGATCAGAGGTTCTGTTCTCTGGATTCTGGTTGATTTCTGAGTGAAATTTTTTCATTGTTTCATAAATTGTTGCAAATGGAAAAGTCTGATATCAATTTAATCCGGTTTACTGGTAAAAATTATCCATCTTGGGCCTTCCAATTTGAACTTTATCTTGAAGGTAAAGAATTATGGGGCCATATATCTGGTGCTGATCCAAAACCAACTGAAGACAAAAAGAAAATTGTGTCTTGGGACACAAAAGATGCAATGATCAAAACCTGGATTCTTGGTTCCATGGAGCCATAATTTTTCCTGAATTTGAAACCATACAAAACTGCCAAAGATATGTGGGAATATCTGAAAACTGTATATCATCAGGGGAATTCTGCTCGACAATATTAGTTAGAATTTGA
>T03_Unigene_BMK.1109
GTTCGCCCTGGGTTCGGCCGATCGACAACATATCAGTCAACGACGTCAGCTCGCAGTGACCTTTCTCCTGTACCTGCAAATCGTCTGTCTAGAGTGCCGAGTGACTCGCTAATGATACAGTCGACAAGGTCAAACCTCCGCAGAATTGATACCATGTCCAGCGAAGACGTCTTCGCTGACGAATCGCCAACCTCGTATGGAACACAAAGGTCA
>T03_Unigene_BMK.1110
TGATCTTTTGTTTTACTTGGCACAGACATGGGTGGAGAGATACTCCAGGCTTGAAGCTTGTAAGCATATGTTTTATTATAAAGAGTTAACTAGGCTTTTTCTTTCTCAAAATTTTGTGTGTTGTTTTCTACTGTACCATGCATTTTGATAGAAGATTTGATCCTAATTTTTAACAATGAATTTGGCAAAAATGAAAAAGAGATATAGAGAACGAGAGATAGATTACAGTCTAAGAGATGGAACAAGAGGAGAGAGAAAGAGAGAAACGGATATGCGTTGGAACCAACTCCATTAATTTCGGGATTTTCCAGCCTATTTTAATTCCTTTTGGAGGGATTTAAATATGATTTACAGCTGACCATTGAGCTCCCTCCAATATAACGAGATTCAGCAGCGCATATAATTCCATTGAGCATGCCATCGCGGTGAAGTGACTATATATATATATATATACACA
>T03_Unigene_BMK.1111
GGGAGACCTTCAAGTATTTGCAAAGCCATATCTAGTGCTAAAGAGTTGTTTGATAAAAGGATCAAGTACAGGGTGGAGAATGACAGCAAATATGATTTTCTACTGATATTTGATTGGCCAATGGACCCATTTAAGAACAGATTTCCTTCATCCACGGGATTGCAACATGTCATGAGGCTATTGCAATGAAATTCATGGACCAATTGTTACATGCCGTGATTTACAACTCGACGATTTACAACTGGACGCACAGGTGAAACTTAAGTAATGAGGAATTAGAGCCATTGTTTGTGCTTCTTCAGCATTTACAAGATAATTTCATTCTTGCTGCTGGTATTGATAGGAGGCTTTGAAAACGAAAAACAATGGCGGGCAAGTTTGCCAAAAAA
>T03_Unigene_BMK.1112
GAGAATAGTAAATGTAAAACATAAGCAGGATTTAAAATTCTCAACTATGCATTTGGACAAGATCAAATAAATAAATATTTCAATAGTTCAAAATATATACATTTAAATTTTAATTGAAAAAGGTAGTTCCTAATTTTTCTATATAGCATTGTTATAATAGTTAAATCACATACACAACAGACAGGAAAACTATCACACAATTTGATGTTCATTGGTCGTTCTGTTCAACCTGAATATTTTACTATTGTAAATGTTCAACTGATGGCGCAATCTCACGACCAAATGTTTCCTAAATCATTATATTTACATCCACCGATAGCGATACAAC
>T03_Unigene_BMK.1113
GGCTTGGGTGTATTCATCCCTTCAATCACCTCTAGGTAGAATATGGTTCATGAATTTTAAGAACCAAACTGGCTTCATGACAGGTCCAAGTACCAAACTTCTCAAAGGACCAAGCTCAAAGGGATGCATCTCTTCATTCGACCAAGAATCTTTCCGTATCATTGTCAGGAACAATTCTTGCATGACTAGGCCTAATCTCTTCTCAGCAACTGCAACAGCGATGACATCAAACTTCCATCCTAGAAGCTAAACCTACAGGGAACTGATTGGAAACCTTTTCTACCCTCTGATTGCACTCAAATTCAAC
>T03_Unigene_BMK.1114
CGGGGTTTGACGCTCCAGCAGTGCGAGCAGTTCCAGTTCTGCCAGAAGGATTGTCCATTCCAGTGGGGTTAGAAGCACCCGCGGCGTGGAATTCACCAGTCTTTCCGGTGTAGCCGTCCTGTCCAGTAGGATTTGTCTTTCCGCTCGGATTGGTGATTCCAGTAGGGTTCGACTTCCCGCTGGACTCAGCGCATCCAGTGTAACCAGTACGAGAGTTCGGTCCGGTTGGATTATTAGGACCAGTGAACCTCTTG
>T03_Unigene_BMK.1115
GGCAGTTCATGTATTTCTTTATTTTTTGTTTTTAAATTCAATAAATGTTTCTTACCAAAATAAAATCCAAGAAATGTTAGTGAAAAAAATGAAAGTTTTCTACTAAGGTCTTAGGTGTTTGCCTTGTTTCAAAAAAAAAAATGACATAAGTTTCAAAAGTTTCAAATTAATTTTAAGTTTTTCGAGAACTTTTCGATTAATGACATCAGCCATTTAAAGGGGTATTTCTGGTGACTTTTTTCCCTTTTTTTTTTCAAAATATCCAGATTACCCTTTATTTAAATTGAAGAAATAATTTTAGACTCTGGTTGTCCTTGAACACTACAACCAAGCACTGTGGGGACTCTCGTTGTTGATGAATCCCAGACTTCTGGTCCAATTGAAAGTATATTCCAGAAGGCC
>T03_Unigene_BMK.1116
GGGCAAGAAACCAGGCAGCAAGCACATGGTTGCAGGGGACTGTTGTACACAGGTCCTTGGCCTTGTTTCCAAAAAAACAAATCCAAGAATGACAAATAGGGAGAAGATACAACTAGAGAAATCTCAAACAAATGGAAATTCAAGCTAGATTAGCATAGAATTCAGATTAATCCTGTAAAATATAACCCTCAAGGACTGTTTCAGCAAGACAAAAAAAAAGGTTTTTCCTTTGTGAAAGTTTTCTAGAGTCGAGCAATTCCTTAACTGACTGTGCTGTGCCTACTTCTCTTTATTCATTGTCCTCCTTCAATAAACCTGAAACCCATCTAAACCTTTCATCTAACTCAACCCCTTAAAAAGATAATACAATCTCGGCCATTCCATGGTAAAGCAAACATGAAATAAAAGAAGCAAACTTCTGC
>T03_Unigene_BMK.1117
GCCATTCTTGGCCGCGTCGATATTGTGGTGTACCATTGTCGGAAGAAAGGATACCTCAATGGCTAACCACCAGAAGAACAATGTTGCCGGTAATTCAAGCTGTTTGCCCATATCTCGCCACTTCTTACTGTTGTTGGTGAAGAGACTAGAGACGAGACCGATGGGCCAAGGGAGCAGTTTGGCAAGAAGCCTTCCAGCCCAAAGAGTCAGCCAGACAATTAGCAGCCAAATCGAGAACCAGACGAGCTCCACACCTCCAACATTTGCG
>T03_Unigene_BMK.1118
CGTCGCTAAGGCTAACGAAATGGTAAAACTGTAAAATAGTATCATGTTCCAAGTCCTCAGTTGAGTTTACCAATTCTTGTGAACAGAATGGAATTGCAAGGCAAGTTATGCTCACACACTACAGAAAAATTTGTGGCAGATTATTGGACGTTCACTAGTTTTGGAGGTTCGAAACTGCACTACCATACCAGGGCCAGGGATTTACCCGGCTCCTCCTGGG
>T03_Unigene_BMK.1119
GTCAGGCAAAAACAATCAAAATGTCAAATTATGAGAACGCAAATCAAAGGAACAGCACAATCTCCAACAAAATGCTCCAAAATAATTAGAATTCATTTACACACACACAGACAGACAGAAAGCATGTTTCTACTAAAATCACTTTTGGCACACAGAAATAAACAAATATCTCTCCTAGTAGTATCCTACAATCTAGAGAAGAATTAAACATAAAATACATTTGAACAGAAAAAATTACCACAAATAGTTAAAATATCAAAGTACTGCAAAT
>T03_Unigene_BMK.1120
TAGGGCTCGGAGGTGTTGGGAGTCACTGCGTTGCTGCTCTGGTCAGAAGCGGTGTGTCGAAGGTACGGATCGTCGATTTCGACCAGGTCACGCTCAGCAGTCTGAATCGACATGCTCTTGCTACGTTGGCAGATGTTGGAACACCCAAGGTACACTGTGTGGTGAGGAGGTTGGAACAGATATGTCCGTGGGCGCGCATCGAGCCGAGGAATGAGCTGTTTAGCTCGCAGTCTGCTGAGCAATTGTTGTCTGGGTGGA
>T03_Unigene_BMK.1121
ACACGATGGCCATGGACGTCTCCGAGCCCTCGGCCACAATCGCATCTGTCTTCCCAGCCTCGTCTAGCACCATCGAGCGATCCATCCCATCGGCTGCTTCTGAATCTTCCGTTCCCCACACGGACAGTGACAGTGCGCTGGACGCGGATCTTCGTGCGGAGTTTTCCAGCTCCAACCCTGATGCCTTTCTGGTGGCCCAAGCCGTGCAACTTGTTGGAGGCTGTCCTGCATCGCTTCGAGCCAAACTCTGGACAATCATGCTCAACACACA
>T03_Unigene_BMK.1122
TGTGTTGTTTGCGATTGGGATGAGTTGGTGCGGCTTGTGTTGGAACGGTACGAGTGTGTTGATCTTGAAAAATCACAAAAAGAATAAAGAATAAAGATATAAAATGGCTAATATTTTTTAAATTGATTATTTAATTATTTCTTTAATTGTCTATCCCTTGGCATAAGGATAACCCTCTTCAAGTCAGCTCTCTCTAACCTCCTGGTGTATTATATGTCTATTTTGAAATGCCCTG
>T03_Unigene_BMK.1123
AACCCATATGAATTGTTCTTAGAATCCTAGAATTTAGGATACAAAAACTACTGAAAGAAATTGTACAATGAATCACATTTACAAGTAAATCTTAGGTTTTAAGTACTTGTTGTCTACTGAAGACAACGGTTCAGGTGATTTGTCTGGGTGGGAATAGCAATGGCCAATGACTAATTTTAGTTATTTCTTGACTCTCTTTTTCATTTTTTGGTGTTCTTATTAGCCAATTTAGGAAACCTCTTAAGATGAGAATTTGTAGAACTCCAAGGTGGTCAGAAAGAAATAAGGGATAG
>T03_Unigene_BMK.1124
TGCTCCGAGATGGTGTCAAGAGCATCCAAATTATAACCACATGAACCACCAGAGAATATTTTGGAATGTTTCTCAGAACTACTGAAACAGTTTGCAGATTTGTTTCCCTGACCAGAAGCTTTCTTTGGTTTATCATGGCACACTACAGGCATGGATTCCAGACCCATCAGCCTGGCCACCACACCAGGAGTTTGCATCCCATCATTTTGTTCCACATCAACCAATGATAATTTCTCTCTGTTTGGTGAACCACG
>T03_Unigene_BMK.1125
GTCAACAATTCCGACATTGGACTTTCTTAAGACATGTTGAAAACCTTCATGAATGTCAAATCACTGTGACTTATGTAAACAAAACTAATAAGGAGAGGTGTCAATATGATATTCGTGTTGGTGGATTTGACACAGTGAAAGAATCCCCCATTTGGCATAAGATTGCTAATTCTCTAACAATCAAGACTTTGAATTATAGGGTTGAAGCTGCAACCTCTCCAGAGATTCGTAATGATGTAATACAGCAAATTAG
>T03_Unigene_BMK.1126
GCCCCGTTCGCATGATTTTCATAGAGGATGCATTGAGATGTGATTGATTTTTGGCTTTTGATGGATTTAATAAGGACAGCTAGTGTTTAAAGTTTTGATGGCATTTTTTTGGCTTTTGACGGAGTTAACAAGGACAGCTAGTGTTTAAAATTTTGATAGCGTTTATTTGTTTACAGTTCATTCATATAATCGTATAAATGTACCCCTTCATACTCAACTTTGTTTTGGGATTGTCTATTCAACCAGGGACATATCACGGATGTTCGCA
>T03_Unigene_BMK.1127
CATCTTACTAGTTTGTGCAGCGCACATCTGTGTTATAGTTATAGGACCCATGCATGTATCTGTAGGACTTGGTTGAAAGTTCAATCCCTAATGAGAGTGTTATACGTTGTTGGATTGTTCACATCAAACGTTTTACATTCCTCACATGATCAGTTGATTTAAATTAAACTAAATATGGATCAATTATAGTTGGTAATCAGAGTATGCTGTTACCTTCTGAGTCGAGTCAAGTTCTAGTTACATTATGTGAAGAATCTAGTCTCCCTAAAATCTTATACCATAAAGCTTTACTTTTTGGTTGGAAAGGCAACTCACTCTTCTCGAGTTATTATTTATCACCTCTACTGAAATGTGATCATTTCATGTATGATAATAATACTTACGTGTAATTTCAATCAAACTATTTATCAGTGAGAATCCATGAATGCTAATGAAACAACTGAATAGGAAATCTCAATCTGGCCTTGCACGCCCTAATAATATACCTTTCTGGGAGAGTGATGGTCTTGTCCTCAACGATCAACTAAATACAAAGAACATATAGCTGACAG
>T03_Unigene_BMK.1128
AAAAGTCCAAGTCCATTTACAATTGTGGAATCCATGCCCTGGTATGGATCTGCCTAGACCCTAGTGCTCAGATCCAAATCTATCCACTTAGGAAAAAAGGCGGGCCTGAGTCCACCCACTCAATGCACTTTAGTACTTTTGGACCTGGATCCAAGCTTTAGGACCAAGCCTAGATTAATAAAAGGATCTAAGAAAATTATAAAATTCTCTTGTTTTCATGGAAAAT
>T03_Unigene_BMK.1129
TGCCATGTAAGTTTATTTTTGGCTGAGTATGCAATTCTTTTGTTTGTTATTGTTATTGTCCTCAAATTTGTTAGTAGAAGGCTGATTATGCCCTAGTTATGTGGTGTCCCATAGGCCTATATCTTATTCAGGTTATCAGTTTGCAATTCAATACCCATTATAGCATGCTAACATTGTAGGGAAAGTTCATTCGGTTTTCCAAAATGATTTTGATTCCACCGGCTTCAACAAACAAATAAATAAATAAATCATTTTGTTCAGCACAGG
>T03_Unigene_BMK.1130
GTCACTCTTCTTCTTTCAACCCGTGCTATCCCGCGTCATCTATGACAACAACTGAATCACCTTGATCAGATCACCACTGACACCCATAGCCGTGACCTCAGCACCAGCTCCAGACCCCTGTATAACCATCGGGCTCCCACTATACCTCTCAGTATGGAACGCAAAGATATTATCACTCCCTTTGAGTGCCGCAATTGGACTATCCTTGTCCACCATCGCCAATCCAACCCTCACCTCTTCATTCAATACATCCACACTCGCCACGAATCT
>T03_Unigene_BMK.1131
GGACAAACAAGATGGTGATTAAGTCTCTAGATCAAATATGTCATGAGTGTAAATCTACAATTTCTAGTTAAGGACTAGATCCTTTTAATCCCATACATCTTGACAACTTCTTAGTTCATGATCCTTACTAATAATAAGTACGATGATAGGACTGGTAACTAAGTGAGGTCTTCCAAAAGAAATTCAGGGATAATTCTTCTCATGGGAATTTTATCGAACATCTAGGTTAGGCAAATTCACCAAATTGAGCAACACATGAAAGGGGTCAATGTAATGAGATGAAGAGTGACACTGACTTGACTAATATCTAGAATCCTTGGTGCATGAGAGTCCCAATTATATAATTTTCCAACTGCTGAATGGGATGGTTTCTGTATCTAATCTCTAGTCAATACCTTACAATTGCCCACATAGACTATATACTGTGTAACAGTCACCAAGTTATTATTCGGTCATCTTATTCAAGTTTTGTATATAGGCTGTTAATGAATACAATTCATATACAATCAGGTTTGGTTATAGTTCATTTACTGTTTAAGTGCATGTATCAACAGTCCATAGATTCATATGTATAACAGCCAGATTTTGACC
>T03_Unigene_BMK.1132
GAGAAATACCGGTGCTACGATCCAGCAGCGGAAACGGCAGAGTCGTCTCACAACGCCTTCACAACAACATTTCCTCGTGGGTTTGCTTTGGAAATAGTACAAGTTTATTCAGGCCCACCGGTGATTATATACAAGTTCAGGCATTGGGGATTCATGGAGGGTCCATTTCAAGGCCACACACCCACTGGGGACAAGATAGAATTCTTTGGGATGGCCATTTTTCATGTTGATGAAAAGATGATCATTGAGAAGGTGGAGTTCTTTTATGACCGTGGGGAGCTGCTGGGAGGCCTTGTAAAGAGCGATTCAATAACAGAGGGGAACTTAAACTCTTCAAGCTGCCCCTT
>T03_Unigene_BMK.1133
TCTGGGGTATCAATCTTCAACAAAACACAACAAATAGTCAACGACTTATGTACACTAGTAATGCAAGAAACCGAAACATAGGGAGGCCCTGTTAAAAATGATTCAATACGGCTGGCCAGAAAAGAGGTAGTTATGTGCATGTTGTATTATGTAGACGGAATCACGCCTATTACACGTTATTTGGTCCGCATGAGTAAAGAATTTGCTAGTTCTGAATGAGTTTATTGGATACAAACATTCCAAAACTCTGGGCCATCAATGGAGCCAACG
>T03_Unigene_BMK.1134
GCTGCCTGCTGTCCTCTGCGATTTGTCATTCTTTCATGATATTCCTAGGTTGTCCGCCAAAAGCACACGTATCTCATCCCAAACGCCCGAGTTCCAAGGAGACGTTTCTTGTCGTGGGCCATGTCGGACTTCTTCGTGTCGTGTCGTAGAGTGCAGGGAAGGGTAGGGTAGGGTCGGCCGGCGACTGCTTATGCGGCCTCACCGAAGGTGTTCTCGCCAGAGTACGTGATGTAGAGGAAGCCGTCCTCGTCCTTGTGCTCCTCGTAGATTGAGCTCATGAGAGCAGCGGTTGGTGGCAGGACCTCGTCGACGAAG
>T03_Unigene_BMK.1135
GTAATATTTCTGAATAATAAGCTGATACCAAAAGAAACAATTATGAGATTTTGGTTCAAACAATTTGAAGACTTCTAAGTACATGTAAATACAGATTTGAAAATGAAGTAAAAAGAATAGAGCAAACCTGTATGTAACTCCAAGTTAGTTACTTGAAGGTGTTCTTTTCATCCAGAAGATCTTCAATAATCAAAGAAAAATCATTCCTTGGCAGCTAATGCATACTCATGAAC
>T03_Unigene_BMK.1136
GCGCCAATTGGGCCTTGCAAAGTGCGTCTTCACATGTGTGCCCGACACTATATCAACCCCACTCTTAGCATGTTGCAGTGACTGCAGCATGGCAATGAGGGCCGACCTTGTATCACCTTCTTCGTAGACACTGGTGCAGTAGTTGTGGAGCTCAATCACTCCATCCCTGTCATTCTCAGCTACCTCATTCATCACCCCTCTAAACCACTCAAAAGACCCCTGCTCGCGGGTCACCCAGTAGAAGTAAGC
>T03_Unigene_BMK.1137
TCTCAAGGTACGCCGCAGACTCCGAGTCCTGCTAACGTGCGCCCGCGGCCGTCGGGCCGGCGGAACCCGCTGCCCTCGCGCGGGAAATCCCGGCGCACGTTAGAACGCGGCCCGGGCCGCTGCTAACGTGCGCTGGGACCCCACGGTGCCCCATACTATGCTCACACCGAGATCTGACCGGCCGTGGGTTGGATAATGGCTGAATTTACGAAAATGCCACTGGTATTTTACACCGGTCTCGCTAGCCTGC
>T03_Unigene_BMK.1138
AGGACATCAACTACATTCTTCGGATCTGGATCCCCTATTTGGACTAATGAAGGGATCCACATCTTACCAAAATTTTTATTTTCTTTTAAATTAGAGGAAGAAATATCATTGATATTACATCTCTCCCATACGCTGACACCCCGGATAGTCCAGCAAACAGGGGATGCTCTTCCGCATTCTTCACATCATCAAATGTCTGACAGGAAACTCTCCCACTTTACAACCAGCCAACAAGTTGCCT
>T03_Unigene_BMK.1139
GCGGTCTTGAAGTAAAGGATCAGATTTATTATCAACACGACCGTGCAATTCATTTCACGTAAAGATTAACTAGGTACCTCCGGTTCATATCTACAGGCGAATGGGATATCAAAAAAACGACGACAACAAATTCCGCCAACTCCTTCCGATGCGTCTCTCGGCCGTTCTCACGAAATCGTAACGGTCTTGTGACCCAATGGCTCGCCAATGTTCTTCGCGTACTGGTTCTGGAAGTTCCCCGGAGGCTTGTAATTGCAAACCGT
>T03_Unigene_BMK.1140
ATCCCAGAGTGCTGCTCTTCCCTGTAAGAGTCACCAATTTCCTTGTCAAAGCGAAGCAACAAAAATAGAAACTGCAGAACCCATCCAGAGGATATTTATTTATGTATGTATGTGCAATAAAACAAATTCCAAAAAAGTGACCTTGAATAGAGATGATGTAACAACATTAATATTCCAAGCATTACTAACTAAAGGGTAGGAAGGGAATGTAGTGCCATAAGAGTCAGTTCCATCTGATAAAATGGTTTAGCTCATTGATGTTTTCACCTCTCAAATGAGTTGAAATTTCCAACAAAAAATCATACTTGACATGTACCATGGTATGAACTTGAGCCCAGAGTTCTGTAACTAGAACGAAAATTGAACACACTGGGAAAAAAATAAAATGTTTTATAGAACGAGAGGAATAGTCGAGTGCATGCAGATTTCAAAAGCAGTATGTTTGAAAACAAAGTTCAAGAACCCGAATAACTTGATTTGAAAGTATGTGAGGTCAAATTGAATCAAATACTGCTAAG
>T03_Unigene_BMK.1141
GCATTCTTGAGTAGAGTGGGCCCTTAAAGCAGCCTCCTAGGGTTTCAGTAGGCTTCCACGCCCTCGAAACGTTCTCATCGCAGGTTCGAATCGTCAGGATGAAGCGTACAAATCGACCAATTTGGGATGCAGGCCTGACCTCGAGTACTCTTATCCCACTGGGTCCAATTCTCCTGCATCTCCAACCGCTCCTTATACTGAGCTGCGTGATCCAACCACGTCTGATCTCTGCCGGCGTTCAGTAGAGGCCCCAGCCAGCGAT
>T03_Unigene_BMK.1142
TGAGAAAACAAGGCACGAGTTAATATGCATAGAAGAAAACAAGCACCTGTTTTCCTTCATCAGTAGTCTGAAGTCTCCCATGGCTGCTCAGAAGGTTCCAAAAGCAAGGAATAATAGTTTATCCTCGTGTGTTAAATACTCATATCCCCTCATCCGTTTCTTACTTTTGTCTTTTTTTCTTTTTTCAGTTTCTGAGAAAACAAGACCTGAAAATCTCCCTCTTTTACATTACCCCCCATTATCTCTTGTTTGCTGTAAGGTTTGTTTTTAGGGGGGTTTATTATGTCCTTTTTTTGCATGGTTGACTTG
>T03_Unigene_BMK.1143
CTGGGCGATGGGCAGTAGGTCTTGGAGTTGTAGGTCAGGGTGGTTGGCGATGGGCAGTAGGTCTCCAGAGAGGTGACAATCTGGGTAACGTAGGCGCCCGGGGAGGTGGCCTGGGGAGTGACCGTGTTGGTGCCGTTGCTGGCGAATGGGTTGTAGCCCAAGCAGGCGGAGTACTCGGCCGCGCAAGCAGAGAAGTTTGGCGGGTTGTTGGGGTCAGTGACCGAGCGGCACTGGTCGTACTGCTTCTCGCAGGAGGCGGTCGATCCGGTGCCAGAGGCCGTTGGGTAGGCAGCGGCAGTCGCGGCGGCGGTGGTCGCGTTGACGCCGTAGGCAGCCTGAGGGATGGCGGAGGCAACGCCAGCGAGTGCGGTAATAGCGAATGTGGTGGACTTCATCTTGTCGGTGTTGGTCCTGCTGGCGAATGTCCTGAAACTGG
>T03_Unigene_BMK.1144
AGAACGCTCAAGGGAAGAGTGGTGGAATTGAAAATGTTGGATCGATGTTGCGTATGACAAATCCAGTTGCAGGTTGCTGTGTATGAAATTTTCAGAATTTGAATAAGATTCCATTGAAATGTTTTTCTGCATTAAGTTACTAGATGTAGGTTGTTTTCTGAATTTGTATGAGTTTTGTAATGGTGGGATGGTGTAATTGAAAT
>T03_Unigene_BMK.1145
GCCGCTTTCGCTCAGTTGGACGCCATCGTCTTCGATGAACGGAGCCTTGCCGAGATGGTTGCCGGGTATCTTCAAGGACTCGGGTGCGAGGACGGGTGCGCGAGTATGCTTTTGCAGTTTGTATTCGATGCCGAGTTCTTCGCAGAGCCAGACGATGCGCTCGCTTTGGGAGATGCCGAGATGGTGAACGGTCAACATGGTGTGAAATCCCTGGCTTCTTATGCTTCGTTCTATGATTCGATACCCCGTTTTCGGTGATCGAGATGAACGAGATGAAT
>T03_Unigene_BMK.1146
TTCTTCCTTTTCATTTGTATTGAGCAGTTGACGAATGGCAAGAGTGGGATTATCTTCTCTTGCAAAAAGTCTTTCCACAAAATGAGCTTTTTGTTGACATTGTTGCATGCGAGACCTTCTAAGCATACACTCAACAAGGATGTCTTCTAAGTATGCTTATTGATTGGTTTTGTAATAATCCATATTTTCCAAGATGTCTGGTCTTACGCCTTG
>T03_Unigene_BMK.1147
CGTCGTAGTAATCTTGGCAGGAGCTATCGTCGCCATACTTGGTGCAGTACTTCGGGTAGTACTTATCGTTACACTGCGGCTGATACTTGACACAGTTCCATTGGCAATCCTGTTTGTCGCCGCGAGCCTCGAGGGGGTTGGCGAGGCTTGCTGAAGCCAGAAGGCTGATGGAAAGGATGATTTGTGTCAATTGCATGGTGAAATGTGGTGGGTGGGTGTTGCGTGCGTGTTATGGGCTTGAAGTGTCTTGGTTGATGTTGCTACTTCTTG
>T03_Unigene_BMK.1148
ATCGACCAGGTGGCGGAAGTCGCTCGGATAACGTGGGTGCAGCCCAAGGTGTTGGACAGGAACGGCATTGAAGGCATGCGCGCCAGATTGCGTGAGTGGGATGGCGGAGTCGAGCGTCTGGGCAACTGGATCGAGGGTGTTGGTCGCGATGTTTGGGCATCGTAGGGCTTGTCTAACGGCGAGTGCCATCCCGGTCGTATGAGGCGTATGGAGTGTTAAAAATGCCGTCTAGATGGGAGAAGACATTCAAGAAGGCCAACATAGCATAGCGAGG
>T03_Unigene_BMK.1149
ACACAATACAACATTTCCAGCAGAGACATATCCTTGCTCAGTGAAACAGGAAACTGATAATGTTTTGATTTAAATGCCAGTCTACTTGAAATTTGTGTAGCTCGCTGATGCATGTATGCAAATGTAAAAACAAAGAAGAAGTGCATCAAGATAGCAAAATTGAGAGGATAGAATATTACAAAAAAAAAAATCTATATCCACAATCTACAAGGAATGAAAATGTCACCATAGAGACGTGGCTTTCTTCCTACACAGCTTTAAAAAAACAATAAATAGTGACACCATTCAGTGATACTAAGCATTAATCTCTACAAACAATCTAAAATTTAAAGATAGAGAGATCCACCCCAATTGCTAAAAAAAAAAAAGATTTTGAACTTTCCTGACTCCCTTTATTTAATCTTAAAATTAGGGAGAACATGAACCATAAAAAGCTTAAGATAAACAGATTCAGATTGTGATCAATAAAGCTGAACTCTTCTAAACCATAAAGGTCAAAACTCTAAGATCATCCCAAAATCTAAGAGGATTTTACACCATAGTATGATCCTTCCTTCCACCGACTATCAAGACTATACAGTAAAATCAAGAAGATATAAGATAACACTGCCAAATGAATGCAGTTAAAGAGGAAACTCGACTGAGAACCCTAGAATTCGCAGATCTGCTGATCAACACAGCTTCCTTCAAAAATTTACAGATGAAGCACCAAAGATCACCAGATCTATATAACTTCTAACCAAATCAAACCAGATCAAGAAGCCACCACCACAGAAAGAAAGGATATTCCGTCAAAATTCATGGAAACCGAACCGATTGCAGTTTTCAAGCAAATTTCTACCGTATAACACAAATTTACAGCAAAACAACAGAAAGACATGAGACAACCGGATCAACTTGTAACAGTATCATCAG
>T03_Unigene_BMK.1150
TGATGAGATCCAGAAGTTGACCGGCTGCGACTATTTCTCAGTCCCAATAGAGCTCGGCTCATCTGGTGCTGAGAAGGCTGTCAACATCCTCGGAAATGTATCCACCTACGAGCAGGGTTTGTTGGATGCTGCCATTGAGGGCTTGAAGACCAACATTGCCACGGGCTCTGACTTCATCACAAAGGCAAAGTAGAGCAATACTTGTCGACTCCTCCAGCCCGGTCAAAGTCCAATTGACGTGGTCAAATTAACGACAATAGAACAACACCTCTCTCTCTCAGTCAGAGAGAAAATTGGACCGTCCATACCGAGATATTATCAAGATACGGG
>T03_Unigene_BMK.1151
GAATTCTACTCACCACTTCAATCTCCACATGTCGTAATGCATTCCTGTGCCATTTACGTTGTGTGTAATCTTTCTCCATTTCAATTTATCATGGTAACTAGATAGAACTGCCTCCTTTCTTTGATCTAACTAATTATCTTGCATGTTGCTTCTTTTTTTTTCCCACTTGAACTGTCCCAATCTCTCTATGTGATGCCTAGATTTGATGGTTCAAATCGCCCAAAAGAAATTTTGGCTTCTTTAAAACACCAGCA
>T03_Unigene_BMK.1152
GGACAGCGCACAGTACACAACAAGAATTTGATACAGACTGCGCAACTGAAAACATCTGCCCAGCATGGCACCAGGATTCGATCCGTTAACGCTCGAGGATGATTATGAAGGAGAAATCGATTTCAGTGACCTTGAAGAGAAATACAGAGATCTGAGAGAAGAGCAGGGCTTCGATAACTTTGTGGTTGTAGATGGCCTGCCAATCGTCACCGAAGATCAGAAACCAAGACTTGTTAAGTTCTTGATGAAAAAGCTGCAGAATGTCGG
>T03_Unigene_BMK.1153
GGGCCTCAAAAAGTGCACCCTCGAACTAGGAGGAAACTGCCCATTCATCGTCTTCGACGACGCGGACCTCGAGGCCGCCTGCGCCCAATTCATGGCCCTTAAATGGCGACATGCAGGCCAGGCCTGTATCACCGCCAACCGTCTATACGTCCAATCTGGCGTCTACGACAAATTCACACAACTCCTCGTTGAGAAGACTTCAGCCCTAAAAGTAGGCCACGGCTCCGAAAAGGACACAACAATGGGACCCGTCACGACACCCCGTGGTCTCGACAAG
>T03_Unigene_BMK.1154
GCTTCCATTCTCTTCTTTCGTTTTCTGCACAAAGAGGAGACACCAGGCATAATATTATTAGATTCCACATCCATCACCAGAAATGCACGTCTCTTTAACAGTAGGATAAGGATTGATGCTGAAATGACACTAATCTCACGATTTCAAAGAACCACACACACAAATGCTCTATATCCATCCATTTCTCTATGAAAAGCAGAAAAAGGCAACTTGTGCATTTATGGGTCCACCCCACGCCACCATGCAGAAT
>T03_Unigene_BMK.1155
GTACAACTTCGGAAGTTTGCTGGCACGTTCATTGATTTGTCTTCCTTTACTGCATAGAGAAACATGTATTTCAATCCTTGCTATGTCTAAGGTTGGATACTCTGCATACTACCTGTCATATCTTTATAAGCTCTGTCTTTGTGCTTCAATTTGTCCTTGTATTTATAATTTTGCACTTTGAGTTCCACAAAAGTATCAGAATACTTATTTGTTCTGGGATAGATAAAATGAAGGATGAAATTTTGAGATTCATTTAAGATTCTACTTAACTGCTACTGTGGGAAATGTGCATGGCCGTGACAGATGTTTCATGAGCTTACCAACAAATGACTTCAGATATTGAGACATGAAATTTCGTTGATCTCTCAATTTTTTTGACAGATTACTGAAATACTCCTAGGCCATGGAATGTATAATATAACTTATGATAATAAGATGAAAACCACCCGACTTAGTTTTATGCACGATTGGAAGGAGTTAAATGTTTCACTAACCCCTACTCAATATTGCTCTATTCAGGCTACACAAAAACAAATCGTG
>T03_Unigene_BMK.1156
TAAAGATCTGCCCGGCCCCCTCCTATGAATAAAAAATTATCCCAATAAGATCATCATAACCTTATAATCCGGGGCCCACAAGTTTAGTCCATTCGAATGGGGTGTGCAATTGATCCAGCGGTTCAATCCATTCGGATCTATCCAAACCCGAGATCATGTGAAATTTAGGAGAGGTATGTGCATGTGGTCCAGTTGGATGGACCATCAGTGAGCCCCACACATACGAGCGGA
>T03_Unigene_BMK.1157
ATCAGTTGTAGTACTGCAGAAGATGCATTTGCAAGGGTTTAAACCTGATGGGAGTAGTATTTCTAGCTCTCTCCCTGCAGTTGGGGATTTAGAGGATCTGGTGTTGGGAATGCAGATTCATGGGTACATTGTTAAGCAAGGATATGGGGGCGATGCCTGCGTGGACAGTGCGCTTGTTGACATGTATGGGAAGTGCGGGTGCACAGGGGAGATGCTGCGGGTGTTTGAGGAGATGGATCAAATGGAGGTGGGTTCATGTAATGCTTTAATCGCTGGACTCTCTCGCAATGGCCTCGTGGATGATGCTTATAGGATATTCAGGGAATTCAAGAATCAAGGCATTGAGCTGAATGTTGTGTCCTGGACATCTATGGTTGCATGTTGTGCACAAAATGGAATGGATATGGAGGCTTTGGAGCTCTTTAGGGAGATGCAGCTTGTAGGGGTTGAGCCCAATTCAGTGACAATTCCATGCCTTCTACCTGCATGTGCAAATATTGCAGCACTGATGCATGGTAAGGCAATCCACTGCTTCTCACTGAGGCATGATATTATTAGGGATGTGTATGTGGGTAGTGCTTTGGTTGACATGTATGCGAA
>T03_Unigene_BMK.1158
GAGAGGTGGGTGGAATAGAAAAAGTTATGCTAGCCCTCAGTGCTAACAAAGTTAGTGTGTTTGAGGTCGCTATGAATTGCATCAATACTATTACATTGTTATCAGTAAATCAGACCAACAGGGAGGAACTCGCTGCTGTACCGCATCTAAAAGTTTTGTTGGAGTGTTTTTCTCCAGATGTCAACATTGTTTTACATGAGAAAGTAGTCACAGTTCTACTGAATTTGGCTGCTGGAAAAACTGGCAAAAACACTTTAAGGGAGGCT
>T03_Unigene_BMK.1159
GCAGATTATAGTGTATTTTAAAGAAAGATTAATATCCCTCCCCTTACCAAATGTCACCCATCCAAAATCTTTAAAATGTATTCATTGTGACCAAATCAACTTACTGTTTTGTCATTGTGTCCGTCCCTTCTAAGTCCTTGAAACTCCCTTTTTTTTTTTCATGCTTGAGTGGATTGGCCCTCCCATTCCTCTCTTTCCAAATGGACCTCAGTATCGCTAGAAGAATAATTTATTTTAACAACAGGTTCCATCTTGTTTGGAAAAGGGTATGAGTGGTTGCGTGTATATTTATAGGTTTGCTACTGCTCATAAAAGAATGCTCTTAAATAATTATATTGGAG
>T03_Unigene_BMK.1160
AGGAAGTGGGAGGAAGGTTACCAAGGTTCTATGGTATCTTCTCGCAATCCAACGCCAGCTCAAAACAGAGCGTGGCACTTCTGAACAATTTGAGGTTGAGACTGGGTATTGGTTCATGATCGAATACGAGGCGTTGCTTGCAGTTGTTTCAGGCAAACTATGAACCAACGAGACATGTCTTGACGGGCTGATGACAGCAACCTGGGCGATACCGCCACAACAACGAATTCCAATCTCGAGCCTGGGCATGGCGTGTTAACAAACG
>T03_Unigene_BMK.1161
GGGTAAAATAGTTAGGTAAGTATTTTTATGGATAAGGATCATGCAAAATATCAATCTCTTTGCATTCTCCTGTCTTTAACCATAGATCCCTTATGAGATTCCATCCAGAGGTGAGTAAAGTTTCAATGAGCATCAAATTAGACATGGTGTCCCAAGATAAGGGGATAAGAGAGCCAAAAGAGCTGCACGGATCAAACATGACCCAAGTGGGTGGCCCTATAGAGCTGGACTATTCATGCTGTCTGCTTGCAGGAGAAAATTCTCGG
>T03_Unigene_BMK.1162
TATTTACAAGGGATCCACAATAGCGAACCCACTTAGTAAGGCTTACATTTGTGCATCCACAAGGGACTTGTAGGATTATAAACGGGTAGGTTCCGGTCCGGGCCCGTGGTGGACCTGGAACCGAAACCGTTAAGGAGAAAGTGAAACTAGATTCAAATACGGAACCGTTTTGGAACCGGTTTTATATCTCCAGAACCGGAATTAGAACCATATACGAGACGGGTCTGGAACCTGGTTATGGTCTAGGTAGAGAATGATATTAA
>T03_Unigene_BMK.1163
CAATAATGATCCTATAAAATTATATTATTTCAATCAATAATCCCATATGTAAAAAGATTGTATATATATATATGTGCAAATTCATAAAATTTGTGTAATTCATTTTTAACAACAAAAGTCTCAGTCCATGCTTAAAATTCAGAAGTACATGCAAATCTATGACTGGGGTTGTAAATGGGTAGGTTCCGGTCCGGGTCCATGGTGG
>T03_Unigene_BMK.1164
CAGGGATTTCAACAAAGCATATCAGATAAGCAGAAACACAGTCAGATTTTTTTTCATATGAAGATTTCAGTGACAATATGTCAATCACAAGCACAAGGAGGAGATTTATGTTTTGTTCGATGGTTGGATTGAGATTTTCAAAAGCCCTAGTAGACTCAGATTATAATGGAGAGATGGAGAGAGGGAAGAGACATACCTGACCGAAGCTTTTGGGGGGG
>T03_Unigene_BMK.1165
AACGAATCTATGGATTCTGCTTCATTTGAAGATAAGAGGGGTATGGTGTTTTACCAAAAAAAAAAAGAAAAAGGAGGGGTACGGTGGTTGTCATGAATTCTGGTGTTTGTAGCCGTTGGCTTCATTTTGTGAAGTGGGTCTTTAGGAACTCATGTGATATTTCCATTTTTTTGTCGTTTATTCGCTTCGTGTAAGAATATTTTTAATCTCTTGTTTTCTTAAGAAAATTCTGCATTTATGGGACTTTGGGGTGG
>T03_Unigene_BMK.1166
GCAAGAAGTCCAAAGGCGAAAAGCAGAGAGACAACGATGCTCCATCTCTGCGGCCGAGCAAAAACGGCAAGGGTTCGTCAGACAAAGTGCGACTGGACGTGCTGCAGAACTCGATTGACGGAGGAGGCTCTGCGCGTGGAAGAGAGAGTCTGGTGTTGAACCGCGACGAGATCCGGATCGAGGACGATCGGCGAAAGGACGGCAAGAAGACTTCAGAATCACGAAAGGACAAG
>T03_Unigene_BMK.1167
GGTTGGAGGAGTATCGCCAAAGAAGGCGGGCACAACTCATCTAGGCGTCCCTGTGTACAAAACGGTCGCAGAGGCCGTCAAGCACGAGAAGCCGCACGCTACTGTCGTCTATGTACCGCCGCCATCTGCAGCTGCTGCTGTCCTTGAAGCCATTGAAGCCGAAATTCCTCTAATCGTCACAATCACCGAAGGCATCCCTCAAAAAGACGAAGTCATCATCGCTCAAGCACTGAAGTCACAAACAAAGTCGAGGATGATTGGACCCAACTGTCCTGGAATCATGAAGCCTGAGCAGGGGGGAGGCTGCAAGATTGGCATCATGCCTGCACGAATCTTCTCCCCTGGAAAGATTGGTGTTGTCAGCAGATCTGGTACACTCA
>T03_Unigene_BMK.1168
TGAAGATGCAAGTGAAGTTCTGTGGGCATTTTTTTGGGAACAGTTTTCAGAAGGCATTTTGTTTTCATGGTGGTTTCATTGTAAGTGGAAAATGGAATTCCATAGTTTTAATTTCTATTGTCAACATTTCCCACAATGTGTTTTTACCTCTTCTGTAACAATGCCATAAAAGGGTTGTCCACCTCTTGGGTCTGAAGATACTCTCTAAACAAATTGCAGAAAATGCTTTTACTTCAGAAAATGAATACTGTGGA
>T03_Unigene_BMK.1169
CTTTACCGAACCATTTCATCAAAACCTTCCAGCACAATATGGAGACGTCCACCATTGTATCGATAACTGCTGGCACAGCTATCACTGGTCTTCTGGCGTATGCTGTGTACTTCGACTACCAAAGACGGAACAACCCAGACTTTCGCAAAGCATTAAAACGAGATGCCAGAAGACAGGCTCGCCTAGCAAAGGAAGCGAACGAAGCAGAGGGCAAGAGACAAAAGGCCGAGATCAAGGCCGCCGTGGAAGAGGCATTGGAGGAAG
>T03_Unigene_BMK.1170
GCCATTGTAGTATTTGATTAGATCATTTAGTTGGTAAAACATTTGGGTTCTTAGTCTTTCTATGCTTGAATGGAAGGAGCTCTTCAATGTCCATCATTTGGTTCATTTCATGAATTGTTTGCCATTCTCTTCTTTCCGTGTGCAGTTGTTTCTCCTTTTGATTTTTTTTTTTTTTTGTAAGCATCCTTTTTGAGGTGTTAGATTTCAATTTATATTTGTTTTATGGGTCGTTTATTATAGCCATGTTTTGCCTAGTAGGGATTGT
>T03_Unigene_BMK.1171
ATGTGTGAGAGTACCCAAAAGCCACCACATCCTATCCAATATTCTAGAGTTAATTTGGCCATGATCTGCAAGCCTGCTATCATTGCTAGAGTTATTCAACATAGGAGATATTTGAGAATGGCCCACCACAAGATATAGCTATCTAGATGAGTAGTTAAATACTTAAATTACCGGTAGGCAGGCCCACCTCAACCATTGCTGGTTAAACAAAAACTGTGCTTCTCTCTAATGTGCATAATCTAATACATCATTTTGCAATGTAAGAGTCATCA
>T03_Unigene_BMK.1172
GCTACTATGAATGGAAAATGGAAGGGTTATGAATGACTCTTTTTTTTTGTTTTTTACAAATGAATAAAAATATACTACAATTCAAGATACAATTTGATTCAAACCCTTGAACTACTTGCGATACAATTTCTATTCAGAACACAAAGTGGAGAACTGTTTCTCATACTCCTATGACCTATCAAATTGGCGGAGGCAATCTTGTTGATGGCCTCGGTAAATAAGCCAACAGTTTCTAGGTTGGAAGGCACTTGGAAAAGAATGATGGCCCCCTTTATTGTCTCTCCTTTTCTAGAAGGATAATGAACCTCAATATGTTGGTAAGTTGGTGGAAAATTTGGGTTCGTCAATTTTTGGCATCTAAAGAAGTAACTCTCAAGCTGAAAGACAAA
>T03_Unigene_BMK.1173
AAATGACATTGCTCTATAGCTTCCATACTGTGCCTTTCTTTCAAAGATTGCTTCTTCGTTGACCATTTTGAACGACTGACCGTGATTCACAGTTCTCACCATGCAGATCAAACATTTCTTCGACGATGCAACCACTCTTGTCCTCACGGCTTTGAACTCCCTCACCATTACCAATCCTTCCCTAGCTTTCGACAAAGAGAACAAGATCATATACAGAAGACCTACGAAAGATGCCTCCCCAAAGGTCTCTATCATCTCTGGCGGTGGTTCAGGTCACGAGCCTGGCTTTGCTGGCTTCGTCGGAAAGGGCCTCTTGACTGCCTCAGTCGCTGGCACGATCTTCGCTTCTCCATCCGCTGAACAGGTTCGCCGTGCAGTCTTGACAAGAGTACCAACGGAGAAGGGT
>T03_Unigene_BMK.1174
GTATGCATTGTGATGAACCGTCTGAAGAGAAAACAGAACAAAGCAAATGACTTCTGACAAGAAGTATAAATTCAGTTCCAACATAGCAAAGCAAAGCAAGATGATGCACCTCACTTATGGTTACTTTGCAAATGTAAAAATTAGCAGAGTTAGCAATTCCTTACAGTTAAAAATCAGATTGCAACAAAAACAGAGAAAGCTTCAATAAAGTGTGGAGGACCACTCAGAACTTAAAGCAACACAACAAACTGATAACTAGAATTACA
>T03_Unigene_BMK.1175
GGCCCATACTTCCATTTTATTTAGTGAAGTTGTGTGCTCAGTTTGTATATACTTTCTTTTGGGATGTATTTTTCACGCAACAGTCATAATATTTCTCCTTTTATCTCTTTTTGGGTAATCTGCATTCTCGAAGGCATCATGTTTTTTTTTGCCAATCAAACTAGTTTATTTCTTCCTTGGCCTCAAAGTATATTAATATCTAGAACCTCTCTGTGTGTGTGTGTGTGTG
>T03_Unigene_BMK.1176
GCTGTAATACTGCTCCCATCCCTTCAAATTCAACATAGATTAATGGGTTAAACTCATTGTTCTATAGCACAAGCAGCATCGCTACTTTCAGGAGGGAAAAAAAAAGGTAAGCTTATGAAATTGACTTATCAGAACAACATGCATCTCAAACCTAGCACACTTTGTAGCTTCGGTACCAGCAGGGTTTCAATCAAGTCTACAATATTTCAGTAATGTTTGAAAAGCAGGTGTTCTACACAAGCATGTTACAAGAATACTGAGTGGATGCTAACGCTTCTACATTATACTATCTTTACTGAATTTGCCCG
>T03_Unigene_BMK.1177
GCCTTGCTGTTTATATTTATTATGCAAGAGGCTATTACCACCTTTGGCCGTTTTGCACTGGCTTCATCGGCCTTAATAGGTTTATTTTGCATCACTTGATATAATACATCTTTCAAATTCTATGAATTTTTAGGAGCTTGTTGTATCGACACAATTCAATTTATACTGGCTTCTCTCTTGCCTGGATATGGTAAACAATTGGGAAAAAAAAAGACAGAAATCATCACTATCATTGTACACAAGGTGAGTGATCTTTCAGAATTAATAATCTGGAAATTGAGATGTTCTTCTAATTTTTAATGAATGTAGAACCACTATGTTAATTGATAAGCATGTGGATCTGTGTTTCGGAGAAAAAATGGAAACCCAATTCTCTGGGAAAATTCTGGGGTTTGAGTAGGACTCTGACATGCCTGAGATCCAAACCCAGAACTCCATCAGGAAGAAGAGGCATAGTCGGCATGCCCAAATTAGGCCTAAAAGTGGAAACCTCATTATGGACACTGGGAAGTCTTGAGGAATTGCATATCTGTGCATATATGACAATCAAGTAGAGTTTGACCTTGAGGTAGAGAAATCTTAATTCAGATATGGATTTTAATTTTTTTCCATCGACAAACACATGGCTTTGTCGACATGGGGGTGGGCCCACATGCCCCACCAGATGGATCATTGACAT
>T03_Unigene_BMK.1178
CGCAACGTCACTGAATTTAGAGAGCATATATGGATAGATTAGAGAGTAAAGATGAAAGCATGTGATCATGATTTAAGCATAAGAAGCTTTTCCCTTTGTCTCAAAGAAAATAATTGTAGTTTTTTATTTTTATTTTGAATGGTGAAAAAATGATTGCAATTAATTAAATAAATCAATAGATATCTTGCATGACCATGATTGTTAAGCATTAAGTGTCCCATACGCTATTGCATCTAAGCATGGCCCACAGTCAATCTAGCCACTACTTTGCTCTCCTTGCTCTTACCATATAATTGACGGTAAACTATGAATGCGGTTAAG
>T03_Unigene_BMK.1179
CAAGTTAGTTGCCTTAAAGAGAATGTAACTAGCCTTCATGGACATCTAGTTTGTCTGAAAAATATATTCATGTACAAGTCCATGGTTGATGGTCACAAGGTGACACTAGCAGGAAGGTTCTGTGGATATGCATTATTGCAGCCATTTGGTGGATAAAGCTACAGAGGTGACAACGAATAATGAACTGAAGAAGCAGCGAGAAATCTTCCTGTATGCTATCTTTTCTGTTCTAATGTTCGAAACAACCACAAAAAGCTCCTATACAGGTGACATAGGCAATTAAAATGGAGGAAGATAGTGAGGAATGACCATAGAAGCAGAAGAAGAGATTATTGAAATTGTTCTTTGCTCTGGTGACTGATGCTTACTCTTTTGTTAAATAATAGGATGATGTTGACTATTCCAATGCAAATGGCGTGAAAACATGTTTTGCTACATACCAAGTGG
>T03_Unigene_BMK.1180
GTAGAAATAGTTTTTTGGTTCACCTGTTGGTGTTGTGGGTTGGTAGATGATGCCCATGAAACTGAGGACGAGGAGGATTTGTAATTGTGTCTCGTCAAGGTGGCGTCGGGAATATGCTTGACCTAGCTCTAGGGATGATACTAGGAAGATGAATGATAGCACATCAACCTGCTGCATCTCGAGTGACTCCGCGTTATGGACGTACAAGAAGAGCAGCGCCCAGATTTGTGTGTTGACATCTTGAAG
>T03_Unigene_BMK.1181
ACTTGCTACACATAATTCCAAAATCTTCCTTTCCACATCAACAAAAAATTGCATTCAGAGATACTCAACAAATCTATTTTATTTGGCACTTGCTACACATAATTGCAAAAACTCCCTTTCTTGTATTTTTGTAAGATGCATACAATTTCACATTTGGTTATCGGTGTTCAAAATAGATGTTCTTTTCACAAAACACTTTCTCCATTTTCAGCTCCGTTTCTGATTAGAAAAACTTATAACATGCTTTTCACACAAAAATCACTTTCTACCA
>T03_Unigene_BMK.1182
TGAGGAAGGAACGAGACAAGGGGGGCAACTGGCTGTGAGTTCTCATCCAAACACGTTGTGATGAAAAGATACATTTCAGCCAAACACATAATTTCTTAATTTTAGGCTCATTCGCCATAGTTCTTAAGCACTCATTATCATCCAATAATTCTTAAGCATTTGTTAATGGAAATTCTCAATTATGAATTTAGTCTACTCAGTTTCTACATGATCATTTAAATCTTGCCTCAAGTCATCTATACTATAGGATCCTTCTGAGTTCTCTTCTTGCATATTGCTTAACGAAACAAGTATGGGG
>T03_Unigene_BMK.1183
GGGAGACCGAGGAAAGTGAAGACGCAGACGATGGCGAGGATGCTGAGGGCGGTTTTGAGGTCGGCGCTATGGAGGATGAATCAGACTCGGACTCTGAGCTTGGAGAGGAAGAAGGAGACGAGGACATACCGCTCTCAGACATCGAATCGCTAGCATCCGAGGACCGAGAAGACGTGATACCCCACCAAAGACTGACGATCAATAACACATCGGCGCTTCTACGATCACTCAAGTCGTTCGCACTTCCTTCTAGCCTGCCGTTCTCCGCCG
>T03_Unigene_BMK.1184
ATATAACCTCTTGGGACACTCCTTGGAGCACTCCTTTTAATCTAAAACCCACCAAATCATATCTCTAATTGCACTGTCATACGCTTTCTCTAAATTGATGAAGACCACATAAAGATTTTTCCTTCTTTCTTGGTATTTTTCCACTAATTGTCTGAGTGAAAAGATAGCTTGACCTCCCTCGAATGAATCCAAATTGATTTTTAGAAATCTTGGTCCCTTGTCCAAGTCTTCGCTCCATTACGCTCTCTCCTATAGTTTAATAGTGTTATTCATAAGTTTAATCCCATGATA
>T03_Unigene_BMK.1185
GTGGGGTTTAAATGGGGAACTGCTCCGACCCAGTCTTTTTTTTTTTTTCCAAGGGGGCTGGGACCCCCTTTTAGATAACTGCGAGCTTACCTTAGGAAGGAAGCCTGACACAGCAGGTTGAACACTGGTGATGCAGGCCAAACAATAGGTTGGCCAACCCATTGAGTTAAGTCTATAGGCCCGAATCCATCATTGGATTAGATCAATCCTTCGGGAGATTGAT
>T03_Unigene_BMK.1186
CTAACGTCGCGTACAACTCCACAAACAACGAGCTCGTGCGCACGAATAGCTTGGTGAAGGGATGCATCGTTCAGGTCGACGCCACTCCTTTCCGTACCTGGTACGACAACTACTACGGAATCCATTTGGGCAAGAAGAAGTCCGCGGAGCCTGCTCAAGTCGTTCAAAGCACCACTGCCGCTGCTACACCCGCTGCCGCCACCGCACCCAAGGAGAAGAAGGTTTCTGCCTCTGAGGAGAAAAAGAAGGCTGAAAGAGCCAAGAAGCGCATTCCCATAGACGCCGCTTTGGAGGACCAGTTCGGATCCGGACGTTTGTATGCCATCGTCACCACTCGACCAGGACAAGTAGGCACATGCGACGG
>T03_Unigene_BMK.1187
CCAACCAAACATGTTCGCTAACCCAACCCAAAACGTATACCCTCAAGCGACACAACAAAGAGATCAGAGACTTCCACCACAGCGAAAGCCTACAGGCGACATGCCAGGGTTCACCAATTATCCGCCACCAGGATTTGGCCCCTCACCAACATATGCCTCCTCTACTCCACTTGATCCATATGGAGCAGCCATCAGGATTTGGCCCCTCACCAACATATGCCTCCTCTACTCCACTTGATCCATATGGAGCAGCCAT
>T03_Unigene_BMK.1188
GTGAAACAATGCATCATGCATCATGCATCCTGCTCCATCTGGCGCTATTGGTAACACCATCGGTCCCTCATATCGTGCGCCGCGATGATCAAAAAGCCATAATTGCTTAGAAGACGAGCGCTGCGCCCTTGGTCTTCTTGTCACCACCCAACTCGAAGTGCTTGCATCGCTTCAGCACGTGCTGGTGAGCCTGGCCACACTTCGCACACTTCAGCTTCAACACAACCTTCTTCGTTGTCTTCACCTTCTTGTGAAACACGGGCTTGG
>T03_Unigene_BMK.1189
AAATGCATAAACTTCTTAGATATTTGATTCTTGGTGTCCTGTGCGCATGTGGGTGCGCACACACTTGTGCAGGCAGGCACATGCGCATGTGCGCGTGCTCATGTGAGTGTGGTGAGTGTGTGCGAGTGTGCGTGTGTGCGCATCTGTCAGTTGCTTGGACGTGATTCTAGAAGGGTGAATTACTGCATTTGATGTACATAAATCACAAGGAGATCGAAAATATTTAGAGAACTCATGGTTGTCCATTCCTCCATACATTTGGGAAAGGAAGGTTGGCA
>T03_Unigene_BMK.1190
GGACTTTTATAAAATAACAGCAATGAAAACACACCCTACAAATGGCTGAGAGCTGCACCTATCCATCCAACTGCACATCACCTTCTAAATCTACGCCATATTCCTCCACCTCCATTGCATTGCATCCCTTTCGGTATAGATGGCATTGTTCAAGAACCATGTGAGCAAGTTGTTTGATGGGTTCCTGGGAATCACTTTCAAGGAGGTTTTTCAGAATCGACAACCCTTTTTCGGCTTCTACAAGGAGACAGTATTTGTCCGGATATACAC
>T03_Unigene_BMK.1191
GGCGTACGGCGGCGCGGGCCATCCGTGAACCGAAAAAGTACGGCGGACAGATCATCCCACTGGCATCGGAGGATCTGTCCATGGGAGAGGTGATGGACACCTACGAGAAGGTGGTCGGGTACAGACCCTGGAGGGCGTGGGTTCCCAACCTTCTCACCTCTGCCCTGCCTTTCGATGTCAGGCAGATGTTCAAATTCTTCGTCGACAGGGG
>T03_Unigene_BMK.1192
GAATGATTTAGATCAGGTGAAAGCATTGGTGAACTACTTCGACTGGGCACTGAACGAGCAGTGCTATTCACTCAATGAATGCTCTGTGTTATCTGTTTTTGTTCAGCAGAACAAAGCAGTTTTTGGAACAGAATACGAAGGGGATGTAAACACCTTCTGTCCAGCACAAAACGCTCTTAAGTTCTCATGGCTCATGTCAAGTCTCCAACTCGACGGAACTAACGTGACCAAGTGCTGCAACTACGACAACCCCGACCAGACCTGTGCCACTG
>T03_Unigene_BMK.1193
AAAAAAAAAAAAAAAACGAAACAGTGATTGAGACAGGACACCCAGCTACACAAATGAATCCACATCATCATCTTGGCCCTCATTTGTCAATCTAGTTCTACTATTCAACTGTTTAAGTACAAAAATGAGATACGTCGCCTTAAATCCAAACTTTCTAATTAATGTGTATGAAAGTGAGGCCACGCGTGTATGAGTGGCTTATTGTTGGCTATGACGAAAATAATGTAAGATACCAATAACGAAAGAAAGAGGGGAAATTCCATATGGAAATTCAAATATCATTACACCATGCATCCCATAAAAAGGTGCATCACGATGTGGGATATCCTGTCCCTAAAGCATTGGCTACGCTATCATATCATCATCAAAACTTAGCCCCAATTATGCTGGAGTCAACTATATGAGTTTTGTTTCTCCATTTGGATCTACCATGGAAATGTTTCACTTAACTCTACCCTTACTACTTCCATCAAGTCCTCTTCGGCCTACCCCTT
>T03_Unigene_BMK.1194
GGCAATCGGTTTGGGTTTTAAAAAGGCAGGCCCAATTCATGCATTTACGAAGGTACTGCACCAAATTTGACTCTGTATTGTAGTTCTGCCCTATTATAATTGTTATTGTTGATTTTTTGGTAATAGTACACACTGCTTGCTGCCCCCTTTTATGGAAATATGGTGGAGCCACCAAATGATCCAAACATGAAAGAATCTAAAAAGATGTCAATAGTGAGTCACCTGACGCAT
>T03_Unigene_BMK.1195
CAGCACTTCTATCCTCCTTCATCGCTGACTTCGACTATATTCTCCCGCACTTCAATACACGCACCACCAATTTCGTCCTCGTCCTCCACGCACAGAATACACAACACCGTGCGCTCCTCGAGAGTGACTTTGCAGGTTTACCGAATGTCAAGTTGCTGATACCTGAGGTGATGGGTGGAGCGGGAAATATGCATTCTAAGGTCATGTTGCTGTTCTATCAATCATCGCAGAGTAGCTCTGCTGGAGGCAGTAGTACTAGCGAAGAGATATGCCGG
>T03_Unigene_BMK.1196
CGTGGGTATGAACGTGAGATCATCTGCTGGGTCTCGCCTTGTCGCACTACACGTTTGCTGTGAAGCGAAGTGCTTGTCGTGCGCCGAGAGCAGCATTTCCGATATCTCAATTTTGAACCGTGGTATCTTCCACCAACACCGTTGTCGTGATCATGAATTTCGAAGTAGAAGAAGTCGAGGGCGAACATTTACTCCTCTTTCTTGGCTCGTCGCTCCTTGGTGGACTCGCGACCCTTGCTGACTCTCTGTAGAATGTTCTCGCGGTCCTTGTCAAGCTTCAACTTGTTGATGACAACCTTGGAGGGATGGACACCGATGGGTACGGATTGACCGTTGGACTTCTCACGGGTAACTCGCTCGATGTGGATGACATATTTGAGACGGTAGACAGAGGTGACCTTGCCCTCACGACCCTTGTTGGATCCTCGAACGATTGTGACTTCGTCATCCTTGCGAATTGGAATGCTGCGGACACCGTGCTTTTCTCTGAG
>T03_Unigene_BMK.1197
GTATTTCCTCGAACACACACATTCGACCGACTTCACAGCTCTCAGAGGGACTCATTCAGCTAGTTGATCCTTCAGCGATTTCGCAGCCATGAATATTATAGAATGGGCCTTCGGCAAGCGCATGACACCGGCTGAGCGACTACGAAAACACCAGCGTGCACTGGAAAAGACGCAGAGAGAGCTGGACCGCGAGCGAACCAAATTGGAGCAGCAAGAGAAGAAGCTGGTACAGGAGATCAAGAAAAATGCGAAGAATGGAC
>T03_Unigene_BMK.1198
AAGAAAAGAAAAGAAACAAGAAGAAGAAGATAACAGGCTATGGAAACCTGATATCAAAGGTCAGTTCTGAGTTAAGTCGTCTTATATTGTTCCAAGTTCCAACTGATACATCTGATAAGAGTGGAAGGTTGGCAGAGTTTTTGGGATCCTTCAGTTCAACTTAGAGTTTTGGTCTTCTGTTGGGTAGTGAGGAGGGATAAAATTCTAACAATTGACAAGTTGAGAAGAAGAAATCATCTTATTGTTAATGCGCATCCTTTGTGCTTAAAAGATGAGGAAACAG
>T03_Unigene_BMK.1199
GCAGGTAATAAATACATTAACCTCTCCTTTACATTGGTATACAATATTCTTTATGCAATGGTTGCTTGCCTCCGGGACTCTTTGGTTGAAGAATATGAGATCTACCTGAACTCCAAAGGCCAATGAGTTGGCCAGGGCACCAAACCGAAGCTCTTCTTTATTCTTTTGAATAGTTCTAGGCATAGACAAAGAAATGAGTGTACTCTAAGTTAACTGTTTGTGTAATAGATTTAAGCATAAGCCACCATTG
>T03_Unigene_BMK.1200
GTCGGCAGCATATTAGCTAAGCAAGAAGTGCAGAGAAATTCTACAAAACCAGGTCCACATGCGAGTGTGTATAACCTACTTTCATACTTATTCCTCTGTATTTGTGCTTTATTTCCTTTTATGAACTAATCAACCAATACCAACAAAAAAATAAATAAATAAAAAAAGACCCCAAAGGTGGGATGAAAGCAGGGCAGCTGGTCAAATATATAATTGGATTTTTAACAGTTTGAAAGCACCTAGTGAGAAACTAG
>T03_Unigene_BMK.1201
GGCGAAGGGGCGGGCACAGAATCGTCTGCATCCAGCGCGGGCTCCTCCTCTCCTTCCTCGAGTGCGTAGTCCTCGCTGAAGGCGACCAGGAACTGCTGCTGGCTCAGGTTACCTGGCGGCTCCACAGGTGGCGCCAGAGGGCTCTGAAGCGGCGTGAAAGTGACAATGAACGCGCTTGCACCTGGCGGCTCCAGGATGAGGCAGTGACAGCGGCTATTGCATAACACGTTGTGCTTGTTTATCGGGTTGCTGCTGGCCAGCAGGTA
>T03_Unigene_BMK.1202
GGGGGGGTGGGGGGGGGTGTGGTGTGGATTAATTGGAATAAAAAGAAATAAAAAAAATAAAAAATAAAATCCAAATAATCAATCTTACATGTTAGGGTATCTCTTGAGGCTAAAAATGTTCAAGAAGAAAAAATTGAAAAAAATAAAATAAAAAATACAGGACAAAACCCCATGGGTAGAGTAGAACGCTTTAATCAAATGCTAGTTCCTTATTCGTTTCTAAACCTCCCCAAAGCCACAAAAAATCTTAAGAGGTTTTGTTAACTACTAAATAATATTTTAAAAGTAAAAAAAAAATGCTCAAAGAAAGAAAGAATAAAGAAAGA
>T03_Unigene_BMK.1203
ATCCGATCCCGTGCATGCCACCTCCCCGCCTTCTCCGTCCGAGATTGGGAATCCCCGGAAATTACATCGAGAATCATGGGCCGGCGAGGCGTTCAGGAGGGCTAGTATGGTGGTGGGAGTGAACGAACCGGAGCACTTGGTTCACCCGGAAGGATTACCAGTTCTGCAAGGCTTCCATCTATGGCACCGAAAGTGGTCCAACTTGGGCTACGCGATATTCATCCTCTTCTGCAACCTCGCTTTGCCATGCATCATTTATTA
>T03_Unigene_BMK.1204
GTTTGATCTTGGATTTCATGAATCTCAGTCTTTACCATAGTTTTGATTTTCTTCTGCAACTTTTTAAAATTTTATTTGAGCATGTTCTTGGGTGTTTATTTGAATCTGTTGTTGGTTTGTTGGTTTTTATATATATGGGTTTACAATCAAAGTCAAACAATTGGAAAGCGTGATATTGGGCTGTGAGTAGTTTGCGAAAGTGCGGTTTCGAAGTTGCAAATAGGTTCTTGAGGGC
>T03_Unigene_BMK.1205
GGCCCACATCGCACGTCTCCTGAAGCTGGTCGAGACCGGTGTCAAGGCTGTACCGTACAGCACGAAAGCCGCTACATATCAGGCTCTGCTGGGTGTATTGAACCAACAGAATCCATATCGATCGAAACAAGACCAGATTGACATGATGAACGAGCTGGCCAAATTCGGCTGGGGCATGCAGGAGCCGCCGCCGTTGTCCAAGATGTTGATCAACAAGCTCGGATATGGCGGAGTAAGCGGTATCAGACTTGCTGAGTTACAGAGAGATG
>T03_Unigene_BMK.1206
GAACCTGAGAATCTGTAAGTTAAATTAAATTGATTGTCATTCATTAACATCAGTTTTCTGGAAATGCAGTTGTCGCTTCTGATTATTCGTTGGTGGGTTATGATTGGAAATGCTTGGAGTGATTAATTAGGTTCTTTGATAGAGTTGTAGGAGAATTGGCTTGTTTTGGGTAATGGGTTTTCTGTTTTTACACATGTTTGAAACCTTGTAGTGTTTGAATTAATGAATCTGACTGTAGCTTAATTAGATCCATTCCTTTTAGCCTGTTGCATGGATATTTGACATTCCTTTGATTTT
>T03_Unigene_BMK.1207
GAATCTACAAAAAGCAGCAAAGGAGCAATCCTCCTTTGACAAGCAGAGCTGTCCTGTTCGTCTTCGGATCAAACAAAACCAACTCTTACAACATATATTGTTGCTTACACTTCTCTGCCACATGTAGGCTTCTTGTTGCTCCTCCACTGATCAATATGCAGCACCATATAACTGTTTAAGCGTGTCACCTTTTAGAAATGCCCTTTAATTGAAGTGGCACTCAAAGATCACTCAAAACTCTTAGTTTTCCTCCACTTTGCTCATTATGAGCTTGTTAACTAAAGCACCTCTTTACATTTATGTCAGTGCCCATTGTTACTATTGCTTTGGGGAAGAGTAGTCCAAAATTCTGTAACCCCA
>T03_Unigene_BMK.1208
TGTGGAAGCGCTTCGATGGCTTCGAGTCGATTATGAGGTCTCTTGCAAGCATTTGCCCGAGAAACAGCTCCTCCCTACTTGCCAATCCCTCGGCGAAGTCTATCTACGTCTCCAGCGTTTTGAGCAAGCCCTACTCTATCAGAAAAAACACCTAGAGCTTGCCAAAGACGCCAATGATCTTGTCGAGCAGCAAAGAGCCAGCACACAGCTTGGTCGAACATACCATGAATTATTTTGTAGATCTGAAAATGACCATTATGCTGTCCGGAAAGCCAAAAAATGTTTCTTGTTGTCTATGGAACTCGTTCGGACTCTCAAAGAAAACCCCCCGCCTCATAAATCTTCTTTCTTTCTCAAAGAACTCATTGATGCACATAACAACTTGGGCATGCTTGAGATGGACATGGATAATTTGGATGAAGCCAAGAAAAATCTTCTTAAGGGCTTAAAGATATGTGACGATGAAGAGGTAATTGAAGATGATGATGCACGTAGCAGGCTTCATCATAATCTTGGAAGCCTCTACATAGAGCTGCGGGCATGGGATAAAGCTCG
>T03_Unigene_BMK.1209
GGGGGAAGGAGGAAGCGGTAGGAGAGGCAAAGTCATGTTCCTCCTCTTCGGCGACAGAATGCATGCCGCCGGTTGCGCCTGGTAGCTGATTTGGGGCAGTCGAGGTGGTACCGAAGGGATTGTTACCCGGAAACGTGCTCTCGGCCATTCCCGTCTGGCTGGAATGTCGCTGCGAGAGGAGGAACTCTGCTCGCTGGGATTCGAGGCGGCGGTGGAAGAAGTTGGCGCAGAATTGGAGGATATCGCGAGGCTGCTGTTTGAGGATCTCTCTGTTCAAGGCCGATATCTCATTGGTGTAGTCTGGTGGCAGTG
>T03_Unigene_BMK.1210
CAAGTATGTATATGACCAACTAGCTGAAGCATTTTTTTCCCCTGAAAATGATGAAACGAATCCAACTAACAAAGGACTATGGAAAAAGTGAAACAGTAGATGGTTTATTTGATACCTACTGAATGCTCTCAGCCCAAATTTAAGAAAATTTCAGCTAAAGTTACAAAAAGGACTGTACACATCCTTTCCTGCTCTATCCGATTTGTACAAAGCTTTCGCATTCAATTTGTACATTGCAATGATGAACCCATTAATGATCATTGTACCCCCACCAACCCATAAATTGCAGACCCAGGCATCCAAAAAACACAAAACCCCTTACTTCTTAGTTCAATACTTGCCTACTTAACAGGTTAAATCAAAATATGGTTGCCCAGAAATAAAACATCATGATTAGGTGGGAAAGATTATAACTTTTTTGACTTTG
>T03_Unigene_BMK.1211
TCTGCTTACATTTGGCTCGGTCTAGCCTTTACTATTGAGATCTGCTGTCCAGCTTCCAGGTCACAGAAAGCAGCTATTTGCAAGTCCTCACACAATGACTGTGTATCCTTCCAGGACGCTGTCCATTTTGCGTTATTCAAAGTCCATTGCTGAGCCAAACCGTCAGATTGTGTAAGAGCGGTCATTAGCAGATCCCAGTCTCAGCGAGCAGCTTGCATAGGGACTCCTCGAGCTTTCTCTCGATCAGATAACACGGTTG
>T03_Unigene_BMK.1212
TCTGACGGCGACGATAGGTTGTCAACTATGTCATCCCGTCCGGTGCAACTAGGGAGTGATCAAGGGTGGGTTGGCAGATACCGTCTATGAATTAGGGATGGGTTTCGGTCCTCAAACCAGTCAAGTCTCTAGAGAGTGTCCGGGGAGAAACAAGGCTCATTCCTACCGATTCTGAGGTGGGTTCCTATTCTTTGAATAACGATAGAATCTCATTGCCTACTCCGGAAGAAGGTACTACATTTAGAGATATCAAGGGCGAAGGTAACAAACGGCG
>T03_Unigene_BMK.1213
[truncated: 67,895,549 more chars]
