# Supplementary material for: Mining of candidate genes involved in the biosynthesis of dextrorotatory borneol in Cinnamomum burmannii by transcriptomic analysis on three chemotypes
Source: PeerJ. 2020 Jun 10;8:e9311. doi: 10.7717/peerj.9311 (PMC7293187; doi:10.7717/peerj.9311)
Supplement: Data S15 [file peerj-08-9311-s015.xlsx]

## Sheet: Sheet1
TF Family	Number	Unigene ID
MYB superfamily	116	c104436.graph_c0 c104712.graph_c0 c107232.graph_c0 c107896.graph_c0 c109026.graph_c0 c109733.graph_c0 c110448.graph_c0 c112335.graph_c0 c112859.graph_c0 c113323.graph_c0 c116015.graph_c0 c116744.graph_c0 c116976.graph_c0 c117163.graph_c0 c117180.graph_c0 c119190.graph_c0 c119616.graph_c0 c119704.graph_c0 c119977.graph_c0 c121604.graph_c0 c121613.graph_c0 c121664.graph_c1 c123047.graph_c0 c123403.…
C2H2	113	c100754.graph_c0 c100754.graph_c1 c100759.graph_c0 c101364.graph_c0 c101523.graph_c0 c104941.graph_c0 c106483.graph_c0 c106765.graph_c0 c107607.graph_c0 c107759.graph_c0 c108558.graph_c1 c108748.graph_c0 c110013.graph_c0 c111425.graph_c1 c111853.graph_c0 c112116.graph_c0 c112858.graph_c1 c114005.graph_c1 c114044.graph_c1 c114929.graph_c0 c115689.graph_c0 c116186.graph_c0 c116777.graph_c0 c118644.…
AP2/ERF	65	c120243.graph_c0 c68621.graph_c0 c101119.graph_c0 c101265.graph_c1 c102823.graph_c1 c104194.graph_c0 c104260.graph_c0 c105569.graph_c0 c110044.graph_c0 c110786.graph_c0 c111883.graph_c0 c111883.graph_c1 c112467.graph_c1 c113602.graph_c0 c114997.graph_c0 c114997.graph_c2 c115427.graph_c0 c115633.graph_c1 c116454.graph_c0 c117173.graph_c1 c118517.graph_c0 c119988.graph_c0 c120406.graph_c1 c121118.g…
bHLH	63	c100903.graph_c0 c102822.graph_c0 c104980.graph_c2 c105999.graph_c0 c106680.graph_c0 c109301.graph_c0 c110206.graph_c0 c114702.graph_c0 c114743.graph_c0 c114795.graph_c0 c115057.graph_c0 c116394.graph_c0 c117041.graph_c0 c117448.graph_c0 c118550.graph_c0 c121517.graph_c0 c122549.graph_c0 c122957.graph_c0 c123098.graph_c0 c123566.graph_c0 c123881.graph_c1 c124191.graph_c0 c125757.graph_c0 c126943.…
bZIP	60	c101449.graph_c0 c102631.graph_c0 c104206.graph_c0 c104308.graph_c0 c105895.graph_c1 c108860.graph_c0 c10924.graph_c1 c113176.graph_c0 c113571.graph_c0 c114490.graph_c0 c114564.graph_c0 c115344.graph_c0 c115482.graph_c0 c115783.graph_c0 c117454.graph_c0 c121569.graph_c0 c122503.graph_c1 c122560.graph_c0 c122661.graph_c0 c122808.graph_c0 c124812.graph_c0 c125037.graph_c0 c128175.graph_c0 c128191.g…
C2C2-YABBY	58	c101502.graph_c0 c108150.graph_c1 c109788.graph_c0 c138712.graph_c0 c67844.graph_c0 c80611.graph_c0 c103285.graph_c0 c112305.graph_c1 c124616.graph_c0 c130970.graph_c0 c104519.graph_c0 c105674.graph_c0 c112506.graph_c0 c115966.graph_c0 c117932.graph_c1 c121761.graph_c0 c122929.graph_c1 c125280.graph_c1 c127013.graph_c1 c127229.graph_c0 c128237.graph_c0 c129177.graph_c0 c129177.graph_c1 c129278.gr…
NAC	53	c104369.graph_c0 c105496.graph_c1 c105578.graph_c0 c107394.graph_c0 c111015.graph_c0 c111757.graph_c0 c114948.graph_c0 c116199.graph_c0 c116302.graph_c0 c116730.graph_c0 c118350.graph_c0 c118545.graph_c0 c118844.graph_c0 c118847.graph_c0 c120970.graph_c0 c121155.graph_c0 c123027.graph_c0 c123887.graph_c0 c124331.graph_c0 c124336.graph_c2 c124896.graph_c0 c125308.graph_c0 c125308.graph_c2 c125322.…
HB-WOX	53	c106695.graph_c0 c122431.graph_c0 c139152.graph_c0 c81509.graph_c0 c99340.graph_c0 c133813.graph_c2 c112815.graph_c0 c115634.graph_c0 c117498.graph_c0 c126962.graph_c0 c127530.graph_c1 c129011.graph_c0 c129107.graph_c0 c130707.graph_c0 c132621.graph_c4 c132621.graph_c5 c132841.graph_c0 c133479.graph_c0 c133552.graph_c3 c135959.graph_c0 c139018.graph_c0 c172738.graph_c0 c180865.graph_c0 c185865.gr…
WRKY	47	c102227.graph_c0 c103164.graph_c0 c104688.graph_c1 c106430.graph_c0 c107968.graph_c1 c108105.graph_c0 c112901.graph_c0 c116347.graph_c0 c116350.graph_c0 c116630.graph_c0 c116725.graph_c0 c117295.graph_c0 c118212.graph_c0 c119485.graph_c0 c119690.graph_c0 c120506.graph_c0 c120761.graph_c1 c121343.graph_c1 c121419.graph_c0 c122191.graph_c0 c122557.graph_c0 c123044.graph_c0 c124116.graph_c1 c124116.…
C3H	44	c103268.graph_c0 c104102.graph_c0 c105308.graph_c0 c105308.graph_c1 c10772.graph_c0 c112742.graph_c0 c121892.graph_c1 c123189.graph_c0 c125292.graph_c0 c125633.graph_c0 c125740.graph_c0 c126060.graph_c0 c126516.graph_c0 c126639.graph_c0 c127405.graph_c0 c128504.graph_c0 c128508.graph_c1 c129262.graph_c0 c129815.graph_c0 c130886.graph_c0 c130889.graph_c0 c131477.graph_c0 c131891.graph_c0 c132678.g…
GRAS	39	c100057.graph_c0 c100057.graph_c1 c101622.graph_c0 c103470.graph_c0 c104818.graph_c0 c114969.graph_c0 c117185.graph_c0 c117721.graph_c0 c118399.graph_c0 c118521.graph_c0 c120697.graph_c0 c121485.graph_c0 c122581.graph_c0 c124580.graph_c0 c124956.graph_c0 c125243.graph_c0 c125641.graph_c0 c125641.graph_c1 c127998.graph_c0 c128265.graph_c5 c129800.graph_c0 c130372.graph_c0 c130372.graph_c1 c131766.…
zn-clus	35	c115890.graph_c0 c118009.graph_c0 c122898.graph_c0 c153699.graph_c0 c158786.graph_c0 c160463.graph_c0 c162081.graph_c0 c163492.graph_c0 c163619.graph_c0 c167106.graph_c0 c167741.graph_c0 c168013.graph_c0 c172291.graph_c0 c176319.graph_c0 c177971.graph_c0 c178128.graph_c0 c180199.graph_c0 c183685.graph_c0 c186235.graph_c0 c186254.graph_c0 c186842.graph_c0 c187467.graph_c0 c188275.graph_c0 c188871.…
GARP-G2-like	35	c103948.graph_c0 c111179.graph_c0 c111681.graph_c0 c113543.graph_c0 c116540.graph_c0 c118866.graph_c0 c121129.graph_c1 c123660.graph_c1 c123784.graph_c0 c124162.graph_c0 c125510.graph_c0 c127095.graph_c1 c127277.graph_c0 c127648.graph_c0 c127845.graph_c1 c128114.graph_c1 c128230.graph_c0 c128830.graph_c0 c128971.graph_c0 c129805.graph_c1 c130805.graph_c0 c134478.graph_c0 c134746.graph_c0 c134756.…
B3 superfamily	31	c105122.graph_c0 c120293.graph_c0 c121766.graph_c0 c122426.graph_c0 c128945.graph_c0 c128946.graph_c0 c130685.graph_c0 c131545.graph_c0 c131722.graph_c1 c133684.graph_c2 c135255.graph_c1 c110127.graph_c1 c112720.graph_c0 c114080.graph_c0 c114080.graph_c2 c115697.graph_c0 c119906.graph_c0 c122438.graph_c0 c123092.graph_c0 c129575.graph_c0 c130100.graph_c0 c130237.graph_c0 c131785.graph_c0 c132433.…
TCP	26	c104318.graph_c0 c104624.graph_c0 c110159.graph_c0 c110159.graph_c1 c111095.graph_c0 c112634.graph_c0 c114195.graph_c0 c114195.graph_c1 c116231.graph_c0 c123206.graph_c0 c123206.graph_c1 c123423.graph_c0 c124361.graph_c0 c125688.graph_c0 c129559.graph_c1 c129559.graph_c2 c131477.graph_c4 c131532.graph_c0 c133689.graph_c0 c133788.graph_c0 c137822.graph_c3 c157881.graph_c0 c68358.graph_c1 c83641.gr…
NF-YC	26	c131397.graph_c0 c131493.graph_c0 c134404.graph_c0 c135183.graph_c0 c67928.graph_c0 c69139.graph_c0 c80775.graph_c0 c115031.graph_c0 c115646.graph_c0 c116718.graph_c0 c122645.graph_c0 c125592.graph_c0 c127292.graph_c1 c144965.graph_c0 c71422.graph_c0 c79040.graph_c0 c88733.graph_c0 c91310.graph_c1 c113498.graph_c0 c123014.graph_c0 c129396.graph_c0 c132852.graph_c1 c136077.graph_c2 c139207.graph_c…
FAR1	26	c110573.graph_c1 c120983.graph_c1 c122629.graph_c0 c122925.graph_c0 c124652.graph_c0 c125219.graph_c0 c125374.graph_c0 c126345.graph_c0 c126803.graph_c0 c128542.graph_c0 c129363.graph_c0 c130001.graph_c0 c131016.graph_c0 c132859.graph_c2 c132872.graph_c0 c135213.graph_c0 c135351.graph_c1 c135400.graph_c0 c136510.graph_c0 c136538.graph_c1 c137166.graph_c0 c137177.graph_c2 c137415.graph_c0 c137762.…
Trihelix	23	c101892.graph_c0 c101892.graph_c2 c102952.graph_c0 c112200.graph_c1 c117382.graph_c0 c119928.graph_c0 c119928.graph_c2 c120108.graph_c1 c120453.graph_c0 c120668.graph_c0 c125145.graph_c0 c125236.graph_c0 c128462.graph_c1 c130379.graph_c0 c130853.graph_c0 c132736.graph_c0 c132768.graph_c1 c134007.graph_c0 c135027.graph_c0 c78036.graph_c0 c82147.graph_c0 c84075.graph_c0 c99641.graph_c0
HSF	20	c116120.graph_c0 c116120.graph_c1 c119128.graph_c0 c119353.graph_c0 c124785.graph_c0 c131510.graph_c1 c132154.graph_c2 c132672.graph_c0 c133039.graph_c0 c135742.graph_c0 c136855.graph_c2 c137006.graph_c0 c137006.graph_c1 c144841.graph_c0 c149769.graph_c0 c165588.graph_c0 c194602.graph_c0 c66797.graph_c0 c83520.graph_c0 c92822.graph_c0
MADS-M-type	18	c133224.graph_c0 c133888.graph_c0 c138587.graph_c0 c151701.graph_c0 c152716.graph_c0 c43421.graph_c0 c90215.graph_c0 c94225.graph_c1 c113077.graph_c0 c115609.graph_c0 c115861.graph_c0 c117745.graph_c0 c122879.graph_c0 c125819.graph_c0 c131275.graph_c0 c132294.graph_c0 c134196.graph_c2 c141937.graph_c0
LOB	17	c100744.graph_c1 c101629.graph_c0 c111536.graph_c0 c116226.graph_c0 c116226.graph_c1 c117121.graph_c0 c117998.graph_c0 c120385.graph_c0 c131252.graph_c0 c139130.graph_c0 c146107.graph_c0 c152227.graph_c0 c67810.graph_c0 c71006.graph_c0 c87468.graph_c1 c88786.graph_c1 c95666.graph_c0
SBP	16	c114883.graph_c0 c118554.graph_c0 c118554.graph_c1 c118815.graph_c0 c123344.graph_c1 c131971.graph_c0 c132033.graph_c0 c132044.graph_c4 c134410.graph_c0 c134592.graph_c0 c135222.graph_c0 c135687.graph_c2 c136518.graph_c0 c138483.graph_c0 c138570.graph_c0 c83452.graph_c0
OFP	15	c101200.graph_c0 c101748.graph_c0 c117479.graph_c1 c118835.graph_c0 c122448.graph_c0 c124369.graph_c0 c124881.graph_c0 c125456.graph_c0 c130592.graph_c0 c137860.graph_c2 c65559.graph_c0 c67647.graph_c0 c68684.graph_c0 c68989.graph_c0 c92449.graph_c0
TUB	11	c112675.graph_c1 c116820.graph_c0 c116820.graph_c1 c122983.graph_c0 c123402.graph_c0 c124251.graph_c1 c129584.graph_c0 c135005.graph_c0 c81134.graph_c0 c81134.graph_c1 c84179.graph_c1
PLATZ	10	c101839.graph_c1 c103134.graph_c1 c108893.graph_c1 c115218.graph_c0 c116167.graph_c0 c118671.graph_c1 c120179.graph_c0 c79178.graph_c0 c83248.graph_c0 c88641.graph_c0
Tify	9	c107486.graph_c1 c111762.graph_c1 c112521.graph_c0 c113513.graph_c0 c124967.graph_c0 c125464.graph_c0 c129850.graph_c0 c135108.graph_c1 c146459.graph_c0
zf-HD	8	c104004.graph_c0 c108836.graph_c1 c113680.graph_c0 c131850.graph_c0 c134039.graph_c0 c137842.graph_c0 c67383.graph_c0 c84189.graph_c0
GeBP	7	c102951.graph_c0 c116553.graph_c0 c129999.graph_c0 c133905.graph_c2 c134663.graph_c0 c139087.graph_c0 c150155.graph_c0
CSD	7	c101584.graph_c0 c101822.graph_c0 c149199.graph_c0 c155472.graph_c0 c173487.graph_c0 c83273.graph_c0 c92211.graph_c0
BBR-BPC	7	c104277.graph_c0 c119723.graph_c0 c121944.graph_c0 c125889.graph_c0 c142276.graph_c0 c90755.graph_c0 c90755.graph_c2
EIL	6	c106361.graph_c0 c116044.graph_c0 c125739.graph_c0 c126881.graph_c1 c126881.graph_c2 c130324.graph_c0
E2F-DP	6	c101567.graph_c2 c117074.graph_c1 c127352.graph_c0 c130366.graph_c1 c130366.graph_c2 c135323.graph_c1
RWP-RK	5	c118756.graph_c0 c131842.graph_c0 c132809.graph_c0 c137483.graph_c0 c97858.graph_c0
CPP	5	c120136.graph_c0 c125715.graph_c0 c129056.graph_c0 c136734.graph_c0 c142069.graph_c0
BES1	5	c115445.graph_c0 c120075.graph_c0 c133329.graph_c0 c136094.graph_c0 c79613.graph_c0
CAMTA	4	c117189.graph_c0 c131356.graph_c0 c134281.graph_c0 c138333.graph_c0
DBB	3	c122077.graph_c0 c128552.graph_c0 c138401.graph_c0
Whirly	2	c116368.graph_c0 c127568.graph_c0
SRS	2	c108896.graph_c0 c127460.graph_c1
S1Fa-like	2	c105403.graph_c0 c128366.graph_c0
GRF	2	c67839.graph_c0 c82044.graph_c1
DBP	2	c128979.graph_c0 c133524.graph_c0
Alfin-like	2	c136611.graph_c2 c82555.graph_c0
VOZ	1	c126394.graph_c0
LIM	1	c69013.graph_c0
HRT	1	c128032.graph_c0
BSD	1	c128117.graph_c0
Sum	1108
