# Supplementary material for: Mining of candidate genes involved in the biosynthesis of dextrorotatory borneol in Cinnamomum burmannii by transcriptomic analysis on three chemotypes
Source: PeerJ. 2020 Jun 10;8:e9311. doi: 10.7717/peerj.9311 (PMC7293187; doi:10.7717/peerj.9311)
Supplement: Data S16 [file peerj-08-9311-s016.xlsx]

## Sheet: Sheet1
Uinigene ID	TF family	FPKM			HBTvsLBT		HBTvsBFT		LBTvsBFT		Annotation
		HBT	LBT	BFT	Log2FC	Regulate	Log2FC	Regulate	Log2FC	Regulate	GO	KEGG	Pfam	Swissprot	NR
c122898.graph_c0	zn-clus	0	1.25	0.59	4.23265	up	--	--	-0.896302	normal	--	--	Fungal Zn(2)-Cys(6) binuclear cluster domain	--	hypothetical protein A1O3_03046 [Capronia epimyces CBS 606.96]
c104004.graph_c0	zf-HD	10.48	0	29.42	-7.29167	down	1.39726	up	8.37661	up	--	--	ZF-HD protein dimerisation region	Zinc-finger homeodomain protein 2 OS=Arabidopsis thaliana OX=3702 GN=ZHD1 PE=1 SV=1	zinc finger-homeodomain protein 1, partial [Liriodendron tulipifera]
c131850.graph_c0	zf-HD	38.55	2.67	66.16	-4.21337	down	0.691072	normal	4.96251	up	Molecular Function: DNA binding (GO:0003677);;	--	ZF-HD protein dimerisation region	Zinc-finger homeodomain protein 3 OS=Arabidopsis thaliana OX=3702 GN=ZHD3 PE=1 SV=1	zinc finger-homeodomain protein 2 [Saruma henryi]
c134039.graph_c0	zf-HD	45.32	28.55	88.22	-1.33362	normal	1.04981	up	2.44652	up	--	--	ZF-HD protein dimerisation region	Zinc-finger homeodomain protein 1 OS=Oryza sativa subsp. indica OX=39946 GN=ZHD1 PE=3 SV=1	PREDICTED: zinc-finger homeodomain protein 1-like [Nelumbo nucifera]
c102227.graph_c0	WRKY	20.17	107.08	27.01	2.30259	up	0.332242	normal	-1.90536	down	--	--	WRKY DNA -binding domain	Probable WRKY transcription factor 35 OS=Arabidopsis thaliana OX=3702 GN=WRKY35 PE=2 SV=1	DNA-binding WRKY [Macleaya cordata]
c106430.graph_c0	WRKY	0	4.92	0.27	5.47928	up	--	--	-3.4936	down	Biological Process: negative regulation of transcription from RNA polymerase II promoter (GO:0000122);; Molecular Function: core promoter sequence-specific DNA binding (GO:0001046);; Molecular Function: transcription factor activity, sequence-specific DNA binding (GO:0003700);; Cellular Component: nucleus (GO:0005634);; Biological Process: atrichoblast differentiation (GO:0010055);; Biological Pr…	--	WRKY DNA -binding domain	Probable WRKY transcription factor 75 OS=Arabidopsis thaliana OX=3702 GN=WRKY75 PE=2 SV=1	PREDICTED: probable WRKY transcription factor 75 [Nelumbo nucifera]
c112901.graph_c0	WRKY	2.22	11.68	1.86	2.27828	up	-0.340276	normal	-2.54763	down	--	--	WRKY DNA -binding domain	WRKY transcription factor 42 OS=Arabidopsis thaliana OX=3702 GN=WRKY42 PE=1 SV=1	PREDICTED: probable WRKY transcription factor 47 [Nelumbo nucifera]
c119485.graph_c0	WRKY	5.94	23.77	6.72	1.68936	up	0.117999	normal	-1.50368	normal	Molecular Function: transcription factor activity, sequence-specific DNA binding (GO:0003700);; Biological Process: regulation of transcription, DNA-templated (GO:0006355);; Molecular Function: sequence-specific DNA binding (GO:0043565);;	--	WRKY DNA -binding domain;; Plant zinc cluster domain	Probable WRKY transcription factor 11 OS=Arabidopsis thaliana OX=3702 GN=WRKY11 PE=2 SV=2	hypothetical protein CRG98_046240 [Punica granatum]
c121343.graph_c1	WRKY	2.17	5.82	1.16	1.09372	normal	-1.21748	normal	-2.22759	down	--	--	WRKY DNA -binding domain	Probable WRKY transcription factor 47 OS=Arabidopsis thaliana OX=3702 GN=WRKY47 PE=1 SV=2	probable WRKY transcription factor 47 isoform X1 [Herrania umbratica]
c121419.graph_c0	WRKY	8.51	21.32	5.79	1.25865	normal	-0.622914	normal	-1.8154	down	Molecular Function: transcription factor activity, sequence-specific DNA binding (GO:0003700);; Biological Process: regulation of transcription, DNA-templated (GO:0006355);; Molecular Function: sequence-specific DNA binding (GO:0043565);;	K13424|1.19422e-89|pda:103717512|K13424 WRKY transcription factor 33 | (RefSeq) probable WRKY transcription factor 33	WRKY DNA -binding domain;; WRKY DNA -binding domain	WRKY transcription factor WRKY24 OS=Oryza sativa subsp. indica OX=39946 GN=WRKY24 PE=2 SV=1	transcription factor WRKY33 [Lindera glauca]
c122191.graph_c0	WRKY	1.63	0.61	0.23	-1.55548	normal	-2.73203	down	--	--	--	--	WRKY DNA -binding domain	WRKY transcription factor 42 OS=Arabidopsis thaliana OX=3702 GN=WRKY42 PE=1 SV=1	PREDICTED: probable WRKY transcription factor 31 [Nelumbo nucifera]
c124513.graph_c0	WRKY	4.44	16.17	6.67	1.86381	up	0.404132	normal	-1.39377	normal	--	--	WRKY DNA -binding domain	Probable WRKY transcription factor 65 OS=Arabidopsis thaliana OX=3702 GN=WRKY65 PE=2 SV=1	DNA-binding WRKY [Macleaya cordata]
c126875.graph_c0	WRKY	4.29	9	1.82	0.959982	normal	-1.32528	down	-2.21052	down	--	--	WRKY DNA -binding domain	Probable WRKY transcription factor 31 OS=Arabidopsis thaliana OX=3702 GN=WRKY31 PE=2 SV=1	PREDICTED: probable WRKY transcription factor 31 [Nelumbo nucifera]
c112675.graph_c1	TUB	8.85	1.76	6.74	-2.36338	down	-0.472653	normal	1.93391	up	Cellular Component: cilium (GO:0005929);; Molecular Function: phosphatidylinositol binding (GO:0035091);; Cellular Component: intracellular membrane-bounded organelle (GO:0043231);; Cellular Component: cytoplasmic part (GO:0044444);; Biological Process: protein localization to cilium (GO:0061512);;	--	Tub family	Tubby-like F-box protein 7 OS=Oryza sativa subsp. japonica OX=39947 GN=TULP7 PE=2 SV=1	tubby-like F-box protein 8 [Arachis ipaensis]
c122983.graph_c0	TUB	9.91	0	22.47	-7.8015	down	1.09071	up	8.58028	up	Cellular Component: cilium (GO:0005929);; Molecular Function: phosphatidylinositol binding (GO:0035091);; Cellular Component: intracellular part (GO:0044424);; Biological Process: protein localization to cilium (GO:0061512);;	--	Tub family	Tubby-like protein 8 OS=Arabidopsis thaliana OX=3702 GN=TULP8 PE=2 SV=1	PREDICTED: tubby-like protein 8 [Nelumbo nucifera]
c120453.graph_c0	Trihelix	0.52	0	1.95	--	--	1.77279	up	5.45289	up	--	--	Myb/SANT-like DNA-binding domain;; Alcohol dehydrogenase transcription factor Myb/SANT-like	Trihelix transcription factor PTL OS=Arabidopsis thaliana OX=3702 GN=PTL PE=2 SV=1	PREDICTED: trihelix transcription factor PTL-like [Nelumbo nucifera]
c120668.graph_c0	Trihelix	2.73	0.64	3.08	-2.12085	down	0.0836652	normal	2.24448	up	--	--	Myb/SANT-like DNA-binding domain	--	PREDICTED: uncharacterized protein LOC104590097 [Nelumbo nucifera]
c134007.graph_c0	Trihelix	8.87	61.56	7.24	2.6121	up	-0.395984	normal	-2.9423	down	Molecular Function: DNA binding (GO:0003677);; Molecular Function: RNA binding (GO:0003723);; Cellular Component: chloroplast (GO:0009507);; Cellular Component: integral component of membrane (GO:0016021);; Molecular Function: metal ion binding (GO:0046872);;	--	Myb/SANT-like DNA-binding domain;; Beta-lactamase superfamily domain;; Metallo-beta-lactamase superfamily;; Zn-dependent metallo-hydrolase RNA specificity domain;; Myb-like DNA-binding domain	Trihelix transcription factor GT-3b OS=Arabidopsis thaliana OX=3702 GN=GT-3B PE=1 SV=1	PREDICTED: uncharacterized protein LOC104592923 isoform X2 [Nelumbo nucifera]
c107486.graph_c1	Tify	7.55	1.01	11.73	-2.88491	down	0.542457	normal	3.45113	up	--	K13464|1.55226e-44|nnu:104591817|K13464 jasmonate ZIM domain-containing protein | (RefSeq) protein TIFY 9	tify domain	Protein TIFY 9 OS=Arabidopsis thaliana OX=3702 GN=TIFY9 PE=1 SV=1	PREDICTED: protein TIFY 9 [Nelumbo nucifera]
c111762.graph_c1	Tify	4.14	20.96	3.47	2.20538	up	-0.337413	normal	-2.46935	down	Biological Process: regulation of biological process (GO:0050789);; Biological Process: response to stimulus (GO:0050896);;	K13464|5.0604e-44|nnu:104600505|K13464 jasmonate ZIM domain-containing protein | (RefSeq) protein TIFY 10B	tify domain;; Divergent CCT motif	Protein TIFY 10b OS=Oryza sativa subsp. indica OX=39946 GN=TIFY10B PE=3 SV=1	protein TIFY 10A-like [Quercus suber]
c135108.graph_c1	Tify	25.17	8.83	36.87	-1.60946	normal	0.46213	normal	2.13402	up	--	--	tify domain;; Divergent CCT motif	Protein TIFY 4B OS=Arabidopsis thaliana OX=3702 GN=TIFY4B PE=1 SV=1	PREDICTED: protein TIFY 4B-like isoform X3 [Nelumbo nucifera]
c114195.graph_c1	TCP	3.58	9.62	1.61	1.20865	normal	--	--	-2.19974	down	--	--	TCP family transcription factor	Transcription factor PCF1 OS=Oryza sativa subsp. japonica OX=39947 GN=PCF1 PE=1 SV=1	transcription factor TCP11 [Olea europaea var. sylvestris]
c123423.graph_c0	TCP	3.4	0	4.74	-6.40178	down	0.389487	normal	6.48161	up	--	--	TCP family transcription factor	Transcription factor TEOSINTE BRANCHED 1 OS=Zea mays OX=4577 GN=TB1 PE=2 SV=2	CYC-like protein 2, partial [Platanus orientalis]
c125688.graph_c0	TCP	54.91	2.19	75.7	-4.72396	down	0.37501	normal	5.15535	up	Biological Process: single-organism process (GO:0044699);;	--	TCP family transcription factor	Transcription factor TCP15 OS=Arabidopsis thaliana OX=3702 GN=TCP15 PE=1 SV=1	PREDICTED: transcription factor TCP15-like isoform X1 [Nelumbo nucifera]
c68358.graph_c1	TCP	22.46	4.86	22.28	-2.29946	down	-0.0987253	normal	2.25929	up	Biological Process: single-organism process (GO:0044699);;	--	TCP family transcription factor	Transcription factor TCP19 OS=Arabidopsis thaliana OX=3702 GN=TCP19 PE=1 SV=1	PREDICTED: transcription factor TCP9-like [Nelumbo nucifera]
c83641.graph_c0	TCP	106	21.01	144.14	-2.43265	down	0.354821	normal	2.85166	up	--	--	TCP family transcription factor	Transcription factor PCF5 OS=Oryza sativa subsp. japonica OX=39947 GN=PCF5 PE=2 SV=1	TCP4 [Aquilegia coerulea]
c87833.graph_c0	TCP	11.36	1.39	15.54	-3.07212	down	0.362726	normal	3.47807	up	--	--	TCP family transcription factor	Transcription factor TCP19 OS=Arabidopsis thaliana OX=3702 GN=TCP19 PE=1 SV=1	PREDICTED: transcription factor TCP9 [Nelumbo nucifera]
c127460.graph_c1	SRS	4.71	0.19	6.1	-4.38484	down	0.282608	normal	4.64313	up	--	--	Domain of unknown function (DUF702)	Protein LATERAL ROOT PRIMORDIUM 1 OS=Arabidopsis thaliana OX=3702 GN=LRP1 PE=1 SV=1	PREDICTED: protein LATERAL ROOT PRIMORDIUM 1 [Vitis vinifera]
c118554.graph_c0	SBP	5.05	0.3	8.4	-3.88595	down	0.636706	normal	4.49756	up	Molecular Function: DNA binding (GO:0003677);; Cellular Component: nucleus (GO:0005634);;	--	SBP domain	Squamosa promoter-binding-like protein 8 OS=Arabidopsis thaliana OX=3702 GN=SPL8 PE=1 SV=2	PREDICTED: squamosa promoter-binding-like protein 8 [Musa acuminata subsp. malaccensis]
c118554.graph_c1	SBP	4.53	0.22	9.49	-3.88216	down	0.949966	normal	4.75043	up	Molecular Function: DNA binding (GO:0003677);; Cellular Component: nucleus (GO:0005634);;	--	SBP domain	Squamosa promoter-binding-like protein 8 OS=Arabidopsis thaliana OX=3702 GN=SPL8 PE=1 SV=2	hypothetical protein AQUCO_02400116v1 [Aquilegia coerulea]
c118815.graph_c0	SBP	25.74	4.85	57.45	-2.66802	down	1.03392	up	3.76082	up	--	--	SBP domain	Squamosa promoter-binding-like protein 18 OS=Oryza sativa subsp. japonica OX=39947 GN=SPL18 PE=2 SV=1	PREDICTED: squamosa promoter-binding-like protein 18 [Nelumbo nucifera]
c123344.graph_c1	SBP	19.72	0.19	30.19	-6.52644	down	0.538069	normal	7.0631	up	--	--	SBP domain	Squamosa promoter-binding-like protein 18 OS=Oryza sativa subsp. japonica OX=39947 GN=SPL18 PE=2 SV=1	PREDICTED: squamosa promoter-binding-like protein 16 [Elaeis guineensis]
c132044.graph_c4	SBP	48.73	4.63	67.59	-3.54724	down	0.385243	normal	3.99319	up	--	--	SBP domain	Squamosa promoter-binding-like protein 6 OS=Arabidopsis thaliana OX=3702 GN=SPL6 PE=1 SV=2	PREDICTED: squamosa promoter-binding-like protein 13A isoform X1 [Nelumbo nucifera]
c134410.graph_c0	SBP	13.65	7.11	23.85	-1.05504	normal	0.718193	normal	1.83622	up	--	--	SBP domain	Squamosa promoter-binding-like protein 3 OS=Oryza sativa subsp. japonica OX=39947 GN=SPL3 PE=2 SV=1	PREDICTED: squamosa promoter-binding-like protein 12 isoform X2 [Nelumbo nucifera]
c138483.graph_c0	SBP	18.35	0.42	37.53	-5.40792	down	0.942875	normal	6.37915	up	--	--	SBP domain	Squamosa promoter-binding-like protein 8 OS=Arabidopsis thaliana OX=3702 GN=SPL8 PE=1 SV=2	PREDICTED: squamosa promoter-binding-like protein 8 [Nelumbo nucifera]
c138570.graph_c0	SBP	18.43	0.6	32.61	-4.92656	down	0.733837	normal	5.68892	up	--	--	SBP domain	Squamosa promoter-binding-like protein 8 OS=Arabidopsis thaliana OX=3702 GN=SPL8 PE=1 SV=2	hypothetical protein AQUCO_02400116v1 [Aquilegia coerulea]
c83452.graph_c0	SBP	92.2	27.15	122.54	-1.86761	down	0.322316	normal	2.25373	up	Molecular Function: DNA binding (GO:0003677);; Cellular Component: nucleus (GO:0005634);;	--	SBP domain	Squamosa promoter-binding-like protein 4 OS=Arabidopsis thaliana OX=3702 GN=SPL4 PE=1 SV=1	PREDICTED: squamosa promoter-binding protein 1 [Nelumbo nucifera]
c115218.graph_c0	PLATZ	36.86	25.63	15.27	-0.592807	normal	-1.43235	down	-0.773557	normal	Cellular Component: integral component of membrane (GO:0016021);;	--	PLATZ transcription factor	--	PREDICTED: uncharacterized protein LOC103711821 isoform X2 [Phoenix dactylifera]
c116167.graph_c0	PLATZ	2.71	0.34	7.01	-2.9029	down	1.27093	up	4.1713	up	Cellular Component: intracellular (GO:0005622);; Molecular Function: zinc ion binding (GO:0008270);;	--	PLATZ transcription factor	--	PREDICTED: uncharacterized protein LOC104598572 [Nelumbo nucifera]
c79178.graph_c0	PLATZ	14.52	0.2	22.24	-5.91544	down	0.525443	normal	6.41468	up	Cellular Component: intracellular (GO:0005622);; Molecular Function: zinc ion binding (GO:0008270);;	--	PLATZ transcription factor	--	uncharacterized protein LOC18445890 [Amborella trichopoda]
c88641.graph_c0	PLATZ	0.36	0	1.6	--	--	1.88517	normal	4.13489	up	Cellular Component: intracellular (GO:0005622);; Molecular Function: zinc ion binding (GO:0008270);;	--	PLATZ transcription factor	--	PREDICTED: uncharacterized protein LOC104599692 [Nelumbo nucifera]
c101200.graph_c0	OFP	1.55	0	6.24	-5.05031	down	1.89555	up	6.62976	up	--	--	Transcriptional repressor, ovate	Transcription repressor OFP6 OS=Arabidopsis thaliana OX=3702 GN=OFP6 PE=1 SV=1	PREDICTED: transcription repressor OFP6-like [Nelumbo nucifera]
c101748.graph_c0	OFP	16.75	0	18.57	-7.27181	down	0.0614305	normal	7.0234	up	--	--	Transcriptional repressor, ovate	Transcription repressor OFP13 OS=Arabidopsis thaliana OX=3702 GN=OFP13 PE=1 SV=1	PREDICTED: transcription repressor OFP13-like, partial [Phoenix dactylifera]
c122448.graph_c0	OFP	7.24	31.08	9.09	1.98678	up	0.23407	normal	-1.68682	normal	--	--	Transcriptional repressor, ovate	Transcription repressor OFP15 OS=Arabidopsis thaliana OX=3702 GN=OFP15 PE=1 SV=1	PREDICTED: transcription repressor OFP12-like [Phoenix dactylifera]
c125456.graph_c0	OFP	0.99	3.13	0.56	1.51489	normal	-0.858629	normal	-2.27304	down	--	--	Transcriptional repressor, ovate	Probable transcription repressor OFP9 OS=Arabidopsis thaliana OX=3702 GN=OFP9 PE=3 SV=2	hypothetical protein COLO4_31838 [Corchorus olitorius]
c130592.graph_c0	OFP	3.12	0	8.48	-4.65994	down	1.21551	up	5.56232	up	Cellular Component: membrane (GO:0016020);;	--	Transcriptional repressor, ovate	Transcription repressor OFP2 OS=Arabidopsis thaliana OX=3702 GN=OFP2 PE=1 SV=1	PREDICTED: transcription repressor OFP1 [Nelumbo nucifera]
c65559.graph_c0	OFP	1.15	0.08	1.86	-3.30222	down	0.593871	normal	3.81823	up	--	--	Transcriptional repressor, ovate	Transcription repressor OFP5 OS=Arabidopsis thaliana OX=3702 GN=OFP5 PE=1 SV=1	PREDICTED: transcription repressor OFP5-like [Nelumbo nucifera]
c67647.graph_c0	OFP	14.13	0	7.91	-7.68618	down	-0.919689	normal	6.45914	up	Biological Process: negative regulation of transcription, DNA-templated (GO:0045892);;	--	Transcriptional repressor, ovate	Transcription repressor OFP13 OS=Arabidopsis thaliana OX=3702 GN=OFP13 PE=1 SV=1	PREDICTED: transcription repressor OFP13 [Elaeis guineensis]
c68684.graph_c0	OFP	3.67	0	3.62	-4.88582	down	-0.101814	normal	4.48546	up	--	--	Transcriptional repressor, ovate	Transcription repressor OFP17 OS=Arabidopsis thaliana OX=3702 GN=OFP17 PE=2 SV=1	PREDICTED: transcription repressor OFP17 [Vitis vinifera]
c68989.graph_c0	OFP	16.05	1.15	23.73	-3.84996	down	0.474703	normal	4.37269	up	--	--	Transcriptional repressor, ovate	Transcription repressor OFP13 OS=Arabidopsis thaliana OX=3702 GN=OFP13 PE=1 SV=1	PREDICTED: transcription repressor OFP13-like isoform X2 [Elaeis guineensis]
c134404.graph_c0	NF-YC	1.72	14.87	7.11	2.97115	up	1.92859	up	-0.983382	normal	Cellular Component: nucleus (GO:0005634);; Biological Process: response to water deprivation (GO:0009414);; Molecular Function: protein heterodimerization activity (GO:0046982);;	--	Histone-like transcription factor (CBF/NF-Y) and archaeal histone;; Core histone H2A/H2B/H3/H4	Nuclear transcription factor Y subunit C-1 OS=Arabidopsis thaliana OX=3702 GN=NFYC1 PE=1 SV=1	PREDICTED: nuclear transcription factor Y subunit C-1 isoform X1 [Vitis vinifera]
c136077.graph_c2	NF-YA	94.38	20.86	86.61	-2.35885	down	-0.198282	normal	2.22443	up	Molecular Function: DNA binding (GO:0003677);; Molecular Function: transcription factor activity, sequence-specific DNA binding (GO:0003700);; Biological Process: regulation of transcription, DNA-templated (GO:0006355);; Cellular Component: CCAAT-binding factor complex (GO:0016602);;	K08064|2.43857e-34|mus:103990957|K08064 nuclear transcription factor Y, alpha | (RefSeq) nuclear transcription factor Y subunit A-7-like	CCAAT-binding transcription factor (CBF-B/NF-YA) subunit B	Nuclear transcription factor Y subunit A-7 OS=Arabidopsis thaliana OX=3702 GN=NFYA7 PE=1 SV=1	Nuclear transcription factor Y subunit A-7 [Apostasia shenzhenica]
c104369.graph_c0	NAC	0.65	0	1.19	--	--	0.737191	normal	4.29566	up	Cellular Component: nucleus (GO:0005634);; Cellular Component: secondary cell wall (GO:0009531);; Biological Process: regulation of cell wall macromolecule metabolic process (GO:0010981);; Molecular Function: protein homodimerization activity (GO:0042803);; Biological Process: positive regulation of programmed cell death (GO:0043068);; Molecular Function: sequence-specific DNA binding (GO:0043565…	--	No apical meristem (NAM) protein	NAC domain-containing protein 7 OS=Arabidopsis thaliana OX=3702 GN=NAC007 PE=1 SV=2	PREDICTED: NAC domain-containing protein 7 [Nelumbo nucifera]
c105578.graph_c0	NAC	2.43	6	0.85	1.14979	normal	-1.49283	normal	-2.5169	down	Molecular Function: DNA binding (GO:0003677);; Cellular Component: nucleus (GO:0005634);; Biological Process: regulation of transcription, DNA-templated (GO:0006355);;	--	No apical meristem (NAM) protein	Transcription factor JUNGBRUNNEN 1 OS=Arabidopsis thaliana OX=3702 GN=JUB1 PE=1 SV=1	PREDICTED: transcription factor JUNGBRUNNEN 1-like [Nelumbo nucifera]
c111015.graph_c0	NAC	0.18	0.67	3.57	--	--	3.88998	up	2.35853	up	--	--	No apical meristem (NAM) protein	Protein CUP-SHAPED COTYLEDON 2 OS=Arabidopsis thaliana OX=3702 GN=NAC098 PE=1 SV=1	PREDICTED: NAC domain-containing protein 100-like [Populus euphratica]
c114948.graph_c0	NAC	10.08	0.12	8.88	-6.07893	down	-0.26979	normal	5.76304	up	Molecular Function: DNA binding (GO:0003677);; Cellular Component: nucleus (GO:0005634);; Biological Process: regulation of transcription, DNA-templated (GO:0006355);; Cellular Component: membrane (GO:0016020);;	--	No apical meristem (NAM) protein	NAC domain-containing protein 73 OS=Arabidopsis thaliana OX=3702 GN=NAC073 PE=2 SV=1	PREDICTED: NAC domain-containing protein 73-like [Elaeis guineensis]
c116199.graph_c0	NAC	13.33	4.36	16.73	-1.688	down	0.177594	normal	1.92709	up	Biological Process: transcription, DNA-templated (GO:0006351);;	--	No apical meristem (NAM) protein	SUPPRESSOR OF GAMMA RESPONSE 1 OS=Arabidopsis thaliana OX=3702 GN=SOG1 PE=1 SV=1	PREDICTED: NAC domain-containing protein 8-like [Nelumbo nucifera]
c118350.graph_c0	NAC	1.89	25.19	1.76	3.60239	up	-0.171311	normal	-3.70069	down	Molecular Function: DNA binding (GO:0003677);; Cellular Component: nucleus (GO:0005634);; Biological Process: regulation of transcription, DNA-templated (GO:0006355);;	--	No apical meristem (NAM) protein	NAC transcription factor 56 OS=Arabidopsis thaliana OX=3702 GN=NAC056 PE=2 SV=1	NAC transcription factor 56 [Manihot esculenta]
c118847.graph_c0	NAC	6.6	4.42	1.27	-0.734445	normal	-2.22235	down	-1.40349	normal	Biological Process: transcription, DNA-templated (GO:0006351);;	--	No apical meristem (NAM) protein	NAC domain-containing protein 21/22 OS=Arabidopsis thaliana OX=3702 GN=NAC021 PE=1 SV=2	PREDICTED: NAC domain-containing protein 21/22 [Nelumbo nucifera]
c120970.graph_c0	NAC	3.55	0.91	1.45	-2.00064	down	-1.3452	down	0.714503	normal	--	--	No apical meristem (NAM) protein	NAC domain-containing protein 21/22 OS=Arabidopsis thaliana OX=3702 GN=NAC021 PE=1 SV=2	PREDICTED: protein CUP-SHAPED COTYLEDON 3-like [Nelumbo nucifera]
c121155.graph_c0	NAC	4.31	0.11	6.15	-4.78603	down	0.414053	normal	5.1201	up	Molecular Function: DNA binding (GO:0003677);; Cellular Component: nucleus (GO:0005634);; Biological Process: regulation of transcription, DNA-templated (GO:0006355);; Cellular Component: integral component of membrane (GO:0016021);;	--	No apical meristem (NAM) protein	NAC domain-containing protein 37 OS=Arabidopsis thaliana OX=3702 GN=NAC037 PE=1 SV=1	PREDICTED: NAC domain-containing protein 37 isoform X2 [Vitis vinifera]
c123887.graph_c0	NAC	12.14	6.58	20.99	-1.41929	normal	0.882382	normal	2.36062	up	--	--	No apical meristem (NAM) protein	NAC domain-containing protein 72 OS=Arabidopsis thaliana OX=3702 GN=NAC072 PE=2 SV=1	hypothetical protein F511_19755 [Dorcoceras hygrometricum]
c124336.graph_c2	NAC	15.63	7.68	34.75	-0.986917	normal	1.11839	up	2.16666	up	--	--	No apical meristem (NAM) protein	NAC domain-containing protein 35 OS=Arabidopsis thaliana OX=3702 GN=NAC035 PE=1 SV=2	PREDICTED: NAC domain-containing protein 35 [Elaeis guineensis]
c124896.graph_c0	NAC	1	0	5.76	--	--	2.37593	up	5.91574	up	--	--	No apical meristem (NAM) protein	NAC domain-containing protein 21/22 OS=Arabidopsis thaliana OX=3702 GN=NAC021 PE=1 SV=2	PREDICTED: NAC domain-containing protein 21/22 [Nelumbo nucifera]
c126756.graph_c0	NAC	50.68	0	25.98	-9.74955	down	-1.03552	down	8.40333	up	--	--	No apical meristem (NAM) protein;; No apical meristem (NAM) protein	NAC domain-containing protein 83 OS=Arabidopsis thaliana OX=3702 GN=NAC083 PE=1 SV=1	PREDICTED: NAC domain-containing protein 83-like [Nelumbo nucifera]
c127355.graph_c0	NAC	3.79	1.55	7.2	-1.37838	normal	0.834715	normal	2.26864	up	--	--	No apical meristem (NAM) protein	NAC domain-containing protein 78 OS=Arabidopsis thaliana OX=3702 GN=NAC078 PE=2 SV=2	PREDICTED: NAC domain-containing protein 53-like isoform X1 [Nelumbo nucifera]
c129238.graph_c1	NAC	3.61	6.8	0.57	0.743538	normal	-2.41891	normal	-2.94336	down	Molecular Function: DNA binding (GO:0003677);; Cellular Component: nucleus (GO:0005634);; Biological Process: regulation of transcription, DNA-templated (GO:0006355);;	--	No apical meristem (NAM) protein	NAC domain-containing protein 68 OS=Oryza sativa subsp. japonica OX=39947 GN=NAC068 PE=2 SV=1	PREDICTED: NAC domain-containing protein 68-like [Nelumbo nucifera]
c131502.graph_c0	NAC	2.2	6.02	0.76	1.15767	normal	-1.48337	down	-2.54547	down	Biological Process: transcription, DNA-templated (GO:0006351);;	--	No apical meristem (NAM) protein	NAC domain-containing protein 72 OS=Arabidopsis thaliana OX=3702 GN=NAC072 PE=2 SV=1	NAC domain-containing protein 72-like [Durio zibethinus]
c131685.graph_c0	NAC	3.6	15.09	2.29	1.88485	up	-0.701303	normal	-2.49103	down	--	--	No apical meristem (NAM) protein	NAC domain-containing protein 86 OS=Arabidopsis thaliana OX=3702 GN=NAC086 PE=2 SV=1	hypothetical protein OsI_18065 [Oryza sativa Indica Group]
c133250.graph_c0	NAC	0.19	8.99	1.23	5.16677	up	2.63574	up	-2.50386	down	--	--	No apical meristem (NAM) protein;; No apical meristem (NAM) protein	Protein NTM1-like 9 OS=Arabidopsis thaliana OX=3702 GN=NTL9 PE=1 SV=1	PREDICTED: protein NTM1-like 9 isoform X1 [Nelumbo nucifera]
c137808.graph_c0	NAC	5.38	18.19	4	1.626	up	-0.508727	normal	-2.06156	down	--	--	No apical meristem (NAM) protein	NAC domain-containing protein 45 OS=Arabidopsis thaliana OX=3702 GN=NAC045 PE=2 SV=1	PREDICTED: NAC domain-containing protein 35-like isoform X6 [Phoenix dactylifera]
c65512.graph_c0	NAC	0.74	0	2.3	--	--	1.49552	up	5.1782	up	Biological Process: transcription, DNA-templated (GO:0006351);;	--	No apical meristem (NAM) protein	SUPPRESSOR OF GAMMA RESPONSE 1 OS=Arabidopsis thaliana OX=3702 GN=SOG1 PE=1 SV=1	NAC domain [Macleaya cordata]
c116744.graph_c0	MYB	250.4	6.51	228.07	-5.36383	down	-0.234022	normal	5.19318	up	Biological Process: transcription, DNA-templated (GO:0006351);; Biological Process: regulation of biological process (GO:0050789);;	K12133|1.16475e-109|vvi:100250535|K12133 MYB-related transcription factor LHY | (RefSeq) protein LHY	Myb-like DNA-binding domain	Protein LHY OS=Arabidopsis thaliana OX=3702 GN=LHY PE=1 SV=2	PREDICTED: protein LHY isoform X3 [Vitis vinifera]
c116976.graph_c0	MYB	20.94	4.43	18.77	-2.33144	down	-0.244963	normal	2.14592	up	Molecular Function: DNA binding (GO:0003677);;	K09422|1.002e-35|nnu:104605119|K09422 myb proto-oncogene protein, plant | (RefSeq) myb-related protein P-like	Myb-like DNA-binding domain;; Myb-like DNA-binding domain	Transcription factor MYB12 OS=Arabidopsis thaliana OX=3702 GN=MYB12 PE=1 SV=1	PREDICTED: myb-related protein P-like [Nelumbo nucifera]
c117163.graph_c0	MYB	4.04	0	7.52	-4.44026	down	0.477293	normal	4.61303	up	Molecular Function: DNA binding (GO:0003677);;	--	Myb-like DNA-binding domain;; Myb-like DNA-binding domain	MYB-like transcription factor ETC3 OS=Arabidopsis thaliana OX=3702 GN=ETC3 PE=2 SV=1	PREDICTED: transcription factor MYB59-like [Elaeis guineensis]
c119977.graph_c0	MYB	118.42	28.01	99.76	-2.30013	down	-0.366303	normal	1.99764	up	Molecular Function: DNA binding (GO:0003677);;	K09422|1.73574e-52|fve:101312499|K09422 myb proto-oncogene protein, plant | (RefSeq) myb-related protein 308	Myb-like DNA-binding domain;; Myb-like DNA-binding domain;; Myb-like DNA-binding domain	Myb-related protein 308 OS=Antirrhinum majus OX=4151 GN=MYB308 PE=2 SV=1	Myb-related protein [Gossypium arboreum]
c123047.graph_c0	MYB	1.19	2.86	0.74	1.67105	normal	-0.60765	normal	-2.18763	down	Molecular Function: DNA binding (GO:0003677);; Cellular Component: nucleus (GO:0005634);; Biological Process: regulation of transcription, DNA-templated (GO:0006355);; Molecular Function: zinc ion binding (GO:0008270);; Biological Process: histone acetylation (GO:0016573);;	--	Myb-like DNA-binding domain	Transcription factor MYBS3 OS=Oryza sativa subsp. japonica OX=39947 GN=MYBS3 PE=2 SV=1	PREDICTED: transcription factor MYB1R1-like isoform X1 [Nelumbo nucifera]
c123403.graph_c0	MYB	5.69	0.28	16.8	-4.18071	down	1.46602	up	5.63376	up	Molecular Function: DNA binding (GO:0003677);;	K09422|2.86057e-72|nnu:104604454|K09422 myb proto-oncogene protein, plant | (RefSeq) transcription repressor MYB6-like	Myb-like DNA-binding domain;; Myb-like DNA-binding domain	Transcription factor RAX2 OS=Arabidopsis thaliana OX=3702 GN=RAX2 PE=1 SV=1	PREDICTED: transcription repressor MYB6-like [Nelumbo nucifera]
c124902.graph_c0	MYB	70.85	3.37	55	-4.48322	down	-0.454113	normal	4.09043	up	Biological Process: cellular biosynthetic process (GO:0044249);; Biological Process: biological regulation (GO:0065007);;	--	Myb-like DNA-binding domain	Protein REVEILLE 2 OS=Arabidopsis thaliana OX=3702 GN=RVE2 PE=1 SV=1	PREDICTED: protein REVEILLE 1 [Nelumbo nucifera]
c126590.graph_c1	MYB	33.34	2.27	25.02	-3.91534	down	-0.499241	normal	3.45925	up	Molecular Function: DNA binding (GO:0003677);; Cellular Component: nucleus (GO:0005634);; Biological Process: regulation of transcription, DNA-templated (GO:0006355);; Biological Process: auxin-activated signaling pathway (GO:0009734);; Biological Process: regulation of auxin biosynthetic process (GO:0010600);;	--	Myb-like DNA-binding domain;; Myb-like DNA-binding domain	Protein LHY OS=Arabidopsis thaliana OX=3702 GN=LHY PE=1 SV=2	PREDICTED: protein REVEILLE 1 [Nelumbo nucifera]
c132998.graph_c4	MYB	205.16	28.41	163.68	-2.94169	down	-0.43329	normal	2.57272	up	Cellular Component: nucleus (GO:0005634);; Biological Process: response to cold (GO:0009409);; Biological Process: negative regulation of circadian rhythm (GO:0042754);; Biological Process: regulation of protein homodimerization activity (GO:0043496);; Molecular Function: sequence-specific DNA binding (GO:0043565);; Biological Process: negative regulation of transcription, DNA-templated (GO:00458…	K12133|1.19265e-101|vvi:100250535|K12133 MYB-related transcription factor LHY | (RefSeq) protein LHY	Myb-like DNA-binding domain;; Myb-like DNA-binding domain	Protein CCA1 OS=Arabidopsis thaliana OX=3702 GN=CCA1 PE=1 SV=1	PREDICTED: protein LHY isoform X3 [Vitis vinifera]
c138674.graph_c0	MYB	15.29	4.51	17.33	-1.8517	down	0.0923538	normal	2.00402	up	Molecular Function: nucleic acid binding (GO:0003676);; Biological Process: transcription, DNA-templated (GO:0006351);; Biological Process: response to ethylene (GO:0009723);;	--	Myb-like DNA-binding domain	Transcription factor MYBS3 OS=Oryza sativa subsp. japonica OX=39947 GN=MYBS3 PE=2 SV=1	PREDICTED: uncharacterized protein LOC104592058 [Nelumbo nucifera]
c139058.graph_c0	MYB	2.57	0.19	5.52	--	--	0.974934	normal	3.77605	up	Molecular Function: RNA polymerase II transcription factor activity, sequence-specific DNA binding (GO:0000981);; Molecular Function: transcription factor activity, RNA polymerase II transcription factor recruiting (GO:0001135);; Cellular Component: nucleus (GO:0005634);; Biological Process: regulation of transcription from RNA polymerase II promoter (GO:0006357);; Biological Process: multicellul…	K09422|9.31661e-39|nnu:104603973|K09422 myb proto-oncogene protein, plant | (RefSeq) transcription factor TRY	Myb-like DNA-binding domain	Transcription factor TRY OS=Arabidopsis thaliana OX=3702 GN=TRY PE=1 SV=1	PREDICTED: transcription factor TRY [Nelumbo nucifera]
c65583.graph_c0	MYB	1.07	0	1.99	--	--	0.774163	normal	4.52925	up	--	K09422|2.88643e-92|rcu:8281646|K09422 myb proto-oncogene protein, plant | (RefSeq) protein ODORANT1	Myb-like DNA-binding domain	Transcription factor MYB93 OS=Arabidopsis thaliana OX=3702 GN=MYB93 PE=1 SV=1	PREDICTED: protein ODORANT1 [Ricinus communis]
c67710.graph_c0	MYB	11.05	1.51	13.46	-2.93364	down	0.196593	normal	3.18155	up	--	--	Myb-like DNA-binding domain	Transcription factor MYBS3 OS=Oryza sativa subsp. japonica OX=39947 GN=MYBS3 PE=2 SV=1	PREDICTED: transcription factor MYB1R1-like isoform X1 [Nelumbo nucifera]
c68268.graph_c0	MYB	15.96	10.62	6.17	-0.697816	normal	-1.44373	down	-0.675767	normal	--	--	Myb-like DNA-binding domain	Protein RADIALIS-like 6 OS=Arabidopsis thaliana OX=3702 GN=RL6 PE=2 SV=1	protein RADIALIS-like 6 [Amborella trichopoda]
c98286.graph_c1	MYB	0.4	0.18	3.4	--	--	2.7912	up	3.5931	up	--	K09422|1.0363e-41|nnu:104604454|K09422 myb proto-oncogene protein, plant | (RefSeq) transcription repressor MYB6-like	Myb-like DNA-binding domain;; Myb-like DNA-binding domain	Transcription factor RAX3 OS=Arabidopsis thaliana OX=3702 GN=RAX3 PE=2 SV=1	PREDICTED: transcription repressor MYB6-like [Nelumbo nucifera]
c112245.graph_c0	MYB	23.96	0.05	76.31	-7.97828	down	1.58165	up	9.41301	up	Molecular Function: DNA binding (GO:0003677);; Cellular Component: membrane (GO:0016020);; Biological Process: flavonol biosynthetic process (GO:0051555);;	K09422|7.96729e-80|pda:103704727|K09422 myb proto-oncogene protein, plant | (RefSeq) myb-related protein P-like	Myb-like DNA-binding domain;; Myb-like DNA-binding domain	Transcription factor MYB111 OS=Arabidopsis thaliana OX=3702 GN=MYB111 PE=1 SV=1	Myb_DNA-binding domain-containing protein/P_C domain-containing protein [Cephalotus follicularis]
c112807.graph_c1	MYB	2.37	0.11	12.86	-3.95566	down	2.33069	up	6.1997	up	--	K09422|2.75066e-131|nnu:104591221|K09422 myb proto-oncogene protein, plant | (RefSeq) transcription factor RAX3	Myb-like DNA-binding domain;; Myb-like DNA-binding domain	Transcription factor RAX3 OS=Arabidopsis thaliana OX=3702 GN=RAX3 PE=2 SV=1	PREDICTED: transcription factor RAX3 [Nelumbo nucifera]
c114136.graph_c0	MYB	4.95	18.68	1.62	1.79431	up	-1.66342	down	-3.37131	down	--	K09422|7.2244e-84|nnu:104600871|K09422 myb proto-oncogene protein, plant | (RefSeq) myb-related protein Myb4	Myb-like DNA-binding domain;; Myb-like DNA-binding domain	Transcription factor MYB15 OS=Arabidopsis thaliana OX=3702 GN=MYB15 PE=1 SV=1	transcription factor MYB4-like [Quercus suber]
c119721.graph_c0	MYB	0	7.02	0.09	6.06306	up	--	--	-4.93558	down	--	K09422|7.28411e-96|pda:103703276|K09422 myb proto-oncogene protein, plant | (RefSeq) transcription repressor MYB6-like	Myb-like DNA-binding domain;; Myb-like DNA-binding domain	Anthocyanin regulatory C1 protein OS=Zea mays OX=4577 GN=C1 PE=2 SV=1	PREDICTED: transcription repressor MYB6-like [Phoenix dactylifera]
c120253.graph_c0	MYB	53.31	26.03	24.19	-1.13925	normal	-1.22931	down	-0.0250909	normal	--	K09422|5.48702e-142|nnu:104598133|K09422 myb proto-oncogene protein, plant | (RefSeq) myb-related protein 306	Myb-like DNA-binding domain;; Myb-like DNA-binding domain	Myb-related protein 306 OS=Antirrhinum majus OX=4151 GN=MYB306 PE=2 SV=1	PREDICTED: myb-related protein 306 [Nelumbo nucifera]
c121577.graph_c0	MYB	7.52	0	4.56	-6.43788	down	-0.801183	normal	5.33447	up	--	K09422|2.04733e-69|vvi:100244963|K09422 myb proto-oncogene protein, plant | (RefSeq) transcription factor WER	Myb-like DNA-binding domain;; Myb-like DNA-binding domain;; SLIDE	Transcription factor MYB23 OS=Arabidopsis thaliana OX=3702 GN=MYB23 PE=1 SV=1	PREDICTED: transcription factor WER-like isoform X2 [Juglans regia]
c121993.graph_c0	MYB	5.68	0	4.65	-5.96382	down	0.174534	normal	5.8308	up	--	K09422|2.06204e-105|nnu:104606735|K09422 myb proto-oncogene protein, plant | (RefSeq) transcription factor MYB23	Myb-like DNA-binding domain;; Myb-like DNA-binding domain	Transcription factor MYB52 OS=Arabidopsis thaliana OX=3702 GN=MYB52 PE=2 SV=1	PREDICTED: transcription factor MYB23 [Nelumbo nucifera]
c122632.graph_c0	MYB	31.9	0	44.44	-8.83708	down	0.389862	normal	8.91545	up	Molecular Function: DNA binding (GO:0003677);;	K09422|2.05313e-63|egr:104449708|K09422 myb proto-oncogene protein, plant | (RefSeq) transcription factor MYB113	Myb-like DNA-binding domain;; Myb-like DNA-binding domain	Transcription factor MYB113 OS=Arabidopsis thaliana OX=3702 GN=MYB113 PE=1 SV=1	PREDICTED: transcription factor MYB113 [Eucalyptus grandis]
c123194.graph_c0	MYB	2.38	0	2.96	-4.53219	down	0.503397	normal	4.73023	up	--	K09422|2.46201e-133|egu:105058421|K09422 myb proto-oncogene protein, plant | (RefSeq) transcription repressor MYB6-like	Myb-like DNA-binding domain;; Myb-like DNA-binding domain	Transcription factor MYB93 OS=Arabidopsis thaliana OX=3702 GN=MYB93 PE=1 SV=1	PREDICTED: transcription repressor MYB6-like [Elaeis guineensis]
c123557.graph_c0	MYB	29.27	1.76	69.42	-3.87673	down	1.08157	up	5.00844	up	--	K09422|3.67381e-122|nnu:104589500|K09422 myb proto-oncogene protein, plant | (RefSeq) myb-related protein 306	Myb-like DNA-binding domain;; Myb-like DNA-binding domain	Myb-related protein 306 OS=Antirrhinum majus OX=4151 GN=MYB306 PE=2 SV=1	PREDICTED: myb-related protein 306 [Nelumbo nucifera]
c123637.graph_c0	MYB	6.15	3.56	2.91	-0.908814	normal	-1.17024	down	-0.193497	normal	--	K09422|1.77464e-123|egu:105053200|K09422 myb proto-oncogene protein, plant | (RefSeq) protein ODORANT1-like	Myb-like DNA-binding domain;; Myb-like DNA-binding domain	Transcription factor MYB20 OS=Arabidopsis thaliana OX=3702 GN=MYB20 PE=2 SV=1	PREDICTED: protein ODORANT1-like [Elaeis guineensis]
c128752.graph_c1	MYB	42.58	13.88	55.88	-1.79875	down	0.299051	normal	2.16041	up	--	K09422|7.26762e-121|nnu:104589500|K09422 myb proto-oncogene protein, plant | (RefSeq) myb-related protein 306	Myb-like DNA-binding domain;; Myb-like DNA-binding domain	Myb-related protein 306 OS=Antirrhinum majus OX=4151 GN=MYB306 PE=2 SV=1	Myb_DNA-binding domain-containing protein [Cephalotus follicularis]
c134634.graph_c3	MYB	69.02	19.42	106.64	-1.91141	down	0.545793	normal	2.52112	up	Molecular Function: DNA binding (GO:0003677);; Cellular Component: nucleus (GO:0005634);; Biological Process: transcription, DNA-templated (GO:0006351);; Biological Process: leaf formation (GO:0010338);;	K09422|0|pper:PRUPE_ppa007753mg|K09422 myb proto-oncogene protein, plant | (RefSeq) hypothetical protein	Myb-like DNA-binding domain;; Myb-like DNA-binding domain	Transcription factor AS1 OS=Arabidopsis thaliana OX=3702 GN=AS1 PE=1 SV=1	transcription factor AS1 [Prunus avium]
c135927.graph_c1	MYB	15.22	7.04	29.88	-1.81857	down	0.960378	normal	2.84196	up	--	--	Myb-like DNA-binding domain;; Myb-like DNA-binding domain;; SLIDE	Transcription factor MYB3R-1 OS=Arabidopsis thaliana OX=3702 GN=MYB3R1 PE=2 SV=1	PREDICTED: myb-related protein 3R-1-like isoform X2 [Nelumbo nucifera]
c135936.graph_c2	MYB	7.63	1.51	6.69	-3.15683	down	-0.101891	normal	3.10733	up	--	K09422|4.24325e-173|nnu:104586765|K09422 myb proto-oncogene protein, plant | (RefSeq) transcription factor RAX2-like	Myb-like DNA-binding domain;; Myb-like DNA-binding domain	Transcription factor MYB124 OS=Arabidopsis thaliana OX=3702 GN=MYB124 PE=1 SV=1	PREDICTED: transcription factor RAX2-like isoform X2 [Nelumbo nucifera]
c67798.graph_c0	MYB	10.01	1.3	5.03	-2.79772	down	-1.03671	normal	--	--	Molecular Function: DNA binding (GO:0003677);;	K09422|1.13331e-65|mtr:MTR_4g125520|K09422 myb proto-oncogene protein, plant | (RefSeq) myb transcription factor	Myb-like DNA-binding domain;; Myb-like DNA-binding domain	Anthocyanin regulatory C1 protein OS=Zea mays OX=4577 GN=C1 PE=2 SV=1	transcription factor MYB3-like [Durio zibethinus]
c68154.graph_c0	MYB	78.56	4.19	93.06	-4.33466	down	0.136282	normal	4.52482	up	Molecular Function: DNA binding (GO:0003677);;	K09422|3.32575e-115|nnu:104597969|K09422 myb proto-oncogene protein, plant | (RefSeq) transcription factor MYB34-like	Myb-like DNA-binding domain;; Myb-like DNA-binding domain	Transcription factor MYB106 OS=Arabidopsis thaliana OX=3702 GN=MYB106 PE=2 SV=1	PREDICTED: transcription factor MYB34-like [Nelumbo nucifera]
c82439.graph_c0	MYB	3.88	0	4.88	-5.78852	down	0.240743	normal	5.72179	up	Molecular Function: DNA binding (GO:0003677);;	K09422|3.00421e-71|pda:103698612|K09422 myb proto-oncogene protein, plant | (RefSeq) transcription factor WER-like	Myb-like DNA-binding domain;; Myb-like DNA-binding domain	Transcription repressor MYB5 OS=Arabidopsis thaliana OX=3702 GN=MYB5 PE=1 SV=1	PREDICTED: transcription factor WER-like [Phoenix dactylifera]
c85111.graph_c0	MYB	48.57	0.05	100.43	-8.85255	down	0.958665	normal	9.66452	up	--	K09422|1.85676e-118|nnu:104603034|K09422 myb proto-oncogene protein, plant | (RefSeq) protein rough sheath 2 homolog	Myb-like DNA-binding domain;; Myb-like DNA-binding domain	Protein rough sheath 2 homolog OS=Oryza sativa subsp. japonica OX=39947 GN=RS2 PE=2 SV=1	PREDICTED: protein rough sheath 2 homolog [Nelumbo nucifera]
c97396.graph_c0	MYB	2.69	0	4.01	-5.78852	down	0.468798	normal	5.94836	up	--	K09422|1.94647e-123|egu:105046813|K09422 myb proto-oncogene protein, plant | (RefSeq) myb-related protein 308	Myb-like DNA-binding domain;; Myb-like DNA-binding domain	Transcription factor MYB86 OS=Arabidopsis thaliana OX=3702 GN=MYB86 PE=2 SV=1	PREDICTED: myb-related protein 308 [Elaeis guineensis]
c113077.graph_c0	MADS-MIKC	1.82	0.15	1.74	-3.10096	down	-0.205833	normal	2.83153	up	Molecular Function: DNA binding (GO:0003677);; Molecular Function: transcription factor activity, sequence-specific DNA binding (GO:0003700);; Cellular Component: nucleus (GO:0005634);; Biological Process: regulation of transcription, DNA-templated (GO:0006355);; Molecular Function: protein dimerization activity (GO:0046983);;	K09264|3.03711e-139|nnu:104608408|K09264 MADS-box transcription factor, plant | (RefSeq) floral homeotic protein AGAMOUS-like	K-box region;; SRF-type transcription factor (DNA-binding and dimerisation domain)	Floral homeotic protein AGAMOUS OS=Panax ginseng OX=4054 GN=AG2 PE=2 SV=1	AG.1 [Persea americana]
c122879.graph_c0	MADS-MIKC	16.99	2.88	6.7	-2.63442	down	-1.41962	down	1.27496	normal	Molecular Function: DNA binding (GO:0003677);; Molecular Function: transcription factor activity, sequence-specific DNA binding (GO:0003700);; Cellular Component: nucleus (GO:0005634);; Biological Process: regulation of transcription, DNA-templated (GO:0006355);; Biological Process: maintenance of floral meristem identity (GO:0010076);; Molecular Function: protein dimerization activity (GO:004698…	K09264|6.6624e-101|nnu:104597886|K09264 MADS-box transcription factor, plant | (RefSeq) SEP1; developmental protein SEPALLATA 1	K-box region;; SRF-type transcription factor (DNA-binding and dimerisation domain)	MADS-box protein EJ2 OS=Solanum lycopersicum OX=4081 GN=EJ2 PE=1 SV=1	PREDICTED: developmental protein SEPALLATA 1 [Nelumbo nucifera]
c141937.graph_c0	MADS-MIKC	0.11	1.31	0.37	2.73174	up	--	--	-1.50716	normal	Molecular Function: DNA binding (GO:0003677);; Molecular Function: transcription factor activity, sequence-specific DNA binding (GO:0003700);; Cellular Component: nucleus (GO:0005634);; Biological Process: regulation of transcription, DNA-templated (GO:0006355);; Molecular Function: protein dimerization activity (GO:0046983);;	K09264|2.06429e-107|nnu:104605842|K09264 MADS-box transcription factor, plant | (RefSeq) PI; floral homeotic protein PMADS 2	SRF-type transcription factor (DNA-binding and dimerisation domain);; K-box region	Floral homeotic protein PMADS 2 OS=Petunia hybrida OX=4102 GN=PMADS2 PE=2 SV=1	PI.2 [Persea americana]
c101629.graph_c0	LOB	5.42	28.65	6.91	2.25771	up	0.258931	normal	-1.93087	down	--	--	Lateral organ boundaries (LOB) domain	LOB domain-containing protein 4 OS=Arabidopsis thaliana OX=3702 GN=LBD4 PE=1 SV=1	PREDICTED: LOB domain-containing protein 4-like [Ziziphus jujuba]
c111536.graph_c0	LOB	10.1	0	23.86	-7.59853	down	1.0256	up	8.31227	up	Cellular Component: nucleus (GO:0005634);; Biological Process: adaxial/abaxial axis specification (GO:0009943);;	--	Lateral organ boundaries (LOB) domain	Protein ASYMMETRIC LEAVES 2 OS=Arabidopsis thaliana OX=3702 GN=AS2 PE=1 SV=1	PREDICTED: LOB domain-containing protein 6 [Vitis vinifera]
c117121.graph_c0	LOB	21.23	2.19	21.67	-3.30747	down	-0.0759347	normal	3.28556	up	--	--	Lateral organ boundaries (LOB) domain	LOB domain-containing protein 38 OS=Arabidopsis thaliana OX=3702 GN=LBD38 PE=1 SV=1	hypothetical protein GOBAR_DD34669 [Gossypium barbadense]
c117998.graph_c0	LOB	5.3	14.83	2.4	1.25931	normal	-1.26766	down	-2.45184	down	--	--	Lateral organ boundaries (LOB) domain	LOB domain-containing protein 41 OS=Arabidopsis thaliana OX=3702 GN=LBD41 PE=2 SV=1	hypothetical protein BVC80_1211g54 [Macleaya cordata]
c131252.graph_c0	LOB	5.22	0.09	4.62	-5.52357	down	-0.335601	normal	5.143	up	Cellular Component: nucleus (GO:0005634);;	--	Lateral organ boundaries (LOB) domain	LOB domain-containing protein 15 OS=Arabidopsis thaliana OX=3702 GN=LBD15 PE=1 SV=2	LOB domain-containing protein 15 [Manihot esculenta]
c139130.graph_c0	LOB	3.74	0.09	4.94	-4.4135	down	0.309051	normal	4.58127	up	--	K13944|3.62855e-66|nnu:104600832|K13944 LOB domain-containing protein 16 | (RefSeq) LOB domain-containing protein 16	Lateral organ boundaries (LOB) domain	LOB domain-containing protein 16 OS=Arabidopsis thaliana OX=3702 GN=LBD16 PE=1 SV=1	hypothetical protein AQUCO_03400401v1 [Aquilegia coerulea]
c67810.graph_c0	LOB	6.14	0	11.2	-6.07497	down	0.772153	normal	6.53628	up	--	--	Lateral organ boundaries (LOB) domain	LOB domain-containing protein 1 OS=Arabidopsis thaliana OX=3702 GN=LBD1 PE=2 SV=1	LOB domain-containing protein 1-like [Chenopodium quinoa]
c95666.graph_c0	LOB	1.28	0	4.71	-4.34208	down	1.59886	up	5.62421	up	Cellular Component: nucleus (GO:0005634);; Biological Process: adaxial/abaxial axis specification (GO:0009943);;	--	Lateral organ boundaries (LOB) domain	Protein ASYMMETRIC LEAVES 2 OS=Arabidopsis thaliana OX=3702 GN=AS2 PE=1 SV=1	PREDICTED: LOB domain-containing protein 6 [Vitis vinifera]
c69013.graph_c0	LIM	45.83	12.52	57.96	-1.98064	down	0.246562	normal	2.29012	up	Molecular Function: zinc ion binding (GO:0008270);;	K09377|4.83379e-121|egu:105050562|K09377 cysteine and glycine-rich protein | (RefSeq) LIM domain-containing protein WLIM2b	LIM domain	LIM domain-containing protein WLIM2b OS=Arabidopsis thaliana OX=3702 GN=WLIM2B PE=1 SV=1	PREDICTED: LIM domain-containing protein WLIM2b [Elaeis guineensis]
c119128.graph_c0	HSF	2.48	9.55	1.77	1.76753	up	-0.544289	normal	-2.21959	down	Molecular Function: transcription factor activity, sequence-specific DNA binding (GO:0003700);; Cellular Component: nucleus (GO:0005634);; Biological Process: regulation of transcription, DNA-templated (GO:0006355);; Molecular Function: sequence-specific DNA binding (GO:0043565);;	K09419|4.10371e-40|vra:106769360|K09419 heat shock transcription factor, other eukaryote | (RefSeq) heat shock factor protein HSF8-like	HSF-type DNA-binding	Heat stress transcription factor A-1a OS=Arabidopsis thaliana OX=3702 GN=HSFA1A PE=1 SV=2	heat shock factor protein HSF8 [Vigna radiata var. radiata]
c124785.graph_c0	HSF	3.97	9.98	2.55	1.23026	normal	-0.691364	normal	-1.85007	down	--	K09419|8.19696e-88|nnu:104601779|K09419 heat shock transcription factor, other eukaryote | (RefSeq) heat shock factor protein HSF24-like	HSF-type DNA-binding	Heat shock factor protein HSF24 OS=Solanum peruvianum OX=4082 GN=HSF24 PE=2 SV=1	PREDICTED: heat shock factor protein HSF24-like [Nelumbo nucifera]
c133039.graph_c0	HSF	60.26	2.4	43.99	-4.72565	down	-0.54197	normal	4.24138	up	Molecular Function: DNA binding (GO:0003677);; Biological Process: response to stress (GO:0006950);; Biological Process: cellular process (GO:0009987);;	K09419|1.24164e-137|nnu:104600682|K09419 heat shock transcription factor, other eukaryote | (RefSeq) heat shock factor protein HSF30	HSF-type DNA-binding	Heat shock factor protein HSF30 OS=Solanum peruvianum OX=4082 GN=HSF30 PE=2 SV=1	PREDICTED: heat shock factor protein HSF30 [Nelumbo nucifera]
c136855.graph_c2	HSF	4.31	14.59	6.08	1.81236	up	0.282755	normal	-1.4638	normal	Molecular Function: DNA binding (GO:0003677);; Biological Process: regulation of transcription, DNA-templated (GO:0006355);; Biological Process: response to stress (GO:0006950);; Biological Process: response to abiotic stimulus (GO:0009628);;	K09419|6.77636e-76|nnu:104600682|K09419 heat shock transcription factor, other eukaryote | (RefSeq) heat shock factor protein HSF30	HSF-type DNA-binding	Heat shock factor protein HSF30 OS=Solanum peruvianum OX=4082 GN=HSF30 PE=2 SV=1	hypothetical protein CISIN_1g016091mg [Citrus sinensis]
c137006.graph_c1	HSF	5.64	18.7	5.06	1.62194	normal	-0.245231	normal	-1.80059	down	--	K09419|4.39842e-163|nnu:104589797|K09419 heat shock transcription factor, other eukaryote | (RefSeq) heat stress transcription factor A-5	HSF-type DNA-binding	Heat stress transcription factor A-5 OS=Arabidopsis thaliana OX=3702 GN=HSFA5 PE=2 SV=1	PREDICTED: heat stress transcription factor A-5 [Nelumbo nucifera]
c92822.graph_c0	HSF	2.37	0.84	0.56	-1.50697	normal	-2.04207	down	--	--	Molecular Function: DNA binding (GO:0003677);;	K09419|5.85856e-93|nnu:104613401|K09419 heat shock transcription factor, other eukaryote | (RefSeq) heat stress transcription factor B-3-like	HSF-type DNA-binding	Heat stress transcription factor B-3 OS=Arabidopsis thaliana OX=3702 GN=HSFB3 PE=1 SV=1	heat stress transcription factor B-3-like isoform X1 [Quercus suber]
c122431.graph_c0	HB-WOX	7.78	0	20.24	-6.86652	down	1.33096	up	7.88512	up	--	--	Homeobox domain	WUSCHEL-related homeobox 1 OS=Arabidopsis thaliana OX=3702 GN=WOX1 PE=2 SV=2	PREDICTED: WUSCHEL-related homeobox 1-like [Juglans regia]
c139152.graph_c0	HB-WOX	1.63	0	9.56	--	--	2.40216	up	6.01147	up	Biological Process: single-organism developmental process (GO:0044767);; Biological Process: anatomical structure development (GO:0048856);;	--	Homeobox domain	WUSCHEL-related homeobox 2 OS=Arabidopsis thaliana OX=3702 GN=WOX2 PE=2 SV=1	PREDICTED: WUSCHEL-related homeobox 2 [Vitis vinifera]
c112815.graph_c0	HB-other	2.79	0.06	5.16	-4.51235	down	0.7099	normal	5.0776	up	--	--	Homeobox domain;; Homeobox KN domain	Putative homeobox-leucine zipper protein ATHB-51 OS=Arabidopsis thaliana OX=3702 GN=ATHB-51 PE=2 SV=2	PREDICTED: homeobox-leucine zipper protein ATHB-22-like [Nelumbo nucifera]
c126962.graph_c0	HB-other	4.86	17.16	4.05	1.70337	up	-0.348556	normal	-1.97903	down	Molecular Function: transcription factor activity, sequence-specific DNA binding (GO:0003700);; Cellular Component: nucleus (GO:0005634);; Biological Process: leaf morphogenesis (GO:0009965);; Molecular Function: protein homodimerization activity (GO:0042803);; Molecular Function: sequence-specific DNA binding (GO:0043565);; Biological Process: positive regulation of transcription, DNA-templated …	K09338|3.41791e-47|vvi:100257769|K09338 homeobox-leucine zipper protein | (RefSeq) homeobox-leucine zipper protein HAT5	Homeobox domain;; Homeobox KN domain	Homeobox-leucine zipper protein HAT5 OS=Arabidopsis thaliana OX=3702 GN=HAT5 PE=1 SV=1	homeobox-leucine zipper protein HAT5-like [Olea europaea var. sylvestris]
c127530.graph_c1	HB-other	2.4	0.5	3.18	-2.10135	normal	0.305948	normal	2.39181	up	Cellular Component: nucleus (GO:0005634);; Biological Process: regulation of transcription, DNA-templated (GO:0006355);; Molecular Function: lipid binding (GO:0008289);; Molecular Function: sequence-specific DNA binding (GO:0043565);;	--	Homeobox domain	Homeobox-leucine zipper protein ROC3 OS=Oryza sativa subsp. indica OX=39946 GN=ROC3 PE=3 SV=2	Homeobox domain [Macleaya cordata]
c135959.graph_c0	HB-other	57.35	102.22	58.65	1.80014	up	0.11984	normal	-1.61545	normal	--	--	Williams-Beuren syndrome DDT (WSD), D-TOX E motif;; Homeobox domain;; WSTF, HB1, Itc1p, MBD9 motif 1;; DDT domain	Homeobox-DDT domain protein RLT3 OS=Arabidopsis thaliana OX=3702 GN=RLT3 PE=3 SV=1	Homeobox domain [Macleaya cordata]
c139018.graph_c0	HB-other	0.68	0	12.24	--	--	3.96083	up	6.76411	up	Molecular Function: DNA binding (GO:0003677);;	K09338|4.12783e-56|vvi:100253069|K09338 homeobox-leucine zipper protein | (RefSeq) homeobox-leucine zipper protein ATHB-40	Homeobox domain	Homeobox-leucine zipper protein ATHB-40 OS=Arabidopsis thaliana OX=3702 GN=ATHB-40 PE=2 SV=3	homeobox-leucine zipper protein ATHB-40-like isoform X2 [Durio zibethinus]
c105018.graph_c0	HB-HD-ZIP	24.9	6.81	33.73	-1.96573	down	0.348879	normal	2.37819	up	Cellular Component: nucleus (GO:0005634);; Biological Process: regulation of transcription, DNA-templated (GO:0006355);; Molecular Function: lipid binding (GO:0008289);; Biological Process: trichome morphogenesis (GO:0010090);; Molecular Function: sequence-specific DNA binding (GO:0043565);; Biological Process: maintenance of floral organ identity (GO:0048497);;	K09338|0|nnu:104604866|K09338 homeobox-leucine zipper protein | (RefSeq) homeobox-leucine zipper protein HDG2-like	START domain;; Homeobox domain	Homeobox-leucine zipper protein ROC2 OS=Oryza sativa subsp. japonica OX=39947 GN=ROC2 PE=2 SV=1	PREDICTED: homeobox-leucine zipper protein HDG2 isoform X4 [Vitis vinifera]
c106174.graph_c0	HB-HD-ZIP	5.07	19.7	6.5	1.66485	up	0.312511	normal	-1.28682	normal	Molecular Function: transcription factor activity, sequence-specific DNA binding (GO:0003700);; Cellular Component: nucleus (GO:0005634);; Biological Process: regulation of transcription, DNA-templated (GO:0006355);; Molecular Function: sequence-specific DNA binding (GO:0043565);;	K09338|1.59682e-30|pmum:103333586|K09338 homeobox-leucine zipper protein | (RefSeq) homeobox-leucine zipper protein ATHB-12-like	Homeobox domain;; Homeobox associated leucine zipper;; Homeobox KN domain	Homeobox-leucine zipper protein ATHB-7 OS=Arabidopsis thaliana OX=3702 GN=ATHB-7 PE=1 SV=2	hypothetical protein COLO4_14344 [Corchorus olitorius]
c127530.graph_c0	HB-HD-ZIP	11.83	2.09	19.13	-2.63329	down	0.619364	normal	3.31209	up	Cellular Component: nucleus (GO:0005634);; Biological Process: regulation of transcription, DNA-templated (GO:0006355);; Molecular Function: lipid binding (GO:0008289);; Molecular Function: sequence-specific DNA binding (GO:0043565);;	K09338|0|nnu:104605299|K09338 homeobox-leucine zipper protein | (RefSeq) homeobox-leucine zipper protein HDG11-like	START domain;; Homeobox domain	Homeobox-leucine zipper protein ROC8 OS=Oryza sativa subsp. japonica OX=39947 GN=ROC8 PE=2 SV=2	PREDICTED: homeobox-leucine zipper protein HDG11-like isoform X1 [Nelumbo nucifera]
c129357.graph_c0	HB-HD-ZIP	7.56	8.69	3.77	0.0957827	normal	-1.08325	down	-1.10951	normal	--	K09338|1.19517e-50|nnu:104593490|K09338 homeobox-leucine zipper protein | (RefSeq) homeobox-leucine zipper protein ATHB-12-like	Homeobox domain;; Homeobox associated leucine zipper	Homeobox-leucine zipper protein ATHB-7 OS=Arabidopsis thaliana OX=3702 GN=ATHB-7 PE=1 SV=2	PREDICTED: homeobox-leucine zipper protein ATHB-12-like isoform X1 [Nelumbo nucifera]
c132527.graph_c0	HB-HD-ZIP	73.32	33.8	89.32	-1.8686	down	0.446552	normal	2.37914	up	Molecular Function: DNA binding (GO:0003677);; Cellular Component: nucleus (GO:0005634);; Molecular Function: lipid binding (GO:0008289);;	K09338|0|nnu:104590505|K09338 homeobox-leucine zipper protein | (RefSeq) homeobox-leucine zipper protein HOX32-like	START domain;; MEKHLA domain;; Homeobox domain	Homeobox-leucine zipper protein HOX32 OS=Oryza sativa subsp. japonica OX=39947 GN=HOX32 PE=2 SV=1	PREDICTED: homeobox-leucine zipper protein HOX32-like [Nelumbo nucifera]
c132732.graph_c0	HB-HD-ZIP	74.27	1.11	72.28	-6.08677	down	-0.129961	normal	6.00186	up	Molecular Function: transcription factor activity, sequence-specific DNA binding (GO:0003700);; Cellular Component: nucleus (GO:0005634);; Biological Process: regulation of transcription, DNA-templated (GO:0006355);; Molecular Function: sequence-specific DNA binding (GO:0043565);;	K09338|8.59802e-121|nnu:104586767|K09338 homeobox-leucine zipper protein | (RefSeq) homeobox-leucine zipper protein ATHB-13	Homeobox associated leucine zipper;; Homeobox domain;; Homeobox KN domain	Homeobox-leucine zipper protein ATHB-13 OS=Arabidopsis thaliana OX=3702 GN=ATHB-13 PE=2 SV=2	PREDICTED: homeobox-leucine zipper protein ATHB-13 [Nelumbo nucifera]
c67944.graph_c0	HB-HD-ZIP	22.17	2.83	17.29	-3.03453	down	-0.44465	normal	2.64082	up	Molecular Function: transcription factor activity, sequence-specific DNA binding (GO:0003700);; Cellular Component: nucleus (GO:0005634);; Biological Process: cell proliferation (GO:0008283);; Biological Process: response to auxin (GO:0009733);; Biological Process: unidimensional cell growth (GO:0009826);; Biological Process: shoot system morphogenesis (GO:0010016);; Molecular Function: protein h…	K09338|1.31902e-58|pop:POPTR_0001s15490g|K09338 homeobox-leucine zipper protein | (RefSeq) homeobox-leucine zipper family protein	Homeobox domain;; Homeobox associated leucine zipper;; Homeobox KN domain	Homeobox-leucine zipper protein ATHB-4 OS=Arabidopsis thaliana OX=3702 GN=ATHB-4 PE=1 SV=1	homeobox-leucine zipper protein HAT4 [Manihot esculenta]
c80394.graph_c0	HB-HD-ZIP	6.54	1.55	6.5	-2.13366	down	-0.0957131	normal	2.08751	up	Molecular Function: DNA binding (GO:0003677);;	K09338|2.70365e-102|nnu:104589130|K09338 homeobox-leucine zipper protein | (RefSeq) homeobox-leucine zipper protein HAT22-like	Homeobox domain;; Homeobox associated leucine zipper	Homeobox-leucine zipper protein HAT22 OS=Arabidopsis thaliana OX=3702 GN=HAT22 PE=1 SV=1	PREDICTED: homeobox-leucine zipper protein HAT22-like [Nelumbo nucifera]
c80885.graph_c0	HB-HD-ZIP	25.74	5.07	39.71	-2.43403	down	0.537593	normal	3.03222	up	Molecular Function: transcription factor activity, sequence-specific DNA binding (GO:0003700);; Cellular Component: nucleus (GO:0005634);; Biological Process: cell proliferation (GO:0008283);; Biological Process: response to auxin (GO:0009733);; Biological Process: unidimensional cell growth (GO:0009826);; Biological Process: shoot system morphogenesis (GO:0010016);; Molecular Function: protein h…	K09338|9.18298e-108|nnu:104598440|K09338 homeobox-leucine zipper protein | (RefSeq) homeobox-leucine zipper protein HAT4-like	HD-ZIP protein N terminus;; Homeobox domain;; Homeobox associated leucine zipper	Homeobox-leucine zipper protein HAT3 OS=Arabidopsis thaliana OX=3702 GN=HAT3 PE=1 SV=2	Homeobox domain [Macleaya cordata]
c67839.graph_c0	GRF	7.63	0.26	30.43	-4.65076	down	1.90002	up	6.52283	up	Biological Process: transcription, DNA-templated (GO:0006351);;	--	WRC;; QLQ	Growth-regulating factor 12 OS=Oryza sativa subsp. japonica OX=39947 GN=GRF12 PE=2 SV=1	PREDICTED: growth-regulating factor 10 [Nelumbo nucifera]
c82044.graph_c1	GRF	9.76	0	41.2	-6.88407	down	1.99107	up	8.56195	up	Biological Process: transcription, DNA-templated (GO:0006351);;	--	QLQ;; WRC	Growth-regulating factor 1 OS=Arabidopsis thaliana OX=3702 GN=GRF1 PE=1 SV=1	PREDICTED: growth-regulating factor 6-like isoform X1 [Nelumbo nucifera]
c101622.graph_c0	GRAS	125.3	31.64	142.03	-2.08363	down	0.0921236	normal	2.24011	up	Molecular Function: transcription factor activity, transcription factor binding (GO:0000989);; Molecular Function: transcription factor activity, sequence-specific DNA binding (GO:0003700);; Cellular Component: nucleus (GO:0005634);; Biological Process: regulation of transcription, DNA-templated (GO:0006355);; Biological Process: response to ethylene (GO:0009723);; Biological Process: response to…	K14494|0|nnu:104609975|K14494 DELLA protein | (RefSeq) DELLA protein GAI1-like	GRAS domain family;; Transcriptional regulator DELLA protein N terminal	DELLA protein GAI1 OS=Vitis vinifera OX=29760 GN=GAI1 PE=2 SV=1	PREDICTED: DELLA protein GAI1-like [Nelumbo nucifera]
c104818.graph_c0	GRAS	26.15	0.1	23.35	-7.6943	down	-0.25145	normal	7.39542	up	Molecular Function: transcription factor activity, sequence-specific DNA binding (GO:0003700);; Cellular Component: nucleus (GO:0005634);; Biological Process: regulation of transcription, DNA-templated (GO:0006355);; Molecular Function: sequence-specific DNA binding (GO:0043565);;	--	GRAS domain family	Scarecrow-like protein 32 OS=Arabidopsis thaliana OX=3702 GN=SCL32 PE=1 SV=1	scarecrow-like protein 32 isoform X1 [Herrania umbratica]
c118521.graph_c0	GRAS	0.41	0	2.04	--	--	2.07435	up	4.48546	up	Molecular Function: transcription factor activity, sequence-specific DNA binding (GO:0003700);; Cellular Component: nucleus (GO:0005634);; Biological Process: regulation of transcription, DNA-templated (GO:0006355);; Molecular Function: sequence-specific DNA binding (GO:0043565);;	--	GRAS domain family	Protein SHORT-ROOT OS=Arabidopsis thaliana OX=3702 GN=SHR PE=1 SV=1	Short-Root 2, partial [Castanea sativa]
c120697.graph_c0	GRAS	11.08	2.34	10.6	-2.33126	down	-0.15245	normal	2.23993	up	Molecular Function: transcription factor activity, transcription factor binding (GO:0000989);; Molecular Function: transcription factor activity, sequence-specific DNA binding (GO:0003700);; Cellular Component: nucleus (GO:0005634);; Biological Process: regulation of transcription, DNA-templated (GO:0006355);; Molecular Function: sequence-specific DNA binding (GO:0043565);;	--	GRAS domain family	Scarecrow-like protein 3 OS=Arabidopsis thaliana OX=3702 GN=SCL3 PE=1 SV=1	Transcription factor GRAS [Macleaya cordata]
c124956.graph_c0	GRAS	9.41	0.1	5.17	-6.1439	down	-0.947363	normal	5.1522	up	Molecular Function: transcription factor activity, sequence-specific DNA binding (GO:0003700);; Cellular Component: nucleus (GO:0005634);; Biological Process: regulation of transcription, DNA-templated (GO:0006355);; Molecular Function: sequence-specific DNA binding (GO:0043565);;	--	GRAS domain family	Scarecrow-like protein 32 OS=Arabidopsis thaliana OX=3702 GN=SCL32 PE=1 SV=1	Transcription factor GRAS [Macleaya cordata]
c131766.graph_c0	GRAS	2.9	15.33	3.98	2.30886	up	0.57697	normal	-1.66664	normal	Biological Process: transcription, DNA-templated (GO:0006351);;	--	GRAS domain family	Scarecrow-like protein 1 OS=Arabidopsis thaliana OX=3702 GN=SCL1 PE=2 SV=1	PREDICTED: scarecrow-like protein 1 [Elaeis guineensis]
c133938.graph_c0	GRAS	4.58	3.34	1.13	-0.673118	normal	-2.31788	down	-1.55574	normal	Biological Process: transcription, DNA-templated (GO:0006351);;	--	GRAS domain family	Chitin-inducible gibberellin-responsive protein 1 OS=Oryza sativa subsp. japonica OX=39947 GN=CIGR1 PE=2 SV=1	PREDICTED: chitin-inducible gibberellin-responsive protein 1-like [Nelumbo nucifera]
c136777.graph_c0	GRAS	15.45	0.35	24.24	-5.95564	down	0.53638	normal	6.52304	up	Biological Process: transcription, DNA-templated (GO:0006351);;	--	GRAS domain family	Scarecrow-like protein 28 OS=Arabidopsis thaliana OX=3702 GN=SCL28 PE=1 SV=1	PREDICTED: scarecrow-like protein 28 isoform X1 [Vitis vinifera]
c68890.graph_c0	GRAS	4.67	0.58	4.14	-3.01538	down	-0.259071	normal	2.79376	up	Molecular Function: transcription factor activity, sequence-specific DNA binding (GO:0003700);; Cellular Component: nucleus (GO:0005634);; Biological Process: regulation of transcription, DNA-templated (GO:0006355);; Molecular Function: sequence-specific DNA binding (GO:0043565);;	--	GRAS domain family	Protein SHORT-ROOT OS=Arabidopsis thaliana OX=3702 GN=SHR PE=1 SV=1	PREDICTED: protein SHORT-ROOT-like [Nelumbo nucifera]
c80683.graph_c0	GRAS	18.92	0.99	26.66	-4.32665	down	0.405889	normal	4.78653	up	Molecular Function: transcription factor activity, sequence-specific DNA binding (GO:0003700);; Cellular Component: nucleus (GO:0005634);; Biological Process: regulation of transcription, DNA-templated (GO:0006355);; Biological Process: asymmetric cell division (GO:0008356);; Biological Process: radial pattern formation (GO:0009956);; Molecular Function: sequence-specific DNA binding (GO:0043565)…	--	GRAS domain family	Protein SHORT-ROOT OS=Arabidopsis thaliana OX=3702 GN=SHR PE=1 SV=1	PREDICTED: protein SHORT-ROOT-like [Nelumbo nucifera]
c111179.graph_c0	GARP-G2-like	0.17	0	1.49	--	--	2.47126	normal	3.74697	up	--	--	Myb-like DNA-binding domain	Putative Myb family transcription factor At1g14600 OS=Arabidopsis thaliana OX=3702 GN=At1g14600 PE=2 SV=2	PREDICTED: putative Myb family transcription factor At1g14600 [Nelumbo nucifera]
c123660.graph_c1	GARP-G2-like	4.67	1.06	8.17	-2.19144	down	0.715869	normal	2.95507	up	Biological Process: cellular process (GO:0009987);;	K14491|8.4234e-143|nnu:104610687|K14491 two-component response regulator ARR-B family | (RefSeq) two-component response regulator ORR24-like	--	Two-component response regulator ORR22 OS=Oryza sativa subsp. japonica OX=39947 GN=RR22 PE=2 SV=1	PREDICTED: two-component response regulator ORR24-like [Nelumbo nucifera]
c124162.graph_c0	GARP-G2-like	1.57	98.58	4.45	5.80454	up	1.38509	up	-4.35734	down	Biological Process: transcription, DNA-templated (GO:0006351);; Biological Process: regulation of biological process (GO:0050789);;	--	Myb-like DNA-binding domain	Transcription factor LUX OS=Arabidopsis thaliana OX=3702 GN=LUX PE=1 SV=1	PREDICTED: transcription factor PCL1 [Ziziphus jujuba]
c125510.graph_c0	GARP-G2-like	1.69	0	1.36	-4.81438	down	-0.387112	normal	4.13489	up	--	--	Myb-like DNA-binding domain	Putative Myb family transcription factor At1g14600 OS=Arabidopsis thaliana OX=3702 GN=At1g14600 PE=2 SV=2	PREDICTED: myb family transcription factor APL [Vitis vinifera]
c127095.graph_c1	GARP-G2-like	150.45	35.17	113.63	-2.15806	down	-0.534957	normal	1.68748	normal	--	--	Myb-like DNA-binding domain	Transcription activator GLK1 OS=Arabidopsis thaliana OX=3702 GN=GLK1 PE=1 SV=2	PREDICTED: probable transcription factor GLK1 [Ziziphus jujuba]
c127845.graph_c1	GARP-G2-like	4.24	0.13	7.67	-4.64503	down	0.790108	normal	5.35375	up	--	--	Myb-like DNA-binding domain	Probable transcription factor KAN4 OS=Arabidopsis thaliana OX=3702 GN=KAN4 PE=1 SV=1	PREDICTED: probable transcription factor KAN4 isoform X1 [Nelumbo nucifera]
c134746.graph_c0	GARP-G2-like	1.58	5.81	1.98	1.8495	up	0.253656	normal	-1.52522	normal	Molecular Function: DNA binding (GO:0003677);; Cellular Component: nucleus (GO:0005634);; Biological Process: regulation of transcription, DNA-templated (GO:0006355);;	--	Myb-like DNA-binding domain	Myb family transcription factor PHL5 OS=Arabidopsis thaliana OX=3702 GN=PHL5 PE=2 SV=1	PREDICTED: myb family transcription factor PHL5-like [Phoenix dactylifera]
c134756.graph_c0	GARP-G2-like	1.82	25.03	2.47	3.66167	up	0.349405	normal	-3.24454	down	--	--	Myb-like DNA-binding domain;; MYB-CC type transfactor, LHEQLE motif	Myb family transcription factor PHL5 OS=Arabidopsis thaliana OX=3702 GN=PHL5 PE=2 SV=1	PREDICTED: myb family transcription factor PHL5-like [Phoenix dactylifera]
c138261.graph_c0	GARP-G2-like	51.67	15.7	57.6	-1.81719	down	0.0690426	normal	1.95002	up	--	--	Myb-like DNA-binding domain	Myb family transcription factor EFM OS=Arabidopsis thaliana OX=3702 GN=EFM PE=1 SV=2	PREDICTED: myb family transcription factor EFM [Nelumbo nucifera]
c67660.graph_c0	GARP-G2-like	9.61	3.91	4.77	-1.40573	normal	-1.09257	down	0.377662	normal	--	--	Myb-like DNA-binding domain	Myb family transcription factor EFM OS=Arabidopsis thaliana OX=3702 GN=EFM PE=1 SV=2	PREDICTED: myb family transcription factor EFM-like [Nelumbo nucifera]
c109780.graph_c0	GARP-G2-like	0.08	2.17	0.03	4.20873	up	--	--	-5.02814	down	Biological Process: cellular process (GO:0009987);;	K14491|0|nnu:104605149|K14491 two-component response regulator ARR-B family | (RefSeq) two-component response regulator ARR2-like	Response regulator receiver domain;; Myb-like DNA-binding domain	Two-component response regulator ARR2 OS=Arabidopsis thaliana OX=3702 GN=ARR2 PE=1 SV=1	PREDICTED: two-component response regulator ARR2-like isoform X2 [Nelumbo nucifera]
c65461.graph_c0	FAR1	2.04	0.13	1.45	-3.60196	down	-0.567731	normal	3.00112	up	--	K17604|1.50637e-21|bdi:100846172|K17604 zinc finger SWIM domain-containing protein 3 | (RefSeq) protein FAR1-RELATED SEQUENCE 5-like	FAR1 DNA-binding domain	Protein FAR1-RELATED SEQUENCE 5 OS=Arabidopsis thaliana OX=3702 GN=FRS5 PE=1 SV=1	hypothetical protein COLO4_36684 [Corchorus olitorius]
c126881.graph_c1	EIL	10.82	36.67	8.3	1.61279	normal	-0.460984	normal	-2.00153	down	--	K14514|2.01248e-11|mdm:103442042|K14514 ethylene-insensitive protein 3 | (RefSeq) protein ETHYLENE INSENSITIVE 3-like	Ethylene insensitive 3	Protein ETHYLENE INSENSITIVE 3 OS=Arabidopsis thaliana OX=3702 GN=EIN3 PE=1 SV=1	Ethylene-insensitive protein [Trema orientalis]
c126881.graph_c2	EIL	18.51	46.29	12.89	1.20855	normal	-0.607428	normal	-1.74912	down	Molecular Function: transcription factor activity, sequence-specific DNA binding (GO:0003700);; Cellular Component: nucleus (GO:0005634);; Biological Process: regulation of transcription, DNA-templated (GO:0006355);;	K14514|9.30293e-166|vvi:100250496|K14514 ethylene-insensitive protein 3 | (RefSeq) ETHYLENE INSENSITIVE 3-like 1 protein	Ethylene insensitive 3	Protein ETHYLENE INSENSITIVE 3 OS=Arabidopsis thaliana OX=3702 GN=EIN3 PE=1 SV=1	PREDICTED: ETHYLENE INSENSITIVE 3-like 1 protein [Vitis vinifera]
c117074.graph_c1	E2F-DP	1.36	0.44	2.87	-1.75583	normal	0.963716	normal	2.73304	up	Biological Process: transcription, DNA-templated (GO:0006351);; Cellular Component: intracellular part (GO:0044424);;	K06620|0|nnu:104601363|K06620 transcription factor E2F3 | (RefSeq) transcription factor E2FA-like	E2F transcription factor CC-MB domain;; E2F/DP family winged-helix DNA-binding domain	Transcription factor E2FA OS=Arabidopsis thaliana OX=3702 GN=E2FA PE=1 SV=1	PREDICTED: transcription factor E2FA-like [Nelumbo nucifera]
c127352.graph_c0	E2F-DP	4.99	0.05	10.74	-5.78964	down	1.00841	up	6.65145	up	--	K09391|2.54229e-125|pda:103713045|K09391 transcription factor E2F7/8 | (RefSeq) E2F transcription factor-like E2FE	E2F/DP family winged-helix DNA-binding domain	E2F transcription factor-like E2FE OS=Arabidopsis thaliana OX=3702 GN=E2FE PE=1 SV=1	PREDICTED: E2F transcription factor-like E2FE isoform X1 [Phoenix dactylifera]
c130366.graph_c2	E2F-DP	3.76	0	7.57	-6.01251	down	0.877289	normal	6.57858	up	--	K09391|3.24659e-51|nnu:104607984|K09391 transcription factor E2F7/8 | (RefSeq) E2F transcription factor-like E2FE	E2F/DP family winged-helix DNA-binding domain	E2F transcription factor-like E2FE OS=Arabidopsis thaliana OX=3702 GN=E2FE PE=1 SV=1	PREDICTED: E2F transcription factor-like E2FE isoform X1 [Nelumbo nucifera]
c133524.graph_c0	DBP	29.12	156.15	29.82	2.27006	up	-0.137583	normal	-2.34269	down	Molecular Function: protein serine/threonine phosphatase activity (GO:0004722);; Biological Process: protein dephosphorylation (GO:0006470);; Molecular Function: metal ion binding (GO:0046872);;	K14803|7.54087e-98|vvi:100243121|K14803 protein phosphatase PTC2/3 [EC:3.1.3.16] | (RefSeq) probable protein phosphatase 2C 27	Protein phosphatase 2C;; Protein phosphatase 2C	Probable protein phosphatase 2C 27 OS=Oryza sativa subsp. japonica OX=39947 GN=Os02g0799000 PE=2 SV=1	PREDICTED: probable protein phosphatase 2C 27 isoform X2 [Vitis vinifera]
c122077.graph_c0	DBB	84.27	10.51	71.3	-3.15428	down	-0.35893	normal	2.85755	up	Molecular Function: transcription factor activity, transcription factor binding (GO:0000989);; Cellular Component: nucleus (GO:0005634);; Biological Process: regulation of transcription, DNA-templated (GO:0006355);; Molecular Function: zinc ion binding (GO:0008270);; Biological Process: photomorphogenesis (GO:0009640);;	--	B-box zinc finger	B-box zinc finger protein 19 OS=Arabidopsis thaliana OX=3702 GN=BBX19 PE=1 SV=1	PREDICTED: B-box zinc finger protein 19 isoform X1 [Nelumbo nucifera]
c101584.graph_c0	CSD	8.46	4.41	16.5	-1.02939	normal	0.878256	normal	1.96458	up	Molecular Function: DNA binding (GO:0003677);; Molecular Function: RNA binding (GO:0003723);; Biological Process: regulation of transcription, DNA-templated (GO:0006355);; Molecular Function: zinc ion binding (GO:0008270);;	K09250|1.69245e-30|egu:105059621|K09250 cellular nucleic acid-binding protein | (RefSeq) glycine-rich protein 2	'Cold-shock' DNA-binding domain;; Zinc knuckle;; Ribonuclease B OB domain	Glycine-rich protein 2 OS=Nicotiana sylvestris OX=4096 GN=GRP-2 PE=2 SV=1	zinc finger protein [Macleaya cordata]
c92211.graph_c0	CSD	0	3.28	1.04	4.48283	up	--	--	-2.874	down	Molecular Function: DNA binding (GO:0003677);; Biological Process: regulation of transcription, DNA-templated (GO:0006355);;	--	'Cold-shock' DNA-binding domain	Glycine-rich protein 2 OS=Nicotiana sylvestris OX=4096 GN=GRP-2 PE=2 SV=1	Glycine-rich protein 2 [Auxenochlorella protothecoides]
c120136.graph_c0	CPP	0.51	0.11	1.61	--	--	1.51673	up	3.45184	up	--	--	Tesmin/TSO1-like CXC domain, cysteine-rich domain	CRC domain-containing protein TSO1 OS=Arabidopsis thaliana OX=3702 GN=TSO1 PE=1 SV=1	CRC domain [Macleaya cordata]
c125715.graph_c0	CPP	3.42	0.03	5.8	-5.89416	down	0.660428	normal	6.40879	up	--	--	Tesmin/TSO1-like CXC domain, cysteine-rich domain	Protein tesmin/TSO1-like CXC 2 OS=Arabidopsis thaliana OX=3702 GN=TCX2 PE=1 SV=1	CRC domain [Macleaya cordata]
c136734.graph_c0	CPP	53.09	30.54	77.96	-1.46286	normal	0.48699	normal	2.01405	up	--	--	Tesmin/TSO1-like CXC domain, cysteine-rich domain	Protein tesmin/TSO1-like CXC 2 OS=Arabidopsis thaliana OX=3702 GN=TCX2 PE=1 SV=1	PREDICTED: CRC domain-containing protein TSO1-like [Nelumbo nucifera]
c123189.graph_c0	C3H	2.39	6.91	7.51	1.53717	normal	1.66053	up	0.176656	normal	Molecular Function: metal ion binding (GO:0046872);;	K13152|1.1231e-69|nnu:104611238|K13152 U11/U12 small nuclear ribonucleoprotein 20 kDa protein | (RefSeq) zinc finger CCCH domain-containing protein 3	U1 zinc finger;; Zinc finger C-x8-C-x5-C-x3-H type (and similar)	Zinc finger CCCH domain-containing protein 3 OS=Oryza sativa subsp. japonica OX=39947 GN=Os01g0252200 PE=2 SV=2	PREDICTED: zinc finger CCCH domain-containing protein 3 isoform X1 [Nelumbo nucifera]
c128508.graph_c1	C3H	3.2	0	5.64	-5.78852	down	1.00474	up	6.48161	up	Molecular Function: metal ion binding (GO:0046872);;	--	SAP domain;; Zinc finger C-x8-C-x5-C-x3-H type (and similar)	Zinc finger CCCH domain-containing protein 62 OS=Oryza sativa subsp. japonica OX=39947 GN=Os10g0391300 PE=4 SV=2	PREDICTED: zinc finger CCCH domain-containing protein 62-like [Nelumbo nucifera]
c133907.graph_c0	C3H	7.84	29.57	11.55	1.70862	up	0.476542	normal	-1.16685	normal	--	--	--	Zinc finger CCCH domain-containing protein 67 OS=Arabidopsis thaliana OX=3702 GN=At5g63260 PE=2 SV=2	hypothetical protein AQUCO_02800039v1 [Aquilegia coerulea]
c107759.graph_c0	C2H2	1.71	4.37	0.68	1.15651	normal	--	--	-2.27631	down	Molecular Function: DNA binding (GO:0003677);;	--	C2H2-type zinc finger;; C2H2-type zinc finger	Zinc finger protein ZAT12 OS=Arabidopsis thaliana OX=3702 GN=ZAT12 PE=2 SV=1	PREDICTED: zinc finger protein ZAT11 [Elaeis guineensis]
c114044.graph_c1	C2H2	4.78	130.13	1.98	4.63135	up	-1.32863	down	-5.87162	down	--	--	C2H2-type zinc finger	Zinc finger protein AZF2 OS=Arabidopsis thaliana OX=3702 GN=AZF2 PE=2 SV=1	PREDICTED: zinc finger protein ZAT10 [Cucumis sativus]
c116777.graph_c0	C2H2	10.49	39.7	12.31	1.81745	up	0.142083	normal	-1.61025	normal	--	--	Zinc-finger double-stranded RNA-binding;; Zinc-finger of C2H2 type	Zinc finger protein STOP1 homolog OS=Oryza sativa subsp. japonica OX=39947 GN=Os01g0871200 PE=2 SV=1	PREDICTED: zinc finger protein STOP1 homolog isoform X1 [Phoenix dactylifera]
c122121.graph_c2	C2H2	12.71	3.3	12.06	-2.05134	down	-0.154148	normal	1.9567	up	Molecular Function: binding (GO:0005488);;	--	Zinc finger, C2H2 type	Protein SHOOT GRAVITROPISM 5 OS=Arabidopsis thaliana OX=3702 GN=SGR5 PE=1 SV=1	zinc finger protein [Macleaya cordata]
c122302.graph_c0	C2H2	0	1.7	1.72	4.64557	up	5.08586	up	0.154218	normal	Molecular Function: nucleic acid binding (GO:0003676);;	--	Zinc finger, C2H2 type;; C2H2-type zinc finger;; Zinc-finger of C2H2 type;; Zinc-finger double-stranded RNA-binding	--	hypothetical protein PV07_09324 [Cladophialophora immunda]
c123515.graph_c0	C2H2	13.78	1.04	10.25	-3.78013	down	-0.513563	normal	3.31544	up	Molecular Function: NAD+ ADP-ribosyltransferase activity (GO:0003950);; Cellular Component: integral component of membrane (GO:0016021);; Molecular Function: metal ion binding (GO:0046872);;	--	--	--	Zinc finger, C2H2 domain containing protein [Trema orientalis]
c126204.graph_c0	C2H2	10.27	3.71	18.27	-1.81095	down	0.725398	normal	2.59392	up	Molecular Function: NAD+ ADP-ribosyltransferase activity (GO:0003950);; Molecular Function: metal ion binding (GO:0046872);;	--	--	--	hypothetical protein PHAVU_009G121700g [Phaseolus vulgaris]
c127075.graph_c1	C2H2	0.04	0.52	2.35	--	--	4.92352	up	2.11109	up	--	--	--	--	--
c129646.graph_c0	C2H2	12.78	2.44	19.8	-2.52244	down	0.611643	normal	3.19288	up	--	--	--	Zinc finger protein 4 OS=Arabidopsis thaliana OX=3702 GN=ZFP4 PE=2 SV=2	zinc finger protein [Macleaya cordata]
c131390.graph_c0	C2H2	0	1.89	1.26	4.01166	up	--	--	-0.446756	normal	Biological Process: negative regulation of transcription from RNA polymerase II promoter (GO:0000122);; Biological Process: barrier septum assembly (GO:0000917);; Molecular Function: transcriptional repressor activity, RNA polymerase II core promoter proximal region sequence-specific binding (GO:0001078);; Molecular Function: nucleic acid binding (GO:0003676);; Cellular Component: nucleus (GO:000…	--	Zinc finger, C2H2 type	--	hypothetical protein Z518_07969 [Rhinocladiella mackenziei CBS 650.93]
c132460.graph_c0	C2H2	0	2.78	0.19	6.43361	up	--	--	-3.35653	down	--	--	Zinc finger, C2H2 type;; C2H2-type zinc finger;; Zinc-finger of C2H2 type;; Zinc-finger double-stranded RNA-binding	--	hypothetical protein FE78DRAFT_74472 [Acidomyces richmondensis]
c132876.graph_c0	C2H2	0.26	1.63	0.13	2.23184	normal	--	--	-2.81619	down	Molecular Function: sequence-specific DNA binding (GO:0043565);; Molecular Function: metal ion binding (GO:0046872);;	--	Zinc-finger of C2H2 type	--	hypothetical protein AC578_7426, partial [Mycosphaerella eumusae]
c132916.graph_c0	C2H2	0.08	7.2	0.75	5.81753	up	2.80972	up	-3.01817	down	Molecular Function: nucleic acid binding (GO:0003676);; Molecular Function: metal ion binding (GO:0046872);;	K09201|4.30216e-09|smo:SELMODRAFT_80646|K09201 transcription factor YY | (RefSeq) hypothetical protein	Zinc finger, C2H2 type;; C2H2-type zinc finger;; Zinc-finger of C2H2 type	Zinc finger transcription factor YY1 OS=Arabidopsis thaliana OX=3702 GN=YY1 PE=1 SV=1	hypothetical protein AC578_2216 [Mycosphaerella eumusae]
c133951.graph_c0	C2H2	0	2.51	1.01	5.85697	up	4.93857	up	-1.19213	normal	Molecular Function: nucleic acid binding (GO:0003676);; Molecular Function: metal ion binding (GO:0046872);;	--	Zinc finger, C2H2 type;; C2H2-type zinc finger;; Zinc-finger of C2H2 type	Zinc finger transcription factor YY1 OS=Arabidopsis thaliana OX=3702 GN=YY1 PE=1 SV=1	hypothetical protein PV11_01462 [Exophiala sideris]
c136982.graph_c0	C2H2	98.63	2.19	68.01	-5.92896	down	-0.618485	normal	5.36403	up	--	--	--	Zinc finger protein 4 OS=Arabidopsis thaliana OX=3702 GN=ZFP4 PE=2 SV=2	PREDICTED: zinc finger protein 4-like [Nelumbo nucifera]
c137327.graph_c0	C2H2	0	3.04	2.95	6.76406	up	7.08901	up	0.0333498	normal	Molecular Function: binding (GO:0005488);;	--	Zinc finger, C2H2 type;; C2H2-type zinc finger;; Zinc-finger of C2H2 type;; Zinc-finger double-stranded RNA-binding	--	hypothetical protein Z518_04917 [Rhinocladiella mackenziei CBS 650.93]
c142140.graph_c0	C2H2	0.07	0	1.57	--	--	3.43913	up	3.74697	up	--	--	Zinc finger, C2H2 type	Protein indeterminate-domain 2 OS=Arabidopsis thaliana OX=3702 GN=IDD2 PE=1 SV=1	zinc finger protein [Macleaya cordata]
c65460.graph_c0	C2H2	1.37	0	3.17	--	--	1.08809	normal	4.83862	up	Molecular Function: DNA binding (GO:0003677);;	--	C2H2-type zinc finger	Zinc finger protein 10 OS=Arabidopsis thaliana OX=3702 GN=ZFP10 PE=2 SV=1	hypothetical protein AQUCO_02600394v1 [Aquilegia coerulea]
c80880.graph_c0	C2H2	43.63	3.59	41.76	-3.68768	down	-0.151459	normal	3.59497	up	Molecular Function: NAD+ ADP-ribosyltransferase activity (GO:0003950);; Molecular Function: metal ion binding (GO:0046872);;	--	--	--	PREDICTED: uncharacterized protein LOC104604941 [Nelumbo nucifera]
c83788.graph_c0	C2H2	9.38	302.71	4.43	4.89465	up	-1.16159	down	-5.98354	down	Molecular Function: DNA binding (GO:0003677);;	--	C2H2-type zinc finger	Zinc finger protein ZAT10 OS=Arabidopsis thaliana OX=3702 GN=ZAT10 PE=2 SV=1	PREDICTED: zinc finger protein ZAT10 [Prunus mume]
c92524.graph_c0	C2H2	0.09	0	2.35	--	--	3.65157	up	3.95392	up	Molecular Function: nucleic acid binding (GO:0003676);; Cellular Component: nucleus (GO:0005634);; Biological Process: phloem or xylem histogenesis (GO:0010087);; Biological Process: leaf vascular tissue pattern formation (GO:0010305);; Biological Process: cotyledon vascular tissue pattern formation (GO:0010588);; Molecular Function: metal ion binding (GO:0046872);; Biological Process: root devel…	--	--	Zinc finger protein WIP6 OS=Arabidopsis thaliana OX=3702 GN=WIP6 PE=2 SV=1	PREDICTED: zinc finger protein WIP6-like [Nelumbo nucifera]
c101502.graph_c0	C2C2-YABBY	91.25	6.73	110.94	-3.85531	down	0.193521	normal	4.11016	up	Biological Process: multicellular organism development (GO:0007275);;	--	YABBY protein;; HMG-box domain	Axial regulator YABBY 5 OS=Arabidopsis thaliana OX=3702 GN=YAB5 PE=1 SV=1	PREDICTED: axial regulator YABBY 5-like isoform X3 [Nelumbo nucifera]
c108150.graph_c1	C2C2-YABBY	50.42	16.02	45.87	-1.88311	down	-0.230363	normal	1.71474	up	Biological Process: multicellular organism development (GO:0007275);;	--	YABBY protein;; HMG-box domain	Axial regulator YABBY 5 OS=Arabidopsis thaliana OX=3702 GN=YAB5 PE=1 SV=1	PREDICTED: axial regulator YABBY 5 [Vitis vinifera]
c138712.graph_c0	C2C2-YABBY	6.22	0	14.52	-4.48696	down	1.10959	normal	5.28424	up	Biological Process: regulation of flower development (GO:0009909);; Biological Process: meristem structural organization (GO:0009933);; Biological Process: specification of floral organ identity (GO:0010093);; Biological Process: fruit development (GO:0010154);; Biological Process: abaxial cell fate specification (GO:0010158);; Biological Process: specification of animal organ position (GO:001015…	--	YABBY protein	Axial regulator YABBY 1 OS=Arabidopsis thaliana OX=3702 GN=YAB1 PE=1 SV=1	Plant-specific transcription factor YABBY family protein isoform 1 [Theobroma cacao]
c67844.graph_c0	C2C2-YABBY	17.35	2.33	25.35	-2.94702	down	0.457204	normal	3.44628	up	Biological Process: multicellular organism development (GO:0007275);;	--	YABBY protein;; HMG-box domain	Axial regulator YABBY 5 OS=Arabidopsis thaliana OX=3702 GN=YAB5 PE=1 SV=1	PREDICTED: axial regulator YABBY 5-like isoform X3 [Nelumbo nucifera]
c80611.graph_c0	C2C2-YABBY	12.38	0.16	30.61	-6.07475	down	1.21557	up	7.27805	up	Biological Process: regulation of flower development (GO:0009909);; Biological Process: meristem structural organization (GO:0009933);; Biological Process: specification of floral organ identity (GO:0010093);; Biological Process: fruit development (GO:0010154);; Biological Process: abaxial cell fate specification (GO:0010158);; Biological Process: specification of animal organ position (GO:001015…	--	YABBY protein;; HMG-box domain	Protein YABBY 5 OS=Oryza sativa subsp. japonica OX=39947 GN=YAB5 PE=2 SV=1	PREDICTED: protein YABBY 4-like [Nelumbo nucifera]
c124616.graph_c0	C2C2-YABBY	51.09	13.46	46.79	-2.03115	down	-0.184174	normal	1.9095	up	--	--	LSD1 zinc finger	Protein LSD1 OS=Oryza sativa subsp. japonica OX=39947 GN=LSD1 PE=2 SV=1	PREDICTED: protein LSD1 [Nelumbo nucifera]
c112506.graph_c0	C2C2-YABBY	57.7	15.15	43.88	-2.01421	down	-0.450762	normal	1.62672	normal	Molecular Function: binding (GO:0005488);; Biological Process: cellular process (GO:0009987);;	--	GATA zinc finger	GATA transcription factor 15 OS=Arabidopsis thaliana OX=3702 GN=GATA15 PE=2 SV=2	PREDICTED: GATA transcription factor 16-like [Nelumbo nucifera]
c115966.graph_c0	C2C2-YABBY	3.46	0	3.01	-5.11119	down	-0.284235	normal	4.52925	up	--	--	GATA zinc finger	GATA transcription factor 19 OS=Arabidopsis thaliana OX=3702 GN=GATA19 PE=2 SV=2	GATA transcription factor 19-like [Quercus suber]
c117932.graph_c1	C2C2-YABBY	17.5	1.21	12.92	-3.06345	down	-0.514253	normal	2.59087	up	Molecular Function: transcription factor activity, sequence-specific DNA binding (GO:0003700);; Biological Process: regulation of transcription, DNA-templated (GO:0006355);; Biological Process: response to light stimulus (GO:0009416);; Molecular Function: sequence-specific DNA binding (GO:0043565);; Cellular Component: intracellular part (GO:0044424);;	--	GATA zinc finger	GATA transcription factor 4 OS=Arabidopsis thaliana OX=3702 GN=GATA4 PE=2 SV=1	PREDICTED: GATA transcription factor 2 [Erythranthe guttata]
c121761.graph_c0	C2C2-YABBY	30.69	0.26	30.95	-6.72157	down	-0.0772966	normal	6.63274	up	Molecular Function: transcription factor activity, sequence-specific DNA binding (GO:0003700);; Biological Process: regulation of transcription, DNA-templated (GO:0006355);; Molecular Function: sequence-specific DNA binding (GO:0043565);; Cellular Component: intracellular part (GO:0044424);;	--	GATA zinc finger	GATA transcription factor 12 OS=Arabidopsis thaliana OX=3702 GN=GATA12 PE=2 SV=1	PREDICTED: GATA transcription factor 12 [Nelumbo nucifera]
c122929.graph_c1	C2C2-YABBY	30.55	3.58	35.96	-3.31294	down	0.193011	normal	3.55813	up	--	--	GATA zinc finger	GATA transcription factor 2 OS=Arabidopsis thaliana OX=3702 GN=GATA2 PE=2 SV=1	PREDICTED: GATA transcription factor 2-like [Nelumbo nucifera]
c127013.graph_c1	C2C2-YABBY	12.68	3.17	16.3	-2.09649	down	0.269575	normal	2.42514	up	Molecular Function: binding (GO:0005488);; Biological Process: transcription, DNA-templated (GO:0006351);;	--	GATA zinc finger	GATA transcription factor 9 OS=Arabidopsis thaliana OX=3702 GN=GATA9 PE=2 SV=1	PREDICTED: GATA transcription factor 8-like [Nelumbo nucifera]
c129278.graph_c0	C2C2-YABBY	48.31	0.46	40.68	-6.71523	down	-0.336373	normal	6.41228	up	Molecular Function: RNA polymerase II regulatory region sequence-specific DNA binding (GO:0000977);; Molecular Function: RNA polymerase II transcription factor binding (GO:0001085);; Molecular Function: transcriptional activator activity, RNA polymerase II transcription regulatory region sequence-specific binding (GO:0001228);; Molecular Function: chromatin binding (GO:0003682);; Cellular Compone…	--	GATA zinc finger	GATA transcription factor 8 OS=Arabidopsis thaliana OX=3702 GN=GATA8 PE=2 SV=1	PREDICTED: GATA transcription factor 8-like [Nelumbo nucifera]
c113220.graph_c0	C2C2-YABBY	3.01	0.68	5.27	-1.992	normal	0.697514	normal	2.6679	up	Molecular Function: DNA binding (GO:0003677);; Cellular Component: nucleus (GO:0005634);; Biological Process: procambium histogenesis (GO:0010067);; Biological Process: phloem or xylem histogenesis (GO:0010087);; Biological Process: positive regulation of transcription, DNA-templated (GO:0045893);;	--	Dof domain, zinc finger	Dof zinc finger protein DOF5.6 OS=Arabidopsis thaliana OX=3702 GN=DOF5.6 PE=2 SV=2	dof zinc finger protein DOF5.6 [Carica papaya]
c113220.graph_c2	C2C2-YABBY	6.95	0.76	5.11	-3.15524	down	-0.525135	normal	2.65575	up	Biological Process: regulation of transcription, DNA-templated (GO:0006355);; Biological Process: tissue development (GO:0009888);; Cellular Component: membrane (GO:0016020);;	--	Dof domain, zinc finger	Dof zinc finger protein DOF5.6 OS=Arabidopsis thaliana OX=3702 GN=DOF5.6 PE=2 SV=2	PREDICTED: dof zinc finger protein DOF5.6-like [Nelumbo nucifera]
c118584.graph_c1	C2C2-YABBY	3.53	0.67	3.3	-2.37396	down	-0.179119	normal	2.22184	up	--	--	Dof domain, zinc finger	Dof zinc finger protein DOF5.3 OS=Arabidopsis thaliana OX=3702 GN=DOF5.3 PE=2 SV=1	PREDICTED: dof zinc finger protein DOF5.6-like [Nelumbo nucifera]
c120484.graph_c1	C2C2-YABBY	11.71	2.35	8.66	-2.37964	down	-0.518794	normal	1.91331	up	--	--	Dof domain, zinc finger	Dof zinc finger protein DOF1.2 OS=Arabidopsis thaliana OX=3702 GN=DOF1.2 PE=2 SV=1	PREDICTED: dof zinc finger protein DOF1.2-like [Nelumbo nucifera]
c125539.graph_c0	C2C2-YABBY	8.55	0.31	5.92	-4.68485	down	-0.631488	normal	4.06355	up	--	--	Dof domain, zinc finger	Dof zinc finger protein DOF3.6 OS=Arabidopsis thaliana OX=3702 GN=DOF3.6 PE=1 SV=2	PREDICTED: dof zinc finger protein DOF3.6 [Nelumbo nucifera]
c126958.graph_c0	C2C2-YABBY	8.66	1.58	7.52	-2.27866	down	-0.357928	normal	1.97523	up	--	--	Dof domain, zinc finger	Dof zinc finger protein DOF3.6 OS=Arabidopsis thaliana OX=3702 GN=DOF3.6 PE=1 SV=2	PREDICTED: dof zinc finger protein DOF3.6 [Nelumbo nucifera]
c130427.graph_c0	C2C2-YABBY	141.28	29.96	103.62	-2.42076	down	-0.552094	normal	1.93298	up	--	--	Dof domain, zinc finger	Cyclic dof factor 3 OS=Arabidopsis thaliana OX=3702 GN=CDF3 PE=1 SV=2	zinc finger protein [Macleaya cordata]
c133132.graph_c0	C2C2-YABBY	27.76	7.48	24.85	-1.99123	down	-0.245231	normal	1.80357	up	--	--	Dof domain, zinc finger	Dof zinc finger protein DOF1.7 OS=Arabidopsis thaliana OX=3702 GN=DOF1.7 PE=2 SV=1	PREDICTED: dof zinc finger protein DOF3.1-like [Nelumbo nucifera]
c135525.graph_c0	C2C2-YABBY	13.06	4.08	8.35	-1.7695	down	-0.732086	normal	1.10023	normal	--	--	Dof domain, zinc finger	Cyclic dof factor 2 OS=Arabidopsis thaliana OX=3702 GN=CDF2 PE=1 SV=2	zinc finger protein [Macleaya cordata]
c138867.graph_c0	C2C2-YABBY	8.91	0.92	7.86	-3.28894	down	-0.265844	normal	3.06153	up	--	--	Dof domain, zinc finger	Dof zinc finger protein PBF OS=Zea mays OX=4577 GN=PBF PE=1 SV=1	PREDICTED: dof zinc finger protein DOF3.2-like [Nelumbo nucifera]
c68192.graph_c0	C2C2-YABBY	60.45	16.59	36.66	-1.96504	down	-0.809222	normal	1.21993	normal	--	--	Dof domain, zinc finger	Cyclic dof factor 2 OS=Arabidopsis thaliana OX=3702 GN=CDF2 PE=1 SV=2	zinc finger protein [Macleaya cordata]
c68192.graph_c1	C2C2-YABBY	52.19	12.3	34.48	-2.19737	down	-0.681791	normal	1.57628	normal	--	--	Dof domain, zinc finger	Cyclic dof factor 3 OS=Arabidopsis thaliana OX=3702 GN=CDF3 PE=1 SV=2	zinc finger protein [Macleaya cordata]
c102071.graph_c0	C2C2-YABBY	10.93	39.5	11.01	1.81798	up	-0.0557553	normal	-1.80833	down	--	--	CCT motif;; B-box zinc finger	Zinc finger protein CONSTANS-LIKE 10 OS=Arabidopsis thaliana OX=3702 GN=COL10 PE=1 SV=1	PREDICTED: zinc finger protein CONSTANS-LIKE 9 [Nelumbo nucifera]
c115665.graph_c1	C2C2-YABBY	63.33	19.06	40.49	-1.83435	down	-0.732625	normal	1.16574	normal	--	--	CCT motif;; B-box zinc finger	Zinc finger protein CONSTANS-LIKE 2 OS=Arabidopsis thaliana OX=3702 GN=COL2 PE=1 SV=1	zinc finger protein CONSTANS-LIKE 2-like [Durio zibethinus]
c115717.graph_c2	C2C2-YABBY	24.94	86.98	21.83	1.70114	normal	-0.280204	normal	-1.91625	down	--	--	CCT motif;; B-box zinc finger	Zinc finger protein CONSTANS-LIKE 13 OS=Arabidopsis thaliana OX=3702 GN=COL13 PE=1 SV=1	PREDICTED: zinc finger protein CONSTANS-LIKE 13 [Nelumbo nucifera]
c130436.graph_c0	C2C2-YABBY	6.63	98	7.11	3.88808	up	0.139437	normal	-3.68214	down	--	--	CCT motif;; B-box zinc finger	Zinc finger protein CONSTANS-LIKE 14 OS=Arabidopsis thaliana OX=3702 GN=COL14 PE=1 SV=2	PREDICTED: zinc finger protein CONSTANS-LIKE 14-like [Nelumbo nucifera]
c104308.graph_c0	bZIP	11.99	2.39	14.36	-2.4032	down	0.176316	normal	2.6365	up	Molecular Function: transcription factor activity, sequence-specific DNA binding (GO:0003700);; Cellular Component: nucleus (GO:0005634);;	--	bZIP transcription factor;; Basic region leucine zipper	Transcription factor RF2b OS=Oryza sativa subsp. japonica OX=39947 GN=RF2b PE=1 SV=2	PREDICTED: transcription factor RF2b-like [Nelumbo nucifera]
c105895.graph_c1	bZIP	3.87	0	2.06	-5.1407	down	-0.968256	normal	3.88818	up	Molecular Function: transcription factor activity, sequence-specific DNA binding (GO:0003700);; Biological Process: regulation of transcription, DNA-templated (GO:0006355);; Molecular Function: sequence-specific DNA binding (GO:0043565);;	--	bZIP transcription factor;; Basic region leucine zipper;; bZIP Maf transcription factor	Basic leucine zipper 61 OS=Arabidopsis thaliana OX=3702 GN=BZIP61 PE=1 SV=1	basic leucine zipper 34-like [Cucurbita moschata]
c115783.graph_c0	bZIP	0.08	2.3	0	4.01542	up	--	--	-4.92967	down	Molecular Function: transcription factor activity, sequence-specific DNA binding (GO:0003700);; Molecular Function: hydrogen ion transmembrane transporter activity (GO:0015078);; Biological Process: ATP hydrolysis coupled proton transport (GO:0015991);; Cellular Component: integral component of membrane (GO:0016021);; Biological Process: endoplasmic reticulum unfolded protein response (GO:0030968…	--	bZIP transcription factor	--	putative transcriptional activator hac1 protein [Neofusicoccum parvum UCRNP2]
c117454.graph_c0	bZIP	50.44	15.12	68.25	-1.83871	down	0.323821	normal	2.22635	up	--	K14432|4.28546e-120|nnu:104601772|K14432 ABA responsive element binding factor | (RefSeq) ABSCISIC ACID-INSENSITIVE 5-like protein 5	bZIP transcription factor;; Basic region leucine zipper	ABSCISIC ACID-INSENSITIVE 5-like protein 5 OS=Arabidopsis thaliana OX=3702 GN=ABF2 PE=1 SV=1	PREDICTED: ABSCISIC ACID-INSENSITIVE 5-like protein 5 isoform X1 [Nelumbo nucifera]
c122503.graph_c1	bZIP	0	1.2	0.87	4.01166	up	--	--	-0.343282	normal	--	--	bZIP transcription factor	--	hypothetical protein AYO21_05018 [Fonsecaea monophora]
c122661.graph_c0	bZIP	0	1.69	0.4	5.04613	up	--	--	-1.8319	normal	Cellular Component: nuclear chromatin (GO:0000790);; Molecular Function: RNA polymerase II core promoter proximal region sequence-specific DNA binding (GO:0000978);; Molecular Function: transcriptional activator activity, RNA polymerase II core promoter proximal region sequence-specific binding (GO:0001077);; Molecular Function: transcriptional repressor activity, RNA polymerase II core promoter …	--	Aft1 HRR domain;; bZIP transcription factor;; Aft1 HRA domain;; Basic region leucine zipper	--	hypothetical protein DOTSEDRAFT_70140 [Dothistroma septosporum NZE10]
c128175.graph_c0	bZIP	2.36	17.22	2.49	2.72913	up	-0.0339833	normal	-2.69439	down	Molecular Function: transcription factor activity, sequence-specific DNA binding (GO:0003700);; Biological Process: regulation of transcription, DNA-templated (GO:0006355);; Molecular Function: sequence-specific DNA binding (GO:0043565);;	K14431|0|nnu:104588531|K14431 transcription factor TGA | (RefSeq) bZIP; transcription factor TGA2	Seed dormancy control;; bZIP transcription factor;; Basic region leucine zipper	Transcription factor TGA9 OS=Arabidopsis thaliana OX=3702 GN=TGA9 PE=1 SV=1	transcription factor TGA2 [Nelumbo nucifera]
c128950.graph_c0	bZIP	11.04	40.4	9.17	1.7945	up	-0.432765	normal	-2.16055	down	Molecular Function: transcription factor activity, sequence-specific DNA binding (GO:0003700);; Biological Process: regulation of transcription, DNA-templated (GO:0006355);; Molecular Function: sequence-specific DNA binding (GO:0043565);;	--	Basic region leucine zipper	Basic leucine zipper 23 OS=Arabidopsis thaliana OX=3702 GN=BZIP23 PE=2 SV=1	basic leucine zipper 24-like [Herrania umbratica]
c69181.graph_c0	bZIP	33.87	11.78	27.82	-1.87071	down	-0.285586	normal	1.6472	normal	Molecular Function: transcription factor activity, sequence-specific DNA binding (GO:0003700);; Biological Process: regulation of transcription, DNA-templated (GO:0006355);; Molecular Function: sequence-specific DNA binding (GO:0043565);;	K16241|4.16643e-43|egu:105040182|K16241 transcription factor HY5 | (RefSeq) transcription factor HY5	bZIP transcription factor;; Basic region leucine zipper	Transcription factor HY5 OS=Arabidopsis thaliana OX=3702 GN=HY5 PE=1 SV=1	PREDICTED: transcription factor HY5 [Elaeis guineensis]
c69182.graph_c0	bZIP	5.61	0.79	4.81	-2.74218	down	-0.303177	normal	2.44918	up	--	--	bZIP transcription factor;; Basic region leucine zipper	Basic leucine zipper 43 OS=Arabidopsis thaliana OX=3702 GN=BZIP43 PE=1 SV=1	hypothetical protein CCACVL1_26560 [Corchorus capsularis]
c100903.graph_c0	bHLH	41.9	10.55	42.33	-2.09018	down	-0.0736246	normal	2.08024	up	--	--	Helix-loop-helix DNA-binding domain	Transcription factor bHLH62 OS=Arabidopsis thaliana OX=3702 GN=BHLH62 PE=2 SV=1	Myc-type [Macleaya cordata]
c105999.graph_c0	bHLH	1.7	0.28	5.09	-2.43957	down	1.47073	up	3.89549	up	--	--	Helix-loop-helix DNA-binding domain	Transcription factor bHLH106 OS=Arabidopsis thaliana OX=3702 GN=BHLH106 PE=2 SV=1	PREDICTED: transcription factor bHLH106-like [Nelumbo nucifera]
c109301.graph_c0	bHLH	1.6	2.85	0.41	0.687829	normal	-1.87932	normal	-2.40772	down	Molecular Function: RNA polymerase II regulatory region sequence-specific DNA binding (GO:0000977);; Molecular Function: transcription factor activity, sequence-specific DNA binding (GO:0003700);; Biological Process: regulation of transcription from RNA polymerase II promoter (GO:0006357);; Cellular Component: RNA polymerase II transcription factor complex (GO:0090575);;	--	Helix-loop-helix DNA-binding domain	Transcription factor bHLH162 OS=Arabidopsis thaliana OX=3702 GN=BHLH162 PE=1 SV=1	transcription factor bHLH162-like isoform X2 [Hevea brasiliensis]
c114702.graph_c0	bHLH	5.87	35.19	11.64	2.46941	up	0.895709	normal	-1.50936	normal	Molecular Function: core promoter sequence-specific DNA binding (GO:0001046);; Molecular Function: transcriptional activator activity, RNA polymerase II transcription regulatory region sequence-specific binding (GO:0001228);; Cellular Component: nucleus (GO:0005634);; Biological Process: transcription from RNA polymerase II promoter (GO:0006366);;	--	Helix-loop-helix DNA-binding domain	Transcription factor UNE12 OS=Arabidopsis thaliana OX=3702 GN=UNE12 PE=2 SV=2	PREDICTED: transcription factor UNE12-like isoform X4 [Nelumbo nucifera]
c114743.graph_c0	bHLH	0.74	0.06	1.72	--	--	1.07033	normal	3.64048	up	Molecular Function: binding (GO:0005488);;	--	Helix-loop-helix DNA-binding domain	Transcription factor bHLH120 OS=Arabidopsis thaliana OX=3702 GN=BHLH120 PE=2 SV=2	Myc-type [Macleaya cordata]
c114795.graph_c0	bHLH	2.03	0	3.7	-4.39201	down	0.754862	normal	4.83862	up	--	--	Helix-loop-helix DNA-binding domain	Transcription factor bHLH120 OS=Arabidopsis thaliana OX=3702 GN=BHLH120 PE=2 SV=2	transcription factor bHLH118-like [Quercus suber]
c115057.graph_c0	bHLH	20.54	0	16.11	-6.90141	down	-0.493419	normal	6.10125	up	Cellular Component: membrane (GO:0016020);; Molecular Function: protein dimerization activity (GO:0046983);;	--	Helix-loop-helix DNA-binding domain	--	bHLH transcriptional factor [Coptis japonica]
c116394.graph_c0	bHLH	38.79	13.75	53.96	-1.61317	normal	0.393109	normal	2.06998	up	--	--	Helix-loop-helix DNA-binding domain	Transcription factor ICE1 OS=Arabidopsis thaliana OX=3702 GN=SCRM PE=1 SV=1	PREDICTED: transcription factor ICE1 [Nelumbo nucifera]
c117041.graph_c0	bHLH	4.29	3.42	1.98	-0.424707	normal	-1.1897	down	-0.694229	normal	--	--	Helix-loop-helix DNA-binding domain	Putative transcription factor bHLH041 OS=Arabidopsis thaliana OX=3702 GN=BHLH41 PE=3 SV=1	PREDICTED: putative transcription factor bHLH041 [Nelumbo nucifera]
c118550.graph_c0	bHLH	17.61	2.1	31.98	-3.14187	down	0.755196	normal	3.95672	up	Molecular Function: binding (GO:0005488);;	--	bHLH-MYC and R2R3-MYB transcription factors N-terminal;; Helix-loop-helix DNA-binding domain	Transcription factor GLABRA 3 OS=Arabidopsis thaliana OX=3702 GN=GL3 PE=1 SV=1	PREDICTED: transcription factor GLABRA 3-like [Nelumbo nucifera]
c121517.graph_c0	bHLH	2.23	6.49	0.36	1.30547	normal	-2.76645	down	-3.8742	down	--	--	Helix-loop-helix DNA-binding domain	Transcription factor BHLH148 OS=Oryza sativa subsp. japonica OX=39947 GN=BHLH148 PE=1 SV=1	transcription factor bHLH92 [Quercus suber]
c122957.graph_c0	bHLH	41.8	0.32	39.82	-6.93925	down	-0.158095	normal	6.79421	up	--	--	Helix-loop-helix DNA-binding domain	Transcription factor bHLH67 OS=Arabidopsis thaliana OX=3702 GN=BHLH67 PE=2 SV=1	PREDICTED: transcription factor bHLH67 isoform X1 [Vitis vinifera]
c123881.graph_c1	bHLH	4.9	0.42	6.24	-3.23542	down	0.257564	normal	3.45184	up	--	--	Helix-loop-helix DNA-binding domain	Transcription factor bHLH93 OS=Arabidopsis thaliana OX=3702 GN=BHLH93 PE=1 SV=1	PREDICTED: transcription factor bHLH93 [Nelumbo nucifera]
c124191.graph_c0	bHLH	14.47	59.15	13.87	1.93176	up	-0.148462	normal	-2.01504	down	Molecular Function: oxidoreductase activity (GO:0016491);; Molecular Function: protein dimerization activity (GO:0046983);;	K13422|0|vvi:100250607|K13422 transcription factor MYC2 | (RefSeq) transcription factor MYC2	bHLH-MYC and R2R3-MYB transcription factors N-terminal;; Helix-loop-helix DNA-binding domain	Transcription factor MYC2 OS=Oryza sativa subsp. japonica OX=39947 GN=MYC2 PE=1 SV=1	transcription factor MYC [Lindera glauca]
c127743.graph_c0	bHLH	29.78	17.74	12.23	-0.834248	normal	-1.36421	down	-0.464387	normal	Molecular Function: DNA binding (GO:0003677);; Cellular Component: nucleus (GO:0005634);; Biological Process: guard cell fate commitment (GO:0010377);; Molecular Function: amino acid binding (GO:0016597);; Biological Process: positive regulation of cell differentiation (GO:0045597);; Biological Process: positive regulation of transcription, DNA-templated (GO:0045893);; Molecular Function: protein…	--	Helix-loop-helix DNA-binding domain	Transcription factor FAMA OS=Arabidopsis thaliana OX=3702 GN=FAMA PE=1 SV=1	transcription factor FAMA isoform X3 [Jatropha curcas]
c133391.graph_c0	bHLH	1.85	0.07	3.21	-3.82085	down	0.691253	normal	4.36892	up	Molecular Function: protein dimerization activity (GO:0046983);;	--	Helix-loop-helix DNA-binding domain	Transcription factor bHLH49 OS=Arabidopsis thaliana OX=3702 GN=BHLH49 PE=1 SV=1	Myc-type [Macleaya cordata]
c65492.graph_c0	bHLH	0.56	0.06	2.54	--	--	1.99804	up	4.28047	up	--	--	Helix-loop-helix DNA-binding domain	Transcription factor bHLH25 OS=Arabidopsis thaliana OX=3702 GN=BHLH25 PE=2 SV=2	hypothetical protein AQUCO_01000012v1 [Aquilegia coerulea]
c67905.graph_c0	bHLH	7.89	13.48	22.35	0.660534	normal	1.40831	up	0.810203	normal	--	--	Helix-loop-helix DNA-binding domain	Transcription factor ABORTED MICROSPORES OS=Arabidopsis thaliana OX=3702 GN=AMS PE=1 SV=2	hypothetical protein AQUCO_00100352v1 [Aquilegia coerulea]
c69052.graph_c0	bHLH	15.62	0.66	22.51	-4.5723	down	0.43812	normal	5.04402	up	Molecular Function: binding (GO:0005488);;	--	Helix-loop-helix DNA-binding domain	Transcription factor bHLH30 OS=Arabidopsis thaliana OX=3702 GN=BHLH30 PE=1 SV=1	transcription factor bHLH30 [Durio zibethinus]
c77692.graph_c0	bHLH	14.15	1.67	19.29	-3.15224	down	0.358316	normal	3.56327	up	--	--	Helix-loop-helix DNA-binding domain	Transcription factor bHLH93 OS=Arabidopsis thaliana OX=3702 GN=BHLH93 PE=1 SV=1	PREDICTED: transcription factor bHLH93 [Nelumbo nucifera]
c81149.graph_c0	bHLH	4.15	0	6.7	-6.09017	down	0.59759	normal	6.37765	up	--	--	Helix-loop-helix DNA-binding domain	Transcription factor bHLH96 OS=Arabidopsis thaliana OX=3702 GN=BHLH96 PE=1 SV=1	PREDICTED: transcription factor bHLH96 [Nelumbo nucifera]
c82641.graph_c0	bHLH	73.45	11.03	105.98	-2.83146	down	0.440485	normal	3.33541	up	--	--	Helix-loop-helix DNA-binding domain	Transcription factor ICE1 OS=Arabidopsis thaliana OX=3702 GN=SCRM PE=1 SV=1	PREDICTED: transcription factor ICE1 [Nelumbo nucifera]
c86720.graph_c0	bHLH	13.2	0	9.7	-8.87268	down	-0.495142	normal	8.06695	up	--	--	Helix-loop-helix DNA-binding domain	Transcription factor FAMA OS=Arabidopsis thaliana OX=3702 GN=FAMA PE=1 SV=1	PREDICTED: transcription factor bHLH67 isoform X1 [Vitis vinifera]
c98932.graph_c1	bHLH	0.85	0	1.47	--	--	0.683711	normal	4.4403	up	--	--	Helix-loop-helix DNA-binding domain	Transcription factor bHLH96 OS=Arabidopsis thaliana OX=3702 GN=BHLH96 PE=1 SV=1	PREDICTED: transcription factor bHLH96 [Nelumbo nucifera]
c104277.graph_c0	BBR-BPC	8.85	0.7	10.9	-3.71246	down	0.199794	normal	3.94226	up	--	--	GAGA binding protein-like family	Protein BASIC PENTACYSTEINE2 OS=Arabidopsis thaliana OX=3702 GN=BPC2 PE=1 SV=1	GAGA-binding transcriptional activator [Aquilegia viridiflora]
c120293.graph_c0	B3-ARF	2.01	0.4	3.45	-2.25721	down	0.673277	normal	2.93973	up	Molecular Function: DNA binding (GO:0003677);; Cellular Component: nucleus (GO:0005634);; Biological Process: regulation of transcription, DNA-templated (GO:0006355);; Biological Process: auxin-activated signaling pathway (GO:0009734);;	K14486|6.88323e-113|nnu:104599494|K14486 auxin response factor | (RefSeq) auxin response factor 3-like	B3 DNA binding domain;; Auxin response factor	Auxin response factor 15 OS=Oryza sativa subsp. japonica OX=39947 GN=ARF15 PE=2 SV=1	auxin response factor 3-like isoform X3 [Cucurbita pepo subsp. pepo]
c131722.graph_c1	B3-ARF	3.46	3.1	8.36	-0.828077	normal	1.83009	up	2.71658	up	--	K14486|0|nnu:104590115|K14486 auxin response factor | (RefSeq) auxin response factor 5-like	Auxin response factor;; B3 DNA binding domain;; Cyclin, N-terminal domain;; Cyclin, C-terminal domain;; AUX/IAA family	Auxin response factor 5 OS=Arabidopsis thaliana OX=3702 GN=ARF5 PE=1 SV=3	PREDICTED: auxin response factor 5-like isoform X3 [Nelumbo nucifera]
c135255.graph_c1	B3-ARF	1.58	0	3.59	-5.50067	down	1.07689	up	6.26561	up	Biological Process: single organism reproductive process (GO:0044702);; Biological Process: shoot system development (GO:0048367);; Biological Process: regulation of cellular process (GO:0050794);;	--	Auxin response factor;; B3 DNA binding domain;; AUX/IAA family	Auxin response factor 2 OS=Arabidopsis thaliana OX=3702 GN=ARF2 PE=1 SV=2	PREDICTED: auxin response factor 23-like [Nelumbo nucifera]
c114080.graph_c0	B3	6.41	0	3.88	-5.93042	down	-0.793534	normal	4.83862	up	Biological Process: transcription, DNA-templated (GO:0006351);;	--	B3 DNA binding domain	B3 domain-containing protein Os03g0622200 OS=Oryza sativa subsp. japonica OX=39947 GN=Os03g0622200 PE=2 SV=1	B3 DNA binding domain [Macleaya cordata]
c114080.graph_c2	B3	4.16	0.15	3.67	-3.96744	down	-0.29504	normal	3.54246	up	--	--	B3 DNA binding domain	B3 domain-containing protein Os11g0197600 OS=Oryza sativa subsp. japonica OX=39947 GN=Os11g0197600 PE=2 SV=1	B3 domain-containing protein Os11g0197600-like [Phalaenopsis equestris]
c122438.graph_c0	B3	0.65	0.07	1.72	--	--	1.29732	normal	3.6871	up	Biological Process: cellular process (GO:0009987);; Biological Process: single-organism process (GO:0044699);;	--	B3 DNA binding domain	B3 domain-containing transcription factor FUS3 OS=Arabidopsis thaliana OX=3702 GN=FUS3 PE=2 SV=2	PREDICTED: B3 domain-containing transcription factor FUS3-like isoform X5 [Nelumbo nucifera]
c131785.graph_c0	B3	8.57	13	4.12	-0.294192	normal	-1.30023	down	-0.935018	normal	--	--	B3 DNA binding domain	B3 domain-containing protein Os01g0723500 OS=Oryza sativa subsp. japonica OX=39947 GN=Os01g0723500 PE=3 SV=1	PREDICTED: B3 domain-containing protein Os01g0723500-like [Phoenix dactylifera]
c133703.graph_c0	B3	0.31	3.35	1.33	2.87272	up	1.50742	normal	-1.31977	normal	--	--	B3 DNA binding domain	B3 domain-containing protein Os01g0723500 OS=Oryza sativa subsp. japonica OX=39947 GN=Os01g0723500 PE=3 SV=1	PREDICTED: B3 domain-containing protein Os01g0723500-like [Phoenix dactylifera]
c138680.graph_c0	B3	12.06	0.14	32.82	-5.95446	down	1.35216	up	7.22393	up	Biological Process: transcription, DNA-templated (GO:0006351);;	--	B3 DNA binding domain	B3 domain-containing protein At3g19184 OS=Arabidopsis thaliana OX=3702 GN=At3g19184 PE=2 SV=1	PREDICTED: B3 domain-containing protein At3g19184-like [Nelumbo nucifera]
c65571.graph_c0	B3	0.57	0.18	1.39	--	--	1.14166	normal	2.57858	up	--	--	B3 DNA binding domain	B3 domain-containing transcription factor NGA1 OS=Arabidopsis thaliana OX=3702 GN=NGA1 PE=1 SV=1	hypothetical protein GOBAR_DD05819 [Gossypium barbadense]
c68599.graph_c0	B3	1.7	0.21	3.95	--	--	1.08809	normal	3.5931	up	Biological Process: transcription, DNA-templated (GO:0006351);;	--	B3 DNA binding domain	B3 domain-containing protein At3g19184 OS=Arabidopsis thaliana OX=3702 GN=At3g19184 PE=2 SV=1	B3 domain-containing protein At3g19184-like [Carica papaya]
c120243.graph_c0	AP2/ERF	21.52	60.03	13.02	1.37119	normal	-0.825659	normal	-2.13062	down	Molecular Function: DNA binding (GO:0003677);; Molecular Function: transcription factor activity, sequence-specific DNA binding (GO:0003700);; Cellular Component: nucleus (GO:0005634);; Biological Process: regulation of transcription, DNA-templated (GO:0006355);;	K09287|5.77572e-148|vvi:100262843|K09287 RAV-like factor | (RefSeq) AP2/ERF and B3 domain-containing transcription factor RAV1	B3 DNA binding domain;; AP2 domain	AP2/ERF and B3 domain-containing transcription repressor RAV2 OS=Arabidopsis thaliana OX=3702 GN=RAV2 PE=1 SV=1	PREDICTED: AP2/ERF and B3 domain-containing transcription factor RAV1 [Vitis vinifera]
c68621.graph_c0	AP2/ERF	11.96	0.91	10.86	-3.76471	down	-0.227304	normal	3.58635	up	--	--	B3 DNA binding domain;; AP2 domain	AP2/ERF and B3 domain-containing transcription factor RAV1 OS=Arabidopsis thaliana OX=3702 GN=RAV1 PE=1 SV=1	PREDICTED: B3 domain-containing protein Os03g0120900-like [Nelumbo nucifera]
c101119.graph_c0	AP2/ERF	1.23	0.28	5.21	--	--	1.82294	normal	3.13499	up	Molecular Function: DNA binding (GO:0003677);; Molecular Function: transcription factor activity, sequence-specific DNA binding (GO:0003700);; Cellular Component: nucleus (GO:0005634);; Biological Process: regulation of transcription, DNA-templated (GO:0006355);; Biological Process: multicellular organism development (GO:0007275);;	K09285|7.76217e-70|tcc:TCM_034652|K09285 AP2-like factor, ANT lineage | (RefSeq) Integrase-type DNA-binding superfamily protein	AP2 domain	AP2-like ethylene-responsive transcription factor ANT OS=Arabidopsis thaliana OX=3702 GN=ANT PE=1 SV=2	AP2-like ethylene-responsive transcription factor ANT [Durio zibethinus]
c102823.graph_c1	AP2/ERF	76.72	0.32	41.41	-7.58305	down	-0.974032	normal	6.56237	up	Molecular Function: DNA binding (GO:0003677);; Molecular Function: transcription factor activity, sequence-specific DNA binding (GO:0003700);; Cellular Component: nucleus (GO:0005634);; Biological Process: regulation of transcription, DNA-templated (GO:0006355);;	--	AP2 domain	Ethylene-responsive transcription factor SHINE 2 OS=Arabidopsis thaliana OX=3702 GN=SHN2 PE=2 SV=1	PREDICTED: ethylene-responsive transcription factor WIN1-like [Nelumbo nucifera]
c104194.graph_c0	AP2/ERF	1.6	109.86	0.83	5.91512	up	-0.974944	normal	-6.77769	down	--	--	AP2 domain	Ethylene-responsive transcription factor ERF017 OS=Arabidopsis thaliana OX=3702 GN=ERF017 PE=2 SV=1	ethylene-responsive transcription factor ERF017 [Manihot esculenta]
c105569.graph_c0	AP2/ERF	0.59	0	0.91	--	--	0.495836	normal	3.74697	up	Biological Process: transcription, DNA-templated (GO:0006351);; Biological Process: post-embryonic development (GO:0009791);; Biological Process: regulation of cellular process (GO:0050794);; Biological Process: phyllotactic patterning (GO:0060771);;	K09285|2.34701e-121|nnu:104603172|K09285 AP2-like factor, ANT lineage | (RefSeq) AP2-like ethylene-responsive transcription factor AIL5	AP2 domain	AP2-like ethylene-responsive transcription factor AIL5 OS=Arabidopsis thaliana OX=3702 GN=AIL5 PE=2 SV=2	PREDICTED: AP2-like ethylene-responsive transcription factor AIL5 [Nelumbo nucifera]
c110044.graph_c0	AP2/ERF	10.01	2.03	8.25	-2.35199	down	-0.362594	normal	2.03697	up	Molecular Function: DNA binding (GO:0003677);; Molecular Function: transcription factor activity, sequence-specific DNA binding (GO:0003700);; Cellular Component: nucleus (GO:0005634);; Biological Process: regulation of transcription, DNA-templated (GO:0006355);;	--	AP2 domain	Pathogenesis-related genes transcriptional activator PTI5 OS=Solanum lycopersicum OX=4081 GN=PTI5 PE=2 SV=1	PREDICTED: pathogenesis-related genes transcriptional activator PTI5-like [Nelumbo nucifera]
c113602.graph_c0	AP2/ERF	52.76	3.99	75.57	-3.80593	down	0.430144	normal	4.2921	up	Molecular Function: DNA binding (GO:0003677);; Molecular Function: transcription factor activity, sequence-specific DNA binding (GO:0003700);; Cellular Component: nucleus (GO:0005634);; Biological Process: regulation of transcription, DNA-templated (GO:0006355);;	K09286|1.68721e-53|nnu:104604040|K09286 EREBP-like factor | (RefSeq) ethylene-responsive transcription factor ERF023-like	AP2 domain	Ethylene-responsive transcription factor ERF023 OS=Arabidopsis thaliana OX=3702 GN=ERF023 PE=2 SV=1	PREDICTED: ethylene-responsive transcription factor ERF023-like [Nelumbo nucifera]
c114997.graph_c0	AP2/ERF	9.85	32.29	5.73	1.51324	normal	-0.856424	normal	-2.29516	down	--	K09286|2.43289e-36|nnu:104610488|K09286 EREBP-like factor | (RefSeq) ethylene-responsive transcription factor ERF105-like	AP2 domain	Ethylene-responsive transcription factor 5 OS=Nicotiana tabacum OX=4097 GN=ERF5 PE=2 SV=1	AP2/ERF domain [Macleaya cordata]
c114997.graph_c2	AP2/ERF	1.12	12.67	1.15	3.27557	up	--	--	-3.31146	down	--	K09286|9.01143e-23|nnu:104598426|K09286 EREBP-like factor | (RefSeq) ethylene-responsive transcription factor 5	AP2 domain	Ethylene-responsive transcription factor 5 OS=Nicotiana sylvestris OX=4096 GN=ERF5 PE=2 SV=1	PREDICTED: ethylene-responsive transcription factor 5 [Nelumbo nucifera]
c115633.graph_c1	AP2/ERF	5.03	15.46	1.28	1.39386	normal	--	--	-3.05051	down	--	K09286|9.97901e-32|nnu:104610488|K09286 EREBP-like factor | (RefSeq) ethylene-responsive transcription factor ERF105-like	AP2 domain	Ethylene-responsive transcription factor 5 OS=Nicotiana tabacum OX=4097 GN=ERF5 PE=2 SV=1	putative ethylene response factor 5 [Vitis aestivalis]
c121118.graph_c0	AP2/ERF	10.99	2.25	16.19	-2.19445	down	0.421348	normal	2.67077	up	Biological Process: transcription, DNA-templated (GO:0006351);;	--	AP2 domain	Ethylene-responsive transcription factor ERF026 OS=Arabidopsis thaliana OX=3702 GN=ERF026 PE=2 SV=1	PREDICTED: ethylene-responsive transcription factor ERF026-like [Nelumbo nucifera]
c121838.graph_c0	AP2/ERF	26.19	141.5	17.79	2.32452	up	-0.644483	normal	-2.90284	down	--	K09286|2.2195e-56|nnu:104598426|K09286 EREBP-like factor | (RefSeq) ethylene-responsive transcription factor 5	AP2 domain	Ethylene-responsive transcription factor 5 OS=Nicotiana sylvestris OX=4096 GN=ERF5 PE=2 SV=1	PREDICTED: ethylene-responsive transcription factor 5 [Nelumbo nucifera]
c122180.graph_c0	AP2/ERF	9.01	0	2.11	-7.17532	down	-2.15132	down	4.73023	up	Molecular Function: transcription factor activity, sequence-specific DNA binding (GO:0003700);; Cellular Component: nucleus (GO:0005634);; Molecular Function: sequence-specific DNA binding (GO:0043565);; Molecular Function: transcription regulatory region DNA binding (GO:0044212);; Biological Process: positive regulation of transcription, DNA-templated (GO:0045893);;	--	AP2 domain	Dehydration-responsive element-binding protein 2F OS=Arabidopsis thaliana OX=3702 GN=DREB2F PE=1 SV=1	PREDICTED: dehydration-responsive element-binding protein 2F-like [Nelumbo nucifera]
c123668.graph_c0	AP2/ERF	14.06	1.46	9.97	-3.32412	down	-0.587777	normal	2.7895	up	--	--	AP2 domain	Ethylene-responsive transcription factor ERF061 OS=Arabidopsis thaliana OX=3702 GN=ERF061 PE=2 SV=1	PREDICTED: ethylene-responsive transcription factor ERF061 [Nelumbo nucifera]
c126439.graph_c0	AP2/ERF	0.07	6.45	0	5.01146	up	--	--	-5.42011	down	Molecular Function: DNA binding (GO:0003677);; Molecular Function: transcription factor activity, sequence-specific DNA binding (GO:0003700);; Cellular Component: nucleus (GO:0005634);; Biological Process: regulation of transcription, DNA-templated (GO:0006355);;	--	AP2 domain	Dehydration-responsive element-binding protein 1B OS=Arabidopsis thaliana OX=3702 GN=DREB1B PE=1 SV=2	EREBP-like factor 1A [Phoebe bournei]
c130684.graph_c1	AP2/ERF	4.04	4.17	1.61	-0.0466026	normal	-1.4147	down	-1.28718	normal	--	--	AP2 domain	Ethylene-responsive transcription factor ERF053 OS=Arabidopsis thaliana OX=3702 GN=ERF053 PE=1 SV=1	AP2/ERF domain-containing transcription factor, putative [Theobroma cacao]
c138700.graph_c0	AP2/ERF	0.24	41.26	0	6.89614	up	--	--	-8.46779	down	Biological Process: transcription, DNA-templated (GO:0006351);;	--	AP2 domain	Ethylene-responsive transcription factor ERF109 OS=Arabidopsis thaliana OX=3702 GN=ERF109 PE=1 SV=1	hypothetical protein PHAVU_003G292400g [Phaseolus vulgaris]
c138899.graph_c0	AP2/ERF	8.35	1.99	7.69	-2.12657	down	-0.203511	normal	1.97125	up	--	--	AP2 domain	Ethylene-responsive transcription factor ERF034 OS=Arabidopsis thaliana OX=3702 GN=ERF034 PE=2 SV=2	PREDICTED: ethylene-responsive transcription factor ERF039 [Nelumbo nucifera]
c139977.graph_c0	AP2/ERF	1.94	0.1	1.74	-3.4237	down	-0.23363	normal	3.0661	up	--	--	AP2 domain	Ethylene-responsive transcription factor ERF036 OS=Arabidopsis thaliana OX=3702 GN=ERF036 PE=2 SV=2	PREDICTED: ethylene-responsive transcription factor ERF036-like [Nelumbo nucifera]
c68716.graph_c0	AP2/ERF	16.54	4.14	21.36	-2.08382	down	0.280009	normal	2.41918	up	--	--	AP2 domain	Ethylene-responsive transcription factor 7 OS=Arabidopsis thaliana OX=3702 GN=ERF7 PE=1 SV=1	PREDICTED: ethylene-responsive transcription factor 9-like [Nelumbo nucifera]
c68866.graph_c0	AP2/ERF	5.18	0.59	3.71	-3.10296	down	-0.564473	normal	2.56477	up	Molecular Function: DNA binding (GO:0003677);; Molecular Function: transcription factor activity, sequence-specific DNA binding (GO:0003700);; Cellular Component: nucleus (GO:0005634);; Biological Process: regulation of transcription, DNA-templated (GO:0006355);;	--	AP2 domain	Dehydration-responsive element-binding protein 3 OS=Arabidopsis thaliana OX=3702 GN=DREB3 PE=2 SV=1	ethylene-responsive transcription factor ERF038-like [Durio zibethinus]
c73676.graph_c0	AP2/ERF	0.12	4.96	0.08	4.46181	up	--	--	-4.61585	down	Molecular Function: DNA binding (GO:0003677);; Molecular Function: transcription factor activity, sequence-specific DNA binding (GO:0003700);; Cellular Component: nucleus (GO:0005634);; Biological Process: regulation of transcription, DNA-templated (GO:0006355);;	K14516|1.60973e-60|nnu:104610030|K14516 ethylene-responsive transcription factor 1 | (RefSeq) ethylene-responsive transcription factor 1B-like	AP2 domain	Ethylene-responsive transcription factor 1B OS=Arabidopsis thaliana OX=3702 GN=ERF1B PE=1 SV=2	PREDICTED: ethylene-responsive transcription factor 1B-like [Nelumbo nucifera]
c85365.graph_c0	AP2/ERF	1.81	18.33	2.31	3.20888	up	0.258658	normal	-2.8811	down	Molecular Function: DNA binding (GO:0003677);; Molecular Function: transcription factor activity, sequence-specific DNA binding (GO:0003700);; Cellular Component: nucleus (GO:0005634);; Biological Process: regulation of transcription, DNA-templated (GO:0006355);;	--	AP2 domain	Dehydration-responsive element-binding protein 2B OS=Arabidopsis thaliana OX=3702 GN=DREB2B PE=2 SV=1	EREBP-like factor 2B [Phoebe bournei]
c88851.graph_c0	AP2/ERF	0.35	13.53	0.1	4.94538	up	--	--	-6.2121	down	Molecular Function: DNA binding (GO:0003677);; Molecular Function: transcription factor activity, sequence-specific DNA binding (GO:0003700);; Cellular Component: nucleus (GO:0005634);; Biological Process: regulation of transcription, DNA-templated (GO:0006355);;	--	AP2 domain	Ethylene-responsive transcription factor ERF016 OS=Arabidopsis thaliana OX=3702 GN=ERF016 PE=2 SV=1	PREDICTED: ethylene-responsive transcription factor RAP2-9-like [Nelumbo nucifera]
c92565.graph_c0	AP2/ERF	0	5.63	0	5.96369	up	--	--	-5.59398	down	--	--	AP2 domain	Ethylene-responsive transcription factor ERF017 OS=Arabidopsis thaliana OX=3702 GN=ERF017 PE=2 SV=1	ethylene-responsive transcription factor ERF017-like [Hevea brasiliensis]
c118523.graph_c0	AP2/ERF	3.15	0.05	5.95	-5.40837	down	0.76656	normal	6.02912	up	Biological Process: transcription, DNA-templated (GO:0006351);; Biological Process: post-embryonic development (GO:0009791);; Biological Process: regulation of cellular process (GO:0050794);; Biological Process: phyllotactic patterning (GO:0060771);;	K09285|4.76681e-158|nnu:104603172|K09285 AP2-like factor, ANT lineage | (RefSeq) AP2-like ethylene-responsive transcription factor AIL5	AP2 domain	AP2-like ethylene-responsive transcription factor AIL5 OS=Arabidopsis thaliana OX=3702 GN=AIL5 PE=2 SV=2	PREDICTED: AP2-like ethylene-responsive transcription factor AIL5 [Nelumbo nucifera]
