# Supplementary material for: Mining of candidate genes involved in the biosynthesis of dextrorotatory borneol in Cinnamomum burmannii by transcriptomic analysis on three chemotypes
Source: PeerJ. 2020 Jun 10;8:e9311. doi: 10.7717/peerj.9311 (PMC7293187; doi:10.7717/peerj.9311)
Supplement: Data S17 [file peerj-08-9311-s017.xlsx]

## Sheet: Sheet1
KO ID	KEGG pathway	Number of unigene	unigene ID	Rename	KEGG annotation
Ko00900	Terpene backone biosynthesis	52	c119689.graph_c0	CbHMGR1	K00021|0|rcu:8273668|K00021 hydroxymethylglutaryl-CoA reductase (NADPH) [EC:1.1.1.34] | (RefSeq) 3-hydroxy-3-methylglutaryl-coenzyme A reductase 1
			c190387.graph_c0	CbHMGR2	K00021|8.55797e-13|jcu:105636809|K00021 hydroxymethylglutaryl-CoA reductase (NADPH) [EC:1.1.1.34] | (RefSeq) 3-hydroxy-3-methylglutaryl-coenzyme A reductase 1-like
			c84883.graph_c0	CbDXR	K00099|0|pda:103705855|K00099 1-deoxy-D-xylulose-5-phosphate reductoisomerase [EC:1.1.1.267] | (RefSeq) 1-deoxy-D-xylulose 5-phosphate reductoisomerase, chloroplastic
			c135412.graph_c0	CbAACT1	K00626|0|nnu:104594265|K00626 acetyl-CoA C-acetyltransferase [EC:2.3.1.9] | (RefSeq) acetyl-CoA acetyltransferase, cytosolic 1
			c160949.graph_c0	CbAACT2	K00626|1.56937e-17|brp:103839509|K00626 acetyl-CoA C-acetyltransferase [EC:2.3.1.9] | (RefSeq) probable acetyl-CoA acetyltransferase, cytosolic 2
			c176923.graph_c0	CbAACT3	K00626|1.70821e-27|pxb:103942606|K00626 acetyl-CoA C-acetyltransferase [EC:2.3.1.9] | (RefSeq) acetyl-CoA acetyltransferase, mitochondrial-like
			c154199.graph_c0	CbAACT4	K00626|1.75026e-08|pxb:103942606|K00626 acetyl-CoA C-acetyltransferase [EC:2.3.1.9] | (RefSeq) acetyl-CoA acetyltransferase, mitochondrial-like
			c152324.graph_c0	CbAACT5	K00626|2.2834e-14|pxb:103942606|K00626 acetyl-CoA C-acetyltransferase [EC:2.3.1.9] | (RefSeq) acetyl-CoA acetyltransferase, mitochondrial-like
			c68309.graph_c0	CbFPS1	K00787|0|gmx:100782137|K00787 farnesyl diphosphate synthase [EC:2.5.1.1 2.5.1.10] | (RefSeq) farnesyl pyrophosphate synthase 1-like
			c67939.graph_c0	CbFPS2	K00787|1.14882e-159|atr:18447570|K00787 farnesyl diphosphate synthase [EC:2.5.1.1 2.5.1.10] | (RefSeq) farnesyl pyrophosphate synthase 1
			c177951.graph_c0	CbFPS3	K00787|1.36354e-14|ccp:CHC_T00002324001|K00787 farnesyl diphosphate synthase [EC:2.5.1.1 2.5.1.10] | (RefSeq) hypothetical protein
			c67939.graph_c1	CbFPS4	K00787|7.33397e-41|nnu:104588689|K00787 farnesyl diphosphate synthase [EC:2.5.1.1 2.5.1.10] | (RefSeq) farnesyl pyrophosphate synthase 1-like
			c170156.graph_c0	CbFPS5	K00787|7.52075e-10|sita:101765568|K00787 farnesyl diphosphate synthase [EC:2.5.1.1 2.5.1.10] | (RefSeq) farnesyl pyrophosphate synthase-like
			c119177.graph_c0	CbFPS6	K00787|8.96434e-39|olu:OSTLU_34113|K00787 farnesyl diphosphate synthase [EC:2.5.1.1 2.5.1.10] | (RefSeq) hypothetical protein
			c124873.graph_c0	CbMVK	K00869|7.11297e-152|jcu:105647559|K00869 mevalonate kinase [EC:2.7.1.36] | (RefSeq) mevalonate kinase
			c120217.graph_c0	CbCMK	K00919|0|nnu:104593647|K00919 4-diphosphocytidyl-2-C-methyl-D-erythritol kinase [EC:2.7.1.148] | (RefSeq) 4-diphosphocytidyl-2-C-methyl-D-erythritol kinase, chloroplastic
			c135045.graph_c0	CbPMVK	K00938|0|pda:103706244|K00938 phosphomevalonate kinase [EC:2.7.4.2] | (RefSeq) phosphomevalonate kinase
			c179862.graph_c0	CbMCT1	K00991|1.00347e-30|csl:COCSUDRAFT_35670|K00991 2-C-methyl-D-erythritol 4-phosphate cytidylyltransferase [EC:2.7.7.60] | (RefSeq) 2-C-methyl-D-erythritol 4-phosphate cy
			c124628.graph_c0	CbMCT2	K00991|1.15668e-72|cam:101493955|K00991 2-C-methyl-D-erythritol 4-phosphate cytidylyltransferase [EC:2.7.7.60] | (RefSeq) 2-C-methyl-D-erythritol 4-phosphate cytidylyltransferase, chloroplastic
			c104512.graph_c0	CbMVD1	K01597|0|nnu:104588425|K01597 diphosphomevalonate decarboxylase [EC:4.1.1.33] | (RefSeq) diphosphomevalonate decarboxylase MVD2-like
			c188811.graph_c0	CbMVD2	K01597|3.53806e-19|eus:EUTSA_v10010411mg|K01597 diphosphomevalonate decarboxylase [EC:4.1.1.33] | (RefSeq) hypothetical protein
			c133256.graph_c0	CbHMGS1	K01641|0|nnu:104596203|K01641 hydroxymethylglutaryl-CoA synthase [EC:2.3.3.10] | (RefSeq) hydroxymethylglutaryl-CoA synthase-like
			c156182.graph_c0	CbHMGS2	K01641|1.25881e-31|ppp:PHYPADRAFT_219750|K01641 hydroxymethylglutaryl-CoA synthase [EC:2.3.3.10] | (RefSeq) hypothetical protein
			c193625.graph_c0	CbHMGS3	K01641|2.72189e-12|bdi:100846544|K01641 hydroxymethylglutaryl-CoA synthase [EC:2.3.3.10] | (RefSeq) hydroxymethylglutaryl-CoA synthase-like
			c164249.graph_c0	CbHMGS4	K01641|3.69534e-37|smo:SELMODRAFT_121372|K01641 hydroxymethylglutaryl-CoA synthase [EC:2.3.3.10] | (RefSeq) hypothetical protein
			c126058.graph_c0	CbDXS1	K01662|0|egu:105035100|K01662 1-deoxy-D-xylulose-5-phosphate synthase [EC:2.2.1.7] | (RefSeq) probable 1-deoxy-D-xylulose-5-phosphate synthase, chloroplastic
			c129570.graph_c0	CbDXS2	K01662|0|nnu:104595318|K01662 1-deoxy-D-xylulose-5-phosphate synthase [EC:2.2.1.7] | (RefSeq) probable 1-deoxy-D-xylulose-5-phosphate synthase, chloroplastic
			c134634.graph_c0	CbDXS3	K01662|0|rcu:8277645|K01662 1-deoxy-D-xylulose-5-phosphate synthase [EC:2.2.1.7] | (RefSeq) probable 1-deoxy-D-xylulose-5-phosphate synthase 2, chloroplastic
			c165316.graph_c0	CbDXS4	K01662|1.21845e-47|csl:COCSUDRAFT_16525|K01662 1-deoxy-D-xylulose-5-phosphate synthase [EC:2.2.1.7] | (RefSeq) 1-deoxy-D-xylulose 5-phosphate synthase
			c104037.graph_c1	CbDXS5	K01662|1.2835e-109|jcu:105628480|K01662 1-deoxy-D-xylulose-5-phosphate synthase [EC:2.2.1.7] | (RefSeq) probable 1-deoxy-D-xylulose-5-phosphate synthase 2, chloroplastic
			c112210.graph_c0	CbDXS6	K01662|2.32406e-119|fve:101306182|K01662 1-deoxy-D-xylulose-5-phosphate synthase [EC:2.2.1.7] | (RefSeq) probable 1-deoxy-D-xylulose-5-phosphate synthase 2, chloroplastic
			c134634.graph_c2	CbDXS7	K01662|2.46784e-142|jcu:105628480|K01662 1-deoxy-D-xylulose-5-phosphate synthase [EC:2.2.1.7] | (RefSeq) probable 1-deoxy-D-xylulose-5-phosphate synthase 2, chloroplastic
			c182628.graph_c0	CbDXS8	K01662|2.5778e-29|csl:COCSUDRAFT_16525|K01662 1-deoxy-D-xylulose-5-phosphate synthase [EC:2.2.1.7] | (RefSeq) 1-deoxy-D-xylulose 5-phosphate synthase
			c104037.graph_c0	CbDXS9	K01662|3.23524e-06|adu:107480979|K01662 1-deoxy-D-xylulose-5-phosphate synthase [EC:2.2.1.7] | (RefSeq) probable 1-deoxy-D-xylulose-5-phosphate synthase 2, chloroplastic
			c128011.graph_c3	CbDXS10	K01662|4.82364e-10|gmx:100786607|K01662 1-deoxy-D-xylulose-5-phosphate synthase [EC:2.2.1.7] | (RefSeq) probable 1-deoxy-D-xylulose-5-phosphate synthase 2, chloroplastic
			c128011.graph_c0	CbDXS11	K01662|7.05047e-63|jcu:105628480|K01662 1-deoxy-D-xylulose-5-phosphate synthase [EC:2.2.1.7] | (RefSeq) probable 1-deoxy-D-xylulose-5-phosphate synthase 2, chloroplastic
			c126639.graph_c1	CbMCS	K01770|9.96447e-104|pop:POPTR_0003s13230g|K01770 2-C-methyl-D-erythritol 2,4-cyclodiphosphate synthase [EC:4.6.1.12] | (RefSeq) POPTRDRAFT_1074087; hypothetical protein
			c196980.graph_c0	CbIDI1	K01823|2.74531e-35|mpp:MICPUCDRAFT_22570|K01823 isopentenyl-diphosphate Delta-isomerase [EC:5.3.3.2] | (RefSeq) IPI; isopentenyl-diphosphate delta-isomerase I
			c104891.graph_c1	CbIDI2	K01823|3.68968e-52|mdm:103414031|K01823 isopentenyl-diphosphate Delta-isomerase [EC:5.3.3.2] | (RefSeq) isopentenyl-diphosphate Delta-isomerase I-like
			c104891.graph_c0	CbIDI3	K01823|4.64898e-94|sot:102595093|K01823 isopentenyl-diphosphate Delta-isomerase [EC:5.3.3.2] | (RefSeq) isopentenyl-diphosphate Delta-isomerase I
			c131463.graph_c0	CbIDI4	K01823|6.68044e-143|sind:105166860|K01823 isopentenyl-diphosphate Delta-isomerase [EC:5.3.3.2] | (RefSeq) isopentenyl-diphosphate Delta-isomerase I
			c155347.graph_c0	CbIDI5	K01823|8.22554e-34|mpp:MICPUCDRAFT_22570|K01823 isopentenyl-diphosphate Delta-isomerase [EC:5.3.3.2] | (RefSeq) IPI; isopentenyl-diphosphate delta-isomerase I
			c121089.graph_c0	CbHDR	K03527|0|vvi:100267479|K03527 4-hydroxy-3-methylbut-2-en-1-yl diphosphate reductase [EC:1.17.7.4] | (RefSeq) 4-hydroxy-3-methylbut-2-enyl diphosphate reductase, chloroplastic
			c121767.graph_c0	CbGPPS1	K10960|0|jcu:105629331|K10960 geranylgeranyl diphosphate/geranylgeranyl-bacteriochlorophyllide a reductase [EC:1.3.1.83 1.3.1.111] | (RefSeq) geranylgeranyl diphosphate reductase, chloroplastic-like
			c135780.graph_c0	CbGPPS2	K10960|0|sind:105157101|K10960 geranylgeranyl diphosphate/geranylgeranyl-bacteriochlorophyllide a reductase [EC:1.3.1.83 1.3.1.111] | (RefSeq) geranylgeranyl diphosphate reductase, chloroplastic
			c81497.graph_c0	CbGPPS3	K10960|2.14085e-90|cre:CHLREDRAFT_136810|K10960 geranylgeranyl diphosphate/geranylgeranyl-bacteriochlorophyllide a reductase [EC:1.3.1.83 1.3.1.111] | (RefSeq) geranylgeranyl reductase
			c117513.graph_c0	CbGPPS4	K10960|2.15804e-44|csl:COCSUDRAFT_31829|K10960 geranylgeranyl diphosphate/geranylgeranyl-bacteriochlorophyllide a reductase [EC:1.3.1.83 1.3.1.111] | (RefSeq) putative plastid geranylgeranyl reductase precursor
			c117157.graph_c0	CbGPPS5	K13789|5.79553e-118|jcu:105639597|K13789 geranylgeranyl diphosphate synthase, type II [EC:2.5.1.1 2.5.1.10 2.5.1.29] | (RefSeq) geranylgeranyl pyrophosphate synthase, chloroplastic
			c133196.graph_c0	CbGPPS6	K14066|1.19692e-14|egu:105059274|K14066 geranyl diphosphate synthase [EC:2.5.1.1] | (RefSeq) solanesyl-diphosphate synthase 1, mitochondrial
			c104921.graph_c0	CbGGPPS	K13789|9.60419e-13|brp:103839973|K13789 geranylgeranyl diphosphate synthase, type II [EC:2.5.1.1 2.5.1.10 2.5.1.29] | (RefSeq) geranylgeranyl pyrophosphate synthase 7, chloroplastic
			c134509.graph_c0	CbHDS1	K03526|0|nnu:104594845|K03526 (E)-4-hydroxy-3-methylbut-2-enyl-diphosphate synthase [EC:1.17.7.1 1.17.7.3] | (RefSeq) 4-hydroxy-3-methylbut-2-en-1-yl diphosphate synthase (ferredoxin), chloroplastic
			c116137.graph_c0	CbHDS2	K03526|1.79903e-107|nnu:104594845|K03526 (E)-4-hydroxy-3-methylbut-2-enyl-diphosphate synthase [EC:1.17.7.1 1.17.7.3] | (RefSeq) 4-hydroxy-3-methylbut-2-en-1-yl diphosphate synthase (ferredoxin), chloroplastic
ko00902	Monoterpenoid biosynthesis	8	c150220.graph_c0	CbTPS1	K15095|2.95178e-27|sot:102582452|K15095 (+)-neomenthol dehydrogenase [EC:1.1.1.208] | (RefSeq) short-chain dehydrogenase/reductase 2b-like
			c122670.graph_c0	CbTPS2	Terpene synthase, N-terminal domain;; Terpene synthase family, metal binding domain;; Terpene synthase family, metal binding domain
			c129067.graph_c0	CbTPS3	K15086|1.04791e-15|vvi:100854729|K15086 (3S)-linalool synthase [EC:4.2.3.25] | (RefSeq) probable terpene synthase 13
			c108975.graph_c0	CbTPS4	K15086|1.04791e-15|vvi:100854729|K15086 (3S)-linalool synthase [EC:4.2.3.25] | (RefSeq) probable terpene synthase 13
			c131093.graph_c2	CbTPS5	K15095|8.43386e-81|nnu:104608148|K15095 (+)-neomenthol dehydrogenase [EC:1.1.1.208] | (RefSeq) (+)-neomenthol dehydrogenase-like
			c135974.graph_c3	CbTPS6	K15095|2.13619e-24|egu:105036292|K15095 (+)-neomenthol dehydrogenase [EC:1.1.1.208] | (RefSeq) (+)-neomenthol dehydrogenase
			c152570.graph_c0	CbTPS7	K15095|1.36763e-08|thj:104817280|K15095 (+)-neomenthol dehydrogenase [EC:1.1.1.208] | (RefSeq) (+)-neomenthol dehydrogenase-like
			c140690.graph_c0	CbTPS8	K15095|1.22175e-14|thj:104817280|K15095 (+)-neomenthol dehydrogenase [EC:1.1.1.208] | (RefSeq) (+)-neomenthol dehydrogenase-like
ko00909	Sesquiterpenoid biosynthesis	8	c132709.graph_c0	CbTPS9	K15803|2.18344e-61|vvi:100232954|K15803 (-)-germacrene D synthase [EC:4.2.3.22 4.2.3.75] | (RefSeq) (-)-germacrene D synthase
			c119759.graph_c1	CbTPS10	K15803|1.79324e-85|cit:102614827|K15803 (-)-germacrene D synthase [EC:4.2.3.22 4.2.3.75] | (RefSeq) (-)-germacrene D synthase-like
			c127902.graph_c0	CbTPS11	K00801|0|nnu:104602023|K00801 farnesyl-diphosphate farnesyltransferase [EC:2.5.1.21] | (RefSeq) squalene synthase-like
			c136512.graph_c0	CbTPS12	K15803|0|cit:102606948|K15803 (-)-germacrene D synthase [EC:4.2.3.22 4.2.3.75] | (RefSeq) (-)-germacrene D synthase-like
			c174600.graph_c0	CbTPS13	K00801|8.69877e-15|ppp:PHYPADRAFT_59853|K00801 farnesyl-diphosphate farnesyltransferase [EC:2.5.1.21] | (RefSeq) hypothetical protein
			c119552.graph_c0	CbTPS14	K15891|0|nnu:104610585|K15891 NAD+-dependent farnesol dehydrogenase [EC:1.1.1.354] | (RefSeq) putative dihydroflavonol 4-reductase
			c191260.graph_c0	CbTPS15	K00801|3.03298e-28|vcn:VOLCADRAFT_79344|K00801 farnesyl-diphosphate farnesyltransferase [EC:2.5.1.21] | (RefSeq) hypothetical protein
			c132048.graph_c0	CbTPS16	K15803|2.8651e-102|cit:102614827|K15803 (-)-germacrene D synthase [EC:4.2.3.22 4.2.3.75] | (RefSeq) (-)-germacrene D synthase-like
ko00904	Diterpenoid biosynthesis	14	c131385.graph_c0	CbTPS17	K04122|2.09451e-08|egu:105047970|K04122 ent-kaurene oxidase [EC:1.14.13.78] | (RefSeq) ent-kaurene oxidase 2-like
			c193337.graph_c0	CbTPS18	K17982|1.94005e-06|egr:104442660|K17982 geranyllinalool synthase [EC:4.2.3.144] | (RefSeq) S-linalool synthase
			c132824.graph_c0	CbTPS19	K17982|0|vvi:100263901|K17982 geranyllinalool synthase [EC:4.2.3.144] | (RefSeq) (E,E)-geranyllinalool synthase
			c108307.graph_c0	CbTPS20	K04121|3.24751e-07|mus:103969833|K04121 ent-kaurene synthase [EC:4.2.3.19] | (RefSeq) LOW QUALITY PROTEIN: ent-kaur-16-ene synthase, chloroplastic-like
			c120753.graph_c4	CbTPS21	K17982|3.80755e-20|tcc:TCM_029932|K17982 geranyllinalool synthase [EC:4.2.3.144] | (RefSeq) P(E)-nerolidol/(E,E)-geranyl linalool synthase, putative isoform 1
			c124139.graph_c0	CbTPS22	K04123|9.56506e-55|egu:105048520|K04123 ent-kaurenoic acid hydroxylase [EC:1.14.13.79] | (RefSeq) ent-kaurenoic acid oxidase 2
			c130232.graph_c0	CbTPS23	K04123|0|egu:105055332|K04123 ent-kaurenoic acid hydroxylase [EC:1.14.13.79] | (RefSeq) ent-kaurenoic acid oxidase 1-like
			c41714.graph_c0	CbTPS24	K04122|6.22578e-08|jcu:105633700|K04122 ent-kaurene oxidase [EC:1.14.13.78] | (RefSeq) EKO; ent-kaurene oxidase, chloroplastic
			c138024.graph_c0	CbTPS25	K04121|0|nnu:104599747|K04121 ent-kaurene synthase [EC:4.2.3.19] | (RefSeq) ent-kaur-16-ene synthase, chloroplastic
			c125529.graph_c0	CbTPS26	K04123|5.69274e-173|nnu:104610396|K04123 ent-kaurenoic acid hydroxylase [EC:1.14.13.79] | (RefSeq) ent-kaurenoic acid oxidase 2-like
			c125997.graph_c0	CbTPS27	K17982|3.93041e-13|bvg:104900852|K17982 geranyllinalool synthase [EC:4.2.3.144] | (RefSeq) S-linalool synthase-like
			c135725.graph_c0	CbTPS28	K17982|2.97394e-136|vvi:100255330|K17982 geranyllinalool synthase [EC:4.2.3.144] | (RefSeq) P(E)-nerolidol/(E,E)-geranyl linalool synthase
			c91764.graph_c0	CbTPS29	K04120|1.78609e-15|nnu:104611948|K04120 ent-copalyl diphosphate synthase [EC:5.5.1.13] | (RefSeq) ent-copalyl diphosphate synthase, chloroplastic-like
			c110040.graph_c0	CbTPS30	K04123|5.92787e-162|egu:105048520|K04123 ent-kaurenoic acid hydroxylase [EC:1.14.13.79] | (RefSeq) ent-kaurenoic acid oxidase 2

## Sheet: Sheet2
	Rename	KEGG annotation
c119689.graph_c0	CbHMGR1	K00021|0|rcu:8273668|K00021 hydroxymethylglutaryl-CoA reductase (NADPH) [EC:1.1.1.34] | (RefSeq) 3-hydroxy-3-methylglutaryl-coenzyme A reductase 1
c190387.graph_c0	CbHMGR2	K00021|8.55797e-13|jcu:105636809|K00021 hydroxymethylglutaryl-CoA reductase (NADPH) [EC:1.1.1.34] | (RefSeq) 3-hydroxy-3-methylglutaryl-coenzyme A reductase 1-like
c84883.graph_c0	CbDXR	K00099|0|pda:103705855|K00099 1-deoxy-D-xylulose-5-phosphate reductoisomerase [EC:1.1.1.267] | (RefSeq) 1-deoxy-D-xylulose 5-phosphate reductoisomerase, chloroplastic
c135412.graph_c0	CbAACT1	K00626|0|nnu:104594265|K00626 acetyl-CoA C-acetyltransferase [EC:2.3.1.9] | (RefSeq) acetyl-CoA acetyltransferase, cytosolic 1
c160949.graph_c0	CbAACT2	K00626|1.56937e-17|brp:103839509|K00626 acetyl-CoA C-acetyltransferase [EC:2.3.1.9] | (RefSeq) probable acetyl-CoA acetyltransferase, cytosolic 2
c176923.graph_c0	CbAACT3	K00626|1.70821e-27|pxb:103942606|K00626 acetyl-CoA C-acetyltransferase [EC:2.3.1.9] | (RefSeq) acetyl-CoA acetyltransferase, mitochondrial-like
c154199.graph_c0	CbAACT4	K00626|1.75026e-08|pxb:103942606|K00626 acetyl-CoA C-acetyltransferase [EC:2.3.1.9] | (RefSeq) acetyl-CoA acetyltransferase, mitochondrial-like
c152324.graph_c0	CbAACT5	K00626|2.2834e-14|pxb:103942606|K00626 acetyl-CoA C-acetyltransferase [EC:2.3.1.9] | (RefSeq) acetyl-CoA acetyltransferase, mitochondrial-like
c68309.graph_c0	CbFPS1	K00787|0|gmx:100782137|K00787 farnesyl diphosphate synthase [EC:2.5.1.1 2.5.1.10] | (RefSeq) farnesyl pyrophosphate synthase 1-like
c67939.graph_c0	CbFPS2	K00787|1.14882e-159|atr:18447570|K00787 farnesyl diphosphate synthase [EC:2.5.1.1 2.5.1.10] | (RefSeq) farnesyl pyrophosphate synthase 1
c177951.graph_c0	CbFPS3	K00787|1.36354e-14|ccp:CHC_T00002324001|K00787 farnesyl diphosphate synthase [EC:2.5.1.1 2.5.1.10] | (RefSeq) hypothetical protein
c67939.graph_c1	CbFPS4	K00787|7.33397e-41|nnu:104588689|K00787 farnesyl diphosphate synthase [EC:2.5.1.1 2.5.1.10] | (RefSeq) farnesyl pyrophosphate synthase 1-like
c170156.graph_c0	CbFPS5	K00787|7.52075e-10|sita:101765568|K00787 farnesyl diphosphate synthase [EC:2.5.1.1 2.5.1.10] | (RefSeq) farnesyl pyrophosphate synthase-like
c119177.graph_c0	CbFPS6	K00787|8.96434e-39|olu:OSTLU_34113|K00787 farnesyl diphosphate synthase [EC:2.5.1.1 2.5.1.10] | (RefSeq) hypothetical protein
c124873.graph_c0	CbMVK	K00869|7.11297e-152|jcu:105647559|K00869 mevalonate kinase [EC:2.7.1.36] | (RefSeq) mevalonate kinase
c120217.graph_c0	CbCMK	K00919|0|nnu:104593647|K00919 4-diphosphocytidyl-2-C-methyl-D-erythritol kinase [EC:2.7.1.148] | (RefSeq) 4-diphosphocytidyl-2-C-methyl-D-erythritol kinase, chloroplastic
c135045.graph_c0	CbPMVK	K00938|0|pda:103706244|K00938 phosphomevalonate kinase [EC:2.7.4.2] | (RefSeq) phosphomevalonate kinase
c179862.graph_c0	CbMCT1	K00991|1.00347e-30|csl:COCSUDRAFT_35670|K00991 2-C-methyl-D-erythritol 4-phosphate cytidylyltransferase [EC:2.7.7.60] | (RefSeq) 2-C-methyl-D-erythritol 4-phosphate cy
c124628.graph_c0	CbMCT2	K00991|1.15668e-72|cam:101493955|K00991 2-C-methyl-D-erythritol 4-phosphate cytidylyltransferase [EC:2.7.7.60] | (RefSeq) 2-C-methyl-D-erythritol 4-phosphate cytidylyltransferase, chloroplastic
c104512.graph_c0	CbMVD1	K01597|0|nnu:104588425|K01597 diphosphomevalonate decarboxylase [EC:4.1.1.33] | (RefSeq) diphosphomevalonate decarboxylase MVD2-like
c188811.graph_c0	CbMVD2	K01597|3.53806e-19|eus:EUTSA_v10010411mg|K01597 diphosphomevalonate decarboxylase [EC:4.1.1.33] | (RefSeq) hypothetical protein
c133256.graph_c0	CbHMGS1	K01641|0|nnu:104596203|K01641 hydroxymethylglutaryl-CoA synthase [EC:2.3.3.10] | (RefSeq) hydroxymethylglutaryl-CoA synthase-like
c156182.graph_c0	CbHMGS2	K01641|1.25881e-31|ppp:PHYPADRAFT_219750|K01641 hydroxymethylglutaryl-CoA synthase [EC:2.3.3.10] | (RefSeq) hypothetical protein
c193625.graph_c0	CbHMGS3	K01641|2.72189e-12|bdi:100846544|K01641 hydroxymethylglutaryl-CoA synthase [EC:2.3.3.10] | (RefSeq) hydroxymethylglutaryl-CoA synthase-like
c164249.graph_c0	CbHMGS4	K01641|3.69534e-37|smo:SELMODRAFT_121372|K01641 hydroxymethylglutaryl-CoA synthase [EC:2.3.3.10] | (RefSeq) hypothetical protein
c126058.graph_c0	CbDXS1	K01662|0|egu:105035100|K01662 1-deoxy-D-xylulose-5-phosphate synthase [EC:2.2.1.7] | (RefSeq) probable 1-deoxy-D-xylulose-5-phosphate synthase, chloroplastic
c129570.graph_c0	CbDXS2	K01662|0|nnu:104595318|K01662 1-deoxy-D-xylulose-5-phosphate synthase [EC:2.2.1.7] | (RefSeq) probable 1-deoxy-D-xylulose-5-phosphate synthase, chloroplastic
c134634.graph_c0	CbDXS3	K01662|0|rcu:8277645|K01662 1-deoxy-D-xylulose-5-phosphate synthase [EC:2.2.1.7] | (RefSeq) probable 1-deoxy-D-xylulose-5-phosphate synthase 2, chloroplastic
c165316.graph_c0	CbDXS4	K01662|1.21845e-47|csl:COCSUDRAFT_16525|K01662 1-deoxy-D-xylulose-5-phosphate synthase [EC:2.2.1.7] | (RefSeq) 1-deoxy-D-xylulose 5-phosphate synthase
c104037.graph_c1	CbDXS5	K01662|1.2835e-109|jcu:105628480|K01662 1-deoxy-D-xylulose-5-phosphate synthase [EC:2.2.1.7] | (RefSeq) probable 1-deoxy-D-xylulose-5-phosphate synthase 2, chloroplastic
c112210.graph_c0	CbDXS6	K01662|2.32406e-119|fve:101306182|K01662 1-deoxy-D-xylulose-5-phosphate synthase [EC:2.2.1.7] | (RefSeq) probable 1-deoxy-D-xylulose-5-phosphate synthase 2, chloroplastic
c134634.graph_c2	CbDXS7	K01662|2.46784e-142|jcu:105628480|K01662 1-deoxy-D-xylulose-5-phosphate synthase [EC:2.2.1.7] | (RefSeq) probable 1-deoxy-D-xylulose-5-phosphate synthase 2, chloroplastic
c182628.graph_c0	CbDXS8	K01662|2.5778e-29|csl:COCSUDRAFT_16525|K01662 1-deoxy-D-xylulose-5-phosphate synthase [EC:2.2.1.7] | (RefSeq) 1-deoxy-D-xylulose 5-phosphate synthase
c104037.graph_c0	CbDXS9	K01662|3.23524e-06|adu:107480979|K01662 1-deoxy-D-xylulose-5-phosphate synthase [EC:2.2.1.7] | (RefSeq) probable 1-deoxy-D-xylulose-5-phosphate synthase 2, chloroplastic
c128011.graph_c3	CbDXS10	K01662|4.82364e-10|gmx:100786607|K01662 1-deoxy-D-xylulose-5-phosphate synthase [EC:2.2.1.7] | (RefSeq) probable 1-deoxy-D-xylulose-5-phosphate synthase 2, chloroplastic
c128011.graph_c0	CbDXS11	K01662|7.05047e-63|jcu:105628480|K01662 1-deoxy-D-xylulose-5-phosphate synthase [EC:2.2.1.7] | (RefSeq) probable 1-deoxy-D-xylulose-5-phosphate synthase 2, chloroplastic
c126639.graph_c1	CbMCS	K01770|9.96447e-104|pop:POPTR_0003s13230g|K01770 2-C-methyl-D-erythritol 2,4-cyclodiphosphate synthase [EC:4.6.1.12] | (RefSeq) POPTRDRAFT_1074087; hypothetical protein
c196980.graph_c0	CbIDI1	K01823|2.74531e-35|mpp:MICPUCDRAFT_22570|K01823 isopentenyl-diphosphate Delta-isomerase [EC:5.3.3.2] | (RefSeq) IPI; isopentenyl-diphosphate delta-isomerase I
c104891.graph_c1	CbIDI2	K01823|3.68968e-52|mdm:103414031|K01823 isopentenyl-diphosphate Delta-isomerase [EC:5.3.3.2] | (RefSeq) isopentenyl-diphosphate Delta-isomerase I-like
c104891.graph_c0	CbIDI3	K01823|4.64898e-94|sot:102595093|K01823 isopentenyl-diphosphate Delta-isomerase [EC:5.3.3.2] | (RefSeq) isopentenyl-diphosphate Delta-isomerase I
c131463.graph_c0	CbIDI4	K01823|6.68044e-143|sind:105166860|K01823 isopentenyl-diphosphate Delta-isomerase [EC:5.3.3.2] | (RefSeq) isopentenyl-diphosphate Delta-isomerase I
c155347.graph_c0	CbIDI5	K01823|8.22554e-34|mpp:MICPUCDRAFT_22570|K01823 isopentenyl-diphosphate Delta-isomerase [EC:5.3.3.2] | (RefSeq) IPI; isopentenyl-diphosphate delta-isomerase I
c121089.graph_c0	CbHDR	K03527|0|vvi:100267479|K03527 4-hydroxy-3-methylbut-2-en-1-yl diphosphate reductase [EC:1.17.7.4] | (RefSeq) 4-hydroxy-3-methylbut-2-enyl diphosphate reductase, chloroplastic
c121767.graph_c0	CbGPPS1	K10960|0|jcu:105629331|K10960 geranylgeranyl diphosphate/geranylgeranyl-bacteriochlorophyllide a reductase [EC:1.3.1.83 1.3.1.111] | (RefSeq) geranylgeranyl diphosphate reductase, chloroplastic-like
c135780.graph_c0	CbGPPS2	K10960|0|sind:105157101|K10960 geranylgeranyl diphosphate/geranylgeranyl-bacteriochlorophyllide a reductase [EC:1.3.1.83 1.3.1.111] | (RefSeq) geranylgeranyl diphosphate reductase, chloroplastic
c81497.graph_c0	CbGPPS3	K10960|2.14085e-90|cre:CHLREDRAFT_136810|K10960 geranylgeranyl diphosphate/geranylgeranyl-bacteriochlorophyllide a reductase [EC:1.3.1.83 1.3.1.111] | (RefSeq) geranylgeranyl reductase
c117513.graph_c0	CbGPPS4	K10960|2.15804e-44|csl:COCSUDRAFT_31829|K10960 geranylgeranyl diphosphate/geranylgeranyl-bacteriochlorophyllide a reductase [EC:1.3.1.83 1.3.1.111] | (RefSeq) putative plastid geranylgeranyl reductase precursor
c117157.graph_c0	CbGPPS5	K13789|5.79553e-118|jcu:105639597|K13789 geranylgeranyl diphosphate synthase, type II [EC:2.5.1.1 2.5.1.10 2.5.1.29] | (RefSeq) geranylgeranyl pyrophosphate synthase, chloroplastic
c133196.graph_c0	CbGPPS6	K14066|1.19692e-14|egu:105059274|K14066 geranyl diphosphate synthase [EC:2.5.1.1] | (RefSeq) solanesyl-diphosphate synthase 1, mitochondrial
c104921.graph_c0	CbGGPPS	K13789|9.60419e-13|brp:103839973|K13789 geranylgeranyl diphosphate synthase, type II [EC:2.5.1.1 2.5.1.10 2.5.1.29] | (RefSeq) geranylgeranyl pyrophosphate synthase 7, chloroplastic
c134509.graph_c0	CbHDS1	K03526|0|nnu:104594845|K03526 (E)-4-hydroxy-3-methylbut-2-enyl-diphosphate synthase [EC:1.17.7.1 1.17.7.3] | (RefSeq) 4-hydroxy-3-methylbut-2-en-1-yl diphosphate synthase (ferredoxin), chloroplastic
c116137.graph_c0	CbHDS2	K03526|1.79903e-107|nnu:104594845|K03526 (E)-4-hydroxy-3-methylbut-2-enyl-diphosphate synthase [EC:1.17.7.1 1.17.7.3] | (RefSeq) 4-hydroxy-3-methylbut-2-en-1-yl diphosphate synthase (ferredoxin), chloroplastic
