# Supplementary material for: Mining of candidate genes involved in the biosynthesis of dextrorotatory borneol in Cinnamomum burmannii by transcriptomic analysis on three chemotypes
Source: PeerJ. 2020 Jun 10;8:e9311. doi: 10.7717/peerj.9311 (PMC7293187; doi:10.7717/peerj.9311)
Supplement: Data S18 [file peerj-08-9311-s018.xlsx]

## Sheet: Sheet1
Subfamlily	TPS name	Origin	Function	Accession number	Function
TPSb	Ms 4S-limonene syn	Mentha spicata	4S-limonene synthase	AAC37366.1	Ms 4S-limonene syn.(AAC37366.1)
	St (+)-4R-limonene syn	Schizonepeta tenuifolia	(+)-4R-limonene synthasethase	AAG01140.2	St (+)-4R-limonene syn.(AAG01140.2)
	Pf limonene syn	Perilla frutescens var. acuta	limonene synthase	BAA08367.1	Pf limonene syn.(BAA08367.1)
	Pf mercene syn	Perilla frutescens var. acuta	mercene synthase	AAF76186.1	Pf mercene syn.(AAF76186.1)
	St 3-carene syn	Salvia stenophylla	3-carene synthase	AAM89254.1	St 3-carene syn(AAM89254.1)
	So 1.8-cineole syn	Salvia officinalis	1.8-cineole synthase	AAC26016.1	So 1.8-cineole syn.(AAC26016.1)
	So (+)-bornyl diphosphate syn	Salvia officinalis	(+)-bornyl diphosphate synthase	(AAC26017.1	So (+)-bornyl diphosphate syn.(AAC26017.1)
	So (+)-sabinene syn	Salvia officinalis	(+)-sabinene synthase	AAC26018.1	So (+)-sabinene syn.(AAC26018.1)
	La bornyl diphosphate syn	Lavandula angustifolia subsp. angustifolia	bornyl diphosphate synthase	AJW68082.1	La bornyl diphosphate syn.(AJW68082.1)
	Pd bornyl diphosphate syn	Phyla dulcis	bornyl diphosphate synthase	ATY48638.1	Pd bornyl diphosphate syn.(ATY48638.1)
	Pd linalool syn	Phyla dulcis	linalool synthase	ATY48639.1	Pd linalool syn.(ATY48639.1)
	At 1.8-cineole syn	Arabidopsis thaliana	1.8-cineole synthase	NP_189212.1	At 1.8-cineole syn (NP 189212.1)
	At myrcene syn	Arabidopsis thaliana	myrcene synthase	NP_179998.1	At myrcene syn.(NP 179998.1)
	CbTPS2	Cinnamomum burmanni	CbTPS2	/	CbTPS2
	Mg terpineol syn	Magnolia grandiflora	terpineol synthase	B3TPQ7.1	Mg terpineol syn.(B3TPQ7.1)
	Cu (E)-beta-ocimene syn	Citrus unshiu	(E)-beta-ocimene synthase	BAD91046.1	Cu (E)-beta-ocimene syn.(BAD91046.1)
	Cl (-)-beta-pinene syn	Citrus limon	(-)-beta-pinene synthase	AAM53945.1	Cl (-)-beta-pinene syn.(AAM53945.1)
	Cl terpinene syn	Citrus limon	terpinene synthase	AAM53943.1	Cl terpinene syn.(AAM53943.1)
	Wv bornyl diphosphate syn	Wurfbainia villosa	bornyl diphosphate synthase	AWW87313.1	Wv bornyl diphosphate syn.(AWW87313.1)
	Wv pinene syn	Wurfbainia villosa	pinene synthase	AWW87312.1	Wv pinene syn.(AWW87312.1)
TPSa	Ob selinene syn	Ocimum basilicum	selinene synthase	AAV63785.1	Ob selinene syn.(AAV63785.1)
	Mp (E)-B-farnesene syn	Mentha x piperita	(E)-B-farnesene synthase	AAB95209.1	Mp (E)-B-farnesene syn.(AAB95209.1)
	Na 5-epi-aristolochene syn	Nicotiana attenuata	5-epi-aristolochene synthase	AAO85555.1	Na 5-epi-aristolochene syn.(AAO85555.1)
TPSd	Pt farnesene syn	Pinus taeda	farnesene synthase	AAO61226.1	Pt farnesene syn.(AAO61226.1)
	Pa_(-)-limonene_syn	Picea abies	(-)-limonene_synthase	AAS47694.1	Pa_(-)-limonene_syn.(AAS47694.1)
	Pa_(-)-pinene_syn	Picea abies	(-)-pinene_synthase	AAS47692.1	Pa_(-)-pinene_syn.(AAS47692.1)
TPSg	CbTPS3	Cinnamomum burmanni	CbTPS3	/	CbTPS3
	Cm_S-(+)-linalool_syn	Cinnamomum micranthum f. kanehirae	S-(+)-linaloolsynthase	AFK09262.1	Cm_S-(+)-linalool_syn.(AFK09262.1)
	Am_(E)-b-ocimene_syn	Antirrhinum majus	(E)-b-ocimene synthase	AAO42614.1	Am_(E)-b-ocimene_syn.(AAO42614.1)
	At_linalool_syn	Arabidopsis thaliana	linalool synthase	AAO85533.1	At_linalool_syn.(AAO85533.1)
	Am_myrcene_syn	Antirrhinum majus	myrcene_synthase	AAO41727.1	Am_myrcene_syn.(AAO41727.1)
	Am_nerolidol/linalool_syn	Antirrhinum majus	nerolidol/linalool_synthase	ABR24417.1	Am_nerolidol/linalool_syn.(ABR24417.1)
TPSe	Cm_ent-kaurene_syn	Cucurbita maxima	ent-kaurene_synthase	AAB39482.1	Cm_ent-kaurene_syn.(AAB39482.1)
TPSf	Cb_linalool_syn	Clarkia breweri	linalool_synthase	AAD19840.1	Cb_linalool_syn.(AAD19840.1)
	Cc_linalool_syn	Clarkia concinna	linalool_synthase	AAD19839.1	Cc_linalool_syn(AAD19839.1)
TPSc	Cm_copalyl_diphosphate_syn	Cucurbita maxima	copalyl_diphosphate_synthase	AAD04292.1	Cm_copalyl_diphosphate_syn.(AAD04292.1)
	Sl_copalyl_diphosphate_syn	Solanum lycopersicum	copalyl_diphosphate_synthase	BAA84918.1	Sl_copalyl_diphosphate_syn.(BAA84918.1)
other	SnTPS2	Scapania nemorea	TPS2	APB88773.1	SnTPS2_APB88773.1
	WsTPS1	Woodsia scopulina	TPS1	APB88781.1	WsTPS1_APB88781.1
