# Supplementary material for: Mining of candidate genes involved in the biosynthesis of dextrorotatory borneol in Cinnamomum burmannii by transcriptomic analysis on three chemotypes
Source: PeerJ. 2020 Jun 10;8:e9311. doi: 10.7717/peerj.9311 (PMC7293187; doi:10.7717/peerj.9311)
Supplement: Data S19 [file peerj-08-9311-s019.zip]

Archive with 3 entries (2 files):
- supplementary data8/Raw Data of GC-MS.xlsx
- supplementary data8/Raw Data of qPCR data.xlsx
- supplementary data8/
