# Supplementary material for: Mining of candidate genes involved in the biosynthesis of dextrorotatory borneol in Cinnamomum burmannii by transcriptomic analysis on three chemotypes
Source: PeerJ. 2020 Jun 10;8:e9311. doi: 10.7717/peerj.9311 (PMC7293187; doi:10.7717/peerj.9311)
Supplement: Data S19 [file peerj-08-9311-s019.zip › supplementary data8/Raw Data of GC-MS.xlsx]

## Sheet: D-borneol
		D-borneol standard(mg/mL)	Peak area
		0.25	46129436
		0.125	23737112
		0.0625	12328131
		0.03125	5998835
		0.015625	3088630
Group	Biological repetition	Technical repetition	Peak area	Sample weighing(g)	content(mg/g)	Average content(mg/g)	SD	RSD
HBT	HBT-1	HBT1-1	16162322	0.0925	1.69441	1.6436	0.0664947	0.0404568
		HBT1-2	16580189	0.1026	1.56834
		HBT1-3	17052651	0.0993	1.66804
	HBT-2	HBT2-1	16760617	0.0923	1.7629	1.73772	0.0381638	0.021962
		HBT2-2	16156785	0.0925	1.69381
		HBT2-3	18492648	0.1025	1.75645
	HBT-3	HBT3-1	17118668	0.1006	1.65304	1.6506	0.0721702	0.0437235
		HBT3-2	15094314	0.0926	1.57724
		HBT3-3	16378686	0.0923	1.72152
LBT	LBT-1	LBT1-1	10305865	0.1258	0.780352	0.760821	0.0320934	0.0421826
		LBT1-2	10303513	0.1356	0.723781
		LBT1-3	10257086	0.1255	0.778331
	LBT-2	LBT2-1	10306902	0.1135	0.86501	0.824282	0.0710723	0.0862233
		LBT2-2	10323396	0.1325	0.742216
		LBT2-3	11447798	0.1266	0.865621
	LBT-3	LBT3-1	11427099	0.1326	0.824892	0.829174	0.031139	0.0375542
		LBT3-2	11414476	0.1365	0.800398
		LBT3-3	11344552	0.1259	0.862233
BFT	BFT-1	BFT1-1	0	0.1025	0
		BFT1-2	0	0.0925	0
		BFT1-3	0	0.0916	0
	BFT-2	BFT2-1	0	0.0915	0
		BFT2-2	0	0.0996	0
		BFT2-3	0	0.0985	0
	BFT-3	BFT3-1	0	0.0925	0
		BFT3-2	0	0.1256	0
		BFT3-3	0	0.1156	0

## Sheet: Peak area pecentage
Molecular fomular	Retention time	Name	Area percentage
			HBT	LBT	BFT
C10H16	7.791	p-mentha-1(7),3-diene	0.034493	0.0467577	0.0276216
C10H16	8.117	Camphene	0.0148667	0.021496
C10H16	8.735	sabinene	0.0249174	0.0214121
C10H16	9.009	Myrcene	0.0247249	0.021928	0.0488906
C10H16	9.33	α-Phellandrene	0.0852255	0.0114154	0.120102
C10H16	9.604	isoterpinolone			0.00578183
C10H14	9.755	Cymene	0.0373842	0.0289821	0.274359
C10H18O	9.895	cis-4-thujanol	0.0970837	0.0864654
C10H18O	9.907	1,8-Cineole			0.240222
C10H16O	12.262	Camphor	0.00467829
C10H18O	12.664	D-Borneol	0.422329	0.574562
C10H18O	12.874	4-Carvomenthenol	0.00549349	0.0102468	0.0210905
C10H8	13.025	Naphthalene	0.00635605
C10H18O	13.107	α-Terpineol	0.0154751	0.0143495	0.0518824
C10H16O	13.328	sabinol			0.0129801
C12H20O2	14.861	Borneol acetate	0.0429588	0.0514551
C10H14O	15.048	biosal			0.00334708
C15H24	15.776	isoterpinolene	0.033515	0.00663294	0.00729634
C15H24	17.222	Caryophyllene	0.0427286	0.0530107	0.0653847
C15H24	18.131	Bergamotene	0.00668215
C15H24	18.434	Elixene	0.0201397
C15H26O	19.174	Hedycaryol	0.0204299	0.00667303
C15H26O	19.285	(Z)-Nerolidol	0.0139242	0.00881545
C15H24O	19.687	Spathulenol	0.027599	0.0197248	0.0592101
C15H26O	19.956	Guaiol	0.0189953	0.0160732	0.0429665
C15H26O	20.567	10-epi--γ-eudesmol			0.00397466
C15H24	21.144	α-Patchoulene			0.0148901

## Sheet: HBT1-1
Molecular formula	Retention time/min	Peak width	Peak height	Peak area	Name
C10H16	7.791	0.269	167547	1388067	p-mentha-1(7),3-diene
C10H16	8.117	0.249	73620	565440	Camphene
C10H16	8.735	0.273	111674	937879	sabinene
C10H16	9.009	0.181	190448	1051652	Myrcene
C10H16	9.33	0.286	643639	3306992	α-Phellandrene
C10H14	9.755	0.115	347162	1387338	p-Cymene
C10H18O	9.895	0.266	535250	3793872	cis-4-thujanol
C10H16O	12.262	0.087	68299	191119	Camphor
C10H18O	12.664	0.144	6126571	16162322	D-Borneol
C10H18O	12.874	0.088	79985	195841	4-Carvomenthenol
C10H8	13.025	0.107	80018	236948	Naphthalene
C10H18O	13.107	0.105	252087	598349	α-Terpineol
C12H20O2	14.861	0.102	743473	1646511	Borneol acetate
C15H24	15.776	0.103	604597	1283033	isoterpinolene
C15H24	17.222	0.11	734456	1614068	Caryophyllene
C15H24	18.131	0.079	113581	236734	Bergamotene
C15H24	18.434	0.152	321327	813623	Elixene
C15H26O	19.174	0.122	364548	783489	Hedycaryol
C15H26O	19.285	0.122	254499	516531	(Z)-Nerolidol
C15H24O	19.687	0.128	444205	1067818	Spathulenol
C15H26O	19.956	0.143	271190	690923	Guaiol

## Sheet: HBT1-2
Molecular formula	Retention time/min	Peak width	Peak height	Peak area	Name
C10H16	7.791	0.257	174063	1411872	p-mentha-1(7),3-diene
C10H16	8.117	0.252	76436	590576	Camphene
C10H16	8.741	0.293	115818	976413	sabinene
C10H16	9.009	0.19	190767	1100145	Myrcene
C10H16	9.33	0.286	648204	3398854	α-Phellandrene
C10H14	9.755	0.128	355034	1510266	p-Cymene
C10H18O	9.895	0.266	546054	3807644	cis-4-thujanol
C10H16O	12.268	0.091	68999	187797	Camphor
C10H18O	12.664	0.152	6322801	16580189	D-Borneol
C10H18O	12.874	0.095	82065	209856	4-Carvomenthenol
C10H18O	13.107	0.102	254796	599797	α-Terpineol
C12H20O2	14.861	0.102	767232	1679330	Borneol acetate
C15H24	15.776	0.121	635644	1334522	isoterpinolene
C15H24	17.222	0.133	748565	1694946	Caryophyllene
C15H24	18.131	0.087	117133	260947	Bergamotene
C15H24	18.434	0.151	315926	735828	Elixene
C15H26O	19.175	0.122	370591	815535	Hedycaryol
C15H24O	19.687	0.111	453046	1082344	Spathulenol
C15H26O	19.956	0.18	286745	766722	Guaiol

## Sheet: HBT1-3
Molecular formula	Retention time/min	Peak width	Peak height	Peak area	Name
C10H16	7.791	0.245	170858	1334284	p-mentha-1(7),3-diene
C10H16	8.123	0.23	75320	562235	Camphene
C10H16	8.735	0.28	120346	998000	sabinene
C10H16	9.015	0.174	192219	1019677	Myrcene
C10H16	9.33	0.224	679510	3412779	α-Phellandrene
C10H14	9.755	0.106	360186	1445526	p-Cymene
C10H18O	9.901	0.233	556465	3946821	cis-4-thujanol
C10H16O	12.262	0.082	71398	187640	Camphor
C10H18O	12.67	0.163	6538620	17052651	D-Borneol
C10H18O	12.874	0.102	90652	244597	4-Carvomenthenol
C10H8	13.025	0.119	87551	271785	Naphthalene
C10H18O	13.113	0.111	266984	642417	α-Terpineol
C12H20O2	14.855	0.101	812846	1716203	Borneol acetate
C15H24	15.776	0.107	645343	1351695	isoterpinolene
C15H24	17.222	0.117	769663	1714125	Caryophyllene
C15H24	18.131	0.077	112525	226191	Bergamotene
C15H24	18.434	0.145	335056	851759	Elixene
C15H26O	19.174	0.104	386451	805837	Hedycaryol
C15H26O	19.285	0.141	278554	664454	(Z)-Nerolidol
C15H24O	19.687	0.117	449138	1106299	Spathulenol
C15H26O	19.956	0.198	288737	819244	Guaiol

## Sheet: HBT2-1
Molecular formula	Retention time/min	Peak width	Peak height	Peak area	Name
C10H16	7.791	0.213	150822	1061204	p-mentha-1(7),3-diene
C10H16	8.123	0.288	76307	608283	Camphene
C10H16	8.735	0.29	118551	970648	sabinene
C10H16	9.003	0.162	186133	989290	Myrcene
C10H16	9.324	0.202	646785	3271711	α-Phellandrene
C10H14	9.755	0.11	359226	1449281	p-Cymene
C10H18O	9.895	0.261	544114	3854737	cis-4-thujanol
C10H18O	12.664	0.163	6553932	16760617	D-Borneol
C10H18O	12.868	0.09	82083	206823	4-Carvomenthenol
C10H8	13.025	0.104	76605	223988	Naphthalene
C10H18O	13.107	0.092	259280	592512	α-Terpineol
C12H20O2	14.855	0.119	795530	1699825	Borneol acetate
C15H24	15.776	0.111	625513	1314727	isoterpinolene
C15H24	17.222	0.169	754963	1733412	Caryophyllene
C15H24	18.125	0.087	123574	265215	Bergamotene
C15H24	18.434	0.135	310608	719959	Elixene
C15H26O	19.174	0.122	378620	825485	Hedycaryol
C15H26O	19.285	0.117	260956	545509	(Z)-Nerolidol
C15H24O	19.687	0.122	451925	1097389	Spathulenol
C15H26O	19.955	0.156	291475	783678	Guaiol

## Sheet: HBT2-2
Molecular formula	Retention time/min	Peak width	Peak height	Peak area	Name
C10H16	7.791	0.255	167430	1366628	p-mentha-1(7),3-diene
C10H16	8.117	0.241	72808	559453	Camphene
C10H16	8.729	0.311	113066	947423	sabinene
C10H16	9.178	0.116	118827	468930	Myrcene
C10H16	9.33	0.227	632560	3231522	α-Phellandrene
C10H14	9.761	0.116	350082	1470779	p-Cymene
C10H16O	12.267	0.087	69645	175775	Camphor
C10H18O	12.669	0.169	6254790	16156785	D-Borneol
C10H18O	12.868	0.102	81506	211552	4-Carvomenthenol
C10H8	13.025	0.105	76618	230791	Naphthalene
C10H18O	13.107	0.105	243507	597001	α-Terpineol
C12H20O2	14.855	0.128	783917	1682765	Borneol acetate
C15H24	15.776	0.122	625736	1307513	isoterpinolene
C15H24	17.222	0.127	738572	1653935	Caryophyllene
C15H24	18.125	0.093	119566	262801	Bergamotene
C15H24	18.434	0.124	308052	692778	Elixene
C15H26O	19.174	0.122	367888	793544	Hedycaryol
C15H26O	19.285	0.128	252511	524449	(Z)-Nerolidol
C15H24O	19.687	0.122	446575	1078369	Spathulenol
C15H26O	19.955	0.155	284614	716617	Guaiol

## Sheet: HBT2-3
Molecular formula	Retention time/min	Peak width	Peak height	Peak area	Name
C10H16	7.791	0.255	190231	1572016	p-mentha-1(7),3-diene
C10H16	8.123	0.267	83975	658086	Camphene
C10H16	8.735	0.294	129036	1089766	sabinene
C10H16	9.015	0.169	214146	1139684	Myrcene
C10H16	9.324	0.277	726057	3772027	α-Phellandrene
C10H14	9.755	0.113	386421	1672036	p-Cymene
C10H18O	9.895	0.227	608734	4179620	cis-4-thujanol
C10H16O	12.261	0.074	74264	188351	Camphor
C10H18O	12.669	0.159	7063300	18492648	D-Borneol
C10H18O	12.873	0.117	93935	248672	4-Carvomenthenol
C10H8	13.025	0.116	91789	295996	Naphthalene
C10H18O	13.107	0.117	288696	701521	α-Terpineol
C12H20O2	14.855	0.119	865310	1861556	Borneol acetate
C15H24	15.776	0.11	697152	1445635	isoterpinolene
C15H24	17.222	0.117	832967	1839106	Caryophyllene
C15H24	18.125	0.099	133013	309588	Bergamotene
C15H24	18.434	0.163	348952	935089	Elixene
C15H26O	19.174	0.117	417414	889998	Hedycaryol
C15H26O	19.285	0.114	295637	586225	(Z)-Nerolidol
C15H24O	19.687	0.122	478211	1167341	Spathulenol
C15H26O	19.955	0.15	300761	795288	Guaiol

## Sheet: HBT3－1
Molecular formula	Retention time/min	Peak width	Peak height	Peak area	Name
C10H16	7.785	0.266	179304		p-mentha-1(7),3-diene
C10H16	8.129	0.248	77412		Camphene
C10H16	8.729	0.283	120664		sabinene
C10H16	9.009	0.163	196368		Myrcene
C10H16	9.324	0.29	680310		α-Phellandrene
C10H14	9.755	0.111	366751		p-Cymene
C10H18O	9.895	0.251	557859		cis-4-thujanol
C10H16O	12.262	0.07	72375		Camphor
C10H18O	12.664	0.137	6531400		D-Borneol
C10H18O	12.868	0.104	85684		4-Carvomenthenol
C10H8	13.025	0.118	85806		Naphthalene
C10H18O	13.107	0.099	269008		α-Terpineol
C12H20O2	14.855	0.12	815216		Borneol acetate
C15H24	15.776	0.119	671912		isoterpinolene
C15H24	17.222	0.14	774326		Caryophyllene
C15H24	18.125	0.093	125105		Bergamotene
C15H24	18.428	0.152	334990		Elixene
C15H26O	19.169	0.116	377504		Hedycaryol
C15H26O	19.279	0.117	266886		(Z)-Nerolidol
C15H24O	19.682	0.117	465579		Spathulenol
C15H26O	19.956	0.161	291931		Guaiol

## Sheet: HBT3－2
Molecular formula	Retention time/min	Peak width	Peak height	Peak area	Name
C10H16	7.797	0.257	153499	1251524	p-mentha-1(7),3-diene
C10H16	8.123	0.246	65857	551341	Camphene
C10H16	8.735	0.289	116279	959724	sabinene
C10H16	9.015	0.181	172486	935049	Myrcene
C10H16	9.324	0.268	586745	3082235	α-Phellandrene
C10H14	9.761	0.114	317705	1345138	p-Cymene
C10H18O	9.901	0.242	487082	3398632	cis-4-thujanol
C10H18O	12.664	0.187	5736541	15094314	D-Borneol
C10H18O	12.874	0.096	74302	192479	4-Carvomenthenol
C10H18O	13.112	0.095	226581	531069	α-Terpineol
C12H20O2	14.861	0.122	703534	1520509	Borneol acetate
C15H24	15.776	0.098	568227	1172729	isoterpinolene
C15H24	17.222	0.157	689846	1474535	Caryophyllene
C15H24	18.125	0.105	115371	275366	Bergamotene
C15H24	18.434	0.139	276547	678657	Elixene
C15H26O	19.174	0.111	344166	704577	Hedycaryol
C15H26O	19.285	0.128	236544	485441	(Z)-Nerolidol
C15H24O	19.687	0.128	412933	968914	Spathulenol
C15H26O	19.955	0.148	259052	658184	Guaiol

[truncated: 22 more sheets: HBT3－3, HBT-sum, LBT1-1, LBT1-2, LBT1-3, LBT2-1, LBT2-2, LBT2-3, LBT3－1, LBT3－2, LBT3－3, LBT-sum, BFT1－1, BFT1-2, BFT1-3, BFT2-1, BFT2-2, BFT2-3, BFT3-1, BFT3-2 …]
