# Supplementary material for: Mining of candidate genes involved in the biosynthesis of dextrorotatory borneol in Cinnamomum burmannii by transcriptomic analysis on three chemotypes
Source: PeerJ. 2020 Jun 10;8:e9311. doi: 10.7717/peerj.9311 (PMC7293187; doi:10.7717/peerj.9311)
Supplement: Data S19 [file peerj-08-9311-s019.zip › supplementary data8/Raw Data of qPCR data.xlsx]

## Sheet: CbTUB
Group	Biological repetition sample	Sample	Ct	Average Ct
HBT	HBT-1	HBT1-1	22.37	22.4333
		HBT1-2	22.59
		HBT1-3	22.34
	HBT-2	HBT2-1	22.42	22.5767
		HBT2-2	22.45
		HBT2-3	22.86
	HBT-3	HBT3-1	22.65	22.5567
		HBT3-2	22.54
		HBT3-3	22.48
LBT	LBT-1	LBT1-1	22.34	22.34
		LBT1-2	22.39
		LBT1-3	22.29
	LBT-2	LBT2-1	22.23	22.4467
		LBT2-2	22.67
		LBT2-3	22.44
	LBT-3	LBT3-1	22.38	22.3633
		LBT3-2	22.37
		LBT3-3	22.34
BFT	BFT-1	BFT1-1	22.41	22.33
		BFT1-2	22.28
		BFT1-3	22.3
	BFT-2	BFT2-1	22.43	22.3133
		BFT2-2	22.26
		BFT2-3	22.25
	BFT-3	BFT3-1	22.22	22.2
		BFT3-2	22.18
		BFT3-3	22.2

## Sheet: CbTPS2
Group	Biological repetition sample	Sample	Ct	Average Ct
HBT	HBT-1	HBT1-1	19.51	19.31
		HBT1-2	19.18
		HBT1-3	19.24
	HBT-2	HBT2-1	19.88	19.5767
		HBT2-2	19.41
		HBT2-3	19.44
	HBT-3	HBT3-1	19.33	19.2933
		HBT3-2	19.27
		HBT3-3	19.28
LBT	LBT-1	LBT1-1	20.17	20.1633
		LBT1-2	20.14
		LBT1-3	20.18
	LBT-2	LBT2-1	21.21	20.6767
		LBT2-2	20.58
		LBT2-3	20.24
	LBT-3	LBT3-1	20.46	20.65
		LBT3-2	21.83
		LBT3-3	19.66
BFT	BFT-1	BFT1-1	22.82	22.88
		BFT1-2	22.91
		BFT1-3	22.91
	BFT-2	BFT2-1	22.7	22.8367
		BFT2-2	22.7
		BFT2-3	23.11
	BFT-3	BFT3-1	23.09	23.0633
		BFT3-2	22.98
		BFT3-3	23.12
Group	Biological repetition sample	Ct		△Ct（test）	△Ct（calibration）	△△Ct	2^-△△Ct
		Tublin	CbHDR
HBT	HBT-1	22.33	19.31	-3.02		-3.42444	10.7364
	HBT-2	22.3133	19.5767	-2.73667		-3.14111	8.82203
	HBT-3	22.2	19.2933	-2.90667		-3.31111	9.9253
LBT	LBT-1	22.34	20.1633	-2.17667		-2.58111	5.984
	LBT-2	22.4467	20.6767	-1.77		-2.17444	4.51412
	LBT-3	22.3633	20.65	-1.71333		-2.11778	4.34025
BFT	BFT-1	22.4333	22.88	0.446667	0.404444	0.0422222	0.971158
	BFT-2	22.5767	22.8367	0.26		-0.144444	1.1053
	BFT-3	22.5567	23.0633	0.506667		0.102222	0.931597

## Sheet: CbTPS3
Group	Biological repetition sample	Sample	Ct	Average Ct
HBT	HBT-1	HBT1-1	23.22	23.41
		HBT1-2	23.11
		HBT1-3	23.9
	HBT-2	HBT2-1	23.26	23.2267
		HBT2-2	23.24
		HBT2-3	23.18
	HBT-3	HBT3-1	23.07	23.2233
		HBT3-2	23.13
		HBT3-3	23.47
LBT	LBT-1	LBT1-1	26.21	26.15
		LBT1-2	26.22
		LBT1-3	26.02
	LBT-2	LBT2-1	27.05	26.93
		LBT2-2	26.9
		LBT2-3	26.84
	LBT-3	LBT3-1	27.14	27.0667
		LBT3-2	27.05
		LBT3-3	27.01
BFT	BFT-1	BFT1-1	25.03	24.43
		BFT1-2	24.18
		BFT1-3	24.08
	BFT-2	BFT2-1	23.91	23.9133
		BFT2-2	23.93
		BFT2-3	23.9
	BFT-3	BFT3-1	23.83	24.08
		BFT3-2	24.38
		BFT3-3	24.03
Group	Biological repetition sample	Ct		△Ct（test）	△Ct（calibration）	△△Ct	2^-△△Ct
		Tublin	CbHDR
HBT	HBT-1	22.4333	23.41	0.976667		-0.781111	1.71845
	HBT-2	22.5767	23.2267	0.65		-1.10778	2.15513
	HBT-3	22.5567	23.2233	0.666667		-1.09111	2.13038
LBT	LBT-1	22.33	26.15	3.82		2.06222	0.239447
	LBT-2	22.3133	26.93	4.61667		2.85889	0.137844
	LBT-3	22.2	27.0667	4.86667		3.10889	0.115913
BFT	BFT-1	22.34	24.43	2.09	1.75778	0.332222	0.794312
	BFT-2	22.4467	23.9133	1.46667		-0.291111	1.22358
	BFT-3	22.3633	24.08	1.71667		-0.0411111	1.02891

## Sheet: CbGPPS-5
Group	Biological repetition sample	Sample	Ct	Average Ct
HBT	HBT-1	HBT1-1	22.84	22.4833
		HBT1-2	22.36
		HBT1-3	22.25
	HBT-2	HBT2-1	23.03	22.95
		HBT2-2	22.92
		HBT2-3	22.9
	HBT-3	HBT3-1	23.04	23.28
		HBT3-2	22.81
		HBT3-3	23.99
LBT	LBT-1	LBT1-1	22.48	22.3967
		LBT1-2	22.29
		LBT1-3	22.42
	LBT-2	LBT2-1	22.35	22.33
		LBT2-2	22.34
		LBT2-3	22.3
	LBT-3	LBT3-1	22.29	22.4
		LBT3-2	22.51
		LBT3-3	22.4
BFT	BFT-1	BFT1-1	24.56	23.7833
		BFT1-2	24.33
		BFT1-3	22.46
	BFT-2	BFT2-1	24.45	24.4467
		BFT2-2	24.34
		BFT2-3	24.55
	BFT-3	BFT3-1	24.08	24.2067
		BFT3-2	24.26
		BFT3-3	24.28
Group	Biological repetition sample	Ct		△Ct（test）	△Ct（calibration）	△△Ct	2^-△△Ct
		Tublin	CbHDR
HBT	HBT-1	22.33	22.4833	0.153333		-1.47	2.77022
	HBT-2	22.3133	22.95	0.636667		-0.986667	1.9816
	HBT-3	22.2	23.28	1.08		-0.543333	1.45734
LBT	LBT-1	22.34	22.3967	0.0566667		-1.56667	2.9622
	LBT-2	22.4467	22.33	-0.116667		-1.74	3.34035
	LBT-3	22.3633	22.4	0.0366667		-1.58667	3.00355
BFT	BFT-1	22.4333	23.7833	1.35	1.62333	-0.273333	1.2086
	BFT-2	22.5767	24.4467	1.87		0.246667	0.842842
	BFT-3	22.5567	24.2067	1.65		0.0266667	0.981686

## Sheet: CbDXR
Group	Biological repetition sample	Sample	Ct	Average Ct
HBT	HBT-1	HBT1-1	24.21	24.31
		HBT1-2	23.96
		HBT1-3	24.76
	HBT-2	HBT2-1	23.98	23.9833
		HBT2-2	24
		HBT2-3	23.97
	HBT-3	HBT3-1	23.84	23.9233
		HBT3-2	23.78
		HBT3-3	24.15
LBT	LBT-1	LBT1-1	24.55	24.1933
		LBT1-2	23.59
		LBT1-3	24.44
	LBT-2	LBT2-1	24.41	24.4033
		LBT2-2	24.42
		LBT2-3	24.38
	LBT-3	LBT3-1	23.61	23.8267
		LBT3-2	23.98
		LBT3-3	23.89
BFT	BFT-1	BFT1-1	23.88	23.9033
		BFT1-2	23.68
		BFT1-3	24.15
	BFT-2	BFT2-1	24.24	24.21
		BFT2-2	24.13
		BFT2-3	24.26
	BFT-3	BFT3-1	23.59	24.0533
		BFT3-2	23.85
		BFT3-3	24.72
Group	Biological repetition sample	Ct		△Ct（test）	△Ct（calibration）	△△Ct	2^-△△Ct
		Tublin	CbHDR
HBT	HBT-1	22.4333	24.31	1.87667		0.102222	0.931597
	HBT-2	22.5767	23.9833	1.40667		-0.367778	1.29036
	HBT-3	22.5567	23.9233	1.36667		-0.407778	1.32664
LBT	LBT-1	22.34	24.1933	1.85333		0.0788889	0.946787
	LBT-2	22.4467	24.4033	1.95667		0.182222	0.881344
	LBT-3	22.3633	23.8267	1.46333		-0.311111	1.24066
BFT	BFT-1	22.33	23.9033	1.57333	1.77444	-0.201111	1.14958
	BFT-2	22.3133	24.21	1.89667		0.122222	0.918771
	BFT-3	22.2	24.0533	1.85333		0.0788889	0.946787

## Sheet: CbHMGR-1
Group	Biological repetition sample	Sample	Ct	Average Ct
HBT	HBT-1	HBT1-1	24.59	25.0033
		HBT1-2	24.65
		HBT1-3	25.77
	HBT-2	HBT2-1	24.53	24.4233
		HBT2-2	24.37
		HBT2-3	24.37
	HBT-3	HBT3-1	24.53	24.7333
		HBT3-2	24.6
		HBT3-3	25.07
LBT	LBT-1	LBT1-1	25.82	25.4133
		LBT1-2	24.82
		LBT1-3	25.6
	LBT-2	LBT2-1	25.92	25.9233
		LBT2-2	26.09
		LBT2-3	25.76
	LBT-3	LBT3-1	25.5	26.0367
		LBT3-2	26.27
		LBT3-3	26.34
BFT	BFT-1	BFT1-1	25.65	25.0867
		BFT1-2	25.18
		BFT1-3	24.43
	BFT-2	BFT2-1	24.56	25.03
		BFT2-2	24.35
		BFT2-3	26.18
	BFT-3	BFT3-1	26.08	25.3
		BFT3-2	25.47
		BFT3-3	24.35
Group	Biological repetition sample	Ct		△Ct（test）	△Ct（calibration）	△△Ct	2^-△△Ct
		Tublin	CbHDR
HBT	HBT-1	22.4333	25.0033	2.57		-0.287778	1.22076
	HBT-2	22.5767	24.4233	1.84667		-1.01111	2.01546
	HBT-3	22.5567	24.7333	2.17667		-0.681111	1.60337
LBT	LBT-1	22.34	25.4133	3.07333		0.215556	0.861214
	LBT-2	22.4467	25.9233	3.47667		0.618889	0.651172
	LBT-3	22.3633	26.0367	3.67333		0.815556	0.56819
BFT	BFT-1	22.33	25.0867	2.75667	2.85778	-0.101111	1.0726
	BFT-2	22.3133	25.03	2.71667		-0.141111	1.10275
	BFT-3	22.2	25.3	3.1		0.242222	0.845442

## Sheet: CbDXS-1
Group	Biological repetition sample	Sample	Ct	Average Ct
HBT	HBT-1	HBT1-1	23.62	23.2867
		HBT1-2	23.06
		HBT1-3	23.18
	HBT-2	HBT2-1	22.73	22.8033
		HBT2-2	22.75
		HBT2-3	22.93
	HBT-3	HBT3-1	22.26	22.2033
		HBT3-2	22.19
		HBT3-3	22.16
LBT	LBT-1	LBT1-1	25.78	25.3733
		LBT1-2	25.15
		LBT1-3	25.19
	LBT-2	LBT2-1	24.11	23.8567
		LBT2-2	23.71
		LBT2-3	23.75
	LBT-3	LBT3-1	23.42	23.5533
		LBT3-2	23.38
		LBT3-3	23.86
BFT	BFT-1	BFT1-1	22.02	22.0267
		BFT1-2	21.99
		BFT1-3	22.07
	BFT-2	BFT2-1	21.7	21.7567
		BFT2-2	21.82
		BFT2-3	21.75
	BFT-3	BFT3-1	21.71	22.02
		BFT3-2	22.17
		BFT3-3	22.18
Group	Biological repetition sample	Ct		△Ct（test）	△Ct（calibration）	△△Ct	2^-△△Ct
		Tublin	CbHDR
HBT	HBT-1	22.33	23.2867	0.956667		1.40556	0.377473
	HBT-2	22.3133	22.8033	0.49		0.938889	0.521634
	HBT-3	22.2	22.2033	0.00333333		0.452222	0.730916
LBT	LBT-1	22.4333	25.3733	2.94		3.38889	0.0954647
	LBT-2	22.5767	23.8567	1.28		1.72889	0.301684
	LBT-3	22.5567	23.5533	0.996667		1.44556	0.367151
BFT	BFT-1	22.34	22.0267	-0.313333	-0.448889	0.135556	0.910319
	BFT-2	22.4467	21.7567	-0.69		-0.241111	1.1819
	BFT-3	22.3633	22.02	-0.343333		0.105556	0.929447

## Sheet: CbDXS-3
Group	Biological repetition sample	Sample	Ct	Average Ct
HBT	HBT-1	HBT1-1	25.08	25.0767
		HBT1-2	25.1
		HBT1-3	25.05
	HBT-2	HBT2-1	25.31	25.3367
		HBT2-2	25.49
		HBT2-3	25.21
	HBT-3	HBT3-1	25.24	25.15
		HBT3-2	25.09
		HBT3-3	25.12
LBT	LBT-1	LBT1-1	24.2	24.2367
		LBT1-2	24.3
		LBT1-3	24.21
	LBT-2	LBT2-1	24.16	24.2267
		LBT2-2	24.2
		LBT2-3	24.32
	LBT-3	LBT3-1	24.32	24.3267
		LBT3-2	24.46
		LBT3-3	24.2
BFT	BFT-1	BFT1-1	30.84	30.8867
		BFT1-2	30.8
		BFT1-3	31.02
	BFT-2	BFT2-1	30.75	30.89
		BFT2-2	30.92
		BFT2-3	31
	BFT-3	BFT3-1	31.31	31.35
		BFT3-2	31.29
		BFT3-3	31.45
Group	Biological repetition sample	Ct		△Ct（test）	△Ct（calibration）	△△Ct	2^-△△Ct
		Tublin	CbHDR
HBT	HBT-1	22.34	25.0767	2.73667		-6.02444	65.0936
	HBT-2	22.4467	25.3367	2.89		-5.87111	58.5303
	HBT-3	22.3633	25.15	2.78667		-5.97444	62.8763
LBT	LBT-1	22.4333	24.2367	1.80333		-6.95778	124.308
	LBT-2	22.5767	24.2267	1.65		-7.11111	138.248
	LBT-3	22.5567	24.3267	1.77		-6.99111	127.214
BFT	BFT-1	22.33	30.8867	8.55667	8.76111	-0.204444	1.15224
	BFT-2	22.3133	30.89	8.57667		-0.184444	1.13638
	BFT-3	22.2	31.35	9.15		0.388889	0.763718

## Sheet: CbHDS-1
Group	Biological repetition sample	Sample	Ct	Average Ct
HBT	HBT-1	HBT1-1	27.45	27.6367
		HBT1-2	27.5
		HBT1-3	27.96
	HBT-2	HBT2-1	27.47	27.44
		HBT2-2	27.5
		HBT2-3	27.35
	HBT-3	HBT3-1	27.55	27.4667
		HBT3-2	27.37
		HBT3-3	27.48
LBT	LBT-1	LBT1-1	24.27	24.2367
		LBT1-2	24.55
		LBT1-3	23.89
	LBT-2	LBT2-1	24.53	24.3767
		LBT2-2	24.35
		LBT2-3	24.25
	LBT-3	LBT3-1	24.25	24.2133
		LBT3-2	24.18
		LBT3-3	24.21
BFT	BFT-1	BFT1-1	26.56	26.25
		BFT1-2	26.22
		BFT1-3	25.97
	BFT-2	BFT2-1	26.71	26.6967
		BFT2-2	26.66
		BFT2-3	26.72
	BFT-3	BFT3-1	26.91	27.29
		BFT3-2	27.29
		BFT3-3	27.67
Group	Biological repetition sample	Ct		△Ct（test）	△Ct（calibration）	△△Ct	2^-△△Ct
		Tublin	CbHDR
HBT	HBT-1	22.4333	27.6367	5.20333		0.738889	0.599201
	HBT-2	22.5767	27.44	4.86333		0.398889	0.758442
	HBT-3	22.5567	27.4667	4.91		0.445556	0.734301
LBT	LBT-1	22.34	24.2367	1.89667		-2.56778	5.92895
	LBT-2	22.4467	24.44	1.99333		-2.47111	5.54471
	LBT-3	22.3633	24.2133	1.85		-2.61444	6.12387
BFT	BFT-1	22.33	26.25	3.92	4.46444	-0.544444	1.45846
	BFT-2	22.3133	26.6967	4.38333		-0.0811111	1.05783
	BFT-3	22.2	27.29	5.09		0.625556	0.64817

## Sheet: CbHDR
Group	Biological repetition sample	Technical repetition sample	Ct	Average Ct
HBT	HBT-1	HBT1-1	23.46	23.2833
		HBT1-2	23.28
		HBT1-3	23.11
	HBT-2	HBT2-1	22.9	22.7867
		HBT2-2	22.76
		HBT2-3	22.7
	HBT-3	HBT3-1	22.51	22.6567
		HBT3-2	22.45
		HBT3-3	23.01
LBT	LBT-1	LBT1-1	22.77	22.84
		LBT1-2	23.02
		LBT1-3	22.73
	LBT-2	LBT2-1	22.82	22.5867
		LBT2-2	22.56
		LBT2-3	22.38
	LBT-3	LBT3-1	22.15	22.5667
		LBT3-2	22.91
		LBT3-3	22.64
BFT	BFT-1	BFT1-1	24.03	23.9667
		BFT1-2	23.97
		BFT1-3	23.9
	BFT-2	BFT2-1	24.01	23.8333
		BFT2-2	23.66
		BFT2-3	23.83
	BFT-3	BFT3-1	24.37	24.1733
		BFT3-2	23.8
		BFT3-3	24.35
Group	Biological repetition sample	Ct		△Ct（test）	△Ct（calibration）	△△Ct	2^-△△Ct
		Tublin	CbHDR
HBT	HBT-1	22.4333	23.2833	0.85		-0.86	1.81504
	HBT-2	22.5767	22.7867	0.21		-1.5	2.82843
	HBT-3	22.5567	22.6567	0.1		-1.61	3.05252
LBT	LBT-1	22.34	22.84	0.5		-1.21	2.31338
	LBT-2	22.4467	22.5867	0.14		-1.57	2.96905
	LBT-3	22.3633	22.5667	0.203333		-1.50667	2.84153
BFT	BFT-1	22.33	23.9667	1.63667	1.71	-0.0733333	1.05214
	BFT-2	22.3133	23.8333	1.52		-0.19	1.14076
	BFT-3	22.2	24.1733	1.97333		0.263333	0.833161

[truncated: 6 more sheets: CbAP18 ERF-1, CbbHLH-1, CbbHLH-2, CbMYB-1, CbMYB-2, CbWRKY-1]
